# Supplementary material for: Structural and Functional Diversity of the Microbial Kinome
Source: PLoS Biol. 2007 Mar 13;5(3):e17. doi: 10.1371/journal.pbio.0050017 (PMC1821047; doi:10.1371/journal.pbio.0050017)
Supplement: Dataset S1 — (10 MB BZ2) [file pbio.0050017.sd001.bz2]

Archive with 21 entries (20 files):
- FastA
- FastA/alpha.all.pep
- FastA/blrk.all.pep
- FastA/bub.all.pep
- FastA/bud.all.pep
- FastA/cak.all.pep
- FastA/capk.all.pep
- FastA/epk.all.pep
- FastA/fruk.all.pep
- FastA/glk.all.pep
- FastA/hrk.all.pep
- FastA/hsk2.all.pep
- FastA/idhk.all.pep
- FastA/kdo.all.pep
- FastA/malk.all.pep
- FastA/mtrk.all.pep
- FastA/pi3k.all.pep
- FastA/pknb.all.pep
- FastA/revk.all.pep
- FastA/rio.all.pep
- FastA/ubib.all.pep
