# Supplementary material for: Structural and Functional Diversity of the Microbial Kinome
Source: PLoS Biol. 2007 Mar 13;5(3):e17. doi: 10.1371/journal.pbio.0050017 (PMC1821047; doi:10.1371/journal.pbio.0050017)
Supplement: Dataset S1 — (10 MB BZ2) [file pbio.0050017.sd001.bz2 › FastA/blrk.all.pep]

>tcag_1096693964151 /cdnaId=1096693964150 /pepId=1096693964151 /offset=0 /ttable=11 /length=84 /full_length=84 /orientation=0
AFFDVHDAARAQGLEKIEVRALGCLLEELSAHCHAEQHNTAKLQALAQLAQQCVCNPPTK
RPSLTQVCTELEVLSHGAAQRWP*
>tcag_1096701693771 /cdnaId=1096701693770 /pepId=1096701693771 /offset=0 /ttable=11 /length=470 /full_length=470 /orientation=0
IEGMHAGDPGRIRAIDPTIVATATRFLRVTHTLEQLQAGQLAGARQLKLACGLTEFPREI
FDLADTLEVLDLTGNALSALPDDLPRLHRLRILFASGNRFTAFPGVLGACGQLDMIGFKA
NRIQTVASGSLPRALRWLILTDNAIDELPADIGDCSRLQKLMLAGNRLRALPAEMAACRA
LELVRLSANQLDALPDWLLSLPRLAWLAAAGNPFGAAPEAAASAGPEVADVDWASLACEQ
RLGEGASGVIYRAQWCADGHPPRAVAVKLFKGAVTSDGLPDCEMAACLHAGRHPNMIPVI
GRVSGHPDGTHGLVMELVDPALTNLAGPPSFATCTRDVYAADAKFAPVKAMRIAHGIASV
AGHLHARGIMHGDLYAHNILHDGEGGALLGDFGAASLYDANDRARAAAFERLEVRAFGHL
LGELLERCEPRTWAGRNALDALAVACLDEAIDARPSFGEIAAGLAAHTR*
>tcag_1096700463163 /cdnaId=1096700463162 /pepId=1096700463163 /offset=0 /ttable=11 /length=443 /full_length=443 /orientation=0
VQTLTQLKAGQLQGVTRLQLVENLTEFPQEIFDLADTLEILDLSNNQLSSLPDDLYRLTH
LKILFASNNRFEVLPEVLGQCPKLEMIGFKANQIRVVPEASLPPQTRWLILTDNQITALP
ERMGQLHRLQKLALAGNRLTSLPASMAQCHNLELVRLSANQLQALPSWVLKLPKLTWLAF
AGNPFSHTLVDPHADVASMPNVTLADIELGEKLGEGASGIIYQGRWLNPAMVAATGCEHI
AVKLFKGEVTSDGYPADELDCCLTTGAHPNLIKVLAHISQQDQLGLVMELIPQGFSNLGL
PPSLATCTRDTFKAGTEFSLKGITEIALQLADTLAHMHGKQVSHGDVYAHNMMVNQQMAL
LFGDFGAASNLAKLPTSERDAMEAIEVRALGCLLDDLLPFADNDEDDALRVQLRQLKAHC
MQPALSCRPRFSDIVKTLAALR*
>tcag_1096684954151 /cdnaId=1096684954150 /pepId=1096684954151 /offset=0 /ttable=11 /length=449 /full_length=449 /orientation=0
IAVGYRVQTLAQLKAGQLQGITRLQLVENLTEFPREIFDLADTLEILDLSNNQLSSLPED
LPRLIHLKILFASNNRFEVLPEVLGQCPKLEMIGFKANQIHSVPEASLPLHTRWLILTDN
QITALPERMGQLHRLQKLALAGNRLTSLPASMAQCHNLELVRLSANALAALPSWLLKLPK
LTWLAFAGNPFSHTLVDPHADVASVPNVTLADIELGEKLGEGASGIIYQGRWLNPAMVAA
TGSEHIAVKLFKGEVTSDGYPADELDCCLTTGEHPNLIKVLAHISQQDQLGLVMALIPQG
FYNLGLPPSLETCTRDTFKAGSEFSLKGIVKIALQLAETLAHMHAQQISHGDVYAHNMMI
NRQMALLFGDFGAASNLAKLSLSEREAMEAIEVRALGCLIDDLLPFANRLEDEGLHAQLL
QLKEQCMQADFASRPRFSEAAKVLAALS*
>tcag_1096684614595 /cdnaId=1096684614594 /pepId=1096684614595 /offset=0 /ttable=11 /length=278 /full_length=278 /orientation=0
GNPFSEALAASALIDTPIAAIQWNALELEAQLGEGASGVIYRATLSARHDEASRPVAVKL
FKGAVTSDGLPDCEMAACIRAGDHPNLIPVVGKVKDHPAGAHGLVMELIDPQFTNLAGPP
SLESCTRDVYREGMRFGLASVLRIAYGIASAACHLHRQGVMHGDLYAHNILYGAGSEQGS
VLLGDFGAASFHIADNRDFSDALQRLEVRAYGCLLEELIERCDGLDANVDIAAKLVALKA
HCLSEDIGSRPLFDDIAAVLRPLSGAGDRDTAALAAV*
>tcag_1096683776137 /cdnaId=1096683776136 /pepId=1096683776137 /offset=0 /ttable=11 /length=433 /full_length=433 /orientation=0
LGSALYNPAFSAGWNKMFNLETLAQTTAPLSRINLSAGLNEFPAGLYRFADSLEILDLSG
NQLTDLPADLHRFKKLKRLFLTSNKFSHIPEVLSLCPALVMVSFKGNKLTDFAEACLPEQ
LEWLILTDNQLTALPDDFGRYKKLRKVAMAGNQLASLPDSMQQCRDLGLLRLSLNKFESF
PDWLFELPKLAWLALGANPACPVPEAVAITAHSLSDYQLFEKLGEGASGVIYQARFARES
ELVALKQFKGWITSDGCPKDEMNNYLNAGQHPNLIAVKAKLKDCDLPGLVMDLVPASFSV
LGQPPSFDTCTRDTFTQGQNLTLLQLKQLAEQVVSVMAHLHQQQITHGDLYAHNMLVNQE
QQLYLGDFGAATALHALPQKQQQLFCALEVRAFGYWLLDMQSLLSARESEEFEQRFTAVV
QLCMQQKVSSRPE
>tcag_1096684680177 /cdnaId=1096684680176 /pepId=1096684680177 /offset=0 /ttable=11 /length=266 /full_length=266 /orientation=0
WIAFAGNMNTTIDNESDELKAIDYKDLEVKEKLGEGASGEVYRAMYGGSDVALKLFRGAA
TSDGLPEDEIKVMQRLGPDENSVSILGSVVGAPEGQLAALLPLVPPSFTILGNPPTFDSC
TRDTYPKDKTFSLRTAIEILEAIARVCAHLHSRGLSHGDLYAHNILVQIGVDGEPTRTKL
SDYGAASFSSVLKPHQVALLERIEVRAFGALAEELMDRLEEADAEGVAHRLSSVIVKSMR
ADVASRPSFSEIHQEMVAFLKEVVQ*
>tcag_1096690626773 /cdnaId=1096690626772 /pepId=1096690626773 /offset=0 /ttable=11 /length=139 /full_length=139 /orientation=0
FKAGTEFSLKDIVKIALQLAETLAHMHAQHISHGDVYAHNMMINQQMSLLFGDFGAASNL
AKLSTSERSAMQAVEVRALGCLIDDLLPFAGADRADALRAQLRQLTELCMQPELSCRPSF
RDIAKLLARLWQAQACEV*
>tcag_1096695647299 /cdnaId=1096695647298 /pepId=1096695647299 /offset=0 /ttable=11 /length=154 /full_length=154 /orientation=0
MQLSDQNLCLLLLFCYALKVLVGMAAACLHLHHTCGIMHGDLYAHNILTPDEFSGSTQAL
LTDFGAASFAPADKQAALLERLEVRAFGCLMEDLLQRVPREDLRSSSAADSYHALEQLCG
DCKYTTVELRPDFASISTRLSLVASRIEYHHQN*
>tcag_1096693021179 /cdnaId=1096693021178 /pepId=1096693021179 /offset=0 /ttable=11 /length=115 /full_length=115 /orientation=0
IYAIAQQMVSTVAHLHQHNISHGDIYAHNTMVDPHARVLFGDFGAATDLTMLSDYQRQQM
QLIEVRALGCLIEDLLTTCQEQSAEVMHLQHIAQQCMSENIAQRPTLGALADFL*
>tcag_1096670542981 /cdnaId=1096670542980 /pepId=1096670542981 /offset=0 /ttable=11 /length=227 /full_length=227 /orientation=0
MHTLEQLRAGELCGARHLKLAENLAVFPPEILSLKETLEVLDLTGNQLSELPDALAECKK
LRILFCSENNFTELPEVLGRCPALTMVGFKANRIATVPAASLPARLRWLILTDNEIETLP
GELGRCIDLQKLMLSGNRLHELPETLAGCHRLELLRIAANRLPALPSWLPSMPRLSWLAF
AGNPFCDEQACLNGTSEFTTEIPWQAISLGDVLGEGASGVIYRAEWR
>tcag_1096699066849 /cdnaId=1096699066848 /pepId=1096699066849 /offset=0 /ttable=11 /length=348 /full_length=348 /orientation=0
IAIVRPPRSAASKAARARAWIVAVVAFVAFALVRRRMGAGNEKMTMMSGGEVVDNAPARA
VSYAEMDGDEATRCAAVLRAIESGELNDVTSLDVSNCGLEELPESVGRLRRLEFLNAGGN
RLRSLPASVKLLTNLKRAFFLANAFEEVPEVLGELPSLFMLSFKANAVRTVSERSLAPSL
GWLILSDNAIERLPNSLGNCARMRKLMLAGNRLSSLPESMKNLKNLELLRLADNRFETIP
EWLLELPRLSWFAAAANPATDPIADAAKTRADHAGVLTASWSDLGVSDGAAPLGKGASGA
VYAGVWRDERVAVKVYNNAAKTSDGRPEDEMTASVLAATIKSEGVVKX
>tcag_1096699185937 /cdnaId=1096699185936 /pepId=1096699185937 /offset=0 /ttable=11 /length=461 /full_length=461 /orientation=0
PRAGYPDRDDVMHTLEQLRAGELCGARHLKLAENLTVFPPEIFSLKETLEVLDLTGNQLS
RLPDELAGFSKLRIIFCSENRFTELPEVLGRCPALTMVGFKANQIATVPAASLPAGLRWL
ILTDNAVEQLPDELGQCGALQKLMLSGNRLRELPVALANCQRLELVRIAANRLDALPDWL
ARLPRLAWLAYAGNLFSDRQEQRLGQCASVADIPWAALTVGELLGQGASGVIHRAELATP
AGPRAVAVKCFKGAVTSDGLPRCELAVSLAAGRHPHLVGVEGRVGDHPSGIPALVMALID
PDFINLAGPPSLDSCTRDIYQADARFTPAALLTMAQGVASAALHLHGRGILHGDLYAHNM
LYASQGEGRLLLGDFGAASCYERTDGELAGLLERLEVRAFGCLLEELLARCAPRDDRLDV
LHVLVDDCLAEVVAARPDFAEIAARLAGVSPVICAEPVLL*
>tcag_1096696524989 /cdnaId=1096696524988 /pepId=1096696524989 /offset=0 /ttable=11 /length=328 /full_length=328 /orientation=0
IFSDDAASESMEWVMATDNKLSSVPTHKLPKLRKGAWAGNRLREYPDISGCPNLELHRIS
ANLFSESPPDEYLNHPKLSWYGDAGNPFCEQVTSRGMSLEKFSLSDFDMGGRISDSPASE
VWIAKSKKTGEEFAIKLYKGEVISDGYPSDDMEAYASSGNHPNLLKVRGKIPPGGNNNEG
LVLTLLGSNYAPLAMPPNFDTCTRDTYQNGQTFSLQFIYESLKGIASAAGHLHELGISHG
DLYGHNILGNSFGHVFLSDFGAASFYDSKPGHIRERLDVRAFGCLMDDMLTRCQEKESKL
HQLRTTCMSDDPYERPLFKEISHILAS*
>tcag_1096683087927 /cdnaId=1096683087926 /pepId=1096683087927 /offset=0 /ttable=11 /length=108 /full_length=108 /orientation=0
GVVHGDVYAHNILYVRETPDVQPRAKLGDFGAAFFYDVDHPSAFTIQRNEARAFGALLED
VVLRHDGVSRVDAVAELTALARTLLGDRTARLTFDAIVARLADIATA*
>tcag_1096688232359 /cdnaId=1096688232358 /pepId=1096688232359 /offset=0 /ttable=11 /length=221 /full_length=221 /orientation=0
ILSAVHTLEQLHTGQLTGVRCLTLSCGLSDFPREIFDLADSLEILDLSGNALSSLPDDLP
RLHKLRIIFCSDNLFTTLPAVLGSCPALEMIGFKANRIDHVPAAALPPRLRWLTLTDNAI
EVLPDELGKCGALQKLMLAGNCLASLPASLANCRQLELVRIAANRFTALPDCLLFLPCMS
WIAYAGNPFTEVRELAVLTDAGTAGVAWSRLALAQQLGEGA
>tcag_1096693282635 /cdnaId=1096693282634 /pepId=1096693282635 /offset=0 /ttable=11 /length=77 /full_length=77 /orientation=0
GRALERLDVRAYGVMLEEALGMAAGGGGAGAEDSEDSGSSPALAELAELAGRCVGPRSGR
PSFAEIVDVVGEAEWV*
>gi|72608990|EAO44941 Protein kinase:Leucine-rich repeat [Burkholderia ambifaria AMMD].
MSGRAIDPGRIRPIDADNPRNYRHPFSPVTHTLEQLQTGQLAGARQLKLACGLTEFPREI
FDLADTLEVLDLSGNALSALPDDLSRLHRLRILFASGNDFTEFPEVLGTCAQLDMIGFKA
NRIRTVPRGSLPRALRWLILTDNEIDALPADIGDCSRLQKLMLAGNRLRALPAEMAACRS
LELIRLSANRLDALPDWLLRLPRLAWLASAGNPFGAAPEAAASAEPGVADIDWTSLACDH
KLGEGASGVIYRAQWRPDGHAPRAVAVKLFKGAVTSDGLPDCEMAACLHAGRHPNMIPVI
GKVRGHPDGTHGLVMELVDPALTNLAGPPSFASCTRDVYAADARFEPAAAARIALGIASV
AAHLHARGIMHGDLYAHNILHDGKGGALLGDFGAASVYDVNDRVRAARLERLEVRAFGYL
LGELLARCEPRAWEGSHALDALAAACLNEDIDARPSFGDVSAVLAASTA
>gi|46313330|ZP_00213921 COG0515: Serine/threonine protein kinase [Burkholderia cepacia R18194].
MTNTLEQLQAGQLAGARQLKLACGLTAFPREIFDLADTLEVLDLTGNALSALPDDLPRLH
RLRILFASGNRFTAFPDVLGACGQLDMIGFKANRIQTVPSGSLPRALRWLILTDNAIDEL
PADIGACSRLQKLMLAGNRLRTLPAEMAACRALELVRLSANRLDALPDWLLRLPRLAWLA
AAGNPFGAAPEAAASAGDEVADIDWASLSCEQKLGEGASGVIFRAQWHADGRPPRAVAVK
LFKGAVTSDGLPDCEMAACLHAGRHSSMIPVIGKVSGHPDGTHGLVMELVDPALTNLAGP
PSFATCTRDVYAADARFEPAAAVRIAHGIASVAGHLHARGIMHGDLYAHNILHDGEGGAL
LGDFGAASLYDTNDRTRATAFERLEVRAFGYLLGELLERCEPHTWAGRRALDALAVACLN
EDVDARPSFGEIAAELAAHTR
>gi|48788758|ZP_00284737 COG0515: Serine/threonine protein kinase [Burkholderia fungorum LB400].
MRRLKLACGLSEFPREIFDLADTLEVLDLSGNALSTLPDDLPRLVKLRILFASDNPFTEL
PEVLGQCPQLSMVGFKANRIRRVSGKALPLQLRWLILTDNEIEALPADIGNCTQLQKLML
AGNRLRALPEELAACSRLELLRLAANRLGGLPAWLLRLPRLSWLAYAGNPFSEALEAAAL
IDAPTAAIAWHELKLERQLGEGASGVIYRAELAGRRDASRAVAVKLFKGAVTSDGLPDCE
MAACIRAGDHSNLIPVIGKVKDHPAGTHGLVMELIDPQFGNLAGPPSLESCTRDIYGADT
RFDAASALGVAYGMASTARHLHEQGIMHGDLYAHNILYGGQGRALLGDFGAASFYAPEDG
STALALQRLEVRAYGCLLEELLERCDWPHSQADAAALLVELKDNCLSETIESRPLFDEIT
ARLLALKGER
>gi|67663533|ZP_00460814 Protein kinase:Leucine-rich repeat [Burkholderia cenocepacia HI2424].
MTRSCRGTRSIPVEFVRSTRRVPATATRFLPVTHTLEQLQAGQLSGARQLKLACGLTEFP
REIFDLADTLEVLDLTGNALSALPDDLPRLHRLRILFASGNRFTAFPNVLGACDQLDMIG
FKANSIHTVPRGALPRALRWLILTDNAIEELPADIGDCARLQKLMLAGNQLRALPAEMAA
CRALELVRLSANRLDALPDWLSRLPRLAWLAVAGNPFGAVPEAAASAGPDVAEIDWAALS
CEQKLGEGASGVIYRAQWRADGHPPRTVAVKLFKGAVTSDGLPDCEMAACLHAGGHPNLI
PVIGKLRGHPDGTHGLVMELVDPALTNLAGPPSFASCTRDVYAADARFEPAQALRIAHGI
ASVAGHLHARGIMHGDLYAHNILHDGAGGALLGDFGAASLYDPTERTRGARFERLEARAF
GYLLGELLERCEPHVGALDALAAACVNEDVDARPSFDEITAALAARMR
>gi|24375503|NP_719546 hypothetical protein SO4016 [Shewanella oneidensis MR-1].
MQTLAQLKAGQLQGITRLQLVENLTEFPREIFDLADTLEILDLSNNQLSSLPEDLHRLTH
LKILFASNNRFETLPEVLGQCPKLEMIGFKANQIRTVPAASLPAQTRWLILTDNQITTLP
ERMGQLQRLQKLALAGNRLTALPASMAHCRNLELIRLSANSLEKLPSWLLRLPKLTWLAF
AGNPFSHTLVDPHADVASVPNVTLADIELGKKLGEGASGIIYQGRWLNPAMVAATGSEHI
AVKLFKGEVTSDGYPADELDCCLTTGEHPNLIKVLAHISQKDQLGLVMALIPAGFANLGL
PPSLDTCTRDTFKPGTQFSLEQVATIAHQLADTLAHMHAKQVSHGDVYAHNMMVNKQMNL
LFGDFGAASNLGNLSTLEQLAMEAIEVRALGCLIEDLLAYVDESVNAEHYAQLSAIKAAC
MQSDVALRPRFIEVKQAIASLLISTSA
>gi|67535396|EAM32128 Protein kinase:Leucine-rich repeat [Burkholderia vietnamiensis G4].
MTTTLEQLQSGQLSGARELKLACGLTEFPREIFDLADTLEVLDLSGNALSTLPDDLARLH
RLRILFASGNRFTEFPAALGACPQLDMIGFKANRIRTVPRGALPRALRWLILTDNEIDAL
PADIGDCSRLQKLMLAGNRLRALPAELAACRALELVRLSANRLDALPDWLLRLPRLSWLA
AAGNPLGAGPEAAASAEPGVAEIDWASLACEHRLGEGASGVIYRAQWRAEGRATRAVAVK
LFKGAVTSDGLPDCEMAACLHAGRHPNMIPVIGKLRGHPDGAHGLVMELVDPALTNLAGP
PSFASCTRDVYAADARFAPADAARLAHGIASVAAHLHARGIMHGDLYAHNILHDGAGGAL
LGDFGAASLYDVNDRVRAARFERLEVRAFGYLLRELLERCEPRAWAAAQALGALAAACVN
DEVDARPSFEQIVAALAATMD
>gi|68540999|ZP_00580747 Protein kinase:Leucine-rich repeat [Shewanella baltica OS155].
MQTLAQLRAGQLQGITRLQLVEELTEFPREIFDLADTLEILDLSNNQLSTLPEDLHRLSR
LRIIFASNNRFEHLPEALGRCANLEMIGFKANQIHTVTAAALPPQTRWLILTDNYIETLP
AAMGDLPRLQKLALAGNRLTALPESMVNCRNLELVRLSANQLQALPAWLPSLPKLTWLAF
AGNPFSHTLVDPHADVATVANVTLHDIKLAEKLGEGASGVIYRGDWLNQAMIAATGSSQI
AVKLFKGEVTSDGYPADELDCCLTTGDHPSLIKVVAHISQKDQLGLVMELIPPGFSNLGL
PPSLATCTRDTFHADTQFSLDDVTKITLQLADAMAHMHAKQVSHGDVYAHNIMVNQQMNL
LFGDFGAASNLRNLSTVERLAMEAIEVRALGCLIEDLLAYVDASAYVSASIGLEHYKKLS
AIKDECMQLDVTQRPCFADVKKAIGALLKGK
>gi|71735661|YP_274425 protein kinase, putative [Pseudomonas syringae pv. phaseolicola 1448A].
MHTLADLRAGKLAGIKRLDLSCGLSEFPVEVFDLADTLEVLNLSGNSLTSLPDDLCRLTR
LRVLFASDNAFTHLPESIGQCQQLQIVGLKANRIEQVSAAALPPRLRWLILTDNCIEYLP
DELGRRPDLQKLMLAGNRLRALPTTLADCHKLELIRIAANRLTELPDWLLSLPALAWLAY
ADNPLCAEHRAEPIRQIPWHQLSIGQRLGEGASGIIQQALWQHANNERMAAVKLYKGNVT
SDGSPLNEMAACIAAGRHANLIEVLGQISGHPDQQRGLVMELIAPDFGNLAGPPSLESCT
RDVYARETRFSLPVLLRIAEGIASVTAHLHANGITHGDLYGHNILVQEDGNCLLSDFGAA
SFHPSAVQGKALERIETRAFGILLGELLERCDADEQNQNVIEGLRALQASCVQTDCQRRP
SLAEILLQIKAWSA
>gi|48729847|ZP_00263596 COG0515: Serine/threonine protein kinase [Pseudomonas fluorescens PfO-1].
MHTLAQLRAGELSRITRLDLAEGLTEFPPEIFNLADTLEVLNLSGNALSSLPDDLHRLTR
LRVLFCSDNQFTQLPACLGQCQALTMIGFKANRITQVPGAALPPNLRWLILTDNAIETLP
TELGERPLLQKLMLAGNRLNTLPPSLSQCHRLELIRIAANQLTELPQWLLTLPSLTWLAY
AGNPLETEADAAALDKAPLIDWSALQLEQPLGEGASGVIYRAQWQPANQPATSVAVKLYK
GEMTSDGSPLHEMNACITAGLHPNLIRVEGRIDQHPDGQQGLVMQLIDPSYRNLAGLPSL
ASCSRDVYADDCRFSADVALRIARGIASVAGHLHRRGITHGDLYGHNILLNDQGDCLLGD
FGAASFHAMADTPETRALQRLEVRAFGILLGELLTRIDSGLSDEQRQVLEALEQRCCQPD
VLARPGFGEISQALQHA
>gi|46140593|ZP_00203671 COG0515: Serine/threonine protein kinase [Dechloromonas aromatica RCB].
MNTLEALRAGKLAGSRRLKLACGLSEFPREIFALADTLEILDLSGNALSTLPDDLPRLQK
MRILFCSDNHFTELPAVIGQCAQLEMVGFKANRIRQVPAAALPPKLRWLILTDNRIAELP
PEIGHCSRLQKLMLAGNQLRTLPGEMANCTRLELVRIAANRLTALPEWLLSLPRLSWLAF
AGNPFCQEVPVQVGGAPIHWDDLHVSHQLGEGASGVIHQAEWRSAGKAQPVALKLFKGVV
TSDGLPLNEMNACISAGTHPHLISVLGKLAAHPEDAHGLVMALIDSSFRNLAGPPSLDSC
TRDVYPAALSFDLDAAIQIALGIASAAEHLHAQGIMHGDLYGHNILHGAHGRAILGDFGA
ASFVPPDDPLVAKALQRIEVRAFSCLLEELLERIGPAALNPEKVEKLKSLLADCAQENVS
ARPLFAEIVSRLGALKLA
>gi|71907483|YP_285070 Protein kinase:Leucine-rich repeat [Dechloromonas aromatica RCB].
MPMNTLEALRAGKLAGSRRLKLACGLSEFPREIFALADTLEILDLSGNALSTLPDDLPRL
QKMRILFCSDNHFTELPAVIGQCAQLEMVGFKANRIRQVPAAALPPKLRWLILTDNRIAE
LPPEIGHCSRLQKLMLAGNQLRTLPGEMANCTRLELVRIAANRLTALPEWLLSLPRLSWL
AFAGNPFCQEVPVQVGGAPIHWDDLHVSHQLGEGASGVIHQAEWRSAGKAQPVALKLFKG
VVTSDGLPLNEMNACISAGTHPHLISVLGKLAAHPEDAHGLVMALIDSSFRNLAGPPSLD
SCTRDVYPAALSFDLDAAIQIALGIASAAEHLHAQGIMHGDLYGHNILHGAHGRAILGDF
GAASFVPPDDPLVAKALQRIEVRAFSCLLEELLERIGPAALNPEKVEKLKSLLADCAQEN
VSARPLFAEIVSRLGALKLA
>gi|66046258|YP_236099 Protein kinase:Leucine-rich repeat [Pseudomonas syringae pv. syringae B728a].
MHTLADLRAGKLAGIKRLDLSCGLSEFPVEIFDLADTLEVLNLSGNRLTSLPDDLGRLTR
LRVLFASDNAFTHLPESIGQCPQLQIVGLKANRIEQVSAAALPPRLRWLILTDNRIELLP
DELGRRPDLQKLMLAGNRLRTLPATLAQCHKLELIRIAANRLTELPDWLLSLPALAWLAF
ADNPLCAERPSGPIREIPWQHLSLHQRLGEGASGIIQQAVWHDAGAERMAAVKLYKGAVT
SDGSPLNEMAACIAAGRHAQLIEVLGQISGHPEQQRGLVMALIAPDFGNLAGPPSLESCS
RDVYASDTRFSLPVLLRLAEGIASVTAHLHARGITHGDLYGHNILVQEDGHCLLSDFGAA
SFHPSAGLGEALERIETRAFGILLGELLERCEADPQDHNVMAGLQGLQTRCVQPDCQQRP
SLAEVLLQIKTWSA
>gi|70731318|YP_261059 protein kinase domain protein [Pseudomonas fluorescens Pf-5].
MLTLFMDTLAQLRAGQLAGIKRLDLSCGLTEFPREIFDLADSLEILNLSGNALSSLPEDL
HRLTRLRILFCSDNRFSEVPACLGQCLQLSMIGFKANRIERVPAAALPPQLRWLILTDNR
IAELPEELGQRPLLQKLMLAGNRLTRLPESLGQCHRLELLRIAANRLTELPPFLLALPRL
TWLAYAGNPLESEADATALASTPSIPWSELTLEQRLGEGASGVIHQAQWQPAGQPPRAVA
VKLYKGEMTSDGSPLHEMNACISAGLHPNLIRVEGRILDHPQGQNGLVMQLIDKSFANLA
ALPSLDSCSRDIYPDDARFNADVTLGIARGIASVGAHLHAQGITHGDLYGHNTLWNAQGD
CLLGDFGAASFHAQDDTVQSRALQRLEVRAFGILLEELLERGDGSLSLEQRQKLAALVQR
CCQPEVLARPGFTQVCEELAGL
>gi|28870332|NP_792951 protein kinase, putative [Pseudomonas syringae pv. tomato str. DC3000].
MRALSDQRPNPFMHTLADLRAGKLAGIKRLDLSCGLSEFPAEIFELADTLEVLNLSGNSL
TSLPDDLCRLTHLRVLFASDNPFTHLPESIGRCQQLRIVGFKANRIEQVSAAALPPRLRW
LILTDNRIEYLPDELGRRPDLQKLMLAGNRLRSLPSTLADCHRLELLRIAANRLTELPAW
LLSLPALAWLAYADNPLCAEHLAEPIRPIAWQQLRIGQRLGEGASGIIQQAVWRNEGEER
AVAVKLYKGSITSDGSPLNEMAACIAAGHHQHLIEVLGQISGHPDRQNGLVMELIAPDFT
NLAGAPSLESCSRDVYASDTRFSLPVLLRLATGIAAVTAHLHANGITHGDLYGHNILWQA
DGDCLLGDFGAASFHPSADAGQALERIEARAFGLLLGELLERCDAAPQDQDVIDGLQALQ
TLCVQPDSQQRPSLAEVHLHLQAWSA
>gi|69945867|ZP_00636763 Protein kinase:Leucine-rich repeat [Shewanella denitrificans OS-217].
MHISAVTSPVLPATELSSLALLEQLTLLSQLSTAEQAVKLAEFSSIKRFQLSAGLTEFPR
PLFLLADTLETLDLSANQLTELPDDFGRFHALKILFLSDNHFTQLPKVLAHCPKLSMVGF
KANQIEYVAEDCLPLGLRWLILTDNKITQLPDSMGQLTLLQKCALAGNAIERLPESMAAC
QRLELLRVSANKLTELPSWLFSLPRLSWLAFDGNPVTQAVTSSMTQAMGNTAPISSSSSG
SSNATGHLDTALPLVAMSQLDVGRELGRGASGIIYQAQWQAADVDFPKSVAVKLFKGAVT
SDGYPSNELACSLKVGLHPNIIPVLGQINQPEALGLVMGLIAPRFTNLGLPPSLITCTRD
TFVCGTEFSAAQILTITTQIADAMAHLHDKGVSHGDVYAHNILIDGDDKVIFGDFGAATD
LSNLSLGQQLAMEQIEVRAFACLMDDLLGLVSITDLDKGLVNDLTAIKQACLTEVTHERP
RFKLLCEQLNRLGLRYGLLR
>gi|48856716|ZP_00310873 COG0515: Serine/threonine protein kinase [Cytophaga hutchinsonii].
MHTLEQLRAGALTGIQALKLSENLTEVPAEVFQLADTLEILDLSGNRLHSLPQEMACLTR
LRILFLSDNDFTIFPEVLKELKQLDMLGIKANNIQVIAEDAIPVSLRWLILTDNCIEALP
VSIGRCTKLQKVMLAGNQLSGLPDELAACRNIELLRISANNMHTFPEVVKQLPRLAWLAY
SSNPFQVNRSSFNALPVIAWENVALMEQLGAGASGIIYKARLNTGKSPEDVAVKVFKGAV
TSDGLPEDEMTACMQAGRNSHLVSVLGVIGGHPEGMHGLVMELIPAEYKNLGRPPSFVTC
TRDTFAAGTRFTAQQMLLILKGVAEAAKQLHDNGIMHGDLYAHNTLINEKYHSLFGDFGA
ATLYDKNNRDEAFFLERLDVRAFGCLADDLLQYSVCTKEDEWCLETLKRLSAGCMNEEPD
KRPAFNTIVYELQLLQNTH
>gi|69952898|ZP_00640226 Protein kinase:Leucine-rich repeat [Shewanella frigidimarina NCIMB 400].
MMQTLQQLNDGLLLGYQRVNIAEQLTEFPVKLFELADTLEVLDLSNNQLSSLPDNFADLH
QLKILFVSNNLFEHLPAVLGQCPKLEMIGFKANQIRTVPETSIPKQTRWLILTDNHIEQL
PDSLGQCHRLEKLALAGNRLTALPNSMANCHQLALIRLSANQLTALPYWLFELPNLAWLA
FAGNAFSHVEHCDNTRVPIVPLTQFTLGQLLGQGASGLIYQATHHTESSVDTSFSSDADV
AIKLFKGMVTSDGYPADELDCCLTAGEHPNLINVVAQINQPEQLGLVMQLIPPSYGNLGL
PPSLQTCSRDTFEAQTVFTWARITHIASQMADILAHLHQNGISHGDIYAHNIMINTHDNV
LFGDFGAASNLKQFTPQHLQLMQAIEIRAFGYLVDDMLNLIDNPDTPQAAMLRQLVQDCL
QHSSSTRPTFKALLPRLASIA
>gi|67153438|ZP_00415183 Protein kinase:Leucine-rich repeat [Azotobacter vinelandii AvOP].
MPMSTLEQLRRGELAGSARLTLSADLDAFPEEIFALADSLEILDLSGNRLTSLPADLPRL
GKLRILFCSDNPFSVLPEVLGDCPRLEMIGFKANRIHHLPAAALPPALRWLILTDNRLEH
LPTELGERPRLQKLMLAGNRLRTLPASLAGLERLELLRIAANRLAALPGWLAELPRLSWL
AFAGNPFSDASEAEVLRRHPLPPIPRSDIALGEILGQGASGIIQRADWRSPGQPARPMAA
KLFKGSVTSDGLPRSEMAACLAAGEHANLIRVAGPLAERPGAPPGLLLELIDPTFRVLAG
PPSLASCSRDCYAPERRFVFDEALRIARGVAAAVNHLHGRGILHGDLYAHNLLVDEQGDC
LLGDFGAASFFEPGSAAGRALQRIEARAFGCLLEELLERCPADERNLRQRRLGQLREACM
STQAEQRPDFASLSADLAAL
>gi|15597698|NP_251192 hypothetical protein PA2502 [Pseudomonas aeruginosa PAO1].
MGQQELAFGGGEFHSLWSCRFGAATLARRGCAFRNALAIMRGFPSALAGVRRTMHTLQQL
RSGELAGATRLDLSCGLREFPREIFELADSLEVLNLSGNALDSLPDDLGRLHRLKVLFCS
ANDFDELPAAVGDCPALSMVGFKSNRIERVPAAALPPALRWLILTDNRIATLPEELGRRP
LQKLMLAGNRLEALPESMAACEGLELLRIAANRFQRLPAWLATLPRLAWLAYAGNPLCRL
PALADSGIAALDWSELSLDGLIGEGASGVIHRAGWHQPDGSTRTVALKLFKGEVTSDGTP
ASEMAACLAAGRHAQLIEVLGQLAGHPQGRDGLVLELLDDAYRNLAGPPSLESCTRDVYP
PGLRFELATALRLAASLAALMAHLHGRGISHGDFYAHNILWREDGACLLGDFGAASFLPD
DAVLAGALRRLEVRAFACLLEELLERSEAPPGQASLSAALVELQRRCALPRVSERPDFGE
IQAILRDLAARSQAFPQVR
>gi|46163631|ZP_00135760 COG0515: Serine/threonine protein kinase [Pseudomonas aeruginosa UCBPP-PA14].
MHTLQQLRSGELAGATRLDLSCGLREFPREIFELADSLEVLNLSGNALDSLPDDLGRLHR
LKVLFCSANDFAELPAAVGDCPAVSMVGFKSNRIERVPAAALPPALRWLILTDNRIATLP
EELGRRPLQKLMLAGNRLEALPESMAACEGLELLRIAANRFQRLPAWLATLPRLAWLAYA
GNPLCRLPALADSGIAALDWSELSLEGLIGEGASGVIHRAGWRQPDGSTRTVALKLFKGE
VTSDGTPASEMAACLAAGRHAQLIEVLGRLAGHPQGRDGLVLELLDGAYRNLAGPPSLES
CTRDVYPSGLRFELATALRLAASLAGLMDHLHGRGISHGDFYAHNILWREEGACLLGDFG
AASFLPDDAVLAGALRRLEVRAFACLLEELLERSEAPPGQASLRAALVELQRRCALPRVS
ERPDFGEIQAILRDLAARSQAFPQVR
>gi|28898759|NP_798364 hypothetical protein VP1985 [Vibrio parahaemolyticus RIMD 2210633].
MVLQTLEQLKTGQLVGIKQLKLAEGLTEFPMEILELADSLEVLDLSGNALSDLPQELEQL
AKLKIIFASNNQFTHLPEVLGKLPNLEMVGFKTNKIKVVSEASLPSQLRWLILTDNEIET
LPNSLGERPRLRKLALAGNRIKRLPRSMENLVNLELIRLSANQLEHFPDVLMKLPKLAWF
AFAGNPFCKHPSSLNSVPKVTTNSYSLNHVLGQGASGVISHANWIDAQYDFPSEVAVKVF
KGEVTSDGYPHDELEACLQAGHHNNLVKSIAQVDDGKELALVMELIPNSYYNLGLPPTLE
TCTRDTFPQGFTLTVEQVNSIVEQMVDVFNHLHDNKVCHGDLYAHNTLVNEQGEMIFGDF
GAASIYGYLSGEQQAAIRAIESRALKYFIEDVFSVCEESESASQEFERLVGLVA
>gi|54309346|YP_130366 hypothetical protein PBPRA2167 [Photobacterium profundum SS9].
MQHVLPKGLKHLHDYGLNTRINPLTAVSGHTDKSLIFIKRTISQLLPFSFYSNFLVNYWA
VLYHSHHGFIILHTLSQLKSGELAGTQRLKLSENLTSFPLEILSLADSLEILDLSNNQLT
SLPQELVQLKKLKIIFASNNQFEVLPEVLGQLPHLEMVGFKANKIHSVPEHSLPAQLRWL
ILTDNQIKTLPNSLGERPRLQKLALAGNGLTHLPQSMSQLDNLELVRISANQLTECPEQL
LSLPKLAWFAFAGNPFSQTKSAIQSVPVLPSSSFSLQDVLGQGASGVISKATWNNKYQTD
FPEDIAVKVFKGEVTSDGYPDDELQACLKVGNHPNVVQSLAQVNEDGYLALIMNLIPSHF
RNLGLPPCFNSCTRDTFSPDFTLSVEHIDKIVKQMEEVFVHLHSNQVCHGDLYAHNTLYD
EEANIIFGDFGAASMYHMLTEAQQACIKQIEHRALCHFIDDLLSVCAEGNRDEKTFDLLK
QKLSH
>gi|71280502|YP_266917 leucine-rich repeat protein [Colwellia psychrerythraea 34H].
MYTSAVFNHIYGRFMLHTLSQLRSGELAGISQLKLSENLNTFPLEILTLADSLEILDLSN
NALSSLPDELAQLTKLKIIFASQNQFEHLPEVLGQLPNLEMVGFKSNQIKQVAEHSLPAQ
LRWLILTDNLIETLPNSLGERPRLQKLALAGNQLTHLPQTLAQAHNLELVRISANKLTEC
PEQLLNLPNLAWFAFAGNPFTAVEPTTHSESYTKVKSVPELSSTSYTLENVLGQGASGVI
SKAHWNSPQSQFPEDIAVKVFKGEITSDGYPQDELQACLQVGYHPNLVESLAQVNEDNYL
ALIMTLIPENYQNLGLPPCFNSCTRDTFSQGFRLPITLISNIVSQMQDVFAHLHKNQVCH
GDLYAHNTLFDSQGNIIFGDFGAATSYQMLTPAQQEKVKNIESKALNHFIDDLLSICAEQ
DKTTKAFDTLKAHISA
>gi|59714029|YP_206804 hypothetical protein VFA0846 [Vibrio fischeri ES114].
MHTLAQLQSGELQGITRLQLSEQLTEFPKEILSLADSLEILDLSNNQLTTLPNEINQLSK
LKIFFASNNPFTVFPDALAQCENLEMIGFKSCQIKQISENAFPPKLRWLILTDNQLETVP
DTLGECNLMQKLALAGNKLTELPDNLSQMHNLELLRISANQLTKCPDQLLDLPKLAWFAF
AGNPFCKSDLKIKSVPTVSSSDYTLENVLGQGASGVISKAHWNKAQTDFPQEIAVKVFKG
EVTSDGYPEDELQACLKVGNHPSLVQSLAQVNEENHLALIMNLIPAHYKNLGLPPSLESC
TRDTFPNGFSLSLEKINKMTSEMCNVFNHLHDNQVCHGDLYAHNTLFDNEANIIFGDFGA
ASMYHMLSTTQQQKIRTIEERALNHFIDDLMSVCEH

>gi|23010536|ZP_00051191 COG0515: Serine/threonine protein kinase [Magnetospirillum magnetotacticum MS-1].
MAACLAAGRHPNLTGALGQVEGHPEGGQGLLMPLIPERWRVLAGPPSLESCSRDVCAPDF
AVSLDQVLRLATSVARAAAHLHGRGVLHGDLYGHNTLWDGETGEAVLSDFGAACLLPRDR
AGEVWQRIETRAWGILLGEMLDRCTAEPSADSSALTDLREWEQACLQPNPRGRPSMAEVV
NSLSTLLSPDRHASG


>gi|32410365|XP_325663 hypothetical protein [Neurospora crassa]. Despite eukaryotic origin, it and close homologs clearly members of c11
MHDLETLNTGGYASTTHLKLTCPLPSGLPPAILTLGTTLTHLDLSGTGLSSLPSEFGTSL
PNLRILFLSSNNFSTFPSVLAQCPSLEMIAFRSNRMTSIPEGSLPTKTLRWLILTDNQIS
TLPEDLGKCEKLEKCMLAGNQLSSLPMSMATGCNKNLALLRLSANRFETLPEWLFDLPKL
AFLSFAGNPCVEKQTAAATAKAGTRFDLEKIEWKNLDVQETLGEGASGVISRGLWKQSAE
YAEEVAIKVFKGGVTSDGTPRDEMAAVLAAGFHEGLITVLGKVVGHPDEVVEGAVTAEGE
EKKFQGGIVMQLIPEYYAALGLPPSFDTCSRDCFPEDASLSAAEALGMLTGIAGAAAHLH
QRGIAHGDLYAHNILASKADRHALLGDFGAATIYGTDEEVYAGMEKLEVLAFAHLLEDVL
GLIRREKEKKSTTQIPEAETAIVVAADAAPPAFRDSSELTEEEEEVIFQGLEKLQKQCAD
PQVNSRPSFEDIAVELEDLVGFRGMMRIPIPNLN

>GMs_gene_prediction_Mgris homolog of neurospora
MQTLNDLRSGACKGLSKVKLTCLLDD-FPLEILSLGPDLIHLDLSGTGISSLPSDIGTQLPNLKILFLSECRFTTFPSALASCSSLSMVAFRNNGMASIPENSLPPK-LRWLILTNNRISALPKSIGSCAQLEKCMLSGNTLSELPDEMAR-CQK-LTLLRLSANKIEQLPDWLFKLPNLAFLSFAGNPCTASERTTGRARRNSE-SLPQIRWADLTTHDVLGEGASGIISKATWRRDGSEEDVAVKLFRGVLTSDGTPIDEMRACMSAGAHANLVDVLGRIHGHPDD---GRRPRTGKFQGGLVMQLIPPTYRTLGKPPSLDSCTRDCYDASDPTLSAKTAVKILAGxxxxLGDMGAATIYGDDGR-FSLLEGLEVLAFAHLVEDVRGLVRDSGSDSAEEVLERLKELHRRCSVSLVADRPSFENLVE


>GM_gene_prediction_Chaetomium globosum
MHDLETLKSGGYRKCWPQPNSRFQDVL*PHFPEEILQLGDTLEELNLSGTELSSLPPKLKAVSFSNCNFKVFPRELASCLALESVGFRNNGMEEVLEDTFPP-LLRYLVLTGNRITTLPSSIGRCDHLQECRLTGNQLRGLPTEMAN-C-KELTLLRLSSNRLSVLPSWLFTLPKLAFLSFNSNPCASPTTNGLHAPRG----LASIAWSDLEVQQPIDAHTS----QGLWHQSPHYAEDVAIKLFRSPARGVENEDNNNDDDGSAADENAAYLAAGAHESLVNILGRIHQPPPTRKDDDGTYQGRM*RQLIPPPPPALTVPAALSMLTGLAHCLAHLHARGMAHGSLDPRHILASAADQHALLTGFRAATVYHGHGHGHGLGAGSENGRGVERVEVLAFGRVVEYVLGAAAAAAAAGGGGGDDDVDVDEEKRKEREAVEEGLGELGGRCVAVDVAARPGFAEVVEVLEGLMGWRGMMRIP

>gi|38104392|EAA50966 hypothetical protein MG04725.4 [Magnaporthe grisea 70-15]. Eukaryotic, and weak hit to consensus, but best hit is the Neurospora gene which is very clearly a member of this cluster. 
MGAATIYGDDGRFSLLEGLEVLAFAHLVEDVRGLVRDSGSDSAEEVLERLKELHRRCSVS
LVADRPSFENLVETLQVTESVIILLVITHASELAGMFGGFTNPAYRGTFGTLGTLCTSGK
LDISSR

>tcag_1096693689111 /cdnaId=1096693689110 /pepId=1096693689111 /offset=0 /ttable=11 /length=75 /full_length=75 /orientation=0
PAAVPALTRHLLRRCWYEEPQQRPSFKEIEAELSAGKLLTIEEIGDGSAIHPAPSLKPHG
PSSSATRGHGHARR*


>tcag_1096690317039 /cdnaId=1096690317038 /pepId=1096690317039 /offset=0 /ttable=11 /length=82 /full_length=82 /orientation=0
LLAFTIPTSDTLIGDSQNRFYFSSQMVVQGKRPTLPEMNPKLASLVQHCWAQDPNRRPQF
KQVVSELKQLAKLHGIVLPRD*

>tcag_1096677901519 /cdnaId=1096677901518 /pepId=1096677901519 /offset=0 /ttable=11 /length=248 /full_length=248 /orientation=0
LMERCLSQQPASRPTFAKIVEQLERLKLQTARPLDTTIAAVNKSQTEATDVVVCEGHLKK
HNGKEGSAGKWQMRNFQLVQTYDGFLVVRSFKIASGTPQKPQKGAANSTAVSTPTMEWQV
SWRSADATAADADVVSTRKTKGKAKGKGTGRGKGKEKTRDDEKDTSYAFVVDGVHNSKGR
LSRLIFDARTAEQQQEWIRAIEGTMTTMMHHELAASAVCATKLLRIEKSAAEVHTRTASA
PRRESYA*


>tcag_1096674801371 /cdnaId=1096674801370 /pepId=1096674801371 /offset=0 /ttable=11 /length=308 /full_length=308 /orientation=0
SLGVGSGDSGSSSSGSSIPVHSVLLRWTLCNSTSLVSAIVITATPVQQTAGTLYGSASLT
MSSSAGGSSGGDGDNVGQDGGGSSRVYQERIDCVAEPGRCDAGAFVVPAGSLLGDTVYRF
ALATESNTTTAFYADAVATTLRTAPDAIGSEVSGPGSNGNDGAANDGTNAASADLEDAII
AASAGGAAGAVLVLTIALAVYYRQRQRQIRLQKQQASDDSAGADGKRVSFPLIKAGVWEL
NTSSISLGSKLGAGAFGVVYKGEVSTGAETTTVAVKMYEPSHGGGSGRGGGGRRDDAGNL
KEFVDEXX
