# Supplementary material for: Structural and Functional Diversity of the Microbial Kinome
Source: PLoS Biol. 2007 Mar 13;5(3):e17. doi: 10.1371/journal.pbio.0050017 (PMC1821047; doi:10.1371/journal.pbio.0050017)
Supplement: Dataset S1 — (10 MB BZ2) [file pbio.0050017.sd001.bz2 › FastA/cak.all.pep]

>tcag_1096685864691 /cdnaId=1096685864690 /pepId=1096685864691 /offset=0 /ttable=11 /length=286 /full_length=286 /orientation=0
IKLSAYINSNTRGVMSHIQRETSCSRPRLNSNMDADLYGYKWARDNVGQSGATIYRLYGK
PDAPELFLKHGKGSVANDVTDEMVRLNWLTEFMPLPTIKHFIRTPDDAWLLTTAIPGKTA
FQVLEEYPDSGENIVDALAVFLRRLHSIPVCNCPFNSDRVFRLAQAQSRMNNGLVDASDF
DDERNGWPVEQVWKEMHKLLPFSPDSVVTHGDFSLDNLIFDEGKLIGCIDVGRVGIADRY
QDLAILWNCLGEFSPSLQKRLFQKYGIDNPDMNKLQFHLMLDEFF*
>tcag_1096685022723 /cdnaId=1096685022722 /pepId=1096685022723 /offset=0 /ttable=11 /length=308 /full_length=308 /orientation=0
LRLVGMHDDQLQVTVDTVRTLIGDQFPDLAALPVARFPSEGTAHAIFRVGEDLAARFPLR
PGDVDDGRQRLQAEADAARVLSRHTSVPVPAPVALGDPGYGYPLSWSIQTWVPGRTASDV
DTSSSAAFAHDLAEFIRQVRAIDVDGRGFAGVGRGGDLMSHDAWVEASLRASDGIVDVTR
LRAIWTRLRRLPRWEPDAMTHGDLIPGNVMVRDGRLTGVLDVGGLGPADPALDLVAAWHL
LDADRRQRFRVDLACDAIAWERGKAWAFEQAVGAVWYYADTNPRMHRMGRQTLDRILADE
GRHSGPW*
>tcag_1096699453295 /cdnaId=1096699453294 /pepId=1096699453295 /offset=0 /ttable=11 /length=297 /full_length=297 /orientation=0
LAMHAQTVPVTEAQIQEALSTDAPEFAGLPLRPLAHGGTESRVFRLGEHHQFRTPLLASS
AQGFVEEARRVAWLAPHLPLEVPRAVAAGQLATDPPLPWTVQHWIEGRDTTQEMPADQND
LAERLADFLTALRQAPYPETPPASTRGGPLAPQDDAFRVAVSEGRAKGITGLEPAIAAWE
TGLAAHPWRNRPVWIHGDLVPGNLIVRDGHLQAVIDWSYVTVGDPAYDLIPAWFVFDGPA
RRRFMELLAPDDATIARARARVAWQCALALPHYIGSNPQMVRLARRGLAAIAEDGS*
>tcag_1096682654327 /cdnaId=1096682654326 /pepId=1096682654327 /offset=0 /ttable=11 /length=296 /full_length=296 /orientation=0
VTEALAGWQRLGAHLNAAVEAIERLPGGVSAEVHLLTLRHASGEIERVVLREKAKTLPQE
LLAMDFARSQGLPVPLATPIPVGVTPSGLPALIMPWVAGTTVIDQAHPEPQLRAMADALV
ALHSLPTSGLEPLPRLLDPLPELPGFLAVDPAFAPLAKDLAARPQSPFRGTPALLHGDFW
PGNLLWAEGRLQAILDWEDTHLGDPHVDVALTRLELRYLLGSEGTAGFTKRYRARASLEE
KRLALWDCYVAAAALTYMGSWGLPAAEVAHMRREATAFTHEAAARLRGLSSVSLS*
>tcag_1096684847753 /cdnaId=1096684847752 /pepId=1096684847753 /offset=0 /ttable=11 /length=327 /full_length=327 /orientation=0
MSADFFDSTSEQQIESFTKSARELLAGYGLKEVEVKCINYEFNATFSVVTGSGDKYALRI
NVNSTRTLGNIQGEIEFVNFVSRIPGIKVARPVANSQDSYISSIVHPESGRTIHGILYTW
LEGEEIGDEPTHEQLVTLGAAMARMHQSSREFKLSEKAQLPTFSDWLWETEDFLLSSKSL
LTKEQFTAIKSAIDVIEADTQNLFAANPIQVIHGDLHGWNLMWHEGELFIFDFDDCGYGI
PHQDLAITLYYLDTPEQDAAVLEGYRSVCELPIYTKAQMDSLLLQRRLVLLNYLYETKNP
EHKEMLPAYLEKSMERVNGFLTGVRG*
>tcag_1096668935455 /cdnaId=1096668935454 /pepId=1096668935455 /offset=0 /ttable=11 /length=243 /full_length=243 /orientation=0
VAWSPFDHACTYRLSHPAGKTRYLKMVQKGSYPSIKDELDRLHWAADYLPVPKIIDQDIN
GNPPWFLTEGIQGLNGTETELKADPEDLVRLLACALRFFHDHAPVEACPFDFRLDSALKH
ISERAQLGLIHPEQHFHPEYQHFSVDQALAFLHEHQPPPCRSVVCHGDYCVPNILFQNNC
LQGFVDLGELGVADVWWDLAVATWSLNWNLGNGWEELFLKEYGVPYDQHKNIYYRLLYDL
VS*
>tcag_1096676985595 /cdnaId=1096676985594 /pepId=1096676985595 /offset=0 /ttable=11 /length=317 /full_length=317 /orientation=0
MSMDFFDSTSEQQIESFTKSAREMLAGYGLNEVEVMCINYEFNATFSVVTGSGDKYALRI
NVNSTRTLGNIRGEIEFVNFVSRIPGIKVARPVANSQDSYISSIVHPESGRTLHGILYTW
LEGEEIGDEPTHDQLVTLGAAMARMHQSSREFKLSEKAELPTFSDWLWGTEDFLLSSKSL
LTKEQFTAIKSAIEVIEADTHNLFAANPTQVIHGDLHGWNLMWHEGELFIFDFDDCGYGI
PHQDLAITLYYLDTPEQDAAVLEGYRTVCELPIYTKPQMDSLLLQRRLVLLNYLYETKNP
EHKEMLPAYLERAWSV*
>tcag_1096695528429 /cdnaId=1096695528428 /pepId=1096695528429 /offset=0 /ttable=11 /length=244 /full_length=244 /orientation=0
VTEALAGWQRLGAHLNAAVEAIERLPGGVSAEVHLLTLRHASGEIERVVLREKAKTLPQE
LLAMDFARSQGLPVPLATPIPVGVTPSGLPALIMPWVAGTTVIDQAHPEPQLRAMADALV
ALHSLPTSGLEPLPRLLDPLPELPGFLAVDPAFAPLAKDLAARPQSPFRGTPALLHGDFW
PGNLLWAEGRLQAILDWEDTHLGDPHVDVALTRLELRYLLGSEGTAGFTKRYRARASLEE
KRLA
>tcag_1096667372159 /cdnaId=1096667372158 /pepId=1096667372159 /offset=0 /ttable=11 /length=259 /full_length=259 /orientation=0
LRELSRGWDNTNFRLGDDAIVRVPHRQVAAPLVLHEQSWLPILAAQLDMPIPSPIHTGTP
TLDFPWPWSVTPFFAGADAVGHTLNNPTNTATLLGTFFRQLHTTAPTDAPVNKFRGCPLV
NRATSFATNVDQIDDQFDRDRITAIFDTACAIPSSSEHVWLHGDLHMRNMVVDHGELSAV
IDWGDICAGDRATDLAGAFMLVPGHIDTVADHAGADDAAWERARGWAAHFAVVYLAHSDD
DPIMERIGTDLFTTLLAL*
>tcag_1096688011975 /cdnaId=1096688011974 /pepId=1096688011975 /offset=0 /ttable=11 /length=251 /full_length=251 /orientation=0
MPEYELAHQPTGENGILMDSRQQQMQQWLTQALPEAAAALQWADLPQGELAPASADASFR
RYFRWQAGERSLVIMDAPPVHENSEPFVRVTGLLQGAGVRVPRIFAQDLEQGFLLLEDMG
AQTYLQYLQQGVSDAERERLFAGAISSLIRWQLASRPGVLPEYDEAVLRRELALFPDWYV
ARVLEREFSPDEHRLWDAVQQLLLDSNLGEAQVYVHRDYMPRNLMVADGEPGVLDFQDAL
YGPISYDVTXX
>tcag_1096698782553 /cdnaId=1096698782552 /pepId=1096698782553 /offset=0 /ttable=11 /length=283 /full_length=283 /orientation=0
MRRPGATRAPSVTALEALLAGYVPQPRAALGWTNTVQCFAGPSGARFLRTPRSSAPAPGV
DWQREAFLLRQAVDLAPAVLYDDAETGLLLTEGAPGRPLAEHDLTHPEIAARLGQTLRRL
HALPHHGDAPFHPAAYALTCLKRATAQGATVAAPWLALAEKERTLPLRADRLTHNDLHGG
NLLMNGARLTVLDWELAAPGDPIFDLVTLCCHLALPEKTRRALFNAYGACLPQGADWARL
ERLHWLREFSWACWAETEGIGAARDQRQSAKAALRREGGGES*
>tcag_1096691957707 /cdnaId=1096691957706 /pepId=1096691957707 /offset=0 /ttable=11 /length=294 /full_length=294 /orientation=0
LGSLFWGIFRERTGAMVRSSMRRTMPALALETKCRSDQQIAADFLSSLQSESSDRVAYQL
EPIPLTGGFDARLYRYKLVGQEPRVLRILRPEREVEELLVLQVVHQILNQQGLKTPVIHR
VCGDKSVLGGVFAEMDLVPGQTLDQQDPEVCMSVLGESMATMHELDVRPMIDALRRAGVP
DERFLSPAMDQKVLDIFGEKTPWASDLIGWLRDHLPLDGENLAVIHGDYHGRNVMFENGS
ISGVLDWAFCISDPAVDLAHTMNDYLIVPRQIDPAMSPQFWEQINEGFLKAYQA
>tcag_1096675597691 /cdnaId=1096675597690 /pepId=1096675597691 /offset=0 /ttable=11 /length=550 /full_length=550 /orientation=0
NILNIYGEKGKAWLDELPAIVSVISSGLDLRDLKEVTNLTYNYVLSGFQGDNPIILKLGL
DHDALTREAFALKCFARYGSVKVLAEDKGMLLLERAVPGISLKSYFPNQELESIEIACKV
MTKLHQASIPKHHNFPHITDWLTALDKDWAIPDAYLKKVRELRDQLLKAAGSDVLLHGDL
HHDNILQNGDDWAVIDPKGVIGERSYEVAAFIRNPMPELLNHVDVPNIILNRITHFAKIM
ELPLQRIIDWCFVQAVLAWIWSLEDGCDTSYFEQLTKIFDKLIMSVINTQKYQELLNLDE
DTEFIKIDHDEGMVATVYKVLERSGRSHILKICESHFDYANEVYFLGCFSKQILVPKVIR
TVPPGEENFGALLIEYLPGNLLTPHTITQEIAFEIGKSLAIIHENKTNGFGYLNRNLDLS
PDPTLHFKAKFEEGIDECKGHLPDDTIFKSLNYFNNSLNLLEKVDGPCIIHRDFRPGNVI
INQNSLRGIIDWSSARSGFAEDDFCSIEHGEWGNFNGYKNIFLDGYRSIRTVPHYKAIIP
LLRLNRAIAV
>tcag_1096677753289 /cdnaId=1096677753288 /pepId=1096677753289 /offset=0 /ttable=11 /length=349 /full_length=349 /orientation=0
IEKPVTITINTENLVRETGVDHLEALPRDVSPRHYYRGRKDGHDVIVMVYPDADEVSQKE
LASFIDIGTSLEAQGIKTPSTYGSNQEKCYAVLEDLGTRSYGDCLRQGIMRAEDIYQAGT
DVLTRLRDVTDVDGLPLYKDSGIYQKRRQLVDYYMSLKRGAHPGEQTVQSFLSVWDEIEQ
SLPPCPLGFVHGDYHLENLMYVEEEQGIRQCALIDYQDALHGPLPYDLVNLLEDARVDIP
EDIHLDMINRYCAGMSAEEKDAFLQWFRVLAAQFHGRVIGLFIKLAAEQNRDSYLVHIPR
LQNYLKKSLQDPVLAPLKAWFDKEGLDLEAINDLDGNHIRNIFRNIEF*
>tcag_1096683160309 /cdnaId=1096683160308 /pepId=1096683160309 /offset=0 /ttable=11 /length=325 /full_length=325 /orientation=0
IRSKLFCLNPVKPMNTAEKALTFWGLGGATVILVAARENKVFCVYNDQHCYALRLHRKGY
RTNSELLAELDWMAMLDRAGLSVPTPIAGLDGSHLQIVDEVQVDVLTWLHGETLDAALPN
MDQITRKTLFRQIGYDMARMHNAIDDWPQSVQCDRPAWNSEGLLGDQPLWDRFWENAALS
TEQKTQFVEFREYAASKLTTIAPTLDYGLIHADLVPTNIMVSTDTLHFIDFDDGGFGFRL
FEVATALLKHSAASDYNALSEALIDGYKSLRPLDVKHLPFFLVLRAATYVGWNISRSAED
PTGKRNNRFVVQTEDLIRDYMATL*
>tcag_1096683483059 /cdnaId=1096683483058 /pepId=1096683483059 /offset=0 /ttable=11 /length=343 /full_length=343 /orientation=0
VTRTMTEFDRQARLGQWLETALAARGEHALAAPEPLVADASFRRFARVRTDAGTRIVVDA
PPEQENNAGFLRVAAWLEARALPAPRVLAADEAAGFLLVTDLGDDTLARRLQAHPAETAA
LHDGAVDALLAFQHAATEAPAPLPAYDAERLALENGLFGQWCLAGLLDLPAAPAVLNDAL
EALTAVHLAAPRVPVHLDWHCRNLMVTGDGGIAMVDFQDARSGPQGYDLVSLLRDCYRTL
DAGEQERLLARFLHGARRLGLPGTEEVDAFRRVLDLVGIQRHLKALGIFARLHLRDGRDH
ALPDMPRTLDHVLAVAPAHPETAALAGWLREAVAPRLAQRLA*
>tcag_1096696836863 /cdnaId=1096696836862 /pepId=1096696836863 /offset=0 /ttable=11 /length=321 /full_length=321 /orientation=0
VGPRRLGPGRTGARPRQREDSMTKPWTPDYNVNRALVEEVVRAQAPDLDVAELTYVGAGW
DHEVWRCGDVVLRFPHQDDVRELAARKAQVLAQLAGRLPCGCPAPTHLGEASARYPARFV
GYRWLAGNMPARLRLSDEERALAAEPIARSLKALHAMSLDEVKHWGVEPADIEGELALRT
ENAQLRAEQLSSSKYATLAREAADAMLSIPAEVTDSGRRLVHGDLHAGQLLFDDERRFVG
IIDWDEVSIGDPAYDLLLVYAFLPRAARAPFWRCYGSFEGKDRARHLAVSYGLAILAQAV
DTHGDELRDEAAYGLANALS*
>tcag_1096678225589 /cdnaId=1096678225588 /pepId=1096678225589 /offset=0 /ttable=11 /length=219 /full_length=219 /orientation=0
IGVNRVGVVSDSSLKEVAEYFDIGELTHVTRATGLANENYYVSSDRGEYVVKIIREHDLQ
DVQRELLFVARLRSYDYPVPEYITASAGSQIFEFGEEVAVAMHRLPGAAPELSGSVNRRL
GQALAELHAVPHGDLPARMTWFNPLFLDTSINRVEEVLGIAQVEKYRVAYSKLKHLFDAP
LKTAIVHGDFYFGNSLFKGDQLIAILDWEEVCVAPRLFD
>tcag_1096694345407 /cdnaId=1096694345406 /pepId=1096694345407 /offset=0 /ttable=11 /length=299 /full_length=299 /orientation=0
LAEILGQYELGRYETESINHEFNSSFKVTLVSGEKFALRINVNSSRSIENLNAEIAWVSS
IKSVLLPKPQLNKAGSAVSFGWHEASGRKLPAVLYSWLEGEEPGDEPTSEQLFAMGAAMA
KLHLESADFQLPIDAKLPDLTDVFWETPNFLTGPESKLSEDERLKVAEVLTKIESAVATL
RGESELQPIHADLHPWNVMWHEGEIAVFDFDDSGMGLPVQDLMTSLYYLDTPEQDEALLA
GYASIAPVPEHTAEQRQLLMLQRRLLLLSYLYETANPEHAEMLPEYHAETFRRLASFV*
>tcag_1096685287969 /cdnaId=1096685287968 /pepId=1096685287969 /offset=0 /ttable=11 /length=311 /full_length=311 /orientation=0
MNELSEIAAKWGANGQIELIAERENAVYKILRDGTPMALRLHRAGYQSEAAILSELRWTL
RLAEAGFACPKPLAQADGSLLAKLADGRFVSVITWVEGAPIGAMDTPVGTDVTAHCDLYH
QLGRLLAQLHETSDRIKTDDLTRAAWDLPGLLGKSPFWGRFWDNPSLSASEKKFMVYTRQ
TAHAHLSAMKGADFGLIHADALQENVFQTKSGLTLIDFDDAGFGYRGYDLGVCVSQHYAA
GHLNDLIAAVAEGYGTLRKAPSIDDIKFFLMLRGLASCGWVIARQPKKSPVQRRYAERAL
HLAHQWLTTA*
>tcag_1096682150087 /cdnaId=1096682150086 /pepId=1096682150087 /offset=0 /ttable=11 /length=312 /full_length=312 /orientation=0
MNTAEKALTFWGLGGATVILVAARENKVFCVNNDQHCYALRLHRKGYRTNSELLAELDWM
AMLDRAGLSVPTPIAGLNGSHLQIVDEVQVDVLTWLHGETLDAALPNMDQITRKTLFRQI
GYDMARMHNAIDDWPQSVQCDRPAWNSEGLLGDKPLWDRFWENAALSTEQKTQFVAFREY
AVSKLTTIAPTLDYGLIHADLVPTNIMVSTDTLHFIDFDDGGFGFRLFEVATALLKHSAA
SDYNALSEALIDGYKSLRPLDVTHLPFFLALRAATYVGWNISRSAEDPTGKRNNRFVVQT
EDLIRDYMATL*
>tcag_1096677466439 /cdnaId=1096677466438 /pepId=1096677466439 /offset=0 /ttable=11 /length=475 /full_length=475 /orientation=0
RPAPDRRGPSRRPPRPGREARGRGRSAAAAGADAALVRPPPRRGPRAAAGGAGGRGGDRA
ERRLPALGAGGHAPGDARPRTRPPARVPPPSASTSPPARQPLADDHARVAGRGAGTDPPL
PHGRRPRAAPAPLALPLRLRRARADDGAAPAHPGRRRRLSVPALSRAARADPRVAGPVTP
TPAAVAWARSALDAESLESTRLSGGTAGECWRLCGRSPDGRPVRAVLKTAEAGDEGTALV
AREARVLSALASLPLPVPTALASDATGAAAGRPALLLRCMPGRLLTGVREIRAAIPAMAD
TLAQCQREARAVVAGTRFRPWHAGAAVVEPSWSGRGDLWRRAAALLGRFPQPRRDAFIHR
DPHPANFLFEDGRVTALLDWPHAGRGPAGMDAARMGVNLACLLDPDAAVAFREAFEARRG
IRPDPLLDVHAAVEFLPEPDGGESWRALGVHLTRSEARERLEAFLADALRRMTTR
>tcag_1096688644075 /cdnaId=1096688644074 /pepId=1096688644075 /offset=0 /ttable=11 /length=303 /full_length=303 /orientation=0
LVSKRLLKGLGPVSLASIETSLREKGFLQTPTQWIALSGGRSNRVWRVSQAGAHDLCVKL
YPKTAWQNPLFANDPAGEYYCLENLHAEKLCPKPLGLVETPEGNCLVYLHHRGVSFSDQT
APVGQLLARIHSRPAVPADSKAIRHAPCGSGELNAHTIQILQRCEGPEGALLKRLRPATS
AEKPKDLSLIHTDPVANNIVISGQTALLIDWQSPALGDPMEDLCHFLSPAMQKLYRGKIL
NAEQQKQVLNAYQAQYPRFDFARFERLYPHYSWRIAAYCLWQKLQGNSDYSDAFDQSHSI
ES*
>tcag_1096685724051 /cdnaId=1096685724050 /pepId=1096685724051 /offset=0 /ttable=11 /length=355 /full_length=355 /orientation=0
VIKLIRQSVLPHFGIEADEAKISALGNGHINDTLLVRWPTGELVLQRINTQVFKTPQALV
SNADKISHHLCAKALQQQYGLQVVSPCLTQEGELAIDLGEQGFWRAISYLPHSLSIEVVK
SEAQAEMAAKAFGHFACALSDFDATELEDVIPQFHHLPGRMEMLRQAVQQDKAKRLGSCR
QWVDYALSQQSLLDELAEISPQLPLRICHNDTKINNMLFDKRDMSSMAIIDLDTCMKGHL
MYDFGDMVRTFCSPEEEDSTALENVKVRQSIFAAICRGYLSELSEVLTEVEKRSLWLGAR
VICLMIGVRFLTDYLNGDVYFHVHREGHNLDRAANQFTLYQSLLDQEAELKACF*
>tcag_1096698883137 /cdnaId=1096698883136 /pepId=1096698883137 /offset=0 /ttable=11 /length=278 /full_length=278 /orientation=0
MLIETILNQYDSWQLTEPLLAPPEIVTHLTRGTTHRAVKVCGPTASGSRCFVIRYASRDP
ATLAMPPEHERRVMQQAYSMGLAPRLVHWHDNARVTVSEFIDGHMDTPDPALLGQTLRRI
HGLPIKADPISLSNHLQRYTSHAIERGVAPEQLIDPNFEPLARAISLLESSAPVLCHNDL
GRGNLIITGEQAVVIDWEYAAMGNRYFDLAAATAGWPELDPGAVIAAAIPRDFSPMEWQA
ALGVYAALEWNWYQASGLPMPEHLSADALVERLNSLP*
>tcag_1096675119073 /cdnaId=1096675119072 /pepId=1096675119073 /offset=0 /ttable=11 /length=245 /full_length=245 /orientation=0
IIDFDKDQPKRIIFSFDSEIGGLEQKMNITLELAKKLIATQFPEYAELNVTEVKQQGHDN
RTYRIGDDMLIRMPTAESYALKVPKEQELLPKLAKHLSVAIPAPIKMGKPSEDYPYPFSI
YKWLDGRSANHLTLDEQSLENISFELATFLKELQAITDVEGPSPGQHNWYRGDHISFYDS
GARKQIAELADIIDSNSAIDLWERACATKWNKTPIWIHGDFAVGNILIKDNKLSGVIDFG
GTAXX
>tcag_1096686634385 /cdnaId=1096686634384 /pepId=1096686634385 /offset=0 /ttable=11 /length=355 /full_length=355 /orientation=0
VIKLIRQSVLPHFGIEADEAKISALGNGHINDTLLVRWPTGELVLQRINTQVFKTPQALV
SNADKISHHLCAKALQQQYGLQVVSPCLTQEGELAIDLGEQGFWRAISYLPHSLSIEVVK
SEAEAEMAAKAFGHFACALSDFDATQLEDVIPQFHHLPGRMEMLRQAVQQDKAKRLDSCR
NWVDYALSQQSLLDELADISPQLPLRICHNDTKINNMLFDKRDMSSMAIIDLDTCMKGHL
MYDFGDMVRTFCSPEAEDSTALENVKVRQSIFAAICRGYLSELGEVLTEVEKRSLWLGAR
VICLMIGVRFLTDYLNGDVYFHVHREGHNLDRAANQFTLYQSLLDQEAELKAYF*
>tcag_1096694046391 /cdnaId=1096694046390 /pepId=1096694046391 /offset=0 /ttable=11 /length=288 /full_length=288 /orientation=0
IWNVCLERRPSEGTAIIDTDRTQEFEVLQAVKPHLNTPAARFLDSDGTFIGTPALVLDFT
TAESTLPWIEQNGVTTLPEKLAELAGAVHTIPVENLPSSLQRPASGDPLTDQIAMWKHTA
HEHVEALPIFHYVASWLDTHRPPSVPVSLVHHDFSTANMLVDDQGDLVIIDFELASIGDP
REDLGYFKAYAQAAPPDIIDENPEAFLNKYREITGFSEDQVNPAVLTYFLVLGVIGVVSQ
LSATGSEMARGNTSSTNIAFSLDGLLFGQAAWMAATDALEAALDGEE*
>tcag_1096676843505 /cdnaId=1096676843504 /pepId=1096676843505 /offset=0 /ttable=11 /length=318 /full_length=318 /orientation=0
MLINPWVRNYEKDDHAALGRVRKWAANKLGSNVDYGFGYGTWVFIGNETVIKIDPEVGRT
ERFSHELAATQMDIPGVATPHVLETGALEGRAWVILNRIEGSSGYNVWPGLDQEARRNLT
VQLATALTHLQQFQPDEGMLHAETKDWSAHIRKSFNRALRAVDNVVPGRVLSTSQAAFAQ
WAEALIDRPRVLCHGDLWFGNILVDSSGNLSGILDFDRMALAPADYELDMLLRFWRYPWN
FVPEQLEETYGDALDIDLIKPFVELCQGNLSNDALSARLSALELIYRLNLVNRFGWNAES
GEMFEAVLSGDWAEGLV*
>tcag_1096665722829 /cdnaId=1096665722828 /pepId=1096665722829 /offset=0 /ttable=11 /length=190 /full_length=190 /orientation=0
FEYIDEMARQLFRIHQAPIQNLPTLPSRLDPLPEVFEYLPAAAEWGGLKARLRALTDTGF
KGAPCLLHGDYWAQNLLWEQGRMTGILDWEDAAIGDPLSDVAGASVELRYLFGREGMQRF
TAAYSALSSVDPTRLALWQVYVAAAAQHFMSTWQLAAADEAHRRRHALASLHEAEARLGN
RAACSNISS*
>tcag_1096700686807 /cdnaId=1096700686806 /pepId=1096700686807 /offset=0 /ttable=11 /length=294 /full_length=294 /orientation=0
SFEDQNALITAVERRYVFKIANRRWPSELLQLQHQAMLQLQQRAPQLTFPVPLTTYSGDT
LTEIDGFNVYVLSYVDGVVYSRGEKSLPLYRDAGRFLGQLSQSLQDFSHPASHRAGYLWD
LDNVIGCRAHLEDIDDSATRERIGRLFEHYQTCVAPRLRGLRKAVIHGDANQHNFIIDRD
HRQRMHGLIDFGEMMHSTQVNELAIALAYLLLGETDIGAAANAVIDGYCAEFALADEELA
VLYELVAMRLVTSIVMSSNEAKIYPDNSSYILTSQAEGQALLQRLEEQNYLFQ*
>tcag_1096697418097 /cdnaId=1096697418096 /pepId=1096697418097 /offset=0 /ttable=11 /length=264 /full_length=264 /orientation=0
MVYLEFSQEQQIAAVSNLVPTLLDQYSVQDAEFENINHGFNSSFKVTTSSGDKFALRINT
NSKKSPSEIEGEVLLLEYLANNEVLNSPKPIRTMDGETFSRVQADFLDREILAVLCHWID
GEVIGTEASDQQLFELGAAMGKLHECAALIPSNLTSRFSKIDRTLFNSPDNLRKPDSRID
SELQRLIADAFKISDEVFQELAKQSERILIHADLHPYNALKTQSGLAVIDFDDVGIGYEL
QDLAITFFYLRDKPGKEEMVLDGY
>tcag_1096674053483 /cdnaId=1096674053482 /pepId=1096674053483 /offset=0 /ttable=11 /length=266 /full_length=266 /orientation=0
MLTNALLWPDIPWREITLETGIAIEDVQPLGEGWDAFVFRAREVVFKFAKRADNWDQLAV
EYRVQGMLQDSLPTKTPRGLVQEGRSNAWPFGYTAQEFVEGRPFVAESSDTRSVSTQIGQ
ALRTLHTLPLTPAQYETLPSYDRLQEAEATVEPAFQIIEDRLNPRDCGRLRSEVDRVLAT
PHYFEGGTALLHNDLHAEHVLMSNEGDLAIIDWADAGIGDPDIDFLPLHWSHGQAFIAPC
IEAYGHEDPASLYRKLEDLGLLYSXX
>tcag_1096678317903 /cdnaId=1096678317902 /pepId=1096678317903 /offset=0 /ttable=11 /length=333 /full_length=333 /orientation=0
MWATMPATACAIWPRGTPASAMCADRGCSSGPRWCWTATARPRRVPSPSRRERDAPERRS
AELSRYPLQRAEDPPADAVFPGRGRPDDRDPGPGAGRHPAGAMSQEIAEAAARAWGLAET
PVLVAERENTVYRVGDYALRLHRDGYRSLPQLQSELVWMATLARGGLDLPAPLPGPEGAL
IAPVKGRMVSVLRWMPGAPAGTGPELTVPAPVAFATALGRMMARLHDLSDGFTPPPDFTR
PDWRAEGLLGPDPLWGRFWDNPLWTDAQRHVVLEARDAAKAELARLAPTLDQGLIHADLI
PINLLVDGDRVIPIDFDDGAWGYRDFELATFLC
>tcag_1096691050165 /cdnaId=1096691050164 /pepId=1096691050165 /offset=0 /ttable=11 /length=240 /full_length=240 /orientation=0
EPYALKVPMEQKLLPLLEPHLATPIPVPIQMGKPSKNFPFHFSIYRWLEGDSANLIKISD
IALEGIAIQLAQFLKTLQSITTVEGPAPGQHNWWRGDHVSVYDNGARQQFQTLADIIDSK
KALALWKKASDSQWALKPVWVHGDFASGNILIKNNQLAAVIDFGGMALGDPACDLVIAWT
LLHGKSREVFIQAMEMDSDTWLRAKAWCLWKATFELCQIQDKNNNEAANQISIINELLR*
>tcag_1096683772855 /cdnaId=1096683772854 /pepId=1096683772855 /offset=0 /ttable=11 /length=372 /full_length=372 /orientation=0
MTERHDQLRVQSQHRLMDIARRFLGHGATPLAVAPLGDGLINDSYRVQAATGAYVLQRIN
TAVLPAPEQIMANLSALAKAAAAHPALGVRLPALATAGGRGCVRDDDGNCWRLMECIEPS
RTLPALAHTTQAAEVGRVLGRFHRLGATLEPAALAVTLPGFHHTAGYLAALESAAVATPL
DADSREVFSHIQARRDLVAVLDDASARGIIRQRVIHGDPKLDNLLFDPAGERALCLIDLD
TVQPGLLHHDIGDCLRSCCNRGGEAGAASVRFDLDLGEALLMRYAQTTAGLFSAAEVDLI
AAAIRLIPLELGIRFLTDHLQGDRYFRVRHRGENLTKARRQLALVADIERQDDAITAAVR
RAFDGAHTGVR*
>tcag_1096699879193 /cdnaId=1096699879192 /pepId=1096699879193 /offset=0 /ttable=11 /length=428 /full_length=428 /orientation=0
MWSDEDCAHWRRHIADQYGLQAEITGLDGEFDLNAAVFVDGSFHAVLKVMRPDCTADFVE
MQIAALDHLAAQKDHLPIPRCILSGDGAAYGYLPDREGRDRLVWLVTALPGHQLGTVRPH
TPSLMHEIGSALGALTRSLTGFSHAQLDRPFKWHPLTPHWAFEALEDLSPDHLATGDGQE
QKLKSILNDYFQYFKDKCESDLLSFESHPVHCDGNDYNLLVTPAEDGPSLCGIIDFGDMT
RAPVVCDVATAAAYLVLDQKRPMEMLSAFVAGYHASYPLSADEIGLVWPLMMTRLGVSLV
NSALMKQERPDDPYVTISEAPARAFVLAHGHTSLAEAGMRLRVATGMDITPGASQSMEWI
GQNRQQFAPVMGRSLEDAPLCSCAVGDSVYPADPTDITDDEAVALIPAALGSTDIHVGHY
LEPRLVYT
>tcag_1096691454051 /cdnaId=1096691454050 /pepId=1096691454051 /offset=0 /ttable=11 /length=245 /full_length=245 /orientation=0
LIELFSQSENTVFKIKDRAGKCYALRVHRPGYHTRAELESEQQWTEFLSKSGIAVPTAVK
SKDGRYYEKVSVAGTEETRQIGIVDWVAGVPLSKILQEDPSQTRIRSTFQTLGSLMANFH
LASKSWKPSPGFVRHSWDTEGFVGEKPFWGKFWELGSSDEETRQRLVSIKNQIQNLLSHL
PQDKNCFGMIHADMHLDNVLKDGERLNVIDFDDAGYGWHAFDLAVGIYHLLLNPTLRTHF
ELVRX
>tcag_1096701600645 /cdnaId=1096701600644 /pepId=1096701600645 /offset=0 /ttable=11 /length=378 /full_length=378 /orientation=0
MGPACGSAGGPRGRGGPLRRACGAARAALPLIAAAQLKALAQRFGAPPSAQLSPLGGGHI
NATYRVRWPTGDLLLQRVNPAVFPDPEVPCRNGAAVLAHLAAKGAACPRIWPAKDGALWC
REPDGCWRAFAFLAGYAQADAPAHRDRFCEAATALGTLLALLEDFPAATLTPALPRFHDL
AWHRARFAEHALRAEKTLGPEGWGFHQALAEALGNNPLAGPDRVIHGDTKLANVLLPSSE
DPAVVVDFDTVMVGTLAMDFGDFLRSVAAPETGRAETSATLLARLGEAGRAFLAPLALRE
GETRAQLARAPAAMAWMLAQRFLTDHLEGDRYFRVATPGENLARGRAQLALAVRLAEGAP
ELAEALAFPGAKPQDAG*
>tcag_1096693822991 /cdnaId=1096693822990 /pepId=1096693822991 /offset=0 /ttable=11 /length=359 /full_length=359 /orientation=0
IRSVSGKIMEGINHKNIAYIIRHFLPQSNDFEVLPITQGLINDSYKISFSDRAYFLQRLN
TQIFRNSEDLMFNIDQWQQVLTGSGLPAPTFLKTTQGAYFAKDEQGHLWRMQTYIPNAIA
YDIAPDKKISKEAGRLLGHFHHISKNLNTNTFKTPIPQFQDIHLRWQQFQQACHQADASS
LQAAQKTLEILHALKDVAFKTPKELPMRLCHNDTKLNNMLFQEKHHKGICLVDLDTLMPG
FAFYDFGDALRTVANTATESDSNTPVLFKTALAASFISGLCEWPEAFTKKEWLSLPFGAV
YMPFLHGLRALTDFLAGNLYYKVSYPNENLDRAQSLLSFAQKANEKQDFLIQSIAASL*
>tcag_1096694001745 /cdnaId=1096694001744 /pepId=1096694001745 /offset=0 /ttable=11 /length=247 /full_length=247 /orientation=0
VPIASLEKSLREKGLLQIPAQWVALSGGRSNRVWRVSQAGAQDLCVKLYPQTAWQNPLFA
NDPAGEYYCLENLHAEKLCPKPLGLVETPQGRCLVYHHHRGVSFSDQTAPVGQLLARIHS
RPTVPADSKAIRHAPSGSSELNAHTIQILQRCEGRERALLKRLRPTIPVEKPTKISLIHA
DPVANNIVISGQTALMIDWQSPALGDPMEDLSHFLSPAMQRLYRGKILNAKQQKQVLNAY
QAQYPRF
>tcag_1096696317359 /cdnaId=1096696317358 /pepId=1096696317359 /offset=0 /ttable=11 /length=375 /full_length=375 /orientation=0
GDARMVRRGTGADAPFRRTPRARPAPAPLALPLRLPRARAHHGAAPARREGRALSLPGLP
TDPGFRGRHAVTAPERLLEWAADVVGTHRFVRVEALPGGSASAVWRLAAETERGPLTVVA
KQLRAHVTEIDAGLIAREQRVLEALGPLALPVPEPLASDPDGICSGRPALLMSYLEGELL
QGPEALRTAIPEFVRAMDLWQTRACDVVAGRRFAPWFDLSEPRPRPLSTRADLWERALEI
ARRFPAPAVTGFIHRDPHPANMLFAGGRLAGVLDWPHAGRGPRGMDLSRMAINLACTLDV
DATRELRERWEHRTGARHDPLLDIYALLECEEATGSAIPAFEALGLRLEGAQVRDRLEAF
LADALQRMTVRRLS*
>tcag_1096685244545 /cdnaId=1096685244544 /pepId=1096685244545 /offset=0 /ttable=11 /length=256 /full_length=256 /orientation=0
MSDLSEEIRTWLSSLDGYSFNKIEQVSSDASFRNYFRAIDDEKGSFIVMDSDPSLENNEK
FMGVSNLLNQISMPIPCIHEQDNSGRYFLISDLGQKTLFDCRKESKTEEFYNRAIELLVF
MQANGGSLMNQLPQYDDSLLHSEMELFKEWFCFHELGLSVRQLEKIDFDPLFNHLAQRAN
HQDRVLVHRDFHSRNIVISDKEKLGLVDYQDAVCGPITYDIVSLLRDCYVKIDLPEMHDM
LRMYYDHLVKNQMTNK
>tcag_1096686681073 /cdnaId=1096686681072 /pepId=1096686681073 /offset=0 /ttable=11 /length=352 /full_length=352 /orientation=0
LRYAPPPREAALLQPDDALAAWDLPRPPRPIPEPGLINQTFLVGDPPVAVLQRLNPVFAP
TVNLEIDAVTRRLAETGLTTPRVVPTRTGALWVDDEGASWRVLSFVPGRTLHRVTSTALA
HEAGRYVGVFHAALDGWARQRVAPRRDIHDTPARMRELHEALAGADGHRLEGPARALGQE
ILDDWDRWEGALDLPERTCHGDLKISNLHFHPERDEVVCLLDLDTVGPMDLSCELGDAWR
SWCNPGGEDDPAAARFDVDLFEASARGFLSTAPPLSDDERRALPAGPERICLELAGRFCR
DAVLNDYFREDRARFPGVGDHNLHRARCQLALARSARSVRARCDAIVAAAG*
>tcag_1096682090389 /cdnaId=1096682090388 /pepId=1096682090389 /offset=0 /ttable=11 /length=380 /full_length=380 /orientation=0
MWSDEDCTHWRRHIADQYGLQADITGLDGEFDLNAAVFVDGSFHAVLKVMRPDCTADFVE
MQVAALDHLAAQKDHLPVPRCILRGDGAAYGHLLDREGRDRLVWLVTALPGHQLGTVRPH
TPSLMYEIGSALGALTRSLTGFSHAQLDRPFKWHPLTPHWAFEALEDLSPDHLATGDGQE
QKLKSILNVHFQYFKDKCEPDLLRLESYSVHCDGNDYNLLITPAEDGPSLSGIIDFGDMT
RAPVACDVATAAAYLVLGQKRPMEMLSAFVAGYHASYPLSSDEIGLIWPLMMTRLGVSLV
NSALMKQERPDDPYVTISEAPARAFMLAHRHTSIAEADMRLRVATGMDITPGASQLMEWI
GQNRQQFAPVMGRSLEDAPL
>tcag_1096685426131 /cdnaId=1096685426130 /pepId=1096685426131 /offset=0 /ttable=11 /length=400 /full_length=400 /orientation=0
LAAAGKHVILPFRRMRSAMADGATLSEPSLQLVAGRFHAPERIAAIRALGTGNVNDTYLV
QLRGEGEPDAFVMQRLNTTVFQRPDLVMGNLLTLGRHVEHRLANAPAELAGRRWEVPRVL
SAGADGEHWVEHEGQFWRSISYIGAATTSDVIRDEAHAREIGYGLGMFHHLVSDLPIADL
ADTLEGFHITPAYLARFDQVRQDCQQGSTDAALYLALDHVERRRHAVDVLEAAWARGELQ
RRPIHGDPKINNVMIDERTGQAVGLIDLDTVKPGLVHYDIGDCLRSCCNPAGEECREWST
VHFDLDLCRSILEGYLGVGRSFLSAADRHYLPDCIRLLPFELGLRFLTDHLEGDRYFRTE
RPGHNLDRALVQFALTDSIERQWDAIEALVRDVLSQQPA*
>tcag_1096697934497 /cdnaId=1096697934496 /pepId=1096697934497 /offset=0 /ttable=11 /length=146 /full_length=146 /orientation=0
FEYLPTAAEWGGLKARLGALTDTGFKGAPCLLHGDYWAQNLLWEQGRITGVLDWEDAAIG
DPLSDVAGASVELRYLFGREGMQRFIAAYSALSSVDPTRLALWQVYVAAAAQHFMSTWQL
APADEAHRRRHALASLHDAEARLGD*
>tcag_1096701060123 /cdnaId=1096701060122 /pepId=1096701060123 /offset=0 /ttable=11 /length=400 /full_length=400 /orientation=0
LAAAGKHVILPFRRMRSAMADGDTLSEPSLQLVAGRFHAPERIAAIRALGTGNVNDTYLV
QLHGEGEPDAFVMQRLNTTVFQRPDLVMGNLLTLGRHVEHRLANAPAELAGRRWEVPRVL
SAGADGEHWVEHEGQFWRSISYIGAATTSDVIRDEAHAREIGYGLGMFHHLVSDLPIADL
ADTLEGFHITPAYLARFDQVRQHCQQGSTDAPLYLALDHVERRRHAVDVLEAAWARGELQ
RRPIHGDPKINNVMIDERTGQAVGLIDLDTVKPGLVHYDIGDCLRSCCNPAGEECREWST
VHFDLDLCRSILEGYLGVGRSFLSAADRHYLPDCIRLLPFELGLRFLTDHLEGDRYFRTE
RPGHNLDRALVQFALTDSIERQWDAIEALVRDVLSQQPA*
>tcag_1096672033091 /cdnaId=1096672033090 /pepId=1096672033091 /offset=0 /ttable=11 /length=240 /full_length=240 /orientation=0
VVRLPRDSTPADAAGRRREAEVWARAAAAGVAPEPLLVETEAGVLVTPLVAEEDLATHLR
GRLPAPELLEALGHLVGRFHAVDVTALPAFDPVARIDAALQRAEAAGRAPDPAVILARGR
LPALERSALVHHDLIPHNVLVGERLWIVDLESAGLGDPDLDLVTLATTLELGAEDEARLF
AAARRPLPSPARLRALRLLFQLGEHAWAAARLAEGRDEAGIREQFESSLEALRQAAAAR*
>tcag_1096682620989 /cdnaId=1096682620988 /pepId=1096682620989 /offset=0 /ttable=11 /length=395 /full_length=395 /orientation=0
LHTGAWRHRGSARNLQTETIEITLSKAVEAIAGRFHPRERITAIRSLGSGNVNDTFLVTH
QGHRPSGPAGSFVLQRLNTRVFERPELVMRNLVALGDHVQRRLASPPEELRGRRWEVPQV
VRCQQEGHWVEEDGEFWRSITYIGAATTTDVILNRDHAREVGYGLGMFHSLISDLPTEDL
ADTLENFHVTPAYLKRYDSVIKSRCTRDDAVDSACAFIEARRDGIDVLEAALQRGDLKQR
PIHGDPKINNVMIDDASGHAVGLIDLDTVKPGLVHYDIGDCLRSCCNKDGEETDDLNTVV
FDLELCEAILDGYLSVARQFLSDWDLHYLPYCIRLIPLELGLRFLTDHLEGDLYFRTDHH
GHNLQRAAVQFRLTESVEQQLPQIKAMVRRLASR*
>tcag_1096686740693 /cdnaId=1096686740692 /pepId=1096686740693 /offset=0 /ttable=11 /length=331 /full_length=331 /orientation=0
IFMSVISFPPSRFSPSEVYQIAKTLYGFEVSVKVLDSERDQNFYLKREDGKEFVLKISNP
AEDVELIKLQVASLKHIANFDSSIQVPSTIQTVGGKFISRHNGCFIRLQSFLAGRFIKDI
ENHESFLLEEFGAFLGKLDVAFREFGYPDLKRKWIWDVRNIEFLKSHLDYIESESDKALV
RHFIANYQLNIMPNEKYLRTQYIHNDGNDHNVLLNDNGHISGVIDFGDMAHTFLASELAV
AITYVILEESEPESKIKSVVEGFQSVYPLRDEEIESLIHLVCLRACFTVVTANYRKKLFP
ENKYISVTEPYAWTFLKNFADKELSNFKLY*
>tcag_1096698829579 /cdnaId=1096698829578 /pepId=1096698829579 /offset=0 /ttable=11 /length=294 /full_length=294 /orientation=0
VSLKERFRFLGRRFGIPERAEWSVLPGGHINATRRARWPEGDVLLQRVNPAVFPDPEIPC
RNSALVLAHLAGKGIPTPQTWPALGGATWLREEDGCWRAFEFLADHGGAEKTLARAPEAG
RALGAMLAALEDFPASRLVPALPGYHALDHHRAHFAAHREAEQALGPEAWAQHRELEAAL
GPAPLAGQPRVIHGDTKLANVLLPLVPGLEPVVVDFDTVLLGTLAMDFGDFLRSVASPKE
QREVEKQGALLARLSAAGAAFLEPLGPMGEASLSALAPAPGGDVLDACAALPN*
>tcag_1096685014401 /cdnaId=1096685014400 /pepId=1096685014401 /offset=0 /ttable=11 /length=474 /full_length=474 /orientation=0
VCVRSRIAITRAPSSICARTDASVSAAHDSPSISVMRWASRCDCRRCLTSSRRRGSIATT
RPLSPASSSIDAENTTPPPAAIPVCTMQSGRSRQISSWSASMSPGRWKKRSPSQRVWNRW
SNSAARVSHSILMSRMRAEGRSDMVNATSRSDVKTLEPWLHRYWNIGPAHLQALASGHTN
KTYLVECDAGRAVLRVSWPGKAAEQVHREAAMLGHLGHSRTAPRLPALPKLRPTVDAQSG
VQLPDGSWLHLFEPIAGCPGLPDDAEAGAIDAMRALAHLHAAMAAMPVTESAPVAWLSAR
HARVAARAAPSLPGDLSGHYETMMRRIGAHLDAAAHWLTGAAQWLHGDYHAGNLLYVGHA
VSGVLDFDDVGQGVQWLEAAFALFALSRDAGRDDRFVFDARRWDAGLQAYAATRADDVPD
WMHDRRDALMALFCADQTLIHLEAAQRGLWTPGPGIGFLGGWRQLLDGAAPVR*
>tcag_1096701277549 /cdnaId=1096701277548 /pepId=1096701277549 /offset=0 /ttable=11 /length=397 /full_length=397 /orientation=0
MSFPLEPDGSLSRDVAPPQFGVDGEQAERDWPLMTHDEVAAVLARIDGAGEPARLTWHSP
RQFAAAVLVQMTDGRGLFVKRHHVSLRDVEGLEEEHRFIAHLRERGMPVVDILADRDGAT
AFASGDWTYEVHVRAPGVDPYRGVMSWQPFTHASHAYAAGRALAELHRASAGYDAPARPV
RTLLSSFRVLSSADLAGALERWVDAQPLLVRALGARDWRGDVADAIGPYHARLVPLLPAL
TPLWTHGDWHASNLLWTEAGPGAQVRTVLDFGLSDRTCAVMDLALAIERNTVDWMAPADA
RRVEYAQIDALLDGYESLEPLSDEAYAALVALLPIVHTEFALAEVAYFGCIIDAPAIVDI
AYDGYLIGHARWFGERDGRQLLDWLVQRRRAKQGAA*
>tcag_1096679178271 /cdnaId=1096679178270 /pepId=1096679178271 /offset=0 /ttable=11 /length=365 /full_length=365 /orientation=0
LAAAGKHVILPFRRMRSAMADGATLSEPSLQLVAGRFHAPERIAAIRALGTGNVNDTYLV
QLRGEGEPDAFVMQRLNTTVFQRPDLVMNNLLTLGRHVEHRLANAPAELAGRRWEVPRVL
SAGADGEHWVEHEGQFWRSISYIGAATTSDVIRDEAHAREIGYGLGMFHHLVSDLPIADL
ADTLEGFHITPAYLARFDQVRQHCQQGSTDAPLNLALDHVERRRHAVDVLEAAWARGELQ
RRPIHGDPKINNVMIDERTGQAVGLIDLDTVKPGLVHYDIGDCLRSCCNPAGEECREWST
VHFDLDLCRSILEGYLGVGRSFLSAADRHYLPDCIRLLPFELGLRFLTDHLEGDRYFRTE
RPGHN
>tcag_1096678666849 /cdnaId=1096678666848 /pepId=1096678666849 /offset=0 /ttable=11 /length=187 /full_length=187 /orientation=0
VSLMEMCHKVGAKVPKITDSGLIDGKEYIVMKKLPGRKLSEDWHTFSSELKESFIAQTAE
QLKLLHSISFEKYSPQRPLEFDSWKDAAQYHIDFSFVETTDFDGESSENILLLKDYLEDN
IQLLQKSDPPVLVHNDLHFENILYEGDRITALFDFDFARQAPKEYELWHLIDFFHTPVFF
VEKELES
>tcag_1096688254471 /cdnaId=1096688254470 /pepId=1096688254471 /offset=0 /ttable=11 /length=225 /full_length=225 /orientation=0
MNDLPAIAAQWGANGPIELIAERENAVYKILRDGTPMALRLHRAGYQSEAAILSELRWTL
RLAEAGFACPKPLAQADGSLLAQAEDGRFVSVISWVEGAPIGAVDSSVDTDFAAHCDLYH
QLGHLLAKLHNTCDRIKTDDLTRAAWDLPGLLGKSPFWGRFWDNPSLSASEKKFMVYTRQ
TAHAHLDAMMGADFGLIHADALQENVFQTQSGLTLIDFDDAGFGY
>tcag_1096683114705 /cdnaId=1096683114704 /pepId=1096683114705 /offset=0 /ttable=11 /length=312 /full_length=312 /orientation=0
VLQRINTQVFKTPQALVSNADKISHHLCAKALQQQYGLQVVSPCLTQDGELAIDLGEQGF
WRAISYLPHSLSIEVVKSEAEAEMAAKAFGHFACALSDFDATQLEDVIPQFHHLPGRMEM
LRQAVQQDKAKRLDLCRNWVDYALSQQSLLDELAEISPQLPLRICHNDTKINNMLFDKRD
MSSMAIIDLDTCMKGHLMYDFGDMVRTFCSPEAEDSTALENVKVRQSIFAAICRGYLSEL
GEVLTEVEKRSLWLGARVICLMIGVRFLTDYLNGDVYFHVHREGHNLDRAANQFTLYQSL
LDQEAELKAYF*
>tcag_1096691971691 /cdnaId=1096691971690 /pepId=1096691971691 /offset=0 /ttable=11 /length=275 /full_length=275 /orientation=0
VFQRPDLVMNNLLTLGRHVEHRLANAPAELAGRRWEVPRVLSAGADGEHWVEHEGQFWRS
ISYIGAATTSDVIRDEAHAREIGYGLGMFHHLVSDLPIADLADTLEGFHITPAYLARFDQ
VRQDCQQGSTDAALYLALDHVERRRHAVDVLEAAWARGELQRRPIHGDPKINNVMIDERT
GQAVGLIDLDTVKPGLVHYDIGDCLRSCCNPAGEECREWSTVHFDLDLCRSILEGYLGVG
RSFLSAADRHYLPDCIRLLPFELGLRFLTDHLEGD
>tcag_1096680685301 /cdnaId=1096680685300 /pepId=1096680685301 /offset=0 /ttable=11 /length=329 /full_length=329 /orientation=0
AKQHYNLVVSAENLVSERDQNFLLRTNKQKKYVLKIANSEEDPIVTDFQICALMHINNAN
DDRISVPEIKFTNKNKNSVILSKENKTFVTRVVSYLDGEPLFTSDQSIPDIPIAEDMGRY
LAILGKNLADFQHPGSDQNLLWDMKRALSIREIISHIDSFSARRMVEKTLSDFERYALPK
FDSIRWQVIHNDMNPDNVLLDTSRKRRVCGMIDFGDMVYSPLIIDLAVATAYLHTDEGNP
MLLMNHFVAGYNQETPLLLEELDILFDLIKTRIATTVAVLEWRKSFRDKDDPYLELNSND
RSKNLLERCMEIPRDHAIQTFKQICAKP*
>tcag_1096682113965 /cdnaId=1096682113964 /pepId=1096682113965 /offset=0 /ttable=11 /length=533 /full_length=533 /orientation=0
ITKLAGERNPNFLIESTPGKFVLKIHDSSELSQLEIQQLALASLEALPNFQTPKFVPATS
GELLVDAGNGKFARLLTWIDGDLWSQSKDLSDGHKVALGQLIATVDSELESFDVTKYRNV
LDRPFGWNALQVQSLASDVELIKDAELKRHVKLIFDRMINSTLSKVIALPHQLIHNDAND
NNVVVHDGSVVGLIDFGDLIYAPRICGLAVGCAYQLDARDPVASIYAIVRGYHEVSPLSP
AELEVLFDLICLRVATSVVMAHRQLATDPDNEYLGISQDFFQKLLPALTASSDRLAHYRL
RNACGYEAHPDSRHVRQWLATTTDQVSDVVMPPFAQAKKIWLDWSGENKNIARSWDAIKA
EMDAAGADVAIGHYCEDRNVYESDFFIDEGKESRTVHLAVDLFAPAGTPVYAALAGTVYL
FHDNTAHLDNGPMIVLEHETDQGVKFHTLYAHLSRESLVPLKLGQQIKAGQQIATMGTEE
VNVGWPPHTHFQIILDLCDMEHDIFGVAAISELPVWRSICPNPNLILRMPEGT
>tcag_1096699590549 /cdnaId=1096699590548 /pepId=1096699590549 /offset=0 /ttable=11 /length=380 /full_length=380 /orientation=0
VRPMRPFMTEALEAIADRFHPREGIKAIRSLGSGNVNETFLVTHEGQDGAFVMQRLNTNV
FDRPDLVMQNLQALGDHMERRLASPPPQLKGRRWEVPRVVPCRREASPWIEQNGEFWRSI
TYIGAATTSDVIRDSAHAQEVGYGLGMFHHLISDLPINQLADTLENFHVTPAYLQHFDAV
AKATDRLGPAERDACAFIEARRQGVDVLEAALSRGELHHRPIHGDPKINNVMIDEASGQA
IGLIDLDTVKPGLVHYDIGDCVRSCCNPAGEETLCLDDVSFDMELCEAILTGYLSVAGGF
LSDWDLHYLPHCIRLIPLELGLRFLTDHLEGDVYFRCDRPGHNLQRALVQFRLTEAVEQQ
FNALEQLVARLKQQPSPNL*
>tcag_1096667690373 /cdnaId=1096667690372 /pepId=1096667690373 /offset=0 /ttable=11 /length=308 /full_length=308 /orientation=0
IDGDQHICRMLAFIDESFLAETSHSHALLTSFGGFLARLNLQLQKATSYVLQARECEWDL
QYYNCSLAYIKDIPNADERCIIEYFYQQFEAQVLPRISAFRRQIIHGDYNEGNVLVKNDR
VVGAIDFGDVTYAPLVYELGIALVYSCYDKEQPLEWIASALKGYNAIIPIEEKEVEILYY
VMAARLAVSVCRSAHSRKTDPDNTHALNSEKHSWKLLKYLLRVGPITVEKMLREVCELPK
RKELLADVELQKRLQVLSPLLSVSYKDPIVMEKAAFQYMYDSAGNSILDAYNNIPHVGHC
HPKVVAXX
>tcag_1096668243363 /cdnaId=1096668243362 /pepId=1096668243363 /offset=0 /ttable=11 /length=255 /full_length=255 /orientation=0
MRDAVLGRAGLASDAEVLDRVNRVLGPVDVADDESLRPTAGKVLKVVTRSGDSSFVKWYR
DQTDYQRELDALTHYTPALGSDAPRLIDNDEGLKMLLISELQGEPAAGTANEWDPLVHFK
AGALIRRLHESSQPVVSDQFARQCAARFEEAAGGLEGLVSSSLLSEARLLIARAMDLSSL
PLVPTHRDNHPRNWMVDPGGHVRLIDFAMAEYDPWIVDVFLLEQDYWRTDPQLRVAFLSG
YDREMTEDDLIMLXX
>tcag_1096696043941 /cdnaId=1096696043940 /pepId=1096696043941 /offset=0 /ttable=11 /length=337 /full_length=337 /orientation=0
SLSAWFLQWCGDDAMRTSPANSCGHCGLECEVAAIGVRRQIDLLLAVARMPWGVRLQCGL
MACMRWLWRAEYDGTGDMWSDKDCAHWRRQIADQYGLKADITGLDGEFDLNAAVFVDGSF
HAVLKVMRPDCTADFIEMQIAALDHLAAQKDHLPIPRCILRGDGAAYGCLPDREGRDRLV
WLVTALPGHQLGTVQPHTPSLMYEIGSALGALTRSLKGFSHAKLVRPFKWHPLTPHWAFE
ALEDLSPDHLATGDGQEQKLKSILNDHFQYFKDKCESDLLGLESHPVHCDGNDYNLLVTP
AEDGPSLSGIIDFGDMTRAPVVCDVATAASYLVLTRN
>tcag_1096678122319 /cdnaId=1096678122318 /pepId=1096678122319 /offset=0 /ttable=11 /length=335 /full_length=335 /orientation=0
IFMKNKENNPFDIILSVTPDFSEEEAINIAKQHYNLVVSAENLVSERDQNFLLMTNEQKK
YVLKIANTEEDPIVTDFQICALMHINNANDDRISVPEIKFTNKNKNSIILSKEDKTFVTR
VVSYLDGEPLFTSDQSIPDIPIAEDMGRYLAILGKNLADFQHPGSDQNLLWDMKRALSIR
EITNHIDSFSARRMVEKTLSDFERYALPKFDSIRWQVIHNDMNPDNVLLDTSSKRRICGM
IDFGDMVYSPLIIDLAVATAYLHTDEGNPMLLMNHFVAGYNQETPLLLEELDILFDLIKT
RIATTVAVLEWRKSFRDNDDPYLELNSNDRSKIS*
>tcag_1096688773349 /cdnaId=1096688773348 /pepId=1096688773349 /offset=0 /ttable=11 /length=234 /full_length=234 /orientation=0
LGPVDVADDESLRPSVGKVLKVVTRSGDSSFVKWYRDQTDYQREWDALTHYTPALGSDAP
RLIDNDEGLKMLLISELQGEPAAGTANEWDPLVHFKAGALIRRLHESSQPVVSDQFARQC
AARFEEAAGGLEGLVSSSLLSEARLLIARAMDLSSLPLVPTHRDNHPRNWMVDPGGHVRL
IDFAMAEYDPWIVDVFLLEQDYWRTDPQLRVAFLSGYDREMTKDDLIMLKAHHA
>tcag_1096683815045 /cdnaId=1096683815044 /pepId=1096683815045 /offset=0 /ttable=11 /length=381 /full_length=381 /orientation=0
LQPETTEILLSQAVEAIAGRFHPRERITAIRSLGSGNVNDTFLVTHQGHRPSGPAGSFVL
QRLNRRVFERPELVMHNLVALGDHVQRRLASPPEELRGRRWEVPQVVRCRQQGHWVEQDG
EFWRSITYIGAATTTDVILDRNHAREVGYGLGMFHSLISDLPADQLKDTLENFHVTPAYL
HRYDTVIKSCHSEGPGVCAAGAFIEARRHGIDVLEAALQRGELQQRPIHGDPKINNVMID
ETSGHAVGLIDLDTVKPGLVHYDIGDCLRSCCNPSGEETDQLHTVRFDLELCESILEGYL
SVARHFLSDWDLHYLPDCIRLIPLELGLRFLTDHLEGDVYFRTERPGHNLQRAAVQFRLT
ESVEQQLPQIKSIVRRLAGC*
>tcag_1096680596633 /cdnaId=1096680596632 /pepId=1096680596633 /offset=0 /ttable=11 /length=402 /full_length=402 /orientation=0
RPRARPPRRLPPEPAAAPAAPRRRLAGGDARMVRRGAGAHPPLRRQRRAGPPPAPLALSL
RMPRARTHHGPTPTRGTGGTLSLSGLPRASHLHRRADMTAPDALLEWAADVVGTSRFERV
DTLPGGSASAVWRLSARTERGPLTVVAKQLRPRVTEIDAGLIARERRILEALGPLALPVP
EPLASDPDGICSGRPALLMSLVEGELLQGAEALRGAIPAFVDAIDLWQTRARDVVAGRRF
APWFDIAEPRPRPRSERPELWARATEIARRFPSPAVTGFIHRDPHPANMLFADGRLAGVV
DWPHAGRGPRGVDVSRMAINLACTLDVDATRELRERWEHRTGERHDPLLDIYALLESEEA
TERPVPAFEALDVHLDGTEIRRRLEAFLADALQRMTVRRLS*
>tcag_1096688949723 /cdnaId=1096688949722 /pepId=1096688949723 /offset=0 /ttable=11 /length=229 /full_length=229 /orientation=0
VQSEWRHRGPWCERSWSSAGLGATAWHRIDIDPTREPDWHEVGRQIRVLHSVDVALFGGG
HPLPSASTFSWWDIPKVISEHRTMNQADRNTILSAWERLGWVRDRSTDAVICHGDLHPGN
VVVDRTSGRTVILDWDLLCVSDPLWDHAPMMRWAERWGGRTGDYERFATGYGRSFRHDEN
AESTAELRLLVATVMRVLAAEVDPRAEVEAQRRLGYWTGTNQETWNAV*
>tcag_1096683854929 /cdnaId=1096683854928 /pepId=1096683854929 /offset=0 /ttable=11 /length=326 /full_length=326 /orientation=0
GSFVLQRLNTRVFERPELVMRNLVALGDHVQRRLASPPEELRGRRWEVPQVVRCRQDGHW
VEQDGEFWRSITYIGAATTTDVILNRDHAREVGYGLGMFHSLISDLPTEDLADTLENFHV
TPAYLNRYDIVSKSRFTRDDAVDSACAFIEARRDGIDVLEAALQRGELKQRPIHGDPKIN
NVMIDDASGHAVGLIDLDTVKPGLVHYDIGDCLRSCCNKAGEETDDLNTVVFDLELCEAI
LDGYLSVARQFLSDWDLHYLPDCIRLIPLELGLRFLTDHLEGDLYFRTDHHGHNLQRAAV
QFRLTESVEQQLPQIKAMVRRLASR*
>tcag_1096691253835 /cdnaId=1096691253834 /pepId=1096691253835 /offset=0 /ttable=11 /length=234 /full_length=234 /orientation=0
IRMNVMPSEQELRALIIKVIPEWSEDSLLGFNYLEGGFTNNNFMFERCNRNLTERYVLRS
PVKAQPLQSRAYEFTIYQSLKNNISPELVAFDTESGAMITRYAEGELLIHCPSSYHEPDE
LVGYIKSLHNSVPKTDKCYDLSSLMSVYVPIFNEKDFPEIGKLEQSVSCHNDLNPWNIIV
DSATWVTLDWESFGLNDPVFDVVTLCMGLNSTDKILKDSVEQYCGTLDPTRLFX
>tcag_1096685013219 /cdnaId=1096685013218 /pepId=1096685013219 /offset=0 /ttable=11 /length=353 /full_length=353 /orientation=0
MNNNFSFPVLEHPAPVCDVNKALDLAKNWAELDQNAIATPLVSERDRNFLITNNEEKSIL
KISNAKEERGVLEFQTEALLHLEQTTKLNLPKPKKNIYGEYLLRNEIGGEDCYVRMVSYL
EGTPLDDIRAEITDLKTLHLSMGKFLAKLGIGLDGFSHPNENHQLLWDVAQTEGLFDLLD
NIQDKQKRKMAELSLFYFQDNTKDLLSKQRKQVIHNDMNPDNVLVSTEGASSVVGMIDFG
DMLHAPLINDLAVACAYEVIRMESLYGGSKDLLFGYHNEKKLSYSEAMLLPMLVYNRIAM
SLIISEWRASKHPENREYILGNIDHTWSVFKKIKEEEVEKTGSQLGELLKQS*
>tcag_1096698653933 /cdnaId=1096698653932 /pepId=1096698653933 /offset=0 /ttable=11 /length=424 /full_length=424 /orientation=0
IFYFEPLNQFVGVYMTKDPDIDLEEFWARALKTHWSIDAELSVLPGELDQNFLAQEKDGS
KCILKIMRKECPHWLIKAQIEAIEHLSKKDPSLKVPKILRSSKGASFIDEVDWCGNERLI
WVQEYISGKCYAEIKQKSPTTSFDIGVALGKIAKALADYKNESLVRDFKWNLPGSLWIKK
YLTTIENSDRLKIISKIIDDFEEILPELSSLGQQTIHNDPNDYNILISGEKYQSLNVSGI
IDFGDICVAPRVCDLSIAAAYIVLDHKEPEKMLAAFVSGYHSVYPLDIKEVDLVWRLLRM
RLAVSVVNSTLLASKNKDDAYITISQAPAWDFLENFRINEGLIKARLKSVCGMPVVEGAD
RTMDWINKETNNFFPLFGTHLANLEIKSLSVENTSVPQNPFELQNDEAKNIGFEIRDRAN
FWLG
>tcag_1096676910263 /cdnaId=1096676910262 /pepId=1096676910263 /offset=0 /ttable=11 /length=286 /full_length=286 /orientation=0
WLVDAQITALEHIHHKSPETPVPRVAYSLNFEGAQVVHDQNGKERLMWVIEHLPGQCYAK
TAPKTPQLAHALGSLLGKTAKALCDYQNDRLRRDFKWNLMKGDWIKDHINIIKTPERCAL
ISEIVAEFDARKPMLEDLDMQVVHNDANDHNILISGHLSEPRQISGLIDFGDICIAPRVC
DLAIAAAYIVLDNPRPTEMLTAFVAGYHKANPLTSLEIDLIWPLMRLRLAVSLVNSTMMA
REKPDDPYVTVSQGPAWQFLEEAEINGELITAKLRVACDFSVVERX
>tcag_1096681287799 /cdnaId=1096681287798 /pepId=1096681287799 /offset=0 /ttable=11 /length=344 /full_length=344 /orientation=0
IMVSLPHECSRKSCCECELLTKDTVVDYLKRHKIIGQKESVEIEVLTGGVSNVVLAITTN
EQKLVLKQALAELAVSEKWVADQRRAIVEADAIKLFNKISPTQVPKLVFLDPEKFVLIIE
RVSLGSTVWKSDLLAGVIDPNIGTKLGKTLATWHNYGEHTVDDKNKFLEDSLFEQLRIDP
FYRFVATKNLSIEVPIRKLINELEGDKTTIVHGDFSPKNIMISMQDDVYILDFEVTHVGN
PVFDIAFLIAHLLCKFFHASDSLKAKLLTNTAFQFHKEYSIHREISDSLGRHIALIALAR
VEGKSPVNYLSIEQQQKLQKHTKSLLSGNSKVDLLELFEMSVR*
>tcag_1096670714103 /cdnaId=1096670714102 /pepId=1096670714103 /offset=0 /ttable=11 /length=280 /full_length=280 /orientation=0
RLMEHIKTVPFFNEHGNAIVRATLLSGGLQNTNFRVETESGQSFVARVPARDAAAHGQDQ
AVIFANSKAAADAGLAPAPVAFDPSSGIIVTRFLTDGEALSVQRLQQDRETLLPLFVGAV
KRLHKSGAVFVGSTPAQDIIGGYPIEALADVLPSSVSCTDRGTGSTELTMSRMAVLERAA
RLQDLLRRSMGVFDPLVACHGDLAPTNCIVTPGVPSGTAETAKSGCEVHLIDWEWAGPFD
VMHDLAKLALLTELQLQDDATSKNAPTVEEEVLRLYFGSD
>tcag_1096690580843 /cdnaId=1096690580842 /pepId=1096690580843 /offset=0 /ttable=11 /length=257 /full_length=257 /orientation=0
LVAGRFHAPERIAAIRALGTGNVNDTYLVQLRGEGEPDAFVMQRLNTTVFQRPDLVMGNL
LTLGRHVEHRLANAPAELAGRRWEVPRVLSARADGEHWVEHEGQFWRSISYIGAATTSDV
IRDEAHAREIGYGLGMFHHLVSDLPIADLADTLEGFHITPAYLARFDQVRQHCQQGSTDA
PLNLALDHVERRRHAVDVLEAACARGELQRRPIHGDPKINNVMIDERTGQAVGLIDLDTV
KPGLVHYDIGDCLRSCC
>tcag_1096691017433 /cdnaId=1096691017432 /pepId=1096691017433 /offset=0 /ttable=11 /length=310 /full_length=310 /orientation=0
LLSAASEPAALNLSSIADRFVAGASIRRITPLGNGNVNDTFLVEPHDSGGEAFVMQRVNT
DVFRSPERVMHNLLKVSRHVGDKLSSSPETLQGRRWEMPRVIRLRHSNGHWVEDQGDFWR
GISYIGAAITLDVVESNEQAREVGYGLGMFHHLISDLPADELEDTLEGFHITPQYLQRHT
EVLKQHTRALDREEQDCQNFIAARSGSVSVLEDAKARGELQLRPIHGDPKVNNLMMDSDS
GNAIALVDLDTVKPGLIHYDIGDCLRSGCNSLGEETTDVDQVSFNLERCAAILEGYLSAA
RGFMVDADXX
>tcag_1096688634183 /cdnaId=1096688634182 /pepId=1096688634183 /offset=0 /ttable=11 /length=325 /full_length=325 /orientation=0
VACVSCLDTDGKPRLLWLLSRLPGRSYAQSAPKTRALAGDLGRAVGATDRVFETFRHPAL
ERDFKWHLMQALWIKPELGVISDPDRRRLLQDIVADFSGVLGQLQNLPTQAVHNDINDYN
ILVSDEFCAPRRITGLIDLGDMCIAPRICDLAIAAAYVVLERSDPEEALEALVAGYHAEN
PLLSVELDVLWPLLQMRLAVSVVNSTLMAQAHPDDPYVVISQAPAWQFLENNNLHPDLLS
ARLRVACGLPVTSSAPAIEKYLDQMRGHFAPLMGVDLDHAPMGSLSVEASCWPQNPFDLP
AAEAARVGQEFADNTPVWLGYYNEP
>tcag_1096698711799 /cdnaId=1096698711798 /pepId=1096698711799 /offset=0 /ttable=11 /length=159 /full_length=159 /orientation=0
LQCADDTGLTILCYTLPMQQLVAQILSRNNILPETHVQPIAAGQINHVYTVGDDLVLKVE
RDLGVLAHQRELLELCHQKGAKVPRIVDAGEEEGKQYLLMERLPGRNLAYDWLTLETSTQ
DRIVAEICEQLRLMHSIHFERYSLQRPTEHERFEDALRW
>tcag_1096685340489 /cdnaId=1096685340488 /pepId=1096685340489 /offset=0 /ttable=11 /length=457 /full_length=457 /orientation=0
PQNGINALLLQTSLFLKIFNPAIGLADLPVSGVKNSWHRCRSDNDHHAAAFPPDFPHTDC
WQRATKTACFVMRPMRFAVSSPLSSSNSILETIAGLFHPPEQIDGISQLGSGNVNDTFLV
TLNRSASRSAFVMQRLNTEVFEQPELVMRNLLKLGSHVEQRLAQQPPELLGRRWEVPKVL
PTLDADGHWVEHQGEFWRSITHIGAATTTDVIQDDLHARELGYGLGMFHHLISDLATDEL
ADTLENFHIAPAYLAEFDLVFSRSNDQISHRTTQAVSFIEERRQGIDVLEQACARGELKR
RPIHGDPKINNVMIDNASGQAVGLIDLDTVKPGLVHYDIGDCLRSCCNRLGEETLDAGKV
SFDLNLCRAILEGYLSIGRSFLTPEDFRYLPDCIRLIPLELGIRFLTDHLSGDRYFRTSR
PQHNLDRAEVQFALTRSIENQWKDLNNLIEELSQER*
>tcag_1096688310815 /cdnaId=1096688310814 /pepId=1096688310815 /offset=0 /ttable=11 /length=322 /full_length=322 /orientation=0
GGYIDQNFRIDLPSGERYLIKVHSRNEPNAVLALQNDALTHLSSMQLDFATPAVIKSASG
DSVVTIESSKGTDRVRCLTYVEGHLLTERTPMSRELLHSAGSTIAALDKSLASFSHPAAS
RPDMDWDLRNAQRISGYVHLMPNPALRRLADYFFLQFETTVLPEINRLPLQICHNDGHRY
SLLTDQAEQCSRIAGVIDFGDICLTHAVCHLAVCISDLIVGQDDLIAAASDIVAGYHQVR
ALSKDEISLIYHLVGTRLAIYAAMAGRALTEDPTNVHPQAKLEDVGSLLRRLSATSPVAW
RNALLGACQLAEPASQMAAHSX
>tcag_1096697685983 /cdnaId=1096697685982 /pepId=1096697685983 /offset=0 /ttable=11 /length=288 /full_length=288 /orientation=0
MTNDTEIITIEKEIVSSLTNEQFETIEFVDIGWTSRVYLINNGELVFKFARNNKVVEEYK
NEVLAYKFLEKKSFEVKLPVVKFEDANLRYFGYEGIVGQTLDKYIDDLSEKEKIIIGQRL
SGFLKILHESNLDNINIFDISHEEKEFFEKFSISEEFLKTSLKPEIFSAIEFFLENKIKN
EFEKLKSNIKLCHGDLGLWNIILNKNQIGIIDFGDVGYYDSSIDFSGIGDLYMYNSLVKH
YECDESMLKKINIRKIIIPILEIPYYLEQDNKKQLQKNLSLINNLFS*
>tcag_1096701490325 /cdnaId=1096701490324 /pepId=1096701490325 /offset=0 /ttable=11 /length=265 /full_length=265 /orientation=0
MILSELEAVIASRAVSGSLWRLISDKFPLNHQIAYQDTSATRHKMYLLEEKGQQYIVRAE
PALEALPGVDSLRERVVLDAISSFDWAPNLMINEPQQGLLIMHHAGKCLEELSSIQRSNL
TQALIEMQSVKDLPEMNYVTLFQQYREEMRDSGHLQLIDETEQQLNLLPELPKVLVHHDL
HPGNVCWQNEAATIIDWEYAGIGIAWLDFAVLVRDLGFSAMDLMQFPLLRHFNEQELTHE
LARSIQVVDQLEMLWSHYKLQVTG*
>tcag_1096670526879 /cdnaId=1096670526878 /pepId=1096670526879 /offset=0 /ttable=11 /length=273 /full_length=273 /orientation=0
LRPLRPRMSEALEAIADRFHPRERITEIRALGSGNVNETFLVTHEGTYKGGQNGAFVMQR
LNTNVFERPDLVMRNLVALGEHVQRRLAVPPPELRGRRWEVPRVVPCRQQFHWVEHNGQF
WRSISYIGAATTTDVIRGREHAREVGYGLGMFHSLISDLPANNLADTLENFHVTPTYLDR
YDQVLSMQAPDPGDALLNQACGFIETRRLGIDILESALARGELQHRPIHGDPKINNVMID
ESTDQAVGLIDLDTVKPGLIHYDIGGLFALLLQ
>tcag_1096694856375 /cdnaId=1096694856374 /pepId=1096694856375 /offset=0 /ttable=11 /length=356 /full_length=356 /orientation=0
MRAAIIARQFDVQGRLVTVEPYGSGNVNDTYLAIFRTTFSEQRFIVQRIRKSVFPNPEVI
MQNMRVLTDHCHAKLEAEAEGADRIWQLPKIIQTKTGEDWVTDVDGDLWRAISQIASAHA
YEKVRNPEHAHEAGIVLGHFHRMVSDLPAAKLGYALPGFHVTPGYLAKMDAALATPGGQE
RLNASLEAKRAVRFVETRRARCSVLEDARARGDLALRTTHGDPKVGNIMIDEATGRGTCI
VDLDTVQPGLVHYDIGDAMRSVCNPAGEDASELGSVVFDLELFSMIYRGYQAHAQDFLSQ
ADHRHLFDCIHLIPLELGIRFLADHLAGDVYFKVRYPGHNLRRALVQFKLAESIEA
>tcag_1096689079817 /cdnaId=1096689079816 /pepId=1096689079817 /offset=0 /ttable=11 /length=202 /full_length=202 /orientation=0
NKKSIILNKEKKSFVTRLVSYLDGEPLFTSDKSVPDTHIAEDMGRYLGILGKSLAGFQHP
GSDQNLLWDMKRALSIKEITKHIDSISSRKMVEETLEEFERYALPKFDSIRWQVIHNDMN
PDNVLIDISKKRRVCGMIDFGDMVYSPLIIDLAVAAAYLDTDEGNPMLLMNHFVAGYNKE
TPLLQEELDILFDLIKNKNSYX
>tcag_1096695519453 /cdnaId=1096695519452 /pepId=1096695519453 /offset=0 /ttable=11 /length=351 /full_length=351 /orientation=0
LMKNKFELKFIEDLIYSNYGIKVKAKQVAGELDDNFRINHNDKSYFFKIYSTNTDLEFVK
FQTNILHTLKNLNEVPKNILTLENKSHSSFTDDRNTIRYFRMNEWINGRLWSSINPINKR
LRERLGFESATIVKELKKVKSDYFRPDFSWDLANFLWVEDHYDKINLEKEYIQVIENLIE
NFKNKRRGIYKKLRKCLIHNDLNDNNIIVSDCLTAPELIGIIDFGDCVKSQLINELAVTC
SYGIINSLNPLESACDIVRGFNSKIQILEDEIDFLYDLIMMRISISIIKSALNKKINPNN
TYLQVSENDMFILLKKWSVISRDLATHFFRHACNYIPNQKQKEFQKLIKKN
>tcag_1096684509731 /cdnaId=1096684509730 /pepId=1096684509731 /offset=0 /ttable=11 /length=733 /full_length=733 /orientation=0
ILYFDYLNQFVRVYMAKDPDIDLEEFWARALKTHWSIDAELSALPGELDQNFLAQEKDGS
KCILKIMRNECPHWLIKAQIEAIEHLYKKDPSLKVPKILRSSKGASFIDEVDWSGNERLI
WLQEYVPGKCYAEIKQKSPAISCDMGVALGNVAKALADYENESLVRDFKWNLPGSLWIKK
YLPIIENSDRLKIISKIIDDFEEILPQLSNLGQQTIHNDPNDYNILISGEKYQPLKVSGI
IDFGDICVAPRVCDLSIAAAYIVLGHKEPEKMLAAFVFGYHSVYPLDIEEVELVWRLLRM
RLAVSVVNSTLLASKNKDDAYITISQAPAWDFLENFSINEGLIKARLRSVCGMPVVEGAD
RTMDWIDKESNKFYPLFGTNLANLEIKSLSVENTSVPQNPFELRNDEAKNIGFEIRDRAS
FWLGYYNEPRLIYTAPAFRLGPWKASNRRTVHIAIDVFADEGTELFAPLDGEVFTAEYRD
NQLDYGGVIILKHITPSKDEFFTLYGHLDPVFLNNIKVGDKIAKGQKFCSLGASDVNGGW
APHVHFQLALTTDGMEADWPGVADPDDLRFWNAVCPNPAALLNLKNLDCLYQPSSKKEVM
NDRLKYFGGNLSVSYNDPILVSRAWKHHIFDEWGRPYLDAYNNVPHVGHSHPRINQVALD
QLNKVNSNTRYLHPLQSKFAKKISSKLPNDLEVCYFVNSGSEANELALRLARAHSGKKGI
ITPDEGYFGNTTG
>tcag_1096668194317 /cdnaId=1096668194316 /pepId=1096668194317 /offset=0 /ttable=11 /length=275 /full_length=275 /orientation=0
LLQDYRAYRVGPRSRFDDRSRQENRMPYDLYKGQTVPTRREVERALRKMAQEEGAMLPSI
DLKSMQIIGRGVHRVAYRVHFKLKPDPYKISGDRVLLYPYAEEAKELKERLYREASALEL
LAQIKTPFRIPKPVGGVEVNDAVVILERFVEGAPIDLRAGRCLAGKPWDVVGEIAACVHQ
FAEVGEQIGGFETRREHVLHAIKALDGHDVAWFQTAKEWCLQHLPPEDEPSTLLHGDLSG
QNILIDIKSEKTPALIDWTFTLWGDPAHELAIIXX
>tcag_1096678757821 /cdnaId=1096678757820 /pepId=1096678757821 /offset=0 /ttable=11 /length=368 /full_length=368 /orientation=0
RVIQLGTLAHVVTRHTSLLDAELRAVRAAFGNATEDGMEGATQDVVVGAGNDTPLEVVDV
SRHGSTCVVLRVRLQVCIEQHAVMPHGVYLKRYASGGAQQREVRALQRWAADPYTPTLLA
HAVHPQPFVVLEGRAGTGGQASVTVAVAREAGAWLARLHGSPPWGSDPLPLEAAYARRIE
CVLATSEPVLAAGMPPARRELLVCRLSDLPARLTSRRRVPCHRDFVPDNWLAINGHLSSV
FDFEHARDDLPEADVARLASDPLWRVPELREAFLAGYTSGSQGRGVGAHELDGRALDERA
LHGRVVDGALGGGTGLERTKLDGAGLDGDVLHELTLLDTVSTLVWAARHRDTPRWHRAFD
LLATLLA*
>tcag_1096700705275 /cdnaId=1096700705274 /pepId=1096700705275 /offset=0 /ttable=11 /length=467 /full_length=467 /orientation=0
IIFGVCMARDPDVDLDEFWAGALKTHWSMEAKLSVLPGELDQNFLVQNKNGAKYILKIMR
KNCPVWLIKAQIEAIEHLHKKDPSLKVPKVLKSSEGTSFIKEMDCSGNERLIWVQTYISG
KCYADIKQKSPDISFDAGVALGKMSKALADYKNERLVRDFKWNLPGSLWIKKYFSVIENS
ARLKIISKIVDDFEEILPKLSSLDKQTIHNDPNDYNILISGKRYDSLNVSGIIDFGDICA
APRVCDLSIAAAYFVLDSSEPEKMLAALVSGYNSVYPLKIEEVDLVWRLLRMRLAVSVVN
STLLAMKNPDEAYIIISQASAWKFLENSRINEGLIKARLRNICGMPVVEGADRIMDWINK
DSNEFSPLLGNNLADLEIKSLSVENSSIPQNPFDLKCDEAENIGLEFSDRANFWLGYYNE
PRLIYTAPAFRIGPWKASNRRTVHIAIDVFADQGTELFAPLEGEVFT
>tcag_1096685273211 /cdnaId=1096685273210 /pepId=1096685273211 /offset=0 /ttable=11 /length=344 /full_length=344 /orientation=0
LPSCHLFLNGWIAMRAVEQSGNLWFSGGQVSPLGNGHIHETYLLKSDDGGRSPLVLQRIN
DQVFPSPKTLMRQTMEVLEHLRSQEEVKVPHLVESRRGNFLEELDSGYWRAWEFIRHSRT
LDPLENIEQVRNGAKAFGLFHSALAEMKQANIREIIPGYQQLGYYLAGFDQVRREAPSEL
LRVIEANNWITQRFSEKNWLIHGDCKIDNLLFKSSGDQVQAILDIDTVMLGHWAWDFGDY
VRSLWLGKETIDIEFFRLSIEGFLSGGLLAGYDPEDFADAPLYISFMLGIRFLTDHLQGD
KYFRISYEGENLLRAEAQFKLFERCLKSRDQLISAAAELLEGY*
>tcag_1096682102703 /cdnaId=1096682102702 /pepId=1096682102703 /offset=0 /ttable=11 /length=364 /full_length=364 /orientation=0
IVMKKNSMDANQKNPLDIILSEAPNFSAHEAVDMVRENYGLDVTVKELVSERDQNFLIST
VLGKRYVFKIANSEEDIEVTDFQIKALTHIQLKKDDSIITPEIKNSKLNLDSIQISKDGK
VFNARVVTYLDGEPMWSSDNSIPDLYVASDMGRYLACLGKALKDFIHPGSNQSLLWDMKQ
ALFLREITGHISDNHSKKMVNEVLTAFEDYALPVFDSLRWQVIHNDMNPDNVLIDTKGMR
RVCGVIDFGDMVYSPLIIDIAVAASYLDTDDGNPLYLMNNFIAGYNNVTKLTLDEISILF
DLIKVRLATTVAIAAWRKSFRDSDDPYLVLNSDDTSLKLLERLIEIPREHAIQTFRQICA
SND*
>tcag_1096670126081 /cdnaId=1096670126080 /pepId=1096670126081 /offset=0 /ttable=11 /length=277 /full_length=277 /orientation=0
RCILRGDGAAYGYLLDREGRDRLVWLVTALPGHQLGKVRPHTPSLMYEIGSALGALTRSL
MGFSHAQLDRPFKWHPLTPHWAFKALEDLSPDHLATGDGQEQKLMSILTNHFQYFKDKCE
PDLLRFESHPVHCDGNDYNLLITPAEDGPSLSGIIDFGDMTRAPVVCDVATAAAYLVLSQ
KRSMEMLSAFVAGYHASYPLSSDEIGLIWPLMMTRLGVSLVNSALMKQERPDDPYVTISE
APARAFMLAQGHTSVAEADMRLRVATGIEITPGANXX
>tcag_1096680727945 /cdnaId=1096680727944 /pepId=1096680727945 /offset=0 /ttable=11 /length=374 /full_length=374 /orientation=0
INSGAALVDQNKISELLLEHWGLTEKFEQLTGERDLNFKVQGAPSSVLKIYPTTNGSDLD
FLLLQDRILSHLEKHGLTPRPITSKSGSTTVSLSNQAESAMRLLTWMEGEMWAEAKNRDA
EALGRTVGMVDRELSQFIHNTSEAIILNRKFIWNLLQAGDILKRLELIEDIQIRKLVREV
ISTFTEIYLPQLEELPMQIIHNDANDWNIVCGNDGYKLIDFGDLVLAPRIVGVAVAASYL
ALGASDPFFEIAKLVRGYHSISPLSDNELKLILPLMQVRISMSIANAALQLSQNPTNTYL
GISQASTPQALQTLLNCDSNYTYFRLRNAIGLEANPSAKKVRDYLNLKKEISDVVAPPLT
ETKKVWIDWSVNNP
>tcag_1096668379815 /cdnaId=1096668379814 /pepId=1096668379815 /offset=0 /ttable=11 /length=237 /full_length=237 /orientation=0
ISNSKESFEVLDCQNKGLEHLESTTSLNIPKVIPDMNNQRINQLEVNKNKHFLRVVSYVE
GVPVGDASEPKSSKALYNNMGAFLGLLGKGLKDFSHTGANHKLLWDVKETESLFDILEFI
ENQDKRNLAQKTLEYFSTHIRPKLDQVRKQVIHNDMNPDNLLVKESNPQLVSGIIDFGDM
VNTPLVNDLAVAASYQTVKQKDLFVGTCDLLAGYQDEYPLTEAEISLLPGLIVNRIA
>tcag_1096680349067 /cdnaId=1096680349066 /pepId=1096680349067 /offset=0 /ttable=11 /length=282 /full_length=282 /orientation=0
VVPCRREASPWIEQNGEFWRSITYIGAATTSDVIRDSAHAQEVGYGLGMFHHLISDLPIN
QLADTLENFHVTPAYLQHFDAVAKATDRLGPAERDACAFIEARRQGVDVLEAALSRGELH
HRPIHGDPKINNVMIDEASGEAIGLIDLDTVKPGLVHYDIGDCVRSCCNPAGEETLCLDD
VSFDMELCEAILTGYLSVAGGFLSDWDLHYLPHCIRLIPLELGVRFLTDHLEDDVYFRCD
RPGHNLQRALVQFRLTEAVEQQFNALEQLVARLKQQPSPSL*
>tcag_1096681158131 /cdnaId=1096681158130 /pepId=1096681158131 /offset=0 /ttable=11 /length=519 /full_length=519 /orientation=0
INSGAALVDQNKISELLLEHWGLTEKFEQLTGERDLNFKVHGAPSSVLKIYPTTNGSDLD
FLLLQDRILSHLEKHGLTPRLIISKNGSTTISLSNQAESAMRLLTWIEGEMWAEAKNRDA
EALGRTVGMVDRELSQFIHNASEAIILNRKFIWNLLQAGDILKRLELIEDIQIRKLVREV
ISTFTEIYLPQLEELPMQIIHNDANDWNIVCGNDGYKLIDFGDLVLAPRIVGVAVAASYL
ALGASDAFFEIAKFVRGYHSISPLSDRELKLILPLMQVRISMSIANAALQLSQNPTNTYL
GISQASTPHALQNLLNCDSNYTYFRLRNAIGLEANPSAKKVRDYLNLKKDISDVVAPPLS
NTKKVWIDWSVNNPNLPRTSAEISAIMKKAQATVGIGRYCENRWVYESSDFDNSDPNART
FHLGVDLWMEVGSPVYAPLDGEIEIFNNNDRHLDYGPVVILRHECDDGTPFWTLYGHLSK
KSLSNWEIGKVFKAGDLIGWMGDESENVGWPPHVHFQL*
>tcag_1096672371609 /cdnaId=1096672371608 /pepId=1096672371609 /offset=0 /ttable=11 /length=264 /full_length=264 /orientation=0
LPYLRSAAVPVRDMLPTATGDYTVAGDDRWYRALSFLPGKTVHDSVTPTMAKSAGALIGR
FHRTVAEVDLFLTEPIPHFHDTPHYFSRLQTVANQCQDELKRAGLQTLSEQIQSTYAMHV
AAPPDLPRRTIHGDLKISNLLFDDSDHAVGLIDLDTLMNHTIAIEMGDALRSWSQVAGED
RSDQVFDQAVYDAALEGYLGEATFLTAAEQQALPWGVGLVTLELAARFLTDAYEEDYFTL
SPAYESLYEQNKQRAANQLQFYNV
>tcag_1096698598699 /cdnaId=1096698598698 /pepId=1096698598699 /offset=0 /ttable=11 /length=390 /full_length=390 /orientation=0
IAKPLQRLFMLQHWSRAIAHIWGLEGSLTQLDGEYDLNFSVATPTEQFVLKVMRPGCEQA
FVDMQCLSLEHLHQQSLSAQVPVPQVITTLEGQNFTVYHDPRGKPRIVWLVSKFEGLNYA
HFQPKSGVLIHQLGSYMGHMSAQLESFNHAYLKRDFKWNLMQSGWIEAELGCIENLERKE
IITTIVEQFKALETDLNNLPQQCIHNDVNDYNILVQGSLNQAPYIIGIIDLGDMCLAPRV
CDLAIAGAYIVLDQTQPEQALAQLVAGVHSSAPLTAMEVALVWPLLRMRLAVSVVNSTLM
ALDNPDDPYITISQGPAWAFLQNHRMSGGLIEARLRFACGLPLNTAAKPTLAWLSEHSGA
FFPLLGADIDLNQAPMVNLSVEGSSIPQDP
>tcag_1096683699211 /cdnaId=1096683699210 /pepId=1096683699211 /offset=0 /ttable=11 /length=362 /full_length=362 /orientation=0
LADGSTVSLQAGTKLAVQAASAWWGEAEISPLGDGHIHQTFLVQVAKTGERFVLQSVNQT
VFADVQQMAQQMPVLLQHLAADRDYANAFVVADALPTRLGRILHSVGDETWRAWRYIERS
RVLDPFTNLQQVESAAHAFGSFQRSLAGFQPHSWRPPIPGFLELSGYIESYRRCVQANST
DAVPTDLAAVIEANLHLVTALGPWRGFIHGDCKINNVLFRDDKDQALAVIDLDTVGPGHW
AWDFGDLVRSVSFSHGSVDLGLFQACVKGFSCGRGMFGQTAQMTAQQMSIAPAYIGFTLG
LRFLIDHLRGDEYFRVSQRGENLRRAVEQFTLLQQFNGLRAQLFESALAQLSEHVKSGQL
S*
>tcag_1096697285517 /cdnaId=1096697285516 /pepId=1096697285517 /offset=0 /ttable=11 /length=181 /full_length=181 /orientation=0
KLEILATQLAIFLTELHSINNIAGPPPGKHNGWGGDELNIFDEKTKNQINELKNIINQPE
SLDLWEKAKKSKWDKKPVWIHGDFYFGNFLIKNNELTGVIDFGGIAKADPAKDLVIAWTF
LRDKSRKIFKNTIIYDSDTWNRAKGWALWKATFELCKTKNKASEYANSQKRIINDILTDD
*
>tcag_1096700734135 /cdnaId=1096700734134 /pepId=1096700734135 /offset=0 /ttable=11 /length=353 /full_length=353 /orientation=0
MNNNFSFPVLEHPAPICDVNKALDLAKNWTELDQNAIATPLVSERDRNFLISNNEEKSIL
KISNAKEERGVLEFQTEALLHLEQTTKLNLPKPKKNIYGEFLLRNEVGGEDCYVRMVSYL
EGIPLDDIRAEITEPKTLHLSMGKFLAKLGIGLDSFSHPNENHQLLWDVAQTEGLFDLLD
NIQDKQKRKMAELSLFYFQDNTKDLLSKERKQVIHNDMNPDNVLVSAEGASSVVGMIDFG
DMLHAPLINDLAVACAYEVIRTESLYGGSKDILFGYHNEKKLFHSEVMLLPMLVYNRIAM
SLIISEWRASKHPENREYILGNIDHTWSVFKKIKEEEVEKTGTQLGELLKQS*
>tcag_1096700097561 /cdnaId=1096700097560 /pepId=1096700097561 /offset=0 /ttable=11 /length=353 /full_length=353 /orientation=0
MNNNVSFPVLEHPAPVCDINKALDLAKNWMELDQNAIATPLVSERDRNFLITSKEKKSIL
KISNPKEERGVLEFQTEALLHLEQTTNLNLPKPKKNIYGEYLLQKEINGEDCYVRMVSYL
EGVPLDEIRTEIIDPKTLHLSMGKFLAQLGIGLDGFSHPNENHPLLWDVAQTESLFDLLD
NIQDKQKRKIAELSLFYFQDNTKDLLSKQRKQVIHNDMNPDNVLVSAEEASSVVGMIDFG
DMLHAPLINDLAVACAYEVIRMESLYDGTKDLLLGYHNEKKLSFSEAILLPMLVYNRIAM
SLIISEWRASKHPENREYILGNIDHTWSIFKEIKEEEIEKTGTQLGELLKQS*
>tcag_1096693797165 /cdnaId=1096693797164 /pepId=1096693797165 /offset=0 /ttable=11 /length=517 /full_length=517 /orientation=0
INSGAALVDQNKISELLLEHWGLTEKFEQLTGERDLNFKVHGAPSSVLKIYPTTNGSDLD
FLLLQDRILSYLEKHGLTPKLIISKNGSTTVSLSNQAESAMRLLTWIEGEMWAEAKNRDA
EALGRTVGMVDRELSQFIHNTSEAIILNRKFIWNLLQAGDILKRLELIEDNQIRKLVREV
ISTFTEIYLPQLEELPRQIIHNDANDWNIVCGNDGYKLIDFGDLVLAPRIVGVAVAASYL
ALGSSDPFFEVAKLVRGYHSISPLSDNELKLILPLMQVRISMSIANAALQLSQNPTNTYL
GISQASTPKALQNLLNCDSYYTYFRLRNAIGLEANPNAKKVRDYLNLKKEISDVVAPPLT
DMKKVWIDWSVNNPNLPRTSAEISTIMKKAQATVGIGRYCENRRVYESSDFDNSDPNART
FHLGVDLWMEVGSPVYAPLDGEIEIFNNNDKHLDYGPVVILRHECDDGTPFWTLYGHLSK
KSLSNWENGKVFKAGDLIGWMGDESENVGWPPHVHFQ
>tcag_1096699404661 /cdnaId=1096699404660 /pepId=1096699404661 /offset=0 /ttable=11 /length=313 /full_length=313 /orientation=0
MGFTMTTIDPFDPDQAVPAMLAGDYGPALGEGLWGRTYDLGDGTVVKLARAGGGIGDGRD
LVAREAKALQAFAGYQDADLALPAYYGHGPIPGEDGGFCRWLRLGKVAGSVFSEARYQAL
DDDGKAQLASALGVALARFHTLSAPLRDQIPAGEALVTASRRDWIIGEVIDDLPTEDRLL
AKRLRARYRQMLHEHPAPVWAHGDVNPSNLLWDPAHSADKPAIGLVDFAENGWDLPAVDF
AHLRTLGWLDDATLAAYAQEAGAPIDMEQVHVAGAINALIGMVLDRRLRDHAAVTKAEAT
FTDCLAAARLID*
>tcag_1096683075325 /cdnaId=1096683075324 /pepId=1096683075325 /offset=0 /ttable=11 /length=141 /full_length=141 /orientation=0
MYERVAMSQDKLVPSQGVVDDAHSGAAFDFQALTPDLILDAIESLGVYPETGLLALNSYE
NRVYQFRSDEGQRYVVKFYRPDRWTDAQIQEEHDYAIALAEQEIPMAVPAAVQGQTLHHF
HGFRFALFPPSAVVPLRWII*
>tcag_1096699678813 /cdnaId=1096699678812 /pepId=1096699678813 /offset=0 /ttable=11 /length=340 /full_length=340 /orientation=0
IMLGQETHCLSTANQLTPGELSCCVTAQTPQIVAEHPLRTPFVSQPVVDRGQALARAQLC
AKELGARDLTPIRESMCSTFRAEGSVLRVGHFTSDPSTAQRLATMLRSKEIRVPDVIATW
QQDENGLGVIAYEDVRETDKVIEWREVGRIVRRLHTEVAPSDVPTGYPIASPASLPWWNF
GAMLTRLEATALVPTQQLSKLYEAAARGVEWSAIVETPPNVLTHGDVHPGNILMSEDGPV
LIDWDLLSTATSLWDHVPLRAWSTPPWQGSADAYTAFAAGYGAVDWEEASLDVVVEMRNL
AATVMKLIASASTGVIDEEAARRKEYWALPNMTARWTWG*
>tcag_1096678983851 /cdnaId=1096678983850 /pepId=1096678983851 /offset=0 /ttable=11 /length=409 /full_length=409 /orientation=0
MAKNLDIDLEEFWARAMKTHWNIDAELSALPGELDQNFLAQGKDGSKCILKIMRNECPHW
LINAQIEAIEHLYKKDPSLKVPKILRSSKGAPFIDEVDWSGNERLIWLQEYIPGKCYAKI
KQKSPTISFDMGVALGNVSKALADYENETLVRDFKWNLPGSLWIKKYFSIIENSDRLKII
SKIINDFEEILPQLSNLGKQTIHNDPNDYNILISGEKYQSLKVSGIIDFGDICVAPRVCD
LAIAAAYIVLDHKEPEKMLAAFVSGYHSVYPLDIEEVELVWRLLRMRLAVSVVNSTLLAS
KNIDDAYITISQAPAWEFLENFSINEGLIKARLRSVCGMPVVEGAERTMGWINKESNKFY
PLFGTNLANLEIKSLSVENTSVPQNPFKLQNDEAKNIGFEIRERANFWL
>tcag_1096672141059 /cdnaId=1096672141058 /pepId=1096672141059 /offset=0 /ttable=11 /length=196 /full_length=196 /orientation=0
LSLRRRQLREAASRTRLDLRRAPEPARLLELAEALIEQLLPLEQAAIDGQLPTRIVHNDA
KLDNLLFDAAGRAVCVVDLDTVMPGIAHYDIGDSLRTLVPDRVEDDPDAEGIALNLDRHG
AYLEGYLEQAELGPSERRMLPYAAPYMACIMGMRFLADHLAGNIYYRTARPGHNLDRARN
QLILARKFLQADPLP*
>tcag_1096694118975 /cdnaId=1096694118974 /pepId=1096694118975 /offset=0 /ttable=11 /length=224 /full_length=224 /orientation=0
MKGIDLSKVIATHWTITGEISQLPGERDLNFLISGESKYIAKIYDASIDGIADWLSLQDR
ALHYLSEKGVTNVPRIVRPQSDSSTSTLSHSENGKNYLVRVLTWVEGEPWAKRSVHTPDE
IEELGALVGAVDRALKELPLTSKDSAQLQRNFMWNMLQAGNLAQSIPLIKDAEIRTIATE
VLNRFITEVRPELDQMSKQLIHNDANDYNIIENQSGSHLIDFGD
>tcag_1096697932025 /cdnaId=1096697932024 /pepId=1096697932025 /offset=0 /ttable=11 /length=236 /full_length=236 /orientation=0
FCNDPAGEYYCLENLHAEKLCPKPLGLVETPQGRCLVYLHHRGVSFSDQTAPVGQLLGRI
HSRPAVPAYSKAIRHAPCGSSELNAHTVQILQRCEGPERALLERLRPAISAEKPKGLSLI
HTDPVANNIVISGQTALLIDWQSPAFGDPMEDLCHFLSPAMQKLYRGKILNAEEQKQVLN
AYQAQYPRFDFARFERLYPHYSWRIAAYCLWQKLQGNSDYSGAFDQEVTALKVKA*
>tcag_1096678816729 /cdnaId=1096678816728 /pepId=1096678816729 /offset=0 /ttable=11 /length=373 /full_length=373 /orientation=0
VSRSPGIARESASRLSLARDSAKRGVSDISPPMATAVGPAGTRCGNGMLSASPPTLEGMS
HLSLMLAAQASAAVPGLTLVSTTDISDEHRHAALATDVDSRAWVVELPQTDDEELGTRER
IGALGAIGDGLRSRLPFGVPRIHGETNVRGRTLTVGEWLPGFRPDPKKIAPEAVASVAQA
MATLHAIPASALYEQGRPIHSANESQRIAVGVVDRAAGTTLLPQSLLRRWEAAYEDNELW
QFEPCIIHGRLRLDSFLVESDRVTAVTGWRSLQVGDPARDVAWVTAPTMKDFLSPIETAY
RQARPTADQRLFQRGRFWAELDIARWLLHGLDTGNQVITDQATAAINELHDRVGGDLEST
LTEPITRAPHPLA
>tcag_1096695878683 /cdnaId=1096695878682 /pepId=1096695878683 /offset=0 /ttable=11 /length=251 /full_length=251 /orientation=0
LRSRLPFGVPRIHGETNVRGRTLTVGEWLPGFRPDPKKIAPEAVASVAQAMATLHAIPAS
ALYEQGRPIHSANESQRIAVGVVDRAAGTTLLPQSLLRRWEAAYEDNELWQFEPCIIHGR
LRLDSFLVESDRVTAVTGWRSLQVGDPARDVAWVTAPTMKDFLSPIETAYRQARPTADQR
LFQRGRFWAELDIARWLLHGLDTGNQVITDQATAAINELHDRVGGDLDSTLTEPITRAPH
PLAEPPASED*
>tcag_1096696255583 /cdnaId=1096696255582 /pepId=1096696255583 /offset=0 /ttable=11 /length=268 /full_length=268 /orientation=0
YSINDEWIFKIPRRHEVWEDLKREKNFLDHFCNISPVEVPIFEFFNDEVVGYKQISGQNV
TAELIQNFDELQRSSFIDQLGNFLKILHSTRCKRTKPFSYRNFFNRDGFDEFLLKIEKII
FPKVAENVKDRIGYFLDKFQKDERNFNNLKGCVHGDLHGNNMLWNSAKNKLGIIDFGDIA
QDSVVKDFTILANFCDSDNDLFLKNILGVYDSSDDDLFRKIKDFSKLEKLYWPIEDVEDM
VIDSKRENDFDANLERVVAVFSSFGPA*
>tcag_1096673171157 /cdnaId=1096673171156 /pepId=1096673171157 /offset=0 /ttable=11 /length=207 /full_length=207 /orientation=0
LRSRLPFGVPRIHGETNVRGRTLTVGEWLPGFRPDPKKIAPEAVASVAQAMATLHAIPAS
ALYEQGRPIHSANESQRIAVGVVDRAAGTTLLPQSLLRRWEAAYEDTELWQFEPCIIHGR
LRLDSFLVESDRVTAVTGWRSLQVGDPARDVAWVTAPTMKDFLSPIETAYRQARPTADQR
LFQRGRFWAELDIARWLLHGLDTGNXX
>tcag_1096677466525 /cdnaId=1096677466524 /pepId=1096677466525 /offset=0 /ttable=11 /length=342 /full_length=342 /orientation=0
LSRSPGIARESASRSSLARDSAKRGVSDISPPMATAVGPAGTRCGNGMLSASPPTLEGMS
HLSLMLAAQASAAVPGLTLVSTTDISDEHRHAALATDVDSRAWVVELPQTDDEELGTRER
IGALGAIGDGLRSRLPFGVPRIHGETNVRGRTLTVGEWLPGFRPDPKKIAPEAVASVAQA
MATLHAIPASALYEQGRPIHSANESQRIAVGVVDRAAGTTLLPQSLLRRWEAAYEDTELW
QFEPCIIHGRLRLDSFLVESDRVTAVTGWRSLQVGDPARDVAWVTAPTMKDFLSPIETAY
RQARPTADQRLFQRGRFWAELDIARWLLHGLDTGNQVITDQA
>tcag_1096678726193 /cdnaId=1096678726192 /pepId=1096678726193 /offset=0 /ttable=11 /length=314 /full_length=314 /orientation=0
AQASAAVPGLTLVSTTDISDEHRHAALATDVDSRAWVVELPQTDDEELGTRERIGALGAI
GDGLRSRLPFGVPRIHGETNVRGRTLTVGEWLPGFRPDPKKIAPEAVASVAQAMATLHAI
PASALYEQGRPIHSANESQRIAVGVVDRAAGTTLLPQSLLRRWEAAYEDTELWQFEPCII
HGRLRLDSFLVESDRVTAVTGWRSLQVGDPARDVAWVTAPTMKDFLSPIETAYRQARPTA
DQRLFQRGRFWAELDIARWLLHGLDTGNQVITDQATAAINELHDRVGGDLDSTLTEPITR
APHPLAEPPASED*
>tcag_1096682719685 /cdnaId=1096682719684 /pepId=1096682719685 /offset=0 /ttable=11 /length=390 /full_length=390 /orientation=0
TRVSDRSHKLSRSPGIARESASRLSLARDSAKRGVSDISPPMATAVGPAGTRCGNGMLSA
SPPTLEGMSHLSLMLAAQASAAVPGLTLVSTTDISDEHRHAALATDVDSRAWVVELPQTD
DEELGTRERIGALGAIGDGLRSRLPFGVPRIHGETNVRGRTLTVGEWLPGFRPDPKKIAP
EAVASVAQAMATLHAIPASALYEQGRPIHSANESQRIAVGVVDRAAGTTLLPQSLLRRWE
AAYEDTELWQFEPCIIHGRLRLDSFLVESDRVTAVTGWRSLQVGDPARDVAWVTAPTMKD
FLSPIETAYRQARPTADQRLFQRGRFWAELDIARWLLHGLDTGNQVITDQATAAINELHD
RVGGDMESTLTEPITRSPHPLAEPPASED*
>tcag_1096687071049 /cdnaId=1096687071048 /pepId=1096687071049 /offset=0 /ttable=11 /length=251 /full_length=251 /orientation=0
LRSRLPFGVPRIHGETNVRGRTLTVGEWLPGFRPDPKKIAPEAVASVAQAMATLHAIPAS
ALYEQGRPIHSANESQRIAVGVVDRAAGTTLLPQSLLRRWEAAYEDTELWQFEPCIIHGR
LRLDSFLVESDRVTAVTGWRSLQVGDPARDVAWVTAPTMKDFLSPIETAYRQARPTADQR
LFQRGRFWAELDIARWLLHGLDTGNQVITDQATAAINELHDRVGGDLDSTLTEPITRAPH
PLAEPPASED*
>tcag_1096691311567 /cdnaId=1096691311566 /pepId=1096691311567 /offset=0 /ttable=11 /length=248 /full_length=248 /orientation=0
LRSRLPFGVPRIHGETNVRGRTLTVGEWLPGFRPDPKKIAPEAVASVAQAMATLHAIPAS
ALYEQGRPIHSANESQRIAVGVVDRAAGTTLLPQSLLRRWEAAYEDTELWQFEPCIIHGR
LRLDSFLVESDRVTAVTGWRSLQVGDPARDVAWVTAPTMKDFLSPIETAYRQARPTADQR
LFQRGRFWAELDIARWLLHGLDTGNQVITDQATAAINELHDRVGGDLDSTLTEPITRAPH
PLAEPPAX
>tcag_1096696168129 /cdnaId=1096696168128 /pepId=1096696168129 /offset=0 /ttable=11 /length=374 /full_length=374 /orientation=0
LSRSPGIARESASRSSLARDSAKRGVSDISPPMATAVGPAGTRCGNGMLSASPPTLEGMS
HLSLMLAAQASAAVPGLTLVSTTDISDEHRHAALATDVDSRAWVVELPQTDDEELGTRER
IGALGAIGDGLRSRLPFGVPRIHGETNVRGRTLTVGEWLPGFRPDPKKIAPEAVASVAQA
MATLHAIPASALYEQGRPIHSANESQRIAVGVVDRAAGTTLLPQSLLRRWEAAYEDTELW
QFEPCIIHGRLRLDSFLVESDRVTAVTGWRSLQVGDPARDVAWVTAPTMKDFLSPIETAY
RQARPTADQRLFQRGRFWAELDIARWLLHGLDTGNQFITDQATAAINELHDRVGGDMEST
LTEPITRAPHPLAE
>tcag_1096696665595 /cdnaId=1096696665594 /pepId=1096696665595 /offset=0 /ttable=11 /length=390 /full_length=390 /orientation=0
TRVSDRFHKLSRSPGIARESASRSSLARDSAKRGVSDISPPMATAVGPAGTRCGNGMLSA
SPPTLEGMSHLSLMLAAQASAAVPGLTLVSTTDISDEHRHAALATDVDSRAWVVELPQTD
DEELGTRERIGALGAIGDGLRSRLPFGVPRIHGETNVRGRTLTVGEWLPGFRPDPKKIAP
EAVASVAQAMATLHAIPASALYEQGRPIHSANESQRIAVGVVDRAAGTTLLPQSLLRRWE
AAYEDTELWQFEPCIIHGRLRLDSFLVESDRVTAVTGWRSLQVGDPARDVAWVTAPTMKD
FLSPIETAYRQARPTADQRLFQRGRFWAELDIARWLLHGLDTGNQVITDQATAAINELHD
RVGGDLDSTLTEPITRAPHPLAEPPASED*
>tcag_1096696858561 /cdnaId=1096696858560 /pepId=1096696858561 /offset=0 /ttable=11 /length=251 /full_length=251 /orientation=0
LRSRLPFGVPRIHGETNVRGRTLTVGEWLPGFRPDPKKIAPEAVASVAQAMATLHAIPAS
ALYEQGRPIHSANESQRIAVGVVDRAAGTTLLPQSLLRRWEAAYEDTELWQFEPCIIHGR
LRLDSFLVESDRVTAVTGWRSLQVGDPARDVAWVTAPTMKDFLSPIETAYRQARPTADQR
LFQRGRFWAELDIARWLLHGLDTGNQVITDQATAAINELHDRVGGDLDSTLTEPITRAPH
PLAEPPASED*
>tcag_1096697702475 /cdnaId=1096697702474 /pepId=1096697702475 /offset=0 /ttable=11 /length=251 /full_length=251 /orientation=0
LRSRLPFGVPRIHGETNVRGRTLTVGEWLPGFRPDPKKIAPEAVASVAQAMATLHAIPAS
ALYEQGRPIHSANESQRIAVGVVDRAAGTTLLPQSLLRRWEAAYEDTELWQFEPCIIHGR
LRLDSFLVESDRVTAVTGWRSLQVGDPARDVAWVTAPTMKDFLSPIETAYRQARPTADQR
LFQRGRFWAELDIARWLLHGLDTGNQVITDQATAAINELHDRVGGDLDSTLTEPITRAPH
PLAEPPASED*
>tcag_1096700677269 /cdnaId=1096700677268 /pepId=1096700677269 /offset=0 /ttable=11 /length=381 /full_length=381 /orientation=0
LSRSPGIARESASRSSLARDSAKRGVSDISPPMATAVGPAGTRCGNGMLSASPPTLEGMS
HLSLMLAAQASAAVPGLTLVSTTDISDEHRHAALATDVDSRAWVVELPQTDDEELGTRER
IGALGAIGDGLRSRLPFGVPRIHGETNVRGRTLTVGEWLPGFRPDPKKIAPEAVASVAQA
MATLHAIPASALYEQGRPIHSANESQRIAVGVVDRAAGTTLLPQSLLRRWEAAYEDTELW
QFEPCIIHGRLRLDSFLVESDRVTAVTGWRSLQVGDPARDVAWVTAPTMKDFLSPIETAY
RQARPTADQRLFQRGRFWAELDIARWLLHGLDTGNQVITDQATAAINELHDRVGGDLDST
LTEPITRAPHPLAEPPASED*
>tcag_1096701017507 /cdnaId=1096701017506 /pepId=1096701017507 /offset=0 /ttable=11 /length=251 /full_length=251 /orientation=0
LRSRLPFGVPRIHGETNVRGRTLTVGEWLPGFRPDPKKIAPEAVASVAQAMATLHAIPAS
ALYEQGRPIHSANESQRIAVGVVDRAAGTTLLPQSLLRRWEAAYEDTELWQFEPCIIHGR
LRLDSFLVESDRVTAVTGWRSLQVGDPARDVAWVTAPTMKDFLSPIETAYRQARPTADQR
LFQRGRFWAELDIARWLLHGLDTGNQVITDQATAAINELHDRVGGDLDSTLTEPITRAPH
PLAEPPASED*
>tcag_1096680377707 /cdnaId=1096680377706 /pepId=1096680377707 /offset=0 /ttable=11 /length=324 /full_length=324 /orientation=0
LSRSPGIARESASRSSLARDSAKRGVSDISPPMATAVGPAGTRCGNGMLSASPPTLEGMS
HLSLMLAAQASAAVPGLTLVSTTDISDEHRHAALATDVDSRAWVVELPQTDDEELGTRER
IGALGAIGDGLRSRLPFGVPRIHGETNVRGRTLTVGEWLPGFRPDPKKIAPEAVASVAQA
MATLHAIPASALYEQGRPIHSANESQRIAVGVVDRAAGTTLLPQSLLRRWEAAYEDTELW
QFEPCIIHGRLRLDSFLVESDRVTAVTGWRSLQVGDPARDVAWVTAPTMKDFLSPIETAY
RQARPTADQRLFQRGRFWAELDMP
>tcag_1096695766689 /cdnaId=1096695766688 /pepId=1096695766689 /offset=0 /ttable=11 /length=322 /full_length=322 /orientation=0
LSRSPGIARESASRSSLARDSAKRGVSDISPPMATAVGPAGTRCGNGMLSASPPTLEGMS
HLSLMLAAQASAAVPGLTLVSTTDISDEHRHAALATDVDSRAWVVELPQTDDEELGTRER
IGALGAIGDGLRSRLPFGVPRIHGETNVRGRTLTVGEWLPGFRPDPKKIAPEAVASVAQA
MATLHAIPASALYEQGRPIHSANESQRIAVGVVDRAAGTTLLPQSLLRRWEAAYEDTELW
QFEPCIIHGRLRLDSFLVESDRVTAVTGWRSLQVGDPARDVAWVTAPTMKDFLSPIETAY
RQARPTADQRLFQRGRFWAELD
>tcag_1096681894087 /cdnaId=1096681894086 /pepId=1096681894087 /offset=0 /ttable=11 /length=195 /full_length=195 /orientation=0
LQGEPAAGTANEWDPLVHFKAGALTRRLHESSQPVVSDQFARQCAAGFEEAAGGLEGLVS
SSLLSEARLLIARAMDLSSLPLVPTHRDNHPRNWMVDPGGHVRLIDFAMAEYDPWIVDVF
LLEQDYWRTDPQLRVAFLSGYDREMTEDDLIMLKAHHAVSAVRSLASTAGSSATKADKLR
ARDMFDSLLGITLF*
>tcag_1096699176355 /cdnaId=1096699176354 /pepId=1096699176355 /offset=0 /ttable=11 /length=258 /full_length=258 /orientation=0
LQLETFEITLSKAVEAIAGRFHPRERITAIRSLGSGNVNDTFLVTHQGHRPSGPAGSFVL
QRLNTRVFERPELVMRNLVALGDHVQRRLASPPEELRGRRWEVPQVVRCRQDGHWVEQDG
EFWRSITYIGAATTTDVILNRDHAREVGYGLGMFHSLISDLPTEDLADTLENFHVTPAYL
NRYDSVSKSCSSLDDAAQSACAFIEARRQGIDVLEAALQRGELKQRPIHGDPKINNVMID
DASGHAVGLIDLDTVKPX
>tcag_1096677124259 /cdnaId=1096677124258 /pepId=1096677124259 /offset=0 /ttable=11 /length=142 /full_length=142 /orientation=0
VRHNRRMTETNALHPYAELTPDRVMDALTDLGLWPDGRLLALSSYENRVYRAHLDEPVQG
ASAVVLKFYRPGRWSRVQIQEEHDFAAELVAAEVPVVAPMTLNGQTLHPTAGFDFSVSPL
RGGRPPELDDFEVLEWIGRFLA
>tcag_1096685942847 /cdnaId=1096685942846 /pepId=1096685942847 /offset=0 /ttable=11 /length=501 /full_length=501 /orientation=0
SGLVRMQVEALDHLAATMPDLPVPRVIRRHDGAAAAAVTDLSGDERIAWVISAIDGLPLG
AMRPHPAALVHEIGHTLGRMTAGLEGFDHAALTRDFKWHPLQPHWAFTEVFEILDEDIKS
LINKYFQIFENDIESELLNLEYQTIHCDGNDYNLLVSPSLDGPSVAGVIDFGDMVRAPAV
CDLATAAAYMVLDKPRPMEALAALVEGYAAARPMTAQEIEMIFPLMMVRLGVSLVNSSIM
AREHPDDPYVTVSQAPALAFLQQALGWDRREVAMRLRVAAGLGITDSASRVCGWLGANRD
RFAPVMGTALGDAPVCSIAVGDSVLPTDPTNLTLDECDRLVPAALDGKAVHVGHYLEPRL
VYTTEGYLTAPTAVEGRRTMHIGIDLFAPDGRPVHAPLEGEVVTAIDRANPQDYGGTVVL
RHTTDDGDAFFTLYGHLDPASIAGLKTGDRLGSGALFATLGSSAVNGGWQPHLHFQLAMC
LQNRETASVDDWPGVADADDL
>tcag_1096669109761 /cdnaId=1096669109760 /pepId=1096669109761 /offset=0 /ttable=11 /length=138 /full_length=138 /orientation=0
REYNVASLVQLLSPSIGTAIPEISPHIQLVSCHNDLNPWNVMVTPDGWKTLDWEFFGLND
PLFDLVALHQGLELPESLLSGLAAEFLREDDEPRLIDNLRRFWLRELAWADYQLQAGNDR
DEIQQQQTLAREKLALF*
>tcag_1096672531611 /cdnaId=1096672531610 /pepId=1096672531611 /offset=0 /ttable=11 /length=286 /full_length=286 /orientation=0
AAARFVTRMTGRDVVSWRRVRDRPGGARVYEIALQGGDVVVGAWFADGGKYAREAAAYEA
LRGDESVPALHGVDAGERVVLVAHLTGVRASSLPFTSLHWSTVMEDAGGWLARLHRRDVW
QVDDVPLGEAYRARVERVESELEAWEPDVLTSAIRARLDALPERLDGRMRVPCHRDFTPD
NWLVDPPHLRGVIDFEHARSDLPEADVARLTNDGWLDAPERRRAFIRGYEVSDGPAVLEG
DVVRDVALLEAVTTLAWALRHHDVERERLARRALARSTAMTPGSG*
>tcag_1096691273471 /cdnaId=1096691273470 /pepId=1096691273471 /offset=0 /ttable=11 /length=271 /full_length=271 /orientation=0
IAVRSDGRLNAVMKVMRAGCDSSLVTMQVEALDHLAATMPDLPVPRVIRRHDGAASAAVA
ELSGDDRIVWVISALGGLPLGAMRPHPPALIHEIGRTLSQMATGLKGFDHAALTRDFKWH
PLQPHWAFSEVSEILDEDIKSNINTYFQLFEDIIESDLLKLEHQAIHCDGNDYNLLVSPS
LDGPSLAGVIDFGDMVSAPAVCDLATAAAYMVLDKHRPMEALTALVEGYATTRPMTAQEI
EMIFPLMMVRLGVSLVNSSIMAREHPDDPYV
>tcag_1096689626705 /cdnaId=1096689626704 /pepId=1096689626705 /offset=0 /ttable=11 /length=265 /full_length=265 /orientation=0
ALKTHWSIDAELSALPGELDQNFLAQEKDGSKYILKIMRNECPHWLIRAQIEAIEHVYKK
DPSLKVSKILRSSKGAFFIDEVDWSGNERLIWLQEHIPGKCYAEIKQKSPAISFDMGIAL
GNIAKALADYENESLVRDFKWNLPGSLWIKKYFSIIENSDRLKIISEIIHDFEEILPKLS
NLRQQTIHNDPNDYNILISGEKYQSLTVSGIIDFGDICVAPRVCDLSIAAAYIVLDHKEP
EKMLAAFVSGYHSVYPLDIEEVELV
>tcag_1096674921823 /cdnaId=1096674921822 /pepId=1096674921823 /offset=0 /ttable=11 /length=298 /full_length=298 /orientation=0
LNTNVFDRPDLVMQNLQALGDHMERRLASPPPQLKGRRWEVPRVVPCRRGASPWIEQNGE
FWRSITYIGAATTSDVIRDSAHAQEVGYGLGMFHHLISDLPTDQLADTLENFHVTPAYLQ
RFDAIAPAPDRLEPAEHDACAFIEARRQGIDVLEAALKRGELHHRPIHGDPKINNVMIDE
ASGQAIGLIDLDTVKPGLVHYDIGDCVRSCCNPAGEETLCFDNVSFDMELCEAILTGYLS
VAGGFLSDWDLHYLPHCIRLIPLELGLRFLTDHLEGDMYFRCDRPGHNLQRALVQFRL
>tcag_1096691721803 /cdnaId=1096691721802 /pepId=1096691721803 /offset=0 /ttable=11 /length=152 /full_length=152 /orientation=0
PRAAGLVYGTRKRAREAKLILPEPGSEAAQATIATLAAAFGLAAAPDRWRPLHGGRTNRL
WRVATAAGDVVVKLYGGAATPLFPNVPAREAAALRALSGTGLAPDLLATAETAAGAALLY
RHVPGRAGGVGAAALVARLGEVHAQRPPDLXX
>tcag_1096683716395 /cdnaId=1096683716394 /pepId=1096683716395 /offset=0 /ttable=11 /length=330 /full_length=330 /orientation=0
IIRSMGRSIDNKKMDRRNVARNRESMNTNFSFPVLEHPAPNCDNKNALDLAKDWMQLDQN
SIVTPLVSERDRNFLISSNQEKAILKISNHKEERGVLDFQTEALLHLQKTTSLSLPRAKK
SIDGEYLVTKNVGGENCFVRMVTYLEGVPLDDIRAGIIDPKTLHLSMGNFLAKLGNGLEG
FSHPNQNHPLLWDVGKTESLFDVLGSIEDEQKRKMAELALLFYQNNTKELLSEQRKQIIH
NDMNPDNVLVSKEDPSSVVGMIDFGDMLHAPLINDLAVACAYETIRVESLYSGSKDLLLG
YHSENNLLESEAMLLPMLAYNRIAMSLIIS
>tcag_1096679854867 /cdnaId=1096679854866 /pepId=1096679854867 /offset=0 /ttable=11 /length=376 /full_length=376 /orientation=0
IIRSMGRSIDNKKMDRRHVARNRENMKSNFSFPVLEHPAPTCDSKNALDLAKEWMQLDQN
SVATPLVSERDRNFLISANQEKAILKISNHKEERGVLEFQTEALLHLQKTTSLSLPRAKK
SIDGEYLVTKNVGGEDCFVRMVTYLEGVPLDDIRAGIIDPKTLHLSMGNFLAKLGNGLEG
FSHPNQNHPLLWDVGKTESLFDVLGSIQDEQKRKMAELALLFYQNNTKELLSEQRKQIIH
NDMNPDNVLVSKEDPSSVVGMIDFGDMLHAPLINDLAVACAYETIRVESLYSGSKDLLLG
YHIENNLLESEAMLLPMLAYNRIAMSLIISEWRASKHPENKEYILGNIDHSWSIFKEINE
EEIEKTGTQLVDLLV*
>tcag_1096667259125 /cdnaId=1096667259124 /pepId=1096667259125 /offset=0 /ttable=11 /length=107 /full_length=107 /orientation=0
MSIQSRVRDEDSFDVAAMDRWLRTQVSDLPNAHELTDGLPRVTQFTRGASNLTYRLGYGG
RDLVLRRPPAGTKAASAHDMGREVHVINHVRDQFPYVPRIDAYCTND
>tcag_1096668759709 /cdnaId=1096668759708 /pepId=1096668759709 /offset=0 /ttable=11 /length=177 /full_length=177 /orientation=0
EFADFYLPIKKINTEVIDEFFYIWKLEFENLNFKLDSFVHKDFELSNLMYLPKRKNHLKC
GILDFQNAFIGFSGWDVFSLLENPRIYFDDKYNDELVEYFFNNTNQNITLRDFLIQYYFL
NTARQTRIIGRWINLDKKNKKNNYSKYLDVTIKRLKKSLFNLQNKNLSKLYDKIIV*
>tcag_1096667318885 /cdnaId=1096667318884 /pepId=1096667318885 /offset=0 /ttable=11 /length=203 /full_length=203 /orientation=0
IHNLNIYMKLMIKNNNNLKKWLEEKLPHLGNLNKIEKFDVGQSNPTYLLHCENKKIVLRS
KPKGNLLRGAHRIDREYRVMSALKETNIPVPNMIIYCDENKIIGSEFFLMDFIDGIKEKK
PILENYSKDEKKKIYKKKSGVLVNLARLNLNKFNLEDYGKKSDYLLRQIDLWIKQYRASE
TQKIEAMEFLIENLGSNIPDIYE
>tcag_1096688788371 /cdnaId=1096688788370 /pepId=1096688788371 /offset=0 /ttable=11 /length=177 /full_length=177 /orientation=0
IHDLNIYMKLMIKNNNNLKKWLEKKLSHIGNLNKIEKFDVGQSNPTYLLHCENKKIVLRS
KPMGNLLRGAHRIDREYRVMSALKETKIPVPNMIIYCDENKIIGSEFFLMDFINGIKEKK
PILENYSKDEKKKIYKKKLEVLVNLARLDLKKYNLEDYGKKSDYLFRQIDLWIKQYR
>tcag_1096693049517 /cdnaId=1096693049516 /pepId=1096693049517 /offset=0 /ttable=11 /length=302 /full_length=302 /orientation=0
LPKCIVKVSSGNSIINSHPLTIKRVNDATEALRKNKIAPEILMRGEDFHVELSAGTSVMK
DFFHFEDDLAPPAELASLMAKLHSTPTEWYDSLKSKFLDRDPKIANILIDVPSHAPVWCL
PWSGIDTGMPVLGVGNPDPKVARRILELQLETGIFEKIMTCSTFFPVSRAAQRNVVVHND
FKPDNVLRDPDTGKLTAIDYDLVQVGPAVMDFGLPFMMWLGPRFTTSEFRKYFITEYLKA
CDLPADEQSVQDFILDCEVNTLVAFPGLLSNIYDAEVPLLRGVRHPTARAGFESGGPEYI
SI
>tcag_1096680220069 /cdnaId=1096680220068 /pepId=1096680220069 /offset=0 /ttable=11 /length=298 /full_length=298 /orientation=0
SFRKYYRLENNILVMDAAPEKGESVLKFSEIATILHSFNLSAPKIIDVNHKEGFILLEDF
GDKIFSTYINKENKINLYKKAIDVLIDIKIKSIQNKSSLSKLTTYNFEELYRESILFIEW
FIEQKLRMKISNKKREEFYQILQQAFLNIKSQNDTLVLRDYHVDNLILKDHKEPLKQVGL
IDFQDALLGSSFYDLASLLEDVRMPLNENEKEELLKYYINMTNENYESVLREINFFSLQR
NLKILGIFNRLSIRDGKARYLEYLPVTFNFIKSNLKSSLFFDMKKWIEELQIKELQT*
>tcag_1096670721795 /cdnaId=1096670721794 /pepId=1096670721795 /offset=0 /ttable=11 /length=137 /full_length=137 /orientation=0
IHNLNIYMKLMIKNNNNLKKWLDEKLPHLGNLNKIEKFDVGQSNPTYLLYCENKKIVLRS
KPMGNLLRGAHRIDREYRAMSALKETKIPVPNMIIYCDENKIIGSEFFLMDFIDGIKEKK
PILENYSRDEKKKIYXX
>tcag_1096677803401 /cdnaId=1096677803400 /pepId=1096677803401 /offset=0 /ttable=11 /length=326 /full_length=326 /orientation=0
MDARVELLSKFIKNNNISNNDMHLIETDASFRKYYRLSGNNTLIMDAPYESGESVKSFQL
IDKILIEMGISAPVIYSVDENNGFILLEDLGDQIFSRILNNENEHELYQNAIGVLAHIYL
ESNKKEFNKEEISYYSIDTLLEESNLFCDWFMEKHCKIVLTIEEKLKYQEILKKLFNRID
STSSSLVLRDYHVDNLILLKDRKGINQVGVIDFQDAVIGSNIYDLVSLLEDVRRPITMEL
KEKLIEEYIYITKYDPKRLLQEMRFFSIQRNLKIIGIFSRLKYRDQKPNYMKLINNAWNF
IYLHLEDPNFTELKSWILGYKNKFL*
>tcag_1096681716615 /cdnaId=1096681716614 /pepId=1096681716615 /offset=0 /ttable=11 /length=268 /full_length=268 /orientation=0
IARILHLFNLSAPKIIDVNNKEGFILLEDFGDKVFSQHMNKENKKNLYEKAIDVLIDIKI
KSHQNKSYLSKLKTYNFEELYRESILFIEWFIEKKLGMQISNKKRDEFYQILQQAFLNIK
SQNDTLVLRDYHVDNLILKDHKEPLKQVGLIDFQDALLGSSFYDLASLLEDVRMPLNENE
KEELIKYYIKLTNENYDMVLREINFFSLQRNLKILGIFSRLSIRDGKERYLKYFPATYNF
IKSNLKSSLFFDMKKWIEELQIKELQL*
>tcag_1096684455837 /cdnaId=1096684455836 /pepId=1096684455837 /offset=0 /ttable=11 /length=303 /full_length=303 /orientation=0
MAIDENTIRSLLMRNKISNYKLEKVKSDASFREYYRVLDKNFLIMYAPKDKGESLVNFEK
INKILSSINLSVSKIYDADYQNDLLLIEDFGNEIFSKKLNHSNEKNLYEKAIHLLSIIHN
QSDLKVQNLKKYNFKILLNESELFIEWYLEKHLKLNLDDSEKNEFQNILERHFNSLTLKQ
NNLVLRDFHADNLIYLNDRDGVHQLGLIDYQDALIGSSAYDFVSLIEDVRHPIKDDLKNS
LVEMYSKLISVDQNELKKGISFYSIQRNLKIVGIFSRLKYRDDKNNYFPMIEVAMGFIKN
HLK
>tcag_1096693579273 /cdnaId=1096693579272 /pepId=1096693579273 /offset=0 /ttable=11 /length=331 /full_length=331 /orientation=0
IEPNDIKFQKISSDAGFRRYFRLNTNPTLIAVYAPPKKEKNLSFVKIAAFLKSSGILVPK
ILAVNFNEGFLIIQDFGDTTFQIAGTSGDYEASYRLADNLLLQFQQLSIDDVQLPVFNKK
MILDEVHLFEEWFLRKTLEVSCSSKAQELLNNTYKKLIDNFLEQPQVFVHKDYHSRNLMI
VPNGQIGVLDFQDALVGPISYDLVSLYRDCYVSLDPQFVDKKILAYKKCLEIKGVIVDVA
PATFKRWFDLTGLQRHLKVLGIFSRLAIRDRKMKYLGDIPLVIRYVREVTSAYKEFERFD
AWIAETVESKLQTKKWFKGISNNKAKGNIF*
>tcag_1096680277897 /cdnaId=1096680277896 /pepId=1096680277897 /offset=0 /ttable=11 /length=329 /full_length=329 /orientation=0
MVSAIPFRKTDLEEFLQSYFYKGFQSCIPLQGDAGLRSYYRIKTSDKSYILMDCPPTYCR
IDPFIEIADYLRSQNFSSPEIFHFDSEKGFIILEDFGDVSVKNVIQNSPHDLHLRKNIYS
SMLDALILLQQNLPGFSLKIYDNNLLLNELKLFTDWYILYRLKRNLSNIELDDFKDIWQG
ILNYQLAFNNCLVLRDYHVENIMYLESYKGIKSLGLLDFQDAIIGSPIYDVISVLEDARI
KVPRAFALDCLKYFATEKKLELPDVLVDYHILGAQRNLRILGVFARKYIRDKNSNYLRYI
PLVLEYLNYDLSHPIMLKLKNWFDKIIN*
>tcag_1096696189577 /cdnaId=1096696189576 /pepId=1096696189577 /offset=0 /ttable=11 /length=323 /full_length=323 /orientation=0
MAIDENTIRSLLIRNKISKYKLEQIKSDASFREYYRVLDKNLLIMYAPKDKGESLVNFER
INKILSSINLSVSKIYDVDYQNDLLLIEDFGNDIFSKKLNSGNEKNLYEKAINLLSTIHN
HPDLKVQNLKKYNFEILLHESELFIEWYLEKHLKLNLNNSEKNEFQNIFEKHFNSLTLKH
NNLVLRDFHADNLIYLNDRDGIHQLGLIDYQDALIGSSVYDFVSLIEDVRHPIKNDLKNS
LVEMYSKLISIDQNELKREISFYSIQRNLKIIGIFSRLKYRDNKRNYFTMIEVAWSFITS
HLKNNEYKDLSNWMNNIMNNSL*
>tcag_1096683768961 /cdnaId=1096683768960 /pepId=1096683768961 /offset=0 /ttable=11 /length=191 /full_length=191 /orientation=0
MSEDLEKVLTQKLSEESITGEILNLEPLTGGASKEIWKFELKTKAQTEKYILRRGSGIEG
PLAIKTSDEAKIQKIVKSLGASVPEIISVSSLEEPLGDAYIMKYVEGESIARKILRDDEY
KNALKDLAFECGESIAKIHRADISEFPFLPRKSVSDQINDLYNTYVSFNQHSPVFEYTYL
WLKEQSFGEIN
>tcag_1096669348817 /cdnaId=1096669348816 /pepId=1096669348817 /offset=0 /ttable=11 /length=147 /full_length=147 /orientation=0
KNLPAEKATKLVHGDFSLSNVMIDLKTFKICAILDWELSTLGDPAADFSYHCIQYKLNPV
LSDEKQCKDLGIPTEMEYLEMYEEKTGYQIKPEWNLYMGFNLFKLAAISQGIMGRVRDGT
AAGKNADSFGENAVMMADAAWKLINE*
>tcag_1096692292767 /cdnaId=1096692292766 /pepId=1096692292767 /offset=0 /ttable=11 /length=149 /full_length=149 /orientation=0
MSQDLEKVLTQKLSEESISGEIFNLEPLTGGASKEIWKFELKTKAQTEKYILRRGSGIEG
PLAIKTSDEAKIQKIVKSLGASVPEIVSVSSLEEPLGDAYIMKFVEGESIARKILRDDEY
KNALKNLAFECGESIAKIHQADISEFPFX
>tcag_1096681925013 /cdnaId=1096681925012 /pepId=1096681925013 /offset=0 /ttable=11 /length=219 /full_length=219 /orientation=0
MDNRFNKLLLYLEKQKISTKNLVAIKSDASFRKYYRLENNILAMDAAPEKGESVSKFSEI
ASILHSFNLSAPKIIDVNNKEGFILLEDFGDKVFSKHMNKENKKNLYKKAIDVLIDIKIK
SLQNKSYLSKLKTYNFEELYRESILFIEWFIEKKLGMQISKKKRDEFYQILQQAFLNIKS
KNDALVLRDYHVDNLILKDHKEPLKQVGLIDFQDALLGS
>tcag_1096691389159 /cdnaId=1096691389158 /pepId=1096691389159 /offset=0 /ttable=11 /length=235 /full_length=235 /orientation=0
MTLSDVPLSNLLVQLEKLVNKSLKLWDLPKDVTAELINVSENFTYLIENSSGFKAILRVH
RENYHSRRSIECELAWIDALSKSGLIETPSYFFGVDGSAIQKCSIDSIHGSRYLVLFHFV
SGSAPDEKENLEPFYEELGRLAGTCHNHVLSWKRPDNFERLIWDIDTIFGNNALWGNWRL
APEVTKEVQDKLERVELKIRGRLLDYGKGEKRFNLIHADMRLANLLVDQESTRXX
>tcag_1096684434111 /cdnaId=1096684434110 /pepId=1096684434111 /offset=0 /ttable=11 /length=145 /full_length=145 /orientation=0
LPAEKATKLVHGDFSLSNVMIDLKTFKICAILDWELSTLGDPAADFSYHCIQYKLNPVLS
DEKQCKDLGIPTEMEYLEMYEEKTGYQIKPEWNLYMGFNLFKLAAISQGIMGRVRDGTAA
GKNADSFGENAVMMADAAWKLINE*
>tcag_1096675095531 /cdnaId=1096675095530 /pepId=1096675095531 /offset=0 /ttable=11 /length=172 /full_length=172 /orientation=0
MQKQLASVLSKKLLEVGIEGDVSNLEPLTGGASKEIWKFEVSNTRESIKMILRRGSGIEG
PLAIKTSDEARIQKEVIKVGAPVPIILAVSKKEEELGDAYIMHFVEGESIARKILRDQEY
KKALPILAYQCGEAIAKIHNIDINNFSFLPKKPAEDQLEDLYSTYQTLNSPP
>tcag_1096695106119 /cdnaId=1096695106118 /pepId=1096695106119 /offset=0 /ttable=11 /length=163 /full_length=163 /orientation=0
VEDRNPEMARVAAWMSQNGLGEGPVEAVAEITGGTQNVMLRFTRAGREYVFRRGPRHLRP
VSNTVILRETRVLRALAGTEVPHPHLIAVCEDTSVLGDAVFYLMEPIDGFNAGAGLPALH
AKDAAVRHGMGLSMADAAARLGAVDYRAVGLEGFGKPQGFLER
>tcag_1096688918533 /cdnaId=1096688918532 /pepId=1096688918533 /offset=0 /ttable=11 /length=183 /full_length=183 /orientation=0
IYGAEKAQRRQLTVLDAEFNAQIGQFIGRTFPGAQLIDVQQLTAGASQQTFRVSVRHPEG
HEAHYALRRAQPGLERSSYGHVTPSLEAELLELASSAHVPVPKVIELLNVTDGLGDGYLM
EWLQGETMGQRIVKLPELQSARENLAFECGQALARIHAIEVSDRLREVLHSVSPEDLVQE
TWX
>tcag_1096671111045 /cdnaId=1096671111044 /pepId=1096671111045 /offset=0 /ttable=11 /length=127 /full_length=127 /orientation=0
VIHGDWRLDNMVFTGIGAEAAEPSPVIIGVLDWEMATIGDPLMDVGAALAYWIDADDSDI
DPAFAALKRQPSDLPGMPTRAQIVDRYCTQMGFTGVDWRFYEVYGLFRLAVILQQIWARY
RSGQTTN
>tcag_1096698670525 /cdnaId=1096698670524 /pepId=1096698670525 /offset=0 /ttable=11 /length=99 /full_length=99 /orientation=0
MVTLASISPVHKFDEKRLSSYLSSQGLEDFNSPMLAQQFQGGQSNPTFCLEANNKRYVLR
KKPPGKLLPSAHLIEREYKIMSALAETDVPVPVMRHLCE
>tcag_1096692896187 /cdnaId=1096692896186 /pepId=1096692896187 /offset=0 /ttable=11 /length=263 /full_length=263 /orientation=0
KILLEMGISVPVIYSIDENNGFILLEDLGDQIFSRILNDKNEYELYQNAIGVLAHIYLES
NEKEFDKKEIPFYSIDKLLEESNLFCDWFMEKHCQIKLKNKEKLEYQEILEKIFKGIDST
NSSLVLRDYHVDNLILLKERKGINQVGVIDFQDAVIGSNIYDLVSLLEDVRRPITVELKE
KLIEEYIHITRYDPKQLLKEMRFFSVQRNLKIIGIFSRLKYRDQKPKYMRLIKNAWNFID
LHLEDPSFKELKSWISIYKNKF*
>tcag_1096694126371 /cdnaId=1096694126370 /pepId=1096694126371 /offset=0 /ttable=11 /length=324 /full_length=324 /orientation=0
TSVIVKVPSKLPLNRSLGEGLQLYEREVVAYEKLSRNMGLPMPDVLHSAMDDDPTPWLDT
VITFLFSRLPLGGVSWLTVKFLQLASKNPKLRRYVLVLEDISDARPPSQVEGGSLDDALI
SLATLAKFHAHHWMNEESIAVSDRIWAVNRLPKVIQASYARNREEFVGRFGDLVGKEKMQ
VIDDAQERLEDLLAPLARDPWTLLHGDYRLDNIMFRSNGEIVVIDYQLLCKGRPGWDVAY
FITTALSADHKSEEETMLKHYHETLLLEGITDYSYEELVDDVELTKLLLAHRLVGSRDAF
DTELQNSDETFVDVLVKRVVGWI*
>tcag_1096694744331 /cdnaId=1096694744330 /pepId=1096694744331 /offset=0 /ttable=11 /length=350 /full_length=350 /orientation=0
TEILQEHGCLPSIGAVSDLTQSLIGDGTGMMAELAKLNLTYRGDQGAAPATLIAKFSSQN
PVNRDMAMNYNLYEREARFFGELSPKAGIKTPAIYFVGFSGDQFLILMEDLSDYAVGSQV
IGADLHQSELAIDELVKLHGAFWGRVSGLDWVPSVAGSYHADNMVQFSAIGAPATIERFS
DYLTPDYSKHLNALLAAIPALQNRMSQGPVTFCHGDFRMENLLYGTDAAHAQVMVIDFQG
PLKAIGMNDVALFLGQSTQTAVRQAHERALIQRYVEGLQNLGIPALSFDTSFESYRLSVL
YNWIYVTVVAGTLDVSNPKAYAWMAQMVARQSAASDDLGCFDLLKSIMA*
>tcag_1096681165687 /cdnaId=1096681165686 /pepId=1096681165687 /offset=0 /ttable=11 /length=144 /full_length=144 /orientation=0
KRTGIVHGDYSLTNVMIGKNDPNVIAILDWELSTLGDPCADFNYHCLQYIMNPKLADKDY
CRNQGIPVIDEYVKMYSEKINVDLTEEWDLYSAYNLFKLAGILQGILGRVRDGTAAHENA
AERASGVRNLSDKAWDLVKKNFL*
>tcag_1096681999451 /cdnaId=1096681999450 /pepId=1096681999451 /offset=0 /ttable=11 /length=170 /full_length=170 /orientation=0
ILHTNMPAPQERDLNKATEDFKNWLINEKDQDASIIVEVLGGPENTGFSNETLSFNVTQG
AETTGYVLRFHPSGFLVFPEYDIEKQFLIMKELSNFGVKVPEVVWYEPSEKFLDSPFYVM
KMCEGEAPSDNPPFHSEGWLADSSQEVRRKVWMGWVEQMSMIHKVSVDSN
>tcag_1096675936653 /cdnaId=1096675936652 /pepId=1096675936653 /offset=0 /ttable=11 /length=156 /full_length=156 /orientation=0
FLIAKYPELSLEINGLIKELTEQKTCLVHGDFSPKNMLVEKSGRIVLIDYEVAHWGNPVF
DLAYCLGHLMLKAWHLNNPEQLLKLISIFFTDYKGKFDNLLPHLGLMLLARMDGKSPVNY
IQDENLKQIIRTVGINWIKGVDSNLDVFEAIKKQF*
>tcag_1096685202535 /cdnaId=1096685202534 /pepId=1096685202535 /offset=0 /ttable=11 /length=195 /full_length=195 /orientation=0
ILIRPEKIERFLRHHGWDDAKTEKINSDASNRKYTRLFKKQNTSILMDSDPTTNESIENF
IYFTKQLRKQKFSAPKIYGQDICNGLLLLEDLGSDSFANILKSKPHLENHIYQEAINQLI
EIRKNKIPHLTRKYDLKILLQEAVLFSEWYLSPLRASYESSHLLKILSVSLQETLKQDTT
LVLRDYHAENLMWLP
>tcag_1096698522875 /cdnaId=1096698522874 /pepId=1096698522875 /offset=0 /ttable=11 /length=386 /full_length=386 /orientation=0
MRSNLKHAQDRPIRRTKEQPMISIPALPSGFSNALLTEILQEHGCLPSTGAVSDLTQSLI
GDGTGMMAELAKLNLTYRGDQGAAPATLIAKFSSQNPVNRDMAMNYNLYEREARFFGELS
PKAGIKTPAIYFVGFSGDQFLILMEDLSDYAVGSQVIGADLHQSELAIDELVKLHGAFWG
RVSGLDWVPSVAGSYHADNMVQFSAIGAPAMIERFSDYLTPDYSKHLNALLAAIPALQNR
MSQGPVTFCHGDFRMENLLYGTDAAHAHVMVIDFQGPLKAIGMNDVALFLGQSTQTAVRQ
AHERALIQRYVEGLQNLGIPALSFDTSFESYRLSVLYNWIYVTVVAGTLDVSNPTAYAWM
AQMVARQSAASDDLGCFDLLKSIMA*
>tcag_1096699998709 /cdnaId=1096699998708 /pepId=1096699998709 /offset=0 /ttable=11 /length=276 /full_length=276 /orientation=0
LGGDVGSFININHVLREFKLNVPEIFTIDKENGFLLLEDLGENIFSQILNSENEEQLYKQ
AIDVLVEIYKKDLNKFSNFTFLEKYSVEKLQDESQLFIEWYLKKYLKINITDTDIKNFKD
IINKIFNNLDTKFEKLVLRDYHVDNLILQKSKLGLKQVGILDFQDAVLGSSSYDLISIIE
DVRRPISKDLKNILIKYFIDSTGYDHNQLEKELAFYSVQRNLKILGIFSRLNLRDNKSKY
MGYNDNAWKYIESNLNNPTMSDLKVWLKKILPNAK*
>tcag_1096675080903 /cdnaId=1096675080902 /pepId=1096675080903 /offset=0 /ttable=11 /length=186 /full_length=186 /orientation=0
MLPIDQKGYEVAIKNYLSKEKHGAENLEIVQLDIPVATGFSNETIIFTAAWEEEGKKITE
KFVGRMEPKDGGMFPVQRPGLEKSCYLQHRIMKTVAEQNVVPVPAILSYEENLEPLNRSF
FAMSFIEGEVPSDNPRYTVEGFLVDSSTPEERRRLVESGLKAMAGIHSIDWQESGLEWLD
SSGSGN
>tcag_1096698154319 /cdnaId=1096698154318 /pepId=1096698154319 /offset=0 /ttable=11 /length=346 /full_length=346 /orientation=0
MEKESGKALILMINKNRLKIIKIFLNKNYLENYKIKEIKGDASFRKYFRIYQKNKSFILA
SAEQEKKSNILNYVLINNFLRKQDISAPKVLDCDYKNGLALLQDFGDKTYLKLIKKSKDK
FSIYKSLIKYLIKLQKINFKNNIFRFKKYDFKILKKEIDLFFIWYLPHILKIKNNFKIKK
LRKLLLSILKNNFIQNNYFVHRDFHVSNMMEYKEGAKNKIGIIDSQDALIGSRAYDILSL
IDDVRIKTSPELKQKLLNYYLLLMKKEKYFNIQQFKKEFSILSVQRAMKIIGIFSRLFKR
DKKSRYLKLIPYTWTILNKRLEDPMFNEARIIINQQIKLRSNNVN*
>tcag_1096688424133 /cdnaId=1096688424132 /pepId=1096688424133 /offset=0 /ttable=11 /length=170 /full_length=170 /orientation=0
MGPETLAKHLDLVLEGLEIDHPAGTRVANLTRLSGGANNETWRFTWHETPLILRRRPFSA
ESIESLEGNILGLSLVDEAAIIQLATQASVPVPRIYKVFEASHPLGESFIMAFIPGESIP
QQWLNTAVFSTARKGLAYECGEALAHIHTVACSQLPQSIKPTTLAHRFDG
>tcag_1096666425107 /cdnaId=1096666425106 /pepId=1096666425107 /offset=0 /ttable=11 /length=271 /full_length=271 /orientation=0
PTPWLDTVITFLFSRLPLGGVSWLTVKFLQLASKNPKLRRYVLVLEDISDARPPSQVEGG
SLDDALISLATLAKFHAHHWMNEESIAVSDRIWAVNRLPKVIQASYARNREEFVGRFGDL
VGKEKMQVIDDAQDRLEDLLAPLARDPWTLLHGDYRLDNIMFRSNGEIVVIDYQLLCKGR
PGWDVAYFITTALSASHKSEEETMLKHYHETLLLEGITDYPYEELVDDVELTKLLLAHRL
VGSRDAFDTELQNSDETFVDVLVKRVVGWI*
>tcag_1096665677949 /cdnaId=1096665677948 /pepId=1096665677949 /offset=0 /ttable=11 /length=161 /full_length=161 /orientation=0
EEFVARFGDLVGKEKMQVIDDAQGRLEDLLAPLARDPWTLLHGDYRLDNIMFRSNGEIVV
IDYQLLCKGRPGWDVAYFITTALSADHKSEEETMLKHYHETLLLEGITDYPYEELVDDVE
LTKLLLAHRLVGSRDAFDTELQNSDETFVDVLVKRVVGWI*
>tcag_1096675050771 /cdnaId=1096675050770 /pepId=1096675050771 /offset=0 /ttable=11 /length=191 /full_length=191 /orientation=0
IFFIMENLQKILSEIIAEFIPNFMSVDEISRLSGGSSNESWKIDINTKEDKKILVFRRTP
GGNLKDEESNNFVDIVDEAKVMDIAKDFDVPVPKILKVINHKDIGKGFFMQFIKGETLGN
RIVNNEEFEQVRPRLAEKCGEIIANIHKIPISKFNNIRTSEAEEELLRYEEVYKSHNQNI
PVLNTQLVVKD
>tcag_1096690639879 /cdnaId=1096690639878 /pepId=1096690639879 /offset=0 /ttable=11 /length=272 /full_length=272 /orientation=0
VRSFKKIGKILIKMEISAPIIHSIDEDNGFLLLEDLGDEKFSIILNKKNEKELYQSAVSV
LAHIYLKSNEKEFDLEDISYYSLNHLIEEANLFCDWFLEKHCQLRIKSKDKLEYEEILKR
IYKKIEFNFYSLVLRDYHVDNLILLKDRKGINQVGVIDFQDAVVGSNVYDLVSLLEDVRR
PIGTELKNKLTEKYIDITKYDSEKLLNEMRFFSVQRNLKIIGIFSRLKYRDQKPQYMKLV
NNAWSFIDCHLEDSSFLELKLWISKYKNKFL*
>tcag_1096682505387 /cdnaId=1096682505386 /pepId=1096682505387 /offset=0 /ttable=11 /length=334 /full_length=334 /orientation=0
ISLAILKRLWLVRGMAKKKARFIPQEGSEFTADWFTDLFQEQYGAAVLDVSREVIGTGVG
FVGEIHRCFLSWDATRSDLPTSVIVKVPSKLPLNRSLGEGLQLYEREVIAYEKLASNMGL
PMPNVLYSAMDDDPTPWLDSVITFLFSRLPLGGVSWLTVKFLELASKNPKLRRYVLVLED
IADARPPSQVEGGSLDDALISLETLAKFHAHHWMNEESIAVSDRIWALNRLPKVSQASYA
RNREEFIGRFGELVGDEKMRVIDDTQDRLEDLLEPLAQDPWTLLHGDYRLDNIMFRPNGE
IIVIDYQLLSKGRPGWDVAYFITTALSADYKRKK
>tcag_1096699981551 /cdnaId=1096699981550 /pepId=1096699981551 /offset=0 /ttable=11 /length=209 /full_length=209 /orientation=0
MAWASLGCAGLLARGLHAVRPALPAWPWPHARAGQFHKFAHSTQGINRRCESARLRPLVG
VCLGGARGRHPWPAVLVAEVGLADRTGRLRAWLRECLSGEVPELTAASADASFRRYWRLR
RGTGSLIAVDAPPAHEDNAGFVRLAHRLRAIGLNVPEIYAQDLAQGFLLVADLGERQYLD
HLHPENADRLYGDAIGALIALQSAGPRHG
>tcag_1096690388557 /cdnaId=1096690388556 /pepId=1096690388557 /offset=0 /ttable=11 /length=270 /full_length=270 /orientation=0
IAVFSDPMTDVNRVFENLSSYLLKKGIIVPKIEAFDHEAGFMVMEDFGDKVLQLEMNPED
EQKFYKSAINQLHLIQRIRPFDGLKELSSSILRDQMKLFEEWFLIGLLNFECSSKQQRII
SDAYEFIAQECSSQPQVLCHFDFEFRNLMLLEGDKLGILDFQDLCIGAYSLDLVSILKDL
ENPLRDKDLEKYLIYFLKDLNDLDNNYLYQDNLRRDVDFSGFQRQLRILGTLSRLHLRDN
KSFRLFDLVQTLKFLTDDLKKYNELMSFKN
>tcag_1096701634335 /cdnaId=1096701634334 /pepId=1096701634335 /offset=0 /ttable=11 /length=184 /full_length=184 /orientation=0
VDRIEIIKKWIKTQLNQGFTIEPASSDASFRRYFRIISNNKAYILMDAPPDLERIDHFIN
ITNKLMSAGINSPKIISFDTKLGLILMTDFGSQTFLDVLDKNNAYELYPKAIHSLLKIQT
KVNTKGLHNYSEKLLISEMSLFTEWYIKKLKNFKLEDQDALSKIFLLISKKATTQDKCFV
HRDY
>tcag_1096689879659 /cdnaId=1096689879658 /pepId=1096689879659 /offset=0 /ttable=11 /length=181 /full_length=181 /orientation=0
LEKIKSIPGRYILEHELSSSSISSVYLGVLNDVKAVIRVDLSAASRLAVDRQHEVNLLKD
ISHLDLAPKVLYSDTAAGILIWEYISGAQPTFTDKQFNTNALYDLGSCLYSLHSHPIPKN
SIDIFSNSMILYQSLLDGPSEKLLFNKALNLYNELLQDGANKVLSHNDLHRANLIWNQKY
X
>tcag_1096697250355 /cdnaId=1096697250354 /pepId=1096697250355 /offset=0 /ttable=11 /length=189 /full_length=189 /orientation=0
MEVVTGASESDMSHHPAGLAEWIAEALQCAPSHIEIELIAGDASPRRYYRVTPSHGSATL
TIGGRERQTPSCIAMVSPASENNEAFLRVGAQLAKAGVRAPAVWAQSLELGWFLLEDFGD
QQLFASLVSHPAAAAAFYQKAFEALLCQISLPCERTGIPVYDAERLKAELDVFPEVVPHP
ACWVPQPG*
>tcag_1096701282203 /cdnaId=1096701282202 /pepId=1096701282203 /offset=0 /ttable=11 /length=305 /full_length=305 /orientation=0
LKKDLKEAISWLEKILGNHSFQISPLRQEASDRSYFRITLKNDSYVLMNNFGSKENAANF
IKIQKILKDEKVNVPDIFGFSDELDYLLLEDLGDITLDEYDELSEEDFLNAASVELEKIR
SIPNFSIEENISPEIHYSQTEEFLNFFYDKKIDISSEEKLLIEELRNSISAKLAEQAIVP
THFDYERRNMIFYNDKIHIIDFQDLKSGPISMDAASLIFEHKFNYSEELVTRFSKRLIGD
DLQTEIYVALAHRSMRIIGTFNRYFKEGKLLNRQKDISLFVDRLLLALRYLNEKDALKVV
EKLI*
>tcag_1096667919191 /cdnaId=1096667919190 /pepId=1096667919191 /offset=0 /ttable=11 /length=110 /full_length=110 /orientation=0
GIVHGDYSLTNVRIGKNDPNVIAILDWELSTLGDPCADFNYHCLQYTMNPKLADKEYCKN
QGIPVIDDYVKMYSEKIEIDLSEEWDLYSAYNLFKLAGILQGILGRVRDG
>tcag_1096699745451 /cdnaId=1096699745450 /pepId=1096699745451 /offset=0 /ttable=11 /length=223 /full_length=223 /orientation=0
IQKARLSMDERKEFLSKFLNINNIASKDMHLIESDASFRKYYRLNGKNLLVMDAPREHGE
SVKSFQKIDKILINMGISAPIIHNIDEYNGFILLEDFGDNKFSKILNKKNENGLYQNAVK
VLANIYLESKKNKFNSDGISDYSINLLLNESNLFCDWFMQIHCKIELSNDEKLKYQIILE
KIYNQIDFNLSSLVLRDYHVDNLILLNDRQGLNQVGVIDFQDA
>tcag_1096700734657 /cdnaId=1096700734656 /pepId=1096700734657 /offset=0 /ttable=11 /length=127 /full_length=127 /orientation=0
MREALKRVVENFLPNLEFVDFKTLEGGFSSEVFLIELRSKNKVENLVLRTEGGPPAENTI
KTEFDLLRILHSRGIPCPKPLFLDTSCKTLDKRFMLMSYLEGEADIPNSDNLCFIEEMVR
KLRCIHE
>tcag_1096700424661 /cdnaId=1096700424660 /pepId=1096700424661 /offset=0 /ttable=11 /length=191 /full_length=191 /orientation=0
MNKEKLEIIHSWVSANVEEPCEISPASNDASFRSYWRLSFDNGTKILMHAPPKLEPLESF
LDINIRLESIGINVPKILKTDKSKGFILMSDLGDKKYLDVLNDDTVYCLYTDAIDTICKM
QKEASTKNLKTFDIGEQRLELGIFRKWFLNEHLKINDETINKTKFNQGLEVLQNKIDSIP
KSFVHRDFIEK
>tcag_1096680104185 /cdnaId=1096680104184 /pepId=1096680104185 /offset=0 /ttable=11 /length=318 /full_length=318 /orientation=0
LKIEILKLNFLEIVKNMNFKKIKGDASDREFYRSRNSILVYSKKNKYKNLLVYDCINKIL
NNHKIYAPKLIKNNYNKGSIQITDLGKKSIKNILTKNNRYKIYKKIIDILIKLKKIKNTK
TINLNGKQYCMKKYNHIDLYKEADLFNKWYTPYYNKKLAKPYKKKKIRKIINVLIKKIKL
PNNTFVHRDFHVSNMMYKNKKIYLIDSQDAVIGNPAYDLASLIDDVRYNSSNLLKKNIYS
YFLQKSKEIDRKSFENDFLILSVLRNLKILGIFTRLAKRDKKNNYLKLIPYTWKLIKLRT
SGNNIFDELVSCLNNEK*
>tcag_1096697262833 /cdnaId=1096697262832 /pepId=1096697262833 /offset=0 /ttable=11 /length=206 /full_length=206 /orientation=0
ITNMIDLALFENWIQQHLFTCARLDEPMLLTQINSDAGFRLYFRINSEPTLIAVLSPPSS
ENNTSFVRLSQCFRKHHIRTPIVHAVDYTSGFLLLEDFGDDLLASSLMGQYAKKFYASAE
RELIKIQKIPKNESMCTSYNRELLLAEMDLFREWFLRGLIKFDIEESDNKLLDEAFSVII
ESALEQTQVVVHRDFHSRNLMRLPGS
>tcag_1096689037155 /cdnaId=1096689037154 /pepId=1096689037155 /offset=0 /ttable=11 /length=268 /full_length=268 /orientation=0
LIQSGDISAESLNWISESIGVSNREILSKGQKLRIESSQRTFFRIPFKDKSSILMVVPEG
IDESIESFYTKAEIFKKANVNVPVIYFKNDSLGNLIVEDFGDDVLQFYLNKKNSKKLIKL
ALEQIHKIEVINLDESIFSDFEKITENNLYLFKKFFLEEFLEVPELENLKEEIDEFYSII
ISELKDHPKVINHYDFESRNLISLSEKKIGVIDFQDALIGPLGIDLASIFKDLYKKWTKE
EILYWLDFYVDNSQIVKTASLRTVEVXX
>tcag_1096675343713 /cdnaId=1096675343712 /pepId=1096675343713 /offset=0 /ttable=11 /length=174 /full_length=174 /orientation=0
VNAPELQAALAPLLAGCVEGFRDLLGCDRLTGGASQETWRLRVATDGGEELLCLRRSARE
SADTLSPALEARLMQLAGAAAVPEPRVFHVLEPGGPLGEGFVMAWLEGETLGGRITHSAK
FEAIRPALARQCGEILGRIHGIDLAAAGLEAALAPTTARQLVEATWQQYRDYHT
>tcag_1096670418755 /cdnaId=1096670418754 /pepId=1096670418755 /offset=0 /ttable=11 /length=142 /full_length=142 /orientation=0
ILHTNMPAPQERDLNKATEDFKNWLINEKDQDASIVVEVLGGPENTGFSNETLSFNVTQG
TETTGYVLRFHPSGFLVFPEYDIEKQFLIMKELSAFGVKVPEVMWYEPSEKFLDSPFYVM
KMCEGEAPSDNPPFHSEGWLAD
>tcag_1096690526699 /cdnaId=1096690526698 /pepId=1096690526699 /offset=0 /ttable=11 /length=244 /full_length=244 /orientation=0
IYKNFKLMKLNKSLKKLKGDASARIFFRNTKETSSSIIVYANKDKRSNLLIYDSINKILL
KNNILAPKLLSENYSKNYIEIEDFGNRTIFKLLRKGGINKLIILKKIIRLLGKLQLIQQR
EVKDFKKKNYKIPYYYPKILLEEAKLFSEWYIDQYLVKSQRLIFKKKFIKIVKNLIKKIH
YKNDTFVHRDFHVSNLMMVKNKIAVIDTQDALIGNRAYDLASLIDDVRIKTSQHTKRKLF
EYYL
>tcag_1096677496697 /cdnaId=1096677496696 /pepId=1096677496697 /offset=0 /ttable=11 /length=340 /full_length=340 /orientation=0
LIQSGDISAESLDWISESIGVSNEEILSKGQKLRIESSQRTFFRIPFKDKSSILMVVPEG
IDESIESFYTKAEIFKKANVNVPVIYFKNDSLGNLIVEDFGDDVLQFYLNEKNSNKLIKL
AIEQIHKIEVIKPDESIFSDFEKITENNLYLFKKFFLEEFLEVTELENLKEEIDEFYSII
ISELKDNPKVINHYDFESRNLISLSEKKIGVIDFQDALIGPLGIDLASIFKDLYKKWTKE
EILDWLDFYVENSQIVKTASLKTTEVKRMVDVASLQRQTRILGKLSQVFLELKRSARLKD
FKTILKYLMTTSLEYDETKRYSDFFKNLIPILEQRLKTL*
>tcag_1096699247813 /cdnaId=1096699247812 /pepId=1096699247813 /offset=0 /ttable=11 /length=249 /full_length=249 /orientation=0
IIMTKVLYRLLILGKKSIKNILTKNNRYKIYKKIIDILIKLKKIKNTKTINLNGKQYCMK
KYNHKDLYKEADLFNKWYTPYYNKKLAKPYKKKKIRKIINVLIKKIKLPNNTFVHRDFHV
SNMMYKNKKIYLIDSQDAVIGNPAYDLASLIDDVRYKSSNLLKKNIYSYFLQKSGKIDRK
SFHNDFLILSVLRNLKILGIFTRLAKRDKKNNYLKLIPYTWKLIKLRTSGNNIFDELVSC
LNKEKYKR*
>tcag_1096692635277 /cdnaId=1096692635276 /pepId=1096692635277 /offset=0 /ttable=11 /length=275 /full_length=275 /orientation=0
LRPMPPHAPCWCLPWSAFDTGMPILGVGNPGMASAKKILELEIETGVYEKVMQCSAFFPE
SEAAKRQVVVHNDFKPDNVLRDPETGSLTAIDYDLVQVGAAVMDFGLPFTMWLGSRYTKL
EFRKSFIKSYLIASNLPASDRNVNDMMLDCEVNTIVAFPGLLANIYDAEVPLLRGTKHPT
AKAGFQASGPQVSPTGIELVDLLADAVQKIRSDIKLINSCLEDGLVKTMFKQEGFGSKSL
NSWLKEMQKNRMLRLFGIAETEGADLFVSQHARK*
>tcag_1096697686751 /cdnaId=1096697686750 /pepId=1096697686751 /offset=0 /ttable=11 /length=152 /full_length=152 /orientation=0
IRKIINDLIKKIKLPNNTFVHRDFHVSNMMYKNKKIYLIDSQDAVVGNPAYDLASLIDDV
RYKSSNLLKKKIYAYFLQKNKKIDRKSFQNDFLILSVLRNLKILGIFTRLAKRDKKNNYL
KLIPYTWKLIKFRTSSNDIFDELVSCLNNKN*
>tcag_1096675692075 /cdnaId=1096675692074 /pepId=1096675692075 /offset=0 /ttable=11 /length=323 /full_length=323 /orientation=0
GLVFLSGDMGAGKTALARALIQSLNHPDLTVASPTFTLVYPYDDGRVPVLHADLYRIAQP
NEIEELGLIEALNDYAVLIEWAENAKGHLPDPDIHIQLQLDPSNAMARFIQLSWSDACSP
RLQALATEWQATTDRQQTIRSFIEAAGWGEANFLHIAGDASSRSFARLTKANGDHAILMD
WPAGPDGPAIYDGKPYSQKVHLAEAAPDFCAMVEWLHGKGFSAPEIYSSALDDGLILLED
LGNDSLDRLNIDPLVKPQTLATMYMEAVEFLTQLHELAPAPHLLEQRKIYDGDVLATEAS
LFLDWYLPAEKITLDERRDKVL*
>tcag_1096679192581 /cdnaId=1096679192580 /pepId=1096679192581 /offset=0 /ttable=11 /length=254 /full_length=254 /orientation=0
MNLNKIKLLAGDASFRKFYRSSNNSIIVFANKNKHANLVVYDAINRCLNKNKVKAPKLKK
EFYNKNYIEIEDLGDNSLYKILKKKKNKFKIYLNIIKTLKLIQRIKLKSIKTFKEKKYII
PDYSKKKLLNESRHFLQWYLPVVLKRKNIRKAKKQIENILDNLYKNLKLKEKIFVHRDFH
VSNMMFYKKKIYLIDNQDAVYGNIAYDLASLIDDVRIKTSRKLKDKIFKTYAKTNSSIDQ
NKLKNDFEILSVLR
>tcag_1096680748387 /cdnaId=1096680748386 /pepId=1096680748387 /offset=0 /ttable=11 /length=183 /full_length=183 /orientation=0
ICSEGLSVNLMNSRKVLVEKFLCRTAWHNANRVHLAGDASNRRYERLELGCARAVLMDAP
DSDESVCTFIVIANLLRSLGLSAPEIIEANISDGLLLLEDYGDTTYTERISAGVEEVKLY
GLAVDVLIHLHRSYKDNKTIPPYDDDLLLKEAGLCINWYMPAVLSIKPFDQVKLAYSAAW
KSV
>tcag_1096678206685 /cdnaId=1096678206684 /pepId=1096678206685 /offset=0 /ttable=11 /length=150 /full_length=150 /orientation=0
VAETRRARPCWRGLRPGRSALTGSTADARAAARTGFLNAAGWGAAQVEAFPGDASTRSYF
RLIDGTRRAILMDAPGGAEAPACPPDADPETRARLGYNALARLAGPDTAAFASIAVALSA
RGFSAPQIFEAELDAGFLILEDLGDDLFAR
>tcag_1096679221763 /cdnaId=1096679221762 /pepId=1096679221763 /offset=0 /ttable=11 /length=263 /full_length=263 /orientation=0
LIQSGDISAESLNWISESIGVSNEEILSKGKKLRIESSQRTFFRIPFKDKSSILMVVPEG
IDESIESFYTKAEIFKKANVNVPVIYFKNDSLGNLIVEDFGDDVLQFYLNEKNSNKLIKL
AIEQIHKIEVIKLDESIFSDFEKITENNLHLFKKFFLEKFLEVPEFENLKEEIDEFYSII
ISKLKDHPKVINHYDFESRNLISLSEKKIGVIDFQDALIGPLGIDLASIFKDLYKKWTKK
EIVDWLDFYVENSEIVKTASLNT
>tcag_1096686133707 /cdnaId=1096686133706 /pepId=1096686133707 /offset=0 /ttable=11 /length=298 /full_length=298 /orientation=0
ITSHDHNSLILMVVPHGIDESVSSFVDKAAIFKKYSVNVPSVYSYDLELGLILVEDFGDK
IYQYNLQEDPDYFYEKAINELVNIQAIKKNINSFNRLDQKLLSENWILFEDFFYKNFLEL
SDNSILSLIQDKYEFVCGELLNQPQVICHYDFECRNLILTSSGKAGVLDFQDALNGPIGL
DLASLFKDLYFEWPQERVLKWYKIYLNKIKENLGIELKYETLVKYIDFASIQRQVRILGK
LSQVFAELDRKERLKDFPTLLGFLINTSAKYDELRSLSNVMTDLKNPLQNKMESVLI*
>tcag_1096675811459 /cdnaId=1096675811458 /pepId=1096675811459 /offset=0 /ttable=11 /length=153 /full_length=153 /orientation=0
IFFIMENLQKILSEIIAEFIPDFISVDEISRLSGGSSNESWKIDINTKKNKKILVFRRTP
GGNLKDEESNNFVDITDEAKVMDIAKDFDVPVPKILKVINHKDIGKGFFMQFIKGETLGN
RIVNNEGFKIIRPRLAEKCGEIIANIHKIPISK
>tcag_1096681461719 /cdnaId=1096681461718 /pepId=1096681461719 /offset=0 /ttable=11 /length=290 /full_length=290 /orientation=0
LNLEINSEQESWLENSLKYLNFGRISKQEKLRIESSQRSFFRITSHDHNSLILMVVPYGI
DESVISFVDKAAIFKKYSVNVPNVYSYDLELGLILVEDFGDKIYQYNLQEDPDYFYEKAI
NELVNIQSIKEDINSFNRLDQKLFSENWILFEEFFYKNFLELSDNSILLLIKDKYEFVCG
ELLNQPQVICHYDFECRNLILTSSGKAGVLDFQDALNGPIGLDLASLFKDLYYEWPQERV
LKWYKIYLNKIKENLGIELKYETLVKYIDFASIQRQVRILGKLSQVFVXX
>tcag_1096698574457 /cdnaId=1096698574456 /pepId=1096698574457 /offset=0 /ttable=11 /length=271 /full_length=271 /orientation=0
KNLLVYDCINKILNNHKIHAPKLIKNNYDKGSIQITDLGKQSVKNILKKNNRYKIYKKII
DILIMFKKIKNTKTINLNGKQYYMKKYNHKDLYKEADLFNKWYTPYYNKKLAKPYKKKKI
RKIINVLIKKIKLPNNTFVHRDFHVSNMMYKNKKIYLIDSQDAVIGNPAYDLASLIDDVR
YKSSNLLKKNIYSYFLKKSKKIDRKSFENDFLILSVLRNLKILGIFTRLAKRDKKNNYLK
LIPYTWKLIKLRTSGNNIFDELVSCLNKEK*
>tcag_1096679139835 /cdnaId=1096679139834 /pepId=1096679139835 /offset=0 /ttable=11 /length=310 /full_length=310 /orientation=0
KSLKKLKGDASARIFFRNTKEKSSSIIVYANKDKRSNLLIYDSINKILLKNNILAPKLLS
ENYSKNYIEIEDFGNKTIFKLLRKGGINKLIIFKKIIRLLGKLQLIQQREVKDFKKKNYK
IPYYYPKILLEEAKLFSEWYINQYLVKSKRIIFKKKFIKIVKNLIKKIHYKNVTFVHRDF
HVSNLMMVKNKIAVIDTQDALIGNRAYDLASLIDDVRIKTSKNTKRKLFEYYLKSQKKIN
KLHITNDFEIISVLRNLKIIGIFKRLAVRDKKREYLKFIPNAWNLIELRSRNNNKFKNLN
ELLDTIKKN*
>tcag_1096697066663 /cdnaId=1096697066662 /pepId=1096697066663 /offset=0 /ttable=11 /length=225 /full_length=225 /orientation=0
SKKNNRYKIYKKIIDILIRFKKIKNTKTINLNGKQYYMKKYNHKDLYKEADLFNKWYTPY
YNKKLAKPYKKKKIRKIINVLIKKIKLPNNTFVHRDFHVSNMMYKNKKICLIDSQDAVIG
NPAYDLASLIDDVRYKSSNLFKKNIYLYFLKKSKKIDRKSFQNDFLILSVLRNLKILGIF
TRLAKRDKKNNYLKLIPYTWKLIKLRTSGNNIFDELVSCLNNEK*
>tcag_1096673580321 /cdnaId=1096673580320 /pepId=1096673580321 /offset=0 /ttable=11 /length=245 /full_length=245 /orientation=0
ILDKLKYLVLENGMVLNLMKFKIQSIAGDASFRSFYRLDLGKKSKIIVLANKEKYKNLIA
YIAVNKYLRLNKINAPKLYNHNLSKGIIIIEDFGNHTFYNILLKKKNKFYIYKKLVDLLI
KIQKIKPKSKIKSLNKKIHVINKYSVRELLKESDLFFDWYLPIFLRKKKIFKIKKKINKI
LTELYNKLYFANSYFVHRDYHVQNLMKHGRKIGVIDNQDALIGNPAYDLVSLIDDVRIKT
SFKXX
>tcag_1096678171639 /cdnaId=1096678171638 /pepId=1096678171639 /offset=0 /ttable=11 /length=151 /full_length=151 /orientation=0
IKNRMPKPQERDLDQTKVIFTKWLESKLVDATELNVELLGGPENTGFSNETLSFNVEYKT
EEKQIKTGMVLRFYPEGFFVFPDYDIHKQYLIMHKLADHDVKVPKVLWYEPSDDIFGTSF
YVMEMAKGDAPSDNPPFHQEGWVADSSEES*
>tcag_1096698907689 /cdnaId=1096698907688 /pepId=1096698907689 /offset=0 /ttable=11 /length=138 /full_length=138 /orientation=0
MQNFQEFLENSLQQNIKKLVPLTGGASADINRIILENNNELIVRRSLSKEQSVMAVPKKL
EAKIQRIVRSNDAPVPEIIFEFSEDEDIGEGYVMEAIPGETIPRKILRDDKYKNVRSKLS
FEIGRSLATIHQTKLDEL
>tcag_1096672396093 /cdnaId=1096672396092 /pepId=1096672396093 /offset=0 /ttable=11 /length=147 /full_length=147 /orientation=0
MSSTREQELTAWLSYNGYDSSSLSVLSADASFRQYYRVNKNDISYAVMDCPPEDESLDSF
LKITEKLQDAKLNVPEIFDCDSAKGFLVITDLGNNLYSKKLNDETVYCLYTDALEAIVKM
QTKVDCAGLQDFDNFYEEENNLYLDWF
>tcag_1096674100611 /cdnaId=1096674100610 /pepId=1096674100611 /offset=0 /ttable=11 /length=131 /full_length=131 /orientation=0
MNKEKLEIIHSWVSANVEEPCEISPASNDASFRSYWRLSFDNGTKILMHAPPKLEPLESF
LDINIRLESIGINVPKILKTDKSKGFILMSDLGDKKYLDVLDDDTVYCLYTDAIDTICKM
QKEASTKNLXX
>tcag_1096680867001 /cdnaId=1096680867000 /pepId=1096680867001 /offset=0 /ttable=11 /length=361 /full_length=361 /orientation=0
IGWGELSMSEIPGNMTEVDEDWLFNLLQNDTKFETDKIITINREPVGEGVGQSGEFNRVE
VTSESGATTNYFLKLRAPLHGLHPVAMRYKMYEKEVRFYNELAAKMDVRTPNVLHADYDA
TEEKVVLLMEYMDGWSSPDQLTGASHQQTKAALKELTKISAPFWGRTQEVDWLPDFRADF
LRETIGDMQACEAIFFDRFGEHLSISREDFSRMVASWSTILDKLSDGILTFTHYDYRVEN
LFFSQDAERVAVIDWQLIAAIRPSWDFAYLIGTNIATDDRRRHEQEYIKLYLSELTARGI
DYSESQLREDMKWTLLGISTIPVIGGANFDASNERSFELFKTIAQRHFETIADYDALSVI
*
>tcag_1096677075355 /cdnaId=1096677075354 /pepId=1096677075355 /offset=0 /ttable=11 /length=156 /full_length=156 /orientation=0
FEVQTNHETNEYILRKGSGIEGPLAIKTSDEALLQQEVRKIKAPVPEIVAVSSLKEALGD
SYIMKFVEGESIPRKVLRDAEFKDALPLLAFQCGEAIAKIHEVDVSKLDYLQEKTPIDQL
NDLYATYESFNQPSPVSNTLIYGLKIKILAIRNQV*
>tcag_1096680043051 /cdnaId=1096680043050 /pepId=1096680043051 /offset=0 /ttable=11 /length=223 /full_length=223 /orientation=0
IIKTLKLIQKIDFKSIKTFKKNKYIIPRYTKNKLLNEAKLFLEWYLPRVLKKTKIKKAKN
QINNIIDNLYKQLKLNKQVFVHRDFHVSNMMFHKKKIYLIDSQDAVYGNIAYDLASLIDD
VRLKTSKTIKNKIFKMYTKLNSSIDEKKLKNDFEILSVLRNLKIIGIFTRLAIRDKKKQY
TKLIPYAWKLIEQRISNNLLFEDLEKTLNKYLSQKIRAKIWK*
>tcag_1096676054507 /cdnaId=1096676054506 /pepId=1096676054507 /offset=0 /ttable=11 /length=107 /full_length=107 /orientation=0
IIKRKRLFHKGKKYIMHKRQNELNQWIEQFVGNTPHTFISLAGDASFRRYFRLTSDNVSR
VVMDAPPDKESIHSFLNIAQELKAVGVHTPEILAVHEALGFIYWKI*
>tcag_1096667514705 /cdnaId=1096667514704 /pepId=1096667514705 /offset=0 /ttable=11 /length=200 /full_length=200 /orientation=0
MKENLISELTDWVRPFFPERYSIDSASSDASFRSYYRVTSNEQTKIIMVAPPKHEPISSF
LDITQRLFKAKINIPKIYKIDESKGLILMSDLGNDKYLDILTKETLYCLYTDAMDCICKM
QNEVDTSGLDKFDKSEQMNEMSLFDEWYIGKHLNVNLSKKQSEELHQCYEHIYTIISKIP
KSFMHRDFHSRNLMVTSEKN
>tcag_1096693633649 /cdnaId=1096693633648 /pepId=1096693633649 /offset=0 /ttable=11 /length=124 /full_length=124 /orientation=0
MDNRLNKLLLYLEKQKISTKNLVAIKSDASFRKYYRLENNILAMDAAPEKGESVSKFSEI
ARILHSFNLSAPKIIDINNKEGFILLEDFGDKVFSKHMNKENKKNLYKKAIDVLIDIKIK
SHQX
>tcag_1096699340943 /cdnaId=1096699340942 /pepId=1096699340943 /offset=0 /ttable=11 /length=165 /full_length=165 /orientation=0
MSNFQEFLENSLQQKIKQLIPLTGGASADINRIVLANEDELIVRRTLSQEKSVMAIPKIL
EAKIQKVVKKNGAPVPDIIFEFSEGEEIGEGYVMEAIPGETIPRKILRDEKFSTAREKLP
FEIGKSLAKIHQTQLEDLKALDLATFSDSLEKLFQVYLSFNQPQP
>tcag_1096697992523 /cdnaId=1096697992522 /pepId=1096697992523 /offset=0 /ttable=11 /length=126 /full_length=126 /orientation=0
MEPEALAEHLNLVLEGLAIDHPVGTRVTNLTRLSGGANNETWRFTWHETPLILRRRPFSA
ESVENLDGNILGLSLVDEAHIIQLAAQTGVPVPHIYTVLETSHPLGESFVMAFIRGESIP
QQWLDA
>tcag_1096670144955 /cdnaId=1096670144954 /pepId=1096670144955 /offset=0 /ttable=11 /length=140 /full_length=140 /orientation=0
MSDFQEFLENSLQQKIKQLIPLTGGASADINRIVLANEDELIVRRTLSQEKSVMAIPKIL
EAKIQKVVKKNGAPVPDIIFEFSEGEEIGEGYVMEAIPGETIPRKILRDEKFSTAREKLP
FEIGKSLAKIHQTQLEDLKA
>tcag_1096700180877 /cdnaId=1096700180876 /pepId=1096700180877 /offset=0 /ttable=11 /length=177 /full_length=177 /orientation=0
MSDFQEFLENSLQQKIKQLIPLTGGASADINRIILANEDELIVRRTLSQEKSVMAIPKIL
EAKIQKVVKKNGAPVPDIIFEFSEGEEIGEGYVMEAIPGETIPRKILRDEKFSTAREKLP
FEIGKSLAKIHQTQLEDLKALDQVTFSDSLEKLFQVYLSFNQPQPVFDLAFKWLEAQ
>tcag_1096684490409 /cdnaId=1096684490408 /pepId=1096684490409 /offset=0 /ttable=11 /length=340 /full_length=340 /orientation=0
LIQSGDISAESLNWISESIGVSNDEIISKGQKLRIESSQRTFFRIPFKDKSSILMVVPEG
IDESIESFCTKAEIFKKANVNVPAVYFKNDSLGNLIVEDFGDDVLQFYLNEKNSNKLIKL
AIEQIHKIEVIKLDESIFSDFEKITENNLYLFKKFFLEEFLEVPELENLKQEVNEFYSII
ISKLKDHPKVINHYDFESRNLISLSERNIGVIDFQDALIGPLGIDLASIFKDLYKKWTKK
EIVDWLDFYVAKSQIAKKASLKTPEVKRMVDIASLQRQIRILGKLSQVFLELKRPERLKD
FKTILKYLMTTSLEYDETKRYSDFFKNLIPILEQRLKTL*
>tcag_1096698421563 /cdnaId=1096698421562 /pepId=1096698421563 /offset=0 /ttable=11 /length=198 /full_length=198 /orientation=0
VPKYSKKILLNESKLFLDWYIPKKIKKKNQTLLKKKLILVLKNLINKIKFDNKTFVHRDF
HVSNLMIKNKKLCIIDSQDAVFGNVAYDLASLIDDVRLKTTSRLKKDIFEEYIKTNKKMN
IEKFKNDFEILSVLRNLKIIGIFTRLSIRDNKNNYLKLIPYAWKLIEQRTEKNKKFIELK
NILDKYFSKKKRNKYEN*
>tcag_1096666010753 /cdnaId=1096666010752 /pepId=1096666010753 /offset=0 /ttable=11 /length=119 /full_length=119 /orientation=0
MDKEKTVIKPLNNQRRRDFVDWIDACLPSSHLREQQSMQLQPLAGDAGFRRYFRLTGQPS
LIAVDSPPDKENNPAYIAVAMAFQRHGITTPKILAVDFNRGFLLLEDFGYQLLHAELLA
>tcag_1096683564381 /cdnaId=1096683564380 /pepId=1096683564381 /offset=0 /ttable=11 /length=196 /full_length=196 /orientation=0
LMASQPEFPIMSNDAVFEANWLEEQLHEIFGATEVTNLNRLSGGANRETWSFEASTKEKQ
RSLIMQIDRDGMDRLNGTCERESRILRIAKLNGVPVPTVVASGFSEGSGSRSFSITEKMQ
GETIARKILRDSQWEHARGNLIHDMAKALAAIHKIDRSQFEGIELSDIRDPLSSLNSIYE
ALDDPHQLLTLHLGG*
>tcag_1096687645517 /cdnaId=1096687645516 /pepId=1096687645517 /offset=0 /ttable=11 /length=180 /full_length=180 /orientation=0
WLEEQLHEIFGATEVTNLNRLSGGANRETWSFEASTKEKQRSLIMQIDRDGMDRLNGTCE
RESRILRIAKLNGVPVPTVVASGFSEGSGSRSFSITEKMQGETIARKILRDSQWEHARGN
LIHDMAKALAAIHKIDRSQFEGIELSDIRNPLSSLNSIYEALDDPHPTFDFAFRWLKAXX
>tcag_1096692980303 /cdnaId=1096692980302 /pepId=1096692980303 /offset=0 /ttable=11 /length=171 /full_length=171 /orientation=0
IRCSRSFLQESLFMILNEEQKYQIAKDAVIHWDIEIKDLSLLPIHTENEVFKLEDVNGNF
FALRIHRFGYHDLEELESELIWTSYLKKSGLNVPEFINTKREKPYKKIYIKNSEDFRYVG
IVKWIRGETLEDSILKDRSESNISNIFERLGELIAQFHITSIDWDPPKGFK
>tcag_1096669562919 /cdnaId=1096669562918 /pepId=1096669562919 /offset=0 /ttable=11 /length=131 /full_length=131 /orientation=0
MSHHHHLAGLAEWIAEALQCTPSHIEIELIVGDASPRRYYRVTPSHGSATLTIGGGERQT
SSCIAMVSPASENNEAFLSVGAQLAKAGVRAPAVWAQSVELGWFLLEDFGDQQLFASLAS
HPASASAFYQK
>tcag_1096679695595 /cdnaId=1096679695594 /pepId=1096679695595 /offset=0 /ttable=11 /length=161 /full_length=161 /orientation=0
LAIEALLKVDLVYVEYALDNIQFRVNVAKMSDKQDFDSKLQAVLRRVYGEQINLGSANRL
SGGASQETWLLTIEGPSAPDTLILRRAPEGMEATEESRAIGLPSEAKLIRRAQAAGVAVP
EVVHVLEAGDGVGEGFIMSRVEGETIARRILRDDEYATARK
>tcag_1096698690373 /cdnaId=1096698690372 /pepId=1096698690373 /offset=0 /ttable=11 /length=110 /full_length=110 /orientation=0
MSQDLEKVLSQKLGEESIGGEIFNLEPLTGGASKEIWKFELKTEAQTEKYILRRGSGIEG
PLAIKTSDEAKIQKIVKSLGASVPEIVSVSSLEEPLGDAYIMKFVEVNQ*
>tcag_1096677783769 /cdnaId=1096677783768 /pepId=1096677783769 /offset=0 /ttable=11 /length=244 /full_length=244 /orientation=0
LVLENGKITNLMKSKILPIAGDASFRTFYRFISKKKSKIIVIAKKEKYKNLVAYTAINKF
LRSNGVLTPKLYDYNFNKGIIIIEDFGNLSIYSILIKKKNKLSIYKNLVDLLLRIQKIKP
KFKIKNVKKGSHLISKYSNKCLHKESDLFFDWYLPPLLGKKRSLSVKKKGKKILSKLYNK
LNFSNSYFVHRDYHAQNLMKVGKKIGIIDSQDALIGNPAYDLVSLIDDVRIKTSKKLKKQ
ILNY
>tcag_1096670709547 /cdnaId=1096670709546 /pepId=1096670709547 /offset=0 /ttable=11 /length=166 /full_length=166 /orientation=0
MESNKELSSQFISYYSKFKNKKLSLLSFERVFGGASRETFRILVKDETGSEEKLILRRTQ
ESSLIETSQSTEYLAYSAYQGTSVPVPAMIDINEDEGTLGAPFMLMQQLDGAAASPFTPD
AYSPHEEELGEQFWSILGEIAKKDIDDDFIDQFDNTTEDPCWKKXX
>tcag_1096698834415 /cdnaId=1096698834414 /pepId=1096698834415 /offset=0 /ttable=11 /length=200 /full_length=200 /orientation=0
YKVPKYSKKILLNEAKLFLEWYVPKEIKKKNQTLLKKKLIFVFKNLINKIKLRSQTFVHR
DFHVSNLMLKNKKLCLIDGQDAVFGNIAYDLASLIDDVRLKTSTRLKQDIFEEYIKTNKK
MNIKNFKNDFEILSVLRNLKIIGIFTRLSIRDNKNNYLKLIPYAWKLIEQRTEKNKKFIE
LKAILDKYFSKKKRNKYEN*
>tcag_1096682305847 /cdnaId=1096682305846 /pepId=1096682305847 /offset=0 /ttable=11 /length=507 /full_length=507 /orientation=0
MKNGNATISVKLALPDISAVRRFAGWIAPRLNKGDWLLLSGDLGAGKTELARCIIRQIFG
VHTDVPSPTFTLIQHYESPEIKLLHTDLYRLESSEEIAELGLLDETDSIVLVEWPEKLGV
YMPEKAVTIHLEDVGFIRQCTLHVAPDNAEFFHGLDDFINREKVLTDFLEKNGYGQAVRT
TLAGDASSRRYERLEMDNKRFILMDWPALPNENDDYKAKVFLSKSVTDFRDICAYLIRCG
LSAPEIYAQDDAQGLLVLEDFGQHNFTETIDAKDPHLPIFYHESIMALTALYHHADTENP
QTNARQFSTPVRYDKAIILTEIQKFIDWYMPSLEKTLPDSALVAWEEIWGALVTKLEAMK
VHDVMMLRDVHSPNLHWLDNRQSIRRVGFIDIQDGIAGHPAYDVVSLLQDARRDLPKDFE
GRFKALYVTETGLDAGDFDTAYNIFGVQRNLRILGIFVWLSKVQGKSSYLQHIPRVNGYI
KAGLAHAALADLRGWFETYVPEVLAT*
>tcag_1096695793957 /cdnaId=1096695793956 /pepId=1096695793957 /offset=0 /ttable=11 /length=332 /full_length=332 /orientation=0
LENGKIISLMKFKISQIAGDASYRKFYRIIINKKSKIIISAEKDKYKNLIAYTSISKFLR
RNNILTPRLLGYNYSKGVIVVEDFGNTSFHKILLKKKNKFKIYKRLVDLLLKIQKIKSQT
KIKSIIKKKHLIGKYSIKHLIKESDLFFDWYLPLFFNKKKVLNIKKKSKKILLKIYKKLY
FANSCFVHRDYHVENLMKVGNKVGVIDSQDALIGNPAYDLVSLIDDVRIRTSIKLKNQIY
DYYLKNANKTYKTKNKNFLQDFNILSVQRSLKIIGIFSRLFVRDKKDKYLKLIPYTWQLL
ETRMNSLIFSEFKKILDSYIKKEIRKKIIKK*
>tcag_1096666455777 /cdnaId=1096666455776 /pepId=1096666455777 /offset=0 /ttable=11 /length=283 /full_length=283 /orientation=0
NLKLISGDASFRKFYKGKQGLIVYSTKEKKSNLLIYDAVSKILNKNKIKAPKLLSQNYNK
NYIEIEYLGKHSIYKKITSNKKIRLNYYKKIIVLLNKIQKIKDKKINSFLNSRYTIPTYS
RDILFKEACLFTKWYLPKIIAKKKQTRLKIQFHKIFKKFLNNLKNKNNIFVHRDFHVSNL
IYENNNIGVLDSQDALYGNPAYDLASLIDDVRIKTSLKEKEKIYEEFIRVNKHINQAQFK
NDFEILSILRNFKIIGIFTRLSQRDKKKQYLKLIPYAWNLIEM
>tcag_1096700059277 /cdnaId=1096700059276 /pepId=1096700059277 /offset=0 /ttable=11 /length=367 /full_length=367 /orientation=0
MDFEIPISLDDFTAQWLTTAFEHDGRGHGPVTEVRAERIAVGEGFLGELARLYLSYDEGN
EGPQTVIAKIPTTDGALKPLGVMLGVYERESLFYEQVASKLEIRIPEAYYNGRDSDNANY
ALLLEDVGHYRSGDHLAGANLPDAVSVMETAANIHARWWDSEELTAMEWVPPLDSPINMG
LQGLYEQSWPTVMDTYGHLYPDWLPPKLEEFIPEVSNWLISWAEQSRTLTHNDFRLDNLL
FDDAETVPKVVVIDFQLVGRGDGSGDIAPFLGCNLDIDLRRNEEISLLQKYFDVMQSNNA
GHETFDDLVRQIDTAHLFWLVNWGNTAVTADQPNERAVNLFNAVLERSIATVVDRDSVQY
IGTMND*
>tcag_1096694434425 /cdnaId=1096694434424 /pepId=1096694434425 /offset=0 /ttable=11 /length=169 /full_length=169 /orientation=0
FDQLRVTPFYRAVAKVNPPLDGRIQELITEISTLKLTLVHGDFSPKNIMISGNDNPIVLD
FEVMHTGNPVFDLGFVSAHLLCKYLRTEDQKQRSLLRETAISFINSYAQACNIEVAKSLP
HHVSVIALARVEGVSPVNYLDEGGKARVQSVTKAALANPDITFEGLFA*
>tcag_1096692941459 /cdnaId=1096692941458 /pepId=1096692941459 /offset=0 /ttable=11 /length=222 /full_length=222 /orientation=0
IFMNLEKKTLDSLVEWAKLQLTALGQNSEFILEPLREEASSRRYFRIISGESNFVLVYSS
SEVDSSIKFSALSSEFLNNGVKVPEVYSFDRKKGFMLIEDFGDGLYQDLLSDKNELELYN
SAFYELIKIQTTDLKDLKKIDRNMASEQMNLFEYWFLEKYLSIRLSSAEKDCVNSAYQFI
LKGFFSQPQVTCHFDYESRNLIELSPNQTGVLDFQDAVIGXX
>tcag_1096666773901 /cdnaId=1096666773900 /pepId=1096666773901 /offset=0 /ttable=11 /length=142 /full_length=142 /orientation=0
VTPLLQRLIEKEFGATALLHDATLLTGGASQETWRIQVSQQTQLTSYCLRREHKGDTEAS
LEIGGIGLATEALLMQSAKAAGVAVPQIIRVLDPSDGLGNGFLMEWLEGETLGQKICHHS
DFATIKSQLAAQCGHQLALIXX
>tcag_1096666442089 /cdnaId=1096666442088 /pepId=1096666442089 /offset=0 /ttable=11 /length=215 /full_length=215 /orientation=0
IGIIDFNYSYLAKQGKLRASMSESSTKDNKQSRNKLLKSWFQSVLAEFSPKADFNDFTIN
LVQGDASFRRYFRAQSSKESFILVDAPPEKENSQAFVDIAKAFNKQGVRVPELYQFDLKR
GFLCLSDFGDTLLWPKLKEAQSLKTDAGPFYCEAFKELLLIQQVPVKNLPLFTEELLQHE
MALFRHWFCEGLLNLSLTDQDSTVLNDAFDYLVXX
>tcag_1096695585581 /cdnaId=1096695585580 /pepId=1096695585581 /offset=0 /ttable=11 /length=328 /full_length=328 /orientation=0
REPRPDSACCSVTGSRRSHTRRSECHDAGMTSDSGSAAEQLAHARLLDTGAQAAIYEWGP
GRVLRLLPRENSIAQLEREATVMRAAHAAGVPVPAVHEVFEIDGCPGMVMERIDGGPMLT
PMLERPWRLLPLLRRFGEIQAQIHEVAFPEDARPAGLPSLHELSDRWLNRLEGPDAGFAT
RAREELARLPGGDRLPPRRLPPAEPPHARTRPGRHRLARCRGRTARGRHRAHARPRHRRR
PAQRPAGAAEAPRRLPPLGVHPRLPPRLPPPPRVGRGAHRPLARRPRDRTPRGRPTRGAP
RAPPPHRAAVHLSARPATRRPRAIMRA*
>tcag_1096693752621 /cdnaId=1096693752620 /pepId=1096693752621 /offset=0 /ttable=11 /length=157 /full_length=157 /orientation=0
MDSTREQELTTWLSDKGYESSSLSVLSADASFRQYYRVNKNNISYAVMDCPSKDESLDTF
LKITDKLQQAKLNVPEIFDCDLAKGFLVITDFGNDLYSRKLNDETVYCLYTDALEAIVKM
QTKVDCTGLNDFDSFYEDENNLFLDWFLKKHLKIELD
>tcag_1096690479621 /cdnaId=1096690479620 /pepId=1096690479621 /offset=0 /ttable=11 /length=200 /full_length=200 /orientation=0
IKYQNIQKKFFWMKPKLFLEWYVDKKIKKKNQTLLRKKLLLALKNLINKIKFNSNTFVHR
DFHVSNLMIKNKKLCIIDSQDAVFGNASYDLASLIDDVRLKTSIGFKQNIFEEYIKTNKK
INVVNFKNDFEILSVLRNLKIIGIFTRLSIRDNKDNYLKFIPYAWKLIEQRVEKNKKFIE
LKIILDKYFSKKLRNNYEN*
>tcag_1096672272149 /cdnaId=1096672272148 /pepId=1096672272149 /offset=0 /ttable=11 /length=243 /full_length=243 /orientation=0
LACRSLPALRPAGDRGTGPARCPRNRDLPCRMARPGRAAGHRAHPPAGTCAAVRPARGAP
PDRHRPRRYRARRPSAGGLDMTGTESRIAAFLQAEAPGWAGAQRAPLHPDASARRYHRLT
RPDGASVILMDAATEPPETLARFLTVARFLSEAGLSAPSVLAADPARGLALIEDFGTLSL
ADLHRTDPARARVAFGEVGALLDRLARQPLPDWAARPDAAMHADMATLTFERLQLPAARA
AXX
>tcag_1096689999085 /cdnaId=1096689999084 /pepId=1096689999085 /offset=0 /ttable=11 /length=168 /full_length=168 /orientation=0
INMESNKELSSQFISYYSKFTNKKLSLLSFERVFGGASRETFRILVKDETGSEEKLILRR
TQESSLIETSQSTEYLAYSAYQGTSVPVPAMIDINEDEGTLGAPFMLMQQLDGVAASPFT
PDVYSPHEEELGEQFWSILGEIAKKDINDDFIDQFDNVTKDPCWKREL
>tcag_1096700466815 /cdnaId=1096700466814 /pepId=1096700466815 /offset=0 /ttable=11 /length=143 /full_length=143 /orientation=0
INMESNKELSSQFISYYSKFTNKKLSLLSFERVFGGASRETFRILVKDETGSEEKLILRR
TQESSLIETSQSTEYLAYSAYRGTSVPVPAMIDINEDEGTLGAPFMLMQQLDGAAASPFT
PDAYSPHEEELGEQFWSILGEIA
>tcag_1096700360309 /cdnaId=1096700360308 /pepId=1096700360309 /offset=0 /ttable=11 /length=287 /full_length=287 /orientation=0
LISLCQKTPLCHRRLKIAEALKNKILKYAQEFNKELGYIEPLKIEASGRQYFRVTSKKNS
YVVSFDDRPINGQNVFINRANELAASNVRVPKIFEYDTANFFTILEDLGDNSLIDVKDFY
QNEKFVTSALELLNQMHQSTHVDLHSTFWMGLESHSKKFSKIFCKEFLKIKMFKEYEDIF
PDLRTEIMDQQWTNCHFDFERRNIQVLDNSELALLDFQDLCHGPIGIDLAGILIDHYIPL
NLATLKKYCNCFAEISIYDISPEDVYRSTLWGGLQRNLRIMGTLTEL
>tcag_1096694625333 /cdnaId=1096694625332 /pepId=1096694625333 /offset=0 /ttable=11 /length=270 /full_length=270 /orientation=0
AGDASFRNFYRIKIKNKKYILIYCRKQKKINLDQYSKVNLLLRKFNLLAPRLYELNLKAN
YMIIEDFGDKTFFQLMKKNTNRLKYYKKIVDTLVKIQSIKINPEAKKIINKVYNVKVLMK
ESNLFFQWFATRHVHKSKIRIFKKKAKSILSSIFSTINFPNTYFVHRDFHVSNLMSYQNK
VGIIDSQDALMGNPAYDIVSLIDDVRIKTSSQLKQKIFEYYLIKSNSNFRKKISLFKNDF
DILSVQRALKIIGIFNRLYFRDGKKIIYL*
>tcag_1096690213373 /cdnaId=1096690213372 /pepId=1096690213373 /offset=0 /ttable=11 /length=218 /full_length=218 /orientation=0
NVNVPVIYFKNDSLGNLIVEDFGDDVLQFYLNEKNSNKLIKLAIEQIHKIEVIKPDERIF
SDFEKITENNLYLFKRFFLEEFLEVTELENLKEEIDEFYSIIISELKDNPKVINHYDFES
RNLISLSEKKIGVIDFQDALIGPLGIDLASIFKDLYKKWTKEEISEWLDFYVENSQIVKT
ASLKTTEVKRMVDIASLQRQTRILGKLSQVFLELKRSA
>tcag_1096685634891 /cdnaId=1096685634890 /pepId=1096685634891 /offset=0 /ttable=11 /length=145 /full_length=145 /orientation=0
RLTGGPAPAVLMDADPASGEDVRPFAALAGWLRSEGFAAPEVFAADPEHGFLLLEDFGDA
LFARVAEADPAAEPALYEAAVDVLLDLSERPPPPRAAGAGCETAVAPYDAATLLREARLI
VDWWAPAAGAPLPADAGAEFDAALL
>tcag_1096670130399 /cdnaId=1096670130398 /pepId=1096670130399 /offset=0 /ttable=11 /length=201 /full_length=201 /orientation=0
MLDGLVEPEVGRTLGEVLALWHTKTKWQELPERIVDGKKRLFDLRAGAFYGGMAKTWPKY
GALIRDLSDELMDSRDCAVHGDFSPKNVLHGPSGTWVLDFEVTHQGAPVFDLAYMAAHLN
LKAVKLGANREAVAQTLGNFLDAYQRNGGNLPSNLSAHAGVIAAVRVVGISQVNYLDDAQ
KIEAIARAEALLNGAPVTIP*
>tcag_1096687692013 /cdnaId=1096687692012 /pepId=1096687692013 /offset=0 /ttable=11 /length=95 /full_length=95 /orientation=0
ILTKREEQIKELLQKNDLLCAPTEKITSDASNRKYQRLTKGNKTVILMDSNPEENEPVNN
FIYFTNFLRKHNFSAPKIYDSDIPNGLLLLEDLXX
>tcag_1096670907835 /cdnaId=1096670907834 /pepId=1096670907835 /offset=0 /ttable=11 /length=279 /full_length=279 /orientation=0
IYKYFLRNQNILAPKLYQHNLKKGIIVIEDFGNVLFSKVLKGKEKKLPTYKKLVDLLLKI
QKIKPKSKVKSIIKKKHRINKYSIKYLNKESDLFFDWYLPIIINKKKVFYIKKKTKKILN
KLYRKLSFPNNCFVHRDYHVQNLMKIGNKVGIIDTQDALIGNPAYDLVSLIDDVRIKTTK
KLKNQIYEYYLKKNIKIQRNKYKDFSQDFNILSVQRSLKIIGIFARLFKRDKKNKYLKLI
PYTWKLLEMRINNKIFFELKKILDQNINEKLRNKIIKK*
>tcag_1096697641809 /cdnaId=1096697641808 /pepId=1096697641809 /offset=0 /ttable=11 /length=113 /full_length=113 /orientation=0
IITHVFIKDIKLFSKFEIFILTRYEILTAWLRCFFDGAITLKPASNDASFRRYYRITRNK
ESFIVMDAPPDKESISSFISIARKLYGDNVRVPYLHEINLEQGFILMEDFGSQ
>tcag_1096684736897 /cdnaId=1096684736896 /pepId=1096684736897 /offset=0 /ttable=11 /length=124 /full_length=124 /orientation=0
MNKEKLEIIHSWVSANVEEPCEISPVSNDASFRSYWRLSFDNDTKILMHAPPKLEPLESF
LDINIRLESIGINVPKILKTDKSKGFILMSDLGDKKYLDVLNDDTVYCLYTDAKLIRYGK
MQKE
>tcag_1096697819355 /cdnaId=1096697819354 /pepId=1096697819355 /offset=0 /ttable=11 /length=191 /full_length=191 /orientation=0
ITAAQNQETLFSAISTAGLYTPTMHDPSALFNWCAYIIQDPNLGFNPLAVEASHRHFYRL
HSNTNPSQRWVAMDSPPELEQNQQFLTMAMVFADHDIPVPTIIDKDMDRGFMLMTDLGEL
DLVQAYASPVEDAALRAAVETLIKLQDVQSPHIPPYDEARLTMEFDLFAEWVLGQLLGKT
GNDLAAKYAIA
>tcag_1096684958217 /cdnaId=1096684958216 /pepId=1096684958217 /offset=0 /ttable=11 /length=183 /full_length=183 /orientation=0
IIWQDVAPLNLPPVFMTLPLSKDSTQAPADSRLDLLKAWLNAHAARYALELDTLAPASSD
ASFRRYFRLACKAAEGGSSGTLIAVDAPPPEKCREFVQVTHLLEAANVHVPRVLEVDFDA
GFMLVTDLGTASYLGALTAAQDGNEPRRARSLMRDALDALIRWQLTSREGVLPPFDEAFL
RRE
>tcag_1096688242199 /cdnaId=1096688242198 /pepId=1096688242199 /offset=0 /ttable=11 /length=94 /full_length=94 /orientation=0
LDSQKRKDLLKDWLSKKLKIDFLFSPASIDASFRRYFRVKTQDNSFIVMDAPPQNESIES
FLKIAKLLSIVGVNVPEIYEVDKSLGFILMKDXX
>tcag_1096669310421 /cdnaId=1096669310420 /pepId=1096669310421 /offset=0 /ttable=11 /length=143 /full_length=143 /orientation=0
VRALIGQLRDIDASRLPVLDIRSRLLALHERLARCAPHRAQRYQAEVDVCVDQLTAISSG
RGVLVHGDLTPENVIVRDDGSLCLIDWEYAHCGHGDEDLAGLALAIRGLDDWSLAPAEFD
ARVRSRRLLDGLWRELAAALAG*
>tcag_1096682474921 /cdnaId=1096682474920 /pepId=1096682474921 /offset=0 /ttable=11 /length=229 /full_length=229 /orientation=0
IGKNKRFKTVISLMKNLKKIKGDASFRQFFRKQNNGYKSIVIVATREKFKNLIVYDAINK
ILNKNKILAPKLYSENYNKNYIEIEDFGNKTVFEILKKKKTNKIKFFKKIINQLQKIQLI
KDKKIKNFKNNNYTIPKYHRKLLIKEASLFCNWYAKKNISKNKMNTFSKKFKDIVSKLTL
KIKLKNNIFVHRDFHVSNLMYFNNRIGIIDSQDALIGNKAYDLASLIDD
>tcag_1096670419373 /cdnaId=1096670419372 /pepId=1096670419373 /offset=0 /ttable=11 /length=221 /full_length=221 /orientation=0
IDTAAQIHSRWWDSQELIEMKWVPPLDSPINMGLQGLYEASWSTVMDRYGHLYPDWLPEK
LELFIPEISQWLVSWAERSRTLTHNDFRLDNLLFDDQLEGLPEVIVLDFQLVGRGDGSGD
LAPFLGCNLDIDLRRNSEIDLLHRYHNAMHDHEAGFETFDELVEQIDTAHLFWLVNWGNT
AVTADQPNERATKLFTAILERSIAAVVDRDSVRYIGSMGN*
>tcag_1096667605279 /cdnaId=1096667605278 /pepId=1096667605279 /offset=0 /ttable=11 /length=123 /full_length=123 /orientation=0
VVIIKHSSGPKVAREQTFLMKDLRVNRLELWAKGLDSSIPASARLENVSGDASFRRYFRF
PDASVPRVFVDAPPEHEDNPSFARISAAMIEAGLNVPVVFAADFDQGFMMISDLGDEVYF
GXX
>tcag_1096670438535 /cdnaId=1096670438534 /pepId=1096670438535 /offset=0 /ttable=11 /length=125 /full_length=125 /orientation=0
MPKPQERDLDQTKVIFSSWLETQLDGATDLNVKLLGGPENTGFSNETLSFNVSYELKGAK
INTGMVLRFYPEGFFVFPDYDIHKQFLIMQKLSEHDIKVPNVLWYEPSDEVFGTSFYVME
MASXX
>tcag_1096688619341 /cdnaId=1096688619340 /pepId=1096688619341 /offset=0 /ttable=11 /length=269 /full_length=269 /orientation=0
AEIFKKANVNVPVIYFKNDLLGNLIVEDFGDDVLQFYLNEKNSKKLIKLAIKQIHKIEVI
KPDESIFSDFEKITENNLYLFKKFFLEDFLEVPELKNLKEEIDEFYSIIISELKDHPKVI
NHYDFESRNLISLSEKKIGVIDFQDALIGPLGIDLASIFKDLYKKWTKEEIVDWLDFYVE
NSQIVKTASLKTAEVKRMVDIASLQRQTRILGKLSQVFLELKRSERLKDFKTILQYLMTT
SLEYDETKRYSDFFKNLIPILEQRLKTL*
>tcag_1096693376695 /cdnaId=1096693376694 /pepId=1096693376695 /offset=0 /ttable=11 /length=166 /full_length=166 /orientation=0
LASGELESFIPEISQWLVSWAERSRTLTHNDFRLDNLLFDDKADGLPEVIVLDFQLVGRG
DGSGDLSPFLGCNLDVDLRRNSEIDLLRRYHDAMHDRETGFETFDELVEQIDTAHLFWLV
NWGNTAVTADQPNERASKLFTAILERSIAAVVDRDSVQYIGSMGK*
>tcag_1096674611785 /cdnaId=1096674611784 /pepId=1096674611785 /offset=0 /ttable=11 /length=125 /full_length=125 /orientation=0
INMESNKELSSQFIAYYSKFTNKELSLLSFERVFGGASRETFRILVEDETGSEEKLILRR
TQESSLIETSQSTEYLAYSAYQGTSVPVPAMIDINEDEAALGAPFMLMQQLEGVAASPFT
PDAYS
>tcag_1096678904697 /cdnaId=1096678904696 /pepId=1096678904697 /offset=0 /ttable=11 /length=235 /full_length=235 /orientation=0
ILLRAMHKSELHVSRAQAELVLKQVSKKFVLKSKREIDHGIINLIYFLKNQYDTEYVLRI
CNPMWESYKVAKEKAVYDLVRERTTVPVPKVLLADMSKKVIPYTYWLWKKIEGRNGKKAH
YKMSEKKRIALFREMGKYLAQIHSIKFRKFGDIKKKGSRYHIVKVGDLECSHRSKLGPFD
NWHDLFKELSMMHVDGLVHTRFKRFKPQFEKFYKKYLRVLKHTIPAASFGVNRF*
>tcag_1096695585585 /cdnaId=1096695585584 /pepId=1096695585585 /offset=0 /ttable=11 /length=167 /full_length=167 /orientation=0
MTSDNRSAAEQLAHAHLLDTGAQAAIYEWGPGRVLRLLPADASLEQLEQEATVMRAAYDA
GVSVPAVFDVFEIDGCPAMVMERIDGGSMGDAIVARPWRALRLTARFAELHAALHDQHAP
EGIERVHDAVARRYARLPEDRAALRRHGEQILETLPPGESLLHGDST
>tcag_1096677383593 /cdnaId=1096677383592 /pepId=1096677383593 /offset=0 /ttable=11 /length=273 /full_length=273 /orientation=0
FSYNRSDYMSFLEVNNFLSNINISVPKIFDKDESSNIIIMEDFGDSRYDRLIKNMEIKDI
LLDSINSLIEIQNTNQTITKHNLKKYNFSSFKKEIAEFSDYYLPINNIVKDVGDEFLFIW
KSEFENLNFNWNSFVHKDFELQNLMYLPQRKGHLRCGILDFQNAFIGFSGWDVFSLLESP
RIYFEDKYNDELIEYFYNKTYQSIPFRDFLLQYYFLNTARQSRIIGRWINLDKKNQNNNY
SKYLEVTLKRLKKSLYHLQNKKLSKLYDTIIS*
>tcag_1096667945871 /cdnaId=1096667945870 /pepId=1096667945871 /offset=0 /ttable=11 /length=185 /full_length=185 /orientation=0
LYEASWSTVMDQYGHLYPDWLPEKLELFIPEISQWLVSWAERSRTLTHNDFRLDNLLFDD
KADGLPEVIVLDFQLVGRGDGSGDLSPFLGCNLDVELRRNSEIDLLHRYHDAMHDRETGF
ETFDELIEQIDTAHLFWLVNWGNTAVTADQPNERASKLFTAIIERSIAAVVDRDSVQYIG
SMRK*
>tcag_1096673967561 /cdnaId=1096673967560 /pepId=1096673967561 /offset=0 /ttable=11 /length=151 /full_length=151 /orientation=0
IDNNKKKYRMIENNSKELLAWVSEYLPEIYRRQGNLELFPMKGDAGFRQYFRVNSEPSVI
AVDSPPSLENNLALVRVSSHFAEHNIRVPKIHAVDFYRGFLLVQDFGDSVVQTSLNILNM
RNVYTKAESIILDIQKIPQDDGIYPSYDGEM
>tcag_1096683041631 /cdnaId=1096683041630 /pepId=1096683041631 /offset=0 /ttable=11 /length=370 /full_length=370 /orientation=0
ITMALNIPESLEDFDANWLTQALVASGATSSVVTDVVAERIAIGEGFLGELARLHLTYET
DEGGPQTAIAKIPTTDGALKPLGVMLGVYEREALFYTHVAPKVSIRKPVVYFNGNDSESE
RYALLLEDVGRYRSGDHLFGASLEDAMAVIDTAAQIHSRWWDSKELIEMEWVPPLDSPIN
MGLQGLYEASWSTVMDQYGHLYPDWLPEKLELFIPEISQWLMSWAERSRTLTHNDFRLDN
LLFDDKTDGLPEVIVLDFQLVGRGDGSGDLSPFLGCNLDIDLRRNSEIDLLRRYQDAMHD
RQTGFATFDELVEQIDTAHLFWLVNWGNTAVTADQPNERASKLFTAILERSIAAVVDRDS
VQYIGSMSK*
>tcag_1096671098955 /cdnaId=1096671098954 /pepId=1096671098955 /offset=0 /ttable=11 /length=185 /full_length=185 /orientation=0
LDMVLGGKVGNVQVSKIKISETISDTTYSRVSYCFLNNKKAVLKTKKESIITNSILTELE
IHQFLNKYDLCPEILDFDLQKNCIVYEYIQYSVENSAYNQAFLEIFGETLSKLHGLNYRK
QGIDTFKEKIESYRNILSSNTTNDIQEGFALFDKLYKDPTKLVFCHNDLSPMNIFLDKTM
QFIDX
>tcag_1096678505929 /cdnaId=1096678505928 /pepId=1096678505929 /offset=0 /ttable=11 /length=210 /full_length=210 /orientation=0
GYQAIVHRYESPMGDVVVKSPRRSKLLSWIGNSAIRREHEIYTRLAGIDGIPKTLGLIDR
KHLVLESISGSSLRESGLDLQHRERFFDSLLHTINAMHAIGIAHGDLKRKDNILVGPGEQ
PFIIDFGIACLSSETGGLLNRMQFELFKQMDLNAWIKLKHGPRPTDLPAADAALYRPLWL
ERIARWIRIPWQKLTLRRPRQRWRKRSKR*
>tcag_1096683557775 /cdnaId=1096683557774 /pepId=1096683557775 /offset=0 /ttable=11 /length=363 /full_length=363 /orientation=0
ILKRRSILTRTIESLEHINLEWLNDILLSTDEFRQNKVVELNVKRIGEGIGQLGEFALLD
TTMDCGKKLNIFAKIQTETEDMDNIAKDYQFYIREVKFYQNLCSKLNVKTPKPYYVEHDE
KTGRVLLLLEFMDGWYNPDQIEGASEKEIKLAIEGLIPISTQFWGSIDELEWVPNMKESY
MLNLSSDMIEYQPEFLKRFDHLMDDSRVELLDKVVKWYPNFHNVLSEGTLTLTHWDYRVE
NLFFTPEVDDLTVIDWQLMMANKPGWDLAYLLCTNIQIDLRRKIFDESCTQYLNGLKKNG
IEFSREELHKNMMLSLLAMMTFPVVGGANYDLENMRSKKLFEVLTERLLSSIEDYDAISF
IE*
>tcag_1096683152223 /cdnaId=1096683152222 /pepId=1096683152223 /offset=0 /ttable=11 /length=478 /full_length=478 /orientation=0
FYLAKRKARKTRPLTIAERGALNKQKLSPERARQIADEAIEHGEVWDVQEKINARRRAQE
CGGGLGKLLPPAKFDAAVPNPRCQAGEGAFGTYFVHPSEKYGVKLYRGDEDDVPWEFERL
DKAHGAGVNVPEPLGTNTVKDRDGDVRTQTLILSHMKGYKTLENAHFDAYGTARNAPTIV
KVKLLREFRKLHTEGLAHGDIHSGNIMVNPRSRKVAIIDFGYSTEIDDPAHYLHHRDGVE
NLMSDLRRLPTMVGYSSDDAQEFMEERFQGVLDNIETQARDYSRSWEKYELAINRYHDAL
ETDLLWNERMPRSRFVRSITQPRIPGLTRRLLTAQYPDTSLRGAFFENLEPRQFRNAAQK
LGVKPARLHQALKPERDARQARLRKQPFGTPLVPSPPAPPPTTAATPKPEPSANAPRLRS
TAAPRNANAAPNSTRSAAAVASTAKVAPTSPTPRPEKPSSKTPQPTEHGTATANRPA*
>tcag_1096677385037 /cdnaId=1096677385036 /pepId=1096677385037 /offset=0 /ttable=11 /length=150 /full_length=150 /orientation=0
MNTSAPLLALPPGVQAALDRWISVFDENPDKIALGGGYQASTWLFEHDAVRLVIKAAPNN
RFFSPLLTFTLRHEYRVYQRLAGMQGVPKCYGLLGKRFLVLEHIDGETLRKAEPKDRDYF
YERMLAIIQELHCRGIAHMDLKRKDNILVV
>tcag_1096688194129 /cdnaId=1096688194128 /pepId=1096688194129 /offset=0 /ttable=11 /length=199 /full_length=199 /orientation=0
MSENISADDPSVRLSTWLSAQEQTDITVTDLNAVSAGARRFNALLSATTASGTTRYALTM
IPTASIQLLDVADEASVRQLAESAGVPVPHIHHVCTDESVLGGPFFISIAVEGETVPRRV
LRLIEQHDNLGSLITRQIGTALSDLHSIPESNAPRTLLPDSGLGPIAHALSQVDEGLSEL
LTPSPAFSFCARWLERNXX
>tcag_1096696990505 /cdnaId=1096696990504 /pepId=1096696990505 /offset=0 /ttable=11 /length=129 /full_length=129 /orientation=0
SAIQECSVDSINGSRYLVLFHFVSGSVPEENKNLDTLYEKLGRLAGTCHNHVLSWEKPEN
FERLTWDIDTIFGSNALWGNWRLAPEVTEEVQDKLEKVELKIRERLLDYGKGENRFNLIH
ADMRLATF*
>tcag_1096680874387 /cdnaId=1096680874386 /pepId=1096680874387 /offset=0 /ttable=11 /length=127 /full_length=127 /orientation=0
LVASQPEFPIMSNDAVFKANWLEVQLKEIFGATEVSNLNRLSGGANRETWSFEASTKEKQ
RSLIMQIDRDGMDRLNGTCERESRILRIAKLNGVPVPTVVASGFSEGSGSRSFSITEKMQ
GETIARK
>tcag_1096682909209 /cdnaId=1096682909208 /pepId=1096682909209 /offset=0 /ttable=11 /length=308 /full_length=308 /orientation=0
MKFNFNEVYQIESGASQKKIYRFKNNVTEGVVVDFSYNYKDFDSFLEVNKFLSTINISIP
KIFDIDESKHLILMEDFGNKRYDNIINSMDIKELMLNSINSLIVIQNSSQLITNYNLDKY
NFSSFKKEIAEFVDFYLPLKNISKSIADEFFVIWHSEFENLNFNWNSFVHKDFELSNLMY
LNDREDHLKCGILDYQNAFIGFSGWDMFSLLENPRIYFDDKYNDEFIEHFFNNTNQHLSF
DEFLTQYYFLNTARQSRIIGTWINLDKKNKNNNYSKYLDITTKRLKKSLYYLQNQKLSKL
YSKVMAE*
>tcag_1096676059609 /cdnaId=1096676059608 /pepId=1096676059609 /offset=0 /ttable=11 /length=138 /full_length=138 /orientation=0
SNIMVNKNKLGLIDSQDAIIGNPLYDVASLIDDVRIKLPSNLQERLLNFYYYRSKLKKEE
YKNLKNDFEILSVQRNLKILGIFVRLFKRDGKPNYLKYLPYTWSLIERRLKNPVFKNLNL
LFKKHLKIQKLKKINNL*
>tcag_1096679229191 /cdnaId=1096679229190 /pepId=1096679229191 /offset=0 /ttable=11 /length=296 /full_length=296 /orientation=0
VGHLRKKFIGLKITIKKVCFVDFSYSYKDYHSFLEINKFLSTINISVPKIFDIDDSKNLI
LMEDFGNNRYDKILNRMDLKKALLNSINSLIEIQNTSQSITNYNLNTYNFSSFKIEIAEF
ADFYLPFKNISKSIVDEFFIIWHSEFENLNFNWDSFVHKDFELSNLMYLQNRKDHLKCGI
LDYQNAFIGFSGWDMFSLLENPRIYFDDKYNDELIEYFYNNTCQNISFDEFLTQYYFLNT
ARQSRIIGRWINLDKKNKNNNYSKYLDVTIKRLKKSLHYLQNQKLSKLYSKVMSE*
>tcag_1096668204807 /cdnaId=1096668204806 /pepId=1096668204807 /offset=0 /ttable=11 /length=183 /full_length=183 /orientation=0
AAHHLPSLSAPPIALRGDGSDRQIYRFSMGNSRSWVGVTNPAQDENQAFLAMSRHFRKQG
IPVPEIYAEDPQQLVYLLEDLGDQTLADWLMDLDPNVHEAAVRIREVYQEVLEVLIQMQT
KGTVGFDRSWCHAAPESNTALFQADLQYFLQRFWEAFVPDSPVTAVLGEELSTLAETVGR
LPX
>tcag_1096688878191 /cdnaId=1096688878190 /pepId=1096688878191 /offset=0 /ttable=11 /length=154 /full_length=154 /orientation=0
IKMTVLINYNLKKKTGVVLYKNLKLIRKFARDARGVQLLKNDYKGFNWYIKNLRNFNQSL
EKCRLTDTYLEYPFFEGKVIKYWDSLVENAKETKIILEFYKNSWPSNAKVPSHGDLTFSN
IIFNKNKNPVFIDWENFSPKEPWGLDICYFLISX
>tcag_1096692379441 /cdnaId=1096692379440 /pepId=1096692379441 /offset=0 /ttable=11 /length=259 /full_length=259 /orientation=0
VTPNLTPKILGWLESKCGPTYKISHLIGGRNNLLWYVESQTNAKYVVKNYGFDGQDRLDR
EWSFLSRLKCAELSCVPYPVFCDVSGRIAVFSFLPGKKLSASSISLANIINASSFIGKIA
RVDAEGLPNAKDAHFSLEAHVRSVEGRVSALELASRSRPSKDQFKHFVADELRHFWKHTK
LTVDLPSNIRHWDSMRCFLSPSDFGFHNILYSEGRLNFLDFEYAGRDDLAKLLSDFRLCP
EIKVKKKYAEIFCNQYPLM
>tcag_1096690088525 /cdnaId=1096690088524 /pepId=1096690088525 /offset=0 /ttable=11 /length=255 /full_length=255 /orientation=0
IAPRLNKGDWLLLSGDLGAGKTELARCIIRQIFGEHTDVPSPTFTLIQHYESTEIKLLHT
DLYRLESSEEITELGLLDETDSIVLVEWPEKLGAYMPEKAVTIHLEDVGSIRQCTLHVAP
DNADFFHGFDDFINREKVLTDFLEKNGYGQAVRTTLAGDASSRRYERLEMDNKRFILMDW
PTLPNENDDYKAKVFLSKSVTDFRDICAYLIRCGLSAPEIYAQDDAQGLLVLEDFGQHNF
TETIDAKDPHLPILY
>tcag_1096689372047 /cdnaId=1096689372046 /pepId=1096689372047 /offset=0 /ttable=11 /length=197 /full_length=197 /orientation=0
LKKLYAAFNKFPGHKSLDEVKICAKAVQKNQKHLPPIRIFPEHILHGDPKVSNFLFAEGG
LVAKCMIDFDTVGWTELSWELADAFRSWCNPLSEDQLSGTFDLRIFETSLYSYVQTIGNA
FPIEEITNSLSATGHIFLELAMRFLVDALEEEYFGWDSNNFDSASSHNLVRAKGQISACE
SLLANWSEANQVVSNL*
>tcag_1096676669479 /cdnaId=1096676669478 /pepId=1096676669479 /offset=0 /ttable=11 /length=252 /full_length=252 /orientation=0
IHDFSDNHIDFLKQKFYDDPERQLVIFMFPTTKNRTPSPECEQWAKACLTTDHVEIKPLP
EHAHHNKFYFTMTIPGDQKQYLLVETHNDMASSLKFSTTAKILRKNNIHTPNIYHQKISQ
QKSWMIMTHFGNMSMLDWLQQNQNKKQKDILMRHCLDEIGKFQKQTLDYPTRTYNAKTLR
SDIERSDTYYLQQLLGIDLNTTQKANYAYAKTFLVDQIEKIPVAPMHFDFHSANIMLLPQ
RTLGILDFQDMQ
>tcag_1096699960777 /cdnaId=1096699960776 /pepId=1096699960777 /offset=0 /ttable=11 /length=260 /full_length=260 /orientation=0
NKFLSTINISIPKIFDIDESKHLILMEDFGNKRYDNIINSMDIKELMLNSINSLIEIQNS
SQLITNYNLDKYNFSSFKKEIAEFVDFYLPLKNISKSISDEFFVIWHSEFENLNFNWNSF
VHKDFELSNLMHLHDREDHLKCGILDYQNAFIGFSGWDMFSLLENPRIYFDDKYNDELIE
YFFNNTNQHLSFDEFLTQYYFLNTARQSRIIGRWINLDKKNKNNNYSKYLDITTKRLKKS
LYYLQNQKLSKLYSKVMAE*
>tcag_1096697063173 /cdnaId=1096697063172 /pepId=1096697063173 /offset=0 /ttable=11 /length=113 /full_length=113 /orientation=0
ITNMTDLVLFENWIQQHLFTCARLDEPMLLTQINSDAGFRLYFRINSKPTLIAVLSPPSN
ENNTSFVRLSQCFRKHHVRAPIVHAVDYTSGFLLLEDFGDDLLASSFIGKYAK
>tcag_1096693310115 /cdnaId=1096693310114 /pepId=1096693310115 /offset=0 /ttable=11 /length=212 /full_length=212 /orientation=0
ENKFFFEMDYIPFKSFDQAFKFADKGYLDIICSKILSFIDNNIDGYKKFESSIIIKKFES
TFKKIPNAHTDLSYLIDLFESMDKKIELPEGFCHGDLTLSNLLFNNDDIVVIDFLDTFLD
SPIQDIVKIRQDTQFHWSLRMLKLNYDRVKIIQCLNYIDNKLHNEFKKYDFYLNSYKIFQ
ILNFLRIIPYCNNNYDVQFLKKRIKLLCIQR*
>tcag_1096670364105 /cdnaId=1096670364104 /pepId=1096670364105 /offset=0 /ttable=11 /length=245 /full_length=245 /orientation=0
IKIQKILKDEKVNVPDIFGFSDELDYLLLEDLGDITLDEYDELSEEDFLNIASVELEKIR
SIPNFSIEENISPEIHYSQTEEFLNFFYDKKIDISSEEKLIIEELRNSISEKLSEQAIVP
THFDYERRNMIFYNDKIHIIDFQDLKSGPISMDAASLIFEHKFNYSEELVNRFSKRLIGD
DLQTEIYVALAHRSMRIIGTFNRYFKEGKLLNRQKDISLFVDRLLLALRYLNEKDTLNVV
EKLI*
>tcag_1096691625053 /cdnaId=1096691625052 /pepId=1096691625053 /offset=0 /ttable=11 /length=87 /full_length=87 /orientation=0
MNREKLIQEFLIKNAVESPDLNKIHSDASFRNYYRISKKNLIVMDASSEKNSSLESFVRI
ANLLLEIKLSAPKIYAADLKKVSCCLK
>tcag_1096685046971 /cdnaId=1096685046970 /pepId=1096685046971 /offset=0 /ttable=11 /length=244 /full_length=244 /orientation=0
MKKLETGLSGCKLELIDSNILRKYSSSESYNKRLDLQVKKQQLFSTQVFRNIETPKVLDK
ENGYFDMEYVIGRSFDEYFSTCSVNDIEFVLVSLFEYFDGVISNSRYYSPEVSKKRLLDK
INSLETHTHHLGDLYHIRQMVSSITMRIPQTFCHGDLTFTNVIFNKNRLYLIDFLDCFID
SFLCDLIKLKQDLYYHWSLDVQGIKSLRIRQIYSFLWSKLAERYDKYVNSIEFDVLDILN
TLRL
>tcag_1096684279143 /cdnaId=1096684279142 /pepId=1096684279143 /offset=0 /ttable=11 /length=194 /full_length=194 /orientation=0
IFMVLEKNILDSLLEWAKVQLSLLGEETNFEIEPLREEASSRKYFRLKLPNKSLVLVSSS
SEIDSSLKFASLSSEFLNKGINVPEVYSFDKSQGFMLIEDFGENLYQDLLNEENEQQFYE
SAFDELIKIQKLDLKYPNKLDQDTALEQMNLFEDWFLDKYLSINPKPSEKDCISSAYQFI
LNGFFAQPQVTCHF
>tcag_1096699904001 /cdnaId=1096699904000 /pepId=1096699904001 /offset=0 /ttable=11 /length=447 /full_length=447 /orientation=0
RSIVSWTRGPPGSVTATRFCIAISPSFSVPAGPSRRRGRRASHPTPTRSSTQPEPTTLCR
SCVDSGSWVQVRGGVVRSAMLPRRFDRGTRMTDANTTDPVLTPVRAGHEFDQSALLRFLA
ANADGFGDDLEVLQFEGGQSNPTFLLKSAGREYVLRKQPPGELLPSAHQVDREYRVMHAL
GATDVPVPRMIALCEDPDVIGTKFYVMEKVEGRVLTDLQLPDESKDDRRAIYLDLVSVLA
KLHRVDPEAVGLGTFGKPGNYYARQISRWSRQYEASKTEDIEAMDRLLAWLPDRIPESDE
TRVVHGDYRLGNVILHPTEPRIVAVLDWELSTLGHPLADLGYLCMDYHSPGYEGQGLGSL
PSLTEHGIPTEDEMLERYCAETGRDGIENWPFYLAYNLFRSAAIIQGVYKRGLDGNASST
KALEYKEVCRMRSELAWSLVEQAGLA*
>tcag_1096699313555 /cdnaId=1096699313554 /pepId=1096699313555 /offset=0 /ttable=11 /length=340 /full_length=340 /orientation=0
VTTQTLDLERLEPWLRQHIHDFEGPLSAEKFAGGQSNPTFKLTAGDRRYVLRRKPPGQLL
ASAHAVDREYRVIKALADTDVPVPQAFALCDDDSIIGSMFYLMECLEGRVFWDPALPEAS
TRERTAMYDEMNRVLAAMHSVDVERVGLSDYGKPGNYFERQIGRWTKQYRASETETQPAM
ERMIDWLPAHLPTDDGRVSLVHGDYRLDNVMFHPTEPRIIAVLDWELSTLGNPIADLAYQ
VMAWQLPREGGINGMMGVDRGPLGIPSDPEYIARYCERTGRDDIAHWPFYMVFCFFRLAA
ILQGVKKRAIDGNASSAEAASRGDMVGPLAAMALPYMGD*
>tcag_1096678780893 /cdnaId=1096678780892 /pepId=1096678780893 /offset=0 /ttable=11 /length=311 /full_length=311 /orientation=0
HVPAFEGDLKAEKFAGGQSNPTFKLTAGENSYVLRRKPMGTLLASAHAVDREFKVLSALA
PTNVPVPTPVALCEDDNVIGSMFYIMEYLEGRVFWDPALPEVSDEDRAAIYDQMNQVMAD
MHSVDIHQVGLSDYGKPGNYFERQIGRWTKQYRAAETETIPEMEKLIDWLPRHMPPDDGR
VSLVHGDYRLDNMIFHPSEPRIIGVLDWELSTLGHPLADLAYQLMAWQFPREAGINGLAG
LSRADLNIPDDETYIRLYCDRTGQTGIEDWNFYMAFCFFRLASITQGIRKRALIGTASSP
EAEAKAAMVEP
>tcag_1096682310415 /cdnaId=1096682310414 /pepId=1096682310415 /offset=0 /ttable=11 /length=343 /full_length=343 /orientation=0
IGDQKMAQGLDLTHLDQWIRDHVPAFEGDLKAEKFAGGQSNPTFKLTAGENSYVLRRKPM
GTLLASAHAVDREFKVLSALAPTNVPVPKPVTLCEDDSVIGSMFYIMEYLEGRVFWDPAL
PEVSDQDRAAIYDQMNQVMADMHSVDIHQVGLSDYGKPGNYFERQIGRWEKQYRAAETET
IPEMEKLIDWLPRNMPVDDGRVSLVHGDYRLDNLIFHPSEPHIIGVLDWELSTLGHPLAD
LAYQLMAWQFPREAGINGLAGLSRGVLNIPDDESYIRLYCERTGQPGIEDWNFYMAFCFF
RLASITQGIRKRALIGTASSPEAEAKAAMVGPLSTMGAAYTD*
>tcag_1096700215663 /cdnaId=1096700215662 /pepId=1096700215663 /offset=0 /ttable=11 /length=323 /full_length=323 /orientation=0
CKFSGTKEVAKHLTIEASKLQPWIDEFVSGAGKINSIEQFKGGQSNPTYKITTDTKSLVL
RRKPPGKLLPSAHAVDREYKVITALYETDVPVPKTYGLCEDDDVAGTAFFVMDFLNGDLF
WDPMIPSVTNKDRTEIYQNKNKTLAKLHSVDYKKIGLEDYGKPGNYVARQVSRWSKQYRA
SETDDIEAMNNLIEWLPRNIPDDDETTIVHGDYRLDNMILKNNQVIGILDWELSTLGHPI
ADFSYHCLSWRNQEAFWDEAKLKDLGVPNEKEYMEMYCENTGKDLSKNWEFYMAFNMFKI
AGILQGILGRVRDGTAASKHAEE
>tcag_1096685924313 /cdnaId=1096685924312 /pepId=1096685924313 /offset=0 /ttable=11 /length=355 /full_length=355 /orientation=0
IFIMEPLDDAKFSGTKEVAEHLTIEAAKLQPWIDEFVPEAGKIKSIEQFKGGQSNPTYKI
TTDSKSLVLRRKPPGKLLPSAHAVDREYKVITALYQTDVPVPKTYGLCEDDDVAGTAFFV
MDFLDGDLFWDPMIPSVTNKDRTEIYKNKNKTLAKLHSVDYKKIGLEDYGKPGNYVARQV
SRWSKQYRASETNDIEAMNNLIEWLPKNIPDDDETSIVHGDYRLDNMILKDNQVIGILDW
ELSTLGHPIADFSYHCLSWRNQEAFWDQAKLKELGVPTEKEYMEMYSENTGKDLSKNWEF
YMAFNMFKIAGILQGILGRVRDGTAASKHAEDRGKMVYPLSQAAWSIIEENFLK*
>tcag_1096683849493 /cdnaId=1096683849492 /pepId=1096683849493 /offset=0 /ttable=11 /length=366 /full_length=366 /orientation=0
IYYWSSNKGRWRKIFIMEPLDDAKFSGTKEVAEHLTIDAAKLQPWIDEFVPEAGKIKTIE
QFKGGQSNPTYKITTDSKSLVLRRKPPGKLLPSAHAVDREYKVITALYETDVPVPKTYGL
CEDDDVAGTAFFVMDFLDGDLFWDPMIPSVTNKDRTEIYQNKNKTLAKLHSVDYKKIGLE
DYGKPGNYVARQVSRWSKQYRASETDDIEAMNNLIEWLPKNIPDDDETSIVHGDYRLDNM
ILRNNQVMGILDWELSTLGHPVADFSYHCLSWRNQEAFWDEAKLKDLGVPTENEYMEMYC
ENTGKDLSKNWEFYMAFNMFKIAGILQGILGRVRDGTAASKHAEERGMMVYPLSEAAWKI
ITDNF*
>tcag_1096682262321 /cdnaId=1096682262320 /pepId=1096682262321 /offset=0 /ttable=11 /length=351 /full_length=351 /orientation=0
MKPLDDAKFSGTKEVDEKLLIHSSKLQPWIDANVPNAGRIKSIEQFKGGQSNPTYKIITD
TKDLVLRRKPPGKLLPSAHAVDREYKVITALYETDVPVPKTYGLCEDEDVAGTAFFVMDF
LDGDLFWDPMIPSMTNEDRTEIYKNKNKALAKLHSVDYKKIGLDDYGKPGNYVARQVSRW
SKQYRASETDNIEAMNNLIEWLPNNIPDDDETSIVHGDYRLDNMILKNNEVIGILDWELS
TLGHPVADFSYHCLSWRTQEAFWDQAKLKELGVPNEKEYMEMYCENTGKDLSKNWEFYMA
YNMFKIAGILQGILGRVRDGTAANKHAEERGMLVYPLSDAAWKIIEENLL*
>tcag_1096682788597 /cdnaId=1096682788596 /pepId=1096682788597 /offset=0 /ttable=11 /length=341 /full_length=341 /orientation=0
LYHAQRISRAMNTPRPAVHSKTIAPSKRSPMSAQELDLAKLEPWLREKVPPFEGALSADK
FAGGQSNPTFKLTAGAQHYVLRRKPPGELLASAHAVDREFRVLDALAQTEVPVPKVVALC
EDDSLIGSMFYVMEHLEGRIFWDPTTPEVGDTDRAAIYNEMNRVLAALHSVDVDAVGLSD
YGKPGNYYARQIGRWTKQYRASETESVAEMEALIDWLPDNIPAGGETIALVHGDYRIDNM
IFHPTEPKIIGILDWELSTLGDPLADLAYQLMAWQFPREGGMVGLEGVERGALMIPSDEA
YIEAYCQRTGRSGIDHWPFYMAFCFLDRASPSYKALRSAP*
>tcag_1096701123451 /cdnaId=1096701123450 /pepId=1096701123451 /offset=0 /ttable=11 /length=354 /full_length=354 /orientation=0
ITLMKALDDAKFSGTKEVDEKLKISSSKLQPWIDENVPNAGKIQTVEQFKGGQSNPTYKI
VTDNKSLVLRRKPPGKLLPSAHAVDREYKVITALYETDVPVPKTYGLCEDNDVAGTAFFV
MDFLDGDLFWDPMIPSMTNSDRTEIYKNKNKTLAKLHSVDYKKIGLEDYGKPGNYVARQV
SRWSKQYRASETDNIEAMNNLIEWLPKNIPDDDETTIVHGDYRLDNMILRNNEVIGILDW
ELSTLGHPIADFSYHCLSWRTQEAFWDEAKLRELGIPSEKEYMEMYCENTGKDLSKNWEF
YMAFNMFKIAGILQGILGRVRDGTAASKHAEERGSMVFPLSQAAWETIEDNFL*
>tcag_1096700614405 /cdnaId=1096700614404 /pepId=1096700614405 /offset=0 /ttable=11 /length=352 /full_length=352 /orientation=0
MKPLDDAKFSGTKNVDEKLKIDSANLQPWIDEYVPNAGNIKAIEQFKGGQSNPTYKIITE
SKNLVLRRKPPGKLLPSAHAVDREYKVITALYETGVPVPKTYGLCEDDDVAGTAFFIMDF
LDGDLFWDPMIPTMTNRDRTQIYKNKNKTLAKLHSVDYKKIGLEDYGKPGNYVARQVSRW
SKQYRASETDNIEAMNNLIDWLPKNIPDDDETTIVHGDYRLDNMILKNNEVIGILDWELS
TLGHPIADFSYHCLSWRTQEAFWDQTKLKELGIPSEREYMEMYCENSGKDLSNNWEFYMA
FNMFKIAGILQGILGRVRDGTAASRHAEERGNMVFPLSEAAWSTIEENFLK*
>tcag_1096681616665 /cdnaId=1096681616664 /pepId=1096681616665 /offset=0 /ttable=11 /length=352 /full_length=352 /orientation=0
MKPLDDAKFSGTKDVDERLKIDSANLQPWIDEYVPNAGKIKAIEQFKGGQSNPTYKIITE
SKNLVLRRKPPGKLLPSAHAVDREYKVITALYETDVPVPKTYGLCEDDDVAGTAFFVMDF
LDGDLFWDPMIPSMTNTDRTEIYKNKNKTLAKLHSVDYKKIGLEDYGKPGNYVARQVSRW
SKQYRASETDNIEAMNNLIDWLPKNIPDDDETTIVHGDYRLDNMILKNNEVIGILDWELS
TLGHPIADFSYHCLSWRTQEAFWDQAKLKELGIPSEREYMEMYCENSGKDLSKNWEFYMA
FNMFKIAGILQGILGRVRDGTAASKHAEERGNMVFPLSEAAWSTIEENFLK*
>tcag_1096680119925 /cdnaId=1096680119924 /pepId=1096680119925 /offset=0 /ttable=11 /length=353 /full_length=353 /orientation=0
IFIMEPLDDAKFSGTKEVAEHLTIEAAKLQPWIDEFVPEAGKINAIEQFKGGQSNPTYKI
STDSKSLVLRRKPPGKLLPSAHAVDREYKVITALYETDVPVPKTYGLCEDDDVAGTAFFV
MDFLDGDLFWDPMIPSVTNKDRTEIYQNKNKTLAKLHSVDYKKIGLEDYGKPGNYVARQV
SRWSKQYRASETDDIEAMNNLIEWLPKNIPDDDETSIVHGDYRLDNMILKNNQVMGILDW
ELSTLGHPVADFSYHCLSWRNQEAFWDEAKLKDLGVPTENEYMEMYCENTGKDLSKNWEF
YMAFNMFKIAGILQGILGRVRDGTAASKHAEERGMMVYPLSEAAWKIITDNF*
>tcag_1096677639475 /cdnaId=1096677639474 /pepId=1096677639475 /offset=0 /ttable=11 /length=355 /full_length=355 /orientation=0
MSGEDLYSGTESMRSGLELDADKVEAFFRENLQDFDGNAEITQFKGGQSNPTYKVSSGRK
SWVIRRKPPGQLLPSAHAVDREFRVLTALGKTNVPVPKSHLLCMDEAILGTPFYVMDYVE
GQVYWNALLPYASPDQRFQVFDSMNDSIAKLHQVDYESLELSDFGRPGNYVERQLSRWGK
QYRDADYEKIPEMDLLIEWLQERIPDQNQTSIVHGDYRLDNMIFDPRQNRVLAILDWELS
TLGDPLADFAYHVMQWRVPMDLHRGIGGADLRSLGIPEEQSYLDSYCKRTGRTGIKDWEF
YMVFSLFKMSAICYGILVRIHHGTAASEHAQQTGSLARPFAKLGWEQVTQKKLD*
>tcag_1096676425521 /cdnaId=1096676425520 /pepId=1096676425521 /offset=0 /ttable=11 /length=354 /full_length=354 /orientation=0
ITLMKALDDAKFSGTKEVDEKLKISSSKLQPWIDENVPNAGKIQTVEQFKGGQSNPTYKI
VTDNKSLVLRRKPPGKLLPSAHAVDREYKVITALYETDVPVPKTYGLCEDNDVAGTAFFV
MDFLDGDLFWDPMIPSMTNSDRTEIYKNKNKTLAKLHSVDYKKIGLEDYGKPGNYVARQV
SRWSKQYRASETDNIEAMNNLIEWLPKNIPDDDETTIVHGDYRLDNMILRNNEVIGILDW
ELSTLGHPIADFSYHCLSWRTQEAFWDEAKLKELGIPSEKEYMEMYCKYSGKDLSKNWEF
YMAFNMFKIAGILQGILGRVRDGTAASKHAEERGNMVFPLSQAAWETIEDNFL*
>tcag_1096672783967 /cdnaId=1096672783966 /pepId=1096672783967 /offset=0 /ttable=11 /length=326 /full_length=326 /orientation=0
AADREKQESSMSQVDTLDTQKLAAYLEQHIDGFKGPIEADKFDGGQSNPTFKISTPSGAY
VLRRQPPGKLLKSAHAVDREFRVMAALKDTDVPVPQVLHLCEDRDVIGSMFYVMEFCEGR
ILWGASLPEAGEGEAGNATRAAMYQEMNRVLAALHSVDLDEVGLADYGKPGNYFERQLGR
WTQQYEASKLQDIPAMDELIAWLQANQPEDDGQVSLVHGDYRLDNMMWHPSEPNVIAVLD
WELSTLGHPLADLAYQCMGMRMPQRGAKMAGLQGVDRKALGIPTEKEYVDQYCQRRGIDR
IDNWEFYLAFSFFRLAAICQVWRNXX
>tcag_1096701507473 /cdnaId=1096701507472 /pepId=1096701507473 /offset=0 /ttable=11 /length=349 /full_length=349 /orientation=0
SMSDVELTQVREAHKFDEAALAEYMQTHVEGFTGPLSIKQFEGGQSNPTFQLITPNQTYV
MRKQPPGELLPSAHQVDREFKVMAALWDTPVPVPKMYCLCEDTSIIGTKFYIMEMVEGRL
FTETRLPNSSKSERNAIYLDLARVLAELHNVDPAAVGLGEFGRPGNYYERQIGRWSKQYV
ASKTEEIEAMDNLMEWLPKNIPTDAGSVIVHGDYRLGNVLIHPTEPKIVAVLDWELSTLG
DGLADLGYLCQDYHGDAYDDEGLAGADYDALCIPTEAEFVAEYCKHAGRDGIDNWPFYLI
YNMFRSAGIIQGVYKRGLDGNASSEKALEYVDAARLRSERGWAMVNDN*
>tcag_1096683404543 /cdnaId=1096683404542 /pepId=1096683404543 /offset=0 /ttable=11 /length=316 /full_length=316 /orientation=0
MKPLDDTKFSGTKDVDERLKIDSASLQPWIDEYVPNAGKIKAIEQFKGGQSNPTYKIITE
SKNLVLRRKPPGKLLPSAHAVDREYKVITALYDTNVPVPKTYGLCEDNDVAGTAFFVMDF
LDGDLFWDPMIPSMTNKDRTEIYKNKNKTLAKLHSVDFKKIGLEDYGKPGNYVARQVSRW
SKQYRASETDNIEAMNNLIEWLPKNIPDDDETTIVHGDYRLDNMILKNNEVIGILDWELS
TLGHPIADFSYHCLSWRTQEAFWDEAKLKELGIPSEKEYMEMYCENSGKDLSKNWEFYMA
FNMFKIAGILQGILGR
>tcag_1096700213367 /cdnaId=1096700213366 /pepId=1096700213367 /offset=0 /ttable=11 /length=377 /full_length=377 /orientation=0
LNPNWRRHMVQATQTGEPEHKPDYSAFEGTRPVNERQRFDSDALAAWLTQHVDGFSGPLT
LEQFAGGQSNPTFKLVTPSRSYVMRAKPGPAAKLLPSAHAVEREYRVMHALAGTEVPVAN
MLALCEDESVIGRAFYVMEFVEGRVLWDQSLPDMTPAERTAIYDEMNRVIAALHSVDVTA
IGLADYGKPGNYFARQIGRWSKQYVASETEPIDAMQRLIEWLPQHMPAETSERASVVHGD
YRLDNLIFHPTEPRVLAVLDWELSTLGDPLADFAYHCMAWHVDPAQFRGIAGLDWAALGI
PDEAQYVERYCKRTGFEIHGDWNFYLAYNMFRIAAILQGIMKRVVDGTAASAQALDAGRR
AKPMAELAWRYAQKVR*
>tcag_1096686371961 /cdnaId=1096686371960 /pepId=1096686371961 /offset=0 /ttable=11 /length=374 /full_length=374 /orientation=0
ICDRSDIKYRRREISIMNDSNSNNLDGNKIFSGTKEVAENLKFNELGLQGWLDDNIASAG
KIIEIAQFKGGQSNPTYKITTENQKFVLRRKPPGVLLPSAHAVDREYKVMTALQQTKVPV
PKTYGLCEDEEIIGTPFFVMDFLDGSIYWDLLLSDKSPAEKKEIYRSKNNVIAQLHMVDY
QAVGLSDYGKPGNYIARQVSRWTKQYIASETQDIPAMNSLIDWLPSNIPDEDETTIVHGD
YRLDNMVFNPNNNVMGVLDWELSTLGHPIADFNYHCISWRNIPELSDEKFCQENGIPTEK
EYRNMYSEITGKNLDEHWEFYTIFNIFKLAGILQGIMGRVRDGTAASKHAEDRGNQVAPL
AEAAWDLVEKNYK*
>tcag_1096674698633 /cdnaId=1096674698632 /pepId=1096674698633 /offset=0 /ttable=11 /length=355 /full_length=355 /orientation=0
MSGEDLYSGTESMRSGLELDADKVEAFFRENLQDFDGNAELTQFKGGQSNPTYKVSSGRK
SWVIRRKPPGQLLPSAHAVDREFRVLTALGKTNVPVPKTHLLCMDEAILGTPFYVMDYVE
GQVFWNALLRDTSPDQRFQVFDSMNDSIAKLHQVDYESLELSDFGRPGNYVGRQLSRWGK
QYRDADYEKIPEMDLLIEWLQERIPDQNQTSIVHGDYRLDNMIFDPRQNRVLAILDWELS
TLGDPLADFAYHVMQWRVPTDLHRGIGGADLLSLGIPEEQSYLDSYCKRTGRTGIKDWEF
YMVFSLFKMSAICYGILVRIHNGTAASEHAQQTGSLAQPFAKLGWEQVTQKKLD*
>tcag_1096669695921 /cdnaId=1096669695920 /pepId=1096669695921 /offset=0 /ttable=11 /length=288 /full_length=288 /orientation=0
LRVAIPACITRSSTILNRQALSYIGDQKMAQVLDLTHLDQWIRHHVPAFQGDLKAEKFAG
GQSNPTFKLTAGENSYVLRRKPMGTLLASAHAVDREFKVLSALAPTNVPVPTPVALCEDD
NVIGSMFYIMEYLEGRVFWDPALPEVSDEDRAAIYDQMNQVMADMHSVDIHQVGLSDYGK
PGNYFERQIGRWTKQYRAAETETIPEMEKLIDWLPRHMPPDDGRVSLVHGDYRLDNMIFH
PSEPRIIGVLDWELSTLGHPLADLAYQLMAWQFPREAGINGLAGLSRA
>tcag_1096698589637 /cdnaId=1096698589636 /pepId=1096698589637 /offset=0 /ttable=11 /length=342 /full_length=342 /orientation=0
LASVKGLKMNTEEQSSTVKFTGTMQVQEKLKFPEKELESYLNDSVSEFEGPLEVREFKGG
QSNPTYQLVTPKKKYVLRRKPPGKLLPSAHAVDREYKVITALNSTGFPVPKTYTLCMDES
VIGTIFYVMEMVEGNIYWEPTLPECDNELRNKIYREKNKTLADLHNTNYKDIGLEDFGKP
GNYFSRQISRWTKQYIASETEEIMEMNKLIDWLPNNIPGDDETTIVHGDYRLDNMVVDKD
NSKVLAVLDWELSTLGHPLGDFTYHLMQWYMPGDGTGAGTQTLSNTDLKSIGIPTAEDYI
KMYCENTNRKEIENIDFYLSYNFFRLAGILQGIIGRVRDGTA
>tcag_1096693803229 /cdnaId=1096693803228 /pepId=1096693803229 /offset=0 /ttable=11 /length=331 /full_length=331 /orientation=0
IMHEQFVGTRAVDPKNQFDVKRLEIYLEKHIEGFKGPISLEQFSGGQSNPTFLLKASNGQ
YVLRRKPPGKLLPSAHAVDREYRVMTALYSTDVPVAKTYCLCEDEAIIGTAFYVMDFVRG
RVIWDGVLPEMDSGERSRIYDELNRVIAALHSVDHCAIALESFGRPGNFVERQISRWIKQ
YRASETEHIEAMENLIAWLPDNVPQSEEVSITHGDYRLDNVIFHPTEPKILSVLDWELST
LGHPVADLAYHCMYWRLTPGEFRGIAGVDHEVTGIPNEERYVERYCERSGRSAIENWDFY
IAYNMFRLAGILQGIMGRVKDGTASSAHAVD
>tcag_1096697029871 /cdnaId=1096697029870 /pepId=1096697029871 /offset=0 /ttable=11 /length=337 /full_length=337 /orientation=0
MTDNQTSIEDIYIGTKEVSENLKFDISKLQQWIDANIQSSGKIQLVEQFKGGQSNPTYKI
KTENNSLVLRRKPPGKLLPSAHAVDREYRVISALGETNVPVPRTYGLCEDEDVVGTPFFV
MDFLDGQVYWDHMLPKASKEERIKIYQQKNKVLADLHSVDYKKIGLETYGKPGNYVARQL
SRWTKQYLASETETIPEMDNLIEWLAENLPDDDETSIVHGDYRLDNMIYKNHKVIGVLDW
ELSTLGHPIADFSYHCLTWRTLPQMSDLKLLKELGIPSEVEYRDMYSEYTGKDLTKNWEF
YMVFNMFKIAAICQGILGRVRDGTASSKHAEERGMQV
>tcag_1096691247575 /cdnaId=1096691247574 /pepId=1096691247575 /offset=0 /ttable=11 /length=300 /full_length=300 /orientation=0
IDSANLQPWIDEYVSYAGKIKAIEQSKGGQSNPTYKIITESKNLVLRRKPPGKLLPSAHA
VDREYKVITALYETDVPVPKTYGLCEDEDVAGTAFFVMDFLDGDLFWDPMIPSMTNRDRT
EIYKNKNKTLAKLHSVDYKKIGLEDYGKPGNYVARQVSRWSKQYRASETDNIEAMNNLID
WLPKNIPDDDETTIVHGDYRLDNMILRNNEVIGILDWELSTLGHPIADFSYHCLSWRTQE
AFWDEAKLKELGIPSEKEYMEMYCENSGKDLSKNWEFYMAFNMFKIAGILQGILGRVRDK
>tcag_1096684992713 /cdnaId=1096684992712 /pepId=1096684992713 /offset=0 /ttable=11 /length=362 /full_length=362 /orientation=0
ISIIMNDSNSNNPDGNKIFSGTKEVAENLKFNELGLQGWLNDNIASAGKILEIAQFKGGQ
SNPTYKITTENKKFVLRRKPPGVLLPSAHAVDREYKVMTALQETKVPVPKTYGLCEDEEI
IGTPFFIMDFLDGSIYWDLLLSDKSPAERKQIYASKNNVIAQLHMVDYEAVGLSNYGKPG
NYIARQVSRWTKQYIASETQDIPAMNNLIDWLPSNIPDEDETTIVHGDYRLDNMVFNTNN
NIMGVLDWELSTLGHPIADFNYHCISWRNIPELSDQKFCQENGIPTEKEYMNMYSEITGK
NLDEHWEFYTIFNIFKLAGILQGIMGRVRDGTAASKHAEERGNQVAPLAEAAWGLVEKNY
K*
>tcag_1096682820961 /cdnaId=1096682820960 /pepId=1096682820961 /offset=0 /ttable=11 /length=357 /full_length=357 /orientation=0
LHNGLGVSTYQKAGVKMSKNKFDFDAVSKWAEINIDKFSRPARYTKFNSGQSNPTYLVET
PQKKYVLRKKPEGKLLKSAHAVDREYRVQLALQNSELPVPRMAAFCSDLSILGTEFYIMD
HIEGTCFEDPRLNIVSKDDRYSIFEEMSAILAKIHKVDLLKVDLLDFGPGGNYFSRQITR
WTKQYLSSETDKIEKMDQLIKWLEENIPEDDERRCLVHGDFRLDNLLFNPNENKCVAVLD
WELSTIGHPFADLASVLMQWSMPTGLEGRGLQAVNRKQHGLMEDQEFVDSYCKIMGLDGI
HKFEFYMAFAFFRMAAILQGVKKRGLEGNASNPAKAIKLGNLVKLFAEKGIAILEK*
>tcag_1096681263093 /cdnaId=1096681263092 /pepId=1096681263093 /offset=0 /ttable=11 /length=340 /full_length=340 /orientation=0
LKKKLEEYLSDIIPNFEKPLSIKEFKGGQSNPTYQLITPNKKYVLRRKPPGKLLPSAHAV
DREYKVITALNSVNYAVPETFCLCEDETIIGTIFYVMEMVEGRIIWDPTLPNSSQEIRRE
IFIAKNKTLAELHNVDYEKIGLENFGKPGNYFARQISRWTKQYLASETQEIKSMQSLIEW
LPNNIPGKDETSIVHGDYRIDNMVLHQEQSKVLAVLDWELSTLGHPLGDFTYHLMQWFMP
DVANGAGTQSLSNANLKELGIPSADEYIRMYCEQTNRKEIENIDFYLAYNFFRLAGILQG
ILGRVRDGTAASEHAEAQSDRVRPLAEAGWEYAKKAGAI*
>tcag_1096680738047 /cdnaId=1096680738046 /pepId=1096680738047 /offset=0 /ttable=11 /length=356 /full_length=356 /orientation=0
ITLMSDDFKINDATYSGTKEVDQNLKFDTNLLQDWMHEHIPNCESISSVEQFKGGQSNPT
YKILTKTDAYVLRRKPPGKLLPKAHAVDREYKVISALEETDVPVPKTFGLCDDHDVVGTP
FFMMEFVEGKVFWDHLLPSCSKTERAQIYRDKNRVIAALHGVDYSAVGLDDFGKTGNYVA
RQVNTWTKQYLASETENIEEMNKLIEWLPANIPADDATSIVHGDFRLDNMIYSDQKVAGV
LDWELSTLGHPIADFCYHCLTWRTLPDFYDHKKLDELGIPTEIQYRDMYSETTGKDLSQD
WEFYMVYSLFKVAAICQGILGRVRDGTAASKHAEERGRNVFPLSKGAWSIVETNF*
>tcag_1096700465989 /cdnaId=1096700465988 /pepId=1096700465989 /offset=0 /ttable=11 /length=356 /full_length=356 /orientation=0
MTTRDEIFSGTKEVDEKLVFNSDNLNDYLKKIIGSEFDIVSIKQFKGGQSNPTYLIEDKT
KNYVLRRKPPGKLLKSAHAVDREYKVITALGKTDVPVPETYCFCEDENVIGTQFFLMDHV
DGNIYWELLLPDSDNNQRREIYLSMNDTIAKLHNVDFQKIGLGDYGKHENYMARQIHRWT
KQYKDSETQKINEMDNLIEWLPINIPEDNETTIVHGDFRLDNMIFDKQNNKVMAILDWEL
STLGNPIADFTYHMMSWRLPAAAKGLGMMGSNLEELNIPSEHEYAEMYYKKTGRSKIENW
DFYMAYNIFRLAGIAQGIVGRVRDGTASSSEAKNYESFVPILGKLGWNIVEEAAK*
>tcag_1096696543219 /cdnaId=1096696543218 /pepId=1096696543219 /offset=0 /ttable=11 /length=360 /full_length=360 /orientation=0
RWRQIFIMTEEFQLNDDTYTGTKEVSENLKFESKLLQEWINDNVKDSGNIEKIEQFKGGQ
SNPTYKISTENNAYVLRRKPPGKLLPKAHAVDREYRVITALYETDVPVPKTYGLCEDDSV
VGTPFFLMEYVDGTVYWDHMLPKCSPEERAIIYKNKNKVIASLHSVDYKKVGLEDYGKSG
NYVARQVNTWTRQYLASETENIDEMNKLIEWLPKNIPEDDETSIVHGDFRLDNMIYSNFD
VVGVLDWELSTLGHPIADFCYHCLTWRTLPNFYDHAKLKDLGIPNEMQYRDMYSEQTGKD
LSQDWEFYMVYSLFKVAAICQGILGRVRDGTAASKHAEERGMNVFPLSKGAWSIVESNF*
>tcag_1096699057709 /cdnaId=1096699057708 /pepId=1096699057709 /offset=0 /ttable=11 /length=374 /full_length=374 /orientation=0
ICNRSNIKHRWRKVSVMNDSNANNPDGNIIFSGTKEVAENLKFNESGLKEWFGDNISSAG
KILKIAQFKGGQSNPTYKITTEKQQFVLRRKPPGVLLPSAHAVDREYKVMTALQQTKVPV
PKTYGLCEDEEVIGTPFFVMDFLDGNIYWDLLLDDKSPTERFDIYSSKNNVIAQLHMVDY
KSVGLSDYGKPGNYIARQVSRWTKQYLASETQDIPAMNKLIDWLPSNIPDEDETSIVHGD
YRLDNMVFNANNNVMGVLDWELSTLGHPIADFNYHCISWRNIPDLADEKFCKENGIPTEK
EYRDMYCEITGKNLDEHWEFYTIFNIFKLAGILQGIMGRVRDGTAASKHAEDRGNQVAPL
AEAAWDLVEKNYK*
>tcag_1096677877491 /cdnaId=1096677877490 /pepId=1096677877491 /offset=0 /ttable=11 /length=355 /full_length=355 /orientation=0
MSGEDLYSGTESMRSGLELDADKVEAFFRENLQDFDGNAEITQFKGGQSNPTYKVSSGRK
SWVIRRKPPGQLVPSAHAVDREFRVLTALGKTNVPVPKTHLLCMDEAILGTPFYVMDYVE
GQVYWNALLPDASPDQRFQVFDSMNDSIAKLHQVDYESLELSDFGRPGNYVGRQLSRWGK
QYHDADYEKIPEMDLLIEWLQERIQDQNQTSIVHGDYRLDNMIFDPRQNRVLAILDWELS
TLGDPLADFAYHVMQWRVPMDLHRGIGGADLGSLGIPEEQSYLDSYCKRTGRTGIKDWEF
YIVFSLFKMSAICYGILVRIHHGTAASEHAQQTGSLAQPFAKLGWEQVRQKKLD*
>tcag_1096683096785 /cdnaId=1096683096784 /pepId=1096683096785 /offset=0 /ttable=11 /length=355 /full_length=355 /orientation=0
MSGEDLYSGTQSMRIGLELDVDKVEAFFREKVRDFDGNVEITQFKGGQSNPTYKVSSGRK
AYVIRRKPPGQLLPSAHAVEREFRVLTALGKTDVPVPKTHLLCMDEAILGTPFYVMDYVE
GQVYWNALLPDASLEQRFQVFDSMNDSIAKLHQVDYESLELSDFGRPGNYVGRQLTRWGK
QYRDADYEKIPEMDLLIEWLQERIPDQNQTSIVHGDYRLDNMIFDSRQNRVLAILDWELS
TLGDPLADFAYHVMQWRVPVDLHRGIGGADLGSLGIPIEQSYLDSYCKKTGRTGIKDWEF
YMVFSLFKMSAICYGILVRIHNGTAASEHAQQTGSLARPFAKLGWEQVTQKKLD*
>tcag_1096684229847 /cdnaId=1096684229846 /pepId=1096684229847 /offset=0 /ttable=11 /length=360 /full_length=360 /orientation=0
IDMSKRQSDFSGLKNADDLNSDELLRLESYLQSRLPNFEGINSIKQFKGGQSNPTFLIKS
ADKSYVLRRKPPGNLLKSAHAVDREYKIIKALKKVNFPVPKTYILCEDKSVIGTIFYVME
FLQGRIFWDADMPDCSVKERSEIYDDLNKNMAVLHNLDYENLGLSDFGVSGNYFARQISR
WSKQYQYSETKKIKEMDKLIEWLPQNIPENDESTIVHGDYRLDNVIVHPSKPKIIGILDW
ELSTIGHPLGDFTYNLLSWQMPDIGIGSGGLFGKNIKELGIPSEEEYINRYCERTGISHG
LEDREFYSAYNFFRLAAILQGIAGRIRDGTASNVRAKSLIKAIEPLADIGWSYALRSGH*
>tcag_1096679885525 /cdnaId=1096679885524 /pepId=1096679885525 /offset=0 /ttable=11 /length=356 /full_length=356 /orientation=0
IFIMTEEFQLNDDTYTGTKEVSENLKFESKLLQEWINDNVKDSGNIEKIEQFKGGQSNPT
YKISTENTAYVLRRKPPGKLLPKAHAVDREYKVITALYETDVPVPKTYGLCEDDSVVGTP
FFLMEYVDGTVYWDHMLPKCSPEERALIYKNKNKVIASLHSVDYKKVGLEDYGKSGNYVA
RQVNTWTRQYLASETENIDEMNKLIEWLPKNIPEDDETSIVHGDFRLDNMIYSNFDVVGV
LDWELSTLGHPIADFCYHCLTWRTLPNFHDHAKLKDLGIPNEMQYRDMYSEQTGKDLSQD
WEFYMVYSLFKVAAICQGILGRVRDGTAASKHAEERGMNVFPLSKGAWSIVESNF*
>tcag_1096679740383 /cdnaId=1096679740382 /pepId=1096679740383 /offset=0 /ttable=11 /length=293 /full_length=293 /orientation=0
MKPLDDAKFSGTKEVDEKLLIHSSKLQPWIDANVPNAGRIKSIEQFKGGQSNPTYKIITD
TKDLVLRRKPPGKLLPSAHAVDREYKVITALYETDVPVPKTYGLCEDEDVAGTAFFVMDF
LDGDLFWDPMIPSMTNEDRTEIYKNKNKALAKLHSVDYKKIGLDDYGKPGNYVARQVSRW
SKQYRASETDNIEAMNNLIEWLPNNIPDDDETSIVHGDYRLDNMILKNNEVIGILDWELS
TLGHPVADFSYHCLSWRTQEAFWDQAKLKELGVPNEKEYMEMYCENTGKDLSK
>tcag_1096698256817 /cdnaId=1096698256816 /pepId=1096698256817 /offset=0 /ttable=11 /length=358 /full_length=358 /orientation=0
IFMTDASKVLDDAKYSGTKEVDESLQIDAAKLQPWIDAYIPNAGKITAIEQFKGGQSNPT
YKIITDKKNLVLRRKPPGKLLPSAHAVDREYKVITALYETDVAVPKTYGLCEDQDVAGTT
FFVMDFLDGDLFWDPMIPSVSKEDRIQIYKNKNDTLVKLHSVDYKKIGLEDYGKPGNYVA
RQVARWSKQYRASETDNIEAMNNLIEWLPQNIPDDDETTIVHGDYRLDNMILKDNKVMGV
LDWELSTLGHPIADFSYHCLTWRTQEAYYDHAKLKELGVPNEQEYRDMYSQSTGKDLSAN
WEFYMAFNMFKIAAICQGILGRVRDGTAASKHAEERGMTVYPLSEAAWSTIEENFLK*
>tcag_1096683587633 /cdnaId=1096683587632 /pepId=1096683587633 /offset=0 /ttable=11 /length=357 /full_length=357 /orientation=0
IIVMTNDAQKYEKIFSGTKEVAENLKIDAASLQPWIDAHVPDAGSIKSIEQFRGGQSNPT
YKIITDNKNLVLRRKPPGKLLPSAHAVDREYKVITALYETDVPVPKTYGLCEDEEVAGTA
FFVMDCLDGDIYWDHMLPSLSKEQRIKVYQNKNKTLAALHSVDYKKVGLEDYGKPGNYVA
RQVSRWSKQYLASETDNIVEMNNLIEWLPENIPDDDETSIVHGDYRLDNMIMKNQEVIGV
LDWELSTLGHPIADFCYHCLTWRTEPLFYDHAKLKEMGIPNEMEYRDMYSEITGKDLSAD
WEFYMAFSLFKVGAICQGILGRVRDGTASSKHAEDRGMKVYPLSEFAWSIVENHFK*
>tcag_1096684106365 /cdnaId=1096684106364 /pepId=1096684106365 /offset=0 /ttable=11 /length=356 /full_length=356 /orientation=0
IFIMTEEFQLNDDTYTGTKEVSKNLKFESNLLQEWINDNVKDSGNIEKIEQFKGGQSNPT
YKISTGNNAYVLRRKPPGKLLPKAHAVDREYKVITALYETDVPVPKTYGLCEDDSVVGTP
FFLMEYVGGKVYWDHMLPKCSPEERALIYKNKNKVIASLHSVDYKKVGLGDYGKSGNYVA
RQVNTWTRQYLASETENIDEMNKLIEWLPKNIPEDDETSIVHGDFRLDNMIYSNFDVVGV
LDWELSTLGHPIADFCYHCLTWRTLPNFHDHAKLKDLGIPNEMQYRDMYSEQTGKDLSQD
WEFYMVYSLFKVAAICQGILGRVRDGTAASKHAEERGMNVFPLSKGAWSIVESNF*
>tcag_1096684379381 /cdnaId=1096684379380 /pepId=1096684379381 /offset=0 /ttable=11 /length=353 /full_length=353 /orientation=0
LGVSTYQKAGVKMAKNKFDFDAVSIWAEINIEKFSRPAKYTKFNSGQSNPTYLVETSQKK
YVLRKKPEGKLLKSAHAVDREYRVQLALQNSDVPVPRMAAFCSDLSILGTEFYIMDHIEG
TCFEDPRLNIFAKDHRYSIFEEMSIILAKIHKVDLLKVGLSDFGPGGNYFSRQITRWTKQ
YLSSETDKIEKMDQLIKWLEENIPEDDERRCLVHGDFRLDNLLFNPNENKCVAVLDWELS
TIGHPFADLASVLMQWSMPPGLEGRGLQGVNRKQHGLMEDQEFVDSYCKIMGLDGIHKFE
FYMAFAFFRMAAILQGVKKRGLEGNASNPAKAIKLGNLVKLFAEKGIAILER*
>tcag_1096685097271 /cdnaId=1096685097270 /pepId=1096685097271 /offset=0 /ttable=11 /length=356 /full_length=356 /orientation=0
IFIMTEEFQLNDDIYTGTKEVSENLKFESKLLQEWINDNVKDSGNIEKIEQFKGGQSNPT
YKISTENNAYVLRRKPPGKLLPKAHAVDREYKVITALYETDVPVPKTYGLCEDDSVVGTP
FFLMEYVDGTVYWDHMLPKCSPEERALIYKNKNKVIASLHSVDYREVGLEDYGKSGNYVA
RQVNTWTKQYLASETENIDEMNKLIEWLPKNIPEDDETSIVHGDFRLDNMIYSNFDVVGV
LDWELSTLGHPIADFCYHCLTWRTLPNFHDHAKLKDLGIPNEMQYRDMYSEQTGKDLSQD
WEFYMVYSLFKVAAICQGILGRVRDGTAASKHAEERGMNVFPLSKGAWSIVESNF*
>tcag_1096683187205 /cdnaId=1096683187204 /pepId=1096683187205 /offset=0 /ttable=11 /length=356 /full_length=356 /orientation=0
IFIMTEEFQLNDDIYTGTKEVSENLKFESKLLQEWINDNVKDSGSIEKIEQFKGGQSNPT
YKISTENNAYVLRRKPPGKLLPKAHAVDREYKVITALYETDVPVPKTYGLCEDDSVVGTP
FFLMEYVDGTVYWDHMLPKCSPEERSLIYKNKNKVIASLHSVDYKKVGLEDYGKSGNYVA
RQVNTWTRQYLASETENIDEMNKLIEWLPKNIPEDDETSIVHGDFRLDNMIYSNFDVVGV
LDWELSTLGHPIADFCYHCLTWRTLPNFHDHAKLKDLGIPNEMQYRDMYSEQTGKDLSQD
WEFYMVYSLFKVAAICQGILGRVRDGTAASKHAEERGMNVFPLSKGAWSIVESNF*
>tcag_1096680112775 /cdnaId=1096680112774 /pepId=1096680112775 /offset=0 /ttable=11 /length=301 /full_length=301 /orientation=0
MKPLDDAKFSGTKDVDERLKIDSANLQPWIDEYVPNAGKIKAIEQFKGGQSNPTYKIITE
SKNLVLRRKPPGKLLPSAHAVDREYKVITALYETDVPVPKTYGLCENDDVAGTAFFVMDF
LDGDLFWDPMIPSMTNTDRTEIYKNKNKTLAKLHSVDYKKIGLENYGKPGNYVARQVSRW
SKQYRASETDNIEAMNNLIDWLPKNIPDDDETTIVHGDYRLDNMILKNNEVVGILDWELS
TLGHPIADFSYHCLSWRTQEAFWDQAKLKELGIPSEKEYMEMYCENSGKDLSKNWEFYMA
F
>tcag_1096672253673 /cdnaId=1096672253672 /pepId=1096672253673 /offset=0 /ttable=11 /length=292 /full_length=292 /orientation=0
IIEKIEQFKGGQSNPTYKISTENNAYVLRRKPPGKLLPKAHAVDREYKVITALYETDVPV
PKTYGLCEDDSVVGTPFFLMEYVDGTVYWDHMLPKCSPEERALIYKNKNKVIASLHSVDY
KKVGLEDYGKSGNYVARQVNTWTRQYLASETENIDEMNKLIEWLPKNIPEDDETSIVHGD
FRLDNMIYSNFDVVGVLDWELSTLGHPIADFCYHCLTWRTLPNFYDHAKLKDLGIPNEMQ
YRDMYSEKTGKDLSQDWEFYMVYSLFKVAAICQGILGRVRDGTAASKHAKRE
>tcag_1096679114975 /cdnaId=1096679114974 /pepId=1096679114975 /offset=0 /ttable=11 /length=365 /full_length=365 /orientation=0
LRETLMKDEGVEKFGGTKDVADTHKFNEKQLEDYMAAHVEGFEGPLEVRQFKGGQSNPTY
QLVTPNKKYVMRRKPPGKLLPSAHAVDREYKVITALGSIDFPVPRTYCLCEDESVVGTMF
YIMDMVEGRILWDPLLPDLPKEGRRPIFEAKIQTLADLHNADYKAIGLGDFGKEGEYFER
QISRWTKQYQLSETQEITSMNKLIDWLPGNIPGNDEVSIVHGDFRLDNMVLHQDKPKVAA
VLDWELSTLGHPLGDFTYHLMQWYMPSDAGSTNTLKDADFAALNIPDAEEYTRLYCQHTG
RDGIENLDYYIAYNMFRLAGIIQGIVGRVRDGTASNAHAAAMADRVKPLSDMGWEYALRA
GAQD*
>tcag_1096683809751 /cdnaId=1096683809750 /pepId=1096683809751 /offset=0 /ttable=11 /length=356 /full_length=356 /orientation=0
TEKFTGTMDVQEKLKFPEKKLEEYLSDTIPDFEGNLSVKEFKGGQSNPTYQLVTPKKKYV
LRRKPPGKLLPSAHAVDREYKVITALNSVNYAVPKTFCLCEDESIIGTIFYVMEMVDGRI
IWEPTIPNSSPDIRKEIFAAKNKTLAELHNVDYKKIGLESFGKPGNYFSRQISRWTKQYI
ASETENIKEMQSLIEWLPNNIPGKDETSIVHGDYRIDNMVLHPTESKVLAVLDWELSTLG
HPLGDFTYHLMQWFMPEVEGGAGTQSLSNVNYKELGIPNAEDYIKMYCEQTNRKEIDNID
FYLAYNFFRLAGILQGILGRVRDGTAASEHAEERSNRVRPLAEAGWLYAQKAGAI*
>tcag_1096700850331 /cdnaId=1096700850330 /pepId=1096700850331 /offset=0 /ttable=11 /length=356 /full_length=356 /orientation=0
IIIMTEEFQLNDDIYTGTKEVSENLKFESKFLQEWISDHVKDSGKIEKIEQFKGGQSNPT
YKISTENNAYVLRRKPPGKLLPKAHAVDREYKVITALYETDVPVPKTYGLCEDDSVVGTP
FFLMEYVDGIVYWDHMLPKCSPEERALIYKNKNKVIASLHSVDFKEVGLEDYGKSGNYVA
RQVNTWTKQYLASETENIDEMNKLIEWLPKNIPEDDETSIVHGDFRLDNMIYSNFDVVGV
LDWELSTLGHPIADFCYHCLTWRTLPNFYDHAKLKDLGIPNEMQYRDMYSEQTGKDLSQD
WEFYMVYSLFKVAAICQGILGRVRDGTAASKHAEERGMNVFPLSKGAWSIVESNF*
>tcag_1096697465589 /cdnaId=1096697465588 /pepId=1096697465589 /offset=0 /ttable=11 /length=356 /full_length=356 /orientation=0
MTTRDEIFSGTKEVDEKLVFNSDNLNDYLKKIIGNEFDIVSIKQFKGGQSNPTYLIEDKT
KNYVLRRKPPGKLLKSAHAVDREYKVITALGKTDVPVPETYCFCEDENVIGTQFFLMEHV
DGNIYWELLLPDSDNNQRREIYLSMNDTIAKLHNVDFQKIGLSDYGIQENYMARQIHRWT
KQYKDSETQKINEIDNLIEWLPINIPEDNETSIVHGDFRLDNMIFDKQNNKVMAILDWEL
STLGNPIADFTYHMMSWRLPAAAKGLGMMGSNLEELNIPSEHEYAEMYYKKTGRSKIENW
DFYMAYNIFRLAGIAQGIVGRVRDGTASSSEAKNYESFVPILGKLGWNIVEEAAK*
>tcag_1096696966401 /cdnaId=1096696966400 /pepId=1096696966401 /offset=0 /ttable=11 /length=346 /full_length=346 /orientation=0
MMILILEQKEVSENLKFESKLLQEWINDNVKDSGNIEKIEQFKGGQSNPTYKISTENNAY
VLRRKPPGKLLPKAHAVDREYKVITALYETDVPVPKTYGLCEDDSVVGTPFFLMEYVDGT
VYWDHMLPKCSPEERSLIYKNKNKVIASLHSVDYKNVGLEDYGKSGNYVARQVKTWTRQY
LASETENIDEMNKLIEWLPKNIPEDDETSIVHGDFRLDNMIYSNFDVVGVLDWELSTLGH
PIADFCYHCLTWRTLPNFYDHAKLKDLGIPNEMQYRDMYSEQTGKDLSQDWEFYMVYSLF
KVAAICQGILGRVRDGTAASKHAEERGMNVFPLSKGAWSIVESNF*
>tcag_1096685750355 /cdnaId=1096685750354 /pepId=1096685750355 /offset=0 /ttable=11 /length=383 /full_length=383 /orientation=0
MVLIIGMILDGVQLIERKMDNNEDITSTEKFTGTMDVQEKLKFPEKKLEEYLSDTIPGFE
GSLSVKEFKGGQSNPTYQLITPNKKYVLRRKPPGKLLPSAHAVDREYRVITALNSVNYAV
PETFCLCEDESIIGTIFYVMEMVDGRIIWEPTIPNSSPNIRKEIFKAKNKTLADLHNIDY
KKIGLESFGKPGNYFSRQISRWTKQYIASETENINEMQSLIEWLPNNIPGKDETSIVHGD
YRIDNMVLHPTESKVLAVLDWELSTLGHPLGDFTYHLMQWFMPEVEDGAGTQSLANANYK
ELGIPDAEDYVKMYCEQTNRKEIENLDFYLAYNFFRLAGILQGILGRVRDGTAASEHAQE
RSNRVRPLAEAGWLYAQKAGAI*
>tcag_1096681345501 /cdnaId=1096681345500 /pepId=1096681345501 /offset=0 /ttable=11 /length=334 /full_length=334 /orientation=0
LAGWLLQKRYRKKGNQMTTRDEIFSGTKEVDEKLVFNSDNLNDYLKKVIGSEFDIVSIKQ
FKGGQSNPTYLIEDKTKNYVLRRKPPGKLLKSAHAVDREYKVITALGKTDVPVPETYCFC
EDENVIGTQFFLMDHVDGNIYWELLLPDSDINQRREIYLSMNDTIAKLHNVDFQKIGLSD
YGKHENYMARQIHRWTKQYKDSETQKINEMDNLIEWLPINIPEDNETTIVHGDFRLDNMI
FDKRKNKVMAILDWELSTLGNPIADFTYHMMSWRLPAAAKGLGMMGSNLEELNIPSEHEY
AEMYYKKTGRSKIENWDFYMAYNIFRLAGIAQGX
>tcag_1096679742665 /cdnaId=1096679742664 /pepId=1096679742665 /offset=0 /ttable=11 /length=239 /full_length=239 /orientation=0
MAQGLDLTHLDIWIRRHVPEFQGPLTAEKFSGGQSNPTFKLTAGDRQYVLRRKPQGTLLA
SAHAVDREFKVLSALSSTNVPVPVPVALCEDETIIGSMFYVMEYLEGRIFWDPALPEVND
ADRGEIYDQMNQVLADMHNVDIHAVGLSDYGKPGNYFERQIGRWTKQYRAAETTRIPAME
KLIEWLPNHMPEDDGRVSLVHGDYRLDNMIFHPTEPKIIGVLDWELSTLGHPLADLAYQ
>tcag_1096700943561 /cdnaId=1096700943560 /pepId=1096700943561 /offset=0 /ttable=11 /length=357 /full_length=357 /orientation=0
ITLMTHDAQKYEKIFSGTKEVAENLKIDVGKLQPWIDAHVPGAGAITGIEQFKGGQSNPT
YKIITDHKNLVLRRKPPGKLLPSAHAVDREYKVITALGETDVPVPKTYGLCEDQEVAGTT
FFVMDCLDGDIYWDHMLPSLSKEERIKVYQNKNKTLAALHSVDFKKVGLEDYGKPGNYVA
RQVSRWSKQYLASETDNIVEMNNLIEWLPENIPDDDETSIVHGDYRLDNMIMKNQEVIGV
LDWELSTLGHPIADFCYHCLTWRTEPLFYDHAKLKEMGIPNEMEYRDMYSEITGKDLSAN
WEFYMAFSLFKVGAICQGILGRVRDGTASSKHAEDRGMKVYPLSEFAWSIVKDHFK*
>tcag_1096672968893 /cdnaId=1096672968892 /pepId=1096672968893 /offset=0 /ttable=11 /length=304 /full_length=304 /orientation=0
MSTQELELSRLEPWLRTNVPGFDGPLSAEKFPGGQSNPTFKLTAGERQYVLRRKPSGELL
ASAHAVDREYRVLDALRDTSVPVPDALALCEKDDVIGSMFYVMEHLEGRIFWDPAVPEVD
NAERAAIYDEMNRVLAALHSVNVETVGLSDYGKSGNYYARQIGRWTKQYRASETETVADM
ETLMEWLPNHIPEGEETVALVHGDYRLDNMIFHPTEPHIIAILDWELSTLGDPLADLAYQ
LMAWQFPREGGIAGLAGLDRTELGLPSDEDYIAAYCQRTGRSGIDNWPFYMAFCFFRIAA
ILQX
>tcag_1096699919769 /cdnaId=1096699919768 /pepId=1096699919769 /offset=0 /ttable=11 /length=358 /full_length=358 /orientation=0
IFMTDASKVLDDAKYSGTKEVDESLQIDAAKLQPWIDAYIPTAGKISAIEQFKGGQSNPT
YKIITDKKNLVLRRKPPGKLLPSAHAVDREYKVITALYETDVAVPKTYGLCEDQDVAGTT
FFVMDCLDGDLFWDPMIPSVSKEDRIQIYKNKNDMLVKLHNVDYKKIGLEDYGKPGNYVA
RQVARWSKQYRASETDNIEAMNNLIEWLPQNIPDDDETTIVHGDYRLDNMILKDNKVMGV
LDWELSTLGHPIADFSYHCLTWRTQEAYYDHAKLKELGVPNEQEYRDMYSQSTGKDLSAN
WEFYMAFNMFKIAAICQGILGRVRDGTAASKHAEERGMTVYPLSEAAWSTIEENFLK*
>tcag_1096685490429 /cdnaId=1096685490428 /pepId=1096685490429 /offset=0 /ttable=11 /length=332 /full_length=332 /orientation=0
LKFDSNLLQEWINDNVKNSGKIEKIEQFKGGQSNPTYKILTNNNAYVLRRKPPGKLLPKA
HAVDREYKVITALYETDVPVPRTYGLCEDDSVVGTPFFLMEYVDGTVYWDHMLPKCSPEE
RALIYRNKNSVIASLHSVDFKEVGLEDYGKSGNYVARQVNTWTRQYLASETENIDEMNKL
IEWLPKNIPEHDETSIVHGDFRLDNMIYSNFDVVGVLDWELSTLGHPIADFCYHCLTWRT
LPNFHDHRKLKDLGIPNEMEYRDMYSERTGKDLSRDWEFYMVYSLFKVAAICQGILGRVR
DGTAASKHAEERGMNVFPLSKGAWSIVESNF*
>tcag_1096672406001 /cdnaId=1096672406000 /pepId=1096672406001 /offset=0 /ttable=11 /length=272 /full_length=272 /orientation=0
MSTYDHFVGTRAVSDQHAFDTDAMGAWMSGHVQGFEGPLQVEMFKGGQSNPTYKLITPGK
SYVMRAKPGPVAKLLPSAHAIEREYRVMKGLAGTDVPVPHMYALCEDESVIGRAFYIMEF
MEGRVLWDQSLPGMTPAERAAIYDEMNRVIAALHSVKFAERGLADYGKSGNYFERQIGRW
SKQYVASVTQPIPEMDKLMEWLPAHMPASARDEGRVSIVHGDYRLDNLMFHPTEPRVIAV
LDWELSTLGHPLADFSYHCMSWHIPAELGRGX
>tcag_1096683496365 /cdnaId=1096683496364 /pepId=1096683496365 /offset=0 /ttable=11 /length=377 /full_length=377 /orientation=0
ISCSLRIYYRPNNQSGWRKIIMTDASKVLDDAKYSGTKEVDESLKIDAANLQPWIDAYIP
NAGKINAIEQFKGGQSNPTYKIITDKKNLVLRRKPPGKLLPSAHAVDREYKVITALYETD
VAVPKTYGLCEDQDVAGTTFFVMDFLDGDLFWDPMIPSVSKEDRIQIYKNKNDTLVKLHN
VDYKKVGLGDYGKPGNYVTRQVARWSKQYRASETDNIEAMNNLIEWLPQNIPDDDETTIV
HGDYRLDNMILKDNKVMGVLDWELSTLGHPIADFSYHCLTWRTQEAYYDHAKLKELGVPN
EQEYRDMYSQSTGKDLSANWEFYMAFNMFKIAAICQGILGRVRDGTAASKHAEERGMTVY
PLSEAAWSTIEENFLK*
>tcag_1096697608775 /cdnaId=1096697608774 /pepId=1096697608775 /offset=0 /ttable=11 /length=390 /full_length=390 /orientation=0
MREGRLARGLLPQRHRLARDRARDKPRGKIMQDEGVERYGGTKDVADSHKFDEKNLEAYL
AAHIEGFEGPMEVRQFKGGQSNPTYQIVTPKKKYVMRRKPPGKLLPSAHAVDREYKVITA
LGKISFPVPRTYCLCEDESVVGTIFYIMDMVEGRILWDPRLPDIPRESRRAIFETKISTL
AKLHNADYEAIGLGDFGKPGNYFSRQISRWTKQYQMSETQSINTMNKLIDWLPGNIPDDD
ANSIVHGDFRLDNMVLHADKPEVLAVLDWELSTLGHPLGDFTYHLMQWFMPSDGASTQTL
EGVDFDALNIPDAAEYTRLYCEHTGRGSIENMDFYIAYNMFRLAGILQGIVGRVRDGTAS
NEHAALMEDRVKPLSDVGWLYAQKAGAVG*
>tcag_1096681178805 /cdnaId=1096681178804 /pepId=1096681178805 /offset=0 /ttable=11 /length=355 /full_length=355 /orientation=0
MTDRDQIFSGVKEVDEKLQIDKNSLNDFLKNLLGNKIIINDIKQFKGGQSNPTYLISTNE
KDLVIRRKPPGKLLKSAHAVDREYRVITALNQTDVPVPKTYVYCDDTNIIGTPFFVMDHV
KGNIFWELLLPNCDHNQRRSIYLSMNDTIAKLHNVDFNKVGLSDYGKHEEYMSRQIHRWT
KQYKDSETQDIPEMNNLIAWLPKNLPDEQDTTIVHGDFRLDNMIFDKKNNSVVAILDWEL
STLGNPIADFTYHMMSWRLPVGARGMGIMGADLQKLNIPKEDEYAELYYKKTGRTKIQNW
DFYMAYNIFRLAGIAQGIVGRVRDGTASSAQAKEYESFVPILGKLGWNIVERIN*
>tcag_1096700922941 /cdnaId=1096700922940 /pepId=1096700922941 /offset=0 /ttable=11 /length=430 /full_length=430 /orientation=0
IQHDSCGRPLMPPNIGQDKDALLAVLAQAGLKDITQIQPLADGLSNHNYHIETPTAHYVL
RENANAADSFCSREQELFYWRHLAKAKLAPELLWVSGDQRYYLSQFIFAQSLPSLPIASQ
FAALMEDIQGREELITEKPIAASGIDTLEQLKVQREPSMALGYQELSQPNLSLQNLSLQN
LSWKELESQCSAATFYQGETHIEAWLQSHADIKLTADQQAWYLSERLALLDSLTPNRAHS
LLLQLLQRLREQATGPYHISITEQWLEYHGQLLAFAAADKGEAWQSRLAQLHSIQTQIYD
WTATLADCLVEPQFCHRDLNPHNLLLKDNQLYCIDFEYATASHPLCELAVVLATHQLTPA
QRHLLVRQYLAGHPGLTSDAIKAIPAAIEMYWVFAVYWALLMAAHTQCERQQEYFDWFDS
FWPLISHTS*
>tcag_1096676488443 /cdnaId=1096676488442 /pepId=1096676488443 /offset=0 /ttable=11 /length=357 /full_length=357 /orientation=0
LHNGLGVSIYQKAGAKMAKNKIDFDAVSKWAEINIDKFFRPARYTKFDSGQSNPTYLVET
SQKKYVLRKKPEGKLLKSAHAVDREYRVQLALQNTEVPVPRMATFCSDLSILGTEFYIMD
HIEGTCFEDPLLNTVAKDHRYSIFKEMSTILAKIHKVDLLKVGLSDFGPGGNYFSRQITR
WTKQYLSSETDKIEKMDQLIKWLEENIPDDDERRCLVHGDFRLDNLLFNPNENKCVAVLD
WELSTIGHPFADLASVLMQWAMPTGLEGRGLQGVNRKQHGLMEDQEFIDSYCKIMGLDGI
HKFEFYMAFAFFRMAAILQGVKKRGLEGNASNPVKAIKLGNLVKLFAEKGMAILEK*
>tcag_1096687210953 /cdnaId=1096687210952 /pepId=1096687210953 /offset=0 /ttable=11 /length=321 /full_length=321 /orientation=0
LKMNNEEQTSTEKFTGTMPVQEKLKFPEKELEKYLNDTVSDFEGPLEVREFKGGQSNPTY
QLVTPKKKYVLRRKPPGKLLPSAHAVDREYKVITALNLNNYPVPKTYCLCLDESIIGTIF
YVMEMVDGNIYWEPALPECDNKMRSEIFKEKNKTLAQLHNTDYKSIGLEDFGKPGNYFSR
QISRWTKQYIASETEEIKEMNSLIDWLPNNIPEGDETSIVHGDYRLDNMVIDKNSSKVIA
VLDWELSTLGHPLGDFTYHLMQWYMPGDGNAVGTQTLTNSDLGSLGIPSAEDYIKMYCEN
TNRSGIENIDFYLSYNFFRLA
>tcag_1096680954365 /cdnaId=1096680954364 /pepId=1096680954365 /offset=0 /ttable=11 /length=368 /full_length=368 /orientation=0
IKYRWREISVMNESNSNNPDGNKIFSGTKEVAKNLKFNEKGLQEWINDNIPNSGKILNIA
QFKGGQSNPTYKIATERKEFVLRRKPPGVLLPSAHAVDREYRVMTALENTEVPVPKTYGL
CEDEDVIGTPFFIMDFLNGNIYWDLLLAEKSPAERMEIYKSKNNVIAQLHMVDYDSVGLS
SYGKPGNYIARQVSRWTKQYIASETQNIPAMNNLIDWLPSNIPDDDETSIVHGDYRLDNM
VFNSTNEVMGVLDWELSTLGHPIADFNYHCISWRNIPQLTDEKFCTQNGIPSEKEYRNMY
SEVTGKSLDENWEFYTIFNIFKLAGILQGIMGRVRDGTAASKHAEERGDQVGPLAKAAWD
LVEKNYK*
>tcag_1096667766219 /cdnaId=1096667766218 /pepId=1096667766219 /offset=0 /ttable=11 /length=288 /full_length=288 /orientation=0
MSGEDLYSGTESMRSGLELDVDKVEAFFWEKVSDFNGNAEITQFKGGQSNPTYKVSSGRR
SWVIRRKPPGQLLPSAHAVDREFRVLTALGKTNVPVPKTHLLCMDETILGTPFYVMDYVE
GQVYWNALLPDASPEQRFQVFDSMNDSVAKLHQVDYESLELSDFGSPGNYVGRQLSRWGK
QYRDADYEKIPEMDLLIEWLQERIPDQNQTSIVHGDYRLDNMIFDQRQNRVLAILDWELS
TLGDPLADFAYHMMQWRVPVDLHRGIGGADLRSLWNPGRTVLSGFLL*
>tcag_1096685486385 /cdnaId=1096685486384 /pepId=1096685486385 /offset=0 /ttable=11 /length=294 /full_length=294 /orientation=0
IYYWSNNKSRWRKIFIMEPLDDAKFSGTKEVAEHLTIYATKLQPWIDEFVPGAGKIKAIE
QFKGGQSNPTYKISTDLKSLVLRRKPPGKLLPSAHAVDREYKVITALYETDVPVPKTYGL
CEDDDVAGTAFFVMDFLDGDLFWDPMIPSVTNKDRTEIYQNKNKTLAKLHSVDYKKIGLE
DYGKPGNYVARQVSRWSKQYRASETDDIEAMNNLIEWLPKNIPDDDETSIVHGDYRLDNM
ILKNNQVMGILDWELSTLGHPVADFSYHCLSWRNQEAFWDEAKLKDLGVPTENE
>tcag_1096668139317 /cdnaId=1096668139316 /pepId=1096668139317 /offset=0 /ttable=11 /length=283 /full_length=283 /orientation=0
DNVKDSGNIEKIEQFKGGQSNPTYKISTENNAYVLRRKPPGKLLPKAHAVDREYKVITAL
YETDVPVPKTYGLCEDDSVVGTPFFLMEYVDGTVYWDHMLPKCSPEERALIYKNKNKVIA
SLHSVDYKKVGLEDYGKSGNYVARQVNTWTRQYLASETENIDEMNKLIEWLPKNIPEDDE
TSIVHGDFRLDNMIYSNFDVVGVLDWELSTLGHPIADFCYHCLTWRTLPNFYDHTKLKDL
GIPNEMQYRDMYSEQTGKDLSQDWEFYMVYSLFKVAAICQVF*
>tcag_1096694215647 /cdnaId=1096694215646 /pepId=1096694215647 /offset=0 /ttable=11 /length=295 /full_length=295 /orientation=0
MSNFDNFVGTREVTDAHRFDTQALATWLSAHMPGFEGPLQVEMFKGGQSNPTYKLITPNQ
SYVMRAKPGPVAKLLPSAHAIEREFAVMRGLHGTGVPVAQMHVLCDDESVIGRAFYVMEF
VQGRVLWDQALPDMSPAERRAIYLEMNRVIAALHAVDHKAQGLESFGKPGNYFDRQIGRW
SKQYVASATQPIPEMDRLMAWLPANMPASARADTTCIVHGDFRLDNLIFHPTEPRVLAVL
DWELSTLGHPLADFSYHCMSWHIPPGSFRGIGGLDIEALGIPPEDEYIDLYCQRT
>tcag_1096697036849 /cdnaId=1096697036848 /pepId=1096697036849 /offset=0 /ttable=11 /length=295 /full_length=295 /orientation=0
MSGEDLYSGTESMRSGLELDADKVEAFFRENLQDFDGNAEITQFKGGQSNPTYKVSSGRK
SWVIRRKPPGQLLPSAHAVDREFRVLTALGKTNVPVPKTHLLCMDEAILGTPFYVMDYVE
GQVYWNALLPDVSPVQRFQVFDSMNDSIAKLHQVEYESLELSDFGRPGNYVGRQLTRWGK
QYRDADYEKIPEMDLLIEWLQERIPDQNQTSIVHGDYRLDNMIFDPRQNRVLAILDWELS
TLGDPFADFAYHVMQWRVPMELHRGIGGADLRSLGIPQEQSYLDSYCKRTGRTRS
>tcag_1096683751273 /cdnaId=1096683751272 /pepId=1096683751273 /offset=0 /ttable=11 /length=380 /full_length=380 /orientation=0
IAPPWVEPARPRARLDETGAARLSCAPSPSPETAAMPPTADATLDLDALGPWLAAQGARV
GRPLSAEKFAGGQSNPTFLLRGPEGAVVLRRKPPGQLLKSAHAVDREHRVQAALAATDVP
VPRMIGLCEDESVIGSVFYVMEHVPGRCFDDPRLPDVAPATRRAMMAESARVLAAIHRVD
LEAMGLADFGRPGDYFARQLDRWTRQYRATETETIPAMDALIAWLERNAPGDDGRRALVH
GDYRIDNLLFANDGAACRAVLDWELSTLGHPFADVAAVLMQWRLPPGRATRGLAGEDRAA
LGLPSDEAYLETYARAAGLDEPPDLTVWLPFAFFRMAAILQGVRRRALDGNASDPERGLR
LGAEAPRFAALGLEAAERG*
>tcag_1096698102435 /cdnaId=1096698102434 /pepId=1096698102435 /offset=0 /ttable=11 /length=356 /full_length=356 /orientation=0
ITLMDMNNNDLIFSGTKDVAENLKFDEARLQEWFGDHIPETGKIIQIAQFKGGQSNPTYK
ISTEKKEFVLRRKPPGILLPSAHAVDREYRVMTALKDTEVPVPNTYGLCEDKDLIGTEFF
VMDFLDGNIYWDLLLKDKSPEERKAIYLSKNKVIAELHKVDYESVGLTTYGKPGNYIARQ
VSRWTKQYLASQTEEIDAMNKLIDWLPGNIPDEDETCIVHGDYRLDNMVFGADNKVMGVL
DWELSTLGHPVADFNYHCISWRNIPQLADEKFCREQGIPTENEYRDMYSEITGKDLSNNW
EFYYVFNIFKLAGILQGIIGRVRDGTAASKHAEDRADQVRPLAEAAWSLVEKNYK*
>tcag_1096693576729 /cdnaId=1096693576728 /pepId=1096693576729 /offset=0 /ttable=11 /length=260 /full_length=260 /orientation=0
MSGEDLYSGTESMRSGLELDADKVEAFFRENLQDFDGNAEITQFKGGQSNPTYKVSSGRK
SWVIRRKPPGQLLPSAHAVDREFQVLTALGKTDVPVPKTHLLCMDETILGTPFYVMDYVE
GQVYWNALLPDATPDHRFQVFDSMNDSIAKLHQVDYEFLELSDFGRPGNYVGRQLSRWGK
QYRDADYEKIPELDLLIEWLQERIPDQNQTSIVHGDYRLDNMIFDPRQNRVLAILDWELS
TLGDPLADFAYPCDASGEFP
>tcag_1096694771143 /cdnaId=1096694771142 /pepId=1096694771143 /offset=0 /ttable=11 /length=323 /full_length=323 /orientation=0
FGDHILETGKIIQIAQFKGGQSNPTYKISTEKKEFVLRRKPPGILLPSAHAVDREYRVMT
ALKDTEVPVPNTYGLCEDKDLIGTEFFVMDFLDGNIYWDLLLKDKSPEERKSIYLSKNKV
IAELHKVDYESVGLTTYGKPGNYIARQVSRWTKQYLASQTEEIDAMNKLIDWLPGNIPDE
DETCIVHGDYRLDNMVFGADNKVMGVLDWELSTLGHPVADFNYHCISWRNIPQLADEKFC
KEQGIPTENEYRDMYSETTGKDLSNNWEFYYVFNIFKLAGILQGIIGRVRDGTAASKHAE
DRADQVRPLAEAAWSLVEKNYK*
>tcag_1096674809169 /cdnaId=1096674809168 /pepId=1096674809169 /offset=0 /ttable=11 /length=360 /full_length=360 /orientation=0
IIAMNDDELKEFFKADVFSGTKEVDEALLIDKNNLQNWFNKNIEDAGNIELIEQFKGGQS
NPTYKIHTSKNVFVLRRKPPGKLLPSAHAVEREYKVITALNSTDVPVPKTYGLCEDPSVI
GTTFFVMEFLDGMVLWDHLLPDKTKEQRQLIYKNKNKTLALLHNVDYEKIGLSDYGKQGN
YVARQISIWTKQYLASQTDDIKEMQNLIEWLPNNIPNDDETCIVHGDFRLDNMIYKNDEV
IGILDWELSTLGHPIADFSYHCLTWRTNPDLLDVNKLNDLGIPNEDEYKQLYSEVTGKDL
SSRWEFYMAFNTFKIAAICQGILGRVRDGTASNEHAKERGMAVYPLSEAAWDIVKNNLL*
>tcag_1096698564995 /cdnaId=1096698564994 /pepId=1096698564995 /offset=0 /ttable=11 /length=352 /full_length=352 /orientation=0
INWLMDDLFSGTKAVDQKLKFDEQGLHDWFSKNLSEFGSIEKIEQFRGGQSNPTYKITTA
NKKFVLRRKPPGKLLPSAHAVDREYKVITALNSTDVPVPRTFGLCEDENIIGTSFFVMEF
LDGNIYWDLLLEDFNPKIRSAIYDSKNKVISALHQVNFESIGLGDYGKHGNYVARQVSTW
TKQYLASQTDDIEAMNNLIEWLPKNIPDDDETSIVHGDYRLDNMIFNDNHEVIGVLDWEL
STLGHPIADFNYHCLNWRTLPQLQDEKYCKESGIPSEKEYMDMYAIRTGKDLNKHWEFYI
IFNIFKIAAILQGILGRVRDGTATSKHAEERGMQVYPLSEAAWNNVLKEYG*
>tcag_1096683396469 /cdnaId=1096683396468 /pepId=1096683396469 /offset=0 /ttable=11 /length=355 /full_length=355 /orientation=0
MSTRDEIFSGTKEIDQKLDFNHNSLSIYLKSIIGSSTEISEIKQFKGGQSNPTYFIKTNK
ADYVVRRKPPGKLLPSAHAVDREYKVITALNKTDVPVPKTFSFCEDVSVVGTPFFLMEHV
KGSIYWDLLLPQSNTEERKKIYLSMNETIAKLHSVDFKAIGLEDYGKYENYMARQIHRWS
KQYKDSETQHIPEIDNLIDWLPKNIPEDEETSIVHGDFRLDNMVFDKNTLEVKAILDWEL
STLGSPIADFTYHMMAWRLPVGAKGLGILGANLKKLNIPTEDEYAELYYKKTGRNKIENW
DFFMAYNIFRLAGIAQGIAGRVRDGTAASSQAKNYGEFVPILGKLGWGIVENIK*
>tcag_1096695853605 /cdnaId=1096695853604 /pepId=1096695853605 /offset=0 /ttable=11 /length=294 /full_length=294 /orientation=0
ICNWSDTKYRRGKVSLMKDSNTNNLDGNVIFSGTKEVAENLKFNESGLQEWFGDNISSAG
KILKIAQFKGGQSNPTYKITTEKKEFVLRRKPPGVLLPSAHAVDREYKVMTALQETKVPV
PVTYGLCEDEEVIGTPFFVMDFLDGNIYWDLLLDNKSPAERMEIYESKNNVIAHLHMVDY
ESVGLSDYGKPGNYIARQVSRWTKQYLASETQNIPAMNNLIDWLPQNIPDEDEASIVHGD
YRLDNMVFNSSNNVIGVLDWELSTLGHPIADFNYHCMGWRNIPELADEKFCKEI
>tcag_1096701243439 /cdnaId=1096701243438 /pepId=1096701243439 /offset=0 /ttable=11 /length=352 /full_length=352 /orientation=0
MIKKVEGEMNGTKEMSDKHFIDAKILNDYLKNNIDGYEGPLNIEEFIGGQSNPTYLLKTP
SASYVLRRKPPGNLLKSAHAVDREYRVISALNKTNVPVPKAYLHCEDESLLGTEFFVMEF
INGSVIWDPDIPHGTNSDRTQIYESMNKTIKKLHKVDPIKIGLEDFGKPGNYVGRQVARW
SKQYELSETEKIPAMDNLIEWLPKNLPSEKPTRLVHGDFSLTNVIVDNDSNEIASILDWE
LSTLGDPIADFSYHCLRYLDNPVLSNEQKCLRLGIPTYNDYVNMYFDGSEFDIKPDEWNL
YMAFNMFKIAAILQGITGRVRDGTAAGKDADKLFPQTVELATNAWKLINNN*
>tcag_1096683370743 /cdnaId=1096683370742 /pepId=1096683370743 /offset=0 /ttable=11 /length=361 /full_length=361 /orientation=0
LPTGLVGNICQKVIVHMSKPQLDFKATSVWAEINVENFYRPAKYTKFNSGQSNPTYLIET
SKKKYVLRKKPEGILLKSAHAVDREYRVQRALKNSPIPVPRMYAYCDDVSVLGTEFYIME
HLEGVCFEDPRLDVVPQHRRYSIFKEMSNILAEIHKVDLLKFGLSDYGPGGDYFTRQITR
WTKQYRSSETGQIKSMDQLILWLDENVPADDGKRCLVHGDFRLDNLLFDPKKNNCVAVLD
WELSTIGHPFADLASVLMQWSMPTGLEGRGLQDINRKEFGLMEDEEFVDSYCENVGLKGI
YKFEFYMAFAFFRMAAILQGVKKRGLEGNASNPEKAMKLGDLVKLFSEKGIAVLEKNQGV
*
>tcag_1096699171463 /cdnaId=1096699171462 /pepId=1096699171463 /offset=0 /ttable=11 /length=357 /full_length=357 /orientation=0
LPNGLVGNICRKVIVKMAETQLDFKAASDWAKINIENFYRPAKYIKFNSGQSNPTYLIET
SKKKYVLRKKPEGILLKSAHAVDREYRVQSALQNSPIPVPRMYAYCDDVSVLGTEFYIME
HIKGVCFEDPRLDVVPQHRRYSIFEEMSNVLAEIHKVDLLKVGLSDYGPGGDYFTRQITR
WTKQYRSSETGQIKSMNQLILWLEENIPTDDGKRCLVHGDFRLDNLLFDPKKNNCVAVLD
WELSTIGHPFADLASVLMQWSMPTGLEGRGLQDVNRKEFGLMEDNEFVDSYCENVGLKGI
DKFEFYMAFAFFRMAAILQGVKKRGLEGNASNPEKAMKLGDLVKLFSEKGIAVLEK*
>tcag_1096671853547 /cdnaId=1096671853546 /pepId=1096671853547 /offset=0 /ttable=11 /length=262 /full_length=262 /orientation=0
IWAEKNIDKFSRPAKYTKFNSGQSNPTYLVETSQKKYVLRKKPEGKLLKSAHAVDREYRV
QLALQNSEVPVPRMAAFCSDLSILGTEFYIMDHIEGTCFEDPRLNFFAKDHRYSIFEEMS
TILAKIHKVDLLKVGLSDFGPGGNYFSRQITRWTKQYLSSETDKIEKMDQLIKWLEENIP
EDDERRCLVHGDFRLDNLLFNPNENKCVAVLDWELSTNGHPFADLASVLMQWSMPPGLEG
RGLQGVNRKQHGLMEDQEFVDS
>tcag_1096673161035 /cdnaId=1096673161034 /pepId=1096673161035 /offset=0 /ttable=11 /length=282 /full_length=282 /orientation=0
LQEWINDNVKDSGNIEKIEQFKGGQSNPTYKICTENNAYVLRRKPPGKLLPKAHAVDREY
KVITALYETDVPVPKTYGLCEDDSVVGTPFFLMEYVDGTVYWDHMLPKCSPEERALIYKN
KNKVIASLHNVDYREVGLGDYGKSGNYVARQVNTWTRQYLASETENIDEMNKLIEWLPKN
IPEDDETSIVHGDFRLDNMIYSNFDVVGVLDWELSTLGHPIADFCYHCLTWRTLPNFHDH
AKLKDLGIPNEMQYRDMYSEQTGKDLSQDWEFYMVYSLFKVA
>tcag_1096679392005 /cdnaId=1096679392004 /pepId=1096679392005 /offset=0 /ttable=11 /length=302 /full_length=302 /orientation=0
LVFKKSSEFGSIEKIEQFRGGQSNPTYKITTANKKLVLRRKPPGKLLPSAHAVDREYKVI
TALNSTDVPVPRTFGLCEDVNIIGTSFFVMEFLDGNIYWDLLLEDFNPKIRRAIYDSKNK
VISALHQVNFESIGLGDYGKHGNYVARQVSTWTKQYLASQTDDIEAMNNLIEWLPKNIPD
DDETSIVHGDYRLDNMIFNDNHEVIGVLDWELSTLGHPIADFNYHCLNWRTLPQLQDEKY
CKESGIPSEKEYMDMYAMRTGKDLDKHWEFYIIFNIFKIAAILQGILGRVRDGTATNKHA
EE
>tcag_1096679990615 /cdnaId=1096679990614 /pepId=1096679990615 /offset=0 /ttable=11 /length=573 /full_length=573 /orientation=0
EFPGGQSNPTYRVATREGQMVLRRKPFGKLLPSAHAVDREYRLIKALHPTPVPVACPIAL
CEDPAIIGAPFYLMEMVDGRTFWKGELPDCDPQERRAIYKAMIDALAALHAVDHEAVGLG
DYGAPGNYFARQVGRWTKQYRAAQTDDIPEVERLIEWLPRTLPQQDRTSIIHGDYRIDNM
IYATDRPAILAIIDWELSTLGDPLADFAYLAMNWAMPHGGRGAQLGGLDLPTLGIPTLEE
MTQRYCAATGRDSVPDLNWFFAYNLFRLVGIIQGIKKRTLDGNASSANAEAATARIVPLA
QQPGRSHSSTTLTCKESTMSLFDLTGKVAIITGSSRGIGKAIAQQLAAHGAKVVISSRKQ
DACDEVAAAINAEHGEGSAIAIAASISEKAQLQDLFARTKEQLGAVDILVCNAASNPYYG
SMDGIEDEQFRKVLDNNILSNHWLIQLALPDMREKQDGAIIVISSIGGLRGSTTIGAYNV
SKAADFQLVRNYAVENGQHGVRINAIAPGLVKTDFAKALWENPKARERVEGQLPMRRIGE
PEDIAGGAVYLASPAARWTTGQMVVIDGGATI*
>tcag_1096691749955 /cdnaId=1096691749954 /pepId=1096691749955 /offset=0 /ttable=11 /length=284 /full_length=284 /orientation=0
LKFDSNLLQEWINDNVKNSGKIEKIEQFKGGQSNPTYKILTNNNAYVLRRKPPGKLLPKA
HAVDREYKVITALYETDVPVPRTYGLCEDDSVVGTPFFLMEYVDGTVYWDHMLPKCSPEE
RALIYRNKNSVIASLHSVDFKEVGLEDYGKSGNYVARQVNTWTRQYLASETENIDEMNKL
IEWLPKNIPEDDETSIVHGDFRLDNMIYSNFDVVGVLDWELSTLGHPIADFCYHCLTWRT
LPNFHDHRKLKDLGIPNEMEYRDMYSERTGKDLSRDWEFYMVYS
>tcag_1096669712239 /cdnaId=1096669712238 /pepId=1096669712239 /offset=0 /ttable=11 /length=306 /full_length=306 /orientation=0
AHVEGFEGPLEVRQFKGGQSNPTYQLVTPNKKYVMRRKPPGKLLPSAHAVDREYKVITAL
GSIDFPVPRTYCLCEDESIVGTMFYIMDMVEGRILWDPLLPDLPKEGRRPIFEAKIQTLA
DLHNANYKAIGLGDFGKEGEYFERQISRWTKQYQLSETQEITSMNKLIDWLPGNIPSNDE
VSIVHGDYRLDNMVLHQDKPEVAAVLDWELSTLGHPLGDFTYHLMQWYMPNEAGSTNTLK
DCDFGALNIPDAVEYTRLYCEATQRDSIENMDFYIAYNMFRLAGILQALSDACATARRLT
PTPPRX
>tcag_1096699419789 /cdnaId=1096699419788 /pepId=1096699419789 /offset=0 /ttable=11 /length=309 /full_length=309 /orientation=0
IIIMTEEFQLNDDIYTGTKEVSENLKFESKFLQEWIGDHVKDSGKIEKIEQFKGGQSNPT
YKISTENNAYVLRRKPPGKLLPKAHAVDREYKVITALYKTDVPVPQTYGLCEDDSVVGTP
FFLMEYVDGIVYWDHMLPKCSPEERALIYKNKNKVIASLHSVDFKEVGLEDYGKSGNYVA
RQVNTWTKQYLASETENIDEMNKLIEWLPKNIPEDDETSIVHGDFRLDNMIYSNFDVVGV
LDWELSTLGHPIADFCYHCLTWRTLPNFYDHAKLKDLGIPNEMQYRDMYSEQTGKDLSQD
WEFYMVYSL
>tcag_1096699929263 /cdnaId=1096699929262 /pepId=1096699929263 /offset=0 /ttable=11 /length=351 /full_length=351 /orientation=0
MEFKENENIGTMPVLEKHAIDSAALQEYMQANVSGFDGKISIEEFKGGQSNPTYKVVTPS
KSYVLRRKPPGKLLKSAHAVDREYRVITALNQTDVPVPTSYALCEDESIIGTAFYLMEYM
DGRVLWDASMNDHSKEESYGVYSSMNSTMASLHSVDPYEIGLETFGKPGNYVGRQVSIWT
KQYQDSETEEIEDMNKLIEWLPDNLPSDKPLRIVHGDFSLTNLMIHKEKPDVIAILDWEL
STLGDPCADFSYHCMQYRLNPLLADESYCKEKGIPTEKEYVSMYIEKSGFDLEKEWELYM
AYNLFKSAGILQGILGRVRDGTAANENAEAMRARVRPLAEGAWKLIEDNF*
>tcag_1096700994711 /cdnaId=1096700994710 /pepId=1096700994711 /offset=0 /ttable=11 /length=331 /full_length=331 /orientation=0
MEFKENENIGTMPVLEKHAIDSTALQEYMAANISGFDGKISIEEFKGGQSNPTYKVVTPS
KSYVLRRKPPGKLLKSAHAVDREYRVITALNQTNVPVPTSYALCEDESIIGTAFYLMEYM
DGRVLWDASMNDHSKEESYGVYSSMNSTMASLHSVDPYEIGLETFGKPGNYVGRQVSIWT
KQYQDSETEEIEDMNKLIEWLPDNLPSDKPLRIVHGDFSLTNLMIHKKKPDVIAILDWEL
STLGDPCADFSYHCMQYRLNPLLADESYCKEKGIPTEKEYVSMYIEKSGFDLEKEWELYM
AYNLFKSAGILQGILGRVRDAQQRMRTLKL*
>tcag_1096696063591 /cdnaId=1096696063590 /pepId=1096696063591 /offset=0 /ttable=11 /length=351 /full_length=351 /orientation=0
MEFKENENTGTMPVLEKHAIDSEELQEYMQANVSGFDGKISIEEFKGGQSNPTYKVVTPS
KSYVLRRKPPGKLLKSAHAVDREYRVITALNQTDVPVPTSYALCEDESIIGTAFYLMEYM
DGRVLWDASMNDHSKEESYGVYSSMNSTMASLHSVDPYEIGLETFGKPGNYVGRQVSIWT
KQYQDSETEEIEDMNKLIEWLPDNLPSDKPLRIVHGDFSLTNLMIHKEKPDVIAILDWEL
STLGDPCADFSYHCMQYRLNPLLADENYCKEKGIPTEKEYVSMYIEKSGFDLEKEWELYM
AYNLFKSAGILQGILGRVRDGTAANENAEAMRARVRPLAEGAWKLIEENF*
>tcag_1096668739979 /cdnaId=1096668739978 /pepId=1096668739979 /offset=0 /ttable=11 /length=277 /full_length=277 /orientation=0
ICMSDRQQRFEGTRDVLEPHKFDVMRLDEYLKTAVENYAGPIDVKQFKGGQSNPTYLIKT
PTQKYVLRRKPPGNLLKSAHAVDREYRVIQALNRVDFPVPEPYVYCDDESIIGTVFYVME
FVEGRIFWDLDMPDSNPYERAAIYDDLNKSLAKLHNFNIRDIGLSDFGKPGNYFSRQISR
WSKQYVASEIDEIPAMNKLMSWLPENIPDDESSSIVHGDYRLDNLIIHPVEPKIIGVLDW
ELSTVGHPMGDLTYNLLAWQMPDIGAGSTGLFGKDIK
>tcag_1096681068907 /cdnaId=1096681068906 /pepId=1096681068907 /offset=0 /ttable=11 /length=284 /full_length=284 /orientation=0
MTDRDQIFSGVKEVDEKLLIDKNSLNDFLKNLLGNKIVINDIKQFKGGQSNPTYLISTNK
KDLVIRRKPPGKLLKSAHAVDREYRVITALNQTDVPVPKTYVYCDDTNIIGTPFFVMDHV
KGNIFWELLLPNCDHNQRRSIYLSMNDTIAKLHNVDFNKVGLSDYGKHEEYMSRQIHRWT
KQYKDSETQDIPEMNNLIEWLPKNLPDEQDTTIVHGDFRLDNMIFDKKNNSVVAILDWEL
STLGNPIADFTYHMMSWRLPVGARGMGIMGADLQKLNIPKEDEY
>tcag_1096696642509 /cdnaId=1096696642508 /pepId=1096696642509 /offset=0 /ttable=11 /length=277 /full_length=277 /orientation=0
IIIMTEEFQLNDDIYTGTKEVSENLKFESKFLQEWISDHVKDSGKIEKIEQFKGGQSNPT
YKISTENNAYVLRRKPPGKLLPKAHAVDREYKVITALYETDVPVPKTYGLCEDDSVVGTP
FFLMEYVDGIVYWDHMLPKCSPEERALIYKNKNKVIASLHSVDFKEVGLEDYGKSGNYVA
RQVNTWTKQYLASETENIDEMNKLIEWLPKNIPEDDETSIVHGDFRLDNMIYSNFDVVGV
LDWELSTLGHPIADFCYHCLTWRTLPNFYDHAKLKI*
>tcag_1096697357241 /cdnaId=1096697357240 /pepId=1096697357241 /offset=0 /ttable=11 /length=302 /full_length=302 /orientation=0
LESIKGIKMNIEEESSTEKFTGTMQVQEKLKIPEKELETYLNDNVDDFEGPLEVREFKGG
QSNPTYQLVTPKKKYVLRRKPPGKLLPSAHAVDREYKVITALNSTGFPVPKTYKLCLDES
VIGTIFYVMEMVEGNIYWEPTIPEVDNELRAKIYIEKNKTLSDLHNTNYKDIGLEDFGKP
GNYFSRQISRWTKQYIASETEKIIEMNKLIDWLPNNIPGDDETSIVHGDYRLDNMVIDRN
TSKVSAVLDWELSTLGHPLGDFTYHLMQWYMPGDGTGAGTQTLSNTDLKSIGVPSAEDYI
KM
>tcag_1096696989393 /cdnaId=1096696989392 /pepId=1096696989393 /offset=0 /ttable=11 /length=304 /full_length=304 /orientation=0
GGQSNPTYKIITDNKNLVLRRKPPGKLLPSAHAVDREYKVITALGQTDVPVPKTYGLCED
EDVAGTAFFVMDCLDGDIYWDHMLPSLSREERIKVYQNKNKTLAALHSVDYKKVGLEDYG
KPGNYVARQVSRWSKQYLASETDNIVEMNNLIEWLPENIPDDDETSIVHGDYRLDNMIMK
NQEVIGVLDWELSTLGHPIADFCYHCLTWRTEPLFYDHAKLKEMGIPNEVEYRDMYSEIT
GKDLSANWEFYMAFSLFKVGAICQGILGRVRDGTASSKHAEDRGMKVYPLSQAAWSIVEN
NFK*
>tcag_1096682952231 /cdnaId=1096682952230 /pepId=1096682952231 /offset=0 /ttable=11 /length=351 /full_length=351 /orientation=0
MEFKENENTGTMPVLEKHAIDSSALQKYMQENVSGFEGEISIEEFKGGQSNPTYKVVSPS
KSYVLRRKPPGKLLKSAHAVDREYRVITALNKTDVPVPTSYALCEDESIIGTAFYLMEYM
DGRVLWDASMDGHSKEESLGVYSSMNNTMAALHSVDPYEIGLETFGKPGNYVGRQVSIWT
KQYLDSETEEITEMNKLIEWLPENLPSDKPLRIVHGDFSLTNLMIHKEKPEVIAILDWEL
STLGDPCADFSYHCMQYRLNPSLANESYCVEQGIPTEKEYVSMYIEKSGFDLEKEWELYM
AYNLFKSAGILQGILGRVRDGTAANKNAEEMRARVRPLAEAAWKLIEQNF*
>tcag_1096684987963 /cdnaId=1096684987962 /pepId=1096684987963 /offset=0 /ttable=11 /length=336 /full_length=336 /orientation=0
MIKKVEGEMNGTKEMSEKHFIDAKILNDYLENNIDAYEGPLNIEEFIGGQSNPTYLLKTP
SASYVLRRKPPGNLLKSAHAVDREYRVISALNNTNVPVPKAYLHCEDESLIGTEFFVMEF
INGSVIWDPDIPHGTNSDRTQIYESMNKTIKRLHKVDPIKIGLEDFGKPGNYVGRQVARW
SKQYELSETEKIPAMDSLIQWLPKNLPSEKPTRLVHGDFSLTNVIVNNDSNEIASILDWE
LSTLGDPIADFSYHCLRYLDNPVLSNEQECLRLGIPTYKNYVKMYFEGSDFDIKPDEWNL
YMAFNMFKIAAILQGIKGRVRDGTAAGKDADKLFXX
>tcag_1096673073647 /cdnaId=1096673073646 /pepId=1096673073647 /offset=0 /ttable=11 /length=279 /full_length=279 /orientation=0
KYSGTKEVDESLQIDAAKLQPWIDAYIPNAGKITAIEQFKGGQSNPTYKIITDKKNLVLR
RKPPGKLLPSAHAVDREYKVITALYETDVAVPKTYGLCEDQDVAGTTFFVMDFLDGDLFW
DPMIPSVSKEDRIQIYKNKNDTLVKLHSVDYKKIGLEDYGKPGNYVARQVARWSKQYRAS
ETDNIEAMNNLIEWLPQNIPDDDETTIVHGDYRLDNMILKDNKVMGVLDWELSTLGHPIA
DFSYHCLTWRTQEAYYDHAKLKELGVPNEQEYRDMYSQS
>tcag_1096688500409 /cdnaId=1096688500408 /pepId=1096688500409 /offset=0 /ttable=11 /length=285 /full_length=285 /orientation=0
PTYKITTEGKDLVLRRKPPGKLLQSAHAVDREYKVITALYETDVPVPKTYGLCEDDDVAG
TAFFVMDCLDGNIFWDPMIPSISKEDRIKVYQNKNKTLAALHSVDYKKVGLEDYGKPDNY
VGRQIERWSRQYRASETDNIEAMNNLIEWLPKNIPNDNATSIVHGDFRLDNMIYKNNKVI
GVLDWELSTLGHPVADFSYHCLTWRTEPIFYDYPKLKELGVPNEIEYRDMYSEATGQDLS
ENWEYYMAFNIFKVAAICQGILGRVRDGTAANKHAEERGMKVYPL
>tcag_1096690096653 /cdnaId=1096690096652 /pepId=1096690096653 /offset=0 /ttable=11 /length=274 /full_length=274 /orientation=0
IIIMTEEFQLNDDIYTGTKEVSENLKFESKFLQEWIGDHVKDSGKIEKIEQFKGGQSNPT
YKISTENNAYVLRRKPPGKLLPKAHAVDREYKVITALYETDVPVPKTYGLCEDDSVVGTP
FFLMEYVDGIVYWDHMLPKCSPEERALIYKNKNKVIASLHSVDFKEVGLEDYGKSGNYVA
RQVNTWTKQYLASETENIDEMNKLIEWLPKNIPEDDETSIVHGDFRLDNMIYSNFDVVGV
LDWELSTLGHPIADFCYHCLTWRTLPNFYDHAK*
>tcag_1096699031173 /cdnaId=1096699031172 /pepId=1096699031173 /offset=0 /ttable=11 /length=355 /full_length=355 /orientation=0
MTNELHQPDENTGTMEVLERHQFDVSKLKDYMHENVQGFDGDITLEEFKGGQSNPTYKVV
TPSQSYVLRRKPPGKLLKSAHAVDREYKVITALNKTDVPVPKSYALCEDEDVIGTAFYLM
EFKDGRVLWDPAMENSPKEEAKGVYESMNETMAKLHSVNPNDIGLEDFGKPGNYVGRQVS
RWSKQYIDSETETIESMNNLIDWLPKNLPSEKQTGIVHGDYSLTNVMIGKDNPNVIAILD
WELSTLGDPCADFNYHCLQYTMNPKLADKEFCRNQGIPVIDDYVKMYSEKINIDLSEEWD
LYSAYNLFKLAGILQGILGRVRDGTAAHENAAERASGVRNLSDTAWNLVEKNFL*
>tcag_1096672178855 /cdnaId=1096672178854 /pepId=1096672178855 /offset=0 /ttable=11 /length=288 /full_length=288 /orientation=0
MNDSNANNPDGNVIFSGTKEVAENLKFNEAGLQEWFGDNISSAGKILKIAQFKGGQSNPT
YKITTEKHQFVLRRKPPGILLPSAHAVDREYKVMTALQQSKVPVPQTYGLCEDEEVIGTP
FFVMDFLDGNIYWDLLLNDKSPVERSDIYVSKNNVIAQLHMVDYESVGLFDYGKPGNYIA
RQVSRWTKQYIASETQDIPAMNNLIDWLPSNIPDEDETSIVHGDYRLDNMVFNAKNNVMG
VLDWELSTLGHPIADFNYHCMGWRNIPQLVDEKFCKENGIPTEKEYRD
>tcag_1096686940285 /cdnaId=1096686940284 /pepId=1096686940285 /offset=0 /ttable=11 /length=287 /full_length=287 /orientation=0
INWLMDDLFSGTKAVDQKLKFDEQGLHEWFSKNLSEFGSIEKIEQFKGGQSNPTYKITTA
NKKFVLRRKPPGKLLPSAHAVDREYKVITALNSTDVPVPRTFGLCEDEKIIGTSFFVMEF
LDGNIYWDLLLEDFNPKIRRAIYDSKNKVISALHQVNFESIGLSDYGKHGNYVARQVSTW
TKQYLASQTDDIEAMKNLIEWLPKNIPDDDETSIVHGDYRLDNMIFNDNHEVIGVLDWEL
STLGHPIADFNYHCLNWRTLPQLQDEKYCKESGIPSEKEYMDMYAIR
>tcag_1096681959503 /cdnaId=1096681959502 /pepId=1096681959503 /offset=0 /ttable=11 /length=358 /full_length=358 /orientation=0
IFTFFKKSMNSKFKGEYSGTKNVSERHEIDQNKLQEFLNDKLENFGDIKSIEEFVGGQSN
PTYLLKTQRESYVLRRKPPGKLLKSAHAVDREYKVIAALNKTDVPVPKAYIHCEDETVIG
TEFFLMSFVDGEVMWEPHIPQASNEERQKIYHSMNETIAMLHSVDHESIGLETFGKPGNY
VGRQVARWSKQYVASETREIKSMNNLMEWLPKNLPAEKATKLVHGDFSLSNVMIDLRTFK
ICAILDWELSTLGDPAADFSYHCIQYKLNPVLSDEKQCKDLGIPTEMEYLEMYEEKTGYQ
IKPEWNLYMGFNLFKLAAISQGIMGRVRDGTAAGKNADSFGENAVMMADEAWKLINE*
>tcag_1096697379513 /cdnaId=1096697379512 /pepId=1096697379513 /offset=0 /ttable=11 /length=263 /full_length=263 /orientation=0
IMQDEGVERYGGTKDVADSHKFDEKNLEAYLAAHVEGFEGPMEVRQFKGGQSNPTYQIVT
PKKKYVMRRKPPGKLLPSAHAVDREYKAITALGKIGFPVPRTYCLCEDESVVGTIFYVMD
MVEGRILWDPRLPDIPREGRRAIFEAKISTLAKLHNADYEAIGLGDFGKPGNYFSRQISR
WTKQYQMSETQSIDTMNKLIDWLPGNIPDDDANSIVHGDFRLDNMVLHADKPEVLAVLDW
ELSTLGHPLGDFTYHLMQWFMPS
>tcag_1096677428355 /cdnaId=1096677428354 /pepId=1096677428355 /offset=0 /ttable=11 /length=273 /full_length=273 /orientation=0
IGSRQIYRRTSNPTFKLTAGENHYVLRRKPPGELLASAHAVDREYRVLDALRHTDVPVPQ
AIALCTDDKIIGSMFYVMEHLEGRIFWDPAVPEVNRAERTAIYDEMNRVLAALHSVSVEG
VGLSDYGKPGNYYARQIGRWTKQYRASETELVPDLEALIEWLPDHIPEGEESVALVHGDY
RLDNMIFHPTEPRIIGILDWELSTLGDPLADLAYQLMAWQFPREGGIAGLEGLNRSELGL
PSDEDYIAAYCERTGRSGIDNWPFYMAFCSSE*
>tcag_1096692149571 /cdnaId=1096692149570 /pepId=1096692149571 /offset=0 /ttable=11 /length=265 /full_length=265 /orientation=0
TGTMKVQEKLKFPEKELETYLNDNVDDFEGPLEVREFKGGQSNPTYQLVTPKKKYVLRRK
PPGKLLPSAHAVDREYKVITALNSTGFPVPKTYKLCLDESVIGTIFYVMEMVEGNIYWEP
TIPEVDNELRAKIYVEKNKTLSDLHNTNYKDIGLEDFGKPGNYFSRQISRWTKQYIASET
EKIIEMNKLIDWLPNNIPGDDETSIVHGDYRLDNMVIDRNTSKVSAVLDWELSTLGHPLG
DFTYHLMQWYMPGDGTGAGTQTLSN
>tcag_1096700793597 /cdnaId=1096700793596 /pepId=1096700793597 /offset=0 /ttable=11 /length=351 /full_length=351 /orientation=0
MDFKENDNVGTMPVLEKHAIDAVALQSFMKANVPGFEGEISIEEFKGGQSNPTYKIVSPS
KSYVLRRKPPGKLLKSAHAVDREYRVITALNQTEVPVPISYALCEDDSIIGTAFYLMEFM
DGRVLWDASMNGHSKEESYGVYASMNSTMAALHSVDPYEIGLETFGKPGNYVGRQVSIWT
KQYQDSETEEIKDMNKLIEWLPNNLPSDKPLRIVHGDFSLTNLMLHKVEPQVIAILDWEL
STLGDPCADFSYHCMQYRLNPSLADEKYCLEQGIPTEKEYVAMYIEKSGLDLKKEWELYM
AYNLFKSAGILQGIVGRVRDGTAANKNAEEMRARVRPLAEAAWKLIEENF*
>tcag_1096679795925 /cdnaId=1096679795924 /pepId=1096679795925 /offset=0 /ttable=11 /length=347 /full_length=347 /orientation=0
MTQENQPELTEVRAEHQIDRPALLEYMRSQMNGINNDLAIRQFEGGQSNPTFLLESADHR
WVLRKKPPGVLLKSAHAVEREYRVMKGLGSTNVPVPRMELLCEDESVIGTPFFVMEWVEG
RIIMNPLESNLSPDELGAIYRSYISTAAKLHLVDYKQIGLADYGRPGNYFSRQISRWTDQ
YRASETDQLQDMEELISWLPKNVPEDETTSIVHGDFTIRNMVMDNRKPEVRAILDWELST
IGHPLGDLAYACQFYYSEDVTRADMRSLGVPDEQELIDLYCELTGRAGVEHWAFYIAFCK
FRLAAICQGVYKRGLDGNASSQTALEQLENVERASRAGRQILEAQS*
>tcag_1096686286815 /cdnaId=1096686286814 /pepId=1096686286815 /offset=0 /ttable=11 /length=355 /full_length=355 /orientation=0
MTNELHQPDENTGTMEVLERHKFDIAKLKDYMNEHVEGFEGDIKAEEFKGGQSNPTYKIV
TPKQSYVLRRKPPGKLLKSAHAVDREYAVITALNKTDVPVPKSYALCEDDDVIGTAFYLM
EFKDGRVLWDPAMEGHDPEEATGVYESMNDSMAKLHLVDHDSVGLSDFGKPGNYVGRQVS
RWSKQYIDSETETIESMNNLIDWLPKNLPTEKKTGIVHGDYSLTNVMVGKNDPNVIAILD
WELSTLGDPCADFNYHCLQYTMNPKLADKDYCKSQGIPIIEDYVKTYSEKINIDLSQEWD
LYTAYNLFKLAGILQGILGRVRDGTAAHENAAERASGVRNLSDTAWNLVKKNFI*
>tcag_1096696350055 /cdnaId=1096696350054 /pepId=1096696350055 /offset=0 /ttable=11 /length=344 /full_length=344 /orientation=0
IVKMAETQLDFKAASDWAKINIENFSRPTKFIKFNSGQSNPTYLIETSKKKYVLRKKPEG
ILLKSAHAVDREYRVQSALQNSPIPVPRMYAYCDDVSVLGTEFYIMEHIKGVFFEDPRLD
VVPQHRRYSIFEEMSNILAEIHKVDLLKVGLYDYGPGGDYFTRQITRWTKQYRSSETDQI
ESMNQLILWLEENTPVDDGKRCLVHGDFRLDNLLFDPKKNNCVAVLDWELSTIGHPFADL
ASVLMQWSMPTGLEGRGLQDVNRKEFGLMEDNEFVDSYCENVGLNGIDKFEFYMAFAFFR
MAAILQGVKKRGLEGNASNPEKAMKLGNLVKLFSEKGIAFIEK*
>tcag_1096679763393 /cdnaId=1096679763392 /pepId=1096679763393 /offset=0 /ttable=11 /length=266 /full_length=266 /orientation=0
LRETLMKDEGVEKFGGTKDVADTHKFNEKQLEDYMAAHVEGFEGPLEVRQFKGGQSNPTY
QLVTPNKKYVMRRKPPGKLLPSAHAVDREYKVITALGSIDFPVPRTYCLCEDESVVGTMF
YIMDMVEGRILWDPLLPDLPKEGRRPIFEAKIQTLADLHNADYKAIGLGDFGKEGEYFER
QISRWTKQYQLSETQEITSMNKLIDWLPGNIPGNDEVSIVHGDFRLDNMVLHQDKPKVAA
VLDWELSTLGHPLGDFTYHLMQWYMP
>tcag_1096690575849 /cdnaId=1096690575848 /pepId=1096690575849 /offset=0 /ttable=11 /length=229 /full_length=229 /orientation=0
LQEWINDNVKDAGNIEKIDQFKGGQSNPTYKISTENNAYVLRRKPPGKLLPKAHAVDREY
KVITALYEIDAPVPKTYGLCEDDSVVGTPFFLMEYVDGIVYWDHMLPKCSPEERAQIYKN
KNKVIASLHSVDYKKVGLEDYGKSGNYVARQVNTWTRQYLASETENIDEMNKLIEWLPKN
IPEDDETSIVHGDFRLDNMIYSNFDVVGVLDWELSTLGHPIADFCYHCL
>tcag_1096671878675 /cdnaId=1096671878674 /pepId=1096671878675 /offset=0 /ttable=11 /length=261 /full_length=261 /orientation=0
VNVSKDNAKAPHVIDLAVLNSYLSSACPSIGHVKSAEKFAGGQSNPTFKLTTDNGVYVLR
RQPPGKLLKSAHAVDREFRVINALQGSEVPVPKAYHLCEDASIIGSMFYIMAYVEGDIFW
NSALPEIASSATRGAMYDEMNRVLAALHSVDIESAGLRDYGKPGSYFERQLSRWTKQYRA
SELEHVEEIESLIQYLEANLPKDDGQVALVHGDFRLDNMMFDMSDPKKPRVVAVLDWELS
TLGHPYADLAYQMYAVAPSL*
>tcag_1096701277911 /cdnaId=1096701277910 /pepId=1096701277911 /offset=0 /ttable=11 /length=377 /full_length=377 /orientation=0
MHSTSRRSTASRIWRIPNDTRCEPTADPRTIATMTNPTQQLDVARLTRYLEAHVPGFEGP
VDMEKFAGGQSNPTFLLHAKSGRYVLRRQPPGELLKSAHAVDREFRVLTALSGTAVPVAR
PYHLCEDRDVIGSMFYVMSYEDGRIFWDPALPELPKADRAACYDALLQTMAALHDVDVEA
VGLADYGRPGNYFERQIGVWTKQYRAAETERLDAMETLIDWLPKACPEDTGRPTLVHGDF
RIDNLMFARDSYRVQAVLDWELSTLGNPLADLAYLCMCLRLPSGGQVRGLAGQDRAELGV
PDEAAIVARYCELRGIEPIRDWHFYLAFSFFRLASIAQGVKARALQGNASSEQALRVGAM
AGRLAELAVGVIDAHR*
>tcag_1096676334479 /cdnaId=1096676334478 /pepId=1096676334479 /offset=0 /ttable=11 /length=328 /full_length=328 /orientation=0
LLMQTLSFQESLGRYLNELGLSKGPIELSQLTGGQSNPTFKISDGNFDYVLRKKPSGVLL
PSAHAVDREYRVMKALAATDVPVPQMLAYCDDESVIGTAFFIMEYLDGRVFADQSLPGLE
ASERQQIYEQMNHTISAIHRLDSVSLGLETFGKPGNYFARQIARWSRQVREANIAIPDSL
NKLMDWLPEHIPAEDETSLIHGDFRMDNLIFHKTDLRIIGVLDWELSTLGNPLADFAYQC
MAWRIPPSLWRGIQGLDLRALGIPSESEYIAMYEKQIGRPIVEHWPFLMAYNLFRISAIL
HGITKRAMDGNANASDASENGKKAGALA
>tcag_1096698708439 /cdnaId=1096698708438 /pepId=1096698708439 /offset=0 /ttable=11 /length=355 /full_length=355 /orientation=0
IMDRAAQFSGTKEVDSKLSLDHGPIEKYLKNLLGNDTSLLDIKQFKGGQSNPTYLLQTNV
RNFVLRRKPPGKLLASAHAVDREYKVISALNKTDVPVPKTYDLCEDVSVAGTTFFLMDHV
DGNIFWDLLLTKCSAEERNKIYWSMNDTIAKLHNTDFKSIGLGDYGKYENYMARQITRWS
KQYKDSETTLIPEMDNLIQWLPENIPSGEETSIVHGDFRLDNMVFDKNTNEVIAILDWEL
STLGHPIADFTYHMMTWKMPLAVQGIGILGANLKELNIPNEDEYAEAYYRKTNRNEIQDW
NFFLAYNMFRLAGITQGIAGRVRDGTASSDQAKQYGAFVPILAKMAWQTVQAIK*
>tcag_1096682797725 /cdnaId=1096682797724 /pepId=1096682797725 /offset=0 /ttable=11 /length=355 /full_length=355 /orientation=0
MTNELHDTDENTGTMEVLERHQFDVSKLKDYMHENVEGFEGEIEVEEFKGGQSNPTYKVI
TPKQSYVLRRKPPGKLLKSAHAVDREYRVITALNNTNVPVPKSYALCEDDDVIGTAFYLM
EFKDGRVLWDPAMEESDNAEAKGVYESMNDSMAKLHFVDPTEIGLESFGKPGNYVGRQVS
RWSKQYIDSETETIESMNNLIEWLPNNLPTEKKTSIVHGDYSLTNVMVGKDDPNIIAILD
WELSTLGDPCADFNYHCLQYTMNPKLADKDYCISKGIPIIEDYVQMYSEKIEIDLTEEWD
LYSAYNLFKLAGILQGILGRVRDGTAANQNAAERASGVKNLSDTAWDLVQKNFL*
>tcag_1096671720665 /cdnaId=1096671720664 /pepId=1096671720665 /offset=0 /ttable=11 /length=250 /full_length=250 /orientation=0
MTTDAQKYEQIFSGTKEVAENLKIEISNLQPWIDAHVPGAGPIKTIEQFKGGQSNPTYKI
ITEGKNLVLRRKPPGKLLPSAHAVDREYKVITALYETDVPVPKTYGLCTDEDVAGTAFFV
MDCLDGDIYWDPMLPSLSKDQRIKVYQNKNKTLAALHSVDYKKVGLEDYGKPGNYVARQV
SRWSKQYIASETDNIEAMNNLIEWLPNNIPDDDETSIVHGDYRLDNMIMKNQEVIGVLDW
ELSTLGHPVA
>tcag_1096679820653 /cdnaId=1096679820652 /pepId=1096679820653 /offset=0 /ttable=11 /length=361 /full_length=361 /orientation=0
LPNGLAGNICQKVIFQMAKTQLDFKATSDWAEINVENFYRPAKYTKFNSGQSNPTYLIET
SKKKYVLRKKPEGILLKSAHAVDREYRVQLALKNSPIPVPQMYAYCDDISVLGTEFYIME
HLEGVCYEDPRLDVIAQHRRYSIFEEMSNVLAEIHKVDLLKVGLSDYGPGGDYFTRQITR
WTKQYRSSETGQIKSMDQLILWLEENTPADDGKRCLVHGDFRLDNLLFDPQKNNCVAVLD
WELSTIGHPFADLASVLMQWSMPTGLEGRGLQDINRKEFGLMEDKEFINSYCESVGLKGI
YKFEFYMAFAFFRMAAILQGVKKRGLEGNASNPEKAMKLGNLVKLFSEKGIAILENNKGF
*
>tcag_1096680704575 /cdnaId=1096680704574 /pepId=1096680704575 /offset=0 /ttable=11 /length=356 /full_length=356 /orientation=0
IMTNDLHQADENTGTMEVLDRHQFDVPSLENYMQEHVEGFEGKISVEEFKGGQSNPTYKV
ITPKQSYVLRRKPPGKLLKSAHAVDREYTVITALNQTDVPVPKSYALCEDEDVIGTAFYI
MEFKDGRVLWDPAMENSDQDEAKGVYESMNESMAKLHSVDPDKIGLSNYGKPGNYVGRQV
SRWSKQYIDSETETIESMNNLIEWLPNNLPTEKKTGIVHGDYSLTNVMIGKSDPNVIAIL
DWELSTLGDPCADFNYHCLQYTMNPKLADKEYCKQQGIPVIDDYVKMYSEKIDIDLTEEW
DLYTAYNLFKLAGILQGILGRVRDGTAAHENAAERASGVRNLSDTAWDLVEKNFL*
>tcag_1096665737733 /cdnaId=1096665737732 /pepId=1096665737733 /offset=0 /ttable=11 /length=332 /full_length=332 /orientation=0
SISCKKSAQTGSDDRRRQGLIILDKNSVHSLDHQNLSEFLITNLPETGELKEISKFGTGQ
SNPTYLLVTTNGKYVLRKKPPGKLLPSAHAVDREYRIIKALEETSVPVPRTLMLCEDEDV
VGTIFYLMDHVDGKIYWDPTLPESDANDRKEIYQQTVDVLAALHSIDVEKEGLMDFGKPG
NYFQRQVGRWIKQYRAAETEAYTEIESLIAWLEKNMPEDDGMISIVHGDYRLYNMIFSHS
ENKILAVLDWELSTIGHPYADLAYQCMNWYIPKIGITPGLYGLDLEGSGIPTEKEYVESY
CKKMGIDEIPNWAILSRFWLLSIGWNCSRCL*
>tcag_1096682596931 /cdnaId=1096682596930 /pepId=1096682596931 /offset=0 /ttable=11 /length=275 /full_length=275 /orientation=0
ISLMSKINLGNADNTSIFSGTKEVAENLKFDELKLQEWFGDNVPSAGKIDKVVQFKGGQS
NPTYKISSTNQEFVLRRKPPGILLPSAHAVDREYRVITALQNTEVPVPKTYGLCEDADII
GTPFFVMDFLDGTVYWDLLLSEKSPQERMEIYASKNKVIAELHNVDYESVGLSTYGKPGN
YIARQVSRWTKQYLASETENIPAMNNLIDWLPPNIPNEDETSIVHGDYRLDNMVFCSNNN
VMGVLDWELSTLGHPIADFNYHCISWKNIPQLADQ
>tcag_1096687033751 /cdnaId=1096687033750 /pepId=1096687033751 /offset=0 /ttable=11 /length=257 /full_length=257 /orientation=0
IFMTDANKVLDDAKYSGTKEVDENLQIDAAKLQPWIDAYVPSAGKINAIEQFKGGQSNPT
YKIITDEKNLVLRRKPPGKLLPSAHAVDREYKVITALYETDVAVPKTYGLCEDQDVAGTT
FFVMDFLDGDLFWDPMIPSVSKEDRIQIYKNKNDTLVKLHSVDYKKIGLEDYGKPGNYVA
RQVARWSKQYRASETDNIEAMNNLIEWLPQNIPDDDETTIVHGDYRLDNMILKDNKVMGV
LDWELSTLGHPIADFSY
>tcag_1096681156723 /cdnaId=1096681156722 /pepId=1096681156723 /offset=0 /ttable=11 /length=358 /full_length=358 /orientation=0
IFILFREIMSNKFKGEYSGTKEVSERHKIDKEKLQKYLEQSIDDFSKISSVEEFIGGQSN
PTYLIKTSEESYVLRRKPPGKLLKSAHAVDREYEVIAALNKTDVPVPKAYLHCEDESIIG
TEFFLMSYVDGEVMWEPHIPQASSEERYKIYKSMNNTIARLHSVDHEKIGLSSFGKPGNY
VGRQVSRWSKQYLASETREIKSMNNLMEWLPKNLPEEKATKLVHGDFSLSNVMIDLNTFE
ICAILDWELSTLGDPAADFSYHCIQYKLNPILSDEKQCRKMGIPCEMEYLEMYEEKTGYQ
IAKEWNLYMGFNLFKLAAIFQGIMGRVRDGTAAGKNADSFGENAIMMADEAWKLINE*
>tcag_1096684127873 /cdnaId=1096684127872 /pepId=1096684127873 /offset=0 /ttable=11 /length=362 /full_length=362 /orientation=0
IFKEYLYEIRMDFEEDQNIGTMDVLEKHKFDFIALEKFMSENVSDFEGPIKVEEFKGGQS
NPTYKVTDKNRSYVLRRKPPGKLLKSAHAVDREYRVITALNQTDVPVPTSYALCEDENII
GTAFYIMEFMDGRVLWDASMEKHSKEEALGVYTSMNSTMAKLHSVDPYEIGLETFGKPGN
YVGRQVSIWTKQYQDSETEEIPEMNKLIEWFPENLPSDKPLRIVHGDFSLTNLMIDKTQP
EVIAILDWELSTLGDPCADFSYHCMQYRLNPKLADEKYCKEKGIPTEKEYVSMYIEKSGF
DLDKEWELYMAYNLFKSAGILQGIVGRVRDGTAANKNAEEMRARVRPLAEGAWKLIEENF
V*
>tcag_1096699985065 /cdnaId=1096699985064 /pepId=1096699985065 /offset=0 /ttable=11 /length=365 /full_length=365 /orientation=0
IPCKKSAQTGSDDRRRQGLIILDKNSVHSLDHQKLSDFLTSNLPQTGELKEISKFGTGQS
NPTYLLITSNGKYVLRKKPPGKLLPSAHAVDREYRIIKALEKTSVPVPRTLMLCNDEEVI
GTIFYLMDHVDGKIHWDPTLPESDSSDRNEIYQQTVDVLASLHSIDVEKEGLMDFGKPGN
YFLRQVGRWVKQYRAAETDTYPEIESLISWLEKNMPDDDGMISIVHGDYRLYNMIFSHSG
NKILAVLDWELSTIGHPYADLAYQCMNWYIPKIGITPGLYGLDLEGTGIPTEKEYVDSYC
KKMGIDHIPNWSFYLAFGFFRLAGIAQGVYKRSIMGNASAKNAGELGAAVPILGKIANGI
IQTK*
>tcag_1096696853361 /cdnaId=1096696853360 /pepId=1096696853361 /offset=0 /ttable=11 /length=315 /full_length=315 /orientation=0
IKMNSEEQSSTEKFTGTMPVQDKLRFPEKELEAYLNDTISDFEGPIEVNEFKGGQSNPTY
QLVTPKKKYVLRRKPPGKLLPSAHAVDREYKVITALNSINYPVPRTFGLCLDESIIGTIF
YVMEMIEGNIYWEPTLPNCDKELRSKIFSEKNKTLAILHNTNYKDIGLEDFGKPGNYFAR
QISRWTKQYIASETEEIKEMNSLIDWLPNNIPGDDETSIVHGDYRLDNMVVEKESSKVLA
VLDWELSTLGHPLGDFTYHLMQWYMPSGGLGDGAETLSNSDLRSLGIPEAEDYIKMYCEN
TNRSNIENIDFYLAY
>tcag_1096690869601 /cdnaId=1096690869600 /pepId=1096690869601 /offset=0 /ttable=11 /length=269 /full_length=269 /orientation=0
INWLMDDLFSGTKAVDQKLKFDEQGLHDWFSKNLSEFGSIEKIEQFRGGQSNPTYKITTA
NKKFVLRRKPPGKLLPSAHAVDREYKVITALNSTDVPVPRTFGLCEDENIIGTSFFIMEF
LDGNIYWDLLLEDFNPKIRRAIYDSKNKVISALHQVNFESIGLGDYGKHGNYVARQVSTW
TKQYLASQTDDIEAMNNLIEWLPKNIPDDDETSIVHGDYRLDNMIFNDNHEVIGVLDWEF
ITLGHPIADFNYHCLIWRTLPQLQDEKXX
>tcag_1096690959115 /cdnaId=1096690959114 /pepId=1096690959115 /offset=0 /ttable=11 /length=264 /full_length=264 /orientation=0
LESIKGIKMNIEEESSTEKFTGTMQVQEKLKIPEKELETYLNDNVDDFEGPLEVREFKGG
QSNPTYQLVTPKKKYVLRRKPPGKLLPSAHAVDREYKVITALNSTGFPVPKTYKLCLDES
VIGTIFYVMEMVEGNIYWEPTIPEVDNELRAKIYIEKNKTLSDLHNTNYKDIGLEDFGKP
GNYFSRQISRWTKQYIASETEKIIEMNKLIDWLPNNIPGDDETSIVHGDYRLDNMVIDRN
TSKVSAVLDWELSTLGHPLGDFTY
>tcag_1096699319355 /cdnaId=1096699319354 /pepId=1096699319355 /offset=0 /ttable=11 /length=286 /full_length=286 /orientation=0
GELLASAHAVDREFRVLDALAQTDVPVPKVVALCEDDRLIGSMFYVMEHLEGRIFWDPTV
PEVGDADRAAIYDEMNRVLAALHSVDVDAVGLSDYGKPGNYYARQIGRWTKQYRASETEP
VAEMEALIDWLPDNIPAGGETIALVHGDYRLDNMIFHPTEPKIIGILDWELSTLGDPLAD
LAYQLMAWQFPRQGGIVGLEGVKRSPLMIPSDEAYIEAYCQRTGRASIDHWPFYMAFCFF
RIAAILQGIKKRALIGTASSAEADSRAVMVGPLAALGAGYIKQSA*
>tcag_1096690578081 /cdnaId=1096690578080 /pepId=1096690578081 /offset=0 /ttable=11 /length=274 /full_length=274 /orientation=0
LVGNICLKVIVQMAETQLDFKAASDWAEINIENFHRPTKFIKFNSGQSNPTYLIETSKKK
YVLRKKPDGTLLKSAHAVDREYRVQSALQNSPIPVPRMYAYCDDVSVLGTEFYIMEHIEG
VCFEDPQLAVVPQHRRYSIFEEMSNILAEIHKVDLLKVGLSDYGPGGDYFTRQINRWTKQ
YRSSETGQIESMNQLILWLEENTPVDDGKRCLVHGDFRLDNLLFDPKKNNCVAVLDWELS
TIGHPFADLASVLMQWSMPTGLEGRGLQDVNRKE
>tcag_1096677834525 /cdnaId=1096677834524 /pepId=1096677834525 /offset=0 /ttable=11 /length=303 /full_length=303 /orientation=0
MSRDDTTNSQPVQAAHRIETAALAAWLSANLPGFEGPISLEMFKGGQSNPTYQLITPAKS
YVMRTKPGPVAKLLPSAHAIEREFKVMQGLHGTDVPVPQMHVLCEDETIIGRAFYVMEFV
PGRVLWDQTLPGISNVERGAIYDEMNRVIAALHTVKFAERGLENYGRPGNYFERQIGRWS
KQYVASVTQPIDEMDKLMAWLPANMPASAKDESKVSIVHGDYRLDNLMFHPTEPRVLAVL
DWELSTLGHPLADFSYLCMGWHIPPGTFRGIGGVDIAALGIPSESENIHRYCDRTASPHQ
QT*
>tcag_1096688478243 /cdnaId=1096688478242 /pepId=1096688478243 /offset=0 /ttable=11 /length=305 /full_length=305 /orientation=0
PTYLIEDKTKNYVLRRKPPGKLLKSAHAVDREYKVITALGKTDVPVPETYCFCEDENVIG
TQFFLMDHVDGNIYWELLLPDSDINQRREIYLSMNDTIAKLHNVDFQKIGLSDYGKHENY
MARQIHRWTKQYKDSETQKINEMDNLIEWLPINIPEDNETTIVHGDFRLDNMIFDKQKNK
VMAILDWELSTLGNPIADFTYHMMSWRLPAAAKGLGMMGSNLEELNIPSEHEYAEMYYKK
TGRSKIENWDFYMAYNIFRLAGIAQGIVGRVRDGTASSSEAKNYESFVPILGKLGWSIVE
EAAK*
>tcag_1096686723289 /cdnaId=1096686723288 /pepId=1096686723289 /offset=0 /ttable=11 /length=346 /full_length=346 /orientation=0
IILDKNSVHLLDHQKLSEFLTSNLPLTGELKEISKFGTGQSNPTYLLITSNGKYVLRKKP
PGKLLPSAHAVDREYRIIKALEKTSVPVPRTLMLCNDEKVIGTIFYLMDHVDGKIHWDPT
LPESDSNDRKEIYQQTVDVLAALHSIDVEKEGLMDFGKPGNYFQRQVGRWIKQYRAAETE
KYSEIESLISWLEKNMPEDDGMISIVHGDYRLYNMIFSHSENKILAVLDWELSTIGHPFA
DLAYQCMNWYIPKIGITPGLYGLNLEGTGIPTEKEYVDSYCKKMGIDHIPNWPFYLAFGF
FRLAGIAQGVYKRSIMGNASAKNAGELGAAVPILGKIANGIIQTK*
>tcag_1096668357099 /cdnaId=1096668357098 /pepId=1096668357099 /offset=0 /ttable=11 /length=264 /full_length=264 /orientation=0
VLRRKPPGELLASAHAVDREYRVLDALQDTDVPVPDAIVLCEDDDIIGSIFYVMEHLEGR
IFWDPAVPEVGNAERTAIYDEMNRVLAALHSVDIETVGLSDYGKPGNYYARQIGRWTKQY
RASETETVADMEALMEWLPIHIPEGEETVTLVHGDYRLDNMIFHPTQPRIIGILDWELST
LGDPLADLAYQLMAWQFPREGGIAGLSGLDRAELGLPSDEDYIAAYCQRTGRSGIDNWPF
YMAFCFFRIAAILQGIKKRAQIGX
>tcag_1096683866789 /cdnaId=1096683866788 /pepId=1096683866789 /offset=0 /ttable=11 /length=346 /full_length=346 /orientation=0
IMNEQFSGTKEVAENLAFNLDALNQYLEEISSEIGRILDYKQFKGGQSNPTYQLITENKK
YVLRRKPPGKLLKSAHAVDREYRVLSALSETPVPTPKTFHLCEDDSVVGTAFYIMEYCDG
NIYWDPVASEVTAERRKIIFDQMNYGIASLHSQDYIALGLEDYGKPGNYIERQVSRWSRQ
YFDSETEVLDSMHKLIDWLPKRMPEQKYTSIVHGDFRLDNLIMNKEDKIMAILDWELSTI
GDPLADFGYHCLLWHVGNINDTVASDLGIHNEKEYVDLYLSRTKMELESEWEFYIIFSLF
KVAAISQGILGRVRDGTAASDFAVEMGKRAKSLADLGWEKAKKIS*
>tcag_1096680343559 /cdnaId=1096680343558 /pepId=1096680343559 /offset=0 /ttable=11 /length=364 /full_length=364 /orientation=0
LRSQLWLLTGLGGNICQKVIVKMAKTKLDFKATSEWAETNVENFYRPAKYTKFNSGQSNP
TYLIETAKEKYVLRKKPEGILLKSAHAVDREYRVQLALKNSTVPVPRMYAFCADVSILGT
EFYIMEHLEGICFEDPRLDLVAQHLRYSIFEEMSNILAEIHKVNLLKVDLSDYGPGGDYF
TRQITRWTKQYRSSETDQIKSMNQLILWLEENTPTDDGKRCLVHGDFRLDNLLFNPKKNK
CVAVLDWELSTIGHPFADLASVLMQWSMPTGLEGRGLQDVNRKKLGLMEDKEFVDSYCKS
VGLNGIYKFEFYMAFAFFRMAAILQGVKKRGLEGNASNPEKAMKLGNLVKLFSEKGIAVL
EKE*
>tcag_1096699186115 /cdnaId=1096699186114 /pepId=1096699186115 /offset=0 /ttable=11 /length=309 /full_length=309 /orientation=0
ISCKKSAKTGSDDRRRQGLIILDKNSVHSLDHQNLSEFLMTNLPETGELKEISKFGTGQS
NPTYLLVTTNGKYVLRKKPPGKLLPSAHAVDREYRIIKALEETSVPVPRTLMLCEDEDVV
GTIFYLMDHVDGKIYWDPTLPESDANDRKEIYQQTVDVLAALHSIDVEKEGLMDFGKPGN
YFQRQVGRWIKQYRAAETEAYTEIESLIAWLEKNMPEDDGMISIVHGDYRLYNMIFSHSE
NKILAVLDWELSTIGHPYADLAYQCMNWYIPKIGITPGLHGLDLEGSGIPTEKEYVESYC
KKWGLMRFK
>tcag_1096678699303 /cdnaId=1096678699302 /pepId=1096678699303 /offset=0 /ttable=11 /length=301 /full_length=301 /orientation=0
LPTGLVGNICQRVIVKMANTQIDFKATSDWAKNNIENFNIPAKYTKFNSGQSNPTYLIDT
SKKKYVLRKKPEGILLKSAHAVDREYRVQLALQNNQIPVPRMYAYCDDVSILGTEFYIME
YLEGVCFEDPRLDVVPKHRRYSIFQEMSNILAEIHKVDLLKVGLSDYGPGGDYFTRQITR
WTKQYRSSETGQIDSMNQLILWLEENVPADDGKRCLVHGDFRLDNLLFDPKKSNCVAVLD
WELSTIGHPFADLASVLMQWSMPTGLEGRGLQDINRKDFGLMEDKEFVESYCENVGLNGI
Y
>tcag_1096672224149 /cdnaId=1096672224148 /pepId=1096672224149 /offset=0 /ttable=11 /length=324 /full_length=324 /orientation=0
TQRGGLRLMAEEQAIDFDKEMVGTIEVPEADRMDLEALSEWFTANVEGFEGPLSYTKFKG
GQSNPTYRIDTPARSYVLRRQPFGKLLPSAHAVDREYTVMHALGPTGFPVPKTYGLCEDP
EVIGSKFFVMGLADGRSLWNGSLPNNTPAERREIYNSMIDTFADLHTKDPIAIGLGDFGK
PTDYCARQISRWSKQYKLSETEHMPQMERLIEWLPETIPPQHESSVVHGDYRLDNMIFRS
DSNEVLAVLDWELSTLGDPIADFSYLMLNWHNPHDGRAGLEGLDLKELGIPSHDEAVERY
VARTGYPVPPMDWYFAYNLFRLAX
>tcag_1096698596509 /cdnaId=1096698596508 /pepId=1096698596509 /offset=0 /ttable=11 /length=242 /full_length=242 /orientation=0
MTTRDEIFSGTKEVDEKLVFNSDNLNDYIKKIIGNEFDIVSIKQFKGGQSNPTYLIEDKT
KNYVLRRKPPGKLLKSAHAVDREYKVITALGKTDVPVPETYCFCEDEDVIGTQFFLMDHV
DGNIYWELLLPDSDNKQRREIYLSMNDTIAKLHNVDFQKIGLSDYGKHENYMARQIHRWT
KQYKDSETQKINEMDNLIEWLPINIPEDNETTIVHGDFRLDNIIFDKKNNKVMAILDWEL
ST
>tcag_1096691884363 /cdnaId=1096691884362 /pepId=1096691884363 /offset=0 /ttable=11 /length=274 /full_length=274 /orientation=0
LPNGLVGNICRKVIVKMAETQLDFKAASDWAKINIENFYRPTKFIKFNSGQSNPTYLIET
SKKKYVLRKKPEGILLKSAHAVDREYRVQLALQNSPIPVPRMYAYCDDVSVLGTEFYIME
HIKGVCFEDPRLDVLPKHGRYSIFEEMSNVLAEIHKVDLLKVGLSDYGPGGDYFTRQITR
WTKQYRSSETGQIKSMDQLILWLEENTPEDDGKRCLVHGDFRLDNLLFDPQKNNCVAVLD
WELSTIGHPFADLASVLMQWSMPTGLEGRGLQDV
>tcag_1096667670135 /cdnaId=1096667670134 /pepId=1096667670135 /offset=0 /ttable=11 /length=274 /full_length=274 /orientation=0
ISTLDEDLLAKYLAKNIDDFQGPLTVTKFAGGQSNPTYKVDSISGSYVLRRQPPGKLLKS
AHAVDREFRVISALKDSEVPVAKAYHLCEDPDVIGSMFYIMEYCDGNIHWASKLDDISTN
QKRGEMYDEMNRVLAAMHSVDIEQVGLGDYGRPGNYYERQFTRWSGQYRASEMRIIPEMD
KLISWLQNSLPDDDGKIALVHGDYRLDNVMFSKDNQHIIAVLDWELSTLGHPYADLAYQC
MGLRLPARDIKNVMSGLGGIDAPSLGIPTEEEYV
>tcag_1096684986739 /cdnaId=1096684986738 /pepId=1096684986739 /offset=0 /ttable=11 /length=355 /full_length=355 /orientation=0
MTDRNEIFSGTKQVDDKLKIDKESLNDYLKKLMGNNIQISDITQFKGGQSNPTYLVETNI
NNFVLRRKPPGKLLKSAHAVDRECRVMTALHDTDVPVPETFGYCDDETVIGTSFFIMDHV
IGNIYWELLLPGCDPNQRREIYLSMNDTIAKLHNVDFYKVNLADYGKHENYMDRQIHRWT
KQYKDSETQMIPEINELIEWLPKNIPSDQETTIVHGDFRLDNMIFDPITHEVKAILDWEL
STLGNPIADFTYHMMSWRLPAGAKGLGMMGSDLKSLNIPSENEYAELYYKKTGREKIDNW
DFYMAYNIFRLAGIAQGIVGRVRDGTASSSEAKNYEAFVPILGKLGWSIVEGIK*
>tcag_1096673187829 /cdnaId=1096673187828 /pepId=1096673187829 /offset=0 /ttable=11 /length=268 /full_length=268 /orientation=0
IGRILDYKQFKGGQSNPTYQLITENKKYVLRRKPPGKLLKSAHAVDREYRVLSALSETPV
PTPKTFHLCEDDSVVGTAFYIMEYCDGNIYWDPVASEVTTERRKIIFDQMNYGIASLHSQ
DYIALGLKDYGKPGNYIERQVSRWSRQYFDSETEVLDSMHKLIDWLPKRMPEQKYTSIVH
GDFRLDNLIMNKEDKIMAILDWELSTIGDPLADFGYHCLLWHVGNINDTVASDLGIHNEK
EYVDLYLSRTKMELESEWEFYIIFSIV*
>tcag_1096671946709 /cdnaId=1096671946708 /pepId=1096671946709 /offset=0 /ttable=11 /length=247 /full_length=247 /orientation=0
MSRDSGLDIGRLQRYLSQAVPELETVQSAEKFSGGQSNPTYRLNCENQHYVLRSKPPGKL
LKSAHAVEREFRVMDALAGSQVPVPAMYHLCEDVNVIGSVFFIMGYENGSIFWDPALPEL
NTSERVSIYEDEIRVLAALHAIDPSRIGLSDFGRPGNYFERQIKRWTDQYRASETRSIDA
MESLMQWLSQEMPDDDGQSALIHGDYRLDNLIMAPDNTRIQAVIDWELSTLGHPLADLAY
FCMCLRM
>tcag_1096691118637 /cdnaId=1096691118636 /pepId=1096691118637 /offset=0 /ttable=11 /length=318 /full_length=318 /orientation=0
GINPTYKITSEDQEFVLRRKPPGILLPSAHAVDREYKVITALQNTEVPVPKTYGLCEDED
VIGTSFFVMDFLDGSIYWDLLLADKSPKERTEIYASKNKVIAELHKVNYENIGLSNYGKS
GNYIARQVSRWTKQYLASETENIPAMNNLIDWLPPNIPDEDETSIVHGDYRLDNMVFNAS
NNVMGVLDWELSTLGHPIADFNYHCISWRNIPHLADKKFCSENGIPTEEEYINMYSKHTG
KKLDEHWEFYTIFNIFKLAGILQGIMGRVRDGTAASKHAEERGNQVAPLAEAAWDLVERT
TNKSIAVPFMARKQNYI*
>tcag_1096679081203 /cdnaId=1096679081202 /pepId=1096679081203 /offset=0 /ttable=11 /length=297 /full_length=297 /orientation=0
LPNGLVGNICWKVIVTMVETQLDFKAASDWAETNIENFYRPTKFIKFNSGQSNPTYLIET
SKKKYVLRKKPEGVLLKSAHAVDREYRVQSALQNSLIPVPRMHAYCDDVSVLGTEFYIME
HIKGVCFEDPRLDVVPQHRRYSIFEEMSNVLAEIHKVDLLKVGLSDYGPGGDYFTRQITR
WTKQYRSSETDQINSMNQLILWLEENTPVDDGKRCLVHGDFRLDNLLFDPKKNNCVAVLD
WELSTIGHPFADLASVLMQWSMPTGLEGRGLQDVNRKEFGLMEDKEFVASYCENVV*
>tcag_1096690838471 /cdnaId=1096690838470 /pepId=1096690838471 /offset=0 /ttable=11 /length=267 /full_length=267 /orientation=0
ICNWTDIKHRRRKVSLMNETSSNNPDGHKIFSGTKEVAANLRFNESGLQEWFGDNIPSAG
RIEKIAQFKGGQSNPTYKITTEKQEFVLRRKPPGTLLPSAHAVDREYKVMTALQSTQVPV
PKTYGLCEDEEVIGTPFFVMDFLGGDIYWDLLLGDKTPRERTEIYTSKNNVIAQLHMVDY
QSVGLSDYGKPGNYIARQVSRWTKQYIASETQNIPAMNKLIDWLPSNIPDEDETSIVHGD
YRLDNMVFNANNNVMGVLDWELSTLGH
>tcag_1096699754825 /cdnaId=1096699754824 /pepId=1096699754825 /offset=0 /ttable=11 /length=348 /full_length=348 /orientation=0
IYLVKQAHMFNINKLNEFLAGKLEDFHEISKVGQFNAGQSNPTFVIEDSNYKRYVLRKKP
PGKLLPSAHAVDREYKVQKALFNTDVPVAKMYLYCDNQDIIGTEFYIMEYLEGRVFEDTT
LPGHSPKDRSLIYNSMNETLAALHKIKPEDVGLENFGRPGSYFLRQLKRWSQQWEISKQQ
DIPEMPLLIEWLSNNIPESDETTIVHGDYRLGNLIYDLNEPKVIAVLDWELSTLGHPLAD
LGYNLMLHEEDSDVRSGFSLKNLDLVKLGIPTKDYLVEKYCEMVNRDIINPNFYIVFSMF
RNVAILEGVLARGRAGNASSSLAEEKGAMSKPIAKIAWDLVQNSKLD*
>tcag_1096669218111 /cdnaId=1096669218110 /pepId=1096669218111 /offset=0 /ttable=11 /length=259 /full_length=259 /orientation=0
LTAGERQYVLRRKPPGELLASAHAVDREYRVLDALRDTDVPVPDAVALCEDDNVIGSMFY
LMEHLEGRIFWDPAVPEVDNTERTAIYDEMNRVLAALHSVNVDTVGLSDYGKPGNYYARQ
IGRWTKQYRASETETVADMEALIEWLPNHIPEGEETIALVHGDYRLDNMIFHPTKPRIIG
ILDWELSTLGDPLADLAYQLMAWQFPREGGIAGLAGMDRNELGLPSDEDYIAAYCQRTGR
SGIDNWPFYMAFCFFRIAA
>tcag_1096669363547 /cdnaId=1096669363546 /pepId=1096669363547 /offset=0 /ttable=11 /length=254 /full_length=254 /orientation=0
MGTLLASAHAVDREFRVLSALAPTNVPVPVPIALCEDDNVIGSMFYIMEYLGGRVFWDPA
LPEVSDEDRAAIYDQMNQVMANMHCLDVHQVGLSDYGKPGNYFERQIGRWTKQYRAAETE
TISAMEKLIDWLPGNMPADDSRVSLVHGDYRLDNMIFHPTEPRIIGILDWELSTLGHPLA
DLAYQLMAWQFPREAGINGLAGLSRVELKIPDDETYIRLYCERTGQPGIEDWNFYMAFCF
FRLASITQGIRKRA
>tcag_1096691413735 /cdnaId=1096691413734 /pepId=1096691413735 /offset=0 /ttable=11 /length=254 /full_length=254 /orientation=0
MDNNEYLTSTEKFTGTMDVQEKLKFPEKKLEEYLSDTIPDFEGNLSVKEFKGGQSNPTYQ
LITPRKKYVLRRKPPGKLLPSAHAVDREYRVITALNSVNYAVPKTFCLCEDESIIGTIFY
VMEMVDGRIIWEPTIPNSSPDIRKEIFAAKNKTLAKLHNVDYKKIGLESFGKPGNYFSRQ
ISRWTKQYIASETENIKEMQSLIEWLPNNIPGKDETSIVHGDYRIDNMVLHPTESKVLAV
LDWELSTLGHPLGD
>tcag_1096693031601 /cdnaId=1096693031600 /pepId=1096693031601 /offset=0 /ttable=11 /length=290 /full_length=290 /orientation=0
NLVLRRKPPGKLLPSAHAVDREYKVITALYETDVPVPKTYGLCEDDDVAGTAFFVMDFLD
GNLFWDPMIPSMTNIDRTEIYKNKNKTLAKLHSVDYKKIGLEDYGKPGNYVARQVSRWSK
QYRASETDNIEAMNNLIDWLPKNIPDDDETTIVHGDYRLDNMILKNNEVVGILDWELSTL
GHPIADFSYHCLSWRTQEAFWDQAKLKELGIPSEREYMEMYCENSGKDLSNNWEFYMAFN
MFKIAGILQGILGRVRDGTAASKHAEERGNMVFPLSEAAWSTIEENFLK*
>tcag_1096685600133 /cdnaId=1096685600132 /pepId=1096685600133 /offset=0 /ttable=11 /length=354 /full_length=354 /orientation=0
LTDQNTSELFAGTMPVSEKHGFDTKKLNDYLAKHLKNFSGPITVEEFKGGQSNPTYLIKT
STDSYVLRRKPPGLLLKSAHAVDREYKVIKALNMTDVPVPIAYLHCEDESVIGTEFFLMS
FVEGTVFWEPHIPEAKDNKQRSDIYKSLSETIYKLHNVKPSDIGLEDYGRPGNYVARQVS
RWSKQYVASETETIEAMNNLMEWLPENLPTEKPLCLVHGDFSLTNVIIDNESDQVASILD
WELSTLGDPMADFSYHCLQYKLNPILSDAAQCRNLGIPTEKEYLKLYADKVDYYIDSEWD
LYMSFNLFKLAGISQGIMGRVRDGTAAGVNAEETGMRARLLAESAWDLVKDRT*
>tcag_1096701324815 /cdnaId=1096701324814 /pepId=1096701324815 /offset=0 /ttable=11 /length=267 /full_length=267 /orientation=0
KMAKTQLDFKATSDWAETNVENFYIPAKYTKFNSGQSNPTYLIETSKKKYVLRKKPEGIL
LKSAHAVDREYRVQLALQNSVIPVPRMYAYCDDISILGTEFYIMEYLEGVCFEDPRLDVV
PQHRRYSIFEEMSNILAEIHKVDLLKVGLSDYGPGGDYFNRQITRWTKQYRSSETGQINS
MNQLILWLEENVPADDGKRCLVHGDFRLDNLLFDPQKSNCLAVLDWELSTIGHPFADLAS
VLMQWSMPTGLEGRGLQDINRKEFGLM
>tcag_1096687224777 /cdnaId=1096687224776 /pepId=1096687224777 /offset=0 /ttable=11 /length=297 /full_length=297 /orientation=0
TKNYVLRRKPPGKLLKSAHAVDREYKVITALGKTDVPVPETYCFCEDENVIGTQFFLMDH
VDGNIYWELLLPDSNKNQRREIYLSMNDTIAKLHNVDFQKIGLSDYGKHENYMARQIHRW
TKQYKDSETQKINEMDNLIEWLPINIPEDNETTIVHGDFRLDNMIFDKQNNKVMAILDWE
LSTLGNPIADFTYHMMSWRLPAAAKGLGMMGSNLEELNIPSEHEYAEMYYKKTGRSKIEN
WDFYMAYNIFRLAGIAQGIVGRVRDGTASSSEAKNYESFVPILGKLGWNIVEEAAK*
>tcag_1096685693295 /cdnaId=1096685693294 /pepId=1096685693295 /offset=0 /ttable=11 /length=346 /full_length=346 /orientation=0
IMNEQFSGTKEVAENLAFNLDALNQYLEEISSEIGRVLDYKQFKGGQSNPTYQLITENKK
YVLRRKPPGKLLKSAHAVDREYRVLSALSETPVPTPKTFHLCEDDSVVGTAFYIMECCNG
NIYWDPVASEVSADRRKVIFDQMNYGIASLHSQDYIALGLEDYGKSGNYIERQVSRWSRQ
YFDSETEVLDSMHKLIDWLPKRMPEQKYTSIVHGDFRLDNLIMNNEDKIMAILDWELSTI
GDPLADFGYHCLLWHVGNINDTVASDLGIHNEKEYVDLYLSRTKMELESEWEFYIIFSLF
KVAAISQGILGRVRDGTAASDFAVEMGKRAKSLADLGWEKAKKIS*
>tcag_1096667937059 /cdnaId=1096667937058 /pepId=1096667937059 /offset=0 /ttable=11 /length=284 /full_length=284 /orientation=0
IFTFFKKSMNNKFKGEYSGTKNVSERHEIDQNKLQEFLNDKLENFGDIKSIEEFVGGQSN
PTYLLKTQRESYVLRRKPPGKLLKSAHAVDREYKVIAALNKTDVPVPKAYIHCEDESVIG
TEFFLMSFVDGEVMWEPHIPQASNEERQKIYHSMNETIAMLHSVDHESIGLETFGKPGNY
VGRQVARWSKQYVASETREIKSMNNLMEWLPKNLPAEKATKLVHGDFSLSNVMIDLKTFK
ICAILDWELSTLGDPAADFSYHCIQYKLNPVLSDEKQCKDLGIP
>tcag_1096675016737 /cdnaId=1096675016736 /pepId=1096675016737 /offset=0 /ttable=11 /length=285 /full_length=285 /orientation=0
IFTFFKKSMNSKFKGEYSGTKIVSERHEIDQNKLQEFLNDKLENFGDIKSIEEFVGGQSN
PTYLLKTQRESYVLRRKPPGKLLKSAHAVDREYKVIAALNKTDVPVPKAYIHCEDESVIG
TEFFLMSFVDGEVMWEPHIPQASNEERQKIYHSMNETIAMLHSVDHESIGLETFGKPGNY
VGRQVARWSKQYVASETREIKSMNNLMEWLPKNLPAEKATKLVHGDFSLSNVMIDLKTFK
ICAILDWELSTLGDPAADFSYHCIQYKLNPVLSDENMQRFGYSY*
>tcag_1096680609093 /cdnaId=1096680609092 /pepId=1096680609093 /offset=0 /ttable=11 /length=298 /full_length=298 /orientation=0
IFTFLEKSMNSKFKGEYSGTKNVSERHTIDQNKLQEFLNDKLDNFGEINSIEEFVGGQSN
PTYLLKTQRESYVLRRKPPGKLLKSAHAVDREYKVIAALNKTDVPVPKAYIHCEDESVIG
TEFFLMSFVDGEVMWEPHIPQASNEERQKIYHSMNETIAMLHSVDHESIGLETFGKPGNY
VGRQVARWSKQYVASETREIKSMNNLMEWLPKNLPAEKATKLVHGDFSLSNVMIDLKTFK
ICAILDWELSTLGDPAADFSYHCIQYKLNPVLSDEKQCKDLGIPTEMEYLEMYEEKTG
>tcag_1096683030723 /cdnaId=1096683030722 /pepId=1096683030723 /offset=0 /ttable=11 /length=276 /full_length=276 /orientation=0
LPTGLVGNICQMVIVHMSKSQLDFKATSDWAEINVENFYRPAKYTKFNSGQSNPTYLIET
SKKKYVLRKKPEGILLKSAHAVDREYRVQTALKNSPIPVPRMYAYCKDVSVLGTEFYIME
YIKGVCFEDPRLDVVPQHRRYSIFEEMSNILAEIHKVDLLKVGLSDYGPGGDYFTRQITR
WTKQYRSSETGQIKSMNHLILWLEENIPADDGKRCLVHGDFRLDNLLFDSKKNNCVAVLD
WELSTIGHPFADLASVLMQWSMPTGLGGTRFARRK*
>tcag_1096681816365 /cdnaId=1096681816364 /pepId=1096681816365 /offset=0 /ttable=11 /length=290 /full_length=290 /orientation=0
ILFFRRKPPGKLLPSAHAVDREYKVITALYETDVPVPKTYGLCEDDDVAGTAFFVMDFLD
GDLFWDPMIPSMTNRDRTEIYKNKNKTLAKLHSVDYKKIGLEDYGKPGNYVARQVSRWSK
QYRASETDNIEAMNNLIDWLPKNIPDDDETTIVHGDYRLDNMILKNNEVVGILDWELSTL
GHPIADFSYHCLSWRTQEAFWDEAKLKELGVPSEREYMEMYCENSGKDLSKNWEFYMAFN
MFKIAGILQGILGRVRDGTAASKHAEERGNMVFPLSEAAWSTIEENFLK*
>tcag_1096695117885 /cdnaId=1096695117884 /pepId=1096695117885 /offset=0 /ttable=11 /length=260 /full_length=260 /orientation=0
MTTRDEIFSGTKEVDEKLVFNSDNLNDYLKKIIGNEFDIVSIKQFKGGQSNPTYLIQDKT
KNYVLRRKPPGKLLKSAHAVDREYKVITALGKTDVPVPETYCFCEDENVIGTQFFLMDHV
DGNIYWELLLPDTDNNQRREIYLSMNDTIAKLHNVDFQKIGLSDYGKHENYMARQIHRWT
KQYKDSETQKINEIDNLIEWLPINIPEDNETSIVHGDFRLDNMIFDKQNNKVMAILDWEL
STLRQSYSRFYLSHDVMATA
>tcag_1096685801213 /cdnaId=1096685801212 /pepId=1096685801213 /offset=0 /ttable=11 /length=342 /full_length=342 /orientation=0
LTDQNTSELFAGTMPVSEKHGFDTKKLNDYLAEHLENFSGPITVEEFKGGQSNPTYLIKT
STDSYVLRRKPPGLLLKSAHAVDREYKVIKALNMTDVPVPIAYLHCEDESVIGTEFFLMS
FVEGTVFWEPHIPEAKDNKQRSDIYKSLSETIYKLHNVKPSDVGLEDYGRPGNYVARQVS
RWSKQYVASETETIEAMNNLMEWLPENLPTEKPLCLVHGDFSLTNVIIDNESDQVASILD
WELSTLGDPMADFSYHCLQYKLNPILSDTAQCKNLGIPTEKEYLKLYADKVDYYIDSEWD
LYMSFNLFKLAGISQGIMGRVRDGTAAGVNAEETGMRARLLA
>tcag_1096693522353 /cdnaId=1096693522352 /pepId=1096693522353 /offset=0 /ttable=11 /length=307 /full_length=307 /orientation=0
EISVGPITVEEFKGGQSNPTYLIKTSTDSYVLRRKPPGLLLKSAHAVDREYKVIKALNMT
DVPVPIAYLHCEDESVIGTEFFLMSFVEGTVFWEPHIPEAKDNKQRSDIYESLSETIYKL
HNVKPSDIGLEDYGRPGNYVARQVSRWSKQYVASETETIEAMNNLMEWLPENLPTEKPLC
LVHGDFSLTNVIIDNESDQVASILDWELSTLGDPMADFSYHCLQYKLNPILSDAAQCKNL
GIPTEKEYLKLYADKVDYYIDSEWDLYMSFNLFKLAGISQGIMGRVRDGTAAGVNAEETG
MRARLLX
>tcag_1096671466377 /cdnaId=1096671466376 /pepId=1096671466377 /offset=0 /ttable=11 /length=285 /full_length=285 /orientation=0
LIEDKTKNYVLRRKPPGKLLKSAHAVDREYKVITALGKTDVPVPETYCFCEDEDVIGTQF
FLMDHVDGNIYWELLLPDSDINQRREIYLSMNDTIAKLHNVDFQKIGLSDYGKHENYMAR
QIHRWTKQYKDSETQKINEMDNLIEWLPINIPEDNETTIVHGDFRLDNMIFDKQNNKVMA
ILDWELSTLGNPIADFTYHMMSWRLPAAAKGLGMMGSNLEELNIPSEHEYAEMYYKKTGR
SKIENWDFYMAYNIFRLAGIAQGIVGRVRDGTASSSEAKNYESFX
>tcag_1096683079387 /cdnaId=1096683079386 /pepId=1096683079387 /offset=0 /ttable=11 /length=342 /full_length=342 /orientation=0
LTDQNTSKLFAGTMPVSEKHGFDTKKLNDYLAEHLENFSGPITVEEFKGGQSNPTYLIKT
STDSYVLRRKPPGLLLKSAHAVDREYKVIKALNMTDVPVPIAYLHCEDESVIGTEFFLMS
FVEGTVFWEPHIPEAKDNKQRSDIYKSLSETIYKLHNVKPSDIGLEDYGRPGNYVARQVS
RWSKQYVASETETIEAMNNLMEWLPENLPTEKPLCLVHGDFSLTNVIIDNESDQVASILD
WELSTLGDPMADFSYHCLQYKLNPILSDAAQCKNLGIPTEKEYLKLYADKVDYYIDSEWD
LYMSFNLFKLAGISQGIMGRVRDGTAAGVNAEETGMRARLLA
>tcag_1096682041653 /cdnaId=1096682041652 /pepId=1096682041653 /offset=0 /ttable=11 /length=347 /full_length=347 /orientation=0
MSQTLHKYDPERLCTYLQHHVAEFSGLAEIVKFSDGQSNPTYKLTDTAGRHFVLRAKPPG
TLLKSAHAVDREFRVMTALATTAVPVPQMLHLSGEDSPLGAQFLVMEHLEGRVFWDPALP
EQSPKFRQDAYHALVRTLAALHDVDPQAVGLADFGKPGNYFSRQVARWTGQYRACETQTR
PDMDWTIAWLERNMVPDDGQTAIVHGDYRLDNVMFDADTPDMIAVLDWELSTLGHPFADL
AYQCMGLRLPQDGMIKGLEGIDRKAQGLPEEADYVAQYCALRGIAPPENWAFYMVFSFFR
LAAILEGVLHRAQSGNASNPRGMNTMSRSIATLAQAAKHTAQGRVS*
>tcag_1096692676097 /cdnaId=1096692676096 /pepId=1096692676097 /offset=0 /ttable=11 /length=263 /full_length=263 /orientation=0
MGNDLHETDENTGTMEVLERHQFDVSKLQDFMYENIEGFEGNIQLEEFKGGQSNPTYKVI
TPNQSYVLRRKPPGKLLKSAHAVDREYKVITGLNKTDVPVPKSYALCEDDDVIGTAFYLM
EFKDGRVLWDAAMEDSDKDEAFGVYKSMNDSMAKLHLVNPSEIGLEDFGKPGNYVGRQVS
RWSKQYVDSETENIDSMNCLIDWLPKNLPSEKRTGIVHGDYSLTNVMIGKNDPNVIAILD
WELSTLGDPCADFNYHCLQYIMN
>tcag_1096670057179 /cdnaId=1096670057178 /pepId=1096670057179 /offset=0 /ttable=11 /length=298 /full_length=298 /orientation=0
ITMSMTPELVAVLPAHKFDEARLLNWLQQALPEFGNQMDVRQFQGGQSNPTFLLDTGTKR
YVLRKKPPGKTLPSAHMVEREYRVMRALAEHTSVPVPCARVLCEDSNVIGTPFYIMDFLE
GRIQSHSALRELEREERLTSHHSAIDTLAALHSVDVNAVGLSDYGRPEGYVARQVARWSK
QYRVSQTDDLPAMEKLMTWLPENLPARDETAIAHGDYRFGNLILAPEHPKVIAILDWELS
TLGHPLADLAYYCLPYHLPADMPGMRGVNGENLQELGIPSEQETIARYCAQTGRDGIE
>tcag_1096687926349 /cdnaId=1096687926348 /pepId=1096687926349 /offset=0 /ttable=11 /length=290 /full_length=290 /orientation=0
PLNKQKLVPYLVHHIEGFSGLKNVRKFSIGQSNPTFLLETDTNSYVIRRKPDGPLLKSAH
AIDREYRVQKALYNTPVPVAKMLHYCNDDSILGVEFYVMEFVDGIVYEDPALPGLTNSDR
QKVFSEINRGLSSLHKVDIETVGLTDFGAEGNYYERQIGRWSKQYLSSETEKISEMNEMM
EELPKKIPIDNSPRSLVHGDFRLDNMIFDKNEPKLLAIIDWEICTTGHPIADLASLIMQW
EQKAGRISRGLQGVERGLLGIPSDEDFIKEYCKFRNIQYIKDFNFYLAFC
>tcag_1096686792799 /cdnaId=1096686792798 /pepId=1096686792799 /offset=0 /ttable=11 /length=351 /full_length=351 /orientation=0
LSKITIMSDQFSGVKDVSEHLKFDLTHLNTYLEENLASIGRVLDYKQFKGGQSNPTYLLE
AEKGKFVLRRKPPGSLLKSAHAVDREYKVLTSLMDTDVPTPKTFLLCEDDKVIGTQFYIM
EFSEGVIYWDPLASEAEKDKRKKIFDEMNKGIALLHLQDINKIGLNDFGKEGNYIERQIS
RWTRQYIDSETEKIDSMHRLIEWLPKKIPDQKYTSIVHGDYRLDNIVFDGSNNSIAILDW
ELSTIGDPLADFAYHCLLWHIGDISVSAASEIGIFSEKEYLENYLRRTNFKLENDWNFYI
IFSLFKVAGICQGILGRVRDGTASSDFAIQMGKRAKTFADLGWEKAKKIL*
>tcag_1096697766823 /cdnaId=1096697766822 /pepId=1096697766823 /offset=0 /ttable=11 /length=294 /full_length=294 /orientation=0
ISTENNAYVLRRKPPGKLLPKAHAVDREYKVITALYETDVPVPKTYGLCEDDSVVGTPFF
LMEYVDGTVYWDHMLPKCSPEERALIYKNKNKVIASLHSVDYKKVGLEDYGKSGNYVARQ
VNTWTRQYLASETENIDEMNKLIEWLPKNIPEDDETSIVHGDFRLDNMIYSNFDVVGVLD
WELSTLGHPIADFCYHCLTWRTLPNFYDHTKLKDLGIPNEMQYRDMYSEQTGKDLSQDWE
FYMVYSLFKVAAICQGILGRVRDGTAASKHAEERGMNVFPLSKGAWSIVESNF*
>tcag_1096686214749 /cdnaId=1096686214748 /pepId=1096686214749 /offset=0 /ttable=11 /length=252 /full_length=252 /orientation=0
IYYWSSSKSRWRKIFIMEPLDDAKFSGTKEVAEHLTIEAAKLQPWIDEFVPKAGKIKSIE
QFKGGQSNPTYKITTDSKSLVLRRKPPGKLLPSAHAVDREYKVITALYDTDVPVPKTYGL
CEDDDVAGTAFFVMDFLDGDLFWDPMIPSVTNKDRTKIYQNKNKTLAKLHSVDYKKIGLE
DYGKPGNYVARQVSRWSKQYRASETDDIEAMNNLIEWLPKNIPDDDETSIVHGDYRLDNM
ILKNNQVMGILD
>tcag_1096667511581 /cdnaId=1096667511580 /pepId=1096667511581 /offset=0 /ttable=11 /length=267 /full_length=267 /orientation=0
MSDDTQTLDTNAVCSYLREKLPGFDGNITAQKFAGGQSNPTFLLQTGAGNYVLRRKPPGQ
LLKSAHAVDREFRVQRALQGSDVPVARMHVLCEDASVIGSDFYIMDHVAGRNFNEPTMHG
LDNAGRSAVIDDMNRVLAALHNVEIDQVGLSDFGPPGHYLERQVTRWSKQYRATETKDIP
AMNALMDRLFDEMPEDDGQRTLVHGDYRIDNMIFEANGTRCLAVLDWELSTIGHPFADLA
SVIMQWQLPAGSEGRGLMGVDRAAVGX
>tcag_1096698117211 /cdnaId=1096698117210 /pepId=1096698117211 /offset=0 /ttable=11 /length=346 /full_length=346 /orientation=0
IVKRMSGDPLNKEKLIPYLADNIEGFSHLKNVKKFSIGQSNPTFLLETGTASYVIRRKPD
GPLLKSAHAIDREYRVQKALYDTPVPVAKMVHYCDDQSILGVDFYIMEFVDGIVYEDPAL
PSLTKEDRAKVFSEINRGLSSLHEVNIDVVGLTDFGADGNYYERQISRWAKQYLSSETEK
ISEMNEMMEELPKKIPIDNSSRSLVHGDFRLDNMIFDKNEPKLLAIIDWEICTTGHPIAD
LASLIMQWEQTAGKISRGLKGIERGPLGIPSDEEFIKEYCRFRDIEYIKDFNFYLAFCFF
RMACVIQGVKKRALSGIAANPERSNRETLSVPKLAARAYELMKAL*
>tcag_1096698097083 /cdnaId=1096698097082 /pepId=1096698097083 /offset=0 /ttable=11 /length=329 /full_length=329 /orientation=0
IMAEFDPSENTGTIPVQEKHQFDLGNLQHFMETNVDDFSGKLTVEEFAGGQSNPTYLLSA
GTRQYVMRRKPPGVLLKSAHAIDREYRVIRALENTNVPTAKAFALCMDEGVIGTSFYVME
YLEGRVIWDSTSGPYAPEERARFWDSANDAIAKLHCVDFESVGLSDFGKHGNYVARQLKR
WSEQYEYTKFGDNPYMDNLIEYLSRNIPSEDSTACAIVHGDPKIDNMMMHLERDEVIGIL
DWELSTLGNPVSDFAYMCMRYRDSLRDVNLKSLGIPTEEEYVEVYCRRTGRSAIEDWDYY
IAFNMFRLAAILQGIAKRVKDGTASSKNA
>tcag_1096686296789 /cdnaId=1096686296788 /pepId=1096686296789 /offset=0 /ttable=11 /length=364 /full_length=364 /orientation=0
VPEGRLDDGQCGCEGRAALDFQGEGGRAADGAEGRGRGDADSWRNRAEPGHAAGRDLYRS
SHAQAGRWAGCRPPPPGRAGGVAQVFQRAVNGMELDRVGAWCAAHVPGFAGLEAAAQITG
GQSNPTYLLRAASGNYVLRRKPLGQLLKSAHAVDREYRVQKALAGSGVPVAPMLAYCADD
SVIGSEFYVMGHVAGRSFDDPRLGQVSEAGRAPLIHAMIDTLAAIHRVDLEAAGLTDYGR
PGNYFRRQIDRWSRQYAASETGTVPDMDALIAALDRACPDDDGRATLVHGDYRIDNLLFA
PDAPRVAAVLDWELSTIGHPFADIAAVIMQWQMPPGGEGRGLAGVDRTAQGLPTDAEVVA
RYAA
>tcag_1096684150761 /cdnaId=1096684150760 /pepId=1096684150761 /offset=0 /ttable=11 /length=342 /full_length=342 /orientation=0
MSGDPLNKEKLLPYLENNIDGFSHLKNVKKFSIGQSNPTFLLETDRASYVIRRKPDGPLL
KSAHAIDREYRVQKALYDTPVPVAKMLHYCDDQSILGVDFYIMEFVDGIVYEDPALPSLP
KEDRAKVFSEINRGLSSLHEVNIDTVGLTDFGADGNYYERQISRWGKQYFSSETEKISEM
NEMMEELPKKIPIDNSSRSLVHGDFRLDNMIFDRKEPKLLAIIDWEICTTGHPIADLASL
IMQWEQTAGKISRGLKGVERGPLGIPSDEEFIKEYCRFRNIEYIKDFNFYLAFCFFRMAC
VIQGVKKRALSGIAANPERSNRETLSVPKLAARAYELMKAL*
>tcag_1096674994009 /cdnaId=1096674994008 /pepId=1096674994009 /offset=0 /ttable=11 /length=345 /full_length=345 /orientation=0
MSSIPGIDLESVTAWLDANVDGLEAPYDFSLIEGGRSNLTYMVTDGNGRCFVLRRPPLGH
VLATAHDMAREHKIISAVGTTNVPVPQTLGLCSDDSVNQAPFYVMDFVDGVVLDSPEKGA
ELSVEQRELVAFNLIDVMADLHAVDVDAVGLGDLARREGYVERQVKRWTRQWADSRTRDL
AAIDEVAELLAASIPEQQSVSIAHGDYRLGNCLTDLENNRIAAVLDWELCTLGDPLADLG
YLGVYWADPEGNGQRSNDPTGAGQFPPYEQLVERYAARTGRDVSNIPYYVAFSAFRLAVI
SEGVYARYLHGAMGDDVDPEILNGFRDAVEELAVGALTRLRSGI*
>tcag_1096671444669 /cdnaId=1096671444668 /pepId=1096671444669 /offset=0 /ttable=11 /length=284 /full_length=284 /orientation=0
MPVSEKHGFETEKLNAYLTEHLENFSGPITVEEFKGGQSNPTYLIKTSTDSYVLRRKPPG
LLLKSAHAVDREYKVIKALNMTDVPVPKAYLHCEDENVIGTEFFLMSFVAGTVFWEPHIP
EAKDNNQRSNIYKSLSETIYKLHNVIPNDVGLDDYGRPGNYVARQVSRWSKQYVASETET
IEAMNNLMEWLPENLPTEKPLCLVHGDFSLTNVIIDNESDQVASILDWELSTLGDPMADF
SYHCLQYKLNPVLSDSAQCKNLGIPSEKEYVKLYADKVDYYIDQ
>tcag_1096677241331 /cdnaId=1096677241330 /pepId=1096677241331 /offset=0 /ttable=11 /length=295 /full_length=295 /orientation=0
IIDVRLEIDTAKLFTYLHANGFPAGEPLIKQFNKRQSNPTYFLQANDGSKWVLRKKPPGE
LLRGAHQVNREYRVMKALENTPVPVPKMLLYCEDESIIGTEFYVMEFVEGRVLEDLTLPD
CSPAERRQIYDSLNDVLGDLHDVDFKSVGLEGFGKETGYIQRQLKTWGNQYKAADPIVRD
HKDHGPWMDQLLEWLLANVDDMMNSSSSTGIAHGDYRLGNVIVHPTEPKVVAVLDWELST
IGEPLADLAYCCMMYYGAGSLAMSESPPEGMPSEDEFVARYLKRRGMAPMDPQLW
>tcag_1096677816701 /cdnaId=1096677816700 /pepId=1096677816701 /offset=0 /ttable=11 /length=329 /full_length=329 /orientation=0
IVKKMSKEPLNKEKLVPYLSHHIEGFSSLKNVKKFSIGQSNPTFLLETDSTSYVIRRKPD
GPLLKSAHAIDREYKVQNALYDTPVPVPKMFHYCNDQSILGVDFYIMEYVDGIVYEDPAL
PGLTNRYREKVFSEINRGLSSLHKVDISSVGLADFGADGNYYERQISRWSKQYLSSETEK
IREMNEMMEELPKRIPVDNSPRSLVHGDFRLDNMIFDKNEPKLLAIIDWEICTTGHPIAD
LASLIMQWEQKAGKISRGLQGVEREPLGIPSDETFIKEYCEFRNIDYIKDFNFYLAFCFF
RMACVIQGVKKRALSGIAANPERSNRETL
>tcag_1096683553485 /cdnaId=1096683553484 /pepId=1096683553485 /offset=0 /ttable=11 /length=375 /full_length=375 /orientation=0
IFAPEAGNFPRGPFVASCIHSSALRGEYTMAHAVEGIQAEAVTAWFEANIPGAQGPFEFS
LIAGGHSNLTYAVTDQGGQRYVLRRPPLGHVLQSAHDVAREHRIISALAGQAVPVAPALG
LCEDPAVNDAPFYVMRFVEGAVLHDAESAQGLPLAERAAIGEHVIDVLAALHALDPDAVG
LGTLGRKEAYLARQLKRWTTQWENSKQREIPAMEAARALLGERMPEQVGASIVHGDYRLG
NMIVADGRIQGVLDWELCTLGDPLADVGYLLNAWVQPGEVDTRQGDQAPTAVGGFGDRDA
LAARYAAQTGRDLSQIAYYRAFSHWRLAAIGEGVYKRYLLGAMGTREDLDLSEFADSVVR
RAEAALELLEGGKG*
>tcag_1096690954605 /cdnaId=1096690954604 /pepId=1096690954605 /offset=0 /ttable=11 /length=245 /full_length=245 /orientation=0
PTYKISTENNAYVLRRKPPGKLLPKAHAVDREYKVITALYETDVPVPKTYGLCEDDSVVG
TPFFLMECVDGTVYWDHMLPKCSPEERALIYKNKNKVIASLHSVDYREVGLEDYGKSGNY
VARQVNTWTRQYLASETENIDEMNKLIEWLPKNIPEDDETSIVHGDFRLDNMIYSNFDVV
GVLDWELSTLGHPIADFCYHCLTWRTLPNFYDHAKLKDLGIPNEMQYRDMYSEQTGKDLS
QDWXX
>tcag_1096679986767 /cdnaId=1096679986766 /pepId=1096679986767 /offset=0 /ttable=11 /length=287 /full_length=287 /orientation=0
PGQLLPSAHAVDREFRVLTALGKTDVPVPKTHLVCMDEAILGTPFYVMDYVEGQVYWNAL
LPDATPDQRFQVFDSMNDSIAKLHQVDYESLELSDFGRPGNYVGRQLTRWGKQYRNADYE
KIPEMDLLIEWLQERIPDQNQTSIVHGDYRLDNMIFDPRQNRVLAILDWELSTLGDPLAD
FAYHVMQWRVPMDLHRGIGGADLRSLGIPEEQSYLDSYCKRTGRTGIKDWEFYMVFSLFK
MSAICYGILVRIHHGTASSEHAQQTGSLAQPFAKLGWEQVTQKKLD*
>tcag_1096669282773 /cdnaId=1096669282772 /pepId=1096669282773 /offset=0 /ttable=11 /length=289 /full_length=289 /orientation=0
LKNSLEGNPNPTYLLKTQRESYVLRRKPPGKLLKSAHAVDREYKVIAALNKTDVPVPKAY
IHCEDETVIGTEFFLMSFVDGEVMWEPHIPQASNEERQKIYHSMNETIAMLHSVDHERIG
LETFGKPGNYVGRQVARWSKQYVASETREIKSMNNLMEWLPKNLPAEKATKLVHGDFSLS
NVMIDLKTFKICAILDWELSTLGDPAADFSYHCIQYKLNPVLSDEKQCKDLGIPTEMEYL
EMYEEKTGYQIKPEWNLYMGFNLFKLAAISQGIMGRVRDGTAAGKNADS
>tcag_1096684180755 /cdnaId=1096684180754 /pepId=1096684180755 /offset=0 /ttable=11 /length=358 /full_length=358 /orientation=0
INHYLLSQRKKRIMNDQFSGTKDVSENLTFDLGALNDYLDNQNIGMPKILDYKQFKGGQS
NPTYLLTSLENKYVLRRKPPGKLLKSAHAVDREFKVLTGLNKTNVPTPKTIILCEDENVI
GTPFYLMEYCNGKIYWDPVASEVDKSRRKMLFDQMNLGISRLHTQDYKSIGLEDYGKPGN
YIERQVSRWTKQYFDSETETLESMHSLIEWLPKYTPKQKYTSIVHGDYRLDNVVFHDNDE
IQAMLDWELSTIGDPLADFGYHCMLWHVGEISDDIAKSLGIHSEKEYVDLYLSRTKMELE
SEWDFYIIFSLFKAAGICQGILGRVRDGTAASDFAVEMGKRAKIYANLGWEKAKKIS*
>tcag_1096675045695 /cdnaId=1096675045694 /pepId=1096675045695 /offset=0 /ttable=11 /length=235 /full_length=235 /orientation=0
IFIMEPLDDAKFSGTKEVAEHLTIEASKLQPWIDEFVSEAGKINSIEQFKGGQSNPTYKI
TTDTKSLVLRRKPPGKLLPSAHAVDREYKVITALYETDVPVPKTYGLCEDDDVAGTAFFV
MDFLDGDLFWDPMIPSVTNKDRTEIYQNKNKTLAKLHSVDYKKIGLEDYGKPGNYVARQV
SRWSKQYRASETDDIEAMNNLIEWLPKNIPDDDETTIVHGDYRLDNMILKNNQVM
>tcag_1096689076403 /cdnaId=1096689076402 /pepId=1096689076403 /offset=0 /ttable=11 /length=266 /full_length=266 /orientation=0
VLRRKPPGKLLPSAHAVDREYRVITALNSVNYAVPKTFCLCEDESIIGTIFYVMEMVDGR
IIWEPTIPNSSPDTRKEIFAAKNKTLAELHNVDYKKIGLESFGKPGNYFSRQISRWTKQY
IASETENIKEMQSLIEWLPNNIPGKDETSIVHGDYRIDNMVLHPTESKVLAVLDWELSTL
GHPLGDFTYHLMQWFMPEVEGGAGTQSLSNVNYKELGIPDAEDYIKMYCEQTNRKEIDNI
DFYLAYNFFRLAGILQGILGRVRDGX
>tcag_1096678402739 /cdnaId=1096678402738 /pepId=1096678402739 /offset=0 /ttable=11 /length=292 /full_length=292 /orientation=0
MSGDPLNKEKLLPYLANNIDGFSHLKNVKKFSIGQSNPTFLLETDRASYVIRRKPDGPLL
KSAHAIDREYRVQKALYDTPVPVAKMLHYCNDQSILGVDFYIMEFVDGIVYEDPALPSLP
KEDRAKVFSEINRGLSSLHEVNIDTVGLTDFGADGNYYERQISRWGKQYLSSETEKISEM
NEMMEELPKKIPIDNPSRSLVHGDFRLDNMIFDRSEPKLLAIIDWEICTTGHPIADLASL
IMQWEQTAGKISRGLQGVERGPLGIPSDEEFIKEYCRFRNIEYIKDFNFYLA
>tcag_1096668019647 /cdnaId=1096668019646 /pepId=1096668019647 /offset=0 /ttable=11 /length=300 /full_length=300 /orientation=0
ISTNEKDLVIRRKPPGKLLKSAHAVDREYRVITALNQTDVPVPKTYTYCDNTNIIGTPFF
VMDHVKGNIFWELLLPSCDHDQRRSIYLSMNDTIAKLHNVDFKNVGLSDYGKHEEYMSRQ
IHRWTKQYKDSETQDIPEMNNLIEWLPKNLPDEQDTTIVHGDFRLDNMIFDKKNNSVVAI
LDWELSTLGNPIADFTYHMMSWRLPVGARGMGIMGADLQKLNIPKEDEYAELYYKKTGRT
KIQNWDFYMAYNIFRLAGIAQGIVGRVRDGTASSAQAKEYESFVPILGKLGWNIVERLN*
>tcag_1096682591851 /cdnaId=1096682591850 /pepId=1096682591851 /offset=0 /ttable=11 /length=288 /full_length=288 /orientation=0
VLRRKPPGILLPSAHAVDREYKVMTALQDTKVPVPKTYGLCEDEEVIGTPFFVMDFLDGN
IYWDLLLSDKSPAERSEIYTSKNNVIAQLHMVDYKSVGLSDYGKPGNYIARQVSRWTKQY
IASETQNIPAMNNLIDWLPPNIPDEDETSIVHGDYRLDNMVFNANNNVMGVLDWELSTLG
HPIADFNYHCMGWRNIPELVDEKFCKENGIPTEKAYRDMYSKITGKNLDEHWEFYTIFNF
FKLAGILQGIMGRVRDGTAASKHAEDRGDQVIPLAEAAWDLVEKNYK*
>tcag_1096699514715 /cdnaId=1096699514714 /pepId=1096699514715 /offset=0 /ttable=11 /length=233 /full_length=233 /orientation=0
MKPLDDAKFSGTKDVDERLKIDSVNLQPWINEYVPNAGKIKAIEQFKGGQSNPTYKIITE
SKSLVLRRKPPGKLLPSAHAVDREYKVITALYETDVPVPKTYGLCEDDDVAGTAFFVMDF
LDGDLFWDPMIPSMTNRDRTEIYKNKNKNLAKLHSVDYKKIGLEDYGKPGNYVARQVSRW
SKQYRASETDDIEAMNNLIDWLPKNIPDDDETTIVHGDYRLDNMILKNNEVVG
>tcag_1096699687137 /cdnaId=1096699687136 /pepId=1096699687137 /offset=0 /ttable=11 /length=264 /full_length=264 /orientation=0
ISCKKSSQAGNDDRRRQGLTILDKNSVHSLDRQKLSEFLNSNLPETGQLEEITKFGTGQS
NPTYLLVTTNGKYVLRKKPPGKLLPSAHAVDREYRIIKALEETSVPVPRTLMLCEDKDVI
GTIFYLMDHVDGRIHWDPTLPESDANDRKEIYQQTVDVLVALHSIDVEKEGLMDFGKPGN
YFQRQVGRWIKQYRAAETETYTEIESLIVWLEKNMPDDDGMISIVHGDYRLYNMIFSHSE
NKILAVLDWELSTIGHPYADLAYQ
>tcag_1096666428727 /cdnaId=1096666428726 /pepId=1096666428727 /offset=0 /ttable=11 /length=262 /full_length=262 /orientation=0
NVYLEKKDINIGNILNYEQFKGGQSNPTYLLTSENNKYVLRRKPPGKLLKSAHAVDREYK
VLTSLQNTEVPTPKTIHLCEDESVIGTIFYIMEFCDGNIFWDPFASEIDKGRRSLVFDQL
NQGISLLHIQDIKTLELEDFGKTGNYIERQVSRWTKQYFDSETEKIDSMHKLIEWLPKRI
PKQKYVSIVHGDYRLDNVVFDNSDNNIAILDWELSTIGDPLADFGYHCLLWHIGKIDNDV
AKGLGIPNEDEYLKKYLSRTKI
>tcag_1096682521011 /cdnaId=1096682521010 /pepId=1096682521011 /offset=0 /ttable=11 /length=346 /full_length=346 /orientation=0
IMNSQFSGVKDVAENLTFDLEALNNYLLNQRIDIPKVVDYKQFKGGQSNPTYLLTTSEKK
YVLRRKPPGKLLKSAHAVDREFKVLTGLNKTIVPTPKTIILCEDDGVIGTAFYLMEYCNG
KIYWDPVASEVDIGRRKKLFEQMNLGISQLHTQDYKSIGLEDYGKPGNYIERQVSRWTKQ
YFDSETEVLESMHNLIDWLPEYTPKQKYSSIVHGDYRLDNVVFHENDEIQAMLDWELSTI
GDPLADFGYHCMLWHVGEISDDIAKSIGIHTEKEYVDLYLSRTKMELESEWDFYIIFSLF
KAAGICQGILGRVRDGTAASDFAVEMGKRAKIYANLGWEKAKKIS*
>tcag_1096697177571 /cdnaId=1096697177570 /pepId=1096697177571 /offset=0 /ttable=11 /length=301 /full_length=301 /orientation=0
IARELHGRHQRRTRGCVARGQRRRREGPVHYTLIAGGHSNLTFKVDDAAGHHYVLRRPPL
SHALASAHDMGREHRVISALSASRVPVAPALGLCTDVEVNDAPFYVMAFVDGHVVRDNAT
ALSVLTPATRRQASISLVDTMAAIHKVDPVAVGLGDLGRHEGYIERQLKRWYGQWNASKT
RELSAIDRVHDALVTRVPEQGPATIVHGDYRLDNCMVDDSGNVIAVLDWELCTLGDPMAD
LGLLMVYWTGPHDEASTTNFATTTAEGFLDRKELAAHYAQVSGRDISQLDYYVSFAYWKL
A
>tcag_1096677736739 /cdnaId=1096677736738 /pepId=1096677736739 /offset=0 /ttable=11 /length=273 /full_length=273 /orientation=0
HAVDREYKVITALYETDVPVPKTYGLCEDDDVAGTAFFVMDFLDGDLFWDPMIPSMTNSD
RTEIYKNKNKTLAKLHSVDYKKIGLEDYGKPGNYVARQVSRWSKQYRASETDNIEAMNNL
IEWLPKNIPDDDETTIVHGDYRLDNMILRNNEVIGILDWELSTLGHPIADFSYHCLSWRT
QEAFWDEAKLKELGIPSEKEYMEMYCKYSGKDLSKNWEFYMAFNMFKIAGILQGILGRVR
DGTAASKHAEERGNMVFPLSQAAWETIENNFL*
>tcag_1096677133317 /cdnaId=1096677133316 /pepId=1096677133317 /offset=0 /ttable=11 /length=350 /full_length=350 /orientation=0
ISTIGEMSAPAGIAESSVTKWLNASIDGASGPYEWEMIAGGHSNLTFLVTDANGRRLVLR
RPPLAHGLTSAHDMAREHRIISALHRSSVPVPTTLGLCEDSDINGAPFYVMDYVAGHVLR
DVASAERLLTEQSRAQASESLADTLAAIHHVNLEAVGLSDLGRHEDYLARQLRRWYGQWE
QQRTRDLDLIDSVHAELIAHLPEQGPATIVHGDYRLDNTMVDDDGNVCAVLDWEICTLGD
PLADIATLAVYWTGPIDEQSAWESGATTATGFWNRDQLIERYAATSKRDLGDFDVYLAFA
NWKLACILEGVYARYLGGALGERDAAELEPFKRQVDSAATAAATLLNLI*
>tcag_1096691989095 /cdnaId=1096691989094 /pepId=1096691989095 /offset=0 /ttable=11 /length=287 /full_length=287 /orientation=0
STPTYKVVSPSKSYVLRRKPPGKLLKSAHAVDREYRVITALNQTAVPVPTSYAFCEDDSI
IGTAFYLMEYMDGRVLWDASMNGHSKEESFGVYASMNSTMAALHSVDPYEIGLETFGKPG
NYVGRQVSIWTKQYLDSETEEIEDMNKLIEWLPNNLPSDKPLRIVHGDFSLTNLMLHKIK
PEVIAILDWELSTLGDPCADFSYHCMQYRMNPSLADEKYCLEKGIPTEKEYVSMYIEKSG
FDLEKEWELYMAYNLFKSAGILQGILGRVRDGTAANKNAEEMRARVR
>tcag_1096685493975 /cdnaId=1096685493974 /pepId=1096685493975 /offset=0 /ttable=11 /length=263 /full_length=263 /orientation=0
IVKRMSGDPLNKEKLLPYLANNIDGFSNFKNVRKFSIGQSNPTFLLETGRASYVIRRKPD
GPLLKSAHAIDREYRVQKALYDTPVPVAKMLHYCDDQSILGVDFYIMEFVDGIVYEDPAL
PSLPKEDRAKVFSEINRGLSSLHEVNVDTVGLTDFGADGNYYERQISRWGKQYFSSETEK
ISEMNEMMEELPKKIPLDNSSRSLVHGDFRLDNMIFDRSEPKLLAIIDWEICTTGHPIAD
LASLIMQWEQAAGKISRGLQGVN
>tcag_1096699367719 /cdnaId=1096699367718 /pepId=1096699367719 /offset=0 /ttable=11 /length=234 /full_length=234 /orientation=0
IFIMEPLDDAKFSGTKEVAEHLTIEASKLQPWIDEFVSEAGKINSIEQFKGGQSNPTYKI
TTDTKSLVLRRKPPGKLLPSAHAVDREYKVITALYETDVPVPKTYGLCEDDDVAGTAFFV
MDFLDGDLFWDPMIPSVTNKDRTEIYQNKNKTLAKLHSVDYKKIGLKDYGKPGNYVARQV
SRWSKQYRASETDDIEAMNNFIEWLPKNIPDDDETTIVHGDYRLDNMILKNNQV
>tcag_1096680997953 /cdnaId=1096680997952 /pepId=1096680997953 /offset=0 /ttable=11 /length=280 /full_length=280 /orientation=0
LAARLLPPRYRLSGDCARTALRERFMKDEGVEKFGGTKDVADTHKFNEQNLEDYMAAHVE
GFEGPLEVRQFKGGQSNPTYQLVTPNKKYVMRRKPPGKLLPSAHAVDREYKVITALGSID
FPVPRTYCLCEDESVVGTMFYIMDMVEGRILWDPLLPDLPKESRRPIFEAKIQTLADLHN
ADYKTIGLGDFGKEGEYFERQISRWTKQYQLSETQEITSMNKLIDWLPSNIPGNDEVSIV
HGDYRLDNMVLHQDKPEVAAVLDWECQRWVIRWATSPII*
>tcag_1096697898763 /cdnaId=1096697898762 /pepId=1096697898763 /offset=0 /ttable=11 /length=275 /full_length=275 /orientation=0
IQKIRMSEQFSGTKEVSEKLAFNLEDLNIYLEKKDINIGNIVNYEQFKGGQSNPTYLLTS
ENNKYVLRRKPPGKLLKSAHAVDREYKVLTSLQNTEVPTPKTIHLCEDESVIGTIFYIME
FCDGNIFWDPFASEIDKGRRSLVFDQLNQGISLLHIQDIKTLELEDFGKAGNYIERQVSR
WTKQYFDSETEKIDSMHKLIEWLPKRIPKQKYVSIVHGDYRLDNVVFDNNDNNIAILDWE
LSTIGDPLADFGYHCLLWHIGKIDNDVAKGLGIPN
>tcag_1096698617817 /cdnaId=1096698617816 /pepId=1096698617817 /offset=0 /ttable=11 /length=234 /full_length=234 /orientation=0
IALMKPLDDAKFSGTKEVDEKLRISSSKLQPWIDENVPNAGKIQTIEQFKGGQSNPTYKI
VTDKKSLVLRRKPPGKLLPSAHAVDREYKVITALYETDVPVPKTYGLCEDDDVAGTAFFV
MDFLDGDLFWDPMIPSMTNRDRTEIYKNKNKTLAKLHSVDYKKIGLEDYGKPGNYVARQV
SRWSKQYRASETDNIEAMNNLIDWLPKNIPDDDETTIVHGDYRLDNMILKNNEV
>tcag_1096683375055 /cdnaId=1096683375054 /pepId=1096683375055 /offset=0 /ttable=11 /length=386 /full_length=386 /orientation=0
ISGKPLMQPLSAEVFARLVPILRQAGLSHITHIHELAGGLSNHNYHIQTPAAQYVLRLNA
DAADRFCSREQELFYWRNLAKAKLAPELIWASCDHRYYVSAFIESQEIACRVNVSRTPDM
LGDGADFYHAVNWNDLEYQCSAAEFIHGELWVQRWLQAHAENLECALYETPTPQSFAAEF
TPLTLLEFQCPNYAHSLLQQLLQQLRLQSAGPYHISVTEQWQQYHQQLLAFAETDKGSAW
QTRLDSLLGLQPQIHRWTNALADCLVAAQFCHRDLNPHNLLLKDNRLYCIDFEYATASHP
LCELAAVLATHRLTPAQRHILVQQYLAKHPGLTSTAITAIPAAIEMYWVFALYWALLMAA
QTDVERQQAYLAWFDSFWPLVSQDA*
>tcag_1096680497559 /cdnaId=1096680497558 /pepId=1096680497559 /offset=0 /ttable=11 /length=348 /full_length=348 /orientation=0
LHKGSKVSPMENQQGIAADRVTDWMSQHIDDLAPPLSFELIAGGHSNLTYSVQDQNGRTF
VLRRPPLGHVLESAHDMGREHKIITALAGSAVPVAETVGLCKDVAVNDAPFYVMHYVAGP
VLHDAEVTAQVPARERAVLGDNVIDVLAALHQLDPDEVGLGDLGRKEAYLQRQLKRWSKQ
WDATETHKVPAMDESTRLLAERMPEQLGASIVHGDYRLGNMIIGEGKVKAVLDWELCTLG
DPLADVGYLLNSWIAPGEGEEDIAPTSAGGFCSREQLAERYAQQTGRDLSAINYYRAFSH
WRLAAIGQGVYKRYLVGAMGDNRDVDLEAQKQGVTLKAEAALEFLSK*
>tcag_1096679299761 /cdnaId=1096679299760 /pepId=1096679299761 /offset=0 /ttable=11 /length=259 /full_length=259 /orientation=0
VPVPQAVALCDDDEIIGSMFYVMEHLEGRIFWDPAVPEVDNAERSAIYDEMNRALAALHS
VDVNTVGLSDYGKPGNYYARQIGRWTKQYRASETETVADMEALIDWLPENIPDGEETVAL
VHGDYRLDNMIFHPTEPRIIGILDWELSTLGDPLADLAYQLMAWQFPREGGIAGLEGIDR
LALGLPSDEAYIAAYCQRTGRTGIDNWSFYMAFCFFRIAAILQGIKKRAQIGTASSAEAD
SRAVMVGPLAALGAACIS*
>tcag_1096681255351 /cdnaId=1096681255350 /pepId=1096681255351 /offset=0 /ttable=11 /length=352 /full_length=352 /orientation=0
IPPPRKIMSDQFSGTKDVADNLAFSLDDLNSYLESACPEVERINSYKQFKGGQSNPTYLL
TAESQKYVLRRKPPGKLLKSAHAVDREYKVITALEHTPVPTPKTYHLCENPEIIGTDFYI
MEYCDGVIYWDPVGSEAPIERRKGIFDQLNFGISALHAQDYKKLGLEDFGKEGNYIERQI
SRWSKQYFDSETEVIDSMHQLIDWLPARTPEQKYTSIVHGDYRLDNVVMTDDDKNMAMLD
WELSTIGDPLADFGYHCLLWHIGNIDDEASKNLGIHTEKEYLDLYLSRTKMELESEWDFY
IIFSLFKVAGICQGILGRVRDGTAASDFAIQMGKRAKMFADLGWEKAKKIS*
>tcag_1096696369381 /cdnaId=1096696369380 /pepId=1096696369381 /offset=0 /ttable=11 /length=351 /full_length=351 /orientation=0
IIKYMEPNNLVEVRNNHKLELDKLNKWFYKYIPSYGNITEVKQFVGGQSNPTFVIFFENE
DSLILRKKPPGKLLPSAHAIEREYKVQKALEKSKVPCPKMFQICEDSKIIGTPFYIMSMV
QGRVFESILDIKDKFGRKTYYFELVRMLAKLHNIDFNLIDLSDFGKKGNYVARQIARWQK
QWHLSKQRELPEMQKIIDWLNNNIPEYDETTIVHGDYRIGNTICYNDKYTVRAVLDWELS
TLGHPFADLGYFLYAHSIPYGERHGLKGADLKALNIPSVKELVNEYCKVRNIKTFDPTYY
IVLSLFRTISILEGVYARYINGNESSPNAKDIGNDVEPLANATYDIIKNM*
>tcag_1096698112065 /cdnaId=1096698112064 /pepId=1096698112065 /offset=0 /ttable=11 /length=303 /full_length=303 /orientation=0
LVQFAPQIGVPVTLTKFSVGQSNPTYELVTAQGRYVLRTQPAGILLKSAHAVDREFKVMA
ALRNSAVPVPEMIAICDDSDIIGRKFFVMEKIDGVTVFNPTLAAYTAPDRTRLYHHQVDI
LAALAELDPAAIGLADFGRPAGYLDRQFATWTRQYRASQTDDLADMEFLMAYLGDALNAD
LPGLCVIHGDFRLDNMLLQDGIHIRALIDWELSTLGPAFIDLSYWCAMLRMQHDWPIGGL
GGVGRTQLGIPPEADLVRQFCTRTGLHKPANWEALIAFQCFRFAAILQGVRKRQRDGNAS
ASX
>tcag_1096698029363 /cdnaId=1096698029362 /pepId=1096698029363 /offset=0 /ttable=11 /length=348 /full_length=348 /orientation=0
IIIVSNQFSGTKEVAENLAFNLDDLNKYIQEEEINIPSISECKQFKGGQSNPTYLLTGNG
ENYVLRRKPPGKLLKSAHAVDREYRVITALQDTPVPTPKTYHLCEDPEIIGTDFYIMEFC
DGIIYWDPVASEVNTERRKGIFDQLNFGISALHAENYKELGLEDFGKEGNYIERQISRWS
KQYFDSETDVIDSMHKLIDWLPSKTPKQKYTTIVHGDYRLDNVVMTSDDKNMAMLDWELS
TIGDPLADFGYHCLLWHIGNIDDDTAKKLGIHTEKEYLDLYLKRTKMELDSEWDFYIIFS
LFKVAGICQGILGRVRDGTAASEFAIQMGKRAKMFADLGWEKAKKIS*
>tcag_1096698547997 /cdnaId=1096698547996 /pepId=1096698547997 /offset=0 /ttable=11 /length=294 /full_length=294 /orientation=0
KYVLRKKPPGKLLPSAHAVDREYRIIKALEETSVPVPRTLMLCEDEDVVGTIFYLMDHVD
GKIYWDPTLPESDANDRKEIYQQTVDVLAALHSIDVEKEGLMDFGKPGNYFQRQVGRWIK
QYRAAETEAYTEIESLIAWLEKNMPEDDGMISIVHGDYRLYNMIFSHSENKILAVLDWEL
STIGHPYADLAYQCMNWYIPKIGITPGLHGLDLEGSGIPTEKEYVESYCKKMGIDEIPNW
PFYLAFGFFRLAGIAQGVYKRSIMGNASAKNAGELGAAVPILGKIANQIIQSK*
>tcag_1096698417971 /cdnaId=1096698417970 /pepId=1096698417971 /offset=0 /ttable=11 /length=347 /full_length=347 /orientation=0
MVDAARDGINAETVTPWLVEHVAGFTPPFSAEVIAGGHSNLTFRITDARGTKYVLRRPPL
SHTLASAHDMGREHRIIHALRDTDVPVAPALAMCTDSAVNGAPFYVMGFVEGHVIRDAAI
AERVLSESARRTASESMIDTMAAIHAVDLDQVGLTDLARHEGYIARQLKRWYAQFNAQKT
RELPLIDEVHDALSKRIPEQGPATIVHGDYRLDNCIVGDDGRIVAVLDWEICTLGDPLAD
LGLLMAYYTGPDDEASAWQAQSNRVKGFMNRGDLVARYARTTKRDVSQLDFYTAFAFWKL
ACIIEGVYARYLGGALGDRSAADLAPFAAQVEAAVTSAHRCLARLH*
>tcag_1096698048291 /cdnaId=1096698048290 /pepId=1096698048291 /offset=0 /ttable=11 /length=241 /full_length=241 /orientation=0
IFIMTEEFQLNDDTYTGTKEVSENLKFESKLLQEWINDNVKDSGNIEKIEQFKGGQSNPT
YKISTENNAYVLRRKPPGKLLPKAHAVDREYKVITALYETDVPVPKTYGLCEDDSVVGTP
FFLMEYVDGTVYWDHMLPKCSPEERALIYKNKNKVIASLHSVDYKKVGLEDYGKSGNYVA
RQVNTWTRQYLASETENIDEMNKLIEWLPKNIPEDDETSIVHGDFRLDNMIYSNFDVVGV
L
>tcag_1096683483749 /cdnaId=1096683483748 /pepId=1096683483749 /offset=0 /ttable=11 /length=347 /full_length=347 /orientation=0
VHIELRSVVVKGIEEKPVTEWLSARVDNLESPLTFELITGGHSNLTYRVSDGNGRKWVLR
RPPLGHVLEGAHDMVREHRLLSSLNNSDVPVPSVVGLCTDSEVNGADFYVTEFVEGHVLR
DQDSASEVPPARRPGVGAELIKALAAIHSVNLEATGLADLGKREAYVARQLRTWLRQFNA
MTSRNLPVIERVHDVLAANVPEQHEATLIHGDFRLDNCLVSTQGEVAAVLDWEISTLGDP
LADLGILLAYWSEPGDKFLPLGDAATIYEGFSSRHELVAEYAQVTGRDTSDMDFFFAFAS
WRLACILEGVHARYVGGANPEIPEEVELFPHSVVHLAERAAEILGV*
>tcag_1096697625363 /cdnaId=1096697625362 /pepId=1096697625363 /offset=0 /ttable=11 /length=348 /full_length=348 /orientation=0
IITVSNQFSGTKEVAENLAFNLDDLNKYIQEKEINIPSISKYKQFKGGQSNPTYLLTGNG
KNYVLRRKPPGKLLKSAHAVDREYRVITALKDTPVPTPKTYHLCEDPKIIGTDFYIMEYC
DGIIYWDPVASEVNTERRKGIFDQLNFGISALHAENYKELGLADFGKEGNYIERQISRWS
KQYFDSETDVIDSMHKLIDWLPSKTPKQKYTTIVHGDYRLDNVVMTSDDKNMAMLDWELS
TIGDPLADFGYHCLLWHIGNIDDDAAKKLGIHTEKEYLDLYLKRTKMELDSEWDFYIIFS
LFKVAGICQGILGRVRDGTAASEFAIQMGKRAKMFADLGWKKAKKIS*
>tcag_1096701373301 /cdnaId=1096701373300 /pepId=1096701373301 /offset=0 /ttable=11 /length=295 /full_length=295 /orientation=0
YVLRKKPPGELLPSAHAVDREYRIIRALEETKVPVPKTVFLCNDESIIGTIFYVMEFVDG
RIFWDPTLPEIDDNKRMKVYEETVSVMAELHKIDVEKAGLLDFGKPGNYFERQVGRWIKQ
YRAAETETYPEVETLIAWLEKTMPEDDGLISIVHGDYRLYNMIFDHREERMLALLDWELS
TIGHPYADLAYQCMNWYIPQIGVTPGLAGINLEKLGIPSEDDYVSNYCSKMGIKSIPNWS
FYLAFGFFRLAGIAQGVYKRSIQGNASADNAKELGAAVPILGKIALSIIGRDNA*
>tcag_1096676668697 /cdnaId=1096676668696 /pepId=1096676668697 /offset=0 /ttable=11 /length=269 /full_length=269 /orientation=0
VIMVHELVNPAKLELWLNEHVQGFQGPFDIVKLAGGQSNPTFRLDALSGPYVLRRKPPGV
LLKSAHAVDREFRVQSALSETNVPVARMHALCEDDDVLGAAFYVMDMIDGQSFDDPQLRE
VSIDQRRAIYSEMNRVLAEIHAVDLTATGLDDYGAPGNYFRRQTDRWSKQYNATETERIS
DMDDLMIWLDQNMPEDDGQRSLVHGDYRIDNLLFSKDGPDCLAVLDWELSTLGIHMRTLR
LYHAVAHASWRRRPWFSRGGSCKTWTAH*
>tcag_1096690668393 /cdnaId=1096690668392 /pepId=1096690668393 /offset=0 /ttable=11 /length=272 /full_length=272 /orientation=0
AVDREYKVITALYETDVPVPKTYGLCEDNDVAGTAFFVMDFLDGDLFWDPMIPSMTNIDR
TEIYKNKNKTLAKLHSVDYKKIGLEDYGKPGNYVARQVSRWSKQYRASETDNIEAMNNLI
EWLPKNIPDDDETTIVHGDYRLDNMILRNNEVIGILDWELSTLGHPIADFSYHCLSWRTQ
EAFWDEAKLKELGIPSEKEYMEMYCKYSGKDLSKNWEFYMAFNMFKIAGILQGILGRVRD
GTAASKHAEERGNMVFPLSQAAWETIEDNFL*
>tcag_1096698076627 /cdnaId=1096698076626 /pepId=1096698076627 /offset=0 /ttable=11 /length=348 /full_length=348 /orientation=0
IKIVSKQFSGTKEVAENLAFSLDDLNKYLREKEIDISLISECKQFKGGQSNPTYLLTGNG
ENYVLRRKPPGKLLKSAHAVDREYRVISALKHTPVPTPKTYHLCEDPKVIGTDFYIMEYC
DGVIYWDPVASEVDTERRKGIFDQLNFGISALHSQNYKKLGLEDFGKEGNYIERQISRWS
KQYFDSETEVIDSMHKLIDWLPSKTPKQKYTTIVHGDYRLDNVVMTSNDKNMAILDWELS
TIGDPLADFGYHCLLWHIGNIDDAAAKNLGIYTEAEYLDLYLKRTKMELESEWDFYIIFS
LFKVAGICQGILGRVRDGTAASEFAIQMGKRAKMFADLGWEKAKKIS*
>tcag_1096691647885 /cdnaId=1096691647884 /pepId=1096691647885 /offset=0 /ttable=11 /length=273 /full_length=273 /orientation=0
AHAVDREYKVITALYETDVPVPKTYGLCEDDSVVGTPFFLMEYVDGTVYWDHMLPKCSPE
ERALIYKNKNKVIASLHSVDYREVGLEDYGKSGNYVARQVNTWTRQYLASETENIDEMNK
LIEWLPKNIPEDDETSIVHGDFRLDNMIYSNFDVVGVLDWELSTLGHPIADFCYHCLTWR
TLPNFYDHAKLKDLGIPNEIQYRDMYSEQTGKDLSQDWEFYMVYSLFKVAAICQGILGRV
RDGTAASKHAEERGMNVFPLSKGAWSIVESNF*
>tcag_1096698980109 /cdnaId=1096698980108 /pepId=1096698980109 /offset=0 /ttable=11 /length=350 /full_length=350 /orientation=0
MSRNDQELITPLDKHKFDTDSLINWMEQNNIESKGLKVQQFQGGMSNPTFFLESENNRYV
LRKKPPGKLLPKAHAVDREYKVMDALGKIDFPVPKMLGFCDDSSVIGTEFFMMDYLDGRI
ITTPEIKGFSKEERNTICESLAETLAKLHNVDYKSVGLEAFGRPEGYIQRQIKLWSDQFQ
RSKEDITVAANFKEMDLLSAWLKENSIIDDEFAIAHGDYRLGNTIIDKNNSTVIGVLDWE
LSTLGHPLADLGYYCIPYRYGFENLNLEQLGIPTEKEFLELYMKYSGRDTIPNWPLFLSF
ALFRSAAIIFGVAARTLLGNVSSESSNVFEQIKRAEDMARIGYGICSNS*
>tcag_1096671605121 /cdnaId=1096671605120 /pepId=1096671605121 /offset=0 /ttable=11 /length=271 /full_length=271 /orientation=0
IPPLRKIMSDQFSGTKDVADNLAFSLDNLNSYLESACPEVEKINSYKQFKGGQSNPTYLL
TAESQKYVLRRKPPGKLLKSAHAVDREYKVITALEHTPVPTPKTYHLCENPEIIGTDFYI
MEYCDGVIYWDPVASEAPIERRKGIFDQLNFGISALHAQDYKKLGLEDFGKEGNYIERQI
SRWSKQYFDSETEVIDSMHQLIDWLPARTPEQKYTSIVHGDYRLDNVVMTHDDKNMAMLD
WELSTIGDPLADFGYHCLLWHIGNIDDEASX
>tcag_1096668492977 /cdnaId=1096668492976 /pepId=1096668492977 /offset=0 /ttable=11 /length=285 /full_length=285 /orientation=0
LRRKPPGKLLKSAHAVDREYKVIAALNKTDVPVPKAYLHCEDESVIGTEFFLMSFVDGEV
MWEPHIPQASNEERQKIYHSMNETIAKLHSVDHESIGLDTFGKPGNYVGRQVARWSKQYV
ASETREIKSMNNLMEWLPKNLPAEKATKLVHGDFSLSNVMIDLKTFKICAILDWELSTLG
DPAADFSYHCIQYKLNPVLSDEKQCKDLGIPTEMEYLEMYEEKTGYQIKPEWNLYMGFNL
FKLAAISQGIMGRVRDGTAAGKNADSFGENAVMMADEAWKLINE*
>tcag_1096668369945 /cdnaId=1096668369944 /pepId=1096668369945 /offset=0 /ttable=11 /length=282 /full_length=282 /orientation=0
LPSAHAVDREYKVITALNKTDVPVPKTFAYCEDSSVIGTPFFLMEHVKGKIFWDLLLPET
SAEERKKIYLSMNETIAKLHSVDFKAIGLEDYGKYENYMARQIHRWSKQYKDSETQHISE
IENLIDWLPKNIPEDEETSIVHGDFRLDNMVFDKDSLEVKAILDWELSTLGSPIADFTYH
MMAWRLPVGAKGLGILGANLKDLNIPSEEEYSGLYYKKTGRDKIENWDFFMAYNIFRLAG
IAQGIAGRVRDGTAASSEAKNYGDFVPILGKLGWGIVENIK*
>tcag_1096686203165 /cdnaId=1096686203164 /pepId=1096686203165 /offset=0 /ttable=11 /length=349 /full_length=349 /orientation=0
LVVSDTVSSGINLEKVSTWLEANVDGATAPFSFEFIAGGHSNLTFSVRDAKQNHYVLRRP
PLSHGLASAHDMGREHKMISALQNTDVPVPRTRGLCTDIEVNGAPFYVMNFVDGHIVRDA
AIAESALTQTTRGKASESLVDTMAKIHAVDLNKVGLNDFSRHEGYIARQLKRWYGQWNAQ
KTRELKVVDRVHDELLKRIPDQGPATIVHGDYRLDNCIVSSQGEIQAVLDWEICTLGDPL
ADLGLLTVYWTGPDDEASPWMSQYTTVKGFLNRNDLINRYALKTGRDVTNIEFYRAFAYW
KLACIVEGVYARYLGGALGEKNAADLEPFKLQTEAAANSAESALSRLN*
>tcag_1096677704421 /cdnaId=1096677704420 /pepId=1096677704421 /offset=0 /ttable=11 /length=318 /full_length=318 /orientation=0
FSFSLIAGGRSNLTYKVSDANNVGYVLRRPPLGHVLATAHDMAREHRIIAAVGQTSVPVP
KTLGVCTDESVNGAPFYVMAFVEGEVLDSAEKAAKLDPSLRIDASMNLIDVLAELHAVDV
DAVGLGDLAKRDGYIERQIKRWSTQWENSKTRELPEIDEVVRLLSSKVPQQQGVVIAHGD
FRFGNVLTDVKTGRIAAVLDWELCTLGDPLADLGYIGVYWSDGPSSALRANDPTPAGGFA
KYQDLVDRYAKSTGRDVSGVDYYVAFSCWRLAVISESVYARYLHGAMGQQEGIDMNAMRA
GVDGLTMRALESIRRLL*
>tcag_1096666467489 /cdnaId=1096666467488 /pepId=1096666467489 /offset=0 /ttable=11 /length=232 /full_length=232 /orientation=0
MSGEDLYSGTESMRSGLELDADKVEAFFRENLQDFDGNAEITQFKGGQSNPTYKVSSGRK
SWVIRRKPPGQLLPSAHAVDREFRVLTALGKTNVPVPKTHLLCMDETILGTPFYVMDYVE
GQVYWNALLPDASPDRRSQVFDSMNDSIAKLHQVDYESLELSDFGRPGNYVGRQLSRWGK
QYRDADYEKIPEMDLLIEWLQERIPDQNQTAIVHGDYRLDNMIFDTQQNRXX
>tcag_1096677569903 /cdnaId=1096677569902 /pepId=1096677569903 /offset=0 /ttable=11 /length=322 /full_length=322 /orientation=0
MTRVNTNATDLMAQLAPWLAEHAPQIGSAVEIIKFSVGQSNPTYELVTEQGRYVLRTQPA
GVLLKSAHAVDREFQVMAALDGTAVPVPKMVVECRDATVIGRKFFVMEKVAGTAVFDPSL
NDYTPTDRSQLYHKQTDILAALATLDPSAVGLEDFGKPAGYINRQFATWTRQYRASQTED
LAEMEFLITHLEDALGEILPGVCVIHGDFRLDNMLLQNGTDIQALIDWELSTLGPAFVDL
SYWCAMLRMDQRWPIGGLGGVDRAAIGIPAEADLVARFCHQTGYEKPAHWDALIAFQCFR
FAAILQGVLKRHLDGNASASNA
>tcag_1096686601879 /cdnaId=1096686601878 /pepId=1096686601879 /offset=0 /ttable=11 /length=450 /full_length=450 /orientation=0
AVLDRVDGGDRLDAECAGDLRVFVDVDLGEDDLAVGGRGDLLEDGADRLARAAPGRPEVD
DDGRRLGLLDDLGLERAVGDVDGHAAHTLAAGARGVPSARLSAMSDTVRAGVDEANVTTW
IVAHVGGVTPPLSWSMIAGGHSNLTYEVRDAAGRRMVLRRPPLSHGLASAHDMGREHRII
SGLRGSAVPVARALGYCEDPAVNGAPFYLMDFVDGHVVRDRAAAERVLDPAARRRASESL
VDTLAAIHSVDLGAVGLADLGRHEGYVARQLKRWHGQWHAQKTRELPLIDEVHDELARRI
PAQGPATIVHGDYRLDNCIVGDDGTVRAVLDWEICTLGDPLADLGLFTVYWTGPGDEPSP
WLGQATTAPGFMDRAGLIERYARATGRDVRHVEYYRAFAYWKLACIVEGVYARYLGGALG
ARSREELEPFRLQVEAAAGGARRSLDLLA*
>tcag_1096698183653 /cdnaId=1096698183652 /pepId=1096698183653 /offset=0 /ttable=11 /length=390 /full_length=390 /orientation=0
LSQDGQNNLAICPFVDLANRNFTRSLLNQSYVMTNFPDGPNKAREESLLSSLTEWLQTAA
PQIGAPINLDKFSSGQSNPTYRLQTNLGKQDGRFVLRTQPVGLLLKSAHAVDREFRVMKA
LGKTAVPVPGMIATCDDPDVIGMKFFIMREVEGETLFDPALAGYAGADRHALFHAKIDVL
AALAQLDPIALGLEGFGKPSGYIDRQLGTWTRQYRASETEPIAAMEFLLAELPNCLDLEI
PGFCVIHGDFRLDNLLIRDQVKIAALIDWELSTLGPAFIDLSYWCAMLRMDAKWPIGGLG
GIDRASLGIPDEAALVTAFCAKTGLERPANWDALIAFQCFRFAAILQGVLKRHLDGNASA
DNAASVGGQAKLVAGLGEDILSDYIAKKG*
>tcag_1096686801797 /cdnaId=1096686801796 /pepId=1096686801797 /offset=0 /ttable=11 /length=349 /full_length=349 /orientation=0
LPMASKAPLDAPGAEARLRTFLQAHAPQLGALRQAVKFSVGQSNPTYKLSMDAGDYVLRT
QPLGELLKSAHAVDREHRVMKALGSGDVPVPPMILACEDLEVLGVKWFLMGLVRGQTLTD
PKLPDHDRDMRRHIYEAQLDVLARLATTKPDELGLSDFGRPSGYLERQLHVWTRQYRASE
TQPIPAMEELITQLPARLPQDNNDVVVVHGDFRLDNLLIDKRGEVQAVIDWELSTLGPAL
VDLSYWCTMLRMDQNWPIAGLGGVDRSAIGIPSEDELISQFASKTGIAIPDDWHVWIAFH
CFRFAAILQGIAKRVQEGNASADNAASVATQARPMAELGAEILHAGGR*
>tcag_1096690727411 /cdnaId=1096690727410 /pepId=1096690727411 /offset=0 /ttable=11 /length=255 /full_length=255 /orientation=0
AVDREYKVITALYETDVPVPKTYGLCEDDSVVGTPFFLMEYVDGTVYWDHMLPKCSPEER
ALIYKNKNKVIASLHSVDYKKVGLEDYGKSGNYVARQVNTWTRQYLASETENIDEMNKLI
EWLPKNIPEDDETSIVHGDFRLDNMIYSNFDVVGVLDWELSTLGHPIADFCYHCLTWRTL
PNFYDHAKLKDLGIPNEMQYRDMYSEKTGKDLSQDWEFYMVYSLFKVAAICQGILGRVRD
GTAASKHAEERGMNV
>tcag_1096675867955 /cdnaId=1096675867954 /pepId=1096675867955 /offset=0 /ttable=11 /length=297 /full_length=297 /orientation=0
MVDAARDGINTETVTPWLAQHVAGFTPPFSAEVIAGGHSNLTFKITDARGTKYVLRTPPL
SHTLASAHDMGREHRIIHALRDTDVPVAPALAMCTDTAVNGAPFYVMGFVEGHVIRDAAI
AERVLSESARRTASESMIDTMAAIHAVDLEQVGLTDLARHEGYIARQLKRWYAQFNAQKT
RELPLIDEVHDALAKRIPEQGPATIVHGDYRLDNCIVGDDGRIVAVLDWEICTLGDPLAD
LGLLMAYYTGPDDEASAWQAQSNRVKGFMNRGELVERYARTTKRDVSQLDFYTAFAF
>tcag_1096693345279 /cdnaId=1096693345278 /pepId=1096693345279 /offset=0 /ttable=11 /length=293 /full_length=293 /orientation=0
LRSKPPGKLLKSAHAVSGEFRVMDALAGSQVPVPAMYHLCEDVNVIGSVFFIMGYENGSI
FWDPALPELNTSERVSIYEDEIRVLAALHAIDPSHIGLSDFGRPGNYFERQIKRWTDQYR
ASETRSIDAMESLMQWLSQEMPEDDGQSALIHGDYRLDNLIMTPDNTRIQAVIDWELSTL
GHPLADLAYFCMCLRMPHHKQIRGLAGVERSTLGIPPEADMIRQYCALRGIPPISHWPFY
LAFSFFRLAAICQGVLKRALEGNASSEQAHQVGALTPLLAELGLDIAMNGEE*
>tcag_1096701364251 /cdnaId=1096701364250 /pepId=1096701364251 /offset=0 /ttable=11 /length=317 /full_length=317 /orientation=0
MSDLTPVRDEDSFDVAHVHHWLAPFINQSELPEVSQFRSGASNLTYLLKYPHRELVLRRP
PVGTKAVSAHDMKREFLIQSRLKPVYDLVPNVIALCEDHSILGSDFYVMERIQGEIFRRD
VPDTLSKEDISIMANSLVSGLAQLHSVDASVLSELNKGAGYVTRQVEGWSKRYRNALTDD
VPSGEDVMSWLDTHKPDDVASCIIHGDWRIDNMVFDLGQKRLVGVLDWELATVGDPLMDL
GSALAYWVDKDDEPMFASLRRQPSHLDGMPTRKEFIAKYLELSNRHCDNFTFYEVFGLFR
LTVIIQQIWARYKAGQT
>tcag_1096666549509 /cdnaId=1096666549508 /pepId=1096666549509 /offset=0 /ttable=11 /length=304 /full_length=304 /orientation=0
LPNGLPQVTQFTRGASNLTYRLGYHGRDLVLRRPPAGTKAASAHDMGREVHVINHVRDQF
PYVPRIDAYCTDDSVIGSPFYVMEYLDGTILRPESADALTGDQARDVGRVYVDRWADLHS
VDVDRAGLSDWGKGPGYVDRQVSGWSERYRKARTPDVPDGEKVMKWLADNRPSDVAACVI
HGDWRLDNMIMDTHSLAPGNQPTITGVLDWEMATIGDPLMDVGAALAYWIDSTDIDIDPA
FAALKRQPSDLPGMPTRESIVEQYSARMGFTTAHWAFYETYGLFRLTVILQQIWARFVAG
QTTN
>tcag_1096676845175 /cdnaId=1096676845174 /pepId=1096676845175 /offset=0 /ttable=11 /length=367 /full_length=367 /orientation=0
VTSIAMRKTISPPTSLTVMNSAPSAPAGIREPQVGQWLAANIAGAQAPFTYELIAGGHSN
LTFAVTDGNGNRYVLRRPPLSHALASAHDMGREHRIISALHDSQVPVAPALGLCVDTEVN
DAPFYVMSFVDGLIIRDNETAQRMLSTETRHNASVSLVDTMAKIHQVVPAEVGLGELGRH
EGYIERQLKRWYGQWNASKTRELSAIDRVHDGLLTRIPEQGPATIVHGDYRLDNCMIDAS
GNIMAVLDWELCTLGDPMADLGLLMVYWTGPDDDAGANNFATTTAPGFLNRQQLADRYAQ
TSGRDISQLDFYVSFAYWKLACIIEGVYARYISGAMGQHDPQAFDAFKSQVETAAQKAEQ
LLSRLH*
>tcag_1096666819799 /cdnaId=1096666819798 /pepId=1096666819799 /offset=0 /ttable=11 /length=264 /full_length=264 /orientation=0
VAGFTPPFSAEVIAGGHSNLTFKITDARGTKYVLRRPPLSHTLASAHDMGREHRIIHALR
DTDVPVAPALAMCTDTAVNGAPFYVMGFVEGHVIRDAAIAERVLSESARRTASESMIDTM
AAIHAVDLDQVGLTDLARHEGYIARQLKRWYAQFNAQKTRELPLIDEVHDALAKRIPEQG
PATIVHGDYRLDNCIVGDDGRIVAVLDWEICTLGDPLADLGLLMAYYTGPDDEASAWQAQ
SNRVKGFMNRGELVERYARTTKRD
>tcag_1096677612955 /cdnaId=1096677612954 /pepId=1096677612955 /offset=0 /ttable=11 /length=269 /full_length=269 /orientation=0
HGLWNTDVPVPKMFCLCEDPEVIGTKFYVMEMVEGRLFTETRIPSVSNEDRRAIYLDLAR
VMALLHAVDPAAVGLETFGRPGNYYERQIGRWSKQYLASQTEDLPDMHKLMEWLPNNIPA
EAGSVIVHGDYRLGNVLIHPTEPKIVAVLDWELSTLGDGLADLGYLCQDYHGDAYDDEGL
AGADFAALNLPAEAEFLAEYCKHAGRDGIENWHFYLIYNMFRSAGIIQGVYKRGLDGNAS
SEKALEYADAARMRSTRGWALVEESQKN*
>tcag_1096701096537 /cdnaId=1096701096536 /pepId=1096701096537 /offset=0 /ttable=11 /length=281 /full_length=281 /orientation=0
SAHAVDREYKVITALGKTDVPVPETYCFCEDENVIGTQFFLMDHVDGNIYWELLLPDSDN
NQRREIYLSMNDTIAKLHNVNFQKIGLGDYGKHENYMARQIHRWTKQYKDSETQKINEMD
NLIEWLPINIPEDNETTIVHGDFRLDNMIFDKQNNKVMAILDWELSTLGNPIADFTYHMM
SWRLPAAAKGLGMMGSNLEELNIPSEHEYAEMYYKKTGRSKIENWDFYMAYNIFRLAGIA
QGIVGRVRDGTASSSEAKNYESFVPILGKLGWNIVEEAAK*
>tcag_1096694334819 /cdnaId=1096694334818 /pepId=1096694334819 /offset=0 /ttable=11 /length=384 /full_length=384 /orientation=0
LVNFASISSPFTGRQVAWRLGVTKEVSDPPGLRLAPLSSWMQENVADFDASGSIQATLLA
GGRSNVSYRITDESNSSWVLRRPPLGHIMPSAHDMGREFRVLSGLNKVSFPTPTTRGYCE
DESVIGAKFMMMDFVDGRVIESAKTAQSLSAQQASEISQELVDTLARLHAVDPAAAGLDQ
LGKPAGYLQRQVKRWGEQWQITKTRELPEIEALHAWLETAIAKVPDSLPTSIVHGDYRID
NVILDGAQSEIIAVLDWEMSTLGDPISDLAISLVYWSQATDTLRKKIPVAEDVTSGSGFW
TRQQVLDRYVEQTGLDVSHLDECVALACFKLAVIMESIHHRNLSGQQLGAAAGAQSTMGE
ATVALTELGLAVTTSGAIAALNN*
>tcag_1096697345103 /cdnaId=1096697345102 /pepId=1096697345103 /offset=0 /ttable=11 /length=327 /full_length=327 /orientation=0
RSKIPDLADPVEYDLITGGHSNLTYRCRDGRGQCYVLRRPPLGHVLESAHDMSREHKIIN
ALQDNTIPVPKTYGLCQDASVNGADFYIMGFVDGLVLNDSVVGEKVQSSHRAALSHHVMN
ILCDLHAVDVDAIGLGDLGRKEAYLSRQLNRWTKQWVASKTHPIPEMEASQQLLAERMPE
QIGSSIVHGDFRLGNMIVAEDRVEAILDWELCTLGDPLADVGYLLNNWVSPGEIEAPGEG
DQSPTAVGGYLSRDALCDIYQNRTGRDLSQINYYRAFQHWRLAAIGQGVYKRYLMGAMGE
SKDVDLEKQKLGVARRAEAALSLLEI*
>tcag_1096680276751 /cdnaId=1096680276750 /pepId=1096680276751 /offset=0 /ttable=11 /length=355 /full_length=355 /orientation=0
IGKRKMSRNDQELIAPLEKHKFNTDNLVTWMESNEIESTGLKVKQFQGGMSNPTFFLESE
NNKYVLRKKPPGKLLPKAHAVDREFKVMNALGKIDFPVPKMLGFCDNPSVIGTEFFIMDY
IDGRIITTPEINGFSKNERNTICVSLAETLAKLHNVDYKSIGLESFGRPEGYIQRQIKLW
SDQFQRSKEDITVKASFKEMDLLSIWLKENSIIEDEFAIAHGDYRLGNTIIDKNNSTVIG
VLDWELSTLGHPLADLGYYCIPYRYGFEDLNLKQLGIPSEEEFLELYMKFSGRSSIPNWP
LFLSFALFRSAAIIFGVAARTLLGNVSSESSNVFEQIKRAEDMARIGYSICSNS*
>tcag_1096681704975 /cdnaId=1096681704974 /pepId=1096681704975 /offset=0 /ttable=11 /length=347 /full_length=347 /orientation=0
LWNQLRSVVVKGIEDKPVTEWLSARVRDLSPPLEFDLITGGHSNLTYKVTDQDERRWVLR
RPPLGHVLSGAHDMVREHRLLSSLSDSAVPVPPVVGLCTDTSVNGADFYVTEFVDGYVLR
DQESASEVPVERRSHLGRELIEALAAVHSVDLETASLADLGKREDYVARQLRTWLRQFNA
MTARDLPIIERVHDALAAQIPQQDEATLIHGDFRLDNCLVTETGEVAAVLDWEISTLGDP
LADLGILLAYWSEPSDTFLPLGDSATINDGFSTRVELIDAYHQATGRDTSNMDFFFAFAS
WRLACILEGVHARYVGGANVEIPEEVEIFPHSVVHLAERAATIMNI*
>tcag_1096683019369 /cdnaId=1096683019368 /pepId=1096683019369 /offset=0 /ttable=11 /length=352 /full_length=352 /orientation=0
ILINSDTISVRPDEAFNENRLREYLIGKLDGSANKISVRQFGGGKANLTYLLDFGSHQYV
LRRPPLGPLAPTAHDMSREYKVLSVLYKKFPYAPQALHLCENKEIIGSPFFIMERKVGSV
IRNKLPEKFYNQKNGPELISEQLIKTLAEFHQVNFSAIGLNDLGKPEGFVERQVNGWKKR
WDNAKHENLDSVDDIYAWLINNIPKTSQYSIVHNDYKLDNVMFDNHDPGKIIAVFDWDMC
TLGDPLCDLGSLLSYWCIPSDPVFFQQASTMPIDERFYSRERLVDKYASISGNDITNIRF
YHVLGLYRLIGIAAQIYIRFLRGQTKDKRFAMFGDMIDLVSRHGIDLIQDA*
>tcag_1096689519975 /cdnaId=1096689519974 /pepId=1096689519975 /offset=0 /ttable=11 /length=274 /full_length=274 /orientation=0
ICLRKKPEGVLLKSAHAVDREYRVQLALQNSLVPVPKMYAFCGDVSVLGTEFYIMEHLEG
VCFEDPRLDAVALDRRCSIFKEMSSILAEIHKVDLFKVGLSDYGPGGDYFIRQITRWTKQ
YRSSETDQIKSMNQLIRWLEENTPTDDGKRCLVHGDFRLDNLLFDQKKNKCVAVLDWELS
TIGHPFADLASVLMQWSMPTGLEGRGLQDVDRKKYGLMEDKEFINSYCQHVGLNSIDKFE
FYMAFAFFRMAAILQGVKKRGLEGNASNPDKAMK
>tcag_1096696333351 /cdnaId=1096696333350 /pepId=1096696333351 /offset=0 /ttable=11 /length=297 /full_length=297 /orientation=0
MTKNDRELIQPLQKHKFDLIKLENWMISINEKVKNIKALQFQGGMSNPTFLIESEKKKYV
LRKKPPGKLLPKAHAVDREFKVMSALEKTNIPVPKMISYCDNPEIIGSEFFLMEYIEGRI
ISSPAMEGYSNSERRDVYISLARTLANLHKVDYVSNGLQSFGRPEGYLKRQIKLWSEQFQ
RSKEDLRVKVDFTKMDLLCEWLKKNSDVPDEVSIAHGDYRLGNTIISKEEPLVVAILDWE
LSTIGHPLADLGYFCIPFRYGLDKLKIGELGIPSEEEFLDLYMQFSDRSSIDNWSLF
>tcag_1096692754415 /cdnaId=1096692754414 /pepId=1096692754415 /offset=0 /ttable=11 /length=290 /full_length=290 /orientation=0
VVLRKKPPGELLPSAHVIDREYKVQKALYDTDVPVAKMYYYCEDENIIGTAFYIMEYLEG
RVFEDTTLPDISPENRREIYDSMNTSLAALHNVNIKEVGLTAFGRPGSYFTRQIRRWSKQ
WELSKQHNMPEMPLLINWLTANIPSDDTTTIVHGDYRLGNLIYSLNEPKVIAVLDWELST
LGHPLADLGYNLMHHVQEPKIKMGLKGLNLKSLGIPDKDEYMKNYCKKVNKNSIDTTFYI
VFSLFRNVAILEGVLARGRAGNASSTLAEEKGAVAPYIASLAWKLVVENX
>tcag_1096686751935 /cdnaId=1096686751934 /pepId=1096686751935 /offset=0 /ttable=11 /length=314 /full_length=314 /orientation=0
VKFSVGQSNPTYKLSMDAGDYVLRTQPLGELLKSAHAVDREHRVMKALGSGDVPVPPMIL
ACEDLEVLGVKWFLMGLVRGQTLTDPKLPDHDQNMRRHIYEAQLDVLARLATTKPDELGL
SDFGRPSGYLERQLHVWTRQYRASETQNIPAMEELITQLPTRLPQDNNDVVVVHGDFRLD
NLLIDGRGDVQAVIDWELSTLGPALVDLSYWCTMLRMDQNWPIAGLGGVDRSALGIPSED
ELISQFANKTGLAIPDDWHVWIAFHCFRFAAILQGIAKRVEEGNASADNAASVATQARPM
AELGAEILHSGER*
>tcag_1096683148595 /cdnaId=1096683148594 /pepId=1096683148595 /offset=0 /ttable=11 /length=277 /full_length=277 /orientation=0
YKVITALNSTGFPVPKTYTLCMDESVIGTIFYVMEMVEGNIYWEPTLPECDNELRNKIYR
EKNKTLADLHNTNYKDIGLEDFGKPGNYFSRQISRWTKQYIASETEEIMEMNKLIDWLPN
NIPGDDETTIVHGDYRLDNMVVDKDNSKVLAVLDWELSTLGHPLGDFTYHLMQWYMPGDG
TGAGTQTLSNTDLKSIGIPTAEDYIKMYCENTNRKEIENIDFYLSYNFFRLAGILQGIIG
RVRDGTAASEHAEDRADRVRPLAESGWLYAKKAGAV*
>tcag_1096688777657 /cdnaId=1096688777656 /pepId=1096688777657 /offset=0 /ttable=11 /length=281 /full_length=281 /orientation=0
HKFNLNSLNKWVDKHLENYGSIIDIKQFVGGQSNPTFVIFFENKERLILRKKPPGKLLPS
AHAIEREYKVQKALEKSNVPCPKMIKLCEDENIIGTPFYLMNIIEGRVFESILDIKDKSG
RKTYYFELTRMLGKLHNVNFSSINLGDFGIIGNYVTRQIIRWEKQWHLSKQRELPEMQKI
IDWLNNNIPEGDETTIVHGDYRIGNTICEEKSFFVKVVLDWELSTLGNPFADLGYFLYAH
YIPFGERHGLKGADLNDLNIPSVKELVDEYCKVRNIKVFXX
>tcag_1096675726563 /cdnaId=1096675726562 /pepId=1096675726563 /offset=0 /ttable=11 /length=398 /full_length=398 /orientation=0
LSDGERSQHIMQTAQTAQPSAALCRWLSGALRVPEATLNVHQIAGDASPRRYFRVSLCAG
SPATSRQAPAAPDLAIAEQAPPDEPSKPSVVVMTEGDTLIAASSPPSENNEAFLAVQKLL
HQAGLTVPSLFASDLDSGFFLMEDFGDVLLSARLTADTVDHLYAQALGELGRLARLPCGD
VDLPVFDAQRITEELSVFPEWFLQNHLGLSEADLPSAIWQGDGGPVRLRFYEQSQCVVHR
DFHSRNIMCLDDGRLGIIDFQDAVLGPVTYDPVSLLKDCYVRWPRSDQLRWLGAFREQLI
AQGVEVSTDAQAFTRHFDLVGLQRHLRVMGVFARLCLRDQKPDYLNDLPLVLDYVREALA
RYDAEPAVGAFSGWFERTVMPRVASQHWHGGQRTDAR*
>tcag_1096682845607 /cdnaId=1096682845606 /pepId=1096682845607 /offset=0 /ttable=11 /length=327 /full_length=327 /orientation=0
ILMNDNLPHLLNISKLTDTLALKLPSFQGPWKYTKTSFGQSNPTFILTGKKNKLVLRKKP
SGTLLKSAHMIEREFKVMSALKLSNVPVPKMHYLCEDNDDIGTPYFIMEYIDGQSFLDPR
ALTLKNSERKKIYQETTKILANLHQICLEKVGLLDFGKSGNYFARQFSRWSVQYENSKTE
LIEPMENLISWLGDNIPSEKENNSCLVHGDWRIDNLLFDKKNFNLIAVLDWELSTIGDSR
ADLASQIMQWSMPIGEEGRGLHGIKRKELAIPEDKEFLELYSKLRNLNDIPDLEFALPFC
YFRMAAILQGVKKRALNGNASNPEKAI
>tcag_1096681755149 /cdnaId=1096681755148 /pepId=1096681755149 /offset=0 /ttable=11 /length=276 /full_length=276 /orientation=0
LLGPKEMSDSSIEGIDEAGVASWFAAQIAGAVPPFRYELIAGGHSNLTFRVQDGNGNVYV
LRRPPLGQVLATAHDMEREHRVVSAVGQTAVPVPATLGVCEDVEVNGAPFYVMAYVEGAV
LHSDIEAALITPKDRMNLSREVVEVLAELHSVEPDEIGLGDLAKREEYLSRQLRRWSRQW
EQSKTRELDTMEEVQRLLEQHMPTQIGSTIVHGDYRLGNMLVDSGSIRAVLDWELCTLGD
PLADVGYLLNNWVDPDETPAGSSAPTLAGGFATRDQ
>tcag_1096693535737 /cdnaId=1096693535736 /pepId=1096693535737 /offset=0 /ttable=11 /length=280 /full_length=280 /orientation=0
ITKYMLFNNLVEVRKNHKFNLSSLNKWVDNHLENFENIIDVKQFVGGQSNPTFVLFFENK
EKLILRKKPPGKLLPSAHAIEREYKVQKALEKSKVPCPKMIKLCEDEKIIGTPFYLMNII
EGRVFESILDIKDKIGRKKYYFELTRMLGNLHNVNFSSIKLSDFGKIGNYATRQIIRWEK
QWHLSKQRELPEMQKIIDWLNNNIPEGDETTIVHGDYRIGNTICEENNFLVKVVLDWELS
TLGNPFADLGYFLYAHYIPYGERHGLKGADLDDLNIPSVK
>tcag_1096687120089 /cdnaId=1096687120088 /pepId=1096687120089 /offset=0 /ttable=11 /length=231 /full_length=231 /orientation=0
LGVSTYQKAGVKMAKNKFDFDAVSIWAEKNIEKFSRPAKYTKFNSGQSNPTYLVETSQKK
YVLRKKPEGKLLKSAHAVDREYRVQLALQNSEVPVPRMAAFCSDLSILGTEFYIMDHIEG
TCFEDPRLNIFAKDHRYSIFEEMSTILAKIHKVDLLKVGLSDFGPGGNYFSRQITRWTKQ
YLSSETDKIEKMNQLIKWLEENIPEDDERRCLVHGDFRLDNLLFNPNENKC
>tcag_1096672784601 /cdnaId=1096672784600 /pepId=1096672784601 /offset=0 /ttable=11 /length=268 /full_length=268 /orientation=0
LALQNSDVPVPRMAAFCSDLSILGTEFYIMDHIEGTCFEDPRLNIFAKDHRYSIFEEMSI
ILAKIHKVDLLKVGLSDFGPGGNYFSRQITRWTKQYLSSETDKIEKMDQLIKWLEENIPE
DDERRCLVHGDFRLDNLLFNPNENKCVAVLDWELSTIGHPFADLASVLMQWSMPPGLEGR
GLQGVNRKQHGLMEDQEFVDSYCKIMGLDGIHKFEFYMAFAFFRMAAILQGVKKRGLEGN
ASNPAKAIKLGNLVKLFAEKGIAILER*
>tcag_1096677793043 /cdnaId=1096677793042 /pepId=1096677793043 /offset=0 /ttable=11 /length=276 /full_length=276 /orientation=0
IQMAKTLHSFDPLILSRYLEKYVPGFAGLKKMTKFSDGQSNPTYKVIDNADVAFVLRAKP
PGTLLKSAHAVDREFRVMSALAKTQVPVPNMLHLSESESPLGAQFFVMDFLPGTVFWDPA
LPGRSNGFRSEIYSSMVKTLAKLHDVNPSKVNLHTFGKPGNYFERQVNRWSTQYRASETQ
LNSDMDWTIDWLKANLVADDGQLSIVHGDYRLDNVMFGKETVEMIAVLDWELSTLGHPFA
DLAFQCMGLRLPQTALTKGLGDIDRAAIGIPNEADY
>tcag_1096699873371 /cdnaId=1096699873370 /pepId=1096699873371 /offset=0 /ttable=11 /length=350 /full_length=350 /orientation=0
MSRNDQELITPLEKHKFDTDSLINWMEQNNIESKGLKVQQFQGGMSNPTFFLESENNKYV
LRKKPPGKLLPKAHAVDREFKVMDALGKIDFPVPKMLGFCDNQDVIGTEFFIMDYIDGRI
ITTPEINGFSKSERNTICVSLAETLAKLHKVDYRSIGLESFGRPEGYIQRQIKLWSDQFQ
RSKEDITVEANFEEMDLLSIWLKENSLIEDEFAIAHGDYRLGNTIIDKNNSTVIGVLDWE
LSTLGHPLADLGYYCIPYRYGFDALNLKKLGIPSENEFLELYMKFSGRSSIPNWPLFLSF
ALFRSAAIIFGVAARTLLGNVSSESSNVYEQIKRAEDMARIGYDICSNS*
>tcag_1096683349983 /cdnaId=1096683349982 /pepId=1096683349983 /offset=0 /ttable=11 /length=352 /full_length=352 /orientation=0
ISQVNMSVKNKINSINLWLKKNTLIDEQILSIKKFETGQSNPTFLLKSENKSFVLRSKPL
GNLLRGAHRIDREYKVMSALSNSKIPTPKMYGYCSDEDITGSEFYVMEFINGAHEFDPDL
TTYTSEQRDKIYKHKIKILAELVKLDLKKIGLENFGKPYGYLERQIKLWIKQYRDSETKH
IKSMEYLINTIPKYVPTEIDNLKPCLLHGDFRLDNMILEKNKSIPRIIGLLDWELSTLSP
PFIDLSYWVLMLRFEKTWPIGGLSNFNNQKSYSGIPTEEKILESYLNLTSLDKPKYWKFL
LAFNCFRFAGILQGIAKRVIDGNNSGENAYEVGEQAEPVADLGSKILKEYL*
>tcag_1096698195293 /cdnaId=1096698195292 /pepId=1096698195293 /offset=0 /ttable=11 /length=348 /full_length=348 /orientation=0
MIKDNTDAADLLAQLAPWLAQYAPQIGQPVDLTKFSVGQSNPTYELVTEQGRYVLRAQPA
GVLLKSAHAVDREFRVMAALDGTAVPVPKMIAECLDTDVIGRKFFVMEKVAGKAVFDPAL
ADYSAADRAGLYHKQTDILAALATLDPVAIGLDGFGKPAGYIDRQFATWTRQYRASQTED
LADMEFLITHLDAALEEALPGFCVIHGDFRLDNMLLKNSTDIQALIDWELSTLGPTFIDL
SYWCAMLRMDHDWPIGGLGGIDRAAVGIPAEDDLVQRFCHQTGYDKPANWEALIAFQCFR
FAAILQGVLKRHLDGNASASNSASVGSQAAPMAILGACILRGYLGAS*
>tcag_1096698077535 /cdnaId=1096698077534 /pepId=1096698077535 /offset=0 /ttable=11 /length=347 /full_length=347 /orientation=0
MSDTVRAGVHAANVSAWMRAHVDGVTPPLEFSFIAGGHSNLTLEVRDAAGRRMVLRRPPL
SHGLASAHDMGREHRIISGLWGSAVPVARALGYCDDPAVNGAPFYVMDFVDGHVVRDRAA
AERVLDEAARRRASESLVETLAAIHAVDLGAVGLADLGRHEGYVARQLKRWHGQWHAQKT
RELPIIDEVHEELARRIPEQGPATIVHGDYRLDNCIVGDDGAVRAVLDWEICTLGDPLAD
LGLFTVYWTGPGDEPSPWLGQATTATGFMDRAELISRYARATGRDVGDIEYYRAFAYWKL
ACIVEGVYARYLGGALGARSREELEPFRLQVEAAAGGARRSLDLLA*
>tcag_1096684883441 /cdnaId=1096684883440 /pepId=1096684883441 /offset=0 /ttable=11 /length=281 /full_length=281 /orientation=0
VSQSQNHEVQGIAADRVTQWMAQRIEGLAEPLSFDLIAGGHSNLTYSVVDLQQRTFVLRR
PPLGHVLESAHDMGREHKIITALAGSEVPVASTVGLCTDVDVNDAPFYVMDYVPGPVLHD
AEVTAAVASDERAMLGDHVVDVLAALHQIDPDAVGLGDLGRKEAYLQRQLKRWSKQWDAT
ETHKVPAMDESTRLLAERMPEQIGASIVHGDYRLGNMIVGHGKVKAVLDWELCTLGDPLA
DVGYLLNSWVAPGEGEEDLAPTAAGGFCSREELASRYADKT
>tcag_1096671599697 /cdnaId=1096671599696 /pepId=1096671599697 /offset=0 /ttable=11 /length=227 /full_length=227 /orientation=0
MSGEDLYSGTESMRSGLELDVKKVEAFFREKISDYDGKAEISQFKGGQSNPTYKVSSGRK
SWVIRRKPPGQLLPSAHAVDREFRVLTALGKTDVPVPKTHLLCMDETILGTSFYIMDYVE
GQVYWNALLPDTSQDQRFHVFDSMNDSIAKLHQVDYEFLELSDFGRHGNYVGRQLSRWGK
QYRDADYEKIPEMDLLIDWLQERIPDQNQTSIVHGDYRLDNMISTHD
>tcag_1096688495365 /cdnaId=1096688495364 /pepId=1096688495365 /offset=0 /ttable=11 /length=262 /full_length=262 /orientation=0
VITALYETDVPVPQTYGLCEDDSVVGTPFFLMEYIDGTVYWDHMLPRCSPEERLLVYKNK
NKVIASLHSVDYKKVGLEDYGKSGNYVARQVNTWTKQYLASETENIDEMNKLIEWLPKNI
PEDDETSIVHGDFRLDNMIYSNFDVVGVLDWELSTLGHPIADFCYHCLTWRTLPNFHDHR
KLKDLGIPNEMQYRDMYSEQTGKDLSQDWEFYMVYSLFKVAAICQGILGRVRDGTAASKH
AEERGMNVFPLSKGAWSIVESN
>tcag_1096680399073 /cdnaId=1096680399072 /pepId=1096680399073 /offset=0 /ttable=11 /length=281 /full_length=281 /orientation=0
IMNNLRVVNLTPTYLLTSENNKYVLRRKPPGKLLKSAHAVEREYKVLTSLQNTEVPTPKT
IHLCEDESVIGTIFYIMEFCDGNIFWDPFASEIDKGRRSLVFDQLNQGISLLHIQDIKTL
ELEDFGKTGNYIERQVSRWTKQYFDSETEKIDSMHKLIEWLPKRIPKQKYVSIVHGDYRL
DNVVFDNSDNNIAILDWELSTIGDPLADFGYHCLLWHIGKIDNDVAKGLGIPNEDEYLKK
YLSRTKIQLDSDWEFYIIFSLFKVAGICQGILGRVRDGTAA
>tcag_1096688103913 /cdnaId=1096688103912 /pepId=1096688103913 /offset=0 /ttable=11 /length=261 /full_length=261 /orientation=0
ISAEVVSCGMSTPGIDSEPVTAWLDVHIEGIDGPYDFSLIEGGRSNLTYMVTDRHGRRFV
LRRPPLGHVLATAHDMAREHKIISAVGTTDVPVPKTLGLCSDDSVNQAPFYVMDFVDGIV
LDSPEKGAELSIEQRKAVAFDLVDVLADLHAVDVDAVGLGDLARREGYVERQVKRWTRQW
ADSRTRDLLAIDEVAHLLAASIPQQHSVSIAHGDYRLGNCLTNLDSNRIAAVLDWELCTL
GDPLADLGYLGVYWADPDGNX
>tcag_1096699249149 /cdnaId=1096699249148 /pepId=1096699249149 /offset=0 /ttable=11 /length=283 /full_length=283 /orientation=0
ELLPSAHAVDREFRVIDALHRQNFPVPKPYALCTNPDVLGTMFYVMEKVEGRIFWELSLP
ELNPKERSAIYDSQLKALTDLQAIDFEKAGLQGFGKTDDYMARQIHRWTKIYIASETSKI
DAMEKLNVWLPNNLPSSTGTCIIHGDYRLDNIIIDPKESKVSAVLDWELSTLGDPLADFV
YHLAPWFLPVTKEVSSLKGLHLNDLGIPEEEDYINRYCELTGRDSIDNLEFYKAYTLWRI
AAIYQGIIKRALDGTAASEDAIQDTDIVEIFANRAWEFAQSY*
>tcag_1096684762013 /cdnaId=1096684762012 /pepId=1096684762013 /offset=0 /ttable=11 /length=494 /full_length=494 /orientation=0
LHADDRCGRASRGHDGRPRAGTCGLRQAARRSGRGARSDRTFAHRDRTGTAADVESRGDD
RRGRRQRCPHRDRGDQGRGSTSCLRGRGSRYPGARRRRCQRRHSPRRDVRGRTIASLGRW
ARRGSFAGHRTHGIAPLIMSDRQSVRDEDAFDVAAVDRWLRARITDLPAAAPEVQQFDKG
ASNLTYLLAYDDRSLVLRRPPAGTKAKSAHDMGREVHVLTHIRSQFPAVPEVFAYCEDET
VIGSPFYVMQYLDGVILRPGNADVLDTATARLVGDAYVDRWVQLHQVDVDRGGLADWGKG
PGYVRRQIDGWSDRYRRARTDDVPEGESVMAWLSAQQPDDVGACVIHGDWRLDNMVFTGI
GAEAAEPSPVIIGVLDWEMATIGDPLMDVGAALAYWIDSDDSDIDPAFAALKRQPSDLPG
MPTRAEIVDRYCTQMGFTGVDWRFYEVYGLFRLAVILQQIWARYRSGQTTNPAFAPFGQA
VNVLLARAARARE*
>tcag_1096675051095 /cdnaId=1096675051094 /pepId=1096675051095 /offset=0 /ttable=11 /length=292 /full_length=292 /orientation=0
RLRKKPPGKLLPSAHAVDREYRIIKALEKTPVPVPRTLMLCNNEEVIGTIFYLMDHVDGK
IHWDPTLPESDSSDRKEIYQQTVDVLAALHSIDVEKEGLMDFGKPGNYFQRQVGRWIKQY
RAAETDTYPEIESLISWLEKNMPEDDGMISIVHGDYRLYNMIFSHSGNKILAVLDWELST
IGHPFADLAYQCMNWYIPKIGITPGLYGLDLEGTGIPTEKEYVDSYCKKMGIDHIPNWSF
YLAFGFFRLAGIAQGVYKRSIMGNASAKNAGELGAAVPILGKIANGIIQTK*
>tcag_1096674883329 /cdnaId=1096674883328 /pepId=1096674883329 /offset=0 /ttable=11 /length=220 /full_length=220 /orientation=0
IMHEQFVGTRAVDPKNQFDVKRLEVYLEKHIEGFKGPISLEQFSGGQSNPTFLLKASNGQ
YVLRRKPPGKLLPSAHAVDREYRVMTALYSTDVPVAKTYCLCEDEAIIGTAFYVMDFVRG
RVIWDGVLPEMDSGERSRIYDELNRVIAALHSVDHCAIGLESFGRPGNFVERQISRWIKQ
YRASETEHIEAMENLIAWLPDNVPQSEEVSITHGDYRLDN
>tcag_1096675886559 /cdnaId=1096675886558 /pepId=1096675886559 /offset=0 /ttable=11 /length=228 /full_length=228 /orientation=0
IFIMTEEFQLNDDTYTGTKEVSENLKFDSNLLQDWINDNVNNSGKIEKIEQFKGGQSNPT
YKILTNNNAYVLRRKPPGKLLPKAHAVDREYKVITALYETDVPVPRTYGLCEDDSVVGTP
FFLMEYVDGTVYWDHMLPKCSPEERALIYRNKNRVIASLHSVDFKEVGLENYGKSGNYVA
RQVNTWTRQYLASETENIDEMNKLIEWLPKNIPEDDETSIVHGDFRLD
>tcag_1096696958163 /cdnaId=1096696958162 /pepId=1096696958163 /offset=0 /ttable=11 /length=342 /full_length=342 /orientation=0
MSDLTQVRAEDSFDIAAVSNWLESKTGIRGLPEVEQFRSGASNLTYLLKYPDREVVLRRP
PVGTKAISAHDMKREVLIQRRLKPVFPYVPEIIAICDDTSVIGSDFYVMERIQGSIYRRE
IPEAVTKQEIEFMGSALISGLAELHSVDSGILAELNKGPGYVKRQVTGWSSRYRNALTDD
VPSGEKVMSWLEANQPDDVKLCVIHGDWRIDNAVFDPKNQRLVGILDWELATVGDPLMDL
GSALAYWVQADDDLEFATLRRQPSDQIGMPTRDEFISRYFKAAELKELDFKFYEVFGLFR
LAVIIQQIWARYRAGQTTNPAFSGFGIGVNILINRADRLLT*
>tcag_1096701660083 /cdnaId=1096701660082 /pepId=1096701660083 /offset=0 /ttable=11 /length=411 /full_length=411 /orientation=0
LRGRRSRYPGARRCRCQRRHSPCRDVRGRALAAVGRRAGRGAPAGHRTHGIAPLIMSDRQ
SVRDEDAFDVAAVDRWLRTQITDLPAALPEVQQFDKGASNLTYLLAYDDRSLVLRRPPAG
TKAKSAHDMGREVHVLTHIRSQFPAVPEVFAYCEDETVIGSPFYVMQYLDGVILRPGNAD
VLDAATARLVGDAYVDRWVQLHQVDVDRGGLADWGKGPGYVRRQIDGWSDRYRRARTDDV
PEGESVMAWLSAQQPDDVGACVIHGDWRLDNMVFTGIGAEAAEPSPVIIGVLDWEMATIG
DPLMDVGAALAYWIDADDSDIDPAFAALKRQPSDLPGMPTRAQIVDRYCTQMGFTGVDWR
FYEVYGLFRLAVILQQIWARYRSGQTTNPAFAPFGQAVNVLLARAARARE*
>tcag_1096687857757 /cdnaId=1096687857756 /pepId=1096687857757 /offset=0 /ttable=11 /length=256 /full_length=256 /orientation=0
LIIYHNLGNLLGSSYKERLLTEGINHELVSHWLKKEIPELSMPLSFSLIAGGHSNLTFRC
EDSNGRSIVLRRPPLGEILNSAHDMVREHKIISSLKNTAVPVPETLGLCEDGSINGADFY
TMDFVEGDVLNDSVISSSLSVDDKQSISRDVVEILCSLHAIDPDDVGLGDLGRKDSYLSR
QIKRWVAQWNASKTHEIPAMEESCELLLQNLPEQIGSAIVHGDFRLGNMIVSCGHVRAVL
DWELCTLGDPLADLGY
>tcag_1096700187553 /cdnaId=1096700187552 /pepId=1096700187553 /offset=0 /ttable=11 /length=344 /full_length=344 /orientation=0
IRYLLMEFFDKKVRDYISSNLDLDSNFKFEQFKVGRSNITFKIFDNSISYVLRRPPFGNK
LESAHNMQREYKIITELSKNNLKVPKPILLCIDRSISEDDFYIMEYIEGETIADNLIAAN
YSVSQKKEITESFISTLAELHTFDVLESNLKDLGKHSDYVERQLNRWNKQFRAQKVREID
DLDQATKLLLDSIPPQQRVSIVHGDYRLDNVRVNNNSVAAIVDWELCTLGDPLADLGTVI
ASWSNENEIDTPFIYSPSLSGGFPSRREIIDLYEKKSLLNVSEIEFYIRLSFWKHAMIME
GVYVRYSLGYYGNVDKKDIEAFGQSTLNFAKKASTRNLLKEIF*
>tcag_1096697486633 /cdnaId=1096697486632 /pepId=1096697486633 /offset=0 /ttable=11 /length=263 /full_length=263 /orientation=0
ITALYETDVPVPKTYGLCEDNSVVGTPFFLMEYVDGTVYWDHMLPKCSPEERSLIYKNKN
KVIASLHSVDYKKVGLEDYGKSGNYVARQVNTWTRQYLASETENIDEMNKLIEWLPKNIP
EDDETSIVHGDFRLDNMIYSNFDIVGVLDWELSTLGHPIADFCYHCLTWRTLPNFYDHAK
LKDLGIPNEMQYRDMYSEQTGKDLSQDWEFYMVYSLFKVAAICQGILGRVRDGTAASKHA
EERGMNVFPLSKGAWSIVESNF*
>tcag_1096680007143 /cdnaId=1096680007142 /pepId=1096680007143 /offset=0 /ttable=11 /length=390 /full_length=390 /orientation=0
LRGRRSRYPGARRCRCQRRHPPCRDVRGRALAAVGRRAGRGAPAGHRTHGIAPLIMSDRQ
SVRDEDAFDVAAVDRWLRTQITDLPAALPEVQQFDKGASNLTYLLAYDDRSLVLRRPPAG
TKAKSAHDMGREVHVLTHIRSQFPAVPEVFAYCEDETVIGSPFYVMQYLDGVILRPGNAD
VLDTATARLVGDAYVDRWVQLHQVDVDRGGLADWGKGPGYVRRQIDGWSDRYRRARTDDV
PEGESVMAWLSAQQPDDVGACVIHGDWRLDNMVFTGIGAEAAEPSPVIIGVLDWEMATIG
DPLMDVGAALAYWIDADDSDIDPAFAALKRQPSDLPGMPTRAQIVDRYCTQMGFTGVDWR
FYEVYGLFRLAVILQQIWARYRSGQTTNPA
>tcag_1096674736619 /cdnaId=1096674736618 /pepId=1096674736619 /offset=0 /ttable=11 /length=285 /full_length=285 /orientation=0
IPGKLGFTYRRKKMSRNDKELIAPLEKHKFNTDNLMTWMESNEIESTGLKVQQFQGGMSN
PTFFLESENNKYVLRKKPPGKLLPKAHAVDREFKVMNALGKIDFPVPKMLGFCDNPNVIG
TEFFIMDYIDGRIITTPEINGFSKDERNTICVSLAETLAKLHKVDYKSIGLESFGRPEGY
IQRQIKLWSDQFQRSKEDITVEANFKEMDLLSIWLKENSLIEDEFAIAHGDYRLGNTIID
KNNSTVIGVLDWELSTLGHPLADLGYYCIPYRYGFEDLNLKQLGI
>tcag_1096691517461 /cdnaId=1096691517460 /pepId=1096691517461 /offset=0 /ttable=11 /length=253 /full_length=253 /orientation=0
IHEPNVGRWLTENVEGTSAPFRYELIAGGHSNLTYGVTDSKGKKFVLRRPPLGHVLESAH
DMAREHKIISALYGKGVPVAETLGLCKDLEVNEAPFYIMGFVEGPVLHDAQLAGEIKSPD
REKVSEHVVDVLANLHLLDCDEVGLGDLGRKEAYLERQLKRWTKQWEASKTHDVPAMEES
TRLLSKNMPEQIGASVVHGDYRLGNMIISSAQVAAVLDWELCTLGDPLADVGYLLNSWTQ
PGEHEEDLIPTAV
>tcag_1096678118857 /cdnaId=1096678118856 /pepId=1096678118857 /offset=0 /ttable=11 /length=256 /full_length=256 /orientation=0
ISQVNMSVKNKINNINLWLKKNTSIDEQILSIKKFETGQSNPTFLLKSDNKSFVLRSKPL
GNLLRGAHRIDREYKVMSALSNSKIPTPKMYGYCSDEDITGSEFYVMEFINGAHEFDPDL
TNYTSEQRDKIYKHKIKILAELVKLDLKKIGLENFGKPYGYLERQIKLWIKQYRDSETKH
IKSMEYLINTIPKYVPTEIDNLKPCLLHGDYRLDNMILEKHKSTPRIIGLLDWELSTLSP
PFIDLSYWVLMLKFEK
>tcag_1096682548753 /cdnaId=1096682548752 /pepId=1096682548753 /offset=0 /ttable=11 /length=342 /full_length=342 /orientation=0
MKDLSAVREEDRFDVDAMHAWLQPFITHSDAPQVMQFRSGASNLTYLLQYPGQELVLRRP
PVGTKAVSAHDMKREFLIQSRLKGSYDLVPKMFALCEDHSIMGSDFYVMERVVGDIFRRD
IEKDITSSDVAIMADSLINGLVQLHGVDASVLSELNKGSGYVARQVEGWSKRYRNALTDD
VPNGEKVMAWLDANKPEDVDSCVIHGDWRIDNVVFDLEKARIVGVLDWELATVGDPLMDL
GSSLAYWVDRDDEPAFASLRRQPSHLEGMPTRNEFVQRYLELSGRTCADFTFYEVFGLFR
LAVIIQQIWARYKVGQTTNPAFAGFGDAVNTLINRAEGKLR*
>tcag_1096678572883 /cdnaId=1096678572882 /pepId=1096678572883 /offset=0 /ttable=11 /length=254 /full_length=254 /orientation=0
AVPKTYGLCEDQDIAGTTFFVMDFLDGDLFWDPMIPSVSKEDRIQIYKNKNDTLVKLHNV
DYKKIGLEDYGKPGNYVARQVARWSKQYRASETDNIEAMNNLIEWLPQNIPDDDETTIVH
GDYRLDNMILKDNKVMGVLDWELSTLGHPIADFSYHCLTWRTQEAYYDHAKLKELGVPNE
QEYRDMYSERTGKDLSANWEFYMAFNMFKIAAICQGILGRVRDGTAASKHAEERGMTVYP
LSEAAWDTIKNNF*
>tcag_1096665809741 /cdnaId=1096665809740 /pepId=1096665809741 /offset=0 /ttable=11 /length=288 /full_length=288 /orientation=0
VPEVFQFPGGASNLTYLLNYKNKEVILRRPPPGHKAKSAHDMGREYKVMKALKNQYPYVP
EMIAFCENEDLIGGQFYLMERMKGVIPRKNFPKGMTIDKESARKLCFALIDKFIELHKVD
VNKAGLSDLGKGKGYVQRQVDGWTDRFERSKTWNVPSFKKITNWLKENRPEDVSTCLIHN
DFRLDNAVLDPTNPGKIIGILDWEMATLGDPLMDLGGALAYWIEEKDDFASRWMRRQPSN
VPGMLSRNEIVDYYCDKMNFDRGLWPFYQIFGLFRLAVIIQQIYFRXX
>tcag_1096675379815 /cdnaId=1096675379814 /pepId=1096675379815 /offset=0 /ttable=11 /length=313 /full_length=313 /orientation=0
GAHQIEREYRIMKALANTKVPVPKVYALCEDDNILGRAFYVMDYVEGRVFSDDKLPSMKP
QERAAVYDHLNYILAEFHKIDFEAVGLSRHGKRGNYAARQLRTWGRQFRLGAPIVRNLVE
KHKDASLVVETEAKMERLIAELEVLSTQFSDETTLAHGDFRLGNVMLHPTEPKIVAVLDW
EISTLGHPLCDLAYLMKPWHMPGSFLKGVALTNGVTNPEAPQEEGYLPEGIPTEKEFLQL
YFQRRGVPIVSDKEWQFWKVLNKFRLAAITHGVYARGLQGNASSTLALASGLQFVWLQTW
DATILAYPPLRXX
>tcag_1096696410119 /cdnaId=1096696410118 /pepId=1096696410119 /offset=0 /ttable=11 /length=268 /full_length=268 /orientation=0
TALNQTDVPVPKTYVYCDDTNIIGTPFFVMDHVKGNIFWELLLPNCDHNQRRSIYLSMND
TIAKLHNVDFNKVGLSDYGKHEEYMSRQIHRWTKQYKDSETQDIPEMNNLIAWLPKNLPD
EQDTTIVHGDFRLDNMIFDKKNNSVVAILDWELSTLGNPIADFTYHMMSWRLPVGARGMG
IMGADLQKLNIPKEDEYAELYYKKTGRTKIQNWDFYMAYNIFRLAGIAQGIVGRVRDGTA
SSAQAKEYESFVPILGKLGWNIVERLN*
>tcag_1096701220251 /cdnaId=1096701220250 /pepId=1096701220251 /offset=0 /ttable=11 /length=220 /full_length=220 /orientation=0
IMQDEGMERYGGTKDVADSHKFDEKNLEAYLAAHVEGFAGPMEVRQFKGGQSNPTYQIVT
PNKKYVMRRKPPGKLLPSAHAVDREYKVITALGKIGFPVPRTYCLCEDESVVGTIFYVMD
MVEGRILWDPRLPDIPREGRRAIFEAKISTLAKLHNADYEAIGLGDFGKPGNYFSRQISR
WTKQYQMSETQTINTMNKLIDWLPNNIPDDDANSIVHGDY
>tcag_1096695664739 /cdnaId=1096695664738 /pepId=1096695664739 /offset=0 /ttable=11 /length=363 /full_length=363 /orientation=0
ILSCDSFRTSEDHMTNRAEIIGYDVEAVESWIRDNTEGLEPPFDWVQLEGGHSNLTYALT
DPNGRRAVVRRPPMGELLPKAHDMGREFSIISGLGPTAVPVPIAYGYCESAEVTGAHFYV
MSQVDGKALFELEDALEYLTEDARSNVGLSFMDVLASLHSVDPDDIGLGDLGKKEDYVGR
QIRTWYRSWEASAEGASYDDPDLHELHDFLESRRPEQGPARVVHGDYGLHNCLIDEQGYL
TAVLDWEISTLGDPMADFAYALNTWAEAGDELVNKENAPTLAKGFANRAELIERYAANTG
CDLTNLPYYISFNHFKTACIVHGVYARYMQGQKSSDGVDLDYYRTRIGVSIELSKQAAAE
LS*
>tcag_1096682988377 /cdnaId=1096682988376 /pepId=1096682988377 /offset=0 /ttable=11 /length=342 /full_length=342 /orientation=0
MSDLTPVRDEDAFDIGKVHTWLAPYIDQSHLPEVFQFRSGASNLTYLLKYPDRELVLRRP
PVGTKAVSAHDMKREFLIQSRLKPVFDLVPNVIALCDDHQILGSDFYVMEAVQGEIFRRD
VPETLRKEDISIMADSLVSGLARLHSVDASVLAELNKGAGYVARQVEGWSRRYRNALTDD
VYDGEDVMAWLDANKPDDVGSCIIHGDWRIDNMVFDLGKKKLVGVLDWELATVGDPLMDL
GSALAYWVDRDDEPMFASLRRQPSHLEAMPTRREFIAKYLELSNRKCDDFTFYEVFGLFR
LTVIIQQIWARYRAGQTTNPAFKGFGMGVNILINRAQGLIT*
>tcag_1096666282059 /cdnaId=1096666282058 /pepId=1096666282059 /offset=0 /ttable=11 /length=257 /full_length=257 /orientation=0
IDMSVKNKINNLNLWIREKTSLEEDIVSIKKFEIGQSNPTYLLKANFKNFVLRSKPLGNL
LPGAHRIDREYKVMSALIGSKLPVPKMYGYCNDVNVFGSEFYIMEFLDGSHEFDPILPHY
SSKQRKQIYRHKIEILAELASVDLEELGLEKFGRPKGYLERQISLWIKQYRASQTKNIES
MEFLIENIPKYIPKEIDDLSPCLLHGDFRLDNMMLKNENNSMKVLGLLDWELSTLSPPFI
DLSYWALMLRFETNWPX
>tcag_1096676825781 /cdnaId=1096676825780 /pepId=1096676825781 /offset=0 /ttable=11 /length=326 /full_length=326 /orientation=0
KVHTWLAPYIDQSHLPEVFQFRSGASNLTYLLKYPDRELVLRRPPVGTKAISAHDMKREF
LIQSRLKPVFDLVPNVIALCEDHEILGSDFYVMERVKGEIFRRDVPETLRKEDISIMADS
LVSGLARLHSVDASVLAELNKGAGYVARQVEGWSRRYRNALTDDVYDGEDVMAWLDANKP
DDVGSCIIHGDWRIDNMVFDLGKKKLVGVLDWELATVGDPLMDLGSALAYWVDRDDEPMF
ASLRRQPSHLEAMPTRREFIAKYLELSNRKCDDFTFYEVFGLFRLTVIIQQIWARYRASQ
TTNPAFKGFGMGVNILINRAQGLIT*
>tcag_1096684028207 /cdnaId=1096684028206 /pepId=1096684028207 /offset=0 /ttable=11 /length=360 /full_length=360 /orientation=0
LDSSDLVDQPSKIREGEELNLERLRQHLEPVIGKDLGSLQISQFPGGHSNLTYFLKTDSE
QWVLRRPPFGSKVKSAHDMSREFKILDALKGTYPFGPEPIHFCDDHEILGCDFYLMNYIK
GLVIRREYPEHLRMSPEQIRNQLINFFDALGDLHSLSLKEVGLDNFGKPHGYVKRQVEGW
SNRWVNAVTPDTVNCDEIIKWLQDNMPEESGKASVIHNDYKLDNVIFDVENPLRLIGVLD
WEMSTVGDPLMDLGCTLGYWVQLDDPEFFRNARTMPSDIEGAPTRAEIIERFKDRTGLSV
DHFPFYFCFGLFRLCVIGQQIYYRYFHGHTKDDRFASFLNKASVLQQMCMMIIAGKITK*
>tcag_1096687300927 /cdnaId=1096687300926 /pepId=1096687300927 /offset=0 /ttable=11 /length=411 /full_length=411 /orientation=0
LRGRRSRYPGARRCRCQRRHSPCRDVRGRALAAFGRRAGRGAPAGHRTHGIAPLIMSDRQ
SVRDEDAFDVAAVDRWLRTQITDLPAALPEVQQFDKGASNLTYLLAYDDRSLVLRRPPAG
TKAKSAHDMGREVHVLTHIRSQFPAVPEVFAYCEDETVIGSPFYVMQYLDGVILRPGNAD
VLDTATARLVGDAYVDRWVQLHQVDVDRGGLADWGKGPGYVRRQIDGWSDRYRRARTDDV
PDGESVMSWLAEQQRDDVAACVIHGDWRLDNMVFTGIGAEAAEPSPVIIGVLDWEMATIG
DPLMDVGAALAYWIDADDSDIDPAFAALKRQPSDLPGMPTRAQIVDRYCTQMGFTGVDWR
FYEVYGLFRLAVILQQIWARYRSGQTTNPAFAPFGQAVNVLLARAARARE*
>tcag_1096697764169 /cdnaId=1096697764168 /pepId=1096697764169 /offset=0 /ttable=11 /length=342 /full_length=342 /orientation=0
MSDLTPVRDEDAFDIGKVHTWLAPYIDQSHLPEVFQFRSGASNLTYLLKYPDRELVLRRP
PVGTKAISAHDMKREFLIQSRLKPVFDLVPNVIALCDDHQILGSDFYVMERVKGEIFRRD
VPETLRKEDISIMADSLVSGLARLHSVDASVLAELNKGAGYVARQVEGWSRRYRNALTDD
VYDGEDVMAWLDANKPDDVGSCIIHGDWRIDNMVFDLGKKKLVGVLDWELATVGDPLMDL
GSALAYWVDRDDEPMFASLRRQPSHLEAMPTRREFIAKYLELSDRKCDDFTFYEVFGLFR
LTVIIQQIWARYKAGQTTNPAFKGFGMGVNILINRAQGLIT*
>tcag_1096696534207 /cdnaId=1096696534206 /pepId=1096696534207 /offset=0 /ttable=11 /length=354 /full_length=354 /orientation=0
MVDNELINIRQDEQIDLHKLKNYLNELLKIDIDKIKILQFSGGHANLTYLISFNDKEFVL
RRPPLGPVAPSSHDMAREHMVQHSLNKLFPLAPKSIHLCEDDKIIGSKFHLIERKKGIVI
RKEMRSELNGSRNKIRSLSFKMIDILAELHNLDPSKVGLGEFGRPDGFVLRQLNGWDDRW
KKASEDKIKANRFNKLVRYLRSNIPEPQGATILHNDFKLDNIMWDVDNPLLPVAVFDWDM
CTRGDPLMDIGHLLNYWIDEDDDYEANLITSMPVKNIFYPKKSEIIDHYALKTGFSLKDI
DWYYAFGAFKLAVIIQQIYVRFLKGQTQDERFANFGKRIEALINRANGVFNFN*
>tcag_1096699824261 /cdnaId=1096699824260 /pepId=1096699824261 /offset=0 /ttable=11 /length=345 /full_length=345 /orientation=0
IIRYLLMEFFNEKIRDYIASNLNLDNQFKFEKFKVGRSNITFKIFDDIHSYVVRRPPFGD
KLESAHNMQREYRIISELSKNNIRVPKPILLCTDRTISDDDFYIMEYIEGVTIADNAIAE
NYSKNDKEEITNSFIRTLAELHAFDVKNSKLNDLGKHEDYVLRQLNRWSKQFDAQKVRDV
ADLNIATKLLFDTIPTQQKVSIVHGDYRLDNVRVNNNLVAAIVDWELCTLGDPLADLGTV
IASWSNKNETDTPFIYSPSLSDGFPSRQEIINLYESKSDLDLSNIEFYVRLSFWKHAMIM
EGVYVRYSLGYYGNVDKKDVDAFGQSTLSFAKKASNKNLLKEIF*
>tcag_1096700099031 /cdnaId=1096700099030 /pepId=1096700099031 /offset=0 /ttable=11 /length=345 /full_length=345 /orientation=0
IIRYLLMEFFNEKIRNYITSNLDLDNQFKFEKFKVGRSNITFKIFDDKHSYVLRRPPFGD
KLESAHNMQREYRIISELSKNNIRVPKPILLCTDRTISDDDFYIMEYIEGVTIADNVIAE
NYSKNDKEEITNSFITTLAELHTFDVKNSKLNDLGKHEDYVLRQLNRWAKQFDAQKVRDI
ADLNIATKLLFDTIPTQQKVSIVHGDYRLDNVRVNNNLVAAIVDWELCTLGDPLADLGTV
IASWSNKNETDTPFIYSPSLSDGFPSRQEIINLYESKSDLDLNNIEFYVRLSFWKHAMIM
EGVYVRYSLGYYGNVDKKDVDAFGQSTLSFAKKASNKNLLKEIF*
>tcag_1096670261743 /cdnaId=1096670261742 /pepId=1096670261743 /offset=0 /ttable=11 /length=259 /full_length=259 /orientation=0
DDLSGAPEVKQYRGGASNLTYLLTWPDRELILRRPPFGHKAKSAHDMGREVRFLRALRPV
YSGLPEVVAYCEDESVAAGEFYVMERLRGVILRQDIPAGLGLDAAGVTQLCHNVLDKMVE
LHSIDIEAHGLTGLGKGGNYVERQIAGWSKRYRKAMTPGAADFERVMAWLEANRPEDVAT
CVIHGDFRFDNVVLDPADPLRVIGVLDWEMATLGDPLMDLGSSLAYWVEADDELVMQMMR
RQPTNAPGMLTRAEVWRYX
>tcag_1096696850689 /cdnaId=1096696850688 /pepId=1096696850689 /offset=0 /ttable=11 /length=352 /full_length=352 /orientation=0
ISHVNMSVKNKINHINAWLKNNTSIDEKIQTIKKFETGQSNPTFLLKSDNKSFVLRSKPL
GNLLRGAHRIDREYKVMSALSNSKIPTPKMFGYCTDVDIIGSEFYVMEFLNGSHESDPDL
PSYTSEQRDKIYKHKIKVLAELVKLDLKKIGLENFGKPNGYLERQINLWIKQYRDSETKY
IKSMEYLINNIPKYIPTEIDNMKPCLLHGDFRLDNMILVKNKSKAKINGLLDWELSTLSP
PFIDLSYWVLMLKFEKTWPIGGLSITNNQIFYSGIPTEEKILESYLNLTSLDKPKYWKFL
LAFNCFRFAGILQGIAKRVIHGNNSGKNAYEVGKQAEPVADLGSKILKEYL*
>tcag_1096678642081 /cdnaId=1096678642080 /pepId=1096678642081 /offset=0 /ttable=11 /length=262 /full_length=262 /orientation=0
LTDQNTSELFAGTMPVSEKHGFDTKKLNDYLAEHLENFSGPITVEEFKGGQSNPTYLIKT
STDSYVLRRKPPGLLLKSAHAVDREYKVIKALNMTDVPVPIAYLHCEDESVIGTEFFLMS
FVEGTVFWEPHIPEAKDNKQRSDIYKSLSETIYKLHNVKPSDIGLEDYGRPGNYVARQVS
RWSKQYVASETETIEAMNNLMEWLPENLPTEKPLCLVHGDFSLTNVIIDNESDQWLQYWI
GNFQLSEIQWQISVITVCNIN*
>tcag_1096699513681 /cdnaId=1096699513680 /pepId=1096699513681 /offset=0 /ttable=11 /length=345 /full_length=345 /orientation=0
IIRYLLMEFFDKKIRSFITSNVELDYQFRFEKFKVGRSNITFKIFDDSNSYVLRRPPFGD
KLESAHNMQREFRIISELSENNIKVPKPILLCTDKNISDDDFYIMEYVDGVTIADNLVAD
NYSNNDKKEITNSFITTLAELHTFDVKNSNLNDLGKHEDYVERQLNRWTKQFNAQKVRDI
PELDVATQLLFDTIPTQQKVSIVHGDYRLDNVRINNNSVAAIVDWELCTLGDPLADIGTV
IASWSNKNETDTPFIYSPSLSDGFPSRQEIIDIYESKSNLSLDDIEFYTRLSFWKHAMIM
EGVYVRYSLGYYGNVDKKDVDAFGQSTLSFAKKASNKNLLKEIF*
>tcag_1096681634261 /cdnaId=1096681634260 /pepId=1096681634261 /offset=0 /ttable=11 /length=345 /full_length=345 /orientation=0
IIRYLLMEFFDKKIRSFITSNVELDYQFRFEKFKVGRSNITFKIFDDSNSYVLRRPPFGD
KLESAHNMQREFRIISELSENNIKVPKPILLCTDKNISDDDFYIMEYVDGVTIADNLVAD
NYSNNDKKEITNSFITTLAELHTFDVKNSNLNDLGKHEDYVERQLNRWTKQFNAQKVRDI
PELDVATQLLLDTIPTQQKVSIVHGDYRLDNVRINNNSVAAIVDWELCTLGDPLADIGTV
IASWSNKNETDTPFIYSPSLSDGFPSRQEIIDIYESKSNLSLDDIEFYTRLSFWKHAMIM
EGVYVRYSLGYYGNVVKKDVDAFGQSTLSFAKKASNKNLLKEIF*
>tcag_1096681726801 /cdnaId=1096681726800 /pepId=1096681726801 /offset=0 /ttable=11 /length=359 /full_length=359 /orientation=0
IKKMVDHELIDLRQDEKIDVYKLKQYLTTLLKINIDEIKILQFSGGHANLTYLISFDDQE
FVLRRPPLGPVAPSSHDMAREHLVQYSLNKLFPLAPKSFHLCNDDNIIGSKFHLIERRKG
IVIRKEMRPELDGSREKIRSLSFKMIDVLAQLHTLDPSKVGLGNFGRPDGFVLRQLNGWE
ERWKKASDKKKLENRFNKLLKYLRSNIPEPQGTTILHNDFKLDNIMWDNDNPLLPTAVFD
WDMCTRGDPLMDLGHFLNYWIDEDDETEANLITSMPIKNILYPKKIEIIDHYALKTGFST
KDIDWYYAFGAFKLAVIIQQIYVRFLKGQTKDKRFANFGHRIEALINRANGVFNLNQR*
>tcag_1096696369205 /cdnaId=1096696369204 /pepId=1096696369205 /offset=0 /ttable=11 /length=311 /full_length=311 /orientation=0
IIRYLLMEFFNEKIRNYIASNLDLDIQFNFEKFKVGRSNITFKIFDDMHSYVLRRPPFGD
KLESAHNMQREYRIISELSKNSIRVPKPILLCTDRTISDDDFYIMEYIEGVTIADNVIAE
NYSKNDKEEITNSFITTLAELHAFDVKNSKLNDLGKHEDYVLRQLNRWAKQFDAQKVRDI
SDLNIATKLLFDTIPTQQKVSIVHGDYRLDNVRVNNNLVAAIVDWELCTLGDPLADLGTV
IASWTNKNETDTPFIYSPSLSDGFPSRQEIINLYESKSDLDLNNIEFYIRLSFWKHAMIM
EGVYVRYSLGY
>tcag_1096692843049 /cdnaId=1096692843048 /pepId=1096692843049 /offset=0 /ttable=11 /length=265 /full_length=265 /orientation=0
ITALQNTEVPVPKTYGLCEDADIIGTPFFVMDFLDGTVYWDLLLSEKSPQERMEIYANKN
KVIAELHNVDYESVGLSNYGKPGNYIARQVSRWTKQYLASETENIPAMNNLIDWLPPNIP
DEDETSIVHGDYRLDNMVFCSNNNVMGVLDWELSTLGHPIADFNYHCISWKNIPQLADQK
FCNENGIPTEEEYRNMYSRYTGKKLDENWEFYTIFNIFKLAGILQGIMGRVRDGTAASKH
AEERGNQVAPLAKAAWEIVEKHYR*
>tcag_1096673783253 /cdnaId=1096673783252 /pepId=1096673783253 /offset=0 /ttable=11 /length=224 /full_length=224 /orientation=0
MDFKENDNTGTMPVLEKHAIDTAALQGFMQANVSGFEGEISIEEFKGGQSNPTYKVVSPS
KSYVLRRKPPGKLLKSAHAVDREYRVITALNQTAVPVPTSYALCEDDSIIGTAFYLMEYM
DGRVLWDASMNGHSKEESFGVYASMNSTMAALHSVDPYEIGLETFGKPGNYVGRQVSIWT
KQYQDSETEEIEEMNKLIEWLPNNLPSDKPLRIVHGDFSLTNLM
>tcag_1096676746243 /cdnaId=1096676746242 /pepId=1096676746243 /offset=0 /ttable=11 /length=342 /full_length=342 /orientation=0
MSDLTPVRDEDVFDIGKVHTWLAPYIDQSHLPEVFQFRSGASNLTYLLKYPDRELVLRRP
PVGTKAISAHDMKREFLIQSRLKPVFDLVPNVIALCEDHEILGSDFYVMERVKGEIFRRD
VPETLRKEGISIMADSLVSGLARLHSVDASVLAELNKGAGYVARQVEGWSRRYRNALTDD
VYDGEDVMAWLDANKPDDVGSCIIHGDWRIDNMVFDLGKKKLVGVLDWELATVGDPLMDL
GSALAYWVDRDDEPMFASLRRQPSHLDAMPTRREFIAKYLELTNRKCDDFTFYEVFGLFR
LTVIIQQIWARYRAGQTTNPAFKGFGMGVNILINRAQGLIT*
>tcag_1096675262715 /cdnaId=1096675262714 /pepId=1096675262715 /offset=0 /ttable=11 /length=233 /full_length=233 /orientation=0
LTDHNTSDLFAGTMPVSEKHGFDTKKLNDYLAEHLENFSGPITVEEFKGGQSNPTYLIKT
STDSYVLRRKPPGLLLKSAHAVDREYKVIKALNMTDVPVPIAYLHCEDESVIGTEFFLMS
FVEGTVFWEPHIPEAKDNKQRSDIYKSLSETIYKLHNVKPSDIGLEDYGKPGNYVARQVS
RWSKQYVASETETIEAMNNLMEWLPENLPTEKPLCLVHGDFSLTNVIIDNEXX
>tcag_1096695743885 /cdnaId=1096695743884 /pepId=1096695743885 /offset=0 /ttable=11 /length=276 /full_length=276 /orientation=0
SAHAVDREYRVITALNQTDVPVPTSYALCEDESIIGTAFYLMEYMDGRVLWDASMNDHSK
EESYGVYSSMNSTMASLHSVDPYEIGLETFGKPGNYVGRQVSIWTKQYQDSETEEIEDMN
KLIEWLPDNLPSDKPLRIVHGDFSLTNLMIHKEKPDVIAILDWELSTLGDPCADFSYHCM
QYRLNPLLADENYCKEKGIPTEKEYVSMYIEKSGFDLEKEWELYMAYNLFKSAGILQGIL
GRVRDGTAANENAEAMKARVRPLAEGAWKLIEDNF*
>tcag_1096680877563 /cdnaId=1096680877562 /pepId=1096680877563 /offset=0 /ttable=11 /length=273 /full_length=273 /orientation=0
MSDLTPVREEDSFDIAKVHRWLNPYINQSIEPEVLQFRSGASNLTYLLKYPDRELVLRRP
PVGTKAVSAHDMKREFLIQSRLKPVYDLVPKVIALCEDHTILGSDFYVMDRIQGEIFRRD
VPETLSTSDISVMATSLVSGLAQLHSVDASVLAELNKGVGYVNRQVEGWSKRYRNALTDD
VPDGDVVMNWLDKHKPDDVASCIIHGDWRIDNMVFDLGQKKLVGVLDWELATVGDPLMDL
GSALAYWVDKDDEPMFSSLRRQPSHLDGMPTRK
>tcag_1096676131557 /cdnaId=1096676131556 /pepId=1096676131557 /offset=0 /ttable=11 /length=257 /full_length=257 /orientation=0
NVPVPETYGLCDDSDVVGTPFFVMDFLEGEVYWDHMLPSVSNEERVKIYQQKNKVLANLH
SVDYKAVGLESYGKPGNYVARQVSRWTTQYLASETESIPEMDKLIEWLPQNIPDDDETSI
VHGDFRLDNMIYKNHEVIGVLDWELSTLGHPIADFSYHCLTWRTLPAMQDLKLLKELGIP
TEVEYRDMYSENTGKDLSANWEFYMVFNIFKVAAICQGILGRVRDGTASNKYAEARGMQV
FPLSAGAWSIVEANFK*
>tcag_1096698744471 /cdnaId=1096698744470 /pepId=1096698744471 /offset=0 /ttable=11 /length=345 /full_length=345 /orientation=0
IIRYLLMEFFDKKIRTYITSNIELDYQFRFEKFKVGRSNITFKIFDNSNSYVLRRPPFGD
KLESAHNMQREFRIISELSENNIKVPKPILLCTDRTISDDDFYIMEYIDGVTIADNLIAD
NYSNNDKKEITNSFITTLAELHTFDVTNSNLNDLGKHEDYVERQLNRWTKQFNAQKVRDI
PDLDVATKLLFDTIPAQQKVSIVHGDYRLDNVRINNNSVSAIVDWELCTLGDPLADLGTV
IASWSNKNETDTPFIYSPSLSDGFPSRQEIINIYESKSNLSLVDIEFYIRLSFWKHAMIM
EGVYVRYSLGYYGNVEKKDVDAFGQSTLSFAKKASNKNLLKEIF*
>tcag_1096700701655 /cdnaId=1096700701654 /pepId=1096700701655 /offset=0 /ttable=11 /length=360 /full_length=360 /orientation=0
MISEVDQAVKIREGQSINTDSLETYLRNSMQLPMAHLEVLQFPSGYSNLTYLLKFGEKEL
VLRMPPKGVNIKSGHDMHREFRILSGLHPIYNKVPKPYLFCDDERILGAPFYVMERLRGI
IYRGHTPKKLLPDPNQMKSLSEAFVNTLVEIHSFNYNDAGFEELGRPDGYVKRQIEGWTK
RYINAKTDESESLEKVYTWLNNNIPTEQRVAFIHNDFKYDNLILSQDQSLEIKGVLDWEM
ATLGDPLMDLGTTLGYWIQESDPDFLKENNMNITLVKGNLTRSQVVEKYSKKSNIEMKNI
SFYYVYGLFKIAVIIQQIYYRYKNGYTTDIRFKNLNEAVEMYGKMGLQALQKNKIDNLY*
>tcag_1096699446549 /cdnaId=1096699446548 /pepId=1096699446549 /offset=0 /ttable=11 /length=274 /full_length=274 /orientation=0
ITALNSTGFPVPRTYKLCLDESIIGTIFYVMEMVEGNIYWEPTIPEVDNELRTKIYKEKN
KTLSDLHNTNYKDIGLDDFGKPGNYFSRQISRWTKQYIASETEKIVEMNKLIDWLPNNIP
GDDETSIVHGDYRLDNMVIDRNTSKVSAVLDWELSTLGHPLGDFTYHLMQWYMPGDGTGA
GTQTLSNTDLKSIGVPSAEDYIKMYCDNTSRKEIENIDFYLSYNFFRLAGILQGIIGRVR
DGTAASEHAEDRADRVRPLAESGWFYAQKAGAV*
>tcag_1096682164535 /cdnaId=1096682164534 /pepId=1096682164535 /offset=0 /ttable=11 /length=345 /full_length=345 /orientation=0
IIRYLLMEFFDKKIRSFITSNVELEYQFRFEKFKVGRSNITFKIFDDSNSYVLRRPPFGD
KLESAHNMQREFRIISELGENNIKVPKPILLCTDRTISDDDFYIMEYIDGVTIADNLVAD
NYSNNDKKEITNSFITTLSELHTFDVKNSNLNDLGKHEDYVERQLNRWTKQINAQKVRDI
PDLDVATKLLFDTIPAQQKVSIVHGDYRLDNVRIDNNSVAAIVDWELCTLGDPLADLGTV
IASWSNKSETDTPFIYSPSLSDGFPSRQEIIDIYESKSNLILDDIEFYIRLSFWKHAMIM
EGVYVRYSLGYYGNVDKKDVDAFGQSTLSFAKKASSKNLLKEIF*
>tcag_1096675260997 /cdnaId=1096675260996 /pepId=1096675260997 /offset=0 /ttable=11 /length=271 /full_length=271 /orientation=0
VMDALWDTAVPVPKMYILNEDNEIVGTKFYVMEMVEGRLFTETRLPQLQKAQRKSLYEDL
ARVLAELHKVNAEKVGLSEFGRPGNYYERQIARWSKQYLASQTEQIEAMDNLMAWLPDNI
PDASSSAIVHGDFRLGNVLVHPNRPKIVAVLDWELSTLGDGLADLGYMCQEYHGDSESPD
GLAGANLEELGIPNENHIVQTYCEQRGIEHIENWEFYLIYNMFRSAGIIQGVYKRGLDGN
ASSDKALEYKEAARLRSERAWALVEQTQLK*
>tcag_1096683080779 /cdnaId=1096683080778 /pepId=1096683080779 /offset=0 /ttable=11 /length=223 /full_length=223 /orientation=0
INWLMDDLFSGTKAVDQKLRFDEQGLHEWFSKNLSEFGSIEKIEQFKGGQSNPTYKITTA
NKKFVLRRKPPGKLLPSAHAVDREYKVITALNSTDVPVPRTFGLCEDEKIIGTSFFVMEF
LDGNIYWDLLLEDFNPKIRRAIYDSKNKVISALHQVNFESIGLGDYGKHGNYVARQVSTW
TKQYLASQTDDIEAMNNLIEWLPKNIPDDDETSIVHGDYPFR*
>tcag_1096687014505 /cdnaId=1096687014504 /pepId=1096687014505 /offset=0 /ttable=11 /length=296 /full_length=296 /orientation=0
AEGISMALNDQSTQIRPGEELDASLIDPYLKAHIPGLSGTVKISQFPGGASNLTYLLEYP
DQEFVLRRPPFGHKAKSAHDMGREYRILNQLKDGFPYCPKAYVHCTDESVIGAEFYVMER
VNGIILRSDLPAELGLDATRTEALCKSFIDKFVELHQVDYHACGLADLGKPEGYVARQIR
GWGERYEKALTPDAPKWEAVRAWLNDKMPADHPTSSIVHNDYRFDNVILDPHNPMQIIGV
LDWELTTLGDPLMDLGNTLAYWIEAADPAPVQLMRRQPSNAPGMLTRRQFVDYYAE
>tcag_1096671213333 /cdnaId=1096671213332 /pepId=1096671213333 /offset=0 /ttable=11 /length=215 /full_length=215 /orientation=0
MKPLDDAKFSGTKEVDEKLLIHSSKLQPWIDANVPNAGRIKSIEQFKGGQSNPTYKIITD
TKDLVLRRKPPGKLLPSAHAVDREYKVITALYETDVPVPKTYGLCEDEDVAGTAFFVMDF
LDGDLFWDPMIPSMTNEDRTEIYKNKNKALAKLHSVDYKKIGLDDYGKPGNYVARQVSRW
SKQYRASETDNIEAMNNLIEWLPNNIPDDDETSIV
>tcag_1096677487813 /cdnaId=1096677487812 /pepId=1096677487813 /offset=0 /ttable=11 /length=344 /full_length=344 /orientation=0
IRYLLMDFFNNQIREYISSNIDLNIDFDFEKFKVGRSNITFKIFDSKNTYVLRRPPFGNK
LESAHNMQREYKIITELSKNNLKVPNPIHLCTDKNISQDDFYIMEYIDGETIADNSNAEN
YSKKDKELITNSFVTTLTELHNFDVQSSGLKDLGKHEGYVERQLIRWNKQFSAQKVREIN
DLDVATNILLEKIPTQQRVSIVHGDYRLDNVRVKDNNVAAVLDWELCTLGDPLADLGTVI
ASWADKKEKDTPFIYSPSLSGGFPSRDKILNLYEENSQLNLNEIEFYVRLSFWKHAMIME
GVYVRYSLGYYGNVDKKEVEAFGESTLSFAHKASAKNLLKEIF*
>tcag_1096694455579 /cdnaId=1096694455578 /pepId=1096694455579 /offset=0 /ttable=11 /length=336 /full_length=336 /orientation=0
IIRYLLMEFFNEKIRNYIASNLDLDNQFKFEKFKVGRSNITFKIFDDMHNYVLRRPPFGD
KLESAHNMQREYRIISELSKNNIRVPKPIILCTDRTISDDDFYIMEYIEGVTIADNVIAE
NYSKNDKEEITNSFITTLAELHAFDVKNSKLNDLGKHEDYVLRQLNRWAKQFDAQKVRDI
ADLNIATKLLFDTIPTQQKVSIVHGDYRLDNVRVNNNLVSAIVDWELCTLGDPLADLGTV
IASWSNKNETDTPFIYSPSLSDGFPSRQEIINLYESKSDLDLNNIEFYVRLSFWKHAMIM
EGVYVRYSLGYYGNVDKKDVDAFGQSTLSFAKKAS*
>tcag_1096699059257 /cdnaId=1096699059256 /pepId=1096699059257 /offset=0 /ttable=11 /length=272 /full_length=272 /orientation=0
IAGGHSNLTYRVEDKNKNLYVLRRPPLGQVLATAHDMAREHRIISAVGNTAVPVPPTVGV
CEDLEVNAAPFYVMEYVEGDVLHSDIESALVPHQERLDLSRQVVEVLAELHSVEPQDIGL
GDLAKREDYLGRQLRRWSRQWEQSKTRELAVMEEVQDLLERQKPSQLGSTIVHGDYRLGN
MLTRSGRILAVLDWELCTLGDPLADVGYLLNNWVEPDEVPAGSSAPTLVGGFASREDLTR
WYEQASGRDVSGVAYYRAFSYWRLAAIVEVS*
>tcag_1096673282531 /cdnaId=1096673282530 /pepId=1096673282531 /offset=0 /ttable=11 /length=215 /full_length=215 /orientation=0
MNKSDAELDLIRVEKAFHKRIPGFCGPLSAQKVPHGQSNPTYIISSKSGKYVLRRKPDGV
LLPSAHAVEREFRVMTALAESELPVPRTHFLCEDPEEIGAVFFVMDYVSGKVFTDPGLPG
LSISERGKIYDQMNLGLAKLHKLNPEMLGLSDYGRPGNYFERQYSRWSRQYEASATDSIS
EMEELQKWLKSNIPNEDGSQSLVHGDWRIDNLIYK
>tcag_1096684804305 /cdnaId=1096684804304 /pepId=1096684804305 /offset=0 /ttable=11 /length=345 /full_length=345 /orientation=0
IIRYLLMEFFDKKIRTYITSNIELEYQFRFEKFKVGRSNITFKIFDDLNSYVLRRPPFGD
KLESAHNMQREFRIINELSKNNIKVPKPILLCTDRTISDDDFYIMEYIDGVTIADNLVAD
NYSNNDKKEITNSFIRTLSELHDFDVKNSNLNDLGKHEDYVERQLNRWTKQFNAQKVRDI
PDLDVATKLLFDTIPVQQKVSIVHGDYRLDNVRINNNSVAAIVDWELCTLGDPLADLGTV
IASWSNKNEADTPFIYSPSLSDGFPSRQEIIDIYESKSSLNLDDIEFYVRLSFWKHAMIM
EGVYVRYSLGYYGNVDKKDVDAFGQSTLSFAKKASNKNLLKEIF*
>tcag_1096701203455 /cdnaId=1096701203454 /pepId=1096701203455 /offset=0 /ttable=11 /length=383 /full_length=383 /orientation=0
LRVPLKLRFYYFLSYFFQKTKTSNFSIDTPKNIRDGEEFPIENLEIFLKENDFEINNLIF
KQFPSGYSNLTYFLKSSSKEFVLRRPPFGAKSLKGGHDMLREYNVLKNLKSQFNKVPKVH
LYCDNDDIIGAPFYIMDRVEGYIIRPNLQEQDSPGEEVIRNVSDSLVSTLVELHNVDINE
ANLNNLGKIDGYVKRQVEGWIKRYNHSKTDIIANMDFVAKWLNDNQPLEVEGSIVHNDFK
YDNLVLDKNNHSKITAVLDWEMATIGDPFMDLGTTLGYWMDKNDLPELKLFQLSATTLEG
NPTREGILEMYESKSGKTIPNPVFYYVFGLFKIAVIAQQIYFRYKKGFTKDRRFGLLNLA
VMSLSIMAKQAIIKNRLSNLFE*
>tcag_1096676982351 /cdnaId=1096676982350 /pepId=1096676982351 /offset=0 /ttable=11 /length=347 /full_length=347 /orientation=0
MNQKTIINNLNLWIKKNTKLEINIDSLEKFEIGQSNPTYIIKSDNENYVLRSKPKGILLK
GAHRIDREYKVMFSLKDSNIPVPKMYGYCENLEIIGSEFYIMEFMEGNHEFNPLLINYNK
LQKEKIYSHKINILTELASVDLKGLGLDQFGRPKGYLERQVNLWISQYRASQTKEIKSME
FLIDNIQKYIPKELDDLPACLLHGDFRLDNMILTKEENIDGISGLLDWELSTLAPPFIDL
SYWALMLRFEKDWPIGGLGNNGELIPNSGIPSEDMILERYLDKTGFEKPKYWKYLLAFNS
FRFSGILQGIAKRVIDGNNAGENAYEVGEQAEPVAILGANLLKEYL*
>tcag_1096686090849 /cdnaId=1096686090848 /pepId=1096686090849 /offset=0 /ttable=11 /length=345 /full_length=345 /orientation=0
IIRYLLMEFFNEKIRNYIASNLDLDNQFKFEKFKVGRSNITFKIFDDMHSYVLRRPPFGD
KLESAHNMQREYRIISELSKNNIRVPKPILLCTDRTVSDDDFYIMEYIEGVTIADNVIAE
NYSKNDKEEITNSFISTLAELHTFDVKNSKLNDLGKHEDYVLRQLNRWTKQFNAQKVRDI
TDLDIATKLLFDTIPTQQKVSIVHGDYRLDNVRVNNNLVAAIVDWELCTLGDPLADLGTV
IASWSNKNETDTPFIYSPSLSDGFPSRQEIINLYESKSDLDLNNIEFYVRLSFWKHAMIM
EGVYVRYSLGYYGNVDKKDVDAFGQSTLSFAKKASNKNLLKEIF*
>tcag_1096672136733 /cdnaId=1096672136732 /pepId=1096672136733 /offset=0 /ttable=11 /length=230 /full_length=230 /orientation=0
MTNELHDTDENTGTMEVLERHQFDVSKLKDYMHENVESFEGEIEVEEFKGGQSNPTYKVI
TPKQSYVLRRKPPGKLLKSAHAVDREYRVITALNNTNVPVPKSYALCEDDDIIGTAFYLM
EFKDGRVLWDPAMEESDNVEAQGVYESMNDSMAKLHFVDPNEIGLESFGKPGNYVGRQVS
RWSKQYIDSETETIESMNNLIEWVPKHLPTEKKTSIVHGDYSLTNVMIGK
>tcag_1096685353759 /cdnaId=1096685353758 /pepId=1096685353759 /offset=0 /ttable=11 /length=341 /full_length=341 /orientation=0
LLMNFFTNQIREYISSNIDLNINFDFERFKVGRSNITFKIFDSKNTYVLRRPPFGNKLES
AHNMQREYKIITELSKNNLKVPDPVHLCADKTISQDDFYIMEYIDGETISDNLIAENYSK
KDKELITNSFITTLTELHNFDVQSSGLKDLGKHDGYVERQLIRWNKQFSAQKVREINDLD
IATNILLEKIPTQQRVSIVHGDYRLDNVRVKNNNVSAILDWELCTLGDPLADLGTVIASW
ADKKEKDTPFIYSPSLSDGFPSRDKILTLYEEKSQLNLNEIEFYVRLSFWKHAMIMEGVY
VRYSLGYYGNVDKEEVEAFGESTLSFAQKASAKNLLKEIF*
>tcag_1096693663231 /cdnaId=1096693663230 /pepId=1096693663231 /offset=0 /ttable=11 /length=229 /full_length=229 /orientation=0
MNTRDQIFSGTKEVDKKLSINQSNLEEYLKNIFGDEIFINEIKQFKGGQSNPTYMIATNQ
GDFVLRRQPPGKLLKSAHAVDREYRVITALSQTDVPVPRTYGYCDDEDIVGTKFFLMDHV
KGNIYWELILPNLDEVARRDIYLSMNDTISKLHNVNFEKINLGDYGKHENYMQRQIYRWT
KQYKDSETQEIGEINELIDWLPKNIPLEEETSIVHGDFRLDNMIFDPET
>tcag_1096685138613 /cdnaId=1096685138612 /pepId=1096685138613 /offset=0 /ttable=11 /length=345 /full_length=345 /orientation=0
IIRYLLMEFFDKKIRSFITSNVELDYQFRFEKFKVGRSNITFKIFDDLNSYVLRRPPFGD
KLESAHNMQREFRIISELSENNIKVPKPILLCTDKNISDDDFYIMEYVDGVTIADNLVAD
NYSNNDKKEITNSFITTLAELHTFDVKNSNLNDLGKHEDYVERQLNRWTKQFNAQKVRDI
PELDVATQLLFDTIPTQQKVSIVHGDYRLDNVRINNNSVAAIVDWELCTLGDPLADIGTV
IASWSNKNETDTPFIYSPSLSDGFPSRQEIIDIYESKSNLSLDDIEFYTRLSFWKHAMIM
EGVYVRYSLGYYGNVDKKDVDAFGQSTLSFAKKASNKNLLKEIF*
>tcag_1096693503641 /cdnaId=1096693503640 /pepId=1096693503641 /offset=0 /ttable=11 /length=290 /full_length=290 /orientation=0
LGSLQISQFPGGHSNLTYFLKTDSEQWVLRRPPFGSKVKSAHDMSREFKILDALKGTYPF
GPEPIHFCDDHEILGCDFYLMNYIKGLVIRREYPEHLQMSSEQIRNQLINFFDALGDLHS
LNLKEVGLDNFGKPHGYVKRQVEGWSNRWVNAVTPDTVNCDEIIKWLQDNMPEESGRASV
IHNDYKLDNVIFDVKNPLRLIGVLDWEMSTVGDPLMDLGCTLGYWVQLDDPEFFRNARTM
PSDIVGAPTRAEIIERFKDRTGLSVDHFPFYFCFGLFRLLCDWTAKNILS
>tcag_1096697594275 /cdnaId=1096697594274 /pepId=1096697594275 /offset=0 /ttable=11 /length=349 /full_length=349 /orientation=0
VKKLYVIYYLMNFFNEITRNYICSVTNLEKDFSYEQFKVGRSNITFKIKDQKNSYVLRRP
PFGEKLESAHNMQREYKILKELYRNNLKVPEPIALCSDMNISNDDFFIMEYIEGETISDN
LVAKKYSKKEKESISVSFINSLVELHNFDVLNSNLSDLGKHENYVIRQIQRWNKQFNAQK
IRDIKDIDTATQILIDTIPVQQQISIVHGDYRLDNVRIKNEKVAAILDWELCTLGDPLAD
LGTIIASWANNEEKDTPFIYSPSLSGGFLTRKELLAIYEKETNLDLKDIEFYVRLSFWKH
AMIMEGVYVRYSLGYYGDTNKNDIEAFANSTIAFAKKASNINLLEEIL*
>tcag_1096695863401 /cdnaId=1096695863400 /pepId=1096695863401 /offset=0 /ttable=11 /length=256 /full_length=256 /orientation=0
VPVPRPLVFCDDRDVIGTPFYVMQRLVGRIFWQPTLPEVDRTERTPIYLAMNETLARLHA
VDWQGIGLADYGKPGNYFQRQIARWSGQWEKSRTRDNPAIDRLAAWLPANIPAGDETTIC
HGDFRLDNMMFHPTEPRVIGILDWELATLGHPLADLAYNCICYVTAPSIYKGLVGCDLAE
LGIPDRAAYVRAYAAASGRDAALEPFHFAFSLFRLAVILEGVLARAKAGNASSAEAETVG
ARGRALADRAWELVN*
>tcag_1096684535353 /cdnaId=1096684535352 /pepId=1096684535353 /offset=0 /ttable=11 /length=344 /full_length=344 /orientation=0
IRYLLMDFFNSQIREYISSNIDLNIDFDFEKFKVGRSNITFKIFDSKNTYVLRRPPFGNK
LESAHNMQREYKIITELSKNNLRVPNPIHLCADKNISQDDFYIMEYIDGETIADNLIAEN
YSKKDKELITNSFVTTLTELHNFDVQSSGLKDLGKHEGYVERQLIRWNKQFSAQKVREIN
DLDVATNILLEKIPTQQRVSIVHGDYRLDNVRVKDNNVAAVLDWELCTLGDPLADLGTVI
ASWADKKEKDTPFIYSPSLSGGFPSRDKILTLYEENSQLNLNEIEFYVRLSFWKHAMIME
GVYVRYSLGYYGNVDKKDVEAFGESTLSFAQKASAKNLLKEIF*
>tcag_1096688224995 /cdnaId=1096688224994 /pepId=1096688224995 /offset=0 /ttable=11 /length=259 /full_length=259 /orientation=0
IGKDLGSLQISQFPGGHSNLTYFLKTDSEQWVLRRPPFGSKVKSAHDMSREFKILDALKG
TYPFGPEPIHFCDDHEILGCDFYLMNYIKGLVIRREYPEHLRMSPEQIRNQLINFFDALG
DLHSLNLKEVGLDSFGKPHGYVKRQVEGWSNRWVNAVTPDTVNCDEIIKWLQDNMPEESG
KASVIHNDYKLDNVIFDVENPLRLIGVLDWEMSTVGDPLMDLGCTLGYWVQLDDPEFFRN
ARTMPSDIEGAPTRAEIIE
>tcag_1096682901293 /cdnaId=1096682901292 /pepId=1096682901293 /offset=0 /ttable=11 /length=307 /full_length=307 /orientation=0
IRYLLMNFFTNQIREYISSNIDLNIDFDFERFKVGRSNITFKIFDSKNTYVLRRPPFGNK
LESAHNMQREYKIITELSKNNLKVPDPVHLCADKTISQDDFYIMEYIDGETIADNLIAEN
FSKKDKELITNSFITTLTELHNFDVQSSGLKDLGKHDGYVERQLIRWNKQFSAQKVREIN
DLDIATNILLEKIPTQQRVSIVHGDYRLDNVRVKNNNVSAILDWELCTLGDPLADLGTVI
ASWANKKEKDTPFIYSPSLSGGFPSRDKILTLYEEKSQLNLNEIEYYVRLSFWKHAMIME
GVYVRYS
>tcag_1096683487123 /cdnaId=1096683487122 /pepId=1096683487123 /offset=0 /ttable=11 /length=257 /full_length=257 /orientation=0
IGERKMSRNDQELIAPLEKHKFNTDSLMTWMESNDIESTGLKVKQFQGGMSNPTFFLESE
NNKYVLRKKPPGKLLPKAHAVDREFKVMDALGKIDFPVPKMLGFCDNPSVIGTEFFIMDY
IDGRIITTPEINGFSKNERNTICVSLAETLAKLHNVDYKSIGLESFGRPEGYIQRQIKLW
SDQFERSKEDITVKANFKQMDLLSIWLKDNSLIADEFAIAHGDYRLGNTIIDKNNSTVIG
VLDWELSTLGHPLADLG
>tcag_1096686843511 /cdnaId=1096686843510 /pepId=1096686843511 /offset=0 /ttable=11 /length=345 /full_length=345 /orientation=0
IIRYLLMEFFNEKIRNYIASNLDLDNQFKFEKFKVGRSNITFKIFDDRNSYVLRRPPFGD
KLESAHNMQREYRIISELSENNIKVPKPILLYTDRTLSDDDFYIMEYIEGATIADNVIAE
NYSKNDKKEITNSFITTLAELHNFDVKNSKLNDLGKHEDYVLRQLNRWTKQFNAQKVRDI
ADLDVATKLLFDTIPTQQKVSIVHGDYRLDNVRVNNNLVAAIVDWELCTLGDPLADLGTV
IASWSNKNETDTPFIYSPSLSDGFPNRQEIINLYESKSDLDLNNIEFYVRLSFWKHAMIM
EGVYVRYSLGYYGNVDKKDVEAFGKSTLSFAKKASNKNLLKEIF*
>tcag_1096668268941 /cdnaId=1096668268940 /pepId=1096668268941 /offset=0 /ttable=11 /length=305 /full_length=305 /orientation=0
RFEKFKVGRSNITFKIFDDSNSYVLRRPPFGDKLESAHNMQREFRIISELSENNIKVPKP
ILLCTDKNISDDDFYIMEYVDGVTIADNLVADNYSNNDKKEITNSFITTLAELHTFDVKN
SNLNDLGKHEDYVERQLNRWTKQFNAQKVRDIPELDVATQLLFDTIPTQQKVSIVHGDYR
LDNVRINNNSVAAIVDWELCTLGDPLADIGTVIASWSNKNETGTPFIYSPSLSDGFPSRQ
EIIDIYESKSNLSLDDIEFYTRLSFWKHAMIMEGVYVRYSLGYYGNVDKKDVDAFGQSTL
SFAXX
>tcag_1096694347167 /cdnaId=1096694347166 /pepId=1096694347167 /offset=0 /ttable=11 /length=331 /full_length=331 /orientation=0
PILGPVAKTLEVTQFPGGHSNLTYLLSAGSQRWVLRRPPFGSKVKSAHDMSREYRILSAL
KDVFAFGPVPEHFCDDHEIIGCDFYLMNCIEGLVIRREYPACLHLSPTQIRQQLLNFFDV
LADLHSVDLVAAGLDSFGRPEGYVRRQVEGWCRRWADSATPDTVDVDATMQWLHDNMPAE
SGKASVIHNDYKLDNVIFSADNPLEVIGVLDWEMATVGDPLMDLGCTLGYWVQVSDPDFF
RESRTMPSDIEGAPTRREIIQRFQEKTGLSVDNFTFYFCFGLFRLCVIGQQIYYRYYHGH
TKDERFAGFLKKAFVLQQMCELIIKGEVTD*
>tcag_1096676287743 /cdnaId=1096676287742 /pepId=1096676287743 /offset=0 /ttable=11 /length=260 /full_length=260 /orientation=0
VIHEERVSRWLEDNIDGLVGPFRFDMIAGGRSNITYRVGDAKGATVVLRRPPIGHVLATA
HDMAREHRIISAVGTTDVPVPRTLGVCNDTSVNDAPFYVMGFVDGVVLDGQAKAAGLSPA
TRRALSEDLIDVMVCLHAVDVDAVGLGDLAKRDAYVERQIKRWSTQWANSKQRELPEIDE
VERLLRAGVPQQRGTVIAHGDYRFGNCLADVDNGRIAAVLDWELCTLGDPMADIGYLGVY
WSDPGAPARRENDPSGLDGF
>tcag_1096671619121 /cdnaId=1096671619120 /pepId=1096671619121 /offset=0 /ttable=11 /length=217 /full_length=217 /orientation=0
MNKSDAKLDLIRVEKAFHKRIPGFCGPLSAEKTPHGQSNPTYIISSKSGKYVLRRKPDGL
LLPSAHSVEREFRVMTALAESELPVPRTHFLCEDPEEIGAVFFVMDYVSGKVFSDPVLPG
LSISERASIYDQMNLGLAKLHKLKPENLGLKDYGRPGNYFERQYSRWSRQYEASATDSIS
EMEDLQKWLKSNIPNEDGSQSLVHGDWRIDNLIYKNG
>tcag_1096696410793 /cdnaId=1096696410792 /pepId=1096696410793 /offset=0 /ttable=11 /length=305 /full_length=305 /orientation=0
IRYLLMDFFNNQIREYISSNIDLNNDFDFEKFKVGRSNITFKIFDSKNAYVLRRPPFGNK
LESAHNMQREYKIITELSKNNLKVPNPILLCTDKNISQDDFYIMEYIDGETIADNLIAEN
YSKKDKELITNSFVTTLTELHNFDVQSSGLKDLGKHEGYVERQLIRWNKQFSAQKVREIN
DLDVATNILLEKIPTQQRVSLVHGDYRLDNVRIKNNNVAAVLDWELCTLGDPLADLGTVI
ASWADKKEKDTPFIYSPSLSGGFPSRDKILTLYEENSQLNLNEIEFYVRLSFWKHAMIME
GVYVR
>tcag_1096682296163 /cdnaId=1096682296162 /pepId=1096682296163 /offset=0 /ttable=11 /length=334 /full_length=334 /orientation=0
IIRYLLMDFFNEKIRNYIASNLDLDNQFKYEKFMVGRSNITFKIFDNRNSYVLRRPPFGD
KLESAHNMQREYRIISELSENNLKVPKPIFLCTDRTVSDDDFYIMEYIEGETIADNVVAE
NYSKNDKKEITNSFITTLSELHTFDVKNSKLNDLGKHEDYVLRQLNRWTKQFNAQKVRDI
TDLDIATKLLFDTIPTQQKVSIVHGDYRLDNVRVNNNLVAAIVDWELCTLGDPLADLGTV
IASWSNKNETDTPFIYSPSLSDGFPSRQEIINLYDSKSDLDLKNVEFYVRLSFWKHAMIM
EGVYVRYSLGYYGNVDKKDVEAFGKSTLSLQKKR
>tcag_1096693863385 /cdnaId=1096693863384 /pepId=1096693863385 /offset=0 /ttable=11 /length=292 /full_length=292 /orientation=0
IIRYLLMEFFDKKIRSFITSNVELEYQFRFEKFKVGRSNITFKIFDDSNSYVLRRPPFGD
KLESAHNMQREFRIISELSENNIKVPKPILLCTDRTISDDDFYIMEYIDGVTIADNLVAD
NYSNNDKKEITNSFITTLSELHTFDVKNSNLNDLGKHEDYVERQLNRWTKQINAQKVRDI
PDLDVATKLLFDTIPAQQKVSIVHGDYRLDNVRIDNNSVAAIVDWELCTLGDPLADLGTV
IASWSNKSETDTPFIYSPSLSDGFPSRQEIIHIYESKSNLILDDIEFYIRLS
>tcag_1096675170271 /cdnaId=1096675170270 /pepId=1096675170271 /offset=0 /ttable=11 /length=229 /full_length=229 /orientation=0
LPNGLVGNICQKVIFQMVKTQLDFKATSDWAEINVENFYRPAKYTKFNSGQSNPTYMIET
SKKKYVLRKKPEGILLKSAHAVDREYRVQLALKNSSIPVPRMYAYCDDISVLGTEFYIME
HLEGVCYEDPRLDVIAQHRRYSIFEEMSNILAEIHKVDLLKVGLSDYGPGGDYFTRQITR
WTKQYRSSETGQIKSMDQLILWLEENTPADDGKRCLVHGDFRLDNLLFD
>tcag_1096666237447 /cdnaId=1096666237446 /pepId=1096666237447 /offset=0 /ttable=11 /length=260 /full_length=260 /orientation=0
VLESAHDMGREHKIISALESSSVPVPKTYGLCSDPEVNGASFYVMDFIDGVVLNDSTVSV
AIEDSDRPALGEHVINILCDLHAVDIDAVGLGDLGRKEAYLARQLNRWSKQWVASKTHEI
PAMEACQSLLSERMPDQIGASIVHGDFRLGNMIVDGPRVLAILDWELCTLGDPLADVGYL
LNNWVSADEVEVLGEGDQSPTAAGGFGSRESLCDIYANRTGRDLSDINYYRAFQHWRLAA
IGQGVYKRYLVGAMGDSREV
>tcag_1096692911743 /cdnaId=1096692911742 /pepId=1096692911743 /offset=0 /ttable=11 /length=221 /full_length=221 /orientation=0
MESSDAELDLIRVEKAFQKRMPGFCGPLSAEKTPHGQSNPTYIISSKSGKYVLRRKPDGE
LLPSAHAVEREFRVMTALAESELPVPRTHFLCEDPKEIGTVFFVMDYVSGNVFTDPGLPG
LSISERESIYDQMNLGLAKLHKLNPEMLGLSDYGRPGNYFERQYSRWSRQYEASATEYFS
EMEELQKWLKSNIPKEGGSQSLVHGDWRIDNLIYKNDSFXX
>tcag_1096680897553 /cdnaId=1096680897552 /pepId=1096680897553 /offset=0 /ttable=11 /length=344 /full_length=344 /orientation=0
IRYLLMDFFSNKIRKYISSNIDLNINFDFEKFKVGRSNITFKIFDSQNSYVLRRPPFGNK
LESAHNMQREYKIITSLSENNLKVPKPIHLCADKNISQDDFYIMQYIDGVTIADNIIAEN
YSKKDKELITNSFITTLAELHNFDVQNSRLKDLGKHEGYVERQLIRWNKQFSAQKVREIG
DLDVATNILLEKIPIQQKVSIVHGDYRLDNVRVKNNNVAAILDWELCTLGDPLADLGTVI
ASWANKKEKDTPFIYSPSLSEGFPSRERILTLYNEKSELNLDDIEFYIRLSFWKHAMIME
GVYVRYSLGYYGNVDKKEVEAFGESTLSFAQKASAKNLLKEIF*
>tcag_1096677328005 /cdnaId=1096677328004 /pepId=1096677328005 /offset=0 /ttable=11 /length=331 /full_length=331 /orientation=0
SENTDYFAPPFSWTRLEGGHSNLTYRLEDAAGKRAVIRRPPMGELLPKAHDMNREWSLIA
AFAPHGFPVPEPIGFCEDMSVTGALFYVMGFSEGRPLFKVEDTLDWVPESQRATLAYSFI
DTLADMHSLDPDAIGLTSLGKKEDYIGRQIKAWYRSWVASVDYAELDDPRAHEFKDYFLE
HQPAQVTASVVHGDYYLHNCLFSADSRVSAVLDWELATLGDPLADLGYTLRAWPEVENDP
HLEPTAPTAVPGLPLRGELAERYAQRTGFPVDLLDYYVGFNHWKTSAILHGVYARYRAGQ
KSTEGVDMDSLREGIVKALDGAERAIARLR*
>tcag_1096682158045 /cdnaId=1096682158044 /pepId=1096682158045 /offset=0 /ttable=11 /length=383 /full_length=383 /orientation=0
LRVPLKLKFYYLLSRFIQKNKTPNFSMDSPREIRDGEEFVLETLKTYLLENNINADDLSI
KQFPSGYSNLTYFLKSSSEEFVLRRPPFGAKSLQGGHDMFREYNVLKNLKSQFLKVPDVY
LYCDNSEIIGAPFYLMERVKGYIIRPNLQQKDSPGKEVIQNVSKSLVSTLVELHNVDIDQ
ANLNELGNINGYVKRQVEGWIKRYNHSKTDSIENMEFIASWLDENQPLEVQGSIVHNDFK
YDNLVLDKDNHSKISAVLDWEMATIGDPFMDLGTTLGYWVDKNDLPELKLFQLSATTLDG
NPTREGILELYEKESGKNITNPVFYYVFGLFKIAVIAQQIYFRYKKGYTKDRRFSLLNLA
VMSLSVMAKQAIIKNRLSDLFE*
>tcag_1096694517615 /cdnaId=1096694517614 /pepId=1096694517615 /offset=0 /ttable=11 /length=259 /full_length=259 /orientation=0
MSDLTQVRAEDSFDIAAVSNWLESKTGIRGVPEVEQFRSGASNLTYLLKYPDREVVLRRP
PVGTKAISAHDMKREVLIQQRLKPVFPYVPEIIALCDDTSVIGSDFYVMERIQGSIYRRE
IPDTVTKQEIEFMGSALISGLAELHIVDSGILDELNKGPGYVKRQITGWSSRYRNALTDD
VPSGEKVMSWLEANQPDDVKLCVIHGDWRIDNAVFDPKNQRLVGILDWELATVGDPLMDL
GSALAYWVQADDDLSLQR*
>tcag_1096700530215 /cdnaId=1096700530214 /pepId=1096700530215 /offset=0 /ttable=11 /length=339 /full_length=339 /orientation=0
VEFFNNQIREYISSAIDIDPEFNFEQFKVGRSNITFKIYDSNNIYVLRRPPFGTKLESAH
NMQREYKIISELSKNNLKVPKPILLYTEKSISVDDFYVMEYIDGETIADNLIADNYSSNE
KKIITNSFISTLAELHNFDVQNSKLNDLGKHENYVERQLNRWSKQFNAQKVREINDLENA
TNLLLNNIPLQQRVSIVHGDYRLDNVRIKNNSVAAVLDWELCTLGDPLADLGTVIASWSN
IDEKNTPFIYSPSLSPGFPSRESILSEYEKKSSLNLKDIEFYVRLSFWKHAMIMEGVYVR
YSLGYYGKVDKEDIDAFGQSTLSFAKKASTKNLLEEIL*
>tcag_1096672003253 /cdnaId=1096672003252 /pepId=1096672003253 /offset=0 /ttable=11 /length=274 /full_length=274 /orientation=0
VQQFDKGASNLTYLLAYDDRSLVLRRPPAGTKAKSAHDMGREVHVLTHIRSQFPAVPEVF
AYCEDETVIGSPFYVMQYLDGVILRPGNADVLDAATARLVGDAYVDRWVQLHQVDVDRGG
LADWGKGPGYVRRQIDGWSDRYRRARTDDVPEGESVMAWLSAQQPDDVGACVIHGDWRLD
NMVFTGIGAGATEPSPAIIGVLDWEMATIGDPLMDVGAALAYWIDSDDSDIDPAFAALKR
QPSDLPGMPTRAEIVDRYCTQMGFTGVDWRFYXX
>tcag_1096681276933 /cdnaId=1096681276932 /pepId=1096681276933 /offset=0 /ttable=11 /length=344 /full_length=344 /orientation=0
IIYLLMDFFNNQLREYISSHIDLNIDFDFEKFKVGRSNITFKIFDSKSTYVLRRPPFGNK
LESAHNMQREYKIITELSKNNLKVPNPIHLCTEKNISQDDFYIMEYIDGETIADNLIAEN
YSKKDKELITNSFVTTLTELHNFDVQSSGLKDLGKHEGYVERQLIRWNKQFSAQKVREIN
DLDVATNILLEKIPTQQRVSIVHGDYRLDNVRVKNNNVAAVLDWELCTLGDPLADLGTVI
ASWADKKEKDTPFIYSPSLSGGFPSRDKIISLYEENSQLNLNEIEFYVRLSFWKHAMIME
GVYVRYSLGYYGNVDKKEVEAFGESTLSFAQKASAKNLLKEIF*
>tcag_1096671856165 /cdnaId=1096671856164 /pepId=1096671856165 /offset=0 /ttable=11 /length=266 /full_length=266 /orientation=0
LIPVPRMYAYCDDISVLGTEFYIMEHLEGVCYEDPRLDVIAQHRRYSIFEEMSIILAEIH
KVDLLKVGLSDYGPAGDYFTRQITRWTKQYRSSETGQIKSMDQLILWLEENTPADDGKRC
LVHGDFRLDNLLFDPQKNNCVGVLDWELSTIGHPFADLASVLMQWSMPTGLEGRGLQDIN
RKEFGLMEDKEFVDAYCESVGLKGIYKFEFYMAFAFFRMAAILQGVKKRGLEGNASNPEK
AMKLGNLVKLFSEKGIAVLEKNKGF*
>tcag_1096697732455 /cdnaId=1096697732454 /pepId=1096697732455 /offset=0 /ttable=11 /length=359 /full_length=359 /orientation=0
IMSETFNDNPTKIREDEELDNAGLSNYLSNFLDISKSDFEILQFPSGFSNLTYLIKSNQK
EYILRKPPIGAKVKSGHDMSREYKVLSALKNNYKKSPIPLHYCNDINIIGSDFYIMERIR
GIVLRSNNFKKILTKKTQYDFIASEFVDTFAELHKLEIEKIGLSEFGRPVGYCDRQVKGW
TKRYQNSKTNDIPEINFVIKWLNNNITESPYVSLIHNDFKYDNLVLDSKTLSVKSVLDWE
MCTTGDPFMDLGTTLAYWINKDDPDYMREINLNITSEENNPKRGEILEMYSKKFGDEIEN
IVFYFVFGLFKIAVIVQQIYFRYEKGLTKDPRFKHLNYVVLAYARMAQISIEKQKIEF*
>tcag_1096684279281 /cdnaId=1096684279280 /pepId=1096684279281 /offset=0 /ttable=11 /length=358 /full_length=358 /orientation=0
MSKKLIDRPTEIRDDEKLNNSKLFEYLSEIIDLDIESFDILQFPSGYSNLTYLIKSNEKE
YVLRKPPHGAKIKSGHDMSREFKVLSSLKDHYHKTPDPIHYCSDTDIIGSDFYLMERVKG
IILRSSNYSQIVKDKSQFNFLSEQFVESFVELHKIDINKIGLSDFGNPEGYNSRQVHGWC
RRYNNSKTEELKEMEIVMDWLKSNISQSKYVSLIHNDFKYDNLVLDENDLSIKAILDWEM
CTIGDPFMDLGTSLAYWIQHNDPDFIKGVGLNITLDSNNPTRNKILNLYSEKFGNKIENI
VFYFVFGLFKIAVIVQQIFFRYKNGFTKDARFKHLNLVVKAYSFLAIKSIEKQKIEL*
>tcag_1096677853091 /cdnaId=1096677853090 /pepId=1096677853091 /offset=0 /ttable=11 /length=284 /full_length=284 /orientation=0
LRKKPPGNLLPSAHAIEREYKVQKELKNTNVPCPDMIALCENSEIIGTPFYIMNYVDGLV
YESILSVDATNDRKHIYLQMVKMLAELHNINYKNINLIDFGKPSNYAQRQINRWEKQWHL
SKQRDLPEMSSIINWLNNHIPEKYESTIVHGDFRLGNLIYDNNHKSIKAVLDWELSTIGD
PLADFGYMLYPYYIPMGERHGIKGCDISKENIPEINEVLETYCSIRRIKVFDPTFYVVLS
MFRTIAILEGVYSRYVNGNESSPNAKDIGNDVVPLAKATFNLL*
>tcag_1096682474285 /cdnaId=1096682474284 /pepId=1096682474285 /offset=0 /ttable=11 /length=339 /full_length=339 /orientation=0
MEFFNTTVRNYISSSVSLNKNFSFEQFKVGRSNITYKINDEKNVYVLRRPPFGEKLESAH
NMQREYKILEELHKNQIKVPEPILLCTNRKISDEDFYIMEYIEGETISDNIIASKYLPDE
KKSITTSFIKSLAELHDFDVLNSALSDLGKHEKYVERQINRWNKQFNSQKIREIDDLTVA
TEILSETIPSQQKISIVHGDYRLDNVRIQNNKVAAILDWELCTIGDPLADLGTIIASWSN
SEEKDTPFIYSPSLSDGFLTRSEILSLYEDQTSLNLKDIEFYVRLSFWKHAMIMEGVYVR
YSLGYYGEVDKKDIDAFAKSTITFAKKASTINLLEEIL*
>tcag_1096672673631 /cdnaId=1096672673630 /pepId=1096672673631 /offset=0 /ttable=11 /length=283 /full_length=283 /orientation=0
LLMEFFDKKIRSFITSNVELDYQFRFEKFKVGRSNITFKIFDDSNSYVLRRPPFGDKLES
AHNMQREFRIISELSENNIKVPKPILLCTDKNISDDDFYIMEYVDGVTIADNLVADNYSN
NDKKEITNSFITTLAELHTFDVKNSNLNDLGKHEDYVERQLNRWTKQFNAQKVRDIPELD
VATQLLLNTIPTQQKVSIVHGDYRLDNVRINNNSVAAIVDWELCTLGDPLADIGTVIASW
SNKNETDTPFIYSPSLSDGFPSRQEIIDIYESKSNLSLDDIEX
>tcag_1096676066199 /cdnaId=1096676066198 /pepId=1096676066199 /offset=0 /ttable=11 /length=285 /full_length=285 /orientation=0
MSDVTAVREEDRFDVAAMHAWLRRYVGFDELPEVLQFRSGASNLTYLLKYPERELVLRRP
PVGMKAASAHDMKREFLIQSRLQPVYPLVPSMIALCDDQTVIGSDFYVMDRVVGDIFRRD
IPESVTAADVSVMADSLISGLVQLHAVDASILSELNKGHGYVQRQVEGWSKRYRNALTDD
VPNGEKVMAWLDANQPSDVDSCVIHGDWRIDNVVFDLDQARIVGVLDWELATVGDPLMDL
GSALAYWVDRDDEPAFASLRRQPSHLPGMPTREQFVARYLQLSGR
>tcag_1096700725853 /cdnaId=1096700725852 /pepId=1096700725853 /offset=0 /ttable=11 /length=352 /full_length=352 /orientation=0
IHNLNIYMKLMIKNNNNLKIWLKKKLPRLGNLNKIEKFDVGQSNPTYLLHCDNKKIVLRS
KPMGNLLRGAHRIDREYRVMSALRETKIPVPNMIIYCDENKIIGSEFFLMDFIDGIKEKK
PILENYSKDEKKKIYKKKSEVLVNLAKLDLKKYNLEDYGKKTDYLFRQIDLWIKQYRASE
TQKIEAMEFLIENLGSNIPDIYEKFNPILTHGDFRIDNMIFSKNLDIASLLDWELSTLAP
PFIDLSYWCLMLRFETDWLIPGLGQIRDNSVTEGIPKEKELLQLYADALGYDIGKSWNFL
LAFNCFRFAGILQGVFKRSKDGNNAGKDANQVGLLTEPVSKMGKQFLKLYI*
>tcag_1096684106575 /cdnaId=1096684106574 /pepId=1096684106575 /offset=0 /ttable=11 /length=218 /full_length=218 /orientation=0
ILDKNSVHSLDHQKLSDFLTSNLPQTGELKEISKFGTGQSNPTYLLITSNGKYVLRKKPP
GKLLPSAHAVDREYRIIKALEKTPVPVPRTLMLCNNEEVIGTIFYLMDHVDGKIHWDPTL
PESDSSDRNEIYQQTVDVLAALHSIDVEKEGLMDFGKPGNYFQRQVGRWIKQYRAAETDT
YPEIESLISWLEKNMPEDDGMISIVHGDYRLYNMIFSH
>tcag_1096680568937 /cdnaId=1096680568936 /pepId=1096680568937 /offset=0 /ttable=11 /length=246 /full_length=246 /orientation=0
MSDTVRAGVHAANVTAWMRAHVPGVTPPLEFAFIAGGHSNLTLEVRDAAARRMVLRRPPL
SHGLASAHDMGREHRIISGLWGSAVPVARALGYCDDPAVNGAPFYVMDFVEGHVVRDRGT
AERVLDGAARRRASESLVETLAAIHAVDLTAVGLADLGRHEGYVARQLKRWHGQWHAQKT
RELPIIDEVHDELARRIPEQGPATIVHGDYRLDNCIVGDDGAVRAVLDWEICTLGDPLAD
LGLFTV
>tcag_1096681718089 /cdnaId=1096681718088 /pepId=1096681718089 /offset=0 /ttable=11 /length=371 /full_length=371 /orientation=0
RTRCTSRRWRAASSAPPACGGATVAPDPVPLEPLGDWLAATLPSLGRVTSLTRFPGGFSN
LTYHLRAEHGEAVLRRPPMGALPGGAAHDMPREARILAALQLRAVPAPRPLAICEDAAVI
GAPFYVMEHVEGLVLRGATPDPAHAAALTPTTFTALSHAFVDTLLGIHGATPADPVIACL
GKPMGYVARQVEGWTERWERARTDAVPAMDALAAWLAERQPSESGACLVHNDYKYDNLVL
DPDDPSRIVAVLDWEMATVGDPLLDVGTALGYWVEAGDDPAFRALGLGMTALPGNLTRAE
LWARYLSRSGRSMRPMAFYHAFGLFKIAVIAQQIFARYRKGLTSDPRFARLGDAVSILAA
MGEQAATAAG*
>tcag_1096683901759 /cdnaId=1096683901758 /pepId=1096683901759 /offset=0 /ttable=11 /length=344 /full_length=344 /orientation=0
MSSKESNFLNFDRLFRVLEIRLPKFKGPWKFTKTPHGQSNPTFILSGSNGLLVVRCKPKG
VLLKSAHMIEREFKVMNALCNSKVPVPKMYYLCEDPEEIGTPYYVMEFVEGKAYLDPSLP
GFSAESRAFLYDQMNLGLANLHSVKVKSIGLEDFGKSGSYFARQLSIWGRQYELSKTEDI
FEVDSLYEWLNNNLPLDQKADNLVHGDWRIDNLLFGNEDSSLSAVLDWEISTIGDGRADL
ANQLMQWAMPVGMEGRGLEGINRKKFGIPEDLEYIEKYTRRAGLSNLPDLKFPLAFCFFR
MSAILQGVKKRALDGNASNPEMAIKVGKMIPEYSRRALTHLAL*
>tcag_1096681195047 /cdnaId=1096681195046 /pepId=1096681195047 /offset=0 /ttable=11 /length=359 /full_length=359 /orientation=0
IMSKKLIDRPTEIRDDEKLNNSKLFEYLSEIIDLDIESFDILQFPSGYSNLTYLIKSNEK
EYVLRKPPHGAKIKSGHDMSREFKVLSSLKDHYHKTPDPIHYCSDKDIIGSDFYLMERVK
GVILRSNNYSQIVKDKSQFNFLSEQFVESFVELHKIDINKIGLSDFGNPEGYNSRQVHGW
CKRYDDSKTEELKEIEIVMDWLKSNISQSKYVSLIHNDFKYDNLVLDENDLSIKAILDWE
MCTIGDPFMDLGTSLAYWIQHNDPDFIKGVGLNITLDSNNPTRNKILNLYSEKFGNKIEN
IVFYFVFGLFKIAVIVQQIFFRYKNGFTKDARFKHLNLVVKAYSFLAIKSIEKQKIEL*
>tcag_1096684832119 /cdnaId=1096684832118 /pepId=1096684832119 /offset=0 /ttable=11 /length=373 /full_length=373 /orientation=0
MSNPSAESPDDPAVERLDRSQLLAWLVEQELPVDPDQPLEAELLARGRSNVTYRIRQGVS
DSDGIDWVVRRQPFGHVMPSAHDMAREHRVISGVYAGGFPVPQPIALCEDPDVIGSVFHV
MGYVPGLVMGAATETAHLTPPQARDLSHEIVSTLAQLHAIDANEVGLGELGRPEGFLIRQ
AARWRSQWDLSQTRDQPLAIDLADRLTTRVENVPAGAPWSIVHGDYRLDNTIVDPETMRI
RAVVDWEMSTLGDPLSDLALLLVYWTRPTDRLLKRLPLVDGVTDHEGFIDRRELVDTYAN
ASGRDVDHLDVCIALSCFKLAVILESIRKRILAGAQVGSAAGQADLMGQATDVLLELGLA
SLEGDALEALGS*
>tcag_1096686852535 /cdnaId=1096686852534 /pepId=1096686852535 /offset=0 /ttable=11 /length=343 /full_length=343 /orientation=0
IYCLMEFFNEPIRDLIAKNVDIDKDFTYEQFKVGRSNITFKVFDKENTYVLRRPPYGNKL
ESAHNMSREYKIIDELSKNNIKVPKPIFLYTEKEVCEDDFYVMEYIDGETIATNIEAEKY
SKDDKEKISESFIEIITTIHNFDVINSELSDLGKHEGYVERQLNRWNKQFEAQKVREIKE
LDAATKLLFENIPKQQRVCIVHGDYRLDNVRVNNASVAAVLDWELCTIGDPLADLGTIIA
SWSNPEEKETPFIYSPSLSGGFSSRNELIKLYESKTDLSINNIEFYTRLSYWKHAMIMEG
VYIRYSHGSYGKINEKEIELFKQSTLMFAKKAANKNLLEEIT*
>tcag_1096695218435 /cdnaId=1096695218434 /pepId=1096695218435 /offset=0 /ttable=11 /length=341 /full_length=341 /orientation=0
LDNNSLTNYLSNFLDIDKSSFELLQFPSGFSNLTYLIRSNNKEYILRKPPIGAKIKSGHD
MSREYKVLSALDKNYTKSPTPIHYCDDINVIGSDFYIMERIRGTVLRSNNYQKILTDKTK
YKFIASEFVDTLVELHKLNIDKIGLTEFGRPEGYSSRQVQGWTKRYKNSKTSDIPEINSV
IKWLNENITESKYVSLIHNDFKYDNLVLDSNNLSVISVLDWEMCTTGDPFMDLGTSLAYW
INKDDPDYMLQINLNITSNENNPKRVEILEMYSNRFGVQIENIVFYFVFGLFKIAVIVQQ
IYFRYKKGLTRDIRFKHLDLVVLSYARMAKKSIDKQKIEF*
>tcag_1096672243579 /cdnaId=1096672243578 /pepId=1096672243579 /offset=0 /ttable=11 /length=274 /full_length=274 /orientation=0
ITALNSVNYAVRETFCLCEDESIIGTIFYVMEMVDGRIIWEPTIPNSSPDIRKEIFKAKN
KTLAELHNIDYKKIGLESFGKPGNYFSRQISRWTKQYIASETENINEMQSLIEWLPNNIP
GKDETSIVHGDYRIDNMVLHPLEPKVLAVLDWELSTLGHPLGDFTYHLMQWFMPDVEDGA
GTQSLANANYKELGIPNAEEYIKMYCEQTNRKEIDNIDFYLAYNFFRLAGILQGILGRVR
DGTAASEHAQERSNRVRPLAEAGWLYAQKAGAV*
>tcag_1096698466099 /cdnaId=1096698466098 /pepId=1096698466099 /offset=0 /ttable=11 /length=343 /full_length=343 /orientation=0
IYCLMEFFNEPIRDLIAKNVDIDKNFKYEQFKVGRSNITFKVFDKENTYVLRRPPYGDKL
ESAHNMSREYKIIDVLSKNKIKVPKPIFLYKDKKVCDDDFYVMEYIKGETIATNIEAEKY
SKEDKEKISESFIETISTIHNFDVINSELSDLGKHEGYVERQLNRWNKQFEAQKVREIKE
LDLATKLLFENIPKQQRVCIVHGDYRLDNVRVNNGSVAAVLDWELCTIGDPLADLGTIIA
SWSNPEEEETPFIYSPSLAGGFSSRNELIKLYESKTDLSINDIEFYTRLSYWKHAMIMEG
VYVRYSHGSYGKVDEKEIELFKQSTLMFAKKAANKNLIKEIT*
>tcag_1096683051617 /cdnaId=1096683051616 /pepId=1096683051617 /offset=0 /ttable=11 /length=383 /full_length=383 /orientation=0
LRVPLKLKFYYLLSHFIHNKKTPNFSMDTPRDIRDGEEFPLDKLKKYLSENNISAENLSL
KQFPSGYSNLTYFLQSSSKQFVLRRPPFGAKSLQGGHDMLREYNVLKNLKSQFSKVPDVF
LFCDNDKILGAPFYLMERVEGYIIRPNLQQKDSPNSEVIQSVSKSLVNTLVELHNVDIEQ
ANLKDLGNINGYVKRQVEGWIKRYNHSKTDTIANMDFISSWLYENQPLEVGSSIVHNDFK
YDNLVLDKDDFSKITAVLDWEMATIGDPFMDLGTTLGYWVDKNDLPELKLFQLSATTLDG
NPTREGILELYEKESGKSISNPVFYYVFGLFKIAVIAQQIYFRYKKGFTKDKRFKLLNLA
VISLSIMAKQAIDKNRLSDLFE*
>tcag_1096673303381 /cdnaId=1096673303380 /pepId=1096673303381 /offset=0 /ttable=11 /length=254 /full_length=254 /orientation=0
MSDGIEIIGYDVPAVEKWISENTEGLAPPFRWTRLEGGHSNLTYGLEDSLGNKAVVRRPP
MGELLPKAHDMGREFAIISGLGPTEVPVPKAYGYCESPDVTGAHFYVMSQVDGKALFELE
DALEHLSEEARESVGLSFMDVLAALHSVDPDEVGLGSLGKKEDYVGRQIRTWYRSWEASA
EGASYDDPDLHKLHDFLQERRPEEGPARVVHGDYGLHNCLVSSEGQLTAVLDWEISTLGD
PMADFAYALNTWXX
>tcag_1096682649587 /cdnaId=1096682649586 /pepId=1096682649587 /offset=0 /ttable=11 /length=344 /full_length=344 /orientation=0
IRYLLMEFFDKKIRDYISSNIELNYEFKFEQFKVGRSNITYKIFDDTNVFVLRRPPFGNK
LESAHNMQREFKIITELSKNNLKVPKPILLCVDRLICDDDFYIMEYIEGETIADNLIAEK
YSNLDKKKITESFISTLADLHIFNVEKSGLKDLGKHENYIERQLNRWNKQFNAQKVRDIS
DLDVATKLLFDKIPSQQKVSVVHGDYRLDNVRINNNSVAAVVDWELCTLGDPLADLGTVI
ASWSNKNEIDTPFIYSPSLSDGFPSRQEIIDMYKSKSSLDLSDIEFYIRLSFWKHAMIME
GVFVRYSLGYYGKVDKKDVDAFGQSTLSFAKKASTKNLLKEIF*
>tcag_1096666240365 /cdnaId=1096666240364 /pepId=1096666240365 /offset=0 /ttable=11 /length=272 /full_length=272 /orientation=0
LRTREGLGLTDSAVVNEELVDRAGSIRTGEELDLDTLRQYLEPVLGAKVAHLEVKQFPGG
FSNLTYLLTSGEERWVLRRPPFGSKVKSAHDMSREFKILSALQNVFPYGPKPVHFCDDQD
VLGCDFYLMSYIEGLVIRREYPEALNFSPDQIREQLFNFFDVLSELHSVDLVEAGLDKFG
RPEGYVQRQIDGWCKRWVDAVTPDTVNCDSTMQWLQDNMPAESGKASVIHNDYKTDNVIF
SLENPMQVIGILDWEMATVGDPLMDLGCTLGY
>tcag_1096699559353 /cdnaId=1096699559352 /pepId=1096699559353 /offset=0 /ttable=11 /length=357 /full_length=357 /orientation=0
MSEFIDSPTKIREDEVLDNNSLTNYLSNFLDIDKSSFELLQFPSGFSNLTYLIRSNNKEY
ILRKPPIGAKIKSGHDMSREYKVLSALDKNYTKSPTPIHYCDDINIIGSVFYIMERIRGT
VLRSNNYQKILTDKTKYKFIASEFVDTLVELHKLNIDKIGLTEFGRPEGYSSRQVKGWTK
RYENSKTSDIPEINSVIKWLNENITESKYVSLIHNDFKYDNLVLDSNNLSVMSVLDWEMC
TTGDPFMDLGTSLAYWINKDDPDYMLAINLNITSNENNPKRGEILEMYSKRFDVQIENIV
FYFVFGLFKIAVIVQQIYFRYKNGLTRDIRFKHLDLVVLSYARMAKRSIDKQTIEF*
>tcag_1096678943733 /cdnaId=1096678943732 /pepId=1096678943733 /offset=0 /ttable=11 /length=328 /full_length=328 /orientation=0
SHELSTDGEFKVQQFPNGAANLTYLVSFGETELVLRRPPFGSLAPGAHDMGREFKVLSQL
WKVFPKAPRAYLYCEDPEIAGAEMFVMERRRGEVIRGVVPSSMRHYKDLGKRIGFALAAA
IGEFHLLNPEEVGLDNLGRPEGFVLRQVTGWKKRWDLVADERYHQAMTGIYLKLEETLPT
PQRVAFVHNDLKLDNCMFDPSDPDNVLAIFDWDMTTLGDPLIDVGTLLNYWPDPKDNPDI
PRGGHPGLGLMGLPTRVEMVEYYAANSNLDLSGIGWYEAFAQWKTATVLQQLHYRWKVGD
STDERMAVIADALPNFIEKAESLLAEF*
>tcag_1096670533023 /cdnaId=1096670533022 /pepId=1096670533023 /offset=0 /ttable=11 /length=249 /full_length=249 /orientation=0
KVIAALNKTDVPVPKAYIHCEDETVIGTEFFLMSFVDGEVMWEPHIPQASNEERQKIYHS
MNETIAMLHSVDHERIGLETFGKPGNYVGRQVARWSKQYVASETREIKSMNNLMEWLPKN
LPAEKATKLVHGDFSLSNVMIDLKTFKICAILDWELSTLGDPAADFSYHCIQYKLNPVLS
DEKQCKDLGIPTEMEYLEMYEEKTGYQIKPEWNLYMGFNLFKLAAISQGIMGRVRDGTAA
GKNADSFGE
>tcag_1096684990923 /cdnaId=1096684990922 /pepId=1096684990923 /offset=0 /ttable=11 /length=333 /full_length=333 /orientation=0
MSNPSAESPDDPAVERLDRNQLLAWLVEQELPVDPDQPLEAELLARGRSNVTYRIRQGVS
DSDGIDWVVRRQPFGHVMPSAHDMAREHRVISGVYAGGFPVPQPIALCEDPDVIGSVFHV
MGYVPGLVMGAATETAHLTPPQARDLSHEIVSTLAQLHAIDANEVGLGELGRPEGFLIRQ
AARWRSQWDLSQTRDQPLAIDLADRLTTRVENVPAGAPWSIVHGDYRLDNTIVDPETMRI
RAVVDWEMSTLGDPLSDLALLLVYWTRPTDRLLKRLPLVDGVTDHEGFIDRRKLVDTYAS
ASGRDVDHLDVCIALSCFKLAVILESIRKRILA
>tcag_1096666684659 /cdnaId=1096666684658 /pepId=1096666684659 /offset=0 /ttable=11 /length=249 /full_length=249 /orientation=0
LSILGTEFYIMDHIEGTCFENPLLNTVAKDHRYSIFKEMSTILAKIHKVDLLKVGLSDFG
PGGNYFSRQITRWTKQYLSSETDKIEKMDQLIKWLEENIPDDDERRCLVHGDFRLDNLLF
NPNENKCVAVLDWELSTIGHPFADLASVLMQWAMPTGLEGRGLQGVNRKQHGLMEDQEFV
DSYCEIMGLDGIHKFEFYMAFAFFRMAAILQGVKKRGLEGNASNPVKAIKLGNLVKLFAE
KGMAILER*
>tcag_1096692981435 /cdnaId=1096692981434 /pepId=1096692981435 /offset=0 /ttable=11 /length=252 /full_length=252 /orientation=0
LPSAHAVEREYRVMKALAESDLPVPRTHFLCEDPEEIGAVFFVMDYVSGNVFTDPGLPGL
SISERESIYDQMNLGLAKLHKLNLEMLGLSDFGRPGNYFERQYSRWSRQYESSATEYFPE
MEELQKWLKNHIPKEYGSQSLVHGDWRIDNLIYENGSFNLAAVIDWEISTLGNPMADLGT
QLMQWEMPAGDETRGLGGLDRESLGIPNNNDYVENYAKRVGITEIPDLTFAVAFSFFRMA
AIMQGIKKRVS*
>tcag_1096682790733 /cdnaId=1096682790732 /pepId=1096682790733 /offset=0 /ttable=11 /length=358 /full_length=358 /orientation=0
IMSEFIDIPTKIREDEVLDNNSLTNYLSNFLDIDKSSFELLQFPSGFSNLTYLIRSNNKE
YILRKPPIGAKIKSGHDMSREYKVLSALDKNYTKSPTPIHYCDDINIIGSDFYIMERIRG
TVLRSNNYQKILTDKTKYKFIASEFVDTLVELHKLNIDKIGLTEFGRPEGYSSRQVQGWT
KRYENSKTSDIPEINSVIKWLNENITESKYVSLIHNDFKYDNLVLDSKNLSVMSVLDWEM
CTTGDPFMDLGTSLAYWINKDDPDYMLEINLNITSNENNPKRGEILEMYSNRFGVQIENI
VFYFVFGLFKIAVIVQQIYFRYKKGLTRDIRFKHLDLVVLSYARMAKKSIDKQKIEF*
>tcag_1096700180751 /cdnaId=1096700180750 /pepId=1096700180751 /offset=0 /ttable=11 /length=312 /full_length=312 /orientation=0
KVGRSNITFKIFDDMHSYVLRRPPFGDKLESAHNMQREYRIISELSKNSIRVPKPILLCT
DRTISDDDFYIMEYIEGVTIADNVIAENYSKNDKEEITNSFITTLAELHAFDVKNSKLND
LGKHEDYVLRQLNRWAKQFDAQKVRDISDLNIATKLLFDTIPTQQKVSIVHGDYRLDNVR
VNNNLVAAIVDWELCTLGDPLADLGTVIASWSNKNETDTPFIYSPSLSDGFPSRQEIINL
YESKSDLDLNNIEFYVRLSFWKHAMIMEGVYVRYSLGYYGNVDKKDVDAFGQSTLSFAKK
ASNKNLLKEIF*
>tcag_1096680956809 /cdnaId=1096680956808 /pepId=1096680956809 /offset=0 /ttable=11 /length=383 /full_length=383 /orientation=0
LRVPLKLKFYYLLSRFFQKNKTPNFSMDTPREIRPGEEFALEKLKTYLSENNINTDNLSI
KQFPSGYSNLTYFLKSSSQEFVLRRPPFGAKSLQGGHDMFREYNVLKNLKSQFTKVPDVY
LYCDNNEIIGVPFYLMERVEGYIIRPNLQQKDSPGKEVIQSVSKSLVSSLVELHNVDIDQ
ANLNELGNIDGYIKRQVEGWIKRYNHSKTDSIANMDFIASWLHENQPLEVQGSIVHNDFK
YDNLVLDKDNHSKITAVLDWEMATIGDPFMDLGTTLGYWVDKNDLPELKLFQLSATTLDG
NPTREGILELYEEESGKNITNPVFYYVFGLFKIAVIAQQIYFRYKKGYTKDRRFSLLNLA
VMSLSVMAKQAIVKNRLSDLFE*
>tcag_1096699819297 /cdnaId=1096699819296 /pepId=1096699819297 /offset=0 /ttable=11 /length=384 /full_length=384 /orientation=0
IDILGDTECRNTLAKKSIAILPSAQKFNIRRFTLYASRMENNDLPGINRKNVTGWLTERS
EVTGKIHFDVVTHGRSNLTYKLEDEAGRKWILRRPPTGHILASAHDMGREHKIISALGPS
NVPVPGIVGMCIDENVTAAPFFVMDFVEGSIIKDRIDAQSFSPDERKIQSISLVETLATL
HEVDPESVGLGDLGKREDYIGRQLRRWKRQVDEGSDREMPLFYELHKRLEKCVPDQEGYG
ITHGDYRLDNCMIGANNHVAAVLDWELCTLGDVLADLGGMLMWWGERGTSDSLIMSDAPT
LAKGYISPEMVAERYQAASGRDLSNLPFYVAFQFWRLAAITEGVRVRFTAGAMGNKDIGD
EMEGFNSRIDALLEASNTKLKEL*
>tcag_1096677752635 /cdnaId=1096677752634 /pepId=1096677752635 /offset=0 /ttable=11 /length=256 /full_length=256 /orientation=0
PVPNTYGLCEDKDLIGTEFFVMDFLDGNIYWDLLLKDKSPEERKAIYLSKNKVIAELHKV
DYESVGLTTYGKPGNYIARQVSRWTKQYLASQTEEIDAMNKLIDWLPGNIPDEDETCIVH
GDYRLDNMVFGADNKVMGVLDWELSTLGHPVADFNYHCISWRNIPQLADEKFCKEHGIPT
ENEYRDMYSETTGKDLSNNWEFYYVFNIFKLAGILQGIIGRVRDGTAASKHAEDRADQVR
PLAEAAWSLVEKNYK*
>tcag_1096674114381 /cdnaId=1096674114380 /pepId=1096674114381 /offset=0 /ttable=11 /length=266 /full_length=266 /orientation=0
IQKTKTSNFSIDTPKNIRDGEEFPIENLEIFLKENDFEINNLIFKQFPSGYSNLTYFLKS
SSKEFVLRRPPFGAKSLKGGHDMLREYNVLKNLKSQFNKVPKVHLYCDNDDIIGAPFYIM
DRVEGYIIRPNLQEQDSPGEEVIRNVSDSLVSTLVELHNVDINEANLNNLGKIDGYVKRQ
VEGWIKRYNHSKTDIIANMDFVAKWLNDNQPLEVEGSIVHNDFKYDNLVLDKNNHSKITA
VLDWEMATIGDPFMDLGSYAWILDG*
>tcag_1096665908169 /cdnaId=1096665908168 /pepId=1096665908169 /offset=0 /ttable=11 /length=255 /full_length=255 /orientation=0
LLCMDEAILGTPFYVMDYVEGQVYWNALLPNASPDRRFQVFDSMNDSIAKIHKVCYESLE
LSDFGRPGNYVGRQLSRWGKQYRDADYEKIPEIDFLIEWLQEKIPDQNQTSIVHGDYRLD
NMIFDPQQNRVLAILDWELSTLGDPLADFAYHVMQWRVPMDLHRGLGGADLSSLGIPEEQ
SYLDSYCKRTGRTGIRDWEFYMVFSLFKMSAICYGILVRLRNGNAASKHAQQTGSLAQPF
AKLGWEQVRQKKLD*
>tcag_1096688384615 /cdnaId=1096688384614 /pepId=1096688384615 /offset=0 /ttable=11 /length=237 /full_length=237 /orientation=0
IIRYLLMEFFDKKIRSFITSNVELEYQFRFEKFKVGRSNITFKIFDDSNSYVLRRPPFGD
KLESAHNMQREFRIISELSENNIKVPKPILLCTDKKISDDDFYIMEYVDGVTIADNLVAD
NYSNNDKKEITNSFITTLAELHTFDVKNSNLNDLGKHEDYVERQLNRWTKQFNAQKVRDI
PELDVATQLLFDTIPAQQKVSIVHGDYRLDNVRINNNSVAAIVDWELCTLGDPLADL
>tcag_1096678002809 /cdnaId=1096678002808 /pepId=1096678002809 /offset=0 /ttable=11 /length=381 /full_length=381 /orientation=0
ICQRSRNRRGGVLGGAEPVHDRRGRAGGWRPAVQLWCGVMTSEATEQVADWLRDSLGWAQ
TEFVSALAGGNSNLTWQFRDGERACVVRTPPADDISPTSARGIQREAQVLQAIADYPVKA
PRVLAWCEEETVIGRPFLVQEWVDGVALTDTLPMAYADSGDSVNRLGEDLIDQLAALHAV
PADLQALQKLGRPERFIERQIERWLGVRREHAVRELPELFSLGEWLERNVPAASAPAVIH
GDYHLDNTLASKEKPEILAIIDWELATVGDCYMDVALMLMFWGDYRTTEPPAFSALQAVS
RRAGVVSRRELAGRWAESLGRPLNHMNFYMALAFWRLAAIIEGAYGLHVAGKLDSDYARG
LKYDVPALLAEAQAAAAGDW*
>tcag_1096683644501 /cdnaId=1096683644500 /pepId=1096683644501 /offset=0 /ttable=11 /length=345 /full_length=345 /orientation=0
KAIIEPLADWLKQAAPHIGTPISLSKFATGQSNPTYRLQTNHGGKVGRFVLRTQPSGVLL
KSAHAVDREYRIMKALGSSAVPVPDMIAMCDDPKIIGMKFFIMREVNGKTIFSPTLDGYN
MADRNTLFFGQIGILAALAKLDPFSLALQDFGKPSGYIERQLRTWTRQYRACETETIAGM
EFLLKQLPACLATELPGLCVIHGDFRLDNLLICNQIDIAALIDWELSTLGPTFVDLSYWC
AMLRMDSGWPIGGLGGIDRASLGIPEEAKLVDTFCEETGLHRPDNWDALIAFQCFRFAAI
LQGVLKRHLDGNASANNAASVGSQAKLVAELGANVLSQYLSSNH*
>tcag_1096686845555 /cdnaId=1096686845554 /pepId=1096686845555 /offset=0 /ttable=11 /length=241 /full_length=241 /orientation=0
LNPAVTTIIVMSAPEGIFESSVTNWLDTSVDGAVGPYSWEIIAGGHSNLTFLVTDANGRR
LVLRRPPLAHGLASAHDMAREHRIISALNRSSVPVPTTVGLCEDDRINGAPFYVMEYVDG
HVVRDVETAKRLLSEPARARASESLAETLAAIHEVDLVSVGLNDLGRHEDYLARQLRRWY
GQWEQQRTRDLSLIDDVHAVLIANLPAQQGATIVHGDYRLDNTMVDNDGNVCAVLDWEIA
P
>tcag_1096675876495 /cdnaId=1096675876494 /pepId=1096675876495 /offset=0 /ttable=11 /length=359 /full_length=359 /orientation=0
IMSKKLIDRPTEIRDDEKLNNSKLFEYLSNIMDLDIESFDILQFPSGYSNLTYLIKSNEK
EYVLRKPPHGAKIKSGHDMSREFKVLSSLKEQYHKTPRPIHYCSNADIIGTDFYLMERVK
GIILRSNNYSQIISDKSQFNFLAEQFVDSFVELHKLDINKIGLTDFGNPNGYNSRQVHGW
CKRYNNSKTEELMEMEIVMKWLKSNISQSKYVSLIHNDFKYDNLVLDENDLSIKAILDWE
MCTIGDPFMDLGTSLAYWIQNNDPDFIKGVGLNITMDANNPTRNKILQLYSEKFGNSIKN
IVFYFVFGLFKIAVIVQQIFFRYKNGFTKDNRFKNLDQVVKAYLFLAIKSIEKQNIEL*
>tcag_1096682127275 /cdnaId=1096682127274 /pepId=1096682127275 /offset=0 /ttable=11 /length=359 /full_length=359 /orientation=0
IMSKKLIDRPTEIRDDEKLNNSKLFEYLSNIIDLDIESFDILQFPSGYSNLTYLIKSNEK
EYVLRKPPHGAKIKSGHDMSREFKVLSSLKEQYHKTPRPIHYCSNTDIIGTDFYLMERVK
GIILRSNNYSQIISDKSQFNFLAEQFVDSFVELHKLDINKIGLTDFGNPNGYNSRQVHGW
CKRYNNSKTEELMEMEIVMKWLKSNISQSKYVSLIHNDFKYDNLVLDENDLSIKAILDWE
MCTIGDPFMDLGTSLAYWIQNNDPDFIKGVGLNITMDANNPTRNKILQLYSEKFGNSIKN
IVFYFVFGLFKIAVIVQQIFFRYKNGFTKDTRFKNLDQVVKAYLFLAIKSIEKQNIEL*
>tcag_1096686395769 /cdnaId=1096686395768 /pepId=1096686395769 /offset=0 /ttable=11 /length=253 /full_length=253 /orientation=0
IIYLLMEFFDKTIRRYLSSNLDLDYEFKFEQFKVGRSNITFKIFDDSNVYVLRRPPFGKK
LESAHNMQREFKIITELSKNNLKVPKPVLLCIDKQISEDDFYIMEYIEGETIADNFIAEK
YSEVEKQKISESFISTLAELHSFNVLNSKLSDLGKHENYVSRQLNRWNKQFDAQKVRNIS
DLDVATKLLFENIPTQQKVSIVHGDYRLDNVRISNNSVAAVVDWELCTLGDPLADLGTVI
ASWSNKDEEDTPF
>tcag_1096674844227 /cdnaId=1096674844226 /pepId=1096674844227 /offset=0 /ttable=11 /length=253 /full_length=253 /orientation=0
IRDQTLFVMKDITAVREEDRFDISAMHAWLRPFITHEQEPEVMQFRSGASNLTYLLQYPG
QELVLRRPPVGTKAVSAHDMKREFLIQSRLKPSYDLVPKMFALCEDHSIMGSDFYVMERV
VGDIFRRDIEKDITAADVAIMADSLINGLVQLHGVDSSILSELNKGSGYVARQVEGWSKR
YRNALTDDVPNGEKVMAWLDANKPEDVDSCVIHGDWRIDNVVFDLEKARIVGVLDWELAT
VGDPLMDLGSSLA
>tcag_1096682869073 /cdnaId=1096682869072 /pepId=1096682869073 /offset=0 /ttable=11 /length=325 /full_length=325 /orientation=0
IEKLSSVDLIDRAGAIRAGEELDDARLRDYLEPVLGSVAKSLEVKQFPGGHSNLTYLLSA
YGQRWVLRRPPFGSKVKSAHDMSREYRILSALKDVFPFGPVPEHFCDDHDVIGCDFYLMN
YIEGLVIRREYPVSLQLNSSQVRQQLLNFFDVLSDLHSVDLVAAGLGSFGRPKGYVRRQV
EGWCRRWVDSATPDTVTVDATMQWLHDNMPAESGKASVIHNDYKLDNVIFNADNPLEVIG
VLDWEMATVGDPLMDLGCTLGYWVQLSDPEFFRESRTMPSDIKGAPTRREIIQRFQEKTG
LSVDNFPFYFCFGLFRLCVIGQQXX
>tcag_1096681226601 /cdnaId=1096681226600 /pepId=1096681226601 /offset=0 /ttable=11 /length=353 /full_length=353 /orientation=0
ICRGSRSRRGGVLGGAESIHDRRGRAGGWRPAVQLRCGVMTSEATEQVADWLSDSLGWAQ
AEFVSALAGGNSNLTWQFRDDEKACVVRTPPADDISPTSARGIQREAQILQAIADYPVKA
PGVLAWCDDETVIGRPFLVQEWVDGVALTDALPSAYADSPDSVNRLGEDLIDQLAALHAV
PTDLEALAKLGRPERFVERQIERWLGVRREHAIRDLPELFSLGEWLQRNVPAASAPAVIH
GDYHLDNTLASNEQPEILAIIDWELATVGDCYMDVALMLMFWGDYRTQEPPAFSALQSVS
RRAGVVSRRELAGRWAESLGRPLNHMNFYMALAFWRLAAIIEGAYGLHVAAS*
>tcag_1096700623093 /cdnaId=1096700623092 /pepId=1096700623093 /offset=0 /ttable=11 /length=344 /full_length=344 /orientation=0
IIYFLVEYFTEKLRNQISDNVEIADDFAFEQFKVGRSNITYKIYDDNNVYVLRRPPFGQK
LESAHNMEREFRIISSLYKNNIRVPKPEYIYTDKKISDDDFYIMEFIEGETISDNLIAKN
FDEIQKKDITESFIEALVEIHMFDVVNSKLSTLGKHENYIERQLVRWSKQFDAQKVREIN
ELNQATKMLFENIPNQQRVSIVHGDYRLDNVRVNNSRVKAVVDWELCTLGDPLADLGTII
ASWSNKEETDTPFIYSPSLAGGFPNRNQILEQYESLSNLSIQDIEFYTRMSFWKHAMIME
GVYVRYSLGYYGDVDNSEIEAFKESTISFAKKASSKNLLGEML*
>tcag_1096697593091 /cdnaId=1096697593090 /pepId=1096697593091 /offset=0 /ttable=11 /length=349 /full_length=349 /orientation=0
VNNLYVIYYCMDFFDNKLREYISSVTELDRNFTFEQFKVGRSNITFKIEDGIYQYVLRRP
PFGNKLESAHNMKREYKIISELYKSKIKVPKVISLCSDRNICDEDFYIMEYIDGETISDN
IIANKYSKNQKEKISKSFIRAAAELHSYDVVNSKLSDLGKHEDYVERQLTRWSKQFDAQK
IRDIIDLNKATDILFNSIPNQQSVRIVHGDYRLDNVRIKDSEVTAILDWELCTLGDPLAD
LGTVIASWSNLEEKDTPFIYSPSLSPGFLSRNQILSIYEHESSLSLRDIEFYIRLSFWKH
AMIMEGVYVRYSLGYYGDVDKKEIDAFGESTFNFAKKASNKNLLEEIL*
>tcag_1096684645481 /cdnaId=1096684645480 /pepId=1096684645481 /offset=0 /ttable=11 /length=285 /full_length=285 /orientation=0
IILINIKLKILYKIDQAVNVRKDELLNLNSLKEYLSKKLNINSKIELLQFPSGFSNLTYL
IKTDNNNFVLRRPPHGSNVKSGHDMNREFMILNKLKNHFNKVPKPVIFCNDKSVIGSEFY
LMEKVDGVIFRGSNFKSNFINQNLISDLVDSFIKTFSEIHSLKYMNIGLKDFGKPDGYTK
RQVEGWIKRYNDAKTDSFKEIEKTIDWLSSNIISSSRPCLIHNDYKFDNLMFEIKKKVRV
NAVLDWEMSTIGDPLMDLGTSLGYWIHESDPDIIKKNEFQYYSY*
>tcag_1096685815261 /cdnaId=1096685815260 /pepId=1096685815261 /offset=0 /ttable=11 /length=278 /full_length=278 /orientation=0
KSAHAVDREFKVIKALNMTDVPVPIAYLHCEDESVIGTEFFLMSFVEGTVFWEPHIPEAK
DNKQRSDIYKSLSETIYKLHNVKPSDIGLEDYGRPGNYVARQVSRWSKQYVASETETIEA
MNNLMEWLPENLPTEKPLCLVHGDFSLTNVIIDNESDQVASILDWELSTLGDPMADFSYH
CLQYKLNPILSDAAQCKNLGIPTEKEYLKLYADKVDYYIDSEWDLYMSFNLFKLAGISQG
IMGRVRDGTAAGVNAEETGMRARLLAESAWDLVKDRT*
>tcag_1096693210657 /cdnaId=1096693210656 /pepId=1096693210657 /offset=0 /ttable=11 /length=213 /full_length=213 /orientation=0
IILDKNSVHSLDHQKLSDFLTSNLPQTGELKEISKFGTGQSNPTYLLITSNGKYVLRKKP
PGKLLPSAHAVDREYRIIKALEKTSVPVPRTLMLCDNEEVIGTIFYLMDHVDGKIHWDPT
LPESDSSDRNEIYQQTVDVLAALHSIDVEKEGLMDFGKPGNYFQRQVGRWIKQYRAAETD
TYPEIESLISWLEKNIPKDDGMISIVHGDYRLY
>tcag_1096671582205 /cdnaId=1096671582204 /pepId=1096671582205 /offset=0 /ttable=11 /length=289 /full_length=289 /orientation=0
CRTMSNPSAESPDDPAVERLDRSQLLAWLVEQELPVDPDQPLEAELLARGRSNVTYRIRQ
GVSDSDGIDWVVRRQPFGHVMPSAHDMAREHRVISGVYAGGFPVPQPIALCEDPDVIGSV
FHVMGYVPGLVMGAATETAHLTPPQARDLSHEIVSTLAQLHAIDANEVGLGELGRPEGFL
IRQAARWRSQWDLSQTRDQPLAIDLADRLTTRVENVPAGAPWSIVHGDYRLDNTIVDPET
MRIRAVVDWEMSTLGDPLSDLALLLVYWTRPTDRLLKRLPLVDGVTDHX
>tcag_1096691294265 /cdnaId=1096691294264 /pepId=1096691294265 /offset=0 /ttable=11 /length=265 /full_length=265 /orientation=0
KVIAALNKTDVPVPKAHIHCEDDSVIGTEFFLMSFVDGEVMWEPHIPQASNEERQKIYRS
MNETIAKLHGVDHKSIGLETFGKPGNYVGRQVARWSKQYVASETREIKSMNNLMDWLPKN
LPSEKATKLVHGDFSLSNVMIDLKTFKICAILDWELSTLGDPAADFSYHCIQYKLNPVLS
DEKQCKDLGIPCEMEYLEMYEEKTGYQIKPEWNLYMGFNLFKLAAISQGIMGRVRDGTAA
GKNADSFGENAVMMADEAWKLINE*
>tcag_1096689449867 /cdnaId=1096689449866 /pepId=1096689449867 /offset=0 /ttable=11 /length=242 /full_length=242 /orientation=0
EQFKVGRSNITFKIFDNSISYVLRRPPFGNKLESAHNMQREFRIITELSRNNLKVPKPIL
LCVDRTISEDDFYIMEYIEGETIADNLIAAKYSDSQKKKITESFISTLAELHTFDVVESN
LRDLGKHHDYVERQLNRWNKQFRAQKVREIDDLDKATKILFDNIPSQQRISIVHGDYRLD
NVRINNNSVAAIVDWELCTLGDPLADLGTVIASWSNKNEIDTPFIYSPSLSGGFPSRKEI
IN
>tcag_1096696154131 /cdnaId=1096696154130 /pepId=1096696154131 /offset=0 /ttable=11 /length=363 /full_length=363 /orientation=0
IKNDKMQLDAPTEIRKGETIEKEALARYLSKNFELKNEKLDVLQFPSGYSNLTYLIKFNG
EEYVLRRPPFGAKVKSGHDMSREFKILSLLQNNFSKAPKPILFCDDEKIIGSSFYIMERI
NGIILRGGMSKNELPKPPKIKDIVYDFVSTMTDLHSIDCNKPEFSNFGKPKGYVKRQVEG
WAYRYEKSKTDNFDGIEKTMKWLCNNYPTKHETSLIHNDYKYDNLVLSADDNLKIKAVLD
WEMATLGDPLMDLGTSLGYWIHQTDPDFIKSIQLNLTTAKGNPKRGELAELYGQISKRDL
SNIVFYFIFGLFKIAVIVQQIYFRYKKGFTKDIRFKELNKIVELYGIMSKQAIDKKKIDD
LF*
>tcag_1096701061889 /cdnaId=1096701061888 /pepId=1096701061889 /offset=0 /ttable=11 /length=339 /full_length=339 /orientation=0
MDFFSEKLKKYISSVVDISEDFNFEQFKVGRSNITFKIFDDANSFVLRRPPFGLKLESAH
NMGREYKILKVLSENGLRVPKPIYLYNKKELSVDDFYIMEFIEGETIANNQIADEFNEIQ
KNTITESFIKALSEIHNFDVISSELNDLGKHEDYVARQINRWNKQFQSQKVREIKELESA
TKLLLDNIPSQQTVGIVHGDYRLDNVRVKDNQVAAVLDWELCTLGDPLADMGTVVASWNT
KQEKDSPFIYSPTLSGGFPTRKDVIELYLNNSDLDLSDIEFYARLSFWKHAMIMEGVYIR
YSMGSYGKTNENEIESFKNSTIKFANKAANKNLLEEII*
>tcag_1096700301299 /cdnaId=1096700301298 /pepId=1096700301299 /offset=0 /ttable=11 /length=355 /full_length=355 /orientation=0
MLQKVREGEEIDKIKISNFFLKNNLISDDKVDPNILQYSNGYSNLTYLITFNDNHFVLRC
PPKGAVKRGHDMSREYKVLSKLSNSFNKVPKTYLYNDDMNIIDRPFYVMERISGIILTAN
EVEKRNINANDFKKISKSWLQTFTELHSLDYKSVGLEDLGKPYGYIDRQIEIWSKQYQNA
KTDEIQSADKIIKWLYENKPVSKNTSLIHNDYKYDNVVFRDENWNEINSILDWEMCTIGD
PLMDLGTSIAYWTMSNDHPVILNGLKSPTVFQGNPSRSKIVELYCKQTNTKIDDFVFYYV
YGLFKIAVIVQQIFYRFKKGLTTNKKFSELNKYAKVLCDTAWQSIQKKQIENLF*
>tcag_1096686552897 /cdnaId=1096686552896 /pepId=1096686552897 /offset=0 /ttable=11 /length=310 /full_length=310 /orientation=0
GRSNITYKIFDDTKVFVLRRPPFGDKLESAHNMQREFKIITELNKNNLKVPKPILLCVDR
LICDDDFYIMEYIEGETIADNLIAEKYSPADKKKITESFILTLAELHSFCVENSGLKDLG
KHENYIERQLSRWSKQFNAQKVRDISDLEVATKLLFDKIPPQQKVSVVHGDYRLDNVRIN
NNSVAAVVDWELCTLGDPLADLGTVLASWSNKNETDTPFIYSPSLSDGFPSRPEIIDMYK
SKSSLDLSDIEFYIRLSYWKHAMIMEGVYVRYSLGYYGKVDKKDVDAFGQSTLSFAKKAS
TKNLLKEIF*
>tcag_1096691518127 /cdnaId=1096691518126 /pepId=1096691518127 /offset=0 /ttable=11 /length=260 /full_length=260 /orientation=0
LGWDQAEFMSALAGGNSNLTWQFRDGERACVVRTPPADDISPTSARGIQREAQILQAIAD
FPVKAPRVLAWCDDETVIGRPFLVQEWVDGVALTNALPAAYADSSDSVNRLGEDLIDQLA
ALHAVPTDLEALQKLGRPERFVERQIERWLGVRREHAVRDLPELFSLGEWLERNVPTASP
PAVIHGDFHLDNTLASREQPEILAIIDWELATVGDCYMDVALMLMFWGDYRTQEPPAFSA
LQAVSRRTGVVSRREWPAAG
>tcag_1096678221291 /cdnaId=1096678221290 /pepId=1096678221291 /offset=0 /ttable=11 /length=312 /full_length=312 /orientation=0
NPTFLLKSNNKSFVLRSKPLGDLLRGAHRIDREYKVMSALSNSTIPTPKMYGYCSDVGII
GSEFYVMEFINGAHEFDPDLSNYTSEQRDKIYKHKIKILAELVKLDLKKIGLETFGKPNA
YLERQIKLWIKQYRDSETKHIKSMEYLIETIPKYIPSEIDNLKPCLLHGDFRLDNMILEK
NKSIPRIIGLLDWELSTLSPPFIDLSYWTLMLRFEKTWPIGGLSNLNNENIYSGIPTEEK
ILESYLNLTSLDKPKYWKFLLAFNCFRFAGILQGIAKRVIDGNNSGKNAHEVGEQAEPVA
DLGSKILKEYL*
>tcag_1096687934505 /cdnaId=1096687934504 /pepId=1096687934505 /offset=0 /ttable=11 /length=254 /full_length=254 /orientation=0
HAVDREYKVLTGLADADVPTARTFALCTDDSVIGTWFYVMEYLDGRVIWDATHGPYTPQE
RFEIWDAANLAVAKLHSVDYKSVGLSDFGKESDYIARQLSRWGGQYEYTKTVDNPYMDNL
LAYLPANIPSSNDCTIVHGDLQIANMMMHKDRFEVIGILDWELSTLGCPIADFAYLCRPY
RDALRGVDVAALGIPTEQAFVETYCERTGRTGIADWDYYLAFNMFKMAAILQGIAKRVLD
GTAASQHAEAAGAG
>tcag_1096698548671 /cdnaId=1096698548670 /pepId=1096698548671 /offset=0 /ttable=11 /length=359 /full_length=359 /orientation=0
IMSKKLIDRPTEIRDDEKLNNSKLFEYLSEIIDLDIESFDILQFPSGYSNLTYLIKSNEK
EYVLRKPPHGAKIKSGHDMSREFKVLSSLKDHYHKTPDPIHYCSNTDIIGSDFYLMERVK
GVILRSNNYSQIVKDKSQFNFLAEQFVDSFVELHKLDINKIGLSDFGNPEGYNSRQVYGW
CKRYNNSKTEELKEIEIVMDWLKSNISQSKYVSLIHNDFKYDNLVLDENDLSIKAILDWE
MCTIGDPFMDIGTSLAYWIQHNDPDFIKGVGLNITLDSNNPTRNKILNLYSEKFGNKIEN
IVFYFVFGLFKIAVIVQQIFFRYKNGFTKDARFKHLNLVVKAYSFLAIKSIEKQKIEL*
>tcag_1096666052359 /cdnaId=1096666052358 /pepId=1096666052359 /offset=0 /ttable=11 /length=260 /full_length=260 /orientation=0
ASNLTYLLKYPERELVLRRPPVGMKAASAHDMKREFLIQSRLQPVYPLVPSMIALCDDQS
VIGSDFYVMDRVFGDIFRRDIPESVTAADVSVMADSLISGLVQLHAVDASILSELNKGHG
YVQRQVEGWSKRYRNALTDDVANGEKVMAWLDANQPADVDSCVIHGDWRIDNVVFDLEQA
RIVGVLDWELATVGDPLMDLGSALAYWVDRDDEPAFASLRRQPSHLPGMPTREEFVARYL
QLSGRACADFTFYEVFGLXX
>tcag_1096681313323 /cdnaId=1096681313322 /pepId=1096681313323 /offset=0 /ttable=11 /length=362 /full_length=362 /orientation=0
IKIHNLFYQYLTLVNNLYVIYYLMDFFNNTIRKHIASVTRLDENFTFDQFKVGRSNITFK
IEDGTYKYVLRRPPFGNKLESAHNMQREYRIISELSKSKIKVPNPIALCTDRTISDEDFY
IMEYVDGQTISDNVVAEAYSKDAKEKISNSFIKAAVELHNYDVSNSNLSDLGKHEEYVKR
QLTRWSKQFASQTIRNIPDLDKATDILFETIPNQQRVSIVHGDYRLDNVRIMNNEVSAIL
DWELCTLGDPLADLGTIIASWANIEEKDTPFIYSPSLSDGFLNRNQILSIYEKESSLDLK
DIEFYTRLSFWKHAMIMEGVYVRYSLGYYGDTDKKEIDAFGQSTINFAKKASNINLLKEI
L*
>tcag_1096687802217 /cdnaId=1096687802216 /pepId=1096687802217 /offset=0 /ttable=11 /length=268 /full_length=268 /orientation=0
MSSKMNKNTNAETRVAEGYDIPAVEAWISENTDYFKPPFIWTRLEGGHSNLTYRLEDPSG
KKAVIRRPPMGELLPKAHDMNREWSLIAAFAPHGFPVPEPIGFCDDLSVTGAMFYIMGFA
GGRPLFKVEDTLEWVPEHQRTTLAYSFIDTLADMHVLDPDAIGLTSLGKKEDYIGRQIKA
WYRSWVASVDYAELDDPRAHEFKDYFLENQPAQVTASVVHGDYYLHNCLFSSDSKVSAVL
DWELATLGDPLADLGYTLRAWPEEENDP
>tcag_1096677036981 /cdnaId=1096677036980 /pepId=1096677036981 /offset=0 /ttable=11 /length=321 /full_length=321 /orientation=0
LRVPLKLKFYNFISKFIQQGKTPNFSMDAPKKIRKGEELSVEKLKKYLSNNKIDADDLLI
EQFPSGYSNLTYFLKSSTQEFVLRTPPFGVKSLQGGHDMFREFNVLKNLKSQFAKVPDVY
LYCDDSEIIGAPFYLMERVEGYIIRPNLQQKDAPKKEIVQNVSKSLVSSLVELHNIDIEQ
ANLNDLGNINGYIKRQVEGWIKRYNHSKSDVLKDMDFIASWLIENQPLEVKASIVHNDFK
YDNLVLNKDDHSKITAILDWEMATIGDPFMDLGTSLGYWVDKNDLPELKLFQLSATTLDG
NPTREGILELYEHKSGKSIIN
>tcag_1096686860057 /cdnaId=1096686860056 /pepId=1096686860057 /offset=0 /ttable=11 /length=265 /full_length=265 /orientation=0
IMSKKLIDRPTEIRDDEKLNNSKLFEYLSEIIDLDIESFEILQFPSGYSNLTYLIKSNEK
EYVLRKPPHGAKIKSGHDMSREFKVLSSLKDHYHKTPDPIHYCSDTDIIGSDFYLMERVK
GVILRSNNYSQIVKDKSQFNFLSEQFVESFVELHKIDINKIGLSDFGNPEGYNSRQVYGW
CKRYNNSKTEELKEMEIVMDWLKSNISQSKYVSLIHNDFKYDNLVLDENDLSIKAILDWE
MCTIGDPFMDLGTSLAYWIQHNDPD
>tcag_1096667317737 /cdnaId=1096667317736 /pepId=1096667317737 /offset=0 /ttable=11 /length=281 /full_length=281 /orientation=0
LKTLPSAHAIEREYKVQKALAKSNVPCPQMIEICEDDSIIGTPFYIMDLVEGRVYENILD
INDKNGRNTYYIQLVHMLANLHNINYKEVNLVDFGRIGNYINRQINRWEKQWHLSKQREL
PIMQDIINWLNCNIPNYDETTIVHGDYRIGNTICHSNSFSIKAVLDWELSTLGHPLADLG
YFLYAHYIPYGERHGLKGANLGELNIPNVDNLVNEYCKVRKIKNFDPTFYVVLSLFRSIA
ILEGVYARFVNGNESSATAKDIGKDVEPLANATYDIIKRL*
>tcag_1096669332823 /cdnaId=1096669332822 /pepId=1096669332823 /offset=0 /ttable=11 /length=298 /full_length=298 /orientation=0
IFDDMHSYVLRRPPFGDKLESAHNMQREYRIISELSKNSIRVPKPILLCTDRTISDDDFY
IMEYIEGVTIADNVIAENYSKNDKEEITNSFITTLAELHAFDVKNSKLNDLGKHEDYVLR
QLNRWAKQFDAQKVRDISDLNTATKLLFDTIPTQQKVSIVHGDYRLDNVRVNNNLVAAIV
DWELCTLGDPLADLGTVIASWSNKNETDTPFIYSPSLSDGFPSRQEIINLYESKSDLDLN
NIEFYVRLSFWKHAMIMEGVYVRYSLGYYGNVDKKDVDAFGQSTLSFAKKASNKNLXX
>tcag_1096684076061 /cdnaId=1096684076060 /pepId=1096684076061 /offset=0 /ttable=11 /length=217 /full_length=217 /orientation=0
MGNELHETDENTGTMEVLERHQFDVSKLQDFMYENVDGFEGDIKLEEFKGGQSNPTYKVI
TPNQSYVLRRKPPGKLLKSAHAVDREYKVITGLNKTDVPVPKSYALCEDDDVIGTAFYLM
EFKDGRVLWDAAMESSDKEEASGVYESMNDSMAKLHLVNPSEIGLEDFGKPGNYVGRQVS
RWSKQYIDSETETIDSMNNLIDWLPKNLPSEKRTGIV
>tcag_1096683786777 /cdnaId=1096683786776 /pepId=1096683786777 /offset=0 /ttable=11 /length=339 /full_length=339 /orientation=0
MDFFSEKLKKYISSVVDISEDFNFEQFKVGRSNITFKIFDNANSFVLRRPPFGLKLESAH
NMGREYKILKVLSENGLRVPKPMYLYNKKELSVDDFYIMEFIEGETIANNQIADEFNEIQ
KNTITESFIKALSEIHNFDVISSELNDLGKHEDYVERQINRWNKQFQSQKVREIKELESA
TKLLLDNIPSQQTVGIVHGDYRLDNVRVKDNQVAAVLDWELCTLGDPLADMGTVIASWNT
KQEKDSPFIYSPTLAGGFPTRKDVIELYLNSSDLDLSDIEFYARLSFWKHAMIMEGVYIR
YSMGSYGKTNENEIESFKNSTIKFANKAANKNLLEEII*
>tcag_1096681567015 /cdnaId=1096681567014 /pepId=1096681567015 /offset=0 /ttable=11 /length=299 /full_length=299 /orientation=0
LRVPLKLKFYNFISKFIQQGKTPNFSMDAPKRIRKGEELALDKLKTYLSNNNIDANELLI
KQFPSGYSNLTYFLKSSTQEFVLRRPPFGVKSLQGGHDMFREYNVLKNLKSQFAKVPDVY
LYCDDSEIIGAPFYLMERVEGYIIRPNLQQKDAPKKEIIQNVSKSLVSSLVELHNIDIEQ
ANLNDLGNINGYIKRQVEGWIKRYNHSKTDALQNMDFIASWLIENQPLEVKGSIVHNDFK
YDNLVLNKDDHSKITAILDWEMATIGDPFMDLGTSLGYWVDKNDLPELKLFQLSATTLD
>tcag_1096676243045 /cdnaId=1096676243044 /pepId=1096676243045 /offset=0 /ttable=11 /length=328 /full_length=328 /orientation=0
ILRKIITMSNQEVRKGEELPEKNLKEFLHQRHLINSLHSELFVKQFTHGYSNLTYLISLE
DKEYVLRKPPLGAIKRGHDMSREFKVQTAVKKEFSKVPKMFAYSNDEAIIGSEFYIMEKV
DGIILNFKEAKHRAIPAHDYKTIANTWLDTFTELHTLDYNSVGLSDLGKPKGYVNRQVTN
WGKQYLKAATQDVPAALEVMQWMQEHQPKTYQHCLIHNDYKYDNVVFKDTSWKDITAVLD
WEMATLGDPLMDLGTSLGYWTLASDHDFVKQGIPSPTIFEGNPIRSEIVASYSNKSGRDI
HNIVFYYAFGLFKIAVIAQQIYYRYSKG
>tcag_1096679510839 /cdnaId=1096679510838 /pepId=1096679510839 /offset=0 /ttable=11 /length=305 /full_length=305 /orientation=0
TFKIFDNSNNYVLRRPPFGDKLESAHNMQREFKIISELSQNNIKVPKPILLCTDRNISDD
DFYIMEYIDGITIADNLIADNYSNNDKKEITNSFITTLAELHAFDVKNSNLNDLGKHEDY
VERQLSRWTKQFNAQKVRDIPDLDVATKLLFDTIPAQQKVSIVHGDYRLDNVRINNNSVA
AIVDWELCTLGDPLADLGTVIASWSNKNETDTPFIYSPSLSDGFPSRQEIIDLYESKSSL
NLDDIEYYVRFSFWKHAMIMEGVYLRYSLGYYGNVDKKDVDAFGQSTLSFAKKASNKNLL
KEIF*
>tcag_1096680511901 /cdnaId=1096680511900 /pepId=1096680511901 /offset=0 /ttable=11 /length=240 /full_length=240 /orientation=0
VGTPFFLMEYVDGTVYWDHMLPKCSPEERALIYKNKNKVIASLHSVDYKKVGLEDYGKPG
NYVARQVNTWTRQYLASETENIDEMNKLIEWLPKNIPEDDETSIVHGDFRLDNMIYSNFN
VVGVLDWELSTLGHPIADFCYHCLTWRTLPNFYDHAKLKDLGIPNEMQYRDMYSEQTGKD
LSQDWEFYMVYSLFKVAAICQGILGRVRDGTAASKHAEERGMNVFPLSKGAWSIVESNF*
>tcag_1096686131475 /cdnaId=1096686131474 /pepId=1096686131475 /offset=0 /ttable=11 /length=355 /full_length=355 /orientation=0
MLQKVREGEEIDKIKISNFFLKNNLISDDKVDPNILQYSNGYSNLTYLITFNDNNFVLRC
PPKGAVKRGHDMSREYKVLSKLSNSFNKVPKTYIYNDDMSIIDRPFYVMERISGIILTAN
EVEKRNINANDFKKISKSWLQTFTELHSLDYKSVGLEDLGKPYGYIDRQIEIWSKQYQNA
KTDEIQSADKIIEWLYENKPVSKKTSLIHNDYKYDNVVFRDENWNEINSILDWEMCTIGD
PLMDLGTSIAYWTMSNDHPVILNGLKSPTVFQGNPSRSKIVELYCKQTNTKIDDFVFYYV
YGLFKIAVIVQQIFYRFKKGLTTNKKFSELNKYAKVLCDTAWQSIQKKQIENLF*
>tcag_1096681004441 /cdnaId=1096681004440 /pepId=1096681004441 /offset=0 /ttable=11 /length=282 /full_length=282 /orientation=0
AHAVDREFRVMTALATTAVPVPQMLHLSGEDCPLGAQFLVMEHLDGRVFWDPALPEQSPK
FRQDAYHALVRTLAALHDVDPQAVELADFGKPGNYFSRQVARWTGQYRACETQTRPDMDW
TIDWLERNMVPDDGQTAIVHGDYRLDNVMFDAETPDMIAVLDWELSTLGHPFADLAYQCM
GLRLPQDGMIKGLKGIDRTAQGLPEEAEYIAQYCALRGIAPPENWAFYMVFSFFRLAAIL
EGVLHRAQSGNASNPRGMDTMSRSIATLAQAAKHTAQGRVS*
>tcag_1096680456371 /cdnaId=1096680456370 /pepId=1096680456371 /offset=0 /ttable=11 /length=369 /full_length=369 /orientation=0
ISLVTSPNAVDPYGDDPAPETAPVRHGEDLNWEVIEDFLRRKLPDDLDASGSFMVQQFPN
GAANLTYLISFGETELVLRRPPFGTLAPGAHDMAREYKVLSRLWKIFPKAPRAFVFTDDA
SIAGSDMFVMERRRGEVIRGVIPHSMRHHVDLGRRIGFALTDAISEFHLLDPSDVGLENL
GKPDGFAERQVRGWKKRWDLVSDERYDAIMGEIHRKLSDSIPTPQRVSFVHNDLKLDNCM
FRPDNPDEVEAIFDWDMTTLGDPLIDLGTLLNYWPDPDDDPEITRGGHDGLGSVGLPKRS
EIVEHYGQVSGLDLSRIGWYEAFGQWKTATVLQQLHYRWKVGDSKDERMALIADALPKFT
ETALGLLS*
>tcag_1096687013979 /cdnaId=1096687013978 /pepId=1096687013979 /offset=0 /ttable=11 /length=274 /full_length=274 /orientation=0
EFRVQKALEHSDVPVARMHLLCKDDAVIGSAFYVMDMVDGINYDNPALPDVAQDDRFRIQ
EEMNRVLAAIHDVDIDAVQLSAFGPDGNYYQRQISRWAKQYKASETEHIPNMDALMQWLD
NNLPDDDGQRTLVHGDYRIDNMLFSKSGPECLAVLDWELSTIGHPFADLAAVIMQWAMPT
GPEGRGLAGIDRNAQGLMEDQAFIDLYCARRGLAGIDRFGFYLAFCFFRMAGILQGVKKR
ALDGNASNPERAMKVGHYVSVFAAAGLKAAKTV*
>tcag_1096682199631 /cdnaId=1096682199630 /pepId=1096682199631 /offset=0 /ttable=11 /length=339 /full_length=339 /orientation=0
MDFFNEKLKKYISTVVDISDDFNFEQFKVGRSNITFKIFDDSNSFVLRRPPFGLKLESAH
NMGREYKILKVLNKNGLRVPKPLYLYDKKELSSDDFYIMEFIEGETIANYQVADSYDQIQ
KKIITESFIKALTEIHNFDVLSSELSDLGKHEDYVVRQINRWNKQFQSQKVREIKELESA
TNLLLENIPSQQTVGVVHGDYRLDNVRVNNNEVTAVLDWELCTLGDPLADMGTVIASWNT
KKEKDSPFIYSPTLSDGFPSRKDVIELYLNNSNLDLKDIEFYTRLSYWKHAMIMEGVYIR
YSMGSYGKTNENEIESFKNSTIKFANKATNKNLLEEIT*
>tcag_1096678532937 /cdnaId=1096678532936 /pepId=1096678532937 /offset=0 /ttable=11 /length=317 /full_length=317 /orientation=0
YSNLTYFLKTDTKEYVLRRPPFGADSLKGGHDMSREYRVLSKLKTEFKKVPDVHLYTEDK
SIIGAPFYIMDCVKGYILRPNLLQENAPDADTISKIADSLIDTLVSLHKVDIDKSNLNDF
GKIDGYVSRQVSGWTERYFHAKTDEIPEMEFVAKWLDENQPKESGKAIIHNDFKYDNAVL
DINDPTKVISVLDWEMSTLGDPLMDLGTTLGYWVDRNDADELKLFQLSPTTLNGNPCRQD
ILAMYEKKSGKSIDNPVFYYAFGLFKIAIIAQQIYYRYHKGYTKDKRFSMLNVAVNSLAI
MANQAIIKNRVSDLFE*
>tcag_1096686263999 /cdnaId=1096686263998 /pepId=1096686263999 /offset=0 /ttable=11 /length=339 /full_length=339 /orientation=0
MDFFSEKLKKYISSVVDISEDFNFEQFKVGRSNITFKIFDNANSFVLRRPPFGLKLESAH
NMGREYKILKVLSENGLRVPKPMYLYNKKELSVDDFYIMEFIEGETIANNQIADEFNEIQ
KNTITESFIKALSEIHNFDVISSELNDLGKHEDYVERQINRWNKQFQSQKVREIKELESA
TKLLLDNIPSQQTVGIVHGDYRLDNVRVKDNQVAAVLDWELCTLGDPLADMGTVVASWNT
KQEKDSPFIYSPTLSGGFPTRKDVIELYLNNSDLDLSDIEFYARLSFWKHAMIMEGVYIR
YSMGSYGKTNENEIESFKNSTIKFANKAANKNLLEEII*
>tcag_1096669168281 /cdnaId=1096669168280 /pepId=1096669168281 /offset=0 /ttable=11 /length=228 /full_length=228 /orientation=0
INTMNKHFSGTKEVADNLAFDLSALNNYLSEQSTIVPKIVDYKQFKGGQSNPTYLLKTIE
DEYVLRRKPPGKLLKSAHAVDREYKVLTGLNNTNVPTPKTLILCEDENIIGTPFYIMEYC
KGNIYWDPVASEIDPSRRKKVFDQMNLGISRLHKQDYLEIGLEDYGKPGNYIERQVSRWT
KQYFDSETEVLKSMHNLIDWLPKHTPPQKYTSIVHGDYRLDNVVFYEN
>tcag_1096667479113 /cdnaId=1096667479112 /pepId=1096667479113 /offset=0 /ttable=11 /length=269 /full_length=269 /orientation=0
IDLQCGRSTLDNREAEGYNIQAVEAWVANNIQYLTPPFEWTRLEGGHSNLTYLLQDASGN
QAVVRRPPRGKLLPKAHDMGREWAVISSLAPTGFPVPAAYGFCDDAEVTGAIFYVMGFVE
GRPLHTREQTIDWIPDAAREKMANSFIDTLAKLHKFDPDEIGLGEFAKKEDYIARQVNVW
YRSWQASIEPAQLDDPRAHDLRQFFLDHTPEQGAARVVHGDYGFHNCLFGDNSEVSAVID
WEISTLGDPLADLAYTLKTWPETEADVAK
>tcag_1096671263427 /cdnaId=1096671263426 /pepId=1096671263427 /offset=0 /ttable=11 /length=279 /full_length=279 /orientation=0
MASDDLPGINRKNVTGWLTERSEVTGKIHFDVVTHGRSNLTYKLEDEAGRKWILRRPPTG
HILASAHDMGREHKIISALGPSNVPVPGIVGMCIDENVTGAPFFVMDFVEGSIIKDRIDA
QSFSPDERRIQSVSLVETLATLHEVDPESVGLGDLGKREDYIGRQLRRWKRQVDEGSDRK
MPLFYELHKRLEKCVPDQEGYGITHGDYRLDNCMIGADNHVAAVLDWELCTLGDVLADLG
GMLMWWGERGTSDSLIMSDAPTLAEGYISPEMVAERYQA
>tcag_1096685826175 /cdnaId=1096685826174 /pepId=1096685826175 /offset=0 /ttable=11 /length=306 /full_length=306 /orientation=0
IYYLMEFFNESIRNLISQNVDINVNFEYEKFKVGRSNITFKIFDDNNTYVLRRPPYGEKL
ESAHNMSREYKIIDVLSKNNIKVPNPVFLYTEKEVCEDDFYIMEYIGGETISTNIEADKY
SDKDKKNISTSFIETVSTIHNFDVVNSDLSDLGKHEGYVERQLNRWNKQFEAQKVRDIKD
LDIATKLLFENIPKQQRISIVHGDYRLDNVRVENSEVATVLDWELCTIGDPLADLGTIIA
SWANSKEEDTPFIYSPSLSDGFLSRDKLIELYENKTSLKINDIEFYTRLSFWKHAMIMEG
VYVRFS
>tcag_1096694332855 /cdnaId=1096694332854 /pepId=1096694332855 /offset=0 /ttable=11 /length=259 /full_length=259 /orientation=0
PRMLAFCADVSVLGTEFYIMEHIQGICFEDPRLDVVAEHRRYSIFEEMSNILAEIHKVDL
LKVGLSDYGPGGDYFTRQITRWTKQYRSSETDQITSMNQLILWLEGNTPVDDGKRCLVHG
DFRLDNLFFDPKKNKCVAVLDWELSTIGHPFADLASVLMQWSMPTGLEGRGLQNVDRKEF
GLMEDKEFIESYCKRAGLKGIYNFEFYMAFAFFRMAAILQGVKKRGLEGNASNPEKAMKL
GKLVKLFSEKGIAVLQKN*
>tcag_1096670375899 /cdnaId=1096670375898 /pepId=1096670375899 /offset=0 /ttable=11 /length=239 /full_length=239 /orientation=0
IYCLMEFFNEPIRDLIAKNVDIDKNFKYEQFKVGRSNITFKVFDKENTYVLRRPPYGDKL
ESAHNMSREYKIIDVLSKNNIKVPKPIFLYKDKKVCDDDFYVMEYIQGETIATNIEAEKY
SKEDKEKISESFIETISTIHNFDVINSELSDLGKHEGYVERQLNRWNKQFEAQKVREIKE
LDLATKLLFENIPKQQRVCIVHGDYRLDNVRVNNGSVAAVLDWELCTIGDPLADLGTII
>tcag_1096673650391 /cdnaId=1096673650390 /pepId=1096673650391 /offset=0 /ttable=11 /length=217 /full_length=217 /orientation=0
MTQENQAELTEVRAEHQIDRLALLKYMRSQMDGITDDLTLRQFEGGQSNPTFLLESADRR
WVLRKKPPGVLLKSAHAVEREYRVMKGLGPTNVPVPRMELLCEDESVIGTPFFVMEWVEG
RIIMNPLESGLPTEELGAIYRSYISTAAKLHSVDYERIGLGDYGRPGNYFSRQISRWTDQ
YRASETDQLLDMEELISWLPNNVPEDETTSIVHGDXX
>tcag_1096698213949 /cdnaId=1096698213948 /pepId=1096698213949 /offset=0 /ttable=11 /length=340 /full_length=340 /orientation=0
DWEVVESFLRDSLPQEIDTAGKFEVHQFPNGAANLTYLVSFGATELVLRRPPFGNLAPGA
HDMGREYRVLSKLWKIFPMAPRAYLFCDDVSIAGAAMFVMERRVGEVIRGIVPRSMRHHD
RLGDRIGRALASAIAEFHSLNPTDVELETLGRPDGFVLRQVEGWKKRWDLVSDERYHQRM
NDVYAALISDLPEPQRVAFVHNDLKLDNCMFKADNPDEVHAIFDWDMTTLGDPLIDFGTL
LNYWPDPDDDSDVVRGGHAGLNQMGLPSRSQLTEYYAEKSLLDLENIHWYEAFAQWKTAT
VLQQLHYRWKVGDSTDERMATIADSVPRFIQKAEELLSV*
>tcag_1096672249353 /cdnaId=1096672249352 /pepId=1096672249353 /offset=0 /ttable=11 /length=235 /full_length=235 /orientation=0
MDFLDGDLFWDPMIPSVTNKDRTEIYQNKNKTLAKLHSVDYKKIGLEDYGKPGNYVARQV
SRWSKQYRASETDDIEAMNNLIEWLPKNIPDDDETTIVHGDYRLDNMILKNNQVMGILDW
ELSTLGHPIADFSYHCLSWRNQEAFWDEAKLKDLGVPNEKEYMEMYCKNTGKDLSKNWEF
YMAFNMFKIAGILQGILGRVRDGTAASKHAEERGNMVYPLSSAAWSIIEENFLK*
>tcag_1096684137791 /cdnaId=1096684137790 /pepId=1096684137791 /offset=0 /ttable=11 /length=269 /full_length=269 /orientation=0
KALYETPVPVAKMLHYCDDQSILGVDFYIMEFVDGVVYEDPALPGLTSRDREKVFSEINR
GLSSLHKVDISSVGLTDFGADGNYYERQISRWSKQYLSSETEKISEMNEMMEELPKRIPM
DSSPRSLVHGDFRLDNMIFDKNEPKLLAIIDWEICTTGHPIADLASLIMQWEQSAGKISR
GLKGVEREPLGIPSDENFIKEYCEFRNIDYIKDFNFYLAFCFFRMACVIQGVKKRALSGI
AANPERSNRETLSVPELAARAYELMKAL*
>tcag_1096697350033 /cdnaId=1096697350032 /pepId=1096697350033 /offset=0 /ttable=11 /length=241 /full_length=241 /orientation=0
KFYIMEMVEGRLFTETRLPSCSKSERSAIYLDLARVLAELHNVDPLTVGLGEFGRPGNYY
ERQIGRWSKQYIASKTEDIAAMDQLMEWLPQNIPADAGSVIVHGDYRLGNVLIHPSEPKI
VAVLDWELSTLGDGLADLGYICQDYHGDAYDDEGLAGADHAALGIPTEAEFVAEYCKHAS
REGIDNWPFYLIYNMFRSAGIIQGVYKRGLDGNASSEKALEYADAARLRSERGWAMVKDI
*
>tcag_1096667999193 /cdnaId=1096667999192 /pepId=1096667999193 /offset=0 /ttable=11 /length=229 /full_length=229 /orientation=0
MTRVDTNATDLLAKLAPWLAEHAPQIGPAVEMIKFSVGQSNPTYELVTKQGRYVLRTQPA
GVLLKSAHAVDREFQVMAALDGTAVPVPKMVAECRDTTVIGRKFFVMEKVAGTAVFNPAL
NDYNPTDRSQLYHKQTDILAALATLDPSAIGLEDFGKPAGYIDRQFATWTRQYRASQTED
LAEMEFLITHLEDALGEALPGGGVIHGDFRLDNLLLHNGTDILALIDWE
>tcag_1096672886083 /cdnaId=1096672886082 /pepId=1096672886083 /offset=0 /ttable=11 /length=315 /full_length=315 /orientation=0
IPKNKTPDFSMDAPREIRQGEEFALDKLRTYLSNNEIDANELLIKQFPRGYSNLTYFLKS
PSKEFVLRRPPFGAKSLQGGHDMFREYNVLKNLKSQFSKVPDVYLYCDNSEIIGAPFYLM
ERVEGYIIRPNLQQKHAPGKEVIQNVSKSLVSSLVELHSVNIEQANLNELGKIKGYVKRQ
VEGWIKRYNHSKTDEIKNMDFIASWLNENKPIEVEGSIVHNDFKYDNLVLDKNDHSKIIA
ILDWEMATIGDPLMDLGTSLGYWIDKNDLPELKLFQLSATTLDGNPTREGILELYEQKSG
KSIRNPVFYYVLDY*
>tcag_1096697449673 /cdnaId=1096697449672 /pepId=1096697449673 /offset=0 /ttable=11 /length=343 /full_length=343 /orientation=0
ICCLMDFFSDKLKKYISTVVDISEDFNFEQFKVGRSNITFKIFDDSNTFVLRRPPFGLKL
ESAHNMGREYKILKVLNENGLRVPKPLYLYNKKELSTDDFYIMEFIEGDTIANDQVAERY
DQSQKKTITESFIKALTEIHNFNVINSELSDLGKHEDYVVRQINRWNKQFQSQKVREIKE
LESATNLLLDYIPPQQTVGIVHGDYRLDNVRVKDNKVTAVLDWELCTLGDPLADMGTVIA
SWNTKKEKDSPFIYSPTLSGGFPTREDVIKLYLNESNLDLKDIEFYTRLSYWKHAMIMEG
VYIRYSMGSYGKTNENEIESFKDSTIKFANKAANKNLLEEIT*
>tcag_1096693504625 /cdnaId=1096693504624 /pepId=1096693504625 /offset=0 /ttable=11 /length=214 /full_length=214 /orientation=0
ITMTKLIPVNEVHKFDENRLAQYLTSVGLNEFENGLEAKQFQGGQSNPTFTIDGKKGRYV
LRKKPPGKLLPSAHLVEREYRIMKALSQTDVPVPKMHHLCEDTAIIGTAFFIMDFLEGRV
IDDTSLPGDFSASERIAIFDSMNKALAALHTVDFKKIGLQDYGKPENYIGRQIDRWTKQF
EAAKTDPIPAMDSLIEWLPQNRPHKDEVSIAHGD
>tcag_1096675162245 /cdnaId=1096675162244 /pepId=1096675162245 /offset=0 /ttable=11 /length=290 /full_length=290 /orientation=0
IILSIFMNLENQELIKIRKGEDLDHSSLKKYLLSHLDINENNIEVLQFSGGHANLTYLIK
FGESEFVLRRPPLGPIAPSSHDMFREHRVQSSLNTLFPLAPKSILFCDNEDIIGAKFHII
ERRKGFVVRKDLRSDLNNSRDYMRSLGFKMIDIISDLHKINPEDVGLGNLGKPEGFVLRQ
LNGWAERWRQSSDNKVTKNKFDNLINHLRLNLPNSQATTILHNDFKLDNVMWDDNDPLKP
IAVFDWDMCTRGDPLMDIGHMLNYWIEENDDDDCKAITSMPTKNIMYPSR
>tcag_1096686002387 /cdnaId=1096686002386 /pepId=1096686002387 /offset=0 /ttable=11 /length=241 /full_length=241 /orientation=0
VVGTPFFLMEYVDGIVYWDHMLPKCSPEERALIYKNKNKVIASLHSVDFKEVGLEDYGKS
GNYVARQVNTWTKQYLASETENIDEMNKLIEWLPKNIPEDDETSIVHGDFRLDNMIYSNF
DVVGVLDWELSTLGHPIADFCYHCLTWRTLPNFYDHAKLKDLGIPNEMQYRDMYSEQTGK
DLSQDWEFYMVYSLFKVAAICQGILGRVRDGTAASKHAEERGMNVFPLSKGAWSIVESNF
*
>tcag_1096681358735 /cdnaId=1096681358734 /pepId=1096681358735 /offset=0 /ttable=11 /length=367 /full_length=367 /orientation=0
IKLKTLATMNTELIEVRKDEKLNEESLKLFFSDLLKSKINNFSLKQFSGGHANLTYLISV
NDKEYVLRRPPLGPIAPSAHDMKREHKVQRSLHSVFPLVPNSIYFSDDVSIVGSQFHIIE
RKKGFVIRKEFPDFLPLNLNFINEMSDQMIKILSDLHKINPIKVGLEKLGRPEGFVERQL
LGWEKRWKLATENTSLNTSFDDLLENLKLNIPKSKIVSIIHNDFKLDNIMWNNSNFLTPE
AIFDWDMCTLGDPLMDLGHMLNYWIDKEDDKDAKLITSMPTTGNKILFPLKSEIIKLYSK
YTGFDVKNINWYYAFGAFKLSVILQQIYVRYLKGQTKDKRFANFNKRIDALIKRANGINL
NEVGDK*
>tcag_1096669072489 /cdnaId=1096669072488 /pepId=1096669072489 /offset=0 /ttable=11 /length=228 /full_length=228 /orientation=0
ISQVNMSVKNKINSINLWLKKNTSIDEKILSIKKFETGQSNPTFLLKSDNKSFVLRSKPL
GNLLRGAHRIDREYKVMRALSNSKIPTPKMYGYCSDEDITGSEFYVMEFINGAHEFDPDL
TNYTSEQRDKIYKHKIKILAELVKLDLKKIGLENFGKPYGYLERQIKLWTKQYRDSETKH
IKSMEYLINTIPKYIPTEIDNLKPCLLHGDFRLDNMILEKNKSIPRII
>tcag_1096674698935 /cdnaId=1096674698934 /pepId=1096674698935 /offset=0 /ttable=11 /length=382 /full_length=382 /orientation=0
VRSAPNNVRRFFWGWSRISLITFYAMIPYVLSKTSGTRKPRLLNRSSNGRVRGMVELSKE
QFEERLAGICARRFDAPIQHLKRLSGGASQESWRFVCADKAYVLRRNPGGVQTAQNALPK
ASEASIIRAAAEAGIAVPRISFICDEGDGIGEAYVMDFIEGETIARKILRDGEFDNVRPA
LAAQCGAVLGALHKIDVSTMPDLPFSDAEGELEKYAGYLQAGGHPFPVFELAIKWLRDNL
PEQRGPALVHGDFRNGNIMVSPQDGLVALLDWELTHIGDPMEDLGWPCVPSWRFGQHDMP
VGGFGARADMYDAYRAAGGEIDEKATRFWEILGTLKWGIMCGVLMVSAFESGADPSIERG
SIGRRASETEIDLLRMLMGED*
>tcag_1096700452201 /cdnaId=1096700452200 /pepId=1096700452201 /offset=0 /ttable=11 /length=343 /full_length=343 /orientation=0
ICCLMDFFSDKLKKYISTVVDISEDFNFEQFKVGRSNITFKIFDDSNTFVLRRPPFGLKL
ESAHNMGREYKILKVLNQNGLRVPKPFYLYDKKELSTDDFYIMEFIEGDTIANDKVAESY
DQSQKKTITESFIKALTEIHNFNVISSELSDLGKHEDYVVRQINRWNKQFQSQKVREIKE
LESATNLLLDYIPPQQTVGIVHGDYRLDNVRVKDNKVAAVLDWELCTLGDPLADMGTVIA
SWNTKKEKDSPFIYSPTLSGGFPTREDVIKLYLNNSNLDLKDIEFYTRLSYWKHAMIMEG
VYIRYSMGSYGKTNENEIESFKDSTIKFANKAANKNLLEEIT*
>tcag_1096666016185 /cdnaId=1096666016184 /pepId=1096666016185 /offset=0 /ttable=11 /length=228 /full_length=228 /orientation=0
IKALNMTDVPVPIAYLHCEDESVIGTEFFLMSFVEGTVFWEPHIPEAKDNKQRSDIYKSL
SETIYKLHNVNPSDIGLEDYGRPGNYVARQVSRWSKQYVASETETIEAMNNLMEWLPENL
PTEKPLCLVHGDFSLTNVIIDNESDQVASILDWELSTLGDPMADFSYHCLQYKLNPILSD
AAQCKNLGIPTEKEYLKLYADKVDYYIDSEWDLYMSFNLFKLAGIFQG
>tcag_1096685642883 /cdnaId=1096685642882 /pepId=1096685642883 /offset=0 /ttable=11 /length=233 /full_length=233 /orientation=0
MDFLDGDLFWDPMIPSVSKEDRIQIYKNKNDTLVKLHSVDYKKIGLEDYGKPGNYVARQV
ARWSKQYRASETDNIEAMNNLIEWLPQNIPDDDETTIVHGDYRLDNMILKDNKVMGVLDW
ELSTLGHPIADFSYHCLTWRTQEAYYDHAKLKELGVPNEQEYRDMYSESTGKDLSANWEF
YMAFNMFKIAAICQGILGRVRDGTAASKHAEERGMTVYPLSEAAWDTIKSNF*
>tcag_1096700631031 /cdnaId=1096700631030 /pepId=1096700631031 /offset=0 /ttable=11 /length=355 /full_length=355 /orientation=0
MLQKVREGEEIDKIKISNFFLKNNLISDDKVDPNILQYSNGYSNLTYLIRFNDNNFVLRC
PPKGAVKRGHDMSREYKVLSKLSNSFNKVPKTYIYNDDMNTIDRPFYVMERIRGIILTTS
EVEKRNINANDFKKISKSWLETFTELHSLDYKSIGLEDLGKPQGYIDRQIEIWSKQYQNA
KTDEIQSADKIIKWLYENKPVSKNTSLIHNDYKYDNVVFRDENWNEINSILDWEMCTIGD
PLMDLGTSIAYWTMSNDHPVILNGLKSPTVFQGNPSRSKIVELYCKQTNTKIDDFVFYYV
YGLFKIAVIVQQIFYRFKKGLTTNKKFSELNKYAKVLCDTAWQSIQKKQIENLF*
>tcag_1096680794641 /cdnaId=1096680794640 /pepId=1096680794641 /offset=0 /ttable=11 /length=350 /full_length=350 /orientation=0
IRVDQGFGHRVGTQVHYRQSCDSGARDDRNDLGTQRDGVGEDDSTNSVTPLCRGSGNRRG
CLLGGPEPLYDGGLCAGGWRAPLEFWRGVMAVDPTEEVAAWLKSQLGFQQAEFVCALSGG
NSNLTWQFRDGARACVVRTPPANDISPTSARGIQREAEILQAIADYPVRAPEVLGWCDDN
QVIGRPFLVQEWIDGVAITDVMPAAYSESIDDVNRLGESLVDNLAELHSVPTDLNALQKL
GRPDGFVERQIERWLSVRKEHGVRELPELFALGEWLGRNLPPSSPPAVIHGDYHLDNTLA
SKDRPDILAIIDWELATVGDCYLDVALMLMFWGDYRTQDPPAFSALQAVS
>tcag_1096678910913 /cdnaId=1096678910912 /pepId=1096678910913 /offset=0 /ttable=11 /length=320 /full_length=320 /orientation=0
PSGYSNLTYFLQSSSKQFVLRRPPFGAKSLQGGHDMLREYNVLKNLKSQFSKVPDVFLYC
DDNEILGAPFYLMERVEGYIIRPNLQQKDSPGSDIIQNVSKSLVSTLVELHNVNIEKANL
KDLGNINGYVKRQVEGWIKRYNHSKTDNISNMDFISSWLYENQPSEVGSSIVHNDFKYDN
LVLDKEDFSKISAVLDWEMATIGDPFMDLGTTLGYWVDKNDLPELKLFQLSATTLDGNPS
REGILELYEKESGKSISNPVFYYVFGLFKIAVIAQQIYFRYKKGFTKDKRFALLNLAVMS
LSIMAKQAIDKNKLSDLFE*
>tcag_1096667297563 /cdnaId=1096667297562 /pepId=1096667297563 /offset=0 /ttable=11 /length=234 /full_length=234 /orientation=0
MDFLDGDLFWDPMIPSMTNIDRTEIYKNKNKTLAKLHSVDYKKIGLEDYGKPGNYVARQV
SRWSKQYRASETDNIEAMNNLIEWLPKNIPDDDETTIVHGDYRLDNMILRNNEVIGILDW
ELSTLGHPIADFSYHCLSWRTQEAFWDEAKLKELGIPSEKEYMEMYCKYSGKDLSKNWEF
YMAFNMFKIAGILQGILGRVRDGTAASKHAEERGNMVFPLSQAAWETIENNFL*
>tcag_1096681014925 /cdnaId=1096681014924 /pepId=1096681014925 /offset=0 /ttable=11 /length=311 /full_length=311 /orientation=0
SNLTYLIISNDKEYILRKPPIGAKIKSGHDMSREFNVLSALDKNYKKSPTPIHYCDDLNV
IGSDFYIMERIRGLVLRSNNYQKILSDKTKYNFVASEFVDTLVELHKLNIEEIGLVKFGR
PKGYCLRQVQGWSKRYKNSRTSDIPEIDFVIKWLNKNISESEYVSLIHNDFKYDNLILDS
KNLSVKSVLDWEMCTTGDPFMDLGTSLAYWINKDDPDYMQAINLNITSNENNPKRGEILE
MYCTRFGVNIENIVFYFVFGLFKIAVIVQQIYFRYERGFTNDIRFKNLNLVVQSYARMAK
ISIENQKIEF*
>tcag_1096693103523 /cdnaId=1096693103522 /pepId=1096693103523 /offset=0 /ttable=11 /length=241 /full_length=241 /orientation=0
GCRNPFFLMEYVDGTVYWDHMLPKCSPEERALIYRNKNSVIASLHSVDFKEVGLEDYGKS
GNYVARQVNTWTRQYLASETENIDEMNKLIEWLPKNIPEDDETSIVHGDFRLDNMIYSNF
DVVGVLDWELSTLGHPIADFCYHCLTWRTLPNFHDHRKLKDLGIPNEMEYRDMYSERTGK
DLSRDWEFYMVYSLFKVAAICQGILGRVRDGTAASKHAEERGMNVFPLSKGAWSIVESNF
*
>tcag_1096679769795 /cdnaId=1096679769794 /pepId=1096679769795 /offset=0 /ttable=11 /length=260 /full_length=260 /orientation=0
MLQKVREGEEIDKIKISNFFLKNNLISDDKVDPNILQYSNGYSNLTYLITFNDNNFVLRC
PPRGAVKRGHDMSREYKVLSKLSNSFNKVPKTYIYNDDMNIIDRPFYVMERISGIILTAN
EVEKRNIKADDFKKISKSWLQTFTELHSLDYKSIGLEDLGKPNGYVDRQIEIWSKQYQNA
KTDEIQSADKIIKWLYENKPVSKKTSLIHNDYKYDNVVFRDENWNEINSILDWEMCTIGD
PLMDLGTSIAYWTMSNDHPV
>tcag_1096669606459 /cdnaId=1096669606458 /pepId=1096669606459 /offset=0 /ttable=11 /length=256 /full_length=256 /orientation=0
LLKSAHMIEREFKVMSALKSSNIPVPRMFYLCEDSDEIGTPYFIMEYIDGQSFLDPRVHG
FTNEDRKKIYQESTKVLANLHQICPKKVGLSDFGKSGNYFARQFSRWSDQYENSKTEFIE
PMENLIIWLSNNLPLEDESSSSLVHGDWRIDNLLFCKKSFNLVAVLDWELSTLGDSRADL
AAQIMQWSMPVGEEGRGLELVKRKELGIPEDMEFLEEYSSYRNLNSVPNLDFAIPFCYFR
MAAILQGVKKRAIDGN
>tcag_1096693092087 /cdnaId=1096693092086 /pepId=1096693092087 /offset=0 /ttable=11 /length=296 /full_length=296 /orientation=0
NNLISDDKVDPNILQYSNGYSNLTYLITFNDNNFVLRCPPKGAIKRGHDMSREYKVLSKL
SNSFNKVPKTYIYNNDMNIIDRPFYVMERISGIILTTKEVEKRNINTNDFKKISKSWLET
FTELHSLDYKSIGLEDLGKPHGYVDRQIEIWSKQYQNAKTDEIQSADKIIKWLYENKPVS
KNTSLIHNDYKYDNVVFRDENWNEINSILDWEMCTIGDPLMDLGTSIAYWTMSNDHPVIL
NGLKSPTVFQGNPSRSKIVELYCTQTNTKIDDFVFYYVYGLFKIAVIVQQNILQN*
>tcag_1096665802875 /cdnaId=1096665802874 /pepId=1096665802875 /offset=0 /ttable=11 /length=274 /full_length=274 /orientation=0
RVMTALAASAVPVPQMLHLSGEASPMGAQFLVMEHLNGRVFWDPALPEQPPKFRQGVYHA
LVRTLAALHDVDPSAVGLADFGKPGNYFSRQVSRWTGQYRACETQARPDMDWSIDWLERN
MVQDDGQTAIVHGDYRLDNVMFDGQTAEMIAVLDWELSTLGHPFADLAYQCMGLRLPQDG
MIKGLQGIDRRVQSLPEEADYVAQYCDLRGIDPPENWAFYMVFSFFRLAAILEGVLHRAQ
SGNASNPRGIDTMSHSIATLAQAAKHTAQGRPS*
>tcag_1096667464975 /cdnaId=1096667464974 /pepId=1096667464975 /offset=0 /ttable=11 /length=224 /full_length=224 /orientation=0
IITMNDDELKEFFKADVFSGTKEVDEALLIDKNNLQNWFNKNIEDAGNIELIEQFKGGQS
NPTYKIHTSKNAFVLRRKPPGKLLPSAHAVEREYKVITALNNTDVPVPKTYGLCEDPSVI
GTTFFVMEFLDGTVLWDHLLPDKTKEQRELIYKNKNKTLALLHNVDYEKIGLSDYGKQGN
YVARQISIWTKQYLASQTDDIKEMQNLIEWLPNNIPNDDETCXX
>tcag_1096667051199 /cdnaId=1096667051198 /pepId=1096667051199 /offset=0 /ttable=11 /length=207 /full_length=207 /orientation=0
ITLMDMNNNDLIFSGTKDVAENLKFDEARLQEWFGDHIPETGKIIQIAQFKGGQSNPTYK
ISTEKKDFVLRRKPPGILLPSAHAVDREYRVMTALRDTEVPVPNTYGLCEDKDLIGTEFF
VMDFLDGNIYWDLLLKDKSPEERKAIYLSKNKVIAELHKVDYESVGLTTYGKPGNYIARQ
VSRWTKQYLASQTEEIDAMNKLIDWLP
>tcag_1096683908839 /cdnaId=1096683908838 /pepId=1096683908839 /offset=0 /ttable=11 /length=223 /full_length=223 /orientation=0
PEVNNEERTAIYDEMNRVLAALHRVNVDTVGLTNYGKPGNYYARQIGRWTKQYRASETEA
VAEMEALIDWLPNHIPEGDETVALVHGDYRLDNMIFHPREPRIIGILDWELSTLGDPLAD
LAYQLMAWRFPREGGISGLEGLDRSSLGLPSDEDYIAAYCHRTGRDGIDNWPFYMAFCFF
RIAAILQGIKKRAQIGTASSAEADSRAIMVGPLAALGAACIP*
>tcag_1096673755363 /cdnaId=1096673755362 /pepId=1096673755363 /offset=0 /ttable=11 /length=214 /full_length=214 /orientation=0
LMEPLDSELNLILVEKALRRRISDFCGPLTAEKTANGQSNPTYIISSKSGKYILRRKPDG
VLLPSAHAVEREYRVMTALAESDLPVPRTHFLCEDPSEIGSVFFIMDYVPGNVFTDPGLP
GLSIYEREMVYDQMNLGLAKLHKLKHETLGLSDYGKKGNYFERQYSRWSRQYEASATEKF
SEMDDLQQWLKINIPEEERLRCLVHGDWRIDNLI
>tcag_1096679260771 /cdnaId=1096679260770 /pepId=1096679260771 /offset=0 /ttable=11 /length=252 /full_length=252 /orientation=0
IMFEKFVDTPTQIRKEEVIDNSSLCSYLFNFLDIDKSNFELLQFPSGFSNLTYLIISNDK
EYILRKPPIGAKIKSGHDMSREFNVLSALDKNYKKSPTPIHYCDDLKIIGSDFYIMERIR
GLVLRSNNYQKILSDKTKYNFIASEFVDTLVELHKLNIDEIGLAEFGRPKGYCLRQVKGW
SKRYKNSRTSDIPEINFVIKWLNKNISESEYVSLIHNDFKYDNLILDSKNLSVKSVLDWE
MCTTGDPFMDLG
>tcag_1096674371483 /cdnaId=1096674371482 /pepId=1096674371483 /offset=0 /ttable=11 /length=196 /full_length=196 /orientation=0
IFIMEPLDDAKFSGTKEVAEHLTIEAAKLQPWIDEFIPEAGKIKSIEQFKGGQSNPTYKI
TTDSKSLVLRRKPPGKLLPSAHAVDREYKVITALYQTDVPVPKTYGLCEDDDVAGTAFFV
MDFLDGDLFWDPMIPSVTNKDRTEIYKNKNKTLAKLHSVDYKKIGLEDYGKPGNYVARQV
SRWSKQYRASETDDMK
>tcag_1096687856629 /cdnaId=1096687856628 /pepId=1096687856629 /offset=0 /ttable=11 /length=240 /full_length=240 /orientation=0
MDYVEGQVFWKALLPDASPDQRFQVFDSMNDSIAKLHQVDYESQELSDFGRPGNYVGRQL
NRWGKQYRDADYEKIPEMDLLIEWLQERIPDQNQTSIVHGDYRLDNMIFDPQQNRVLAIL
DWELSTLGDPLADFAYHVMQWRVPMDLHRGIGGADLRSLGIPEEQSYLDSYCKRTGRTGI
KDWEFYMVFSLFKMSAICYGILVRIHNGTAASEHAQQTGSLAQPFAKLGWEQVTQKKLD*
>tcag_1096683669205 /cdnaId=1096683669204 /pepId=1096683669205 /offset=0 /ttable=11 /length=349 /full_length=349 /orientation=0
IMEQKVRKGEELNEINLKKFLKENDLISDIKSELNVLQFSNGFSNLTYSLAIENKEYVIR
KPPKGAVYGHDMNREFKVLKGLNNGFDKAPIAYVYSEDNSIIGTSFYIMEKVNGKIITPR
EFKERSIPNEDYSTISKTWLKTFVELHNLDYNKIGLSELGKPDGYVERQVRNWGKQYLKA
ATEEIEEAELIMNWLDKNKPTKYKHSLIHNDYKYDNVVFSSNSWSKINSILDWEMCTIGD
PLMDLGTSIAYWAESSDPPQLKSTFNYPTSIKGNPSRLGVVEMYEKETGVPVNNLVFYYV
FGLFKIAVIVQQIFYRYNKGLTTNEKFKDLNKITKILCKTGWQSIQKNR
>tcag_1096672285349 /cdnaId=1096672285348 /pepId=1096672285349 /offset=0 /ttable=11 /length=245 /full_length=245 /orientation=0
IMKRRIITKKFNAWVSKRVPETGKILSVKKFNVGQSNPTYLLNCENKKIVLRSKPRGSLL
RGAHRIDREFIVMSALQESNIPVPQMICYCNDLSILGVDFFLMNFVDGKLETDPALVKFS
PSQRKKIYMSKLDVLINLGKLNLKKLKLDDYGKSSNYLQRQIDLWIKQYRSSQTKQISSM
EYLIDNLKPNIPDIFDKMEPILIHGDFRIDNMFFDKKIKNKINALIDWELSTIAPPFIDF
SFWXX
>tcag_1096689337727 /cdnaId=1096689337726 /pepId=1096689337727 /offset=0 /ttable=11 /length=291 /full_length=291 /orientation=0
PTYRLQTDSNVNHGKFVLRTQPTGQLLKSAHAVDREYRVMKSLGPSAVPVPKMVAACNDT
KIIGVKFFVMHEVDGTTLFNPALKEYKAKDRKTLFYAKIDLLATLAKLDPTIIGLESFGK
PSDYLKRQFGTWTRQYRSSETKNIPAMESLLTKLPACLEIEPPGICIIHGDFRIDNLLIK
NHTAIRALIDWELSTLGPAFIDLSYWCAMLRMDANWPIGGLGSLNRSGLGIPDENALLEA
FCERTGFERPTNWEALVAFQCFRFAAILQGVTKRHLDGNASAKNAASIGXX
>tcag_1096684401849 /cdnaId=1096684401848 /pepId=1096684401849 /offset=0 /ttable=11 /length=343 /full_length=343 /orientation=0
IYYLMEFFNESIRNLISQNVDINVNFEYEKFKVGRSNITFKIFDDNNTYVLRRPPYGEKL
ESAHNMSREYKIIDVLSKNNIKVPSPIFLYTEKEVCEDDFYIMEYIDGETISTNIEADKY
SDMDKKNISTSFIETVSTIHNFDVVNSDLSDLGKHEGYVERQLKRWNKQFEAQKVRDIKD
LDIATKLLFENIPNQQRISIVHGDYRLDNVRVKNSSVAAVVDWELCTIGDPLADLGTIIA
SWANAKEEDTPFIYSPSLSDGFLSRDKLIELYENKTSLKINDIEFYTRLSFWKHAMIMEG
VFIRFSHGSYGKIDEKEIELFKQSTLMFASKAANTNLIKEII*
>tcag_1096670688041 /cdnaId=1096670688040 /pepId=1096670688041 /offset=0 /ttable=11 /length=250 /full_length=250 /orientation=0
IDLANRNFTRSLLNQSYVMTNFTTGPEEAREASLLSSLAEWLQTAAPQIGAPVNLDKFSS
GQSNPTYRLQTNLGEQDGRFVLRTQPAGLLLKSAHAVDREFRVMKALDKTAVPVPGMIAA
CDDPDVIGMKFFIMREIEGDTLFDPALAGYSGADRHALFHAKIDVLSALAQLDPVALGLE
GFGKPSGYIDRQLGTWTRQYRASETEPIAAMEFLLAELPNCLDLEIPSFCVIHGDFRLDN
LLIRDQVKIA
>tcag_1096684499995 /cdnaId=1096684499994 /pepId=1096684499995 /offset=0 /ttable=11 /length=356 /full_length=356 /orientation=0
IMLQEVRKGEELDKIKISNFFFDNNLISNKNIEPNIQQYSNGYSNLTYLINFEQSNFVLR
CPPKGAVKKGHDMSREYNVLSKLNTSFNKVPKTYIYSDDLSILNCPFYVMEMIDGIILTG
KEVNKRNIKADDFGKISKVWLETFVELHSIDYKSIGLENLGRPKGYIDRQIEIWSNQYNI
AKTTEIESANKVIKWLFENKPSSQNTSLIHNDYKYDNVVFKDENWNRINSILDWEMCTIG
DPLMDLGTSIAYWTMSNDHPLILNGLKSPTIFEGNPSRSKIVELYCKKTDTKIDDFVFYY
VYGLFKIAVIVQQIFFRFKKGLSSDQKFSKLDKYAKVLSDTAWQSIQKMQIENLF*
>tcag_1096678848369 /cdnaId=1096678848368 /pepId=1096678848369 /offset=0 /ttable=11 /length=367 /full_length=367 /orientation=0
IKLKTFVTMNTELIEVRKDEKLNEESLKLFFSDLLKSKINNFSLKQFSGGHANLTYLISV
NYEEYVLRRPPLGPIAPSAHDMKREHKVQRSLHSIFPLVPNSIYFSDDLSIVGSQFHIIE
RKKGFVIRKEFPDFLPLNLNFINQMSDQMIKILSDLHKINPIKVGLEKLGRPEGFVERQL
LGWEKRWKLATENTSLNTIFDNLLENLKLNIPKSKIVSIIHNDFKLDNIMWNNSNFLSPE
AIFDWDMCTLGDPLMDLGHMLNYWIDKEDDKDARLITSMPTTGNKILFPLKSEIIKLYSK
YTGFDVKNINWYYAFGAFKLSVILQQIYVRYLKGQTKDKRFANFNKRIDALIKRANGINL
NEFGEK*
>tcag_1096694662405 /cdnaId=1096694662404 /pepId=1096694662405 /offset=0 /ttable=11 /length=240 /full_length=240 /orientation=0
VRGRVIWDGVLPEMDSGERSRIYDELNRVIAALHSVDHCAIGLESFGRPGNFVERQISRW
IKQYRASETEHIEAMENLIAWLPDNVPQSEEVSITHGDYRLDNVIFHPTEPKILSVLDWE
LSTLGHPVADLAYHCMYWRLTPGEFRGIAGVDHEATGIPNEERYVERYCERSGRSAIENW
DFYIAYNMFRLAGILQGIMGRVKDGTASSAHAVDQGKRARPMAEAGWRQVEKILIKPTS*
>tcag_1096682351749 /cdnaId=1096682351748 /pepId=1096682351749 /offset=0 /ttable=11 /length=237 /full_length=237 /orientation=0
IFDDLNSYVLRRPPFGDKLESAHNMQREFRIISELSENNIKVPKPILLCTDKNISDDDFY
IMEYVDGVTIADNLVADNYSNNDKKEITNSFITTLAELHTFDVKNSNLNDLGKHEDYVER
QLNRWTKQFNAQKVRDIPELDVATQLLFDTIPTQQKVSIVHGDYRLDNVRINNNSVAAIV
DWELCTLGDPLADIGTVIASWSNKNETDTPFIYSPSLSDGFPSRQEIIDIYESKSNL
>tcag_1096692385445 /cdnaId=1096692385444 /pepId=1096692385445 /offset=0 /ttable=11 /length=260 /full_length=260 /orientation=0
IMKRRLITKKFNAWISKRVNETGEILSVKKFNVGQSNPTYLLNCENKKIVLRSKPRGSLL
RGAHRIDREFRVMSALQQSNIPVPQMIYYCNDLSILGVDFFLMNFVDGKLETDPALVKCS
PIQRKKIYISKLDILINLGKLNLKKLKLDDYGKSSNYLQRQIDLWIKQYRSSQTKQISSM
EYLINNLKPKIPDIFDKMEPILIHGDFRIDNMFFDKKIKNKINALIDWELSTIAPPFIDF
SFWSLMLRFDRNWPIRGLGG
>tcag_1096688888803 /cdnaId=1096688888802 /pepId=1096688888803 /offset=0 /ttable=11 /length=224 /full_length=224 /orientation=0
IIKYMLPNNLVEVRKNHKFNLNSLNKWVANHLENYENIIDIKQFVGGQSNPTFVLFFENK
EKLILRKKPPGKLLPSAHAIEREYKVQKALEKSNVPCPKMIKLCEDEKIIGTPFYLMNII
EGRVFESILDIKDKTGRKKYYLELTRMLGNLHNVNFSSINLSDFGKIGNYATRQIIRWEK
QWHLSKQRELPEMQKIIDWLNNNIPEGDETTIVHGDYRIGNTIX
>tcag_1096671444529 /cdnaId=1096671444528 /pepId=1096671444529 /offset=0 /ttable=11 /length=280 /full_length=280 /orientation=0
IMLQEVRNGEELDKNKISNFFLENNLISNKIEPRILQFSNGYSNLTYLITFNDNNFVLRC
PPKGAVKKGHDMYREYKVLSKLNNSFAKAPKTYIYNDDLSILDRPFYLMEKIDGIVLTAN
EVCNRKITAVEFEQISKEWLNTFIELHSIDYKSVGLGDLGKPIGYVDRQIEIWSKQYKAA
MTSEIESADKVIKWLNENKPASKQISLIHNDYKYDNVVYRNEKWNEINSILDWEMCTIGD
PLMDLGTSIAYWTMSNDHPVILNGLKSPTVLPGNPSSLK*
>tcag_1096695065545 /cdnaId=1096695065544 /pepId=1096695065545 /offset=0 /ttable=11 /length=287 /full_length=287 /orientation=0
LPFAYPGQELVLRRPPVGTKAVSAHDMKREFLIQSRLKGSYDLVPKMFALCQDNSIMGSD
FYVMERVVGDIFRRDIEKDITAADVAIMADSLINGLVQLHGVDASVLSELNKGSGYVARQ
VEGWSKRYRNALTDDVPNGEKVMAWLDASKPEDIDSCVIHGDWRIDNVVFDLEKARIVGV
LDWELATVGDPLMDLGSSLAYWVDRDDEPAFASLRRQPSHLEGMPTRNEFVQRYLELSGR
TCADFTFYEVFGLFRLAVIIQQIWARYKWDKLLIQHLLVLAMQSIH*
>tcag_1096681659519 /cdnaId=1096681659518 /pepId=1096681659519 /offset=0 /ttable=11 /length=269 /full_length=269 /orientation=0
VDREYKVLTSLQNTEVPTPKTIHLCEDESVIGTIFYIMEFCDGNIFWDPFASEIDKGRRS
LVFDQLNQGISLLHIQDIKTLELEDFGKTGNYIERQVSRWTKQYFDSETEKIDSMHKLIE
WLPKRIPKQKYVSIVHGDYRLDNVVFDNNDNNIAILDWELSTIGDPLADFGYHCLLWHIG
KIDNDVAKGLGIPNEDEYLKKYLSRTKMQLDSDWEFYIIFSLFKVAGICQGILGRVRDGT
AASEFALQMGKRAIEYANLGWEKAKNIS*
>tcag_1096678498851 /cdnaId=1096678498850 /pepId=1096678498851 /offset=0 /ttable=11 /length=243 /full_length=243 /orientation=0
DNVDGRILWDQTLPDYEPSERRKIYEAKVKTFADLHNTDYKKVGLQDFGKEGDYCARQIH
RWTKQYKASETMHIPEMEQLIDWLPKNLPKNEDVTIVHGDYRLDNMVLHPTEPKVIAVLD
WELSTLGDPLADFSYHLMNWVMPGNDESRGSIANIKDLKAWGIPTLEEYVDMYCQHTGRD
GMPDLNYYFAYNAFRLAGILQGIVGRVRDGTASNANAASNAERVVPLAQFAAERARMAGM
EG*
>tcag_1096682381967 /cdnaId=1096682381966 /pepId=1096682381967 /offset=0 /ttable=11 /length=193 /full_length=193 /orientation=0
MKPLDDAKFSGTKEVDEKLLIHSSKLQPWIDANVPNAGRIKSIEQFKGGQSNPTYKIITD
TKDLVLRRKPPGKLLPSAHAVDREYKVITALYETDVPVPKTYGLCEDEDVAGTAFFVMDF
LDGDLFWDPMIPSMTNEDRTEIYKNKNKALAKLHSVDYKKIGLDDYGKPGNYVARQVSRW
SKQYRASETDNMK
>tcag_1096676177743 /cdnaId=1096676177742 /pepId=1096676177743 /offset=0 /ttable=11 /length=264 /full_length=264 /orientation=0
TGVPVPRALGLCTDTEVNGAPFYVMSHVEGEVLDSAEKAALLAPHLREAASHHLIDVMAE
LHAVDVDAVGLGDLARRDGYIERQLKRWRSQWENSKTRELPAIDEVEKRLSAHVPQQQGV
VIAHGDYRFGNCLTDVKKGRIAAVLDWELCTLGDPLADLGYLGVYWSDGPSSALRANDPT
PAGGFPTYASLVERYARTTGRDVSGVNYYVAFSCWRLAVISEGVYARYLHGAMGKQDGID
LSTMKLGPEGLAERALEAVRRLV*
>tcag_1096689059109 /cdnaId=1096689059108 /pepId=1096689059109 /offset=0 /ttable=11 /length=236 /full_length=236 /orientation=0
IEGTCFEDPRLNIFARDHRYSIFEEMSTILAKIHKVDLLKVGLSDFGPGGNYFSRQITRW
TKQYLSSETDKIEKMDQLIKWLEENIPEDDERRCLVHGDFRLDNLLFKPNENKCVAVLDW
ELSTIGHPFADLASVLMQWSMPPGLDGRGLQGVDRKQHGLMEDQEFVDSYCKIMGLDGIH
KFEFYMAFAFFRMAAILQGVKKRGLEGNASNPAKAIKLGNLVKLFAEKGIAILER*
>tcag_1096682100573 /cdnaId=1096682100572 /pepId=1096682100573 /offset=0 /ttable=11 /length=273 /full_length=273 /orientation=0
SAHAVDREFKVLTGLNKTIVPTPKTIILCEDEGVIGTAFYLMEYCNGKIYWDPVASEVDI
ARRKKLFEQMNLGISQLHTQDYKSIGLEGYGKPGNYIERQVSRWTKQYFDSETEVLESMH
SLIDWLPKYTPKQKYSSIVHGDYRLDNVVFHENDKIQAMLDWELSTIGDPLADFGYHCML
WHVGEISDDIAKSIGIHTEKEYVDLYLSRTKMELESEWDFYIIFSLFKAAGICQGILGRV
RDGTAASDFAVEMGKRAKIYANLGWEKAKKIS*
>tcag_1096678423503 /cdnaId=1096678423502 /pepId=1096678423503 /offset=0 /ttable=11 /length=351 /full_length=351 /orientation=0
MTLNNFDQPTSIRPNEGFDQNSLKSFLINELNLIEGIIKISQFPSGFSNLTYLVNFNETD
YVLRRPPIGANIKSGHDMKREYTILNGLKKIYNKVPKPYIYSDNLKIIGAPFYLMERKKG
IILRGNTPKKQLPDKLEMRNLSKKFIFTLAEIHRLNYKKAGLESLGKPMGYIIRQVKGWI
NRYIASKTNDISQINYVFKWLEKNIPENEFSSLIHNDFKYDNLVLSNDGEYDVLAILDWE
MATLGDPLMDLGTSLGYWIDRTDPENIQQNNFNITTAEGNLNRGELVSLYSKESKLDVSN
IVFYYVFGLFKIAVIIQQIFYRYKLGKTLDERFKDLDKIVKIYGLMGKQAI
>tcag_1096697206281 /cdnaId=1096697206280 /pepId=1096697206281 /offset=0 /ttable=11 /length=196 /full_length=196 /orientation=0
MTTRDEIFSGTKEVDEKLVFNSDNLNDYLKKIIGSEFDIVSIKQFKGGQSNPTYLIEDKT
KNYVLRRKPPGKLLKSAHAVDREYKVITALGKTDVPVPETYCFCEDENVIGTQFFLMDHV
DGNIYWELLLPDSDNNQRREIYLSMNDTIAKLHNVDFQKIGLCDYGKHENYMARQIHRWT
KQYKDSETQKINEMDN
>tcag_1096696613291 /cdnaId=1096696613290 /pepId=1096696613291 /offset=0 /ttable=11 /length=246 /full_length=246 /orientation=0
MSDKFIDKPTKIREDEELDIARLSNYLSNFLDINQSDFEILQFPSGFSNLTYLIKSNQKE
YILRKPPLGAQIKSGHDMSREYKVLSALKNNYEKSPIPIHYCDDFDITGSDFYIMERIRG
TVLRSNNFKKILTNKTQYDFIASEFVDTLVELHKLEIEKIGLSEFGRPSGYCERQVKGWS
KRYQNSKTHDFPEINFVINWLNNNIKESPYVSLIHNDYKYDNLVLDSNTLAVKSVLDWEM
CTTGDP
>tcag_1096696103317 /cdnaId=1096696103316 /pepId=1096696103317 /offset=0 /ttable=11 /length=221 /full_length=221 /orientation=0
ICDWSDIKYRWGKVSIMNDSNSNNPDGNIIFSGTKEVAENLKFNESGLQEWFEENISSSA
KILNIAQFKGGQSNPTYKITTEKQQFVLRRKPPGILLPSAHAVEREYKVITALQQTEVPV
PKTYGLCEDAAVIGTPFFVMDFLDGNIYWDLLLSDKSPAERFEIYASKNNVIAQLHMVDY
ESVGLSDYGKPGNYIARQVSRWTKQYIASETQDIPAMNKLI
>tcag_1096681170643 /cdnaId=1096681170642 /pepId=1096681170643 /offset=0 /ttable=11 /length=246 /full_length=246 /orientation=0
FYIMEHLEGVCFEDPRLDVVAQHRRYSIFEEMSNILAKIHKVDLLKAGLSDYGPSGDYFT
RQITRWTKQYRSSETDQIKSMDNLILWLEENTPTDDGKRCLVHGDFRLDNLLFDPKKNNC
VAVLDWELSTIGHPFADLASVLMQWSMPTGLEGRGLQDVNRKEIGLMEDDEFVDSYCERV
GLNGISKFEFYMAFAFFRMAAILQGVKRRALEGNASNPEKAIKLGNLVKLFSEKGIAVLE
ENKFF*
>tcag_1096678612141 /cdnaId=1096678612140 /pepId=1096678612141 /offset=0 /ttable=11 /length=184 /full_length=184 /orientation=0
KLQDYLNEKLKNFGEINSIEEFVGGQSNPTYLLKTLRESYVLRRKPPGKLLKSAHAVDRE
YKVIAALNKTDVPVPKAYLHCEDESVIGTEFFLMSFVDGEVMWEPHIPQASNEERQKIYH
SMNETIAMLHSVDHENIGLETFGKPGNYVGRQVARWSKQYVASETREIKSMNNLMEWLPK
NPC*
>tcag_1096668178983 /cdnaId=1096668178982 /pepId=1096668178983 /offset=0 /ttable=11 /length=276 /full_length=276 /orientation=0
QDYINTNLNTNQTINKIEQYSNGFSNLTYLIKTDQKEYVLRRPPKGAVKKGHDMSREFKV
LNALDKKYDIAPSPFIMCDDIKIIGSSFYLMEKVQGIILTPPVVSKTKISPNEFNAISKT
WLKSFISLHNVDYQEIGLSDLGRPEGYTSRQITVWSKQFYAAKTEEIITADKVIKWLSNN
IPNKSCNSLIHNDYKYDNVVFEDNSWKKISSILDWEMCTLGDSLMDLGTSLAYWTMDSDH
PELIAGFNSPTIHKGNPSRLELVDMYSKEMKMSIEN
>tcag_1096671632485 /cdnaId=1096671632484 /pepId=1096671632485 /offset=0 /ttable=11 /length=233 /full_length=233 /orientation=0
IVKFDVGQSNPTYLLHCENKKIVLRSKPMGTLLRGAHRIDREYRVMSALKETKIPVPNMI
IYCDENKIIGSEFFLMDFIDGIKEKKPILENYSKDEKTKIYKKKSEVLVNLARLDLKKYN
LEDYGKKSDYLFRQIDLWIKQYRASETKKIEAMEFLIKNLGSNIPDIYEKFNPVLTHGDF
RIDNMIFTKNLDIASLLDWELSTLAPPFIDLSYWCLMLRFETDWPIPGLGQIR
>tcag_1096673183049 /cdnaId=1096673183048 /pepId=1096673183049 /offset=0 /ttable=11 /length=161 /full_length=161 /orientation=0
PSSRMYAYCDDVSVLGTEFYIMEHLEGVCFEDPRLNVVPQHRRYSIFEEMSNILAEIHKV
DLLKVGLSDYGPGGDYFTRQITRWTKQYRSSATGQINSMNQLILWLEENVPDDDGKRCLV
HGDFRLDNLLFDPKKNNCVAVLDWELSTIGHPFADLASVLM
>tcag_1096680710995 /cdnaId=1096680710994 /pepId=1096680710995 /offset=0 /ttable=11 /length=233 /full_length=233 /orientation=0
FLDGDLFWDPMIPSLSNKDRTEIYQNKNKTLAQLHSVDYKKIGLEGYGKPGNYVARQVSR
WSKQYRASETDDIEAMNNLIEWLPKNIPDDDETSIVHGDYRLDNMILKNNNVMGILDWEL
STLGHPIADFSYHCLSWRTQEAFWDQARLKELGVPSEKEYMNMYCENTGKDLSKNWEFYM
AFNMFKIAGILQGILGRVRDGTAASKHAEDRGMMVYPLSEAAWSTIEKNFLK*
>tcag_1096681389949 /cdnaId=1096681389948 /pepId=1096681389949 /offset=0 /ttable=11 /length=252 /full_length=252 /orientation=0
YALCEDDDVIGTAFYLMEFKDGRVLWDPAMEDSDNDEAKGVYESMNDSMARLHFVDPNEI
GLESFGKPGNYVGRQVSRWSKQYIDSETETIESMNNLIDWLPNNLPTEKKTSIVHGDYSL
TNVMIGKEDPNVIAILDWELSTLGDPCADFNYHCLQYTMNPKLADKEYCKNKGIPVIEDY
VQMYSEKIDIDLTEEWDLYSAYNLFKLAGILQGILGRVRDGTAANQNAAERASGVRNLSD
TAWNLVEKNFL*
>tcag_1096699256195 /cdnaId=1096699256194 /pepId=1096699256195 /offset=0 /ttable=11 /length=273 /full_length=273 /orientation=0
RVMTALVESELPVPRTHFLCEDPEEIGSVFFVMDYVSGRVFTDPGLPGLSISERAFIYDQ
MNLGLAKLHKLNPEVLGLSNYGKSGNYFERQYSRWSRQYEASATANYPEMADLQQWLKSN
IPEEKNPSCLVHGDWRIDNLIYKNGPFNLAAVIDWEISTLGNSIADLGTQLMQWEMPAGE
ETRGLGGLNRKSLGIPNNNDYVENYAKRVGITEIPDLTFAVAFSFFRMAAIIQGIKKRVL
EGNASNPEWGIKGMNSIQLFVKKALKYIKSND*
>tcag_1096685685265 /cdnaId=1096685685264 /pepId=1096685685265 /offset=0 /ttable=11 /length=275 /full_length=275 /orientation=0
IMTGHSLIPIGSWLEPKYDGSGSSKSMSGGMNKNENADARVAEGYDIPAVEAWIDANTAY
FKPPFSWTRLEGGHSNLTYRLEDQSGKRAVIRRPPMGELLPKAHDMNREWSLIAAFAPQG
FPVPEPIGFCEDLSITGALFYVMGFSEGRPLFSNEDTLSWVPESQRATLAYSFIDTLADM
HVLDPDAIGLSGLGKKEDYVGRQIKAWYRSWESSIAYAELDDSRAHDFKDYFLAHQPEQV
RASVVHGDYYLHNCLFGQNSKVSAVLDWELATLGD
>tcag_1096666467847 /cdnaId=1096666467846 /pepId=1096666467847 /offset=0 /ttable=11 /length=243 /full_length=243 /orientation=0
IIGTSFFVMEFLDGNIYWDLLLEDFNPKIRRAIYDSKNKVISALHQVNFESIGLGDYGKH
GNYVARQVSTWTKQYLASQTDDIEAMNNLIEWLPKNIPDDDETSIVHGDYRLDNMIFNDN
HEVIGVLDWELSTLGHPIADFNYHCLNWRTLPQLQDEKYCKESGIPSEKEYMDMYAMRTG
KDLNKHWEFYIIFNIFKIAAILQGILGRVRDGTATSKHAEERGMQVYPLSEAAWNNVLKE
YG*
>tcag_1096684509839 /cdnaId=1096684509838 /pepId=1096684509839 /offset=0 /ttable=11 /length=297 /full_length=297 /orientation=0
LRKFMEQKVRKGEEFNEINLKNFLKENDLISDIKSELKVLQFSNGFSNLTYSLTIEDKEY
VIRKPPKGAVYGHDMGREFKVLKGLNNGFDKAPIAYAYSEDDSIIGTSFYIMEKVNGKII
TPRELKERTISTKDYSTISKTWLKTFVELHNLDYNKLGLSDLGKPIGYVERQVRNWGKQY
LKAATEEIKEAKQIMNWLNENKPIKYKHSLIHNDYKYDNVVFSSNSWSKINSILDWEMCT
IGDPLMDLGTSIAYWAESSDPPQLKSTFNYPTSIKGNPSRLAVVEMYEKETGMPSK*
>tcag_1096674321125 /cdnaId=1096674321124 /pepId=1096674321125 /offset=0 /ttable=11 /length=254 /full_length=254 /orientation=0
VPTPKTFHLCEDDNVVGTAFYIMECCDGNIYWDPVASELPAERRRMVFDQMNYGIATLHS
QDYIALDLEDYGKPGNYIERQVSRWSRQYFDSETEVLDSMHKLIDWLPKRMPEQKYTSIV
HGDFRLDNLIMNNEDKIMAILDWELSTIGDPLADFGYHCLLWHVGNINDTVASDLGIHNE
KEYVDLYLSRTKMELESEWEFYIIFSLFKVAAISQGILGRVRDGTAASDFAVEMGKRAKS
LADLGWEKAKKIS*
>tcag_1096669761067 /cdnaId=1096669761066 /pepId=1096669761067 /offset=0 /ttable=11 /length=238 /full_length=238 /orientation=0
SPPPARFPPTRPDPMTDAAPETDAIPGYDRPVVEAWLAAHCPEISGPFDWVRLPGGHSNL
TWRLTDSTGRQAVIRRPPLGELLPKAHDMGREFRVLSALKDTPVPTPRPLAFCEDPSVTG
AHFYVMDFLDGHPLYTVEDVKDWAPEAKRRDLAFAFIDALAQLHALDPVAVGLGDLGKPE
GYVERQINAWGRSWAASVGPAGFDDPRAHEVEAFLRARLPGQVPARIVHGDFGIHNIL
>tcag_1096676813703 /cdnaId=1096676813702 /pepId=1096676813703 /offset=0 /ttable=11 /length=218 /full_length=218 /orientation=0
MSNFDHFAGSRALDTAPFDLGDLSFWLTQHLPGYQGPLTLEQFKGGQSNPTYKLITPSQS
YVMRCKPGPKAVLLPSAHAIEREFAVMRGLQGTGVPVAQMLCLCEDEAVIGRAFYVMEYV
QGRVLWDQSLPGMTPVERSAIYGETNRVIAALHTVDFAAQGLAGYGKPGNYFERQIGRWS
KQYQASADSAGPMSQPIAEMEQLIAWLPGQHASQCQR*
>tcag_1096701194795 /cdnaId=1096701194794 /pepId=1096701194795 /offset=0 /ttable=11 /length=255 /full_length=255 /orientation=0
IVPTPKTIILCEDENVIGTPFYLMEYCNGKIYWDPVASEVDISRRKMLFDQMNLGISRLH
TQDYKSIGLEDYGKPGNYIERQVSRWTKQYFDSETETLESMHSLIEWLPKYTPEQKYTSI
VHGDYRLDNVVFHENDEIQAMLDWELSTIGDPLADFGYHCMLWHVGEISDDMAKSLGIHS
EKEYVDLYLSRTKMELESEWDFYIIFSLFKAAGICQGILGRVRDGTAASDFAVEMGKRAK
IYANLGWEKAKKIS*
>tcag_1096672936297 /cdnaId=1096672936296 /pepId=1096672936297 /offset=0 /ttable=11 /length=219 /full_length=219 /orientation=0
LPTGSGGNIFQKVFVKMAKTKLDLKAASDWAETNVENFYRPAKYTKFNSGQSNPTYLIET
PKKKYVLRKKPEGILLKSAHAVDREYRVQLALQNSPVPVPRMYAFCDDVSVLGTEFYIME
HLEGICFEDPRLHLVAKHRRYSVFEEMSNILAEIHKIDLLNVGLSDYGPGVDYFARQIAR
WTKQYRSSETEQIESMNQLILWLEKNTPTDDGKRCLVHX
>tcag_1096690367555 /cdnaId=1096690367554 /pepId=1096690367555 /offset=0 /ttable=11 /length=243 /full_length=243 /orientation=0
FFIMDYLEGRILDDTSLPGDFSAEDRTLIFDSMNESLAHLHNVDFAAVGLSDFGKPQNYI
GRQIDRWSKQFHAAKTDPMPAMDALMEWLPQNRPEQDEISIAHGDFRMGNLILHPNQPKV
IAVLDWELSTLGHPLADLAYNSMPYSLPHDGTSLNGLVGLDIKEQGIPSLESYVAAYARR
TNRDAIPEFKFFLAFSCFRLASICQGVYARGVQGNASSENAIEVGEKAPRLATIGWDIAQ
SM*
>tcag_1096666672823 /cdnaId=1096666672822 /pepId=1096666672823 /offset=0 /ttable=11 /length=259 /full_length=259 /orientation=0
LTYQIEDSQGQLAVIRRPPQGDLLPKAHDMSREWALIKALSTTSVPVPRPFGFCEDPSVT
GAWFYIMGRIDGKPLYNSDDTKALIPQDRREAMAHSFFDALANLHQVDPDTVGLGELGKR
DSYIGRQVKTWYRSWTSSVEGASYDDDRAHQLQAHFLANLPDQGPIRVVHGDYGLHNCLF
GADSKVAAIVDWEISTLGDPLADLAYALNAWPDPTDTRPITPEAATSPPGFPSRSALAAR
YAQKTGRDLSNLPYYIAFN
>tcag_1096698438457 /cdnaId=1096698438456 /pepId=1096698438457 /offset=0 /ttable=11 /length=293 /full_length=293 /orientation=0
ISKSRSRASKPPVGTKAISAHDMKREVLIQQRLKPVFPYVPEIIALCDDTSVIGSDFYVM
ERIQGSIYRREIPEVVNKREIEFMGSALISGLAELHSVDSGILAELNKGPGYVKRQVTGW
SSRYRNALTDDVPSGEKVMSWLAANQPDDVKLCVIHGDWRIDNAVFDPKNQRLVGILDWE
LATVGDPLMDLGSALAYWVQADDDLEFATLRRQPSDQIGMPTRDEFVSRYFKAAGLKELD
FKFYEVFGLFRLAVIIQQIWARYRAGQTTNPAFSGFGIGVNILINRADRLLS*
>tcag_1096667418509 /cdnaId=1096667418508 /pepId=1096667418509 /offset=0 /ttable=11 /length=230 /full_length=230 /orientation=0
MIKDNTDAADLLVKLAPWLAQYAPEIGQPVDLTKFSVGQSNPTYELVTELGHYVLRAQPA
GVLLKSAHAVDREFRVMAALDGTAVPVPKMIAECPNTDVIGRKFFVMEKVTGKAVFDPAL
ANYTATARARLYRKQTEILAALATLDPFAIGLDGFGKPAGYMDRQFATWTRQYRASQTED
LADMEFLITHLGETLEEALPGLCVIHGDFRLDNMLLQNGTDIQALIDWEL
>tcag_1096692572567 /cdnaId=1096692572566 /pepId=1096692572567 /offset=0 /ttable=11 /length=189 /full_length=189 /orientation=0
MSGEDLYSGTQSMRSGLELDVDKVEAFFREKVRDFDGNVEISQFKGGQSNPTYKFSTDRK
SWVIRRKPPGQLLPSAHAVDREFRVLTALGKTNVPVPKTHLLCMDEAILGTPFYVMDYVE
GQVYWNALLPDASPDQRFQVFDSMNDSIAKLHQVDYESLELSDFGRPGNYVRRQLTRWGK
QYRDADYEX
>tcag_1096699319467 /cdnaId=1096699319466 /pepId=1096699319467 /offset=0 /ttable=11 /length=173 /full_length=173 /orientation=0
IGEQKMAQGLDLTHLDTWIRRHVPEFQGPLTAEKFSGGQSNPTFKLTAGDRQYVLRRKPQ
GTLLASAHAVDREFKVLSALSSTNVPVPVPVALCEDETIIGSMFYVMEYLEGRIFWDPAL
PEVNDADRGEIYDQMNQVLADMHNVDIHAVGLSDYGKPGNYFERQIGRWTKQY
>tcag_1096665955475 /cdnaId=1096665955474 /pepId=1096665955475 /offset=0 /ttable=11 /length=335 /full_length=335 /orientation=0
LRGCLMCARRTIQSEKLSRYLADKFEAKQVSITDIHALSGGAIQENWSLNLQIDGGKYDG
VQKWVLRKDAPSCVSVSNSRVMEFAVLSHAFANGVSAPTPICLCEDEQVIGSAFFIMEAM
AGQAQAHKLVRSPAFAHGSPALARQLGTEMARLHKSLPTAELAQRLGQPKPNPQAHILSQ
MRGYLDLLGASQPVLEFALNWLEDRMDIWQTGTEPVLCHRDFRAGNFLIEAEKMTALLDW
EFAGFSDSHEDIGWLCARCWRFGNDNLSVGGLAPFAPFREAYEMASGQTINLPALGCWQV
MAEIRWAVIALQQARRNDSGQEPALQLALSGQMVA
>tcag_1096689059111 /cdnaId=1096689059110 /pepId=1096689059111 /offset=0 /ttable=11 /length=227 /full_length=227 /orientation=0
RLNIFARDHRYSIFEEMSTILAKIHKVDLLKVGLSDFGPGGNYFSRQITRWTKQYLSSET
DKIEKMDQLIKWLEENIPEDDERRCLVHGDFRLDNLLFKPNENKCVAVLDWELSTIGHPF
ADLASVLMQWSMPPGLDGRGLQGVDRKQHGLMEDQEFVDSYCKIMGLDGIHKFEFYMAFA
FFRMAAILQGVKKRGLEGNASNPAKAIKLGNLVKLFAEKGIAILER*
>tcag_1096692424749 /cdnaId=1096692424748 /pepId=1096692424749 /offset=0 /ttable=11 /length=264 /full_length=264 /orientation=0
KVLTSLQNTEVPTPKTIHLCEDESIIGTIFYIMEFCDGNIFWDPFASEIDKGRRSLVFDQ
LNQGISLLHIQDIKTLELEDFGKTGNYIERQVARWTKQYFDSETEKIDSMHKLIEWLPKR
IPKQKYVSIVHGDYRLDNVVFDYNDNNIAILDWELSTIGDPLADFGYHCLLWHIGKIDND
VAKGLGIPNEDEYLKKYLSRTKMQLDSNWEFYIIFSLFKVAGICQGILGRVRDGTAASEF
AIQMGKRAIEYANLGWKKAKKIS*
>tcag_1096666105943 /cdnaId=1096666105942 /pepId=1096666105943 /offset=0 /ttable=11 /length=208 /full_length=208 /orientation=0
IFTFFKKSMNSKFKGEYSGTKIVSERHEIDQNKLQEFLNDKLENFGDIKSIEEFVGGQSN
PTYLLKTQRESYVLRRKPPGKLLKSAHAVDREYKVIAALNKTDVPVPKAYIHCEDESVIG
TEFFLMSFVDGEVMWEPHIPQASNEERQKIYHSMNETIAMLHSVDHESIGLETFGKPGNY
VGRQVARWSKQYVASETREIKSMNNLME
>tcag_1096690880141 /cdnaId=1096690880140 /pepId=1096690880141 /offset=0 /ttable=11 /length=188 /full_length=188 /orientation=0
MNDGVHTLDVEKLSDYLTEQLDEFSGIKKSKKFNTGQSNPTYLLETAEKKYVLRKKPPGE
LLPSAHAVDREYKIIRALEETKVPVPKTVFLCNDESIIGTIFYVMEFVDGRIFWDPTLPE
IDENKRMRVYEETVSVMAELHKIDVEEAGLLDFGKPGNYFERQVGRWIKQYRAAETETYP
EVEKLIAX
>tcag_1096687404841 /cdnaId=1096687404840 /pepId=1096687404841 /offset=0 /ttable=11 /length=221 /full_length=221 /orientation=0
IPPLRKIMSDQFSGTKDVADNLAFSLDNLNSYLELACPEVEKIDSYKQFKGGQSNPTYLL
TAESQKYVLRRKPPGKLLKSAHAVDREYKVITALEHTPVPTPKTYHLCENPEIIGTDFYI
MEYCDGVIYWDPVGSEAPIERRKGIFDQLNFGISALHAQDYKKLGLEDFGKEGNYIERQI
SRWSKQYFDSETEVLDSMHQLIDWLPARTPEQKYTSIVHGD
>tcag_1096682081915 /cdnaId=1096682081914 /pepId=1096682081915 /offset=0 /ttable=11 /length=197 /full_length=197 /orientation=0
IFIMTEEFQLNDDTYTGTKEVSENLKFESELLQEWINDNVKDSGNIEKIEQFKGGQSNPT
YKISTENNAYVLRRKPPGKLLPKAHAVDREYKVITALYETDVPVPKTYGLCEDDSVVGTP
FFLMEYVDGTVYWDHMLPKCSPEERALIYKNKNKVIASLHSVDYKKVGLEDYGKSGNYVA
RQVNTWTRQYLASETEN
>tcag_1096691038683 /cdnaId=1096691038682 /pepId=1096691038683 /offset=0 /ttable=11 /length=188 /full_length=188 /orientation=0
MTTRDEIFSGTKEVDEKLVFNSDNLNDYLKKIIGSEFDIVSIKQFKGGQSNPTYLIEDKT
KNYVLRRKPPGKLLKSAHAVDREYKVITALGKTDVPVPETYCFCEDENVIGTQFFLMDHV
DGNIYWELLLPDSDNNQRREIYLSMNDTIAKLHNVDFQKIELSDYGKHENYMARQIHRWT
KQYKDSET
>tcag_1096695772155 /cdnaId=1096695772154 /pepId=1096695772155 /offset=0 /ttable=11 /length=251 /full_length=251 /orientation=0
LHCEDESVIGTEFFLMSFVEGTVFWEPHIPEAKDNKQRSDIYKSLSETIYKLHNVKPSDI
GLEDYGRPGNYVARQVSRWSKQYVASETETIEAMNNLMEWLPENLPTEKPLCLVHGDFSL
TNVIIDNESDQVASILDWELSTLGDPMADFSYHCLQYKLNPILSDTAQCKNLGIPTEKEY
LKLYADKVDYYIDSEWDLYMSFNLFKLAGISQGIMGRVRDGTAAGVNAEETGMRARLLAE
SAWDLVKDRT*
>tcag_1096689970917 /cdnaId=1096689970916 /pepId=1096689970917 /offset=0 /ttable=11 /length=265 /full_length=265 /orientation=0
RIISGLWGSAVPVARALGYCDDPAVNGAPFYVMDFVEGHVVRDRATAERVWDAATRRRAS
ESLVETLAAIHAVNLGAAGLADLGRHEGYVSRQLKRWHGQWHAQKTRELPLIDEVHDELS
RRIPDQGPATIVHGDYRLDNCIVGDDGAVRAVLDWEICTLGDPLADLGLFTVYWTGPGDE
ASPWLGQATTAPGFMDRSELVARYARATGRDVGNIEYYRAFAYWKLACIVEGVYARYLGG
ALGARSSEELEPFRLQVEAAAGGAX
>tcag_1096681535181 /cdnaId=1096681535180 /pepId=1096681535181 /offset=0 /ttable=11 /length=335 /full_length=335 /orientation=0
SKGFNLELNPIPNKFKNGMGNLNYKIAIDNQPFVLRRPPLGPIPPGANDMKREHNIMHAL
SKKFSLVPNSILLCEDNSIFGAPFHIMDFKEGITINGDKLPDNFKSAKNAHYLSKMLIEV
LVKLHNINPSDVGLENFGKPVGFLERQLKGWYKRGVIAHYKNSSKAMEKLYKLLYSSSIP
KEEEFVILHNDFKLDNIILKFSSDQNILEPEAIIDWDQATRGHPLFDLATLLSYWTLAED
TFNMQLIKQMPSASSGFMSRIEALKLYQKLSGRNIKDFKWIYALSLLKLGVVFQQLYAQF
LRGTIKEDKYKTFNIIAEAAYERGINALNKNIYI*
>tcag_1096688616231 /cdnaId=1096688616230 /pepId=1096688616231 /offset=0 /ttable=11 /length=159 /full_length=159 /orientation=0
MDFLDGDLFWDPMIPSVSKEDRIQIYKNKNDTLVKLHNVDYKKIGLEDYGKPGNYVARQV
ARWSKQYRASETDNIEAMNNLIEWLPQNIPDDDETTIVHGDYRLDNMILKDNKVIGVLDW
ELSTLGHPIADFSYHCLTWRTQEAYYDHAKLKELGVPNE
>tcag_1096701281851 /cdnaId=1096701281850 /pepId=1096701281851 /offset=0 /ttable=11 /length=326 /full_length=326 /orientation=0
MPKTHLWNGFIVMPVRPVLLMVLMKCIRWCWHVTMLNRVMITGNGADIGMTTLAEDCGPV
LAWLQTRIGADRLDCLRVEKLSGGAIQENWLLQLQIKGGTHDGHQSWVLRTDAASSVAVS
NSRSNEFSLLQAAFLQGVTVPEPLYFCSDNTVLGRPFFIMTAMPGQAQARKLVRSPGLAE
QGLELVAQLGQIMAKLHSITPQTKFKTKGLGSEELLFFLPRYEGSAASFQIAQMRAALDN
LGTAHPVLEYSLNWLEDHLPIWADPGAPVLCHRDFRTGNFLIEDGKCTALLDWEFAGWSD
RHEDIGWLCARCWRFGNDQLPVGGLG
>tcag_1096684434109 /cdnaId=1096684434108 /pepId=1096684434109 /offset=0 /ttable=11 /length=217 /full_length=217 /orientation=0
IFTFFNKSMNNKFKGEYSGTKNVSERHEIDQNRLQKYLNDKLENFGDINSIEEFVGGQSN
PTYLLKTQKESYVLRRKPPGKLLKSAHAVDREYKVIAALNKTDVPVPKAYIHCEDESVIG
TEFFLMSFVDGEVMWEPHIPQASNEERQKIYHSMNETIAMLHSVDHESIGLETFGKPGNY
VGRQVARWSKQYVASETREIKSMNNLMVVVTKKPAC*
>tcag_1096692395353 /cdnaId=1096692395352 /pepId=1096692395353 /offset=0 /ttable=11 /length=241 /full_length=241 /orientation=0
VEGNIYWEPTIPEVDNELRAKIYIEKNKTLSDLHNTNYKDIGLEDFGKPGNYFSRQISRW
TKQYIASETEKIIEMNKLIDWLPNNIPGDDETSIVHGDYRLDNMVIDRNTSKVSAVLDWE
LSTLGHPLGDFTYHLMQWYMPGDGTGAGTQTLSNTDLKSIGVPSAEDYIKMYCDNTNRKE
IENIDFYLSYNFFRLAGILQGIIGRVRDGTAASEHAEDRADRVRPLAESGWFYAQKAGAV
*
>tcag_1096700423965 /cdnaId=1096700423964 /pepId=1096700423965 /offset=0 /ttable=11 /length=210 /full_length=210 /orientation=0
EMNRVLAALHSVDVETVGLSDYGKPGNYYARQIGRWTKQYRASETETVADMEALMEWLPN
HIPEGEETVALVHGDYRLDNMIFHPTEPRIIGILDWELSTLGDPLADLAYQLMAWQFPRE
GGIAGLAGLDRAELGLPSDEDYIAAYCQRTGRSGIDNWPFYMAFCFFRIAAILQGIKKRA
EIGTASSAEADSRAIMVGPLAALGAACIP*
>tcag_1096675331489 /cdnaId=1096675331488 /pepId=1096675331489 /offset=0 /ttable=11 /length=305 /full_length=305 /orientation=0
MLEITDTHWHKLSKWLKLKKFSLNLDPIPSRFKNGMGNLNYKIFLNNKPYVLRRPPLGPL
PPGANDMKREHTVMSSLSKKFNLVPNSILFCDDQNIFGAPFHIMDFRDGFTINGKTIPEE
HESLDNTKKLGKMLIETLVKLHEIKPVDVGLENYGKPEGFLSRQLVGWHKRGIIAHGNKK
SKNMEELFKILNLQNIPEEKEFIILHNDFKLDNIILKKSLVSQKIFPQAIIDWDQATRGH
PLFDLATLLSYWTQKKDSSDMLLLNQMPSETTGFISRKEALNLYQKLSGRSIKDFKWIYA
FISS*
>tcag_1096672380861 /cdnaId=1096672380860 /pepId=1096672380861 /offset=0 /ttable=11 /length=202 /full_length=202 /orientation=0
SAQTGSDDRRRQGLIILDKNSVHSLDHQNLSEFLMTNLPETGELKEISKFGTGQSNPTYL
LVTTNGKYVLRKKPPGKLLPSAHAVDREYRIIKALEETSVPVPRTLMLCEDEDVVGTIFY
LMDHVDGKIYWDPTLPESDANDRKEIYQQTVDVLAALHSIDVEKEGLMDFGKPGNYFQRQ
VGRWIKQYRAAETEAYTEIESL
>tcag_1096699361075 /cdnaId=1096699361074 /pepId=1096699361075 /offset=0 /ttable=11 /length=297 /full_length=297 /orientation=0
IRVAIPKAHRLITFTQPLRTQTHKSFMQAQKPRMEKRLQLVDVCLMSPLKVRIYVPQETR
HMLRSKKLTGRKGFTVAILAGAPLVKVKVTLKQRAINRNLKKGVKKSKMSDRQEKFGGTK
EVADALKFDVKNLEDFMHAHVDGFEGPLEVKQFKGGQSNPTYQLITPNKKYVLRRKPPGK
LLPSAHAVDREYRVITALASVGFPVPKSYCLCEDEGVIGTMFYIMDMVEGRILWDVTLSD
YVKEDRWPIFEAQVKTIAHLHSLDYEAIGLGDYGKPGNYFERQIGRWTKQYIASETQ
>tcag_1096699830401 /cdnaId=1096699830400 /pepId=1096699830401 /offset=0 /ttable=11 /length=319 /full_length=319 /orientation=0
MLNRAMITGNGADIGMTSLAEDCGPVLAWLQTRTGADRLDCLSVEKLSGGAIQENWLLQL
QITGGSHDGHQSWVLRTDAASRVAASNSRSNEFSLLQAAFLQGVTVPEPLYFCSENTVLG
RPFFIMTAMPGQAQARKLVRSLGLAEEGQELVAQLGHIMAMLHSITPQTKFKTKGLGSEE
LLFFLPRYEGSAASFQIAQMRAALDNLGTAHPVLEYSLNWLEDHLPIWADPAAPVLCHRD
FRTGNFLIEDGKCTALLDWEFAGWSDRHEDIGWLCARCWRFGNDQRPVGGLGTFSTFQKA
YEAASGQSLNVSAIGYWQV
>tcag_1096690680145 /cdnaId=1096690680144 /pepId=1096690680145 /offset=0 /ttable=11 /length=299 /full_length=299 /orientation=0
IKIWIKNLIFMLELDAPEKVRKEEAIDIKKLSNILKKKIGFSSKKPIIKQYRKGFSNLTY
NIFWDNKEYILRRPPLGKVTKGGHDMKREYNILSNLSKHYDKVPKTYLYFNDKKLFEFDF
YLMEKLEGIILRPNTPNELMPGKKIMKNISKKFIKTLSSLHKLDYKILGLEKFKKGNGYS
SRQIIGWSERYFKSKTNKIKEMDFVINWLSKNQKSKETFSLIHNDYKYDNIVLNKNYSKI
LGILDWEMATIGNPLFDLGTTLGYWVQENDHPLLKKISLSPTTSSGNFSRAEILHYYXX
>tcag_1096680315955 /cdnaId=1096680315954 /pepId=1096680315955 /offset=0 /ttable=11 /length=212 /full_length=212 /orientation=0
ILKMLAKKTIKILNHWIKKNTTIEADILSIKKFEAGQSNPTYLLLSEYKNFVLRSKPTGK
LLPGAHRIDREFKVMTSLESSTIPVPKMFGYCQNEDLIGSEFYIMEYLEGNHEFDPLLPN
YEVDQRDKIYKHKIKILAELASLNLNKVGLEKFGRPEGYLERQINLWIKQYRDSQTKDIE
SMEFLIENIPRNIPEEISILPPCLLHGDFRLD
>tcag_1096699509797 /cdnaId=1096699509796 /pepId=1096699509797 /offset=0 /ttable=11 /length=276 /full_length=276 /orientation=0
WVLRRPPFGSKVKSAHDMSREYKILSALQKVYSYGPVPVHFCEDHDVLDCDFYLMTYIEG
LVIRREYPASLNMSPDQIRQQLFNFFDVLSELHSVDLVEAGLDTFGRPEGYVKRQVEGWC
KRWGDAVTPDTVNCDAIMQWLNDNMPAESGKASVIHNDYKMDNVIFSLENPLEVIGVLDW
EMATVGDPLMDLGCTLGYWVETSDPDFFREYRTMPSDIEGAPTRAEIVARFQEKTGIPVD
NFPFYFCFGLFRLAVIGQQIYYRYYQGLTKTNVLR*
>tcag_1096686082841 /cdnaId=1096686082840 /pepId=1096686082841 /offset=0 /ttable=11 /length=359 /full_length=359 /orientation=0
MPVSTEKNFEERFELFKEWLTQQDSFKDKGHLISANESSIASGFSNETFIFSLEENDEIK
NFVLRLKPTNYQVFPEYNLKLQVDIMRCLHDRGFPAPNVILYESNEDILGSEFYLMDYIN
GEAPSDNPPYHMDPKGMVGKAVKEDRRKIWTEWIHYLNQIHILDIDDLGLTELESKYRKN
DPIDIDIEYYQDFLNWGMDGEDNPLCDDVLNWLRENKPKKNNPLSLCWGDSRPGNILYEN
FKATALLDWEMASYGDPISDVAWCLAVDDASSLGLTIERLEGSMDYKEALDIWSSKTGFS
QENYEYYRIFSLLKFSVIMVRVAKKLVFNKIMPLESDFYKNNYISNFLKSEFKTKVNL*
>tcag_1096691935177 /cdnaId=1096691935176 /pepId=1096691935177 /offset=0 /ttable=11 /length=215 /full_length=215 /orientation=0
IFKEMSTILAKIHKVDLLKVGLSDFGPGGNYFSRQITRWTKQYLSSETDKIEKMDQLIKW
LEENIPDDDERRCLVHGDFRLDNLLFNPNENKCVAVLDWELSTIGHPFADLASVLMQWAM
PTGLEGRGLQGVNRKQHGLMEDQEFVDSYCKIMGLDGIHKFEFYMAFAFFRMAAILQGVK
KRGLEGNASNPVKAIRLGNLVKLFAEKGMSILEK*
>tcag_1096696450435 /cdnaId=1096696450434 /pepId=1096696450435 /offset=0 /ttable=11 /length=441 /full_length=441 /orientation=0
VTEFADQVAAVVTRSVAGCTKLIAVDRLSGGASQETYRLRVLIGGREVTLAMRRAPGGQH
LEPLPANPGLDVEALLMQLAKEKGVPEPEVHYVLTREDGLGDGFIMEWIEGEALGARITR
DPVFEAVRPKLAFECGKILAKIHSIDLNQGGLKSKLAVLTPEQFLNQMLERYQAFDQPQP
MIDYTGQWLMANLPKTDRLTLVHNDFRAGNFMLTPTGISAVLDWEVAHIGDPMRDLGWIC
TNSWRFGQDLPVGGFGEYQDLFAGYEAESGIRVDPDHVKFWEVFGSFWWAIGCLGMAEHY
RTGPDQTVERPAIGRRSSECQVDCVNLLIPGEARLLESQADDSPDMPSQMELVTSVRDFL
RDDAMANLTGRSQFLARVAGNSLDIVLRELTVGGQHQRAEHQRLQAYFESDASLMSLRRR
LSQGLRAGEIGLDDIPVQQH*
>tcag_1096667557475 /cdnaId=1096667557474 /pepId=1096667557475 /offset=0 /ttable=11 /length=274 /full_length=274 /orientation=0
PHTGHILASAHDMGREHKIISALDPSNVPVPGIVGMCIDENITGAPFFVMDFVEGSIIKN
RIDAQSFSPDERRIQSVSLVETLATLHEVDPESVGLSDLGKREDYIGRQLRRWKRQVNEG
SNREMPLFYELHKRLEKCVPDQEGYGITHGDYRLDNCMIGADNHVAAVLDWELCTLGDVL
ADLGGMLMWWGERGTSDSLIMSDAPTLAKGYISPEMVAERYQAASGRDLSNLPFYVAFQF
WRLAAITEGVRVRFTAGAMGNKDIGDEMEGFNSR
>tcag_1096682071823 /cdnaId=1096682071822 /pepId=1096682071823 /offset=0 /ttable=11 /length=210 /full_length=210 /orientation=0
IYKNKNKTLAKLHSVDYKKIGLEDYGKPGNYVARQVSRWSKQYRASETDNIEAMNNLIEW
LPKNIPDDDETTIVHGDYRLDNMILRNNEVIGILDWELSTLGHPIADFSYHCLSWRTQEA
FWDEAKLKELGIPSEKEYMEMYCKYSGKDLSKNWEFYMAFNMFKIAGILQGILGRVRDGT
AASKHAEERGNMVFPLSQAAWETIEDNFL*
>tcag_1096670835767 /cdnaId=1096670835766 /pepId=1096670835767 /offset=0 /ttable=11 /length=243 /full_length=243 /orientation=0
LLRTTPSGKLLKGAHRIDREFRVMKALKDSLIPVPEMYIYCEDRNIIGTEFFLMKFIDGN
KEINPILNNYSKDLREKLYIEKIEILTNLAKINLNKFNLNEYGRTTNYLNRQILLWTNQY
RASETKKIKSMEFLINTLIKEVPYIFDKMPYVLLHGDFRIDNMIFDKNNKIAALLDWELS
TLAPPFMDLSYWCLMLRFNQNWIINGLGNRQQREKLKGIPSERFLLDSYSKTVGYEINKE
WXX
>tcag_1096677463493 /cdnaId=1096677463492 /pepId=1096677463493 /offset=0 /ttable=11 /length=333 /full_length=333 /orientation=0
LTALLNTELGESLAGKVPGEQVTQLERLSGGANNETWRLMWGSTSLILRRRPFSADSIDH
LEGNILGLSLVDEAAVIQLATSTSVPVPKIYAVFDVTHPIGEAFLMGFIPGESIPQKWLV
DDAYEVARNRLAFQCGEALGRIHSIDCGQLPPNIGPTTLEKRFAAAQRRLHAFGDISPLM
QFGLNWLIDHAPSEASCVLLHGDFRTGNLLVDEQGLAGVLDWELTHQGPAAEDLGYLCAN
VWRFGQLQKPVGGFGEYDDLIAGYGSTAGWAPDLSTIRYWEIFAALSWGLVCQTMGALWH
SGNGDVERAAVARRRSEAELDILLLIEEWESA*
>tcag_1096683715241 /cdnaId=1096683715240 /pepId=1096683715241 /offset=0 /ttable=11 /length=192 /full_length=192 /orientation=0
ISIMTEEFQLNDDTYTGTKEVSENLKFESKLLQEWINDNVKDSGNIEKIEQFKGGQSNPT
YKISTGNDAYVLRRKPPGKLLPKAHAVDREYKVITALYETDVPVPKTYGLCEDDSVVGTP
FFLMEYVDGTVYWDHMLPKCSPEERALIYKNKNKVIASLHSVDYKKVGLEDYGKSGNYVA
RQVNTWTRQYLX
>tcag_1096691698643 /cdnaId=1096691698642 /pepId=1096691698643 /offset=0 /ttable=11 /length=281 /full_length=281 /orientation=0
LSMSGFDEKLESLLSKAFSGFDKLIKVERLSGGASQETYRLNVEINGNEKVLAMRRSAGG
EFVDPSPGHPGLAAEAQLMRSALQAGVPEPEIYYVLDREDELGDGFVMEWLDGITLGAKV
VRDPELDGIRPTLARKSGEVLAKIHAIDLEETGLTTYLDAITPAEYVEQTWARYRGFETA
QPMIDYTGRWLVDNLPGEYSPSLVHNDFRNGNIMFDQQGIVAVLDWEVAHIGDPMRDLGW
ICTNSWRFGRSDLPVGGFGDYEDLFAGYESVSGKEVDRDRV
>tcag_1096678820873 /cdnaId=1096678820872 /pepId=1096678820873 /offset=0 /ttable=11 /length=347 /full_length=347 /orientation=0
ARFDRLAAWMATASGAADLQIIGMHKLTGGAIQENWHLEIVANGGVFASTGSVVLRTDAP
SSVGESRSRAQEFAVLRTAYAAGVKVVTPHLLCSDDTIIGTPFFIMDYCSGQGQARRITR
DPTLAEFGNRLAGELGREMARIHAVTTSAAELSFLPLDGDNAAVAQLADCRAALDGLAQG
HPVIEHALNWLEDRLDGWQRTAPRRLCHRDFRTGNFLVEAGRLTAVLDWEFAGWSDPAED
IGWLCARCWRFGNDDLVVGGIAGFAPFKEAYETESGTTIDIAAVVYWQLVAEIRWAIIAL
QQQERALFGGETSLELALSGYLAAEMENNILALISSIESGAKEGPI*
>tcag_1096673615579 /cdnaId=1096673615578 /pepId=1096673615579 /offset=0 /ttable=11 /length=194 /full_length=194 /orientation=0
IFMTDASKVLDDAKYSGTKEVDESLQIDAAKLQPWIDAYIPNAGKITAIEQFKGGQSNPT
YKIITDKKNLVLRRKPPGKLLPSAHAVDREYKVITALYETDVAVPKTYGLCEDQDVAGTT
FFVMDFLDGDLFWDPMIPSVSKEDRIQIYKNKNDMLVKLHSVDYKKIGLEDYGKPGNYVA
RQVARWSKQYRASE
>tcag_1096694888277 /cdnaId=1096694888276 /pepId=1096694888277 /offset=0 /ttable=11 /length=222 /full_length=222 /orientation=0
IIRYLLMEFFNEKIRNYIASNLDLDIQFNFEKFKVGRSNITFKIFDDMHSYVLRRPPFGD
KLESAHNMQREYRIISELSKNSIRVPKPILLCTDRTISDDDFYIMEYIEGVTIADNVIAE
NYSKNDKEEITNSFITTLAELHAFDVKNSKLNDLGKHEDYVLRQLNRWAKQFDAQKVRDI
SDLNTATKLLFDTIPTQQKVSIVHGDYRLDNVRVNNNLVAAI
>tcag_1096687210165 /cdnaId=1096687210164 /pepId=1096687210165 /offset=0 /ttable=11 /length=216 /full_length=216 /orientation=0
IFKEMSIILAKIHKVDLLKVGLSDFGPGGNYFSRQISRWTKQYLSSETDKIEKMDQLIKW
LEENIPDDDERRCLVHGDFRLDNLLFNPNENKCVAVLDWELSTIGHPFADLASVLMQWAM
PNGLEGRGLQGVNRKQHGLMEDQEFVDSYCKIMGLDGIHKFEFYMAFAFFRMAAILQGVK
KRGLEGNASNPVKAIKLGKLVKLLAEKGMAILEKK*
>tcag_1096697588179 /cdnaId=1096697588178 /pepId=1096697588179 /offset=0 /ttable=11 /length=293 /full_length=293 /orientation=0
SRETWKFVSDGTPMIVQRQRSGDARDMSVEAAVLRAAAASGVPVPALIANGREELGSSYV
ILSHVEGETIARKILRDDEFAGARSSLVAQCAQALAAIHSIDPADVPGLPTTDQVAQYRQ
SLDDLNAQLDQAHPAFELAFRWLERNRPTSARRTVVHGDFRLGNVMVGPDGLRAVLDWEL
AHVGDPMEDLGWLCVRAWRFGSSRPVAGVGDYDELLDAYSAATGFAAHRDDLRWWEVLGT
LKWGIMCMLQASAHLLGFSRSHELAAIGRRVCENEYDVLLALEGRWSNLGVS*
>tcag_1096698406253 /cdnaId=1096698406252 /pepId=1096698406253 /offset=0 /ttable=11 /length=290 /full_length=290 /orientation=0
MPVSTEKNFDKKFNLFKEWLTQQDNFKDKGHLITANESSIASGFSNETFIFSLNESDEIK
NYVLRLKPTNYQVFPEYNLKLQVDIMKCLFERGFPTPNIILYESNDDILGSEFYLMDFIN
GEAPTDNPPYHMDPEGMVGKADKEDRRKIWTEWIHYLNRIHALDINDLKLKELDKKYRNN
NPLDIDIDYYQNFLDWGMDGEDNPLCNNVLSWLRENKPKKNNPLSLCWGDSRPGNILYDN
FKASALLDWEMATYGDPISDIAWGLAVDDASSIGLTVDRLEAQWIMRKL*
>tcag_1096669681621 /cdnaId=1096669681620 /pepId=1096669681621 /offset=0 /ttable=11 /length=250 /full_length=250 /orientation=0
IALCEDHTILGSDFYVMDRIQGEIFRRDVPETLSTSDISVMATSLVSGLAQLHSVDASVL
AELNKGVGYVNRQVEGWSKRYRNALTDDVPDGDVVMNWLDKHKPDDVASCIIHGDWRIDN
MVFDLGQKRLVGVLDWELATVGDPLMDLGSALAYWVDKDDEPMFASLRRQPSHLDGMPTR
NEFIAKYLELSGRKCDDFTFYEVFGLFRLSVIIQQIWARYKAGQTTNPAFKGFGMGVNIL
INRAQGLIA*
>tcag_1096678884459 /cdnaId=1096678884458 /pepId=1096678884459 /offset=0 /ttable=11 /length=189 /full_length=189 /orientation=0
MKKNRRQDRFSGTKEVQDHLKLDEDSLASWLEENISEFRGRLKLSEFKGGQSNPTYCIDT
RTASYVLRRKPPGELLPSAHAVDREFRVITALFQSGFPVPNPYAFCDDPDVLGTIFYVME
KVEGRIFWELSLPELSPSERTAIYNAQLETLANLQAIDFRKAGLEGFGKTDDYMARQIHR
WTKIYLASE
>tcag_1096696930395 /cdnaId=1096696930394 /pepId=1096696930395 /offset=0 /ttable=11 /length=252 /full_length=252 /orientation=0
LLRGAHRIDREYRAMSALKKTKIPVPNMIIYCDENKIIGSEFFLMDFIDGIKEKKPILEN
YSKDEKKKIYKKKLEVLVNLARLDLKKYNLEDYGKKSDYLFRQIDLWIKQYRASETQKIE
AMEFLIENLGSNIPDIYEKFNPVLTHGDFRIDNMIFTKNLDIASLLDWELSTLAPPFIDL
SYWCLMLRFETDWPIPGLGQIRDNIITEGIPKEKELLQLYADALGYDIGKSWNFLLAFNC
FRFAGILQGSI*
>tcag_1096693385515 /cdnaId=1096693385514 /pepId=1096693385515 /offset=0 /ttable=11 /length=240 /full_length=240 /orientation=0
IMERMKGRIFHVNSVPDVSREERSLIISAMNDVLARIHSVDWQECGLESFGKPGNYYTRQ
VGRWGKQWELSKQAEIPEMEKVIDWLKANIPADDETTVVHGDYRLGNMMFHSTKPEVIAV
FDWELSTLGHPLGDLAYNLLPYFNAADEFNGVKGLDHEKLGIPHLQDYVEEYCVRTNRPK
FDLTFYMVFSLFRSAAIAEGIAARAASGIASSENAMEVGAMTRSYAVKAWDLVEAEGLS*
>tcag_1096672710053 /cdnaId=1096672710052 /pepId=1096672710053 /offset=0 /ttable=11 /length=221 /full_length=221 /orientation=0
ATRLFKEERKKIYQQKNQVLANLHSVNYQDVGLENYGKPGNYVARQVSRWTKQYLASETD
TIPEMNNLIDWLPKNIPDDDETSIVHGDYRLDNMIYKNHEVIGVLDWELSTLGHPIADFS
YHCLTWRTLPAMQDLKLLKELGIPSETEYRDMYSEHSGKDISEDFEFYMVFNMFKIAAIC
QGILGRVRDGTASNKHAEERGMQVYPISKAAWGIVETNFK*
>tcag_1096699397679 /cdnaId=1096699397678 /pepId=1096699397679 /offset=0 /ttable=11 /length=382 /full_length=382 /orientation=0
VPRLTQQPKPASKPAPNRSWCGVWRERPHRAPHLRGTMAASAMGRPIMNHPYESLTPDNV
ISCVESIGLLGDLRILALNSYENRVYQFGLEDAEPVIAKFYRPGRWTRAQVQEEHDFTHE
LTAAELSVVAPMSINGQTLHEAGGFLIAIFPRRGGHAPELDNADHLLGLGRTLGRMHGVG
RAKDFDKRIDYSLQRWLVEPIRYLAENWIPNELQPAWNTLGKDLVERASALMNDYDPQQG
IRLHGDCHVGNILWRDDTPHFVDLDDCVTGPAIQDLWMFLSGDRNQRERQLSELIEGYEE
FQDFDAREVKWIEALRTARMVYYSAWLARRWNDPAFPGRFSLVWPATILGRSNSRPQRAV
IAAGGTPAEALVTQRSRRARG*
>tcag_1096665859997 /cdnaId=1096665859996 /pepId=1096665859997 /offset=0 /ttable=11 /length=230 /full_length=230 /orientation=0
GLLLPDSDNNQRREIYLSMNDTIAKLHNVDFQKIGLGDYGKHENYMARQIHRWTKQYKDS
ETQKINEMDNLIEWLPINIPEDNETTIVHGDFRLDNMIFNKQNNKVMAILDWELSTLGNP
IADFTYHMMSWRLPAAAKGLGMMGSNLEELNIPSEHEYAEMYYKKTGRSKIENWDFYMAY
NIFRLAGIAQGIVGRVRDGTASSSEAKNYESFVPILGKLGWNIVEEGAK*
>tcag_1096691213373 /cdnaId=1096691213372 /pepId=1096691213373 /offset=0 /ttable=11 /length=199 /full_length=199 /orientation=0
LPTGSVGNICRKVIVQMAETQLDFKAASDWAEFNIENFYGPAKFIKFNSGQSNPTYLIET
SKNKYVLRKKPEGNLLKSAHAVDREYRVQFALQNSLIPVPRMYAYCDDISVLGTEFYIME
YIEGVCFEDPRLDVIAQHRRYSIFEEMSNILAEIHKVDLLKVGLSDYGPVGDYFTRQITR
WTKQYRSSETGQIKSMDQL
>tcag_1096669737247 /cdnaId=1096669737246 /pepId=1096669737247 /offset=0 /ttable=11 /length=250 /full_length=250 /orientation=0
LSASHSELEHVLGDLLPRVIEGCDRLTKLERLSGGASQETYRITIASSGGERLLAMRRAA
GGEEGEITAQHPGLAVEARLMQVARAQGVPEPEVHYVLQPHDGIGAGFVMQWLEGEALGA
RIVKAPELDAVRPQLAHMFGATLARIHSIDLQATGLEQHLQHLAPEDYVRQTWERYQAFE
TPQPMIDFTARWLLDNLPASYTPSLVHNDYRNGNVMVDATGIVAVLDWEVAHIGDPMRDL
GWMLTHSWRX
>tcag_1096682297513 /cdnaId=1096682297512 /pepId=1096682297513 /offset=0 /ttable=11 /length=251 /full_length=251 /orientation=0
LDINGSPFYVMDFVDGLVIRDREASDTLLTPTSRRRASESIVDTMAAIHAVSPASVGLDD
LGRHDGYIARQLKRWYGQWNAQKTRDLPTVDRVHDELLARIPEQGPATLVHGDYRLDNCM
VDANGDVIAVLDWEICTLGDPMADLGLLMVYWTGPGDDASAWTGQACTAPGFLDRADMAE
RYTRVSGRDTSQLDFYVAFAFWKLTCILEGVYARYLGGALGQRDPAELEPFNQQVISAAT
RAEELLSRLK*
>tcag_1096690416879 /cdnaId=1096690416878 /pepId=1096690416879 /offset=0 /ttable=11 /length=244 /full_length=244 /orientation=0
VIGTEFFLMSFVEGTVFWEPHIPEAKDNKQRSDIYKSLSETIYKLHNVKPSDIGLEDYGR
PGNYVARQVSRWSKQYVASETETIEAMNNLMEWLPENLPTEKPLCLVHGDFSLTNVIIDN
ESDQVASILDWELSTLGDPMADFSYHCLQYKLNPILSDAAQCKNLGIPTEKEYLKLYADK
VDYYIDSEWDLYMSFNLFKLAGISQGIMGRVRDGTAAGVNAEETGMRARLLAESAWDLVK
DRT*
>tcag_1096699441051 /cdnaId=1096699441050 /pepId=1096699441051 /offset=0 /ttable=11 /length=358 /full_length=358 /orientation=0
IIMPVSTEKNFDKKFSLFREWLLTQEGFKGENLVIEPHKSSIASGFSNETFIFSVKRKDN
LKNLVLRLKPSGYQVFPDYNLKLQADIMNVLNKKGLPTPKVILYESDENIIGSEFYLMNY
LEGEAPSDNPPYHIDPEGMMGKANPDERRKVWTEWLHYLINLHLLDFKELGLSELEGKYI
DKDPLDMDIDYYQNFLKWGMEDETNELCENVISWLRSNKPKFFNKFTLCWGDSRPGNILY
KNFEATALLDWEMAVFGDPLADLAWGFAVDDSSSLGLNVERLEGSMSAEEAIMEWEDKTK
FSAENYNYYRMLSLLKFSVIMVRVAKKLVFNEIIPLESDFYKNNHISNFLEKEFNKL*
>tcag_1096676453873 /cdnaId=1096676453872 /pepId=1096676453873 /offset=0 /ttable=11 /length=219 /full_length=219 /orientation=0
TLKKEERIQIYQNKNKTLAALHNVDYKKVGLESYGKPGNYVTRQVARWSKQYRASETDNI
DAMNNLIEWLPENIPDDDETSIVHGDYRLDNMILKNNKVIGVLDWELSTLGHPIADFSYH
CLTWRTEPMYYDYKKLKELGVPNEVEYRDMYSEATGKDLSNNWEFYMAFNIFKVAAICQG
ILGRVRDGTAASKHAEDRGMKVYPLSEGAWSIVENNFK*
>tcag_1096700733309 /cdnaId=1096700733308 /pepId=1096700733309 /offset=0 /ttable=11 /length=206 /full_length=206 /orientation=0
IMNSQFSGVKDVAENLTFDLEALNDFLLNQKIDMPKVIDYKQFKGGQSNPTYLLTTSEKK
YVLRRKPPGKLLKSAHAVDREFKVLTGLNKTIVPTPKTIILCEDEAVIGTAFYLMEYCNG
KIYWDPVASEVDIGRRKKLFEQMNLGISQLHTQDYKSIGLEDYGKPGNYIERQVSRWTKQ
YFDSETEVLESMHSLIDWLPKYTPKQ
>tcag_1096666125573 /cdnaId=1096666125572 /pepId=1096666125573 /offset=0 /ttable=11 /length=212 /full_length=212 /orientation=0
IIRYLLMEFFDKKIRSFITSNVELDYQFRFEKFKVGRSNITFKIFDDSNSYVLRRPPFGD
KLESAHNMQREFRIISELSENNIKVPKPILLCTDKNISDDDFYIMEYVDGVTIADNLVAD
NYSNNDKKEITNSFITTLAELHTFDVKNSNLNDLGKHEDYVERQLNRWTKQFNAQKVRDI
PELDVATQLLLDTIPTQQKVSIVHGDYRLDNV
>tcag_1096672901813 /cdnaId=1096672901812 /pepId=1096672901813 /offset=0 /ttable=11 /length=297 /full_length=297 /orientation=0
PFGAKSLQGGHDMFREYNVLKNLKSQFLKVPDVYLYCDNSEIIGAPFYLMERVEGYIIRP
NLQQKDSPGKEVIQNVSKSLVSTLVELHNVDIDQANLNELGNINGYVKRQVEGWIKRYNH
SKTDSIENMEFIASWLDENQPVEVQGSIVHNDFKYDNLVLDKDNHSKISAVLDWEMATIG
DPFMDLGTTLGYWVDKNDLPELKLFQLSATTLDGNPTREGILELYEKESGKNITNPVFYY
VFGLFKIAVIAQQIYFRYKKGYTKDKRFSLLNLAVMSLSVMAKQAIIKNRLSDLFE*
>tcag_1096686364091 /cdnaId=1096686364090 /pepId=1096686364091 /offset=0 /ttable=11 /length=358 /full_length=358 /orientation=0
IMPVSSEKNFQKKLSIFKSWLETKERYKKQNISIQPHESSEASGFSNETFSCKVSGKNID
EDIVLRIKPTGFQVFPEYDLGLQVEIMKQLKQFKFPVPEILFSERNAEIIGSEFYVMKFV
SGEAPSDNPPYHMDPEGMMGRASPDQIRSVWFGWLENLVSFHKINYEDLELSLIDKRDNE
SSHLMSDLQYYKSFMEWGMDGEENVFLEEVFLWLSENLPSNPNPKKLCWGDSRIGNVLFE
NFQVKSLLDWEMATIGDPLCDLAWGLTTDDVSSYGLNIEKLPGSISNEEAIKFWEIKTGY
SADNFFYYRILCLFKFSVIMIRVAKKLIHNEIMPLDSDFHVNNHVSNYLRQEFNEKN*
>tcag_1096683805281 /cdnaId=1096683805280 /pepId=1096683805281 /offset=0 /ttable=11 /length=330 /full_length=330 /orientation=0
MVDDMRFNYSDLNPDLIMDALDLSGLRIDSGLIELNSYENRVYQFQDEDRRRYVVKFYRP
GRWSRAQILEEHDFAARLNEAEIPVAAPIAFAGETLLEHQGYPFAIWQSVGGRQFEVDNL
DQLEWVGRYLGRIHQIGASRPFHHRVRLDVESMLHEPRQLLASGEWLPSGLAKSFFGVLD
ELIKHVSDAMTLDVAQISLHGDCHPGNILWRDGPMFVDLDDCRSGPAIQDLWMMLSGERH
EQLIQLDTLLAGYEEFMEFDPRELALIEPLRAMRIVHYMAWLARRWEDPAFPRHFPWFNT
DHYWRQQIATLHDQLEALKAPPLTLTPGW*
>tcag_1096690946175 /cdnaId=1096690946174 /pepId=1096690946175 /offset=0 /ttable=11 /length=234 /full_length=234 /orientation=0
IFWDPALPELNTSERVSIYEDEIRVLAALHAIDPSRIGLSDFGRPGNYFERQIKRWTDQY
RASETRSIDAMESLMQWLSQEMPEDDGQSALIHGDYRLDNLIMTPDNTRIQAVIDWELST
LGHPLADLAYFCMCLRMPHHEQIRGLAGVERSTLGIPPEADMIRQYCVLRGIPPISHWPF
YLAFSFFRLAAICQGVLKRALEGNASSEQAHQVGALTPLLAELGLDIAMNGEE*
>tcag_1096686761791 /cdnaId=1096686761790 /pepId=1096686761791 /offset=0 /ttable=11 /length=217 /full_length=217 /orientation=0
AAFYKDMAKVLAALHNVDVDRAGLRDFGAPGNYFVRQLGRWTKQYRAAETEPQPDMDKLI
SWLEQHVPEDDGALSVVHGDFRLDNLMIAQGAPKIRAVLDWELSTLGHPLADLAYVLMQW
RMPVGLERKGLSGVDRGLLGIPSDAEFIEMYRSHRGLSSIPDMSFYIAFCFFRLAAILQG
VKKRGLDGNASDPERAHRVGGYVPDVAARGLEAVRG*
>tcag_1096689065683 /cdnaId=1096689065682 /pepId=1096689065683 /offset=0 /ttable=11 /length=213 /full_length=213 /orientation=0
IYLDLARVLAELHNVDPNQVGLGEFGRPGNYYERQIGRWSKQYIASKTEQIDAMDNLMEW
LPKNIPEEAGSVIVHGDYRLGNVLIHPSEPKIVAVLDWELSTLGDGLADLGYLCQDYHGD
AYDDEGLAGADYEALGIPTEAEFVAEYCKHAHRDGIDNWPFYLIYNMFRSSGIIQGVYKR
GLDGNASSEKALEYVDAARLRSERGWAMVQKL*
>tcag_1096669108381 /cdnaId=1096669108380 /pepId=1096669108381 /offset=0 /ttable=11 /length=278 /full_length=278 /orientation=0
PFSVEQLSLYLAETLAADQVVIDEIHPLSGGAIQENWHLGLQVAGGAFHGKQAWVLRKDA
PSGVSASHSRAVEYAVLSHAFAHAISAPEPVCLCEDKAVIGSVFFIMKSVPGQAQGHKLA
RQPVFCEGSDKLARQLGTEMARLHGAAPSPALEALLVRPHPGPQHHQLCEMRGFLDALDA
RQPVLEFALNWLEDQMEVWQTGAEPVLCHRDFRTGNFLVKAEEMTALLDWEFAGMSDPHE
DIGWLCARCWRFGNHHNIVGGLAPFAPFREAYEAVSXX
>tcag_1096698079497 /cdnaId=1096698079496 /pepId=1096698079497 /offset=0 /ttable=11 /length=280 /full_length=280 /orientation=0
MAREHLVQHSLNKLFPLAPKSIHLCEDDKIIGTKFHLIERKKGIVIRKEMRSELDGSRNK
IRLLSFKMIEILAELHKLDPSQVGLGDFGRPDGFVLRQLNGWEDRWKKASEDKIKANRFN
KLVRYLRSNIPEPQGATILHNDFKLDNIMWDIDNPLLPVAVFDWDMCTRGDPLMDIGHLL
NYWIDEDDDYEANLITSMPVKNILYPKKSEIINHYALKTGFSIKDVDWYYAFGAFKLAVI
IQQIYVRFLKGQTQDKRFANFGKRIEALINRANGVFNFN*
>tcag_1096683766413 /cdnaId=1096683766412 /pepId=1096683766413 /offset=0 /ttable=11 /length=316 /full_length=316 /orientation=0
MTDFSFSGLSPDTILDALESQGIFLQSGLLALNSYENRVYQFLAEDGQRYVAKFYRPGRW
TDAQILEEHAFAAELIDNEIPLAAPISLNGSTLHHHTVAETDYRFALFPSVGGRQFENDN
LDQLEWMGRFIGRIHRVAHAKGFAHRPSIDIESYLDEPKQVLMQSTLLPEHLKTAFFAIL
NPVIDATKKAYKPTSSIRLHGDCHPGNILWRDGPTFVDLDDCRMGPAIQDLWMMLSGDRQ
QQLLQLDTLVEAYEEFHPFDTAQLPLIEPLRAMRMVHYMAWLSRRWEDPAFPRAFPWFAE
DKYWEGQILALKEQLS
>tcag_1096678098767 /cdnaId=1096678098766 /pepId=1096678098767 /offset=0 /ttable=11 /length=253 /full_length=253 /orientation=0
PTPKTYHLCENPEIIGTDFYIMEYCDGMIYWDPVASEAPIERRKGIFDQLNFGISALHAQ
DYKRLGLEDFGKEGNYIERQIARWSKQYFDSETEVLDSMHKLIDWLPARTPEQKYTSIVH
GDYRLDNVVMTHDDKNMAMLDWELSTIGDPLADFGYHCLLWHIGNIDDEASKNLGIHTEK
EYLDLYLSRTKMELESEWDFYIIFSLFKVAGICQGILGRVRDGTAASDFAIQMGKRAKMF
ADLGWEKAKKIS*
>tcag_1096682879145 /cdnaId=1096682879144 /pepId=1096682879145 /offset=0 /ttable=11 /length=258 /full_length=258 /orientation=0
LGVGTLAGMTANPARFDRLAAWMATASAAADLQIIGMHKLAGGAIQENWHLEILANGGVF
AGTGSVVLRTDAPSSVGESHSRAQEFALLRTAHAAGVKVATPHFLCSDDTIIGTPFFIMD
YCSGQGQARRITRDPALADFGDRLVGELGREMARIHAVTTSAAELSFLPLDGDNAAVAQL
ADSRAALDGLAEGQPVIEYALNWLEDRLDGWQRTAPRRLCHRDFRSGNFLVEAGRLTAVL
DWEFAGWSDPAEDIGWLC
>tcag_1096672630975 /cdnaId=1096672630974 /pepId=1096672630975 /offset=0 /ttable=11 /length=242 /full_length=242 /orientation=0
SPGLEDLPTPAHRTAVYREMARVLGALHRVDPDAVGLRAFGRPDQYSARQVERWARQYEL
SDPPPDERAVRDLIAWLRANVPASEPSGRIVHGDYRLDNLVFGAAEGPGPKNPKPGPGAD
KGGVVAVLDWELATIGCPYSDVAYNCMPYHLPPAEPGAHAAYPAFAAGGPPAGVPSEREY
VRWWAEAANLPNPTEARGGGAKSAWPFYVALSLFRGAAILAGVRHRAAMGNASAPDAAKA
XX
>tcag_1096688103695 /cdnaId=1096688103694 /pepId=1096688103695 /offset=0 /ttable=11 /length=245 /full_length=245 /orientation=0
GAPFYVMAYVDGVVLDSPERAEPMSPELRRAAGEHLIDVLADLHEVDIDSIGLGDLARRE
GYIERQVKRWTTQWERSKTRELPAIDEVARRLARNLPRQVGVSIAHGDYRFGNMLVDTGT
GRIAAVLDWELCTLGDPLADVGYVGVYWSDPGEEQLRANDPTGIDGFPTYSELVERYANR
TGREMGNIGYYCAFGAWRLAVISEGVYARYLNGAMGDQEIDRETLVSFKEGTERLADDAL
ERLS*
>tcag_1096671499325 /cdnaId=1096671499324 /pepId=1096671499325 /offset=0 /ttable=11 /length=221 /full_length=221 /orientation=0
MLPKCSPEKRALIYKNKNKVIASLHSVDYKKVGLEDYGKSGNYVARQVNTWTRQYLASET
ENIDEMNKLIEWLPKNIPEDDETSIVHGDFRLDNMIYSNFDVVGVLDWELSTLGHPIADF
CYHCLTWRTLPNFYDHAKLKDLGIPNEMQYRDMYSEKTGKDLSQDWEFYMVYSLFKVAAI
CQGILGRVRDGTAASKHAEERGMNVFPLSKGAWSIVESNF*
>tcag_1096698530557 /cdnaId=1096698530556 /pepId=1096698530557 /offset=0 /ttable=11 /length=292 /full_length=292 /orientation=0
SKGELLPKAHDMSREWALISSLGAIGFPVPAAYGFCESNEVTGAWFYVMDHVEGRSLHNA
QHTLDWVPEDRRTDLAYSLIDALADLHVLNPDDIGLGELGKKGGYVARQLNTWYRSWMAS
IKPAGYDDDRVHELHQYFTGHIPEQGIARVVHGDFGFHNCLVNEQSTIAAVVDWELASLG
DPLADLGYTLNLFGESQTEIDTNPEMATSVPGFPPRSSLAARYAERTGRALEKLDYYRGF
NYWKRAVIVHGVYARYAAGQKSTEGIELNRLLQTIDSSLSAAKQAVDRLEY*
>tcag_1096697310969 /cdnaId=1096697310968 /pepId=1096697310969 /offset=0 /ttable=11 /length=325 /full_length=325 /orientation=0
MTHPYESLTPDCVVDCLESIGLVSDLRLLALNSYENRVYQVGIEGDDPLILKFYRAGRWT
DAQILEEHAFARELVDHEISVVAPESIAGDTLHNVLGQRFSVFKRRGGYPPELDNLDHLY
RLGQTLGRIHRVGGATSFLHRRALSPTRMATESRLFVETDFVPVELQSAYRTLAHDCDQA
ATEVLSAMTADDLQRVHGDCHVGNILWRDDTPHFVDLDDCISGPVVQDIWMFLNGARDQR
EQQLADFIEGYEEFNDFDSRQLNWIEALRTLRIMHHAAWLARRWSDPAFPKAFPWFGNQR
FWADHILELREQLSAMNEPTIRLL*
>tcag_1096692852113 /cdnaId=1096692852112 /pepId=1096692852113 /offset=0 /ttable=11 /length=241 /full_length=241 /orientation=0
SVVGTAFYIMECCDGNIYWDPVASEVPAERRKIIFDQMNYGIASLHSQDYIALGLEDYGK
PGNYIERQVSRWSRQYFDSETEVLDSMHKLIDWLPKRMPEQKYTSIVHGDFRLDNLIMNN
EDKIMAILDWELSTIGDPLADFGYHCLLWHVGNINDTVASDLGIHNEKEYVDLYLSRTKM
ELESEWEFYIIFSLFKVAAISQGILGRVRDGTAASDFAVEMGKRAKSLADLGWEKAKKIS
*
>tcag_1096698475127 /cdnaId=1096698475126 /pepId=1096698475127 /offset=0 /ttable=11 /length=205 /full_length=205 /orientation=0
ISQANMSVKNKINSINLWLKKNTSIDEQILSVKKFETGQSNPTFLLKSDNKSFVLRSKPL
GNLLKGAHRIDREYKVMSALSNTKIPTPKVYGYCSDEDITGSEFYVMEFINGAHEFDPDL
TNYTSEQRDKIYKDKIKILAELVKLDLKKIGLENFGKPYGYLERQIKLWIKQYRDTETKH
IKSMEYLINTIPKYIPTEIDNLKPC
>tcag_1096685724047 /cdnaId=1096685724046 /pepId=1096685724047 /offset=0 /ttable=11 /length=367 /full_length=367 /orientation=0
IPCHAVKPPLMSAPPFNERVPMSLDTLNQHQSAIDNADSGAAFAFQALTPDLILDAIESL
GIYPETGLLALNSYENRVYQFRSDEGQRYVVKFYRPNRWTDAQIQEEHDFALALAEQEIP
MAVPALVQGRTLHHFQGFRFALFPSIGGRAFEVDNLEQLEFVGRFIGRIHQYGAQSVFHA
REPLNPQILGDEPLAWLKQSELVPTSLRVAFFTVVEQVLAKVNTVWSQQCFKPIRLHGDL
HPGNILWTPDGPGFVDLDDARMGPAIQDLWMMLTGDRAQQQLQLEVLLEAYEEFCEFDPR
QLALIEPLRALRMVHYNAWIGRRWQDPAFPMHFPWFGDEKYWEQQILAFKEQLAALNEPP
LSLIPY*
>tcag_1096677083049 /cdnaId=1096677083048 /pepId=1096677083049 /offset=0 /ttable=11 /length=370 /full_length=370 /orientation=0
LLTQQPQPVSKLAPKGSRCGVWRERPNRAHHLRVTMVPCVMGRPIMNHPYESLTPDNVIS
CVESIGLLGDLRILALNSYENRVYQFGLEDAEPVIAKFYRPGRWTRAQIQEEHDFTQELT
AAELSVVAPMSINGQTLHEAEGYLIAIFPRRGGHAPELDNADHLLGLGRTLGRMHGVGRA
KHFDERIDYSLQRWLVEPIRYLAENWIPDELQPAWSTLGDDLVERASALMADYNPRQGIR
LHGDCHVGNILWRDGTPHFVDLDDCVTGPAIQDLWMFLSGDRNQRERQLSELIAGYEEFQ
DFDAREVKWIEALRTARMVYYSAWLARRWDDPAFPAAFPWFGQPRYWADQILALREQLSL
LEEPPLRLL*
>tcag_1096668476147 /cdnaId=1096668476146 /pepId=1096668476147 /offset=0 /ttable=11 /length=211 /full_length=211 /orientation=0
IRYLLMEFFNEEIRNYITSNIELENQFRFEKFKVGRSNITFKIFDDSNKYVLRRPPFGDK
LESAHNMQREFKIINELSQNNIKVPKPILLCTDRNISDDDFYIMEYIDGITIADNLVADN
YSNNDKKEITNSFITTLAELHAFDVKNSNLNDLGKHEDYVERQLSRWTKQFNAQKVRDIP
DLDVATKLLFDTIPAQQKVSIVHGDYRLDXX
>tcag_1096668655931 /cdnaId=1096668655930 /pepId=1096668655931 /offset=0 /ttable=11 /length=291 /full_length=291 /orientation=0
IGAKIKSGHDMSREYKVLSALDKNYTKSPTPIHYCDDINVIGSDFYIMERIRGTVLRSNN
YQKILTDKTKYKFIASEFVDTFVELHKLNIDKIGLTEFGRPEGYSSRQVQGWTKRYENSK
TSDIPEINSVIKWLNENITESKYVSLIHNDFKYDNLVLDSNNLSVMSVLDWEMCTTGDPF
MDLGTSLAYWINKDDPDYMLEINLNITSNENNPKRGEILEMYSNRFGVQIENIVFYFVFG
LFKIAVIVQQIYFRYKKGLTRDIRFKHLDLVVLSYARMAKKSIDKQKIEF*
>tcag_1096684102211 /cdnaId=1096684102210 /pepId=1096684102211 /offset=0 /ttable=11 /length=201 /full_length=201 /orientation=0
VVPEAQGLGDYGRPGNYYTRQISRWGRQYEASKTEAIDAMDKLMAWLPEHIPETDETRIV
HGDYRLGNVMLHPTEPKIVAVLDWELSTLGHPLADLGYLCMDYHSPGYDGQGLGAIEDLT
AHGIPTEAEMLAHYCEATGRPGIENWTFYLVYNLFRSAAIIQGVYKRGLDGNAASAQALE
YKEVCRSRSELAWSLVEQAR*
>tcag_1096683846925 /cdnaId=1096683846924 /pepId=1096683846925 /offset=0 /ttable=11 /length=344 /full_length=344 /orientation=0
IMLIDEEEFQKIDGFLKKHQFNLLNQLPKKIGNGQSNPTYILLDENGDKFILRTQPKGEL
VRGAHRLDREFHVLSGLSKNEFSVPKPLILCEDKSIIGRDFYIMQYIDGHIYEDPFLPNN
NSQERRKIYKSLAKTLGRLHSYNIDKLDIPFKKNTGFMIRNLNIWYSQIFNDDNHDKDIS
RIYDFIIKNTPENNNLCLIHGDYKLDNLVIGDDSNCLAVLDWELSAFGEPEVDLSFQMIN
WLIPKGVLYGIGEEWSSYDLPSASEFLKSYEESFGKMVNIELLNIYCLFSLTKLYCILKG
IENRVKAGNAASEEANKKIKDASGIKAALILAYENFSNNLIVN*
>tcag_1096682115461 /cdnaId=1096682115460 /pepId=1096682115461 /offset=0 /ttable=11 /length=471 /full_length=471 /orientation=0
MTAEFTGRLAGVLIREVPGLSEVRSVERLSGGASQETYRLSVVLDGQDTLLALRRAPGGE
FVDPSPAHPGLSVEASLMRAAGDAGVPEPTVYYIFQRDDDLGDGFVMSWVGGEALGAKIV
RSPEFESIRPQLAFECGRILAMIHEIDLDRYGLRDQLAEMPPAVFLDQMLERYDLLDSPQ
PMIDYAAEWLRDHLPNPSKLTLVHNDFRNGNFLLEPSGISAVLDWEVAHIGDPMRDLGWI
CTNSWTFGGDQPVGGFGSMEDLFAGYESVAGVPVDPDHVRFWQVFGSFWWAIGCLGMAEH
YRTGPDKTVERPAIGRRTSECQVDCVNLLIPGPFSLLEAEPDDLADMPTVPELVQSVRDF
LRDDVMNETAGRTQFLARVGGNSLDIVLRDLKVGATHRREEQARLSSLLNKSGSLEQLRR
DLSCRIRERAIPLDSSELKAHLRQTVTNQVAIDQPKYSGLKQALAYLGAS*
>tcag_1096695383031 /cdnaId=1096695383030 /pepId=1096695383031 /offset=0 /ttable=11 /length=234 /full_length=234 /orientation=0
IMSESFNDNPTKIREGEELDNAELSNYLSNFLDISKSDFEILQFPSGFSNLTYLIKSNKK
EYILRKPPIGAKVKSGHDMSREYKVLSALKNNYKKSPIPLHYCNDINIIGSDFYIMERIR
GTVLRSNNFKKILTTKTEYDFIASEFVDTFVELHKLEIEKIGLSDFGRPVGYCDRQVKGW
TKRYQNSKTHDIPEINFVIDWLNNNITESPYVSLIHNDFKYDNLVLDSKTLSVT
>tcag_1096678034909 /cdnaId=1096678034908 /pepId=1096678034909 /offset=0 /ttable=11 /length=249 /full_length=249 /orientation=0
VTERDKKLEAFLKASGWANAERAPLAGDASTRSYQRLHQGTEHAVLMNAPPDAEAPACPP
DASVEERRQLGYNAVARLAGPDSGPFVALSHLLTEFGLSAPHILASDLDDGFLLLEDLGD
AIYARAFESGADEIELYGAAIDVLAKLHETPISSHLSLPGRSDYVLVDYDDAALSVEVEL
LIDWFWPLAQGGTPDAETRKSYLASWRDVWPLMHDANPVLVLRDYHAENLLWLSDRQGPA
RVGIIDFQD
>tcag_1096699685689 /cdnaId=1096699685688 /pepId=1096699685689 /offset=0 /ttable=11 /length=204 /full_length=204 /orientation=0
MFPSSLIDVREKHNFNLNNLNLWLEKNLTSFGKIGLIKQFFGGQSNPTFFLSSDNGEKLI
LRKKPPGKLLPSAHAIEREYKVQKALYNTSVPCPKMIALCEDSNIIGTPFYLMEYIEGNV
SDSILEVKNVALRKNIFIKMAIMLANLHNISFEKAGLSDFGRPGNYAQRQISRWEKQWNL
SKQRVLPEMDKIIIWLKKIFLQNV
>tcag_1096685563045 /cdnaId=1096685563044 /pepId=1096685563045 /offset=0 /ttable=11 /length=235 /full_length=235 /orientation=0
LWDPRLPDILREGRRAIFEAKISTLAKLHNADYEAIGLDDFGKPGNYFSRQISRWTKQYQ
MSETQSIDTMNKLIDWLPGNIPDDDANSIVHGDFRLDNMVLHADKPEVLAVLDWELSTLG
HPLGDFTYHLIQWFMPSEGASTQTLEGIDFDALNIPDAAEYTRLYCKHTGRDSIENMDFY
IAYNMFRLAGILQGIVGRVRDGTASNEHAALMEDRVKPLSDIGWFYAQKAGAVG*
>tcag_1096693540927 /cdnaId=1096693540926 /pepId=1096693540927 /offset=0 /ttable=11 /length=235 /full_length=235 /orientation=0
FYIMEYCDGNIYWDPVASEVTAERRKIIFDQMNYGIASLHSQDYIALGLEDYGKPGNYIE
RQVSRWSRQYFDSETEVLDSMHKLIDWLPKRMPEQKYTSIVHGDFRLDNLIMNKEDKIMA
ILDWELSTIGDPLADFGYHCLLWHVGNINDTVASDLGIHNEKEYVDLYLSRTKMELESEW
EFYIIFSLFKVAAISQGILGRVRDGTAASDFAVEMGKRAKSLADLGWEKAKKIS*
>tcag_1096696171647 /cdnaId=1096696171646 /pepId=1096696171647 /offset=0 /ttable=11 /length=268 /full_length=268 /orientation=0
IPTPKMYGYCSDEDIIGSEFYVMEFINGAHEFDPDLSNYTSEQRDKIYKYKIKILAELVK
LDLKKTGLETFGKPNDYLERQIKLWIKQYRDSETKYIKSMEYLIENIPKYIPTEIDNLKP
CLLHGDFRLDNMILEKNKSIPKIIGLLDWELSTISPPFIDLSYWALMLRFKKTWPIGGLS
KLNNENIYSGIPTEEKILESYLNLTSFDKPKYWKFLLAFNCFRFAGILQGIAKRVVDGNN
SGKNAPEVGEQAEPVADLGLKILKEYL*
>tcag_1096666574385 /cdnaId=1096666574384 /pepId=1096666574385 /offset=0 /ttable=11 /length=270 /full_length=270 /orientation=0
LSDFHNQVAEVVTRSVPGCSELMAVERLSGGASQETYRLKVRMAGSEVLLAMRRAPGGEY
LEPLPAHPGLAVEALLMQSAKQKGVPEPEVYHVLTREDGLGDGFIMEWIEGEALGARITR
DPKFEAVRPKLAFECGKILAQIHAIDLDATGLRPKLGVLTPEVFLDQMLERYEAYQEPQP
MIDYAGRWLRDHLPQTDRLTLVHNDFRAGNFMLQPDGIVAVLDWEVAHIGDPMRDLGWIC
TNSWRFGQDLPVGGFGDYQDLFDGYESESG
>tcag_1096682892121 /cdnaId=1096682892120 /pepId=1096682892121 /offset=0 /ttable=11 /length=410 /full_length=410 /orientation=0
IVMATARVCGSIKARGCHTCAVRLCLTKAALTFHNRLALSREDRKVSSMAEANSDLLSAG
QQARLALYLARHWSAGAVMIHNVSLLSGGAIQQNLAITLEIDSGDKAGTHECVLRMDAPS
EVAASLSRLEEYKVLSVAHVLGLTVPEPMLACDDATILGQPFVMMHRVSGVAMGHKLVRL
TVFDERPDELVTELGKQLARLHQVTPDDERAEALSFLPIPKHSAKQQRIQLYRGYLDALS
HDNAPDALAFEWGLRWLENQMPESGPICLIHGDFRTGNYMVDPSSGRLTAILDWEFAAWS
DPMEDLGWLMAACWRFGRDEREVGGIGTRDALFNAYNQEAEHLGLAHRVNVERVAYWQVM
ALIRWGIIARQQGERSAKERRLELALTSLMAPEAAHQMIRAIKALEEAR*
>tcag_1096675443681 /cdnaId=1096675443680 /pepId=1096675443681 /offset=0 /ttable=11 /length=309 /full_length=309 /orientation=0
LFGFMNQRAPKGWTSKTIAMVMKEKKSSSENNGRSEAIFDLLKTVLTREIPGFLELRSLD
RLSGGASQETYCIELLTQDGTLRLAMRRASGGEQREISAQYPGLVTEALLMRKASAAGVP
EPEILYVLEPEDGLGDGFIMSWLEGFTLGAQIVKAPELQIIRPKLAFLFGETLARIHGID
VEKTGLKNHLQSVSPLEYVEQTWDRYKAFGTAQPMIDFTARWLLENLPADYRPSLVHNDY
RNGNIMVDENGVVAVLDWEVAHIGDPMRDLGWMLCHSWRFGRSELPVGGVGQIEDFVSGY
ETFSGTKVX
>tcag_1096680865109 /cdnaId=1096680865108 /pepId=1096680865109 /offset=0 /ttable=11 /length=462 /full_length=462 /orientation=0
VLDAKFKAQIGQFVGRTFPAAELVDVQQLTAGASQQTFRVSVRQREGHEAHYALRRAQPG
LERTTYGQVTPSVEAELLELASFAQVPVPKVIESLQSTDGLGDGYLMEWLEGETMGQRIV
KLPELEAAREKLAFECGQALARIHAIEVPDTLRQVLHSVSPEALVRETWDAYIALETPEP
MIDFTAQWLLRNVPPQSDSALVHGDFRNGNLMVSREGITAVLDWELCHLGDPMRDLGWLC
VNSWRFGRRDLPVGGFGTVDDLVAGYEVESGGCVDRGALHFWEVFGSFWWSVTTLGMAQT
WRTGETPSVERPVIGRRSSEAQMDCVHLLIPGYIDPLIPQREETELPTSVELVSSVRTHL
KASVLESLDGADKFLLRVAMNSLAIAERELQFGPVLEAEELSRLTTLLGEGELATLRWKL
VHDLRSGVFPAEAALHEHLRSTVAGRLAVDQPTYSALVSTS*
>tcag_1096676173843 /cdnaId=1096676173842 /pepId=1096676173843 /offset=0 /ttable=11 /length=217 /full_length=217 /orientation=0
MKDLTAVREEDRFDVDAMHAWLQPFITHKDAPQVMQFRSGASNLTYLLQYPGQELVLRRP
PVGTKAVSAHDMKREFLIQSRLKPSYDLVPKMFALCEDHSIMGSDFYVMERVVGDIFRRD
IEKDITSSDVAIMADSLINGLVQLHGVDASVLSELNKGSGYVARQVEGWSKRYRNALTED
VPNGEKVMAWLDANKPEDVDSCVIHGDWRIDNVVFD*
>tcag_1096672078717 /cdnaId=1096672078716 /pepId=1096672078717 /offset=0 /ttable=11 /length=176 /full_length=176 /orientation=0
MKPLDDAKFSGTKDVDERLKIDSANLQPWIDEYVPNAGNIKAIEQFKGGQSNPTYKIITE
SKNLVLRRKPPGKLLPSAHAVDREYKVITALYETGVPVPKTYGLCEDDDVAGTAFFIMDF
LDGDLFWDPMIPTMTNRDRTQIYKNKNKTLAKLHSVDYKKIGLEDYGKPGNYVLDK
>tcag_1096681613213 /cdnaId=1096681613212 /pepId=1096681613213 /offset=0 /ttable=11 /length=234 /full_length=234 /orientation=0
GNIYWELILPNLDEVARRDIYLSMNDTISRLHNVDFEKINLGDYGKHENYMQRQIHRWTK
QYKDSETQEIGEINELIDWLPKNIPLEEETSIVHGDFRLDNMIFDPETHQVKAILDWELS
TLGNPIADFTYHMMSWRLPAAAKGLGMLGADLKSLNIPSEHEYSELYYKKTGRNKIENWD
FYMAYNIFRLAGIAQGIVGRVRDGTASSSEAKNYEAFVPILGKIGWDIVRGIK*
>tcag_1096700180915 /cdnaId=1096700180914 /pepId=1096700180915 /offset=0 /ttable=11 /length=383 /full_length=383 /orientation=0
LRVPLKLKFYYLLSRFIQNKKTPNFSMDIPRDIREGEEFSLDELKKYLSENNISAENLSL
KQFPRGYSNLTYFLQSSSKQFVLRRPPFGAKSLQGGHDMLREYNVLKNLKSQFSKVPDVF
LYCDNNEILGAPFYLMERVEGYIIRPNLQQKDSPGSDIIQNVSKSLVSTLVELHNVNIEK
ANLKDLGNINGYVKRQVEGWIKRYNHSKTDNISNMDFISSWLHENQPSEVGSSIVHNDFK
YDNLVLDKDDFSKILLYWTGRWQQLVTHLWILELPFGYWVDKNDLPELKLFQLSATTLDG
NPSREGILELYEKESGKSISNPVFYYVFGLFKIAVIAQQIYFRYKKGFTKDKRFALLNLA
VMSLSIMAKQAIDKNKLSDLFE*
>tcag_1096673089833 /cdnaId=1096673089832 /pepId=1096673089833 /offset=0 /ttable=11 /length=213 /full_length=213 /orientation=0
MEIYANKNKVIAELHNVDYESVGLSDYGKPGNYIARQVSRWTKQYLASETENIPAMNNLI
DWLPPNIPDEDETSIVHGDYRLDNMVFCSNNNVMGVLDWELSTLGHPIADFNYHCISWKN
IPQLADQKFCNENGIPTEEEYRNMYSRYTGKKLDENWEFYTIFNIFKLAGILQGIMGRVR
DGTAASKHAEERGNQVAPLAEAAWDLVKKHYK*
>tcag_1096697625523 /cdnaId=1096697625522 /pepId=1096697625523 /offset=0 /ttable=11 /length=192 /full_length=192 /orientation=0
ISLTSENESNCVMTDFKPEDNVGTIPVQDKHQFDTSRLAEFLGDSLPDFAGDLSVEEFAG
GQSNPTYLLTSGQQKYVLRRKPPGELLKSAHAVDREYRVLTALADTDVPTAKTYALCTDD
SVIGSWFYVMEYLEGRVIWDSTHGPYSPSERGAFWDAANKAVSSLHQVDFKAVGLEGFGK
ESDYIARQLSRW
>tcag_1096681109669 /cdnaId=1096681109668 /pepId=1096681109669 /offset=0 /ttable=11 /length=210 /full_length=210 /orientation=0
LIYKNKNKVIASLHSVDYKKVGLEDYGKSGNYVARQVNTWTRQYLASETENIDEMNKLIE
WLPKNIPEDDETSIVHGDFRLDNMIYSNFDVVGVLDWELSTLGHPIADFCYHCLTWRTLP
NFYDHAKLKDLGIPNEMQYRDMYSEQTGKDLSQDWEFYMVYSLFKVAAICQGILGRVRDG
TAASKHAEERGMNVFPLSKGAWSIVESNF*
>tcag_1096683665221 /cdnaId=1096683665220 /pepId=1096683665221 /offset=0 /ttable=11 /length=344 /full_length=344 /orientation=0
IMLIDKEEFQKIDGFLKKHQFNLLNQLPKKIGNGQSNPTYILLDENGDKFILRTQPKGEL
VRGAHRLDREFHVLSGLSKNEFSVPKPLILCEDKSIIGRDFYIMQYIDGHIYEDPFLPNN
NSQERRKIYESLAKTLGRLHSYNIDKLDIPFKKSTGFMLRNLNIWYSQIFNDDNHDKDIS
KIYDFIIKNTPENNNLCLIHGDYKLDNLVIGDDSNCLAVLDWELSAFGEPEVDLSFQMIN
WLIPKGVLYGIGVEWSSYNLPSASEFLKSYEESFGKMVNIELLNIYCLFSLTKLYCILKG
IENRVKAGNAASEEANKKIKDASGIKAALILAYENFSNNLIVN*
>tcag_1096684538877 /cdnaId=1096684538876 /pepId=1096684538877 /offset=0 /ttable=11 /length=190 /full_length=190 /orientation=0
MTDFKAEDNTGTVPVQARHYVDIEALTAFMMASVAGFQGPMSIEEFAGGQSNPTYLLTTP
GRRYVLRRKPPGELLKSAHAVDREYKVLTGLADADVPTARTFALCTDDSVIGTWFYVMEY
LDGRVIWDATHGPYAPQERFEIWDAANLAVAKLHSVDYKQVGLSDFGKESDYIARQLSRW
GGQYEYTKTV
>tcag_1096696112439 /cdnaId=1096696112438 /pepId=1096696112439 /offset=0 /ttable=11 /length=214 /full_length=214 /orientation=0
YLSMNDTIAKLHNVDFKNVGLSDYGKHEEYMSRQIHRWTKQYKDSETQEIPEMNNLIQWL
PKNLPDEQDTTIVHGDFRLDNMIFDKKNNSVVAILDWELSTLGNPIADFTYHMMSWRLPV
GARGMGIMGADLQKLNIPKEDEYAELYYKKTGRTKIQNWDFYMAYNIFRLAGIAQGIVGR
VRDGTASSAQAKEYESFVPILGKLGWNIVERLN*
>tcag_1096696704377 /cdnaId=1096696704376 /pepId=1096696704377 /offset=0 /ttable=11 /length=290 /full_length=290 /orientation=0
PPIGPIAPTAHDMQREHKVQNSLNKLFPLAPKSIHFCEDTKIIGANFHIIERRKGYVIRK
IFPNFVNLNQSYINELSFNSIDVLASLHLIKPCEVGLEGLGKPDGFVERQLNGWEDRWKK
SANKEQLKIVFDNVIKNLRQKMPKPQSVSILHNDFKWDNIMWNFDKPSEPIAIFDWDMST
LGDPLMDLGHMLNYWIDDQDPIESQLITSMPLQQIVYPRKSEIINYYSKKTGFDVENINW
YYAFGAFKLAVILQQIFIRFLKGQTKDKRFANFDKRIEALIKRANNIKI*
>tcag_1096687454805 /cdnaId=1096687454804 /pepId=1096687454805 /offset=0 /ttable=11 /length=279 /full_length=279 /orientation=0
IQREAQILQAIENYSVRAPRVLAWCEDEAVIGRPFLVQEWIDGVALTDALPAAYADSSDS
VNRLGESLIDQLTALHSVPTDLEALQKLGRPEQFVERQIERWLGVRRDHAVRDLPELFSL
GEWLGRNVPASSAAAVIHGDYHLDNTLAAKDRPEILAIIDWELATVGDCYMDVALMLMFW
GDYRTQEPPAFRALQAVSRRTGVVSRRELAGRWAEALGRPLNHMNFYMALAFWRLAAIIE
GAYGLHIAGKLDSDYARGLEYDVPALLAEARAAAAGDW*
>tcag_1096683451581 /cdnaId=1096683451580 /pepId=1096683451581 /offset=0 /ttable=11 /length=356 /full_length=356 /orientation=0
MNSFSSDLNDGDGLLNWSSLQEWILQANLPGKGEIVNCVQLSGGTQNNLFLVTREDSTEM
VLRRPPRHPRPHNDRTMMREAKVLEALSGSNVPHPAFYAACDDPSIIGVCFYLMAPIQGF
NPFSEIPEPYASEPEWFRKLGLSIVDGIAALAQVDHLAVGLEDFGKPDKWIERQVERWRS
QLEGYSSFNSYNGPEVNGVEKVGEWLERNQPTDFIPRIIHGDVHHANVIASYEEPKLAAL
VDWELSTIGDPRLDLAWLLISWHDTNDPDRSSPAFEQVHGGLTRENLIDHWAELTGLSVD
DMDWWFVLAAYKLGILLEGTWARSLEGQANAEVGMVLHLQANWLFTVAGQRSGIL*
>tcag_1096680770523 /cdnaId=1096680770522 /pepId=1096680770523 /offset=0 /ttable=11 /length=358 /full_length=358 /orientation=0
IMPVSSEKNFQKKLLIFKSWLETKERYKKQNISIQPHKSSEASGFSNETFSCKILGKNID
EDIVLRIKPTGFQVFPEYDLGLQVEIMKQLKQLKFPVPEILFSEQNEEIIGSEFYVMKYV
SGEAPSDNPPYHMDPEGMMGRASPDQIRSVWFGWLENLASFHKINYEDLELSMIDKRSDE
SSHLQSDLQYYKSFMEWGMDGEANVFLEEVLLWLSENLPLNPNPKKLCWGDSRLGNVLFE
NFQVKSLLDWEMATIGDPLCDLAWGLTTDDVSSHGLNIEKLPGSIANEEAIKFWEKNTGY
SAENFFYYRILCLFKFSVIMIRVAKKLIHNEIMPLDSDFHVNNHVSNYLRQEFNEKN*
>tcag_1096694123351 /cdnaId=1096694123350 /pepId=1096694123351 /offset=0 /ttable=11 /length=296 /full_length=296 /orientation=0
LGSSKPIHDRCNNTGRWRTVVQLWSGWIVSELPQKVCHWLSEELGWTDPTFTGALSGGNS
NLTWRFDAENVACVVRTPPAEAISPNSGRGIEREAKVLAAVEGRARAPRLYAYCNDLTVI
GRAFLVQECIDGVSITDTLPQDYTDPIAATNALGIDLVTQLAAVHAIAWPDPKLEGLGRP
DQFVERQIGRWLQVREQQSFRDLPQLFELGRWLLDNIPESEGAVLTHGDYHLDNTLVSTT
APEIKAIIDWELATVGEPAMDVALALLFWGQKRIPNPPGFAHLQAISRKSGVIGRR
>tcag_1096671956243 /cdnaId=1096671956242 /pepId=1096671956243 /offset=0 /ttable=11 /length=267 /full_length=267 /orientation=0
AVESIGFLSDARVLALNSYENRVYQVGIEDAEPLIAKFYRPQRWTNEAILEEHRFTFELA
ECDVPVVAPLIHNGESLFEHAGFRFTLFPRRGGRAPEPGNLDQLYRLGQLLGRLHAVGST
RPFEHREALGVKNFGHDSLTTLLEGNFIPKSLLPAYESVARDLLKRVEEVYKATPHKNIR
MHGDCHPGNMMCRDEMFHIVDLDDCRMGPAVQDLWMMLAGDRQECLGQLSELMDGYQEFH
DFDPRELALIEPLRALRLMHYSAWLAR
>tcag_1096687211157 /cdnaId=1096687211156 /pepId=1096687211157 /offset=0 /ttable=11 /length=360 /full_length=360 /orientation=0
IKSTMNSFSSDLNDGDGLLNWDSLQDWILQAALPGKGQIVNCVQLSGGTQNNLFLVTRED
NTEMVLRRPPRHPRPHNDRTMMREAKVLEALSGSDVPHPAFYAACDDPSIIGVCFYLMAP
IQGFNPFSEIPEPYASEPEWFRKLGLSIVDGIAALAQVDHLAVGLEDFGKPDKWIERQVE
RWRSQLEGYSSFNSYNGPEVNGVEKVGEWLERNQPTDFMPRIIHGDVHHANVIASYEEPK
LAALVDWELSTIGDPRLDLAWLLISWHDADDPDRSSPAFEQVHGGLTRKNLIAHWAELTG
LSVDGMDWWFVLAAYKLGILLEGTWARSLEGQANAEVGMVLHLQANWLFTVAGQRSGIL*
>tcag_1096700654131 /cdnaId=1096700654130 /pepId=1096700654131 /offset=0 /ttable=11 /length=349 /full_length=349 /orientation=0
ISKLVNMTIDNYEFQNIKSFLKENNFILSNDLPRKVGNGQSNPTYILTDNENKKFILRTQ
PKGDLVRGAHRLDREFNVLRGLSNQKFSVPKPILICDDKSTIGRDFYIMEFIDGDIYEDP
FLPDNEPKERKKIYESLANTLGQLHSYNINNLDIPFKKNNGFMIRNLNIWYNQIFHDDYQ
DKDISKIYDFIIKNTPENNNLCLIHGDYKLDNLVIGSNSKCLAVLDWELSAFGEPEVDLS
FQMINWLIPKGVLYGIGLEWESYHIPSAEDFLNSYEKTYGKMVNVELLNIYCLFSLMKLY
CILKGIENRIKAGNAASAEASDKVKGALGIKDVLMLAYQNYPNNMIVS*
>tcag_1096695833929 /cdnaId=1096695833928 /pepId=1096695833929 /offset=0 /ttable=11 /length=303 /full_length=303 /orientation=0
GANNETWRLIWGSTSLILRRRPFSADSIDDLEGNILGLSLVDEAAVIQLATSTSVPVPEI
HAAFDATHPIGEAFLMGFIPGESIPQKWLVDDTYEVARSRLAFQCGEALGRIHSIDCSKL
PPNIGPTTLEKRFAAAQKRLHAFGDISPVMQFGLNWLIDHAPSATSCVLLHGDFRTGNLL
VDEQGLTGVLDWELTHQGPAAEDLGYLCANVWRFGQLHKPVGGFGDYDDLIAGYGSTAGW
APDLANIRYWEIFAALSWGLVCQTMGALWHSGSGDVERAAVARRRSEAELDILLLIEEWE
RA*
>tcag_1096698999551 /cdnaId=1096698999550 /pepId=1096698999551 /offset=0 /ttable=11 /length=331 /full_length=331 /orientation=0
LAQKAREHYGPNSAVDNLTKLSGGASRETWSFDIVDGDTVYPLILKRDPITYGQDGTASV
DAQDDTWMAVNRKTEGRLIDAAHKSGMPVPQIGFFLEPSLETSAGFVMERLDGEVLGRRV
LRNKELAEARGKLAFQCGQAIGQFHNLSPAQFPTLDKTSIDNQLTYYEGQLDQAGHPYPG
FEYGMRWLKERAELAGTDVSIVHGDFRLGNLVIGPDGLRGVLDFELAHLGNPVSDLGWLC
VKSWRYGETEKQVGGFGTLAQLLEGYKASTGKTVAPEAVAYWEVFGTLRWGMMCVDLAFN
HLSGNHPSLEKAVIGRRSAETECDLLSLIN*
>tcag_1096689545713 /cdnaId=1096689545712 /pepId=1096689545713 /offset=0 /ttable=11 /length=271 /full_length=271 /orientation=0
LRRPPGGVSKNTSRNVLSLTDEARALVHVFEAGVAVPEVVYICAPEDGLGWGYIMRFIEG
QTIARKILRDDEFADTRPQLAAQCGTMLARLHGLESDEMEGLPSSDAKGELDKYTEILRA
HGHPHPVFELAIRWLADNAPPSQARCLVHGDFRLGNLMVTPENGVVAILDWELAHIGDPM
EDLGWPCVPSWRFGQHQNPVGGFGQREDFYTAYEAAGGTIDRAAVRFWEILGTLKWGIMC
TMMATAFTSGADRTVERAAIGRRASETEIXX
>tcag_1096681083649 /cdnaId=1096681083648 /pepId=1096681083649 /offset=0 /ttable=11 /length=347 /full_length=347 /orientation=0
LAPLLTQQPQPASKLAPKGSRYGVWRERPNRAHHLRGTMVPCVMGRPIMNHPYESLTPDN
VISCVESIGLLGDLRILALNSYENRVYQFGLEDAEPVIAKFYRPGRWTRAQIQEEHDFTQ
ELTAAELSVVAPMNINGQTLHEAEGYLIAIFPRRGGHAPELDNADHLLGLGRTLGRMHGV
GRAKHFDERIDYSLQRWLVEPIRYLAENWIPNELQPAWSTLGDDLVERASALMADYNPRQ
GIRLHGDCHVGNILWRDETPHFVDLDDCVTGPAIQDLWMFLSGDRNQRERQLSELIAGYE
EFQDFDAREVKWIEALRTARMVYYSAWLARRWDDPAFPAAFPWFGQP
>tcag_1096668589069 /cdnaId=1096668589068 /pepId=1096668589069 /offset=0 /ttable=11 /length=284 /full_length=284 /orientation=0
MNREFKVLKGLNNGFDKAPIAYAYSEDNSIIGTSFYIMEKVNGKIITPRELKERSIPNKD
YSTISKTWLKTFVELHNLDYNKLGLSDLGKPDGYVERQVRNWGKQYLKAATEEIKEAKLI
MNWLDKNKPTKYKHSLIHNDYKYDNVVFSSNSWSIINSILDWEMCTIGDPLMDLGTSIAY
WAESSDPPQLKSTFNYPTSIKGNPTRLEVVEMYEKEAGITVNNLVFYYVFGLFKIAVIVQ
QIYYRYNKGLTSNEKFKDLNKITDILCKTGWQSIQKNRIETIF*
>tcag_1096686811613 /cdnaId=1096686811612 /pepId=1096686811613 /offset=0 /ttable=11 /length=263 /full_length=263 /orientation=0
VFAYCEDETVIGSPFYVMQYLDGVILRPGNANVLDTATARLVGDAYVDRWVQLHQVDVDR
GGLADWGKGPGYVRRQIDGWSDRYRRARTDDVPEGESVMAWLSAQQPDDVGACVIHGDWR
LDNMVFTGIGAEAAEPSPVIIGVLDWEMATIGDPLMDVGAALAYWIDADDSDIDPAFAAL
KRQPSDLPGMPTRAQIVDRYCTQMGFTGVDWRFYEVYGLFRLAVILQQIWARYRSGQTTN
PAFAPFGQAVNVLLARAARARE*
>tcag_1096668690743 /cdnaId=1096668690742 /pepId=1096668690743 /offset=0 /ttable=11 /length=216 /full_length=216 /orientation=0
MSDLTQVRAEDSFDIAAVSNWLESKTGIRGLPEVEQFRSGASNLTYLLKYPDREVVLRRP
PVGTKAISAHDMKREVLIQQRLKPVFPYVPEIIALCDDTSVIGSDFYVMERIQGSIYRRE
IPEAVTKEEIEFMGSALISGLAELHSVDSGILAELNKGPGYVKRQITGWSSRYRNALTDD
VPSGEKVMSWLEANQPDDVKLCVIHGDWRIDNAVFX
>tcag_1096698810147 /cdnaId=1096698810146 /pepId=1096698810147 /offset=0 /ttable=11 /length=328 /full_length=328 /orientation=0
MTEDLGNILQEKLANSSIEGEVVNLEPLTGGASKEIWKFEVNTNGKSDRYILRRGSGVEG
PLAIRTSDEAKIQKTVRKLGAQVPEIVAVSSLDDELGDAYIMKFVDGESIARKILRDEEY
KNILPKLAFECGQSIAKIHQADINEFPFLPSKTVFEQINDLYQTYVSFNQPSPVFEYTHS
WLKKQNFGEINDALVHGDFRLGNIIVDKDGLKSVIDWELAHIGNPLQDLGWICGNSWRFG
NTDKVVGGFGDLADLLKGYNSVSNYQVDENMVKAWQVFGTFRWGVICLIQASAHLMGSVN
SVEKAAIGRRVSETEIDIVDLLFLGGK*
>tcag_1096689475695 /cdnaId=1096689475694 /pepId=1096689475695 /offset=0 /ttable=11 /length=200 /full_length=200 /orientation=0
LHCVDYKKIGLENYGKPGNYVARQVARWSKQYRASETDNIEAMNNLIEWLPQNIPDDDET
TIVHGDYRLDNMILKDNKVMGVLDWELSTLGHPIADFSYHCLTWRTQEAYYDHAKLKELG
VPNEQEYRDMYSQSTGKDLSANWEFYMAFNMFKIAAICQGILGRVRDGTAASKHAEERGM
TVYPLSEAAWSTIEENFLK*
>tcag_1096667219149 /cdnaId=1096667219148 /pepId=1096667219149 /offset=0 /ttable=11 /length=204 /full_length=204 /orientation=0
IRVGSCVVLCTTFDSMADISGINASNLQRWFDENTSGVTGSLSFTPIAGGHSNLTYVVND
ESSQKWVLRRPPLGHVLATAHDMSREHRIISALADSGVPVPGIVGLCEDSEVNDAPFYVM
DFVPGVILRTREEAENLSVDARKKMGHSLVKTLADIHAVNVDEVGLGDLARREGYIERQL
KRWRKQFVDGTTREIPQILDVHXX
>tcag_1096696322343 /cdnaId=1096696322342 /pepId=1096696322343 /offset=0 /ttable=11 /length=202 /full_length=202 /orientation=0
LAALHSVDYKEVGLEDYGKPGNYVARQVSRWSKQYKASETDNIVEMNNLIEWLPENIPDD
DETSIVHGDYRLDNMIMKNQEVIGVLDWELSTLGHPIADFCYHCLTWRTEPLFYDHAKLK
EMGIPNEMEYRDMYSEITGKDLSANWEFYMAFSLFKVGAICQGILGRVRDGTASSKHAEE
RGMKVYPLSQGAWSIVENNFK*
>tcag_1096673249917 /cdnaId=1096673249916 /pepId=1096673249917 /offset=0 /ttable=11 /length=258 /full_length=258 /orientation=0
GPIAPSSHDMFREHTVQSKINTMFSLAPKSLYFCGDESVIGSTFHIIERRNGFVIRKKME
PFIKQTKENVRKLSFRIIDVLADLHKINPELVGLGNLGRPEGFVKRQLDGWEVRWKKSTD
NKILKPKFDKLINYLRSNLPEPQATTILHNDFKLDNIMWSNSEEITPVAVFDWDMCTRGD
PLMDIGHMLNYWIDENDHEECKNITSMPTNKIYYPTRTEMIDYYSQKTGFNLQNISWYYA
FGAFKLAVILQQIFYRFX
>tcag_1096676488591 /cdnaId=1096676488590 /pepId=1096676488591 /offset=0 /ttable=11 /length=316 /full_length=316 /orientation=0
MPNQFAAGFGNLNYYIIFNGRPAVLRRPPMNSFVQGANDMLREAKVLNALSPVFPLVPEC
LFVGHDLNVWGVPFLIMEYRKGITVKSTLPDHMRNKHLIGEQLTEELLNILIRLHSIDPS
TVGLGDLGRTGDYFSRTAKGWLKRANAAWGDSQSVAIAKIEKWLSGRIPKEGRPVILHND
FKLDNIILEPTNLQPKALIDWDLGTRGDAMWDFAVLLSYWAQEDDPLAMLSLQQMPTLEP
GFPKRDELIAQYAERTKTKTLDILPYKILAQFRLAVVFQQIFLRYEQSEDRVTQDRQFDK
LALGLLDFTLSNLVE*
[truncated: 1,764,938 more chars]
