# Supplementary material for: Structural and Functional Diversity of the Microbial Kinome
Source: PLoS Biol. 2007 Mar 13;5(3):e17. doi: 10.1371/journal.pbio.0050017 (PMC1821047; doi:10.1371/journal.pbio.0050017)
Supplement: Dataset S1 — (10 MB BZ2) [file pbio.0050017.sd001.bz2 › FastA/capk.all.pep]

>tcag_1096681354905 /cdnaId=1096681354904 /pepId=1096681354905 /offset=0 /ttable=11 /length=192 /full_length=192 /orientation=0
NDVEFVVSTLFDYFDTLISTARNIDATKQILDKLDSLKEKSSYPKYIEFLRKYVEDKRII
VPHTFCHGDLTFANIIFHQNRLFFIDFLDCYVDTFLSDLVKLKQDLHHLWAVRNQNVYTI
RTHQIYQYIWDKLELRYESHMNEGFHILDVMNSLRIEPYLTSDSQRVILEGIVKSTELYA
ISYCSDGGAIN*
>tcag_1096697869595 /cdnaId=1096697869594 /pepId=1096697869595 /offset=0 /ttable=11 /length=276 /full_length=276 /orientation=0
MTKLNTGLSGCSLELINDRVLRKYSPTTDYNSRLLSQADKQVVFGNRIYKNIDAPKVYDI
QKNYFDMEYVAGKSFDEFFSIASVNDIEFVVSTLFDYFDTLISTARNIDATKQILDKLDS
LKEKSSYPKYIEFLRKYVEDKRIIVPHTFCHGDLTFANIIFHQNRLFFIDFLDCYVDTFL
SDLVKLKQDLHHLWSVRNQDVYTVRIHQIYEYIWDKLEVRYTDYLTDGFHILDVMNALRI
EPYLTSDSQRVILEGIVKSTELYAISYCSDGGTIN*
>tcag_1096688469095 /cdnaId=1096688469094 /pepId=1096688469095 /offset=0 /ttable=11 /length=275 /full_length=275 /orientation=0
MTKLNTGLSGCSLELINDRVLRKYSPTTDYNSRLLSQADKQVVFRNRIYKNIDAPKVYDI
QENYFDMEYVAGKNFDEFFSIASVNDIEFVVSTLFDYFDTLISTARNIDATKQILDKLDS
LKEKSSYPKYIEFLRKYVEDKRIIVPHTFCHGDLTFANIIFHQNRLFFIDFLDCYVDTFL
SDLVKLKQDLHHLWAVRNQDVYTVRIHQIYEYIWDKLEVRYTDYLTNGFHILDVMNALRI
EPYLTSDSQRVILEGIVKSTELYAISYCSDGGTIN
>tcag_1096690155783 /cdnaId=1096690155782 /pepId=1096690155783 /offset=0 /ttable=11 /length=194 /full_length=194 /orientation=0
LCDDIEFVISTLFDSFDTLISTARNVDATKQILDKLDSLKEKSSYQKYIEFLRKYVENRR
MIVPHTFCHGDLTFANIIFHQNRLFFIDFLDCYVDTFLSDLVKLKQDLHHLWAVRNQDVY
TNRIHQIYEYIWDKLEVRYADYLTESFHILDVVNALRIEPYLTSDSQRVILEGIVKSTEL
YAISYCSDGGAIN*
>tcag_1096677249645 /cdnaId=1096677249644 /pepId=1096677249645 /offset=0 /ttable=11 /length=281 /full_length=281 /orientation=0
MTKLNTGLSGCSLELINDRVLRKYSPTTDYNSRLLSQADKQVVFGNRIYKNIDAPKVYDI
QKNPFLKNYFDMEYVAGKNFEDFFSIASVNDIEFVVSTLFDYFDTLISTARNVDATKQIL
DKLDSLKEKSSFPKYIEFLRKYVENKRIIVPHTFCHGDLTFANIIFHQNRLFFIDFLDCY
VDTFLSDLVKLKQDLHHLWAVRNQDVYTVRIHQIYEYIWDKLEVRYTDYLTDGFHILDVM
NALRIEPYLTSDFQRVILEGIVKSTELYAISYCSDGGTIN*
>tcag_1096693908757 /cdnaId=1096693908756 /pepId=1096693908757 /offset=0 /ttable=11 /length=275 /full_length=275 /orientation=0
GLSGCSLELINDRVLRKYSPTTDYNSRLLSQADKQVVFANRIYKNIDAPKVYDIQKNPFL
KNYFDMEYIAGKNFEDFFSIASVNDIEFVVSTLFDYFDTLISTARNVDATKQILDKLDSL
KEKSSYPKYIEFLRKYVENKRIIVPHTFCHGDLTFANIIFHQNRLFFIDFLDCYVDTFLS
DLVKLKQDLHHLWAVRNQNVYTVRIHQIYEYIWDKLEVRYTDHLTDGFHILDVMNALRIE
PYLTSDSQRVILEGIVKSTELYAISYCSDGGAIN*
>tcag_1096681906889 /cdnaId=1096681906888 /pepId=1096681906889 /offset=0 /ttable=11 /length=279 /full_length=279 /orientation=0
MTKLNTGLSGCSLELINDRVLRKYSPTTDYNSRLLSQADKQVVFGNRIYKNIDAPKVYDI
QKNYFDMEYIAGKSFEEFFSTASVNDVEFVVSTLFDYFDALISTARNIDVTKQILNKIDS
LKQKSSYPKYIEFLRKYVEDRRIIVPHTFCHGDLTFANIIFHQNRLFFIDFLDCYVDTFL
SDLVKLKQDLHHLWAVQNQDVYTVRIHQIYEYIWDKLELRYEPYMNDSFHILDVMNTLRI
EPYLTSDSQRVILDGIVKSTELYAISYCSDGGTINQIS*
>tcag_1096666765107 /cdnaId=1096666765106 /pepId=1096666765107 /offset=0 /ttable=11 /length=239 /full_length=239 /orientation=0
MTKLNTGLSGCSLELINDRVLRKYSPTTDYNSRLLSQADKQMVFGNRIYKNIDAPKVYDI
QENYFDMEYVAGKSFDEFFSIASVNDIEFVISTLFDYFDTLISTARNIDATKQILNKIDS
LKEKSSYPKYIEFLRKYVEDNKMIVPHTFCHGDLTFANIIFHQNRLFFIDFLDCYVDTFL
SDLVKLKQDLHHLWAVRNQNVYTVRIHQIYEYIWDKLEVRYANHLTESFHILDVMNAXX
>tcag_1096667218031 /cdnaId=1096667218030 /pepId=1096667218031 /offset=0 /ttable=11 /length=232 /full_length=232 /orientation=0
VVFGNRIYKNIDAPKVYDIQENYFDMEYVAGKSFDEFFSIASVNDIEFVVSTLFDYFDTL
ISTARNIDATKQILDKLDSLKEKSSYQKYIEFLRKYVEDNRMIVPHTFCHGDLTFANIIF
HQNRLFFIDFLDCYVDTFLSDLVKLKQDLHHLWAVRNQNVYTNRIHQIYQYIWDKLELRY
ESHMSEGFHVLDVMNSLRIEPYLTSDSQRVILEGIVKSTELYAISYCSDGGA
>tcag_1096690909443 /cdnaId=1096690909442 /pepId=1096690909443 /offset=0 /ttable=11 /length=254 /full_length=254 /orientation=0
KYSPTTDYNSRLLSQADKQVVFGNRIYKNIDAPKVYDIQENYFDMEYVAGKSFDEFFSIA
SVNDIEFVVSTLFDYFDTLISTARNIDATKQILDKLDSLKEKSSYQKYIEFLRKYVEDNR
MIVPHTFCHGDLTFANIIFHQNRLFFIDFLDCYVDTFLSDLVKLKQDLHHLWAVRNQNVY
TNRIHQIYQYIWDKLELRYESHMSEGFHVLDVMNSLRIEPYLTSDSQRVILEGIVKSTEL
YAISYCSDGGAIN*
>tcag_1096665861753 /cdnaId=1096665861752 /pepId=1096665861753 /offset=0 /ttable=11 /length=276 /full_length=276 /orientation=0
MTKLNTGLSGCSLELINDRVLRKYSPTTDYNSRLLSQADKQVVFGNRIYKNIDAPKVYDI
QENYFDMEYVAGKSFDEFFSIASVNDIEFVVSTLFDYFDTLISTARNIDATKQILDKLDS
LKEKSSYPKYIEFLRKYVEDNRMIVPHTFCHGDLTFANIIFHQNRLFFIDFLDCYVDTFL
SDLVKLKQDLHHLWAVRNQDVYTNRIHQIYEYIWDKLEVRYADHLTNSFHILDVINALRI
EPYLTSDSQRVILEGIVKSTELYAISYCSDGGAIN*
>tcag_1096697938709 /cdnaId=1096697938708 /pepId=1096697938709 /offset=0 /ttable=11 /length=258 /full_length=258 /orientation=0
MTKLNTGLSGCSLELINDRVLRKYSPTTDYNSRLLSQADKQVVFGNRIYKNIDAPKVYDT
QKNYFDMEYVAGKSFDEFFSIASVNDVKFVVSTLFDYFDTLISTARNIDATKQILDKLDS
LKEKSSYPKYIEFLRKYVEDNRMIVPHTFCHGDLTFANIIFHQNRLFFIDFLDCYVDTFL
SDLVKLKQDLHHLWAVRNQDVYTARIHQIYEYIWDKLEVRYADYMTKSFHILDVINALRI
EPYLTSDSQRVILEGIVK
>tcag_1096682105609 /cdnaId=1096682105608 /pepId=1096682105609 /offset=0 /ttable=11 /length=146 /full_length=146 /orientation=0
IEFLRKYVEDNRMIVPHTFCHGDLTFANIIFHQNRLFFIDFLDCYVDTFLSDLVKLKQDL
HHLWAVRNQNVYTNRIHQIYEYIWDKLEVRYADHLTDSFHILDVINALRIEPYLTSDSQR
VILEGIVKSTELYAISYCSDGGAIN*
>tcag_1096693063909 /cdnaId=1096693063908 /pepId=1096693063909 /offset=0 /ttable=11 /length=276 /full_length=276 /orientation=0
MTKLNTGLSGCSLELINDRVLRKYSPTTDYNSRLLSQADKQVVFGNRIYKNIDAPKVYDI
QENYFDMEYVAGKNFDEFFSIASVNDIEFVVSTLFDYFDTLISTARNIDATKQILDKLDS
LKEKSSYPKYIEFLRKYVENNRMIVPHTFCHGDLTFANIIFHQNRLFFIDFLDCYVDTFL
SDLVKLKQDLHHLWAVRNQDVYTVRIHQIYEYIWDKLEVRYTDYLTDSFHILDVMNSLRI
EPYLTSDSQRVILESIVKSTELYAISYCSDGGAIN*
>tcag_1096669963347 /cdnaId=1096669963346 /pepId=1096669963347 /offset=0 /ttable=11 /length=276 /full_length=276 /orientation=0
MTKLNTGLSGCSLELINDRVLRKYSPTTDYNSRLLSQADKQIVFGNRIYKNIDAPKVYDI
QKNYFDMEYVAGKSFDEFFSTSSVNDVEFVVSTLFDYFDTLISTARNVDATKQILYKLDS
LKEKSSYPKYIEFLRKYVEDKRMIVPHTFCHGDLTFANIIFHKNRLFFIDFLDCYVDTFL
SDLVKLKQDLHHLWAVRNQDVYTARIHQIYEYIWDKLEVRYADYMTKSFHILDVINALRI
EPYLTSDSQRVILEGIVKSTELYAISYCSDGGAIN*
>tcag_1096674938753 /cdnaId=1096674938752 /pepId=1096674938753 /offset=0 /ttable=11 /length=306 /full_length=306 /orientation=0
FKVSSMTKLNTGLSGCSLELINDRVLRKYSPTTDYNSRLLSQADKQVVFGNRIYKNIDAP
KVYDIQKNYFDMEYVAGKSFEDFFSIASVNDVEFVVSTLFDYFDTLISTARNIDATKQIL
DKLDSLKEKSSYPKYIEFLRKYVEDRRIIVPHTFCHGDLTFANIIFHKNRLFFIDFLDCY
VDTFLSDLVKLKQDLHHLWAVRNQDVYSNRIHQIYQYIWDKLEVRYESYLNEGFHILDVI
NALRIEPYLTSDSQRVILEGIVKSTELYAISYCSDGGAINQISKHETEVDVVTSNVTSHD
GDRSD*
>tcag_1096682960013 /cdnaId=1096682960012 /pepId=1096682960013 /offset=0 /ttable=11 /length=292 /full_length=292 /orientation=0
GCSLELINDRVLRKYSPTTDYNSRLLSQADKQVVFGDRIYKNIDAPKVYDIQKNYFDMEY
VAGKSFEDFFSIASVNDIEFVVLTLFDYFDALISTARNIDATKQILDKLDILKEKSSYPK
YIEFLRKYVEDRRIIVPHTFCHGDLTFANIIFHKNRLFFIDFLDCYVDTFLSDLVKLKQD
LHHLWAVRNQDVYTVRIHQIYEYIWDKLEVRYESHLNESFHILDVINALRIEPYLTSDSQ
RVILEGIVKSTELYAISYCSDGGTINQISKHETEVDVVTSNVTSHDGDRSD*
>tcag_1096688908923 /cdnaId=1096688908922 /pepId=1096688908923 /offset=0 /ttable=11 /length=242 /full_length=242 /orientation=0
MTKLNTGLSGCSLELINDRVLRKYSPTTDYNSRLSSQADKQIVFGNRIYKNIDAPKVYDI
QKTYFDMEYVAGKSFDEFFSIASVNDVEFVVSTLFDYFDTLISTARNVDATKQILHKLDS
LKEKSSYPKYIEFLRKYVENKRMIIPHTFCHGDLTFANIIFHQNRLFFIDFLDCYVDTFL
SDLVKLKQDLHHLWAVRNQDVYTNRIHQIYEYIWDKLEVRYADYLTESFHILDVINALRI
EP
>tcag_1096667126207 /cdnaId=1096667126206 /pepId=1096667126207 /offset=0 /ttable=11 /length=223 /full_length=223 /orientation=0
MTKLNTGLSGCKLELVNGLLRKHSASVEYNSRLISQAEKQIVFSKRIYKNIETPKVHDIE
TFYFDMDYVSGQNFEEFFSTASVNDVEFVVSTLFDYFDTLISTARNVDASNKILKKIDSL
KEKSSYPKYIEFLRKYVENNRMIVPHTFCHGDLTFANIIFHKNRLFFIDFLDCYVDTFLS
DLVKLKQDLHHLWAVRNQDVYTNRIHQIYSYIWDKLESRYESF
>tcag_1096693224895 /cdnaId=1096693224894 /pepId=1096693224895 /offset=0 /ttable=11 /length=189 /full_length=189 /orientation=0
ISSMTKLNTGLSGCSLELINDRILRKYSPTTDYNSRLLSQADKQVVFGNRIYKNIDSPKV
YDIQKNYFDMEYIAGKSFDEFFSTASVNDVEFVVSTLFDYFDTLISTARNIDATRQILDK
LDSLKEKSSYPKYIEFLRKYVEDKKIVVPHTFCHGDLTFANIIFHQNRLFFIDFLDCYVD
TFLSDLVK*
>tcag_1096689772947 /cdnaId=1096689772946 /pepId=1096689772947 /offset=0 /ttable=11 /length=243 /full_length=243 /orientation=0
LLSQADKQVVFGNRIYKNIDAPKVYDIQKNYFDMEYIAGKSFDEFFSTASVNDVEFVVST
LFDYFDTLISTARNIDVTKQILNKIDSLKQKSSYPKYIEFLRKYVEDKRIVVPHTFCHGD
LTFANIIFHQNRLFFIDFLDCYVDTFLSDLVKLKQDLHHLWAVRNQSVYTVRIHQIYQYI
WDKLELRYESHMSEGFHILDVMNSLRIEPYLTSDSQRVILEGIVKSTELYAISYCSDGGA
IN*
>tcag_1096690135195 /cdnaId=1096690135194 /pepId=1096690135195 /offset=0 /ttable=11 /length=148 /full_length=148 /orientation=0
KYIEFLRKYVEDKRIVVPHTFCHGDLTFANIIFHQNRLFFIDFLDCYVDTFLSDLVKLKQ
DLHHLWAVRNQNVYTNRIHQIYQYIWDKLELRYESHMSEGFHILDVMNSLRIEPYLTSDS
QRVILEGIVKSTELYAISYCSDGGAIN*
>tcag_1096680887177 /cdnaId=1096680887176 /pepId=1096680887177 /offset=0 /ttable=11 /length=275 /full_length=275 /orientation=0
MTKLNTGLSGCKLELINGLLRKHSASAEYNSRLISQAEKQIVFSKRIYKNIETPKVHDIE
VFYFDMDYVSGQNFEEFFSTASVNDVEFVVSTLFDYFDTLISTARNVDASNKILRKIDSL
KEKTSYPKYIEFLRKYVEDNRIIVPHTFCHGDLTFANIIFHKNRLFFIDFLDCYVDTFLS
DLVKLKQDLHHLWAVHNQEVYSVRIHQIYQYIWDKLEVRYESFMNESFHILDAMNALRIE
PYLTSERQNVILESIVKSKELYAISYCSDGGAIN*
>tcag_1096686140251 /cdnaId=1096686140250 /pepId=1096686140251 /offset=0 /ttable=11 /length=198 /full_length=198 /orientation=0
MTKLNTGLSGCKLELINGLLRKHSASAEYNSRLMSQAEKQIVFSKRIYKNIEIPKVHDIE
VFYFDMDYVSGQNFEEFFSTASVNDVEFVVSTLFDYFDTLISTARNVDASNKILKKIDSL
KEKTSYPKYIEFLRKYVEDNRIIVPHTFCHGDLTFANIIFHKNRLFFIDFLDCYVDTFLS
DLVKLKQDLHHLWAVHNQ
>tcag_1096688086123 /cdnaId=1096688086122 /pepId=1096688086123 /offset=0 /ttable=11 /length=220 /full_length=220 /orientation=0
IQKNYFDMEYIVGKNFDEFFSTASINDVEFVISTLFDYFDTLISTARNIDVTKQILDKID
SLKEKSSYPKYIEFLRKYVEDKRIVVPHTFCHGDLTFANIIFHENRLFFIDFLDCYVDTF
LSDLVKLKQDLHHLWAVRNQDVYSNRIHQIYQYIWDKLEVRYESYMNDGFHVLDVMNSLR
IEPYLTSDSQRVILEGIVKSTELYAISYCSDGGTINQIS*
>tcag_1096689904229 /cdnaId=1096689904228 /pepId=1096689904229 /offset=0 /ttable=11 /length=266 /full_length=266 /orientation=0
ELINDRVLRKYSPTTDYNSRLLSQADKQVVFGNRIYKNIDAPKVYDIQENYFDMEYIAGK
NFDEFFSTASVNDVEFVVSTLFDYFDALISTARNIDVTKQILDKIDSLKEKSSYPKYIEF
LRKYVEDKRIVVPHTFCHGDLTFANIIFHKNRLFFIDFLDCYVDTFLSDLVKLKQDLHHL
WAVRNQDVYSNRIHQIYQHIWDKLEVRYESYLNEGFHILDVINALRIEPYLTSDSQRVIL
EGIVKSTELYAISYCSDGGAINQIS*
>tcag_1096668207297 /cdnaId=1096668207296 /pepId=1096668207297 /offset=0 /ttable=11 /length=232 /full_length=232 /orientation=0
IYKNIDSPKVYDIQKNYFDMEYVAGKSFDEFFSIASVNDIEFVVSTLFDYFDTLISTARN
VDATKQILDKLDSLKEKSSYPKYIEFLRKYVEDRRIVVPHTFCHGDLTFANIIFHKNRLF
FIDFLDCYVDTFLSDLVKLKQDLHHLWAVRNQDVYSNRIHQIYQHIWDKLEVRYESYLNE
GFHILDVINALRIEPYLTSDSQRVILEGIVKSTELYAISYCSDGGAINQIS*
>tcag_1096697429421 /cdnaId=1096697429420 /pepId=1096697429421 /offset=0 /ttable=11 /length=300 /full_length=300 /orientation=0
MTKLNTGLSGCKLELINGLLRKHSASAEYNSRLISQAEKQIVFSKRIYKNIETPKVHDME
VFWFDMDYVSGQNFEEFFSTASVNDVEFVVSTLFDYFDTLISTARNFNATNKILKKIDDL
KEKSSYPKYIEFLRKYVEDNQIIVPHTFCHGDLTFANIIFHRNRLFFIDFLDCYVDTFLS
DLVKLKQDLHHLWAVRNQDVYTVRIHQIYAYIWDKIEGRYESFMNESFHILDALNALRIE
PYLTSERQNVILEGIVKSKELYAISCSSDGGTINPISETETEVDVVTSNDKSPDGDRGD*
>tcag_1096680510531 /cdnaId=1096680510530 /pepId=1096680510531 /offset=0 /ttable=11 /length=189 /full_length=189 /orientation=0
KILKKIDSLKEKTSYPIYLEFLRKYVEDNQIVVPHTFCHGDLTFANIIFHKNRLFFIDFL
DCYVDTFLSDLIKLKQDLYHLWAVKNQNSYSIRIHQIYKYLWDKLEDRYSSYMDKSFQVL
DVINALRIEPYLTSKRQNVILEDIVKSTELYAISNSSDGGAINPISETETEVDVVTPDDK
SFNGNRGD*
>tcag_1096684572501 /cdnaId=1096684572500 /pepId=1096684572501 /offset=0 /ttable=11 /length=362 /full_length=362 /orientation=0
TTGIPGIFYSTSPMTLQNAPESGEFVRWFSENVRLYKTQNISNVEELGDFATIEEGNNSL
GFCRFFNHVQVHNNTVTKQAVDPAFAHLVENEVAWYRRVKDLGFHRIPQLLEYPPLVMSK
VPGNHVWEIDNLTLREQRSMIADILYTLQDLHSRRHAHVDINDIKSVYIDKTQSRVLEVS
KLIPGFDRESITVNGIKCANVFHIKHQEIWAEILKLVQADTFSPIHGDPTFSNIIIDENL
KAWFIDPRGYFNKQNDIYGDPDYDFAKVYYSAVGGFDIFNRRKFKLFVDGETAEIIMEEP
VTNAVAEKVFQEFFPDKINKIKILHGLIWLALSGYVKDDIDSVIGSFYLGLFYLKQGLDS
L*
>tcag_1096682397007 /cdnaId=1096682397006 /pepId=1096682397007 /offset=0 /ttable=11 /length=278 /full_length=278 /orientation=0
LDNVPASIQSYYVKVSDFKKNKDKASYRMERQSGMDLSIRYITDSISYESLKNIFIILEK
YFQSLQGIKVIGSRKELDFILNKNEARLIELQSWTEYGRLNEFINNHTIFSSIDSMFSLV
NDLLLSNEKSFSSKGSLFSHGDLCFSNMILSEAEDSIVFIDPRGGDSFRTPYYDLAKISH
SLMGGYDHIINNKASICFNSDMTAFLDLDMNKDKSVKDLFNSFLESGDYKPEIVALVQVS
LFLSMLPLHIDDTKKVYMLALRASELISGIKDTKIDE*
>tcag_1096701122321 /cdnaId=1096701122320 /pepId=1096701122321 /offset=0 /ttable=11 /length=506 /full_length=506 /orientation=0
IMKSEDIKYVIIQAGGKGTRMGRYAENKPKCLVPVKGIPMIMNTIEKYKDKEIIIIADYK
EDVLEKYLTNFCKHNFIICQTTEQGTAGGLSRVMESVIPDNEPFILTWADLFFEETPEFE
FDKELLVGLSDTFKCRWKLEDNQFINEASTDVGVAGFFVFKNKEKFDKLTVSKSLVRGFL
SENYTKDEIESFVMTNCFEVGEIDKYESILVNEINHRFFNEVIIEGDKVIKRCLDSKYED
VHNKEKLWYKTIDDRLENIPKVFCYDPLTMGRIGGEHLWNIKENKKELIENYCDALDSLH
NIAEVKSSTEDMIDVYLNKTRNRVEEVRSLIRDIDEPMVKINSRMCINPLCDEDYFEKHI
RKISNANKFHIIHGDNTFSNTIADSNNKIWFIDPRGVFGSTPIYGDRRYDYAKLYYSAYG
NYDSINSKQYKIQLDKKNVVLKIKSNGYEEFADLIIKRSGVPKAELQIIHACIWFALTGY
VKEDYDAILFAFYKGCQLWTEAVSD*
>tcag_1096698498649 /cdnaId=1096698498648 /pepId=1096698498649 /offset=0 /ttable=11 /length=297 /full_length=297 /orientation=0
ISDELNHRFFNEVIIDGDKVTKRCIDPKYEDVHSKEKLWYNAVSDRLENIPKIYSYDPLT
MGRIGGEHLWNLKENKEELINNFCDALDSLHSIATVDANTEDMIDVYLKKTKSRVKEVRS
LIRDIDEPMVKINSRMCINPLCDEEYFEEHIKKISNIDKFNIIHGDNTFSNTIADENSKI
WFIDPRGVFGSTPIYGDRRYDYAKLYYSAYGNYDSINSKDYRIKLDRRNVDLEIKSNGYE
EFADLIIKRSGVPKAEIQLIHACIWFALTGYVKEDYDAVLFAFYKGCQLWTEAVSD*
>tcag_1096690456065 /cdnaId=1096690456064 /pepId=1096690456065 /offset=0 /ttable=11 /length=269 /full_length=269 /orientation=0
YEDVHSKEKLWYNAVSDRLENIPKIYSYDPLTMGRIGGEHLWNLKENKEQLINNFCDALD
SLHSIAEVNPNTDDMIDVYLKKTKSRVEEVRSLIRDIDEPMVKINSRMCINPLCDEEYFE
EHIKKISNIDKFNIIHGDNTFSNTIADENSKIWFIDPRGVFGSTPIYGDRRYDYAKLYYS
AYGNYDSINSKDYRIKLDRRNVNLEIKSNGYEEFADLIIKRSGVPKAEIQLIHACIWFAL
TGYVKEDYDAVLFAFYKGCQLWTEAVSD*
>tcag_1096691844789 /cdnaId=1096691844788 /pepId=1096691844789 /offset=0 /ttable=11 /length=248 /full_length=248 /orientation=0
IPKVFSYDPLTMGRIGGEHLWNIKENKKELIENYCDALDSLHNIAEVESSTEDMIDVYLN
KTRNRVEEVRSLIRDIDEPMVKINSRMCINPLCDEDYFEKHIRKISNADKFHIIHGDNTF
SNTIADSDNKIWFIDPRGVFGSTPIYGDRRYDYAKLYYSAYGNYDSINSKQYKIQLDKKN
VVLKIKSNGYEEFADLIIKRSGVPKAELQIIHACIWFALTGYVKEDYDAILFAFYKGCQL
WTEAVSD*
>tcag_1096685645823 /cdnaId=1096685645822 /pepId=1096685645823 /offset=0 /ttable=11 /length=260 /full_length=260 /orientation=0
LWYNAVGDRLENIPKVFSYDPLTMERIGGEHLWNIKENKKELIENYCDALDSLHNIAEVG
SNTEDMIDVYLNKTKSRVEEVRSLIRDIDEPMVKINSRMCINPLCDEDYFEKHIRKISNA
DKFHIIHGDNTFSNTIADKDNKIWFIDPRGVFGSTPIYGDRRYDYAKLYYSAYGNYDSIN
SKQYKIQLDKKNVVLKIKSNGYEEFADLIIKRSGVPKAELQIIHACIWFALTGYVKEDYD
AILFAFYKGCQLWTEAVSD*
>tcag_1096680630827 /cdnaId=1096680630826 /pepId=1096680630827 /offset=0 /ttable=11 /length=408 /full_length=408 /orientation=0
PDDEPFILTWADLFFEETPEFEFDKELLVGLSDTFKCRWKLEDSQFVNEASTEVGVAGFF
VFKNKERFNKLTVSKSLVRGFLSENYAKNEIESFVMTNCFEVGEIDKYENILVNEINHRF
FNEVIIEGDKVTKRCLDSNYEDVHNKEKLWYNAVGDRLENIPKVFSYDPLTMERIGGEHL
WNIKQNKKELIENYCDALDSLHNIAEVGSNTEDMIDVYLNKTRSRVEEVRSLIRDIDEPM
VKINSRMCINPLCDDDYFEKHVRKISNADKFHIIHGDNTFSNTIADEDNKIWFIDPRGVF
GNTPIYGDRRYDYAKLYYSAYGNYDSINSKQYKIQLDKKNVVLKIKSNGYEEFADLIIKR
SGVPKAELQIIHACIWFALTGYVKEDYDAILFAFYKGCQLWTEAVSD*
>tcag_1096677119843 /cdnaId=1096677119842 /pepId=1096677119843 /offset=0 /ttable=11 /length=365 /full_length=365 /orientation=0
NKFINEASTEVGVAGFFAFKNKERFNKLSISKSLVRGFLSENYKDNEIDSFTLSNCFEVG
EVDKYESILVNELNHRFFNEVVIESDKVTKRCIDPRYEDVHSKEKLWYNAVSDRLENIPK
IYSYDPLTMGRIGGEHLWNLKENKEKLINNFCDALDSLHSIAEVNANIDDMIDVYLKKTK
SRVEEVRSLIRDIDEPMVKINSRMCINPLCDEEYFEEHIKKISNIDKFNIIHGDNTFSNT
IADENSKIWFIDPRGVFGSTPIYGDRRYDYAKLYYSAYGNYDSINSKDYRIKLDKRNVNL
EIKSNGYEEFADLIIKRSGVPKAEIQLIHACIWFALTGYVKEDYDAVLFAFYKGCQLWTE
AVSD*
>tcag_1096680536873 /cdnaId=1096680536872 /pepId=1096680536873 /offset=0 /ttable=11 /length=401 /full_length=401 /orientation=0
LTWADLFFEETPEFEFDKDLLVGLSNTFKCRWKLENNKFVNKASTETGVAGFFAFKNKEK
FNKLSISKSLVRGFLSENYKNSEIDSFTMSNCFEVGEVDKYESILVNELNHRFFNEVIID
GDKVTKRCIDSRYKDVHSKEKLWYNAVGDRLENIPKIYSYDPLTMGRIGGEHLWNLKENK
EELINNFCDALDSLHGIAEVDANTDDMIDVYLNKTKSRVKEVRSLIRDIDEPMVKINSRM
CINPLCDEEYFEEHIKKISNIDKFNIIHGDNTFSNTIADENSKIWFIDPRGVFGSTPIYG
DRRYDYAKLYYSAYGNYDSINSKDYRIKLDRRNVNLEIKSNGYEEFADLIIKRSGVPKAE
IQLIHACIWFALTGYVKEDYDAILFAFYKGCQLWTEAVSD*
>tcag_1096697768925 /cdnaId=1096697768924 /pepId=1096697768925 /offset=0 /ttable=11 /length=470 /full_length=470 /orientation=0
KGIPMIMNTIEKYKDKEIIIIADYKADVLEAYLTNFCKHNFNVCQTTEQGTAGGLAKVMD
LIPDDEPFILTWADLFFEETPKFEFDKELLVGLSDTFKCRWKLENNKFVNVASTEIGVAG
FFAFRNKERFNKLSISKSLVRGFLSENYKDNEIESFTLSNCFEVGEMDKYESILVNELNH
RFFNEVIIDGDKVTKRCIDSRYEDVHSKEKLWYSAVSDRLENIPKIYSYDPLTMGRIGGK
HLWNLKENKEELINNFCDALDSLHSIAEVDANTDDMIDVYLKKTRSRVEEVRGLIRDIDE
PMVKINSRMCINPLCDEEYFINHIKKISNIDKFNIIHGDNTFSNTIADENSKIWFIDPRG
VFGSTPIYGDRRYDYAKLYYSAYGNYDSINSKDYRIKLDRRNVDLEIKSNGYEEFADLII
KRSGVPKAEIQLIHACIWFALTGYVKEDYDAVLFAFYKGCQLWTEAVSD*
>tcag_1096699590373 /cdnaId=1096699590372 /pepId=1096699590373 /offset=0 /ttable=11 /length=211 /full_length=211 /orientation=0
LDSLHSIAEVDANTDDMIDVYLKKTKSRVEEVRSLIRDIDEPMVKINSRMCINPLCDEEY
FEEHIKKISNIDKFNIIHGDNTFSNTIADENSKIWFIDPRGVFGSTPIYGDRRYDYAKLY
YSAYGNYDSINSKDYRIKLDRRNVNLEIKSNGYEEFADLIIKRSGVPKAEIQLIHACIWF
ALTGYVKEDYDAVLFAFYKGCQLWTEAVSD*
>tcag_1096695400023 /cdnaId=1096695400022 /pepId=1096695400023 /offset=0 /ttable=11 /length=177 /full_length=177 /orientation=0
YDINLPSLKKSFSFIKEELSKFELNRPLHIGHGDLCFNNILVEPIYGQINLIDPRADKHK
TLNISGLIDNNYDLSKLNHSINGFYDSIVNNLYSLKSITKNKFYFEIYKPKEHEIYSYYF
KENVLKGRITKKAIKVLTANLFLTMLPFHLEDTNRMISFSLIASILISNKKISKIA*
>tcag_1096669335265 /cdnaId=1096669335264 /pepId=1096669335265 /offset=0 /ttable=11 /length=201 /full_length=201 /orientation=0
RCNTEDMIDVYLKKTKSRVKEVRSLIRDIDEPMVKINSRMCINPLCDEEYFEEHIKKISN
IDKFNIIHGDNTFSNTIADENSKIWFIDPRGVFGSTPIYGDRRYDYAKLYYSAYGNYDSI
NSKDYRIKLDKRNVNLEIKSNGYEEFADLIIKRSGVPKAEIQLIHACIWFALTGYVKEDY
DAVLFAFYKGCQLWTEAVSD*
>tcag_1096676489141 /cdnaId=1096676489140 /pepId=1096676489141 /offset=0 /ttable=11 /length=193 /full_length=193 /orientation=0
DVYLNKTKSRVEEVRSLIRDIDEPMVKINSRMCINPLCDEEYFEEHIKKISNIDKFNIIH
GDNTFSNTIADENSKIWFIDPRGVFGSTPIYGDRRYDYAKLYYSAYGNYDSINSKDYRIK
LDKRNVNLQIKSNGYEEFADLIIKRSGVPKAEIQLIHACIWFALTGYVKEDYDAVLFAFY
KGCQLWTEAVSD*
>tcag_1096679920811 /cdnaId=1096679920810 /pepId=1096679920811 /offset=0 /ttable=11 /length=203 /full_length=203 /orientation=0
KVESRTEDMIDVYLNKTRNRVEEVRSLIRDIDEPMVKINSRICINPLCDEDYFEKHIRKI
SNADKFHIIHGDNTFSNTIADKNNKIWFIDPRGVFGSTPIYGDRRYDYAKLYYSAYGNYD
SINSKQYKIQLDKKNVVLKIKSNGYEEFADLIIKRSGVPKAELQIIHACIWFALTGYVKE
DYDAILFAFYKGCQLWTEAVSD*
>tcag_1096689662725 /cdnaId=1096689662724 /pepId=1096689662725 /offset=0 /ttable=11 /length=185 /full_length=185 /orientation=0
SRVEEVRSLIRDIDEPMVKINSRMCINPLCDEEYFEEHIKKISNIDKFNIIHGDNTFSNT
IADENSKIWFIDPRGVFGSTPIYGDRRYDYAKLYYSAYGNYDSINSKDYRIKLDRRNVNL
EIKSNGYEEFADLIIKRSGVPKAEIQLIHACIWFALTGYVKEDYDAILFAFYKGCQLWTE
AVSD*
>tcag_1096666682349 /cdnaId=1096666682348 /pepId=1096666682349 /offset=0 /ttable=11 /length=259 /full_length=259 /orientation=0
ILDDCIKKTSISKDKLDGEIYYYNNIPVSLTDLFPKFITTCDNGYIMEKINGIPLSRLFV
KETLDSSLMTKLLNTINLIHSSDTNDNTICVNIYESYSNKIKKRYSEYDYSIFENSENMY
NELINYFEDYETNNKGIAGVIHGDPVFSNIILDRSDNFKFIDMMGRINDENTIFGDIFYD
YSKIYQSINGYDEILLNECVSNNYRCLLIKQFHTFIIDKYGIVYLKHIKMITKSLLFTLI
PLHNNENIYKFYALISNI*
>tcag_1096676462695 /cdnaId=1096676462694 /pepId=1096676462695 /offset=0 /ttable=11 /length=155 /full_length=155 /orientation=0
YPWWDQINSALQTDTFTPIHGDPTFSNTIIDKNLKAWFIDPRGSFDKPGIYGDPLYDFAK
VYYSAVGGYDTFNQRKFKLHIDNDTCEILMPEPDCARVAQDVFEELLSDMVSIELLHGLI
WLSLSGYAKDDIDSIIGSFYNGLFWLNRGIKKIL*
>tcag_1096698099587 /cdnaId=1096698099586 /pepId=1096698099587 /offset=0 /ttable=11 /length=145 /full_length=145 /orientation=0
KISNIDKFNIIHGDNTFSNTIADENSKIWFIDPRGVFGSTPIYGDRRYDYAKLYYSAYGN
YDSINSKDYRIKLDRRNVNLEIKSNGYEEFADLIIKRSGVPKAEIQLIHACIWFALTGYV
KEDYDAVLFAFYKGCQLWTEAVSD*
>tcag_1096696351373 /cdnaId=1096696351372 /pepId=1096696351373 /offset=0 /ttable=11 /length=151 /full_length=151 /orientation=0
FEEHIKKISNIDKFNIIHGDNTFSNTIADENSKIWFIDPRGVFGSTPIYGDRRYDYAKLY
YSAYGNYDSINSKDYRIKLDRRNVNLEIKSNGYEEFADLIIKRSGVPKAEIQLIHACIWF
ALTGYVKEDYDAVLFAFYKGCQLWTEAVSD*
>tcag_1096694169023 /cdnaId=1096694169022 /pepId=1096694169023 /offset=0 /ttable=11 /length=283 /full_length=283 /orientation=0
NLNFELGFDFNTSISRKFNDLLISNKFTIKSSNNKKKINNEVSYIETIPEHLKKYFPKIV
DKGDNFYKMQTISGSIYSDLYINNCLNISHIKNILHVLDDFHKCRVKKTDKINDLNIYSN
YNNKFNERIKLIAPKLKKQNNDYFNRIGQYLKIYEKNNLGKFGVIHGDPVFSNIFYTNRN
IKLIDPRGCIGEIKTIYGDIFYDYAKIYQSISGYDSIVNYKEKVVINYNIKKQFELLFKK
KFSEKQFKFLKYITASLYISLIPLHDEENSVKFINLSKKIFK*
>tcag_1096667881121 /cdnaId=1096667881120 /pepId=1096667881121 /offset=0 /ttable=11 /length=198 /full_length=198 /orientation=0
IIEKIQGKHAFEINDLTDKDKRVILVDMLDLLTDLHNKSEKKFNLVESEQVYFDKTYSRV
EKVFSMIPHSQDDSITINGKKCKNLFKKMNTSILDDLKPYVISNKFTVIHGDPTFSNSLV
DKYLRTWLIDPRGYFSLPGIWGDPFYDFAKVYFSAVGNYDFFNRKKFKLHVNNNSVEIMM
ENNTFENISKEIFAEYFG
>tcag_1096682338505 /cdnaId=1096682338504 /pepId=1096682338505 /offset=0 /ttable=11 /length=460 /full_length=460 /orientation=0
IMRSEDIKYVIIQAGGKGIRMGRYAENKPKCLVPVKGIPMIMNTIEKYKDKEIIIIADYK
ADVLEAYLTNFCKHNFTVCQTTEQGTAGGLAKVMDLIPDNEPFILTWADLFFEETPEFEF
DKDLLVGLSDTFKCRWKLENNKFVNEASTDVGVAGFFAFKNKERFSKLSISKSLVRGFLS
ENYEDNEIDSFTLSNCFEVGEVDKYESILVNELNHRFFNEVIIDGDKVTKRCIDPRYEDV
HSKEKLWYNAVSDRLENIPKIYSYDPLTMGRIGGEHLWNLKENKEQLINNFCDALDSLHS
IAEVNPNTDDMIDVYLKKTKSRVEEVRSLIRDIDEPMVKINSRMCINPLCDEEYFEEHIK
KISNIDKFNIIHGDNTFSNTIADENSKIWFIDPRGVFGSTPIYGDRRYDYAKLYYSAYGN
YDSINSKDYRIKLDRRNVNLEIKSNGYEEFADLIIKRSGV
>tcag_1096676919435 /cdnaId=1096676919434 /pepId=1096676919435 /offset=0 /ttable=11 /length=451 /full_length=451 /orientation=0
IMRSEDIKYVIIQAGGKGIRMGRYAENKPKCLVPVKGIPMIMNTIEKYKDKEIIIIADYK
ADVLEAYLTNFCKHNFNVYQTTEQGTAGGLAKVMDLIPDDEPFILTWADLFFEETPEFDF
NKDLLVGLSDTFKCRWKLENNKFVNEASTEVGVAGFFAFKNKERFNKLSISKSLVRGFLS
ENYKDSEIESFTLSNCFEVGEVDKYESILVNELNHRFFNEVIIDGDKVTKRCIDSRYEDV
HSKEKLWYNAVSDRLENIPKIYSYDPLTMGRIGGEHLWNLKENKEQLINNFCDALDSLHS
IAEVNPNTDDMIDVYLKKTKSRVEEVRSLIRDIDEPMVKINSRMCINPLCDEEYFEEHIK
KISNIDKFNIIHGDNTFSNTIADENSKIWFIDPRGVFGSTPIYGDRRYDYAKLYYSAYGN
YDSINSKDYRIKLDRRNVNLEIKSNGYEEFA
>tcag_1096673498013 /cdnaId=1096673498012 /pepId=1096673498013 /offset=0 /ttable=11 /length=277 /full_length=277 /orientation=0
SYEKNFYNFIQKIENIDNLNLFPKIYKIYVNAYSMMYMKNYIPIYKILNNNNEKENENLI
NNIFSKLKKLHSLRKKNVLKLNFLNDIKIEIFDKIKERIKNIEDIINHFPKIKKVNGLFI
QSFEEILKKCSDIIFYYYESVEDYNYNIIHGDPNFSNILIDNDNYDNILFIDPRGYFGRS
EIYGLPDYDYSKILYAISGYDKFNNEYFNIDYLDENEIKFNIPKIDVSKEFINEKFSKIH
HIYVVIIWLGLSEYNKNNLIKCIISYYHGLYLGTLXX
>tcag_1096667414423 /cdnaId=1096667414422 /pepId=1096667414423 /offset=0 /ttable=11 /length=201 /full_length=201 /orientation=0
DIKAEIYDKIINRISIIQPLLNHFPKFKKVNDIYIYDFDFILKWISQYIFNYYELLDNYE
YVIIHGDPNFSNILIHQENDDICFIDPRGYFSTNKIFGPIEYDYAKILYGLSGYDEFNNH
HFKIDSINEHEIKFNIQTIPINKEFIDQTFNKIHKMFMVIIWLGLAEYNKNNIWKCVASY
YHGLYLGTKLFIECQNSNTL*
>tcag_1096688103993 /cdnaId=1096688103992 /pepId=1096688103993 /offset=0 /ttable=11 /length=266 /full_length=266 /orientation=0
IELHGWKPIGFGPIGIFRTREQNGESKFIKKIGGYKYNMTFKHRSFNTICVSDDNTKITK
ESRKHLDGEIYYYLNIPKVVQHMFPSLKCYSNDQKAYTIDYVHGHTFSELFVRERLRLTD
FVKMLESLKELHAIKPSKAESNSIDIYANYVPKLNCRYDPEYYAKFENSVDTCNNLRVSL
LEYQKNHKGRVGMIHGDPVFTNIMLGNTGNVMFIDMKGKLNDTNTVYGDVTYDWAKVYQS
LIGYDIIIHNIVPNEAYASSFIDTXX
>tcag_1096680924105 /cdnaId=1096680924104 /pepId=1096680924105 /offset=0 /ttable=11 /length=242 /full_length=242 /orientation=0
RKFNEIIIGEKITIKNSKNLKILDNEIKFLKNIPKKIKNLFPKLKENGKNFYKMDTIKGL
KFSYLLINNLLTKEDLTNIYKNLCDIHCSKEKIKKKQLNIYKNYNQKIRNRVNHNNNIIK
KFGSENFRKLTNYLVKYEQYNMGNIGVIHGDPVLSNIIKKTNDDLVFIDPRGSLGDEFTI
YGDTNYDFSKVYQSLNGYEHIILDKKIDYDYLKDLKNHFENLLINNKKIDNINTIKFLTS
S*
>tcag_1096671880649 /cdnaId=1096671880648 /pepId=1096671880649 /offset=0 /ttable=11 /length=306 /full_length=306 /orientation=0
IVILLNIIGDFEDSVEILYGDTLFNSLPNEINKDTIGLSESGFNYNWGIYSQNKYQQNNN
ISLDNKNNVLCGYFKFFNIKLLISSIIKSNFYFVESLNYYDKTIKLFNLKLKKWYDFGHL
NSYYNSRKLFTTQRKFNSLVITNDIVEKSSSNKDKILAEAYWYKNIPALLKTHTPSFLEV
SEKKNKYYIEYLYNITLSDLFVFSKLPFVLWQNIINKTFDLLDDFIKQSKYSGTKFTSCF
FKEKTEQRLVKFSKDKNINICEKWIFNGTRYFLKDIINEANEIIDKMEFKNTIMHGDLCF
SNIIYL
>tcag_1096673220051 /cdnaId=1096673220050 /pepId=1096673220051 /offset=0 /ttable=11 /length=280 /full_length=280 /orientation=0
IKNIKFLNFLHSLGHHIIIFTARRMRTHNGNIKKVKKDIEKLTIKQLKSFNIKYDELIFG
KPYAHFYIDDLSIHPTENLNIKLGYYESSDNITRKFNEIIVGEKITIKNSKNLKILGNEI
KFLKNIPKKIKTLFPKLKENGNNFYKMDTIKGLKFSYLLINNLLTKEDLTNIYKNLCNIH
FSKQKIKNNKINIYKNYYQKIRDRINQKDDIIKKFGTENFKKLTNYLIKYEKYDKGNIGV
IHGDPVLSNIIKKTNDDLVFLDPRGSLGDEFSIFGDINYX
>tcag_1096689249809 /cdnaId=1096689249808 /pepId=1096689249809 /offset=0 /ttable=11 /length=167 /full_length=167 /orientation=0
ILGIEIRFLKNIPKKIKNLFPKLKEHGKNFYKMDTIKGLKFSYLLINNLLTKDDLTNIYK
NLCDIHFSKQKVKNKKLNIYKNYLQKIWDRINQNDDIIKKFGRENFKKLIDYLMKYEKYD
KGNIGVIHGDPILSNIIKKTNDDLVFLDPRGSLGDEFAIYGDTNYDX
>tcag_1096669732791 /cdnaId=1096669732790 /pepId=1096669732791 /offset=0 /ttable=11 /length=145 /full_length=145 /orientation=0
IPKIYSYDPLTMGRIGGEHLWNLKENKEELINNFCDALDSLHSIAEVNPNTDDMIDVYLK
KTKSRVEEVRSLIRDIDEPMVKINSRMCINPLCDEEYFEEHIKKISNIDKFNIIHGDNTF
SNTIADENSKIWFIDPRGVFGSTPI
>tcag_1096678330907 /cdnaId=1096678330906 /pepId=1096678330907 /offset=0 /ttable=11 /length=402 /full_length=402 /orientation=0
IMRSEDIKYVIIQAGGKGIRMGRYAENKPKCLVPVKGIPMIMNTIEKYKDKEIIIIADYK
ADVLEAYLINFCKYNFSVCQTTEQGTAGGLASVMENFIPDGEPFILTWADLFFEETPEFE
FDKDLLVGLSDTFKCRWKLENNKFVNEASTEVGVAGFFAFKNKERFNKLSISKSLVRGFL
SENYKDNEIDSFTLSNCFEVGELDKYESILVNELNHRFFNEVIIEGDKVTKKCIDPKYED
VHSKEKLWYNAVSDRLENIPKIYSYDPLTMGRIGGEHLWNLKENKEQLINNFCDALDSLH
SIAEVNPNTDDMIDVYLKKTKSRVEEVRSLIRDIDEPMVKINSRMCINPLCDEEYFEEHI
KKISNIDKFNIIHGDNTFSNTIADENSKIWFIDPRGVFGSTP
>tcag_1096696480113 /cdnaId=1096696480112 /pepId=1096696480113 /offset=0 /ttable=11 /length=192 /full_length=192 /orientation=0
FSIHNNIACTNRSLWQDKTWERFDQIVQQFPEFSGTVQVNGQDIDCTRTVENIDWDLVST
GIVGACHGDLVVDNIIVGEDQIHYIDHRPGVVNDIFYDICKFYHSLRLHNRNLENYHLTQ
DANGYIIKISPSEEDSIRLNQFQLSPIYHQHKRKIELGVGCIWLSMSPLNVDKDLNKFLF
LLGIEQLKKYE*
>tcag_1096682630533 /cdnaId=1096682630532 /pepId=1096682630533 /offset=0 /ttable=11 /length=242 /full_length=242 /orientation=0
MHNSKILVGNSGDKVFLQGNKVIKEAGHYPEKFKQQMEFLMCCDHPNFIDVKPLSETSYE
MERFPTWYDKILTQPITHSVNQLEHLISIIGKFDNIGSDVKTQDYFDKLQLRTGYTYEGK
FDAVSCWGFVHGDLTVSNILHDDDFLFIDPRGTEEQDYYDYGKLMQSFVMEYESHIYNNP
NKKYSKFCKEAEKVMYEWCDEYQLKFFLAVHLLGAVPFFELNERYELAGSFLKKGHELFD
D*
>tcag_1096697060067 /cdnaId=1096697060066 /pepId=1096697060067 /offset=0 /ttable=11 /length=283 /full_length=283 /orientation=0
MDYKDSFSGSKFQLFERNQGVYIKKFYKNFSSRDLESLEKQKNFKSYCVKKYQVHSAYIN
KIDIKRKLITLNYYSGLSGSELILNSDLATHKILNSFLNEYVQNIIKNSKFEKFNEEPYL
KKCDEIKKKILPKHKFLFKKMLKNIHSKLNGIKLNLTGKCHGDLTLSNIIINREKKKIIL
IDFLKTFKETPLQDVCKLIQDLRLYWSSRRLNANNKLRAKIFCDNINPFISIKKPTLYRI
LDLEMSMTLLRILPYVPADDSETIKWLEVSFDKLGYNFYRNI*
>tcag_1096689578071 /cdnaId=1096689578070 /pepId=1096689578071 /offset=0 /ttable=11 /length=303 /full_length=303 /orientation=0
LSGCSLELISDRVLRKYSSSPDYDSRLFKQAVKQRVFSESIYKNIDAPRIHCISKDYFDM
EYIPGHSFVEFFETASINDVEFVKQTLFDYFDQLISTSRYIDPGNKIRYKIDTLRLKTGY
PKLLDYIQTILIRYNLRVPHTFCHGDLTFSNIIFHPNRLFFIDFLDCYIDTFLSDLVKLK
QDLYYLWGLKTQNIQSNRIEQIYRYIWTQLEERYSEYMDETFDILDVMNTLRLEPYLTSE
SHRVILDTIVKSTQLYALSDSANGRSVESIPKHATKMDVDSSNVESLYGYGIDSRTELRL
LR*
>tcag_1096689322683 /cdnaId=1096689322682 /pepId=1096689322683 /offset=0 /ttable=11 /length=244 /full_length=244 /orientation=0
YKNIDAPRIHRIDEDCFDMEYIPGHSFVEFFETATIGDVEFVKQTLFDYFDQLISTSRYI
DPGSKILDKIDTLRPKTGYPKLLDYIQTIVIRYNLRVPHTFCHGDLTFSNIIFHPNRLFF
IDFLDCYIDTFLSDLVKLKQDLYYLWGLKTQNIQSNRIEQIYRYIWTQLEERYSEYMDET
FDILDVMNTLRLEPYLTSESHRVILDTIVKSTQLYALSDSANGWSVESIPKYATEVDVDA
SDVE
>tcag_1096694978035 /cdnaId=1096694978034 /pepId=1096694978035 /offset=0 /ttable=11 /length=227 /full_length=227 /orientation=0
MIMNDGLPPKRVIKELKGHSGNKVTLIDNHKVLYVEKVGDVKRNVERMSALYREMYPVPF
IYDTDGETWMFMEYIHGLDMKEYLIRENVDRLAHFIIKMIDSLSFSSELYDYTGVYHQKL
DFVDSCDDLPFKKQELIDKLPKELPRTNYHGDFTLENIIYEERNGFVMIDPVTIEYDSYI
FDLAKLRQDLECKWFLRETNLRLDVKLQNLQEKIFANFPQTKDDYL*
>tcag_1096669361379 /cdnaId=1096669361378 /pepId=1096669361379 /offset=0 /ttable=11 /length=169 /full_length=169 /orientation=0
QHGTFGYNGEIVYGISSYINELENFFNEVQFETEENIHGNPTLENMMYSFETDKVIFIDP
YEESCIDSRLLDYSQVLQCSRSYYGYINDHSVVIDGTSVMFPRAIPENFKILNDVFEDRI
DPKYKMIVDVFEATQFIRMLPFKCAAGDIDKAIFFYTHACYLLNKVFR*
>tcag_1096679232517 /cdnaId=1096679232516 /pepId=1096679232517 /offset=0 /ttable=11 /length=298 /full_length=298 /orientation=0
FCYILEKENEKIWFVKDKVIKFNIDRSFIKKRFQRSIILKNFVPKIISKSNNFYIYKKVK
GEIISKVLTKRIFLSLLNRCKILWNKKLKKPSINNKKFKKNCKLFYKDKTTERVFMFLKK
YKFSDNYSYINNIKIPNIETLLKNIDWNYLSNGKKSIVHGDLHFENILYSKGKFIFLDWR
QDFANNLYHGDLYYDLAKLMHGFIVSHSSIVENKYKIFEYKKKVQFKINNPDILSKLLKI
FDEWIIKEGYDLKKIKILTSLIFLNIACLHHYPYNKFLFYLGKYELFKSLNDEYYKY*
>tcag_1096695413203 /cdnaId=1096695413202 /pepId=1096695413203 /offset=0 /ttable=11 /length=266 /full_length=266 /orientation=0
KKLSGYVPKINYYKNNLYAYNFVVGNTYSKIVNLKNFKELLFFSKKFWKKNYLKKDKKNK
FYINCEKFYKTKTIDRVKSYLKKNKIKDRSEIINGDKVKSIFKLLKKVNWKELSTGIPVR
FHGDYHFENIVYNKKRFTFLDWRQDFNGLLDYGDVYYDLAKLLHGIIVSHQIVVDNKFSI
NRNKNKIFISIKTIKNYKKIFIYYLNWLIKNNYDKKKVHLLTALIYLNIASLHHQPYDKF
LFTLGKLYLSKILNDKLSKNKLFEF*
>tcag_1096697692899 /cdnaId=1096697692898 /pepId=1096697692899 /offset=0 /ttable=11 /length=524 /full_length=524 /orientation=0
MKINKTVCILTSGKGTRMGSLGLKLAKALHPMGGKAIISHIIDKFPTETEFIISLGFHGN
QVKQYLSIAHKNRKFIFVDVDNYEGPGSGPGYSLLCCKSHLQKPFYFVSCDTLWKNDINW
NQKNNWFGVDNVLIEDSSNYCNLKIENNLIRSISDKKKSDPKYFKAFVGLCHINDYKIFW
NSLEINTTINKEHQISNGISGLISNAKVHPVNVNWTDVGDEEKYKKELKKFENFNFSKSD
EAIYIVNNKVIKFFYNSDITKKRVEKSKIKKNIFPDIKHHCGQFYGYDLVAGETLYKKNN
TSIFNELLNWLHKSVWTSEKIESKYIKDSCYKFYKEKTNSRLKLFFDKYPIINQELPVNG
ESVPSINSILELLPWNNLFNGIATFIHGDLQFDNIIYDNEKNKFTLLDWRQDFAGNMNYG
DIYYDLAKLYGGIILNYDLIKLNLFNYFEEKNQITIDFSQRYQSSKYIKILEKYINDNKY
DLKKVKILVGIIYLNMASLHHAPFDKLLFHLSRLWLYKELKSK*
>tcag_1096678073307 /cdnaId=1096678073306 /pepId=1096678073307 /offset=0 /ttable=11 /length=344 /full_length=344 /orientation=0
YSIPVGEVYGLKNISKKIYAYRFKWSDVGNVKDYEKIKKKQKSNKNILEKNNEKIWFTNK
RVIKFFEDEKIILKRVNRAKILKKYVPRIINYKKNMYAYREIKGETFSNINDINAFKKLL
AHIGKFHKVKKNINSTNLKKVCNKFYKDKTINRIKDFHKKFKIKDNNITLNGTKTYTIKE
ILNKVDWKNLSNGTFANFHGDLHFENIIYSQLNKKFTFLDWRQDFGGNLKYGDIYYDLAK
LMHGLIVSHKSVQNNQFKIKWTKKNIKFSIKSGKIYKKYLSIYKKWIFKNKYDYKKINIL
TAIIYLNIASLHHYPYSLFLYALGKKILTDILIYNKNNIILNK*
>tcag_1096696796463 /cdnaId=1096696796462 /pepId=1096696796463 /offset=0 /ttable=11 /length=480 /full_length=480 /orientation=0
GHLGDQVRSYLTLAHPKHQFIFVTVDRYEGPGSGPGYSLLCCRDFLNEPFYFVSCDTLWT
DEISLDSKENWMGVSPIPLSESQQYCNARTHRNSQSKWIVTEIRDKEPIESDEFQAFVGL
ALIYDTNVFWSSLDQASAQGDRVAGEVQISHGLKALLREKTLSAEKIDWIDVGNEEQYRT
EQKRQLGKDFDFSKTNEFIYQLNGRVLKFFSDFSACEKRARRGSARPNAFPRMIGQKSHF
FAYDFQAGETLYRSIDSDRFKDLLAWLTEVLWEPLEVNAHRKSQACKNFYRDKTFARIEE
YFKKVSLRDSESIVNGVSLPKTQSLLKQVPWDSLENESIPVFFHGDLQFDNILYDFDKKA
FTLIDWRQDFGGEEEFGDLYYDYAKLMGGILLNYDLIKKGLFSYEERGGEIHFNFAKRYL
DDELNQTLEQYIQSRGHDLLKTRILTGLIFLNMSPLHHPPFDHLLYSLGRLRLHQTLNA*
>tcag_1096668347601 /cdnaId=1096668347600 /pepId=1096668347601 /offset=0 /ttable=11 /length=256 /full_length=256 /orientation=0
MYVYEYVKGDVLSKKITKNIFEDLQNVLNEFWNIEDLDDKEIIQFKSVCSEFYKDKTYER
VNLYLDRYPEDINEHTLNSTPCLPIYELLDSTNWKELINGLPSRFHGDLHFENIIYNDKN
NKFTFLDWRQDFGGISEYGDIYYDLAKLLHGIIVPHPSIVDGKYSITESENKKEINIFRE
DNIKNIEGVFKDWISSKGFNLYKVELLCSLIFLNIAPLHHHPYSKFLFSLGHWGLQSIHD
KGMVSWSEIEAYKMK*
>tcag_1096667006149 /cdnaId=1096667006148 /pepId=1096667006149 /offset=0 /ttable=11 /length=294 /full_length=294 /orientation=0
SPVILEKEGEAIWFLDNKVVKFSTDMNFIKNRVLRVKEIVDFVPKIIKSSKHMYVYQKEE
GDVFSNKSNLPLFKKLLEESTIFWQKKNLDKNLKKEFKKNCLSFYRDKTLKRLKKFFDEF
EKKDEKQIINGEKVQTLESLIRLLDWDYLADGLPVRFHGDFHFENIIWNSKKNKFVFLDW
RQDFGGCLSYGDLYYDLAKLMHGLIVSHQIIHKKQFKIEWNYQIINFELIRFQRDVEFES
FFNEWILNNGFDLKKVKILTSLIYLNIAPLHHEPYNYLLFALGKLMLHRQLNY*
>tcag_1096694521009 /cdnaId=1096694521008 /pepId=1096694521009 /offset=0 /ttable=11 /length=264 /full_length=264 /orientation=0
AIRSESLTPYVPKVLDVTENMYSYKKVNGTIFSEAVTTENFKFLLDWLETFHEPVKVNKT
EFKKSCLKFYKDKTYQRVDDYFERFGNSDSDREVINGTKVPSVKSLLDKVDWKWIADGVP
VRFHGDLHFENILVSERNSHNTLPITLLDWRQDFCGRLDYGDVYYDLAKLMHGLIISHDI
INDDLYSFDRSMNEIKYDFLRKNINIDCEDIFVEYINEWGYDVKKVKVMTALIFLNIAMF
HHYPYCHLLFYLGKNLLNKSLEN*
>tcag_1096678940409 /cdnaId=1096678940408 /pepId=1096678940409 /offset=0 /ttable=11 /length=346 /full_length=346 /orientation=0
EMVQDGESYALKSMLSKDVIKGLKYTWYDTGQINNLKKAREVFDNNDFNILEKEEEAIWF
INKKVIKFSNNKEFIRQRVIRSRKLKPFVPAIISIKENMYAYKKIESQVISRIINIDIFK
SLLEHCKVFWEEKILDENESLIFKSTCNDFYKKKTYQRLNNFYCQYNKKDSVTFINDKCV
PTLEMILNNVNWEKLSEGKAGRFHGDFHFENILFDIKKKEFSFIDWRQNFGNYLDIGDIY
YDLAKLLHGLIVSHELISREQYEVKWINDRIFYSIYRENKLLECEKFLYEWCQLNNYEIK
KIKQLTALIFLNIASLHHHPYCLFLYALGKDMLYETLSINEQINV*
>tcag_1096696194463 /cdnaId=1096696194462 /pepId=1096696194463 /offset=0 /ttable=11 /length=341 /full_length=341 /orientation=0
KGLIKHNLKAFFFTWHDTGNMNSFVKANNAISLTKNAFDFSKTEEFLYFVNDKVVKYFKD
KVIVENRYKRSEHLKGLCPEIDCLKSYFYSYQKEDGSVLYDVVNNEIMQELIFWLNNNLW
TKRDIEGSELIQFKASCFNFYYTKTISRLQKYHDKYQFLDQSTYINNLNVPSIQKMFEFI
DWDNMSNGISSNFHGDLQFDNILLKDDGGFLLLDWRQDFSGLLTYGDQYYDLAKLNGGLK
VSYKLIKQNKFFFKKESQGRFKISHERPIELIESKEIFDNFLNKEGFDTLKVKILTSLIF
LNMSPMHHEPFDHFIYNFGKLSLYKALLGSGKIDKGHVSD*
>tcag_1096672683497 /cdnaId=1096672683496 /pepId=1096672683497 /offset=0 /ttable=11 /length=313 /full_length=313 /orientation=0
WKFSSIRQCKKVVPKNKINAHILDKPDEAIWFCQDKVIKFHIDENFIADRVKRSHNLGKF
VPKIIDNSKHMYSYNIVEGNVLSRNPAPKIFKNFLNFMVDFWSKPDSKSFEIEQFYEGCS
NFYKVKTYERIELFLKRFEVIDRKITINGEKVPEYKQVLDLLNWDEISKGVPVRFHGDLH
FENILCTNDKTRPFCLLDWRQNFAGDIHIGDIYYDLAKLNHGLIISHEIINSNQFDISVH
ADSVNFDFHRKNLLFECQEILKDWVHDNQYDWNKVKNMTNLIFLNIASLHDHPYSLLLYY
YGLSSLWNDLHK*
>tcag_1096690577695 /cdnaId=1096690577694 /pepId=1096690577695 /offset=0 /ttable=11 /length=254 /full_length=254 /orientation=0
IKFYKEKNLIKKKFLRSKILYNYVPKINFYKGNIFCYNFIKGKTFSENKNIKNFNLLLDF
SKSLWKKKKLNEKQKKEFHQKCNNFYKLKTYKRINDFIKKYNIKTNKEFINNEEVPNIFE
LLKKINWNELSNGIPVRFHGDYHFENIIFNKRRFLSIDWRQDFSGLLNYGDIYYDLAKLL
HGIIVSHKIVNRDKYFYKKKSKNITISIQKTKNYKAYIINYKKWIIQNNYDFKKVQILTA
LIYLNIAVLHHQPY
>tcag_1096693191793 /cdnaId=1096693191792 /pepId=1096693191793 /offset=0 /ttable=11 /length=253 /full_length=253 /orientation=0
IKLFPTISIYKKQFIQYNFVKGEIFYKLVNEKNFLKLLNLLKKNLWIKLKNKEIKDTCRK
FYFKKTQSRIKLFSKKYKIKKDDIIKINNITIPSIDNLLKKVPWHEIIDGIPSKIHGDLQ
FDNVIFDKKKFTLIDWREDFAGNTSYGDLYYDLSKIYGGIEMNYDFIKKGKFSYNENKKG
VTYNFQSRKKLMDKLELKFRSFLKENNFSLKKIEILKCIIYLNMSPLHEFPFDKLLFSHG
KFELFRILKKYEY
>tcag_1096672235961 /cdnaId=1096672235960 /pepId=1096672235961 /offset=0 /ttable=11 /length=309 /full_length=309 /orientation=0
LGKNTGTKKNYENLITKYEKYNFNKENQQIYISNSKVTKFFDSKRMIKNLFNKANIKKEV
FPENLKVKNNFISYSFIKGNTLYNSYSKKNFISLLNFLEKNLWDDKFSLSKKFIVNCKKF
YYHKTIKRINMFLKKNKSIENNSFRYKGLKLDNVKKILNKINWKYIFDGLPKFIHGDLQF
DNILIKSKNKFKLIDWRPSFGNSVKIGDQYYDFAKLLGGLEINYDLVKKNKFKVKINKGN
INLKIPKRRNSKDLINYFEKYIINKKFDIKKVRILTGLIFLNMSPLHHDPFDKLLFFYGK
YYFTKNLI*
>tcag_1096678672357 /cdnaId=1096678672356 /pepId=1096678672357 /offset=0 /ttable=11 /length=318 /full_length=318 /orientation=0
NLSIENFTWYDTGNDKNYKITKEAFEDKPYDFSKPDEYFYLTNKKIIKLNADKDKVKNLS
VRALKLKTLIPNNFKKSKNTFSYNYYSGQVFYDVANPFLTNKLLNFLDKNLWDKKIKISQ
NEFQNICHNFYKNKTFDRLSSFKKISDFDFDNFIINGKKVKSLNYYLNKINWKSLSEGTQ
SQFHGDLQFDNIIYSFKEEKFKLIDWRSDFGGNIIVGDIYYDLAKLYSGCVLQYNEIKKN
NFDCNIIGKNVTFDFKVSYNITASLREIKKFIISNGYDLYKVQILSSLIFLNMSPLHKEP
FSYLLFFLGYSSLVHSLN
>tcag_1096673260633 /cdnaId=1096673260632 /pepId=1096673260633 /offset=0 /ttable=11 /length=252 /full_length=252 /orientation=0
KVFPKINIKLPNFYSYNFIKGKTLYEEITLDIFKEFLNWLKRNLWIKKKSTYKFIKGCKL
FYKDKTFYRVELFYKKYPNYDIKKINDQPVSDIYTLLNKLNWEEVVRGLPYFIHGDLQFD
NVIRISKNNFKLIDWRQDFSGLLNVGDIYYDLAKMYGGILLNYDLIKKNKFKYLENNNKC
QYSYYTRKENNLLIKIYDNFLIRNNFNINRVNLIVSLIYLNMAPLHNFPFDKMLFAHGRK
LLNNYLSLITK*
>tcag_1096697897213 /cdnaId=1096697897212 /pepId=1096697897213 /offset=0 /ttable=11 /length=521 /full_length=521 /orientation=0
MIGMAEYKVLLTTSGLGSRLGNLTKFTNKSLVRVGDKAVISHIIDSYPNDVEFVVTLGHY
GSHVKQYLTLAHADRQIQFVEVDNYMGEGSSLLYSISLCEEHLQCSFIFHACDTILPKNY
IKDISFSNNWSVGGSGDNSQSYRTINSVNGKIAFINEKGEQNFDYVYVGVSGILEYKKFW
DICKNTLKTLNTSDLSDCHVVRKMNDFHIVEIDEWYDIGNIDALKRTRSKFKGTIQVLDK
EDENIFVFDEFVIKFFHNKKICYDRVLRSESLKGLIPTLLDSTENFYKYEYVTADLMSDV
VDNIKFNNLLQWAKKNLWVEKHQENFTDNALSFYKDKTLMRIEKFLDKHNLSDTVDYING
IEVPKIYDLISEVDFNSIIGKTPTGFHGDFILDNILTTSSVSFTLIDWRQDFNGVIESGD
MKYDLAKLNHNLVLNHDMLYHNYFQIDFSDGINCDVYIKKSLIDCKDILRKFCLENEIDF
NTIEILSSIIWINMAPLHEHPLDMFLYYFGKYNLFNALSK*
>tcag_1096682774971 /cdnaId=1096682774970 /pepId=1096682774971 /offset=0 /ttable=11 /length=248 /full_length=248 /orientation=0
LSGLVPELVASSENFYKYKFVRADLLADTVNITRFINLLQWADSKLWIPKEDESYKDNAL
SFYKNKTLKRISKFLDKYNLEDESDTINGIQVPPVREMIEQINFDCLIGSNPTGFHGDFI
LDNILVNEEGFTLIDWRQDFNGSIDAGDMNYDIAKLNHNLTLNHQVLSNNLFTINSKDEI
TCDVYVKKSHLDCKEYLKNFCESRGISYDDIQVLTALIWINMSPLHEHPLDIFLYYFGKH
NLFLNLK*
>tcag_1096683798923 /cdnaId=1096683798922 /pepId=1096683798923 /offset=0 /ttable=11 /length=432 /full_length=432 /orientation=0
EGSSLLYSISLCEEHLQCPFIFHACDTLLPKDYISCIDFSTNWSIGGVGDNSQSYRTLNC
LNGKISSINEKGEQNFDYVYVGVSGFKDYQSFWNACKDILKSVKTSDLSDCHVIRKMKDF
AVVEIIDWYDIGNIDALKRTRSKIKGTIQVLDKEDENIFVFKDFVIKFFHNKKICYDRVL
RSKSLSGLTPKLLDSTENFYKYEYVVADLLSDTVNRIKFSKLLNWAKENLWVSKEQENFY
GNALSFYKDKTLLRIEKFLDKHNLSDEVDYINGIEVPKIRDLVSQINFEDIIGKKPTGFH
GDFILDNILTSESFTLIDWRQDFNGIIESGDMNYDLAKLNHNLVLNHDMLYHNYFDIDFS
NGVTCDVHVKKSLIDCKGILQKFCEENDINFNGIEILTALIWINMSPLHEHPLDMFLYYF
GKYNLFLALSK*
>tcag_1096681183227 /cdnaId=1096681183226 /pepId=1096681183227 /offset=0 /ttable=11 /length=517 /full_length=517 /orientation=0
ISMAEYKVLLTTSGIGSRLGNLTKFTNKSLVRIGDKPAISHIIDSYPDDVEFVVTLGHHG
SHVKQYLTLAHSERKMQFIEVDNYVGEGSSLLYSISLCEKHLRCPFIFHACDTILPKNYI
ESFEFNSNWSVGGSGENSQAYRTINCVNGKIASINEKGEQNFDFVYVGVSGFKDYVEFWK
VCNEILSAVKTSELSDCHVIRNMSDFSVVEVDDWYDIGNIDSLKKTRSKIKGTINVLDKE
DENIFVIGDHVIKFFYNKKICSDRILRTKNLSGLVPDLISSSENFYKYKFVKADLLADTV
NITQFINLLQWADKKLWIPKEDKSYKHNALSFYKDKTLKRISKFLDKYNLEDESDIINGI
QVPPIREMIEQIDFDNLIGSKPTGFHGDFILDNILINDEGFTLIDWRQDFNGSIDAGDMN
YDIAKLNHNLTLNHQVLSDNLFTINSKDEITCDVYVKKSHLDCKEYLKTYCGFRGISYDD
IQILTSLIWINMSPLHEHPLDMFLYYFGKHNLFLNL*
>tcag_1096698177765 /cdnaId=1096698177764 /pepId=1096698177765 /offset=0 /ttable=11 /length=440 /full_length=440 /orientation=0
VEVDNYMGEGSSLLYSISLCEEHLQCPFIFHACDTILPKNYIQSISFSNNWSVGGAGDNS
QSYRTINCVNGKIASINEKGEQNFDYVYVGVSGIFDYCKFWKICGDTIKSIKTSDLSDCH
VIRKMNDFSVVHLDEWYDIGNIDALKRTRSKIKGTVHVLDKEDENIFIFDKFVIKFFYNK
KICSDRVARTKNLEGLVPTLIDSSENFYKYEFVRADLLADHINNRKFIELLSWANKNLWI
KKEDLSYRENALSFYRDKTIKRIDNFLEKYNLEDSSDVINGVEIPALKYIINQINFDSLI
GDNPTGFHGDFILDNILVKDNGFTLIDWRQDFSGSIDAGDMNYDLAKLNHNLILNHHILS
NNHFQIECKEEVSCDVYVKKSNIECQEYLKNFCYNNGIDYKNINILSSIIWINMAPLHEH
PLDMFLYYFGKYNLFLNIK*
>tcag_1096667296911 /cdnaId=1096667296910 /pepId=1096667296911 /offset=0 /ttable=11 /length=225 /full_length=225 /orientation=0
IYKFTRSIFHFWKDIELSREELNNFKNKCLDFYKVKTEKRINLFFNKFHHKDTITYINGE
RIPKIEDLILELDWNNLKDGIPSEFHGDFHFENILYSYKSKKFIFLDWRQDFANNIKCGD
RYYDLAKLMHGLIVNHKIIQDNLYSINWSNDEINFDLNRKFNLVQCENYFISWLNNNNYS
SRKVYLLTSLIYLNIAGLHHYPYSELLFSLGKSMLYQNMQQVYK*
>tcag_1096673945699 /cdnaId=1096673945698 /pepId=1096673945699 /offset=0 /ttable=11 /length=279 /full_length=279 /orientation=0
WYENLPKELQIYTPKLLGKFSNSGISGYETEYLYLTPLSDLATFGRLPNYVWQRIFQCCD
DFLLTAKKFKPEQELKNLDQLFLSKTQERLLVFGKESGIDLSRSWRLGDNQIPSISKIAE
DAASCIPRSSDNFIQVIHGDFCFSNILYDFRANIIKLIDPRGIMPEETPSIFGDVRYDIA
KLYHSAIGCYDLIVSGYYEINYFTDYSVGLTLPTDPQLQQRQEIFKERTFGDLSITEACA
HPISILLFLSMLPLHADNKDRQIALLANAFRLYLELDK*
>tcag_1096675682783 /cdnaId=1096675682782 /pepId=1096675682783 /offset=0 /ttable=11 /length=229 /full_length=229 /orientation=0
LSELKIKDFIHLIDQMHKNFWKIKKNVNLKKFKENCLNFYKHKTISRIDTLLNQRIVNDD
LTYINNYKVLKINELLNKVNWNKLSVGVPTNFHGDFQPENIIMKNKQITLIDWREDFDGN
KTVGDIYYDFAKLEHALLVNGEIIRSKKYNVKIENNKVKYRIAVKKNLINFRIYFHKYLI
KNGYDLYKVKLLSSLIYLNIAPLHDYPYNEFLFYYGKLNLTKTLNGDK*
>tcag_1096699868767 /cdnaId=1096699868766 /pepId=1096699868767 /offset=0 /ttable=11 /length=522 /full_length=522 /orientation=0
MKTLCVLTAGKGSRLSGYSKLVNKALLPINKKAAISHIIDNFPKDTKLVIAIGHLGDQVK
DFLTISYPKRKIIFVKIKNYAGKKSGPGKSLLACKKFLKKDFYFASCDTIWTKKIKNKEI
HNWMGVSKKLFYNPREYCNLLSNNKKIINIKDKTYASKKYKHFIGLAYIKDHDLFWSGFE
LAKKNVGEYQVIDGFRNLIKFSNIKEKKLEWYDIGNYKNYHFTLNKFEKFNFRKTSEFIY
INKNNIIKFINSNSKIKKLINRTKQIKLFPPITRSKKQFIQYKYVKGEILYKLVNRKNFS
KLLNYLNKNLWCDLKKIGIKAICKKFYHKKTLDRINLYFHKYNLKKDNIKNINKIDVPPI
DELLTKVPWNEIYDGIASKIHGDLHFDNIIFDKKKFTLIDWREDFGGSVKYGDLYYDFSK
LYGGIEMNYDIIKKGKFSYKEKIKKISYHFQSRKKLMNKIKTQYEKFLTLNNFSLKKVKI
IKCLIHLNMSPLHEYPFDKLLFSHSKLELFKVLKEYEYISK*
>tcag_1096682827429 /cdnaId=1096682827428 /pepId=1096682827429 /offset=0 /ttable=11 /length=287 /full_length=287 /orientation=0
YKIIAEAEWYENLPMELQIYTPKLLGKFSNSGISGYETEYLYLTPLSDLATFGRLPNYVW
QRIFQCCDDFLLTAKKFKPEQELKNLDQLFLSKTQERLLVFGKESGIDLSRSWRLGDNQI
PSISKIAEDAASCIPRSSHNFIQVIHGDFCFSNILYDFRANIIKLIDPRGIMPEETPTIF
GDVRYDIAKLYHSVIGCYDLIVSGYYEINHFTDYSVDLTLPTDLQLQQRQEIFKERSFAD
LSITEACAHPISILLFLSMLPLHADNEDRQTALLANAFRLYLELDK*
>tcag_1096700190913 /cdnaId=1096700190912 /pepId=1096700190913 /offset=0 /ttable=11 /length=456 /full_length=456 /orientation=0
LAYPDKKITYVPVENYDGEGSSLLYSMSLCKDELQCPFIFHACDTVVEKEEFDFSSNWVA
GHKNGSSFQYRTLNVRNESLLKINEKGEEFFDYVYIGLCGIKDYELFWKYTDEILEETTA
SSLSDCHVLTKMMDHSDFSFVNYKTWYDIGNVDSLKKSREAIPDRFHLLDKEDESIFIFD
DNFVIKFFYDKQVCWNRIDRMLALKGLTPRYLASTDNFYKYEYVNGETYSRVVDSKNFKK
FLKWAKNNLWKKTDVDISEICEDFYFNKTYKRVVKYLTDNGMGTDSPCSINGKRIPSIFD
LIKKIDKKYISSAEGYQFHGDCVLENIIYFSMGPDQGEYTLIDWRQDFGGDTYNGDIYYD
LAKLKHNLTVNHDILDKELYNINIDGKNINVDILRSNEKCECVKVLEDFIDDMGLDNKKV
DIIKSLIWLNMAPLHPQPIGDFLFYFGKYNLYLNL*
>tcag_1096694448959 /cdnaId=1096694448958 /pepId=1096694448959 /offset=0 /ttable=11 /length=430 /full_length=430 /orientation=0
KKSVLQVLKKINNKNEDIKMLHGDNLLLEKISNKKDVVGIVSRKELYNTHEVINIKNKEY
IWSGYFNFSKKKLFIKCLTKSNNFVNAIKIYNSKKKLNYSFQKKWFDLGHVNTYFKSRSS
IISSRHFNTIKASENVIIKTSFDKIKIKSEYLWLKNLPKNLKKYTPKLIEFKEFKKISQY
SIEYLPLNPLNEIFVYGKNPILFWEKVFSIIKKLLKDFRNIKKINNKIINKNSNWLIETK
SNLRLKLLSNLNFIDINYNYFYKNRKMPSLSDITKFCISKSKKNRVLPAVIHGDLCLSNI
LFNSRINSIKVIDPRGTSYNNLTIYGDQNYDLAKLTHSIVGMYDHIISGQYTLLNYNLKS
MEIKFETTERVKNIQNLFINKIIGYKKFKDILPQVILLFINMLPLHKDKKDIQKAIFANC
LRLYSLYQK*
>tcag_1096683297971 /cdnaId=1096683297970 /pepId=1096683297971 /offset=0 /ttable=11 /length=256 /full_length=256 /orientation=0
NNAGTYFFSEDTVMPSWSEFFLTLRNILWEFSHVQPYTKWSQETITNAARDMYITKTEKE
YQNFYDGWHDKFECLFLDQLPNHQIYINKQQYLPFEAVWPQIKIYIEQNMLSFTPSLIHG
DCCFSNILYGPEKNIIRFIDPRGSFGPKGVYGDIRYDVAKLYHSVDGMYEAFIMDKFKVK
QNGNFYDIIVKDDLEIDWAKQEFEWAFFPQFNKKEIKIIQGCIFIGMCARHYDSMERQRA
MYLTGIRLLNEALYL*
>tcag_1096687747437 /cdnaId=1096687747436 /pepId=1096687747437 /offset=0 /ttable=11 /length=273 /full_length=273 /orientation=0
NKVIKFFYNKKKNLDRIERLKYLNNLTPKILAVSENFHSMEFINSKPLSKIYKSGIIYKL
LNWTHENLWSSEVNIDLNLFKESCLKFYKDKTLSRIKKGLEEKTIVDYSKINGCFIEDIY
SMMGKIDFNFLSDGQPGYFHGDFILDNILIKGDKFVLIDWRENFGGNKEYGDIYYDLAKL
RHNIFFNHENINNNMFEIKMNNENVIVDMKCNFFLINQLGEFEKFVREHKYDLRKVKIIT
SLIWINMAPLHSFPLSNFLFNLGKYNLFLSLQ*
>tcag_1096668950605 /cdnaId=1096668950604 /pepId=1096668950605 /offset=0 /ttable=11 /length=268 /full_length=268 /orientation=0
GSEYWMDLEMYDYQNVGKYMLGENIMPSWAEFFTSLRDILLEFGTLKPYSVWTDEDITTA
AHDMYITKTEKEYQNFYDGWKDKLEYVFADQLIDQTLYINDTLYKPFEIIWPDIKDYILK
NMLHFTPSVIHGDCCFSNILYGPDANIIRFIDPRGSFGKKGIYGDIRYDVAKLYHSVDGT
YEAFIRDKFGVTQNKNKYELHVKDTGEISWAKNEFEHIFFPEFDKKEIKILQGCIFIGMC
ARHYDSLERQRAMYLTGIRLLNEALEL*
>tcag_1096679325367 /cdnaId=1096679325366 /pepId=1096679325367 /offset=0 /ttable=11 /length=269 /full_length=269 /orientation=0
LKVFCPQLISEYSDTLSGYSTEYLNLESLSELFVFGRLPYFVWEQILESCGNFLNFSSQH
LRREVSSDELYGTYFEKTMGRIRNFSDQINLKLKEELSVSGEKCPSIEKIVENCFTQIVQ
SHLSEGCLIHGDFCFSNILMDFRSMRIKLVDPRGSDWTGHFSLTGDFRYDLAKLGHSAIG
LYDSIISGRYDVLRCGNDFRLEVFDPSKGEVGKILKRVRVNGRNYSDWDIEPIVILLFLS
MLPLHRDDERRQMAFLANALKLYREWEK*
>tcag_1096667989569 /cdnaId=1096667989568 /pepId=1096667989569 /offset=0 /ttable=11 /length=331 /full_length=331 /orientation=0
MEKLVTRAYNRFEVDETRGVIRKLSATPRLRDEIQYYVKLVNSHPQQSAFFPKLYQWSDD
NGNYWMDLEMYDYPNLGKYLLAEDMLPHWGVVFEKLKNILTSWSETYPYTAWSKEEIRQA
AFDMYITKTEREQKAFYDGWKDKIECIFLDQVRNHQIYINKKEYKPFEIIWLQVKKYIEE
NMLDFTPTLIHGDCCFSNILYGKDKKIVRFIDPRGSFGKDGIYGDIRYDVAKLYHSVDGT
YEAFINDRFTVEGHGNVHDINIKGHMARVEMNHALDSFEQTFFPTFNKKQIKILQGCIFI
GMCARHYDSLPRQHAMYLTGIRLLNEAMDL*
>tcag_1096697838025 /cdnaId=1096697838024 /pepId=1096697838025 /offset=0 /ttable=11 /length=297 /full_length=297 /orientation=0
QYYVKLVNSHPQQSAFFPKLYRWSDDNGNYWMDLEMYDYPNLGKYLLAEDMLPHWGVVFE
KLKNILTSWSETYPYTAWSKEEIRQAAFDMYITKTEREQKAFYDGWKDKIECIFLDQVRN
HIIYINKKEYKPFEIIWLQVRKYIEENMLDFTPTLIHGDCCFSNILYGKDKKIVRFIDPR
GSFGKDGIYGDIRYDVAKLYHSVDGTYEAFINDRFTVEGRGNIHDINIKGHMARVEINHA
LDSFEQTFFPTFNKKQIKILQGCIFIGMCARHYDSLPRQHAMYLTGIRLLNEAMDL*
>tcag_1096681544119 /cdnaId=1096681544118 /pepId=1096681544119 /offset=0 /ttable=11 /length=474 /full_length=474 /orientation=0
IYITLPESFAEGKEGINIFKKLNVRYVYVPDNLNLAESLTYSLNVIPDNSQNVRILHGDT
LIYDLPEELDLISIGAPQGEYDWEYETQSSDTIDEKMVWAGFFSFSDKNELIRCLTLCER
DFVKAIRNYSSKYPVKNIKTDQWLDFGHLSSYFLSRISVTTERSFNTISIKDGILRKSGT
ISEIIQGEEFWYKNIPLPIKPYIPQLIDAGKNKDGKHYYCLEYLSLLPLNELFVFGRNLT
SFWRRQFELINKFLETCKENFPEDHSYKKKVIADTLWFFENKTIMRLDDYLSSSTLSLSS
ILVTSNSKNYTIKEIRDCCIEKALSLEEIPSVLHGDFCLSNILYDSRSNRLKVIDPRGIS
GDGEFTIYGDQKYDIAKLAHSFIGLYDLIIAGNYRLEVDSHGIKTIIFDLDNRMKMIQEL
FISKILCKTSPTKEIIPLVILLFLSMLPMHADRPDRQEAMILNAGRLFKTYLL*
>tcag_1096682413889 /cdnaId=1096682413888 /pepId=1096682413889 /offset=0 /ttable=11 /length=337 /full_length=337 /orientation=0
ILEKGILKKNIQAYIGIAGVFDYKIFWKAMHEGGKTAIDQGESFAMNAILKKNFINAYKF
KWFDTGNVESISEAKNEYRQPDEPNILEKENEAIWFVGDNVIKYSDDTKFISNRVKRAKE
LKEFVPSINVKGNNMYSYKKISGKVLSEAITLPIFEDFMNECKKFWIIKKLDNEDKKIFN
KNCLNFYKNKTFERISLFYKNFSQKDNAEYINDKKVPTLNNILNDIDWDWLSDGCSGRFH
GDFHFENILYSEAKKTFTFLDWRQDFAGDLYIGDIYYDLAKLMHGLIINHGIIANGNYSA
SWVKNKINYDFDRKETLINCEKILEEWILENNYDLKK
>tcag_1096698371417 /cdnaId=1096698371416 /pepId=1096698371417 /offset=0 /ttable=11 /length=208 /full_length=208 /orientation=0
LPKTKSFHTLLKFYKTKTLNRINNYFIKNELVDKAVTINSFKVPKVNDMIKKINWRWLCD
GEMTQFHGDYHFENILFHKKNRSFTFLDWRQDFQGNVKYGDIYYDLGKLLHGMIVPHKAV
VEKKFSFIMKNEDTFTINIKTSKNLEKCKKYFYYWLKKNNYDIDKVEIITSLIFLNIATL
HHKNYDDFLFNLGKFNLYKVLKNKKLL*
>tcag_1096679389763 /cdnaId=1096679389762 /pepId=1096679389763 /offset=0 /ttable=11 /length=315 /full_length=315 /orientation=0
MRQFTARAYNNFKVDKLRSILDKSSDTQRLSDEIDYYKEVHKTPLSCFFPRLFFSKQGVN
NTLTLEYYGYDNLANYSGDWGNVASKLDSVLDIYHSMEDKSLSGHEVVAYKRQMYVDKTL
NYHNELINDFDFFKSLNKNKKILVNKKELYSFSFIWEDIVELINKTLLNPRPFSIIHGDM
CFSNILYDEARDIIKFIDPRGSFGKKHIYGDPLYDIAKLMHSFSGFYEYIIYDNFSCKYE
GNCIEFEFENNSLHKAQKIFKSYGRFNDKQAKLIEGLIFIGMCSRHYDSEERQVVMYATG
LKILNDILDDEHMC*
>tcag_1096680507067 /cdnaId=1096680507066 /pepId=1096680507067 /offset=0 /ttable=11 /length=521 /full_length=521 /orientation=0
MVGYKVLITASGLCSRLGNLTKFTNKGLVRIGKKPALSYIIESYPDDVEFVVTLGHYGNQ
VEQFLNLAYPDKKITYVPVENYDGEGSSLLYSMSLCKDELQCPFIFHACDTVVEKEEFDF
SSNWVAGHKNGSSFQYRTLNVRNESLLKINEKGEEFFDYVYIGLCGIKDYELFWKYTDEI
LEETTVSSLSDCHVLTKMMDHSDFSVVDYKTWYDIGNVDSLKKSREKIPDRFHLLDKEDE
SIFIFDDLGPCNFVIKFFYDKQICFNRIDRMLALKGLTPKYLASTDNFYKYEYAEGDTYS
RVVDANNFKKFLNWSKDNLWKKNDKDISDICEEFYFTKTYKRVVKYLTDNGMGTDSPCVI
NGEEVPSIFDLMVKIDKDYISSAEGYQFHGDCVLENIIHKDGNYTLIDWRQDFGGDKYNG
DIYYDLAKMKHNLTVNHDILDKELYNIDIDGKDINVDILRSNEKCECVKVLEDFVNENGL
DNKKVDIIKSLIWINMAPLHPQPIGDFLFYFGKYNLYLNL*
>tcag_1096670500931 /cdnaId=1096670500930 /pepId=1096670500931 /offset=0 /ttable=11 /length=309 /full_length=309 /orientation=0
IRKLSATPRLRDEIQYYVKLVNSHPQQSAFFPKLYQWSDDNGNYWMDLEMYDYPNLGKYL
LAEDMLPHWGVVFEKLKNILTSWSETYPYTSWSKEEIRQAAFDMYITKTEREQKAFYDGW
KDKIECIFLDQIHNHQIYINKKEYKPFEIIWLQVRKYIEENMLDFTPTLIHGDCCFSNIL
YGKDKKIVRFIDPRGSFGKDGIYGDIRYDVAKLYHSVDGTYEAFINDKFNIESHGNLHDI
NIKGHMARVEMNHALDSFEQTFFPTFNKKQIKILQGCIFIGMCARHYDSLPRQHAMYLTG
IRLLNEAMD
>tcag_1096685153801 /cdnaId=1096685153800 /pepId=1096685153801 /offset=0 /ttable=11 /length=367 /full_length=367 /orientation=0
EKGEEFFDYVYIGLCGIKDYELFWKYTDEILEETTVSSLSDCHVISKMMDHSDFSVVDYK
TWYDIGNVDSLKKSREAIPDRFHLLDKEDESIFIFDEDFVIKFFYDKQICFNRIDRMLAL
KGLTPKYLASTDNFYKYEYAKGDTYSRVVDANNFKKFLNWSKENLWNKNGKDISDICEEF
YFTKTYKRVVKYLTDNGMGTDSACVINGEEIPSIFDLMVHIEKDYISSAEGYQFHGDCVL
ENIISKDGNYTLIDWRQDFGGDKYNGDIYYDLAKLKHNLTVNHDILDKELYTIDINDKIV
KVDILRSNEKCECVEILEDWIETEGLDNRKVDIIKSLIWINMAPLHPQPIGDFLFYFGKY
NLHLNL*
>tcag_1096684318805 /cdnaId=1096684318804 /pepId=1096684318805 /offset=0 /ttable=11 /length=247 /full_length=247 /orientation=0
LNYKGKNLYAYEWIDGSTLYDHDSIQVWDQFLNFAENNLWKVFETASESFNDLCKNFYYT
KTFDRLELFLDRRDKSFAEKHIVNGSKVKSIYELLNQFNWEHLFEGIPTKLFHGDLQFDN
VLYGNDQKFYLLDWRQDFAGSNVGDVYYDLSKMYGGIIMSYKLMKDENNFSCFVDGELVN
YDYLTSNNLELFQSKYEKWILKNGYDLNKVKLITSLIFLNMAPLHEEVFGNLLFFKSKQM
LQQIND*
>tcag_1096693966319 /cdnaId=1096693966318 /pepId=1096693966319 /offset=0 /ttable=11 /length=256 /full_length=256 /orientation=0
SRIDRMLALKGLTPKYLASTDNFYKYEYAKGDTYSRVVDANNFKKFLNWSKDNLWRKNDI
DISDICEEFYFTKTYKRVVKYLTDNGMGTDSPCVINGEEVPSIFDLMVKIDKKDISSAEG
YQFHGDCVLENIISKDGNYTLIDWRQDFGGDKYNGDIYYDLAKMKHNLTVNHDILDKELY
NIDIDGKDVNVDILRSNEKCECVKVLEDFIDEIGLDNKKVDIIKSLIWLNMAPLHPQPIG
DFLFYFGKYNLYLNL*
>tcag_1096691084341 /cdnaId=1096691084340 /pepId=1096691084341 /offset=0 /ttable=11 /length=195 /full_length=195 /orientation=0
ILSEVITLPLFRKLLNECKKFWKKENLSKKHEAKFIKTCRFFYANKTKERVNQFYRNFNK
KDKKETINGELMPSLNDLFKLIDWDSISAGLAGRFHGDLHFENILWNNNKKKFTFIDWRQ
DFGGNLHIGDIYYDLAKLLHGLIVSHQIILKNKFSIKWYSKEIVFKLKRKKILIQCEKYL
EEWCSINNFNISKVR
>tcag_1096693701299 /cdnaId=1096693701298 /pepId=1096693701299 /offset=0 /ttable=11 /length=254 /full_length=254 /orientation=0
DILDLIPKNLEFSVEEKPFIKLEYIKHPTLSELWLYSEFPKVFWKDIIMELFKIIQKFKK
YNLNVTKQEYHLMYFQKTLNRIEEIITKNQLFREVFEQDFIFINNKKLKNWSLMKDEINA
RINSMYNEKDNCLIHGDLYFANILYDSEKNMFKLIDPRGKWGNTLGGDIKYDIAKIRHSV
VGCFDTITNGLYSIKHEEINKIQYNVFKPKNYEIISNELDNNIKKNWNLDEIKMIEGLLF
ISMLPLHSDNIERQ
>tcag_1096679778081 /cdnaId=1096679778080 /pepId=1096679778081 /offset=0 /ttable=11 /length=330 /full_length=330 /orientation=0
IREYDENLMEFTTRAYNKFEYNSKTRASIIKSSKEDRLLGEIEYYQNLPKELQVYFPRLL
NSSINDSVYFMELEYYAYGNLGNVMTTKDYDFDFWDKAFEFIFSYINNYKESTTISASKE
DSLLMFIDKTEKEYSNLMNGFEFFSQFKDTKEFIFNGKVLKSFETIWESVKNYIASSTLC
ESFYFIHGDLCFSNILYGVNNITNDVILKFIDPRGIFGKTKFFGDLYYDLAKISHSCNGG
YEFFIYDKFDVSNLKNEFNLTYHNEQRKKDVNNQFLSISEQYKFDYTKIKLIEGLIFVGM
CARHYDSLNRQKAMLLTGLNILNDVYENL*
>tcag_1096679560885 /cdnaId=1096679560884 /pepId=1096679560885 /offset=0 /ttable=11 /length=193 /full_length=193 /orientation=0
SCKDFYQKKTIDRLKKFKDKYPNYKEKGTINGKKIPPIQVILDKLPWSELFIGYPVFMHG
DLHFDNTIFDRKSKKFTLIDWRDEFSGHINLGDIYYDFAKLYGGLILNYDLIKENKFIYK
ESSKGVIFSYESRDFSKYVKIFEDFILSENFNLKKIRILVGLIYLNMSPLHTKPFDKLLF
NLSREFLSREIN*
>tcag_1096674757737 /cdnaId=1096674757736 /pepId=1096674757737 /offset=0 /ttable=11 /length=334 /full_length=334 /orientation=0
IVIHMEVDINFITRAYNTFEINKFGIITKISKDSKLIDEINYYKQIEKIPLVSSFFVRHY
DTSIGNENKIQLEYINYNNLYEQIIDDNTEYTTLKGISTALCEILSTFHKNTPDNIHLYH
DSCEKMYKDKTLNEYKKLIDSNTYFFKLSLHKKLNINGIKYNNFESIKFEILNYITKLLC
NNFDITIVHGDFCFGNILASHNENKKITSVKLIDPRGSWGVNGIYGDPRYDVAKLYHSFD
GKYEYLTNKKYKLIELNENSFEYQYEQNKNIDIIKDYMIEDIQRLLKYDIREYKLIEGLI
YIGMCARHYDSIDRQKMMYLTGIKLLNEFLESI*
>tcag_1096677639041 /cdnaId=1096677639040 /pepId=1096677639041 /offset=0 /ttable=11 /length=181 /full_length=181 /orientation=0
INLFQEEFEYFDNSSQINGKSYPKLESILSNLNWDIIYDSIPCTFHGDLHFENILKTKEG
FTLIDWRASYGDLITHGDLYYDLGKLLHGLWINHKIIRENHFEISIAGTNVMFDIYQKKS
LVECEGILKQHTEKMNYSWSKVQIIASLILLNIAPLHHDPYAKLLYFYGKEKLLGLVENQ
*
>tcag_1096667572547 /cdnaId=1096667572546 /pepId=1096667572547 /offset=0 /ttable=11 /length=190 /full_length=190 /orientation=0
IKIKHLIELMIFIKKNNFQDKKTIINGIKTEKLEHYLKKVDWKYLSFGKISNFHGDLQFD
NIIFNPKNKIFKLIDWRSDFNLNTNYGDLYYDLAKLYAGSILSYHEIKKGNFNFEIHNDN
IFFDFASNYTLNESKKEIEKFILKENLDLKKIKLITSLIYLNMSAMHTDPFSHLLYFLGL
SRLRDYFNE*
>tcag_1096696483683 /cdnaId=1096696483682 /pepId=1096696483683 /offset=0 /ttable=11 /length=423 /full_length=423 /orientation=0
RKIKFVVIKKYSGTGSGPGYTLYQCRKYLQCPFIYSSCDTIVLEKVPPPNSNWLGISKVK
NTERFLIIEKKKSDNMFFLYDKKRKIEIDEEKKYFNAFIGLAGIKDYKNFWQGFSNNSEL
KDNELQISNGLNYILSTAKLKKFKWLDTGTNESYLDTLNFFNDNTLRKPNACTYIGNGKV
IKFFKEKSKVIKLKNRSKNLKHFAPKSVNAKSNYFFYDFAEGKLLSELKMNDFVHLIDQM
HKKFWKLKKKVSIKKFKKNCLKFYKEKTLSRINVLLNQRIVNDNLEFINNHKVEKINNLL
KKINWTRLSMGIPSNFHGDFQPENIVIRNKKITLIDWREDFDGNEKVGDIYYDFAKLEHA
LLVNGEIIRNKKYYVKITKNKVKYKIATKKNLISFRKYFHNYLINNKYDLRKVKLLSALI
YLN
>tcag_1096689040903 /cdnaId=1096689040902 /pepId=1096689040903 /offset=0 /ttable=11 /length=163 /full_length=163 /orientation=0
INGMHIPSIKDLISEIDFSSLIGFPSGFHGDFILDNILVNDNNFTLIDWRQDFNGSIDAG
DMRYDLAKLNHNLVLNHEILANNQYSIDFTNGIRCDVLVKKSLLDCQQLLKSFCEVNGIS
YKKIQLLTSLIWLNMSPLHEHPLDMFLYYFGKYNLFVNLRSN*
>tcag_1096670745313 /cdnaId=1096670745312 /pepId=1096670745313 /offset=0 /ttable=11 /length=162 /full_length=162 /orientation=0
INKIKYNNIKFLLSKIDWDYLCDGIPVFIHGDLQFDNIIFGGKFSLIDWRQDFAGSFYGD
KYYDLAKLYGGMLINYDRIKQNKMSYFENKNNIYFSIQNRAIMKDIIKIYKKFLFNNNYD
FKKISIITSLIFLNMSPLHNYPFNKICYCMGKKMLKESLLK*
>tcag_1096684499411 /cdnaId=1096684499410 /pepId=1096684499411 /offset=0 /ttable=11 /length=492 /full_length=492 /orientation=0
MTNMAEYKVLLTTSGLGSRLGNLTKFTNKSLVRVGDKPVITHIIESYPDDVEFVVTLGHY
GSHVKQYLTLAHPERQIQFVEVDNYMGEGSSLLYSISLCEEHLQCPFVFHACDTILPKNY
IESISFSNNWSIGGTGDNSQSYRTINCVNGKIASINEKGEQNFDFVYVGVSGIFDYDKFW
EICGDTLKSIKTSDLSDCHVIRKMNDFSVVHIDEWFDIGNIDALKRTRSKIKGTVHVLDK
EDENIFIFDKFVIKFFYNKKICSDRVARTKNLEGLVPTLLDSSENFYKYEFVRADLLADH
INNRKFIELLSWANKNLWIKKEDLSYRENALSFYRDKTVKRIDNFLEKYNLEDSSDVING
VEIPPLKYIINQINFDSLIGDNPTGFHGDFILDNILVKDNGFTLIDWRQDFSGSIDAGDM
NYDLAKLNHNLILNHHILSNNHFQIECKEEVSCDVYVKKSNIECQEYLKNFCYNNGIDYK
NINILSSIIWD*
>tcag_1096677925675 /cdnaId=1096677925674 /pepId=1096677925675 /offset=0 /ttable=11 /length=495 /full_length=495 /orientation=0
MKTICILTAGKGIRLNEYSSLVNKALLPINKKAAISHIIDNFPVDSKIVVAIGHLGGQVK
TFLKFCYPKRDIKFVRIKNYSGKGSGPGKSLLQCKRFLNKSFYFVSCDTIWKEKIYKKEK
ANWMGVSKKLFFNPKHYCNLLSKNSKIILMKDKQFAPKNFKHFIGLAYIKDHDLFWSAFK
DMKKRAGEYQVTSGFRELINSKVVKEKKLEWNDIGNLDNYNSTLQKYEKFNFRKKNEFIY
LNKERIIKFINSKKKIDRLNIRSKNNKSFPTITKKKDQFIQYKFISGNIFYEDASVKKFL
KLLNFLSKKFWKKSSKININSICKKFYYFKTLKRINSFFKKYNMKKDTFLSINRKKIPNI
KELIDLIPWKNIFKGVPSNFHGDLQFDNIISANKKFYLIDWREDFGGNLNYGDLYYDLAK
LDGGIEMNYDLIKKGKFLIKENKNQVFYKFTSRNKLMKKIKFEFNKFLKKNDYSEEKVEI
IKCLIYLNMCPYTKL
>tcag_1096682288345 /cdnaId=1096682288344 /pepId=1096682288345 /offset=0 /ttable=11 /length=314 /full_length=314 /orientation=0
MITRPFNNAYVDGNDFIKVSKSERLFEEINYYYKIQDLEQKNLFAEFKGDVSDPYIYGLR
LKHYHYKNLYESLIDGIDPNEIFSAITHVLESLHHQDFKQMANSSKGCNNTILIEKTEKE
FAIFRKQPNIFLNHFINKNLININGVDCLHFDFIWPIIKNIIKIKFLEFNPTVIHGDLCF
ANILWDSNNKKCILIDPRGSYQIKGIYGDPDYDFAKLMHSLNGCYEQIIYNHYEFKVNEN
LITFKFKNDFEFLKNKLINYIDKNKIQKIKLLEGLLFISMSSRHYNNEEHQFIMYCTGLK
ILNQFIKENQSNF*
>tcag_1096697896403 /cdnaId=1096697896402 /pepId=1096697896403 /offset=0 /ttable=11 /length=323 /full_length=323 /orientation=0
MKFRPFNSFQIVDDKFIKLSQSDRLADEIFYYYSIQKFPQKNLFAEFYGDVSDGNSYALV
LKNYQHKNLYENFKNNSKLINLQIIDNLLECLSSLHSGLPPNYNDSNSFNKKILIEKTEN
EFEIFNKQSNILMNHFKNKSIININGVNCLHFDKIWGQIKSIIISNYLHADLSLIHGDFC
FANILLNDENQFILIDPRGSYHLRGCFGDKAYDYAKLLHSFHGNYEQIIYDDYKLLLEKD
KVSYTFNLDFTIFQDYLSKKLDPLLFRKSKLIEGLLFISMCSRHYDNEEHQFIMYCQGLL
ILNSIYKESIHDLNPLITKSAC*
>tcag_1096688228561 /cdnaId=1096688228560 /pepId=1096688228561 /offset=0 /ttable=11 /length=300 /full_length=300 /orientation=0
ISKMMDHLNFSVINYRTWYDIGNVDSLKKSRKAVPDKFHLLDKEDESIFIFDDNFVIKFF
YDKQVCWNRVDRMLALKGLSPNYLASTDNFYKYEYAKGDTYSRVVDANNFKKFLNWSKQN
LWKKNNADISDICEEFYFTKTYKRIVKYLTDNGMGTDDVCFINGEEVPSIFDLIKNVDKE
YISCSKGYQFHGDYVLENIIHNNGDYTLIDWRQDFGGDKYNGDIYYDLAKLKHNLTVNHD
ILDKELYIIDVNNKIVKVDILRSNEKCECIKILEDWIESEGLDNKKVDIIKSLIWINMXX
>tcag_1096689108751 /cdnaId=1096689108750 /pepId=1096689108751 /offset=0 /ttable=11 /length=276 /full_length=276 /orientation=0
IKTLNYYSKDHILPKPDEYFYKEKNLVIKYFKNENKALGRYERSVYLKNLTPLLIHKKSK
NFISYKYIPGKLLSNVKNKIVFDKFLYFCNQNLWNDNYKKFNYKNELKKLNFACNEFYKK
KTYKRVSEYFDKYKGKDENSIINNQRVPKTKELLNKINWKEICKPHPVLFHGDLQPENII
YTKKKKFCLIDWREDFGGLKILGDLYYDLAKLHHALIVNGQIIRQNRFKVESKNDKIFLS
IQKRAHLLNYLKKLEVFVIKKKWSLKKLRIMSSLIY
>tcag_1096672823065 /cdnaId=1096672823064 /pepId=1096672823065 /offset=0 /ttable=11 /length=281 /full_length=281 /orientation=0
DIGNVDSLKKSREAIPDRFHLLDKEDESIFIFDEDFVIKFFYNKEICFSRIDRMLALKGL
TPKYLASTDNFYKYEYAKGDTYSRVVDANNFKKFLNWSKDNLWKKNDIDISDICEEFYFT
KTYKRVVKYLTDNGMGTDSPCVINGEEVPSIFDLMVKIDKKDISSAEGYQFHGDCVLENI
ISKDGNYTLIDWRQDFGGDKYNGDIYYDLAKMKHNLTVNHDILDKELYNIDIDGKDVNVD
ILRSNEKCECVKVLEDFIDEIGLDNKKVDIIKSLIWLNMXX
>tcag_1096667509665 /cdnaId=1096667509664 /pepId=1096667509665 /offset=0 /ttable=11 /length=165 /full_length=165 /orientation=0
IKTEKLQDYLKKIDWKYLSQGIRSNFHGDLQFDNIIFNEKYNLFKLIDWRSDFNSNTDKG
DLYYDLSKLYAGSILSYNEIKKGNFNFEIINENIFFDFVVNYNLNDSKNEIEKFILKEKL
DLNKIKLITSLIYLNMAAMHTEPFSHLLYFLGLSRLRDYFYVSK*
>tcag_1096685047611 /cdnaId=1096685047610 /pepId=1096685047611 /offset=0 /ttable=11 /length=154 /full_length=154 /orientation=0
RVNWSELAEGMPVRFHGDLQFDNILQTTDNKFKLIDWRQDFAGLIDYGDLHYDLAKLLGG
ILIPYKNIKSGEFSFEFSNCNSNYSFLAIDDYHYVKDTFYQHLDTMGIDKFRVCKITSLI
FLNMAPLHEYPFSNLLYAIGRKSLASALDGQTL*
>tcag_1096673256863 /cdnaId=1096673256862 /pepId=1096673256863 /offset=0 /ttable=11 /length=250 /full_length=250 /orientation=0
IFTGQQLATRDWENILTDIFLLLSEFKKIKPQKNTLENLPSFPTEFFNKIIVEKVWDRFE
KFTSENNFSLEDSFILNGKNTAPVNELISNALSYITPTSKADICFMHGDFFLGNLFFDFT
SNRTLMVDPRGLVQNDIISNFGDYRYDLAKLSHSILGAYDLLLTKEVKIVHHQNSFELEL
EYFKSDHYQMIKAIFIEQCWHHYKLEFKQLVALSALMFFSMLPLHGENKSKQMRLFANAL
RLSEELNKN*
>tcag_1096675748541 /cdnaId=1096675748540 /pepId=1096675748541 /offset=0 /ttable=11 /length=225 /full_length=225 /orientation=0
VNGMILGNIDSLKIAKENHLSTINVLDKEDENIFLLDNLVIKFFHNKKVCSDRVLRSSKL
FGVVPSIIKSTENFYSYKYVQGNLFSEVLDIIKFRELLNWSVDNLWIESEDSNYKNNALS
FYKDKTLVRINKFLEKYNLEDKVDNINGVEIPSMKELISEVDFNSIIGETPTKFHGDFIL
DNIIYNNEKSFTLIDWRQDFNGNLECGDMHYDIAKLNHSLTLNHK
>tcag_1096676956775 /cdnaId=1096676956774 /pepId=1096676956775 /offset=0 /ttable=11 /length=219 /full_length=219 /orientation=0
YGDFLNKLKSNIDESEKYEGDKELFDNFYKVKTNKRVEDFTNRFGTKYLTQNYNINDKPY
NNLQSIKLDASIFYNNPMYTLFHGDLQFDNIIYHPFNEKFTYIDWRESFGGSTKGGDIYY
DLAKLYGGSIIPYNLMKDENSISLVEGSTVVSYSYPISDDLNEFRKYYEKWIVANGFDLN
KVKLMTGIIFLNMSPLHDEKFAKMLWFKSIEILSEYYK*
>tcag_1096681940813 /cdnaId=1096681940812 /pepId=1096681940813 /offset=0 /ttable=11 /length=140 /full_length=140 /orientation=0
GQKPTGFHGDFILDNILYQNGKFILIDWRQDFNGSIDAGDMHYDLAKLNHNLILNHQVLS
NNQFTIKKGTDIQCDVLVKKTLLDCKNELIKFCYQNNIDYNKIEILTSIIWLNMSPLHEY
PLDMFLYYFGKYNLFLSFQ*
>tcag_1096695672935 /cdnaId=1096695672934 /pepId=1096695672935 /offset=0 /ttable=11 /length=429 /full_length=429 /orientation=0
DQVEQFLNLAYPDKKITYVPVENYDGEGSSLLYSMSLCKDELQCPFIFHACDTVVEKEEF
DFSSNWVAGHKNGSSFQYRTLNVRNESLLKINEKGEEFFDYVYIGLCGIKDYELFWKYTD
EILEETTASSLSDCHVLTKMMDHSDFSVVDYETWYDIGNVDSLKKSREVIPDRFHLLDKE
DESIFIFDEDFVIKFFYDKQICFNRIDRMLALKGLTPKYLASTDNFYKYEYAKGDTYSRV
VDGNNFKKFLNWSKDNLWKKNGIDISDICEEFYFTKTYKRVVKYLTDNGMGTDSACVING
EEIPSIFDLMVHIDKEYISSAEGYQFHGDCVLENIISKDGNYTLIDWRQDFGGDKYNGDI
YYDLAKLKHNLTVNHDILDKELYTIDINDKIVKVDILRSNEKCECVEILEDWIESEGLDN
RKVDIIKSL
>tcag_1096690668835 /cdnaId=1096690668834 /pepId=1096690668835 /offset=0 /ttable=11 /length=164 /full_length=164 /orientation=0
CVINGEEVPSIFDLMVKIDKEYVSSAEGYQFHGDCVLENIISKDGNYTLIDWRQDFGGDK
YNGDIYYDLAKMKHNLTVNHDILDKELYNIDIDGKDINVDILRSNEKCECVKVLEDFIDE
IGLDNKKVDIIKSLIWLNMAPLHPQPIGDFLFYFGKYNLYLNL*
>tcag_1096681671423 /cdnaId=1096681671422 /pepId=1096681671423 /offset=0 /ttable=11 /length=476 /full_length=476 /orientation=0
MSYKVVIPSAGLGSRIGPYTKFLNKALVTIGDKPAISRVIDKFPKNIEIIILLGYKGEMI
KEIIDQLYSDRNITYVFVENYDGEGSGLGHTLEQAESYLQCPFIFIPNDTLIGDDEICLN
PDTEGNWAAYYQKIAGDSYNPETFRTLELSSDNTAITRITGKGTLNNNIYIGLCGVKDYK
NFWNSMKATKDKTIGEVAGLRALEDINPIRIMDWYDCGSLKNLAIAKEKFKNPSHNILEK
EDESIWFTDLEVLKFSINKKFISDRVKRVKYLPEDLTPELISHGDYSYRYKKVSGNVIAR
NLDDSMLSDLLDICFDKMWSKTSKISEDEIEQCNYFYKHKTYERLDHYCERFEQVDIEKK
INGRDVSSVKDMLNQVNWDELCINAHWSLFHGDFHGENILYDEENGFSLLDWRQCFGKNS
MQHGDAYYDFAKLRHGFLVNHGIVDEGGFEVKEHSMNNVFISINQYSNLIDCEKFF
>tcag_1096698001171 /cdnaId=1096698001170 /pepId=1096698001171 /offset=0 /ttable=11 /length=267 /full_length=267 /orientation=0
LHEGHIINKMLNSSRTFSFYDTKDWVDIGNTGELERARKKFLSFAEVLEKKKESIYFFDN
TVVKFFADSKTCLDRVSRAKQLSGFVPKVLSHGNNFYKYKKVEGDLLANCVNREIFTNLL
RWSANNFWVKKDIDNFDKLCYDFYITKTENRIKQFLNGRKDNETNINGQNVPSVEDLIKQ
IDTDSLCSGYPVRFHGDFILDNILKTKDSFCLLDWRQDFAGNLETGDIYYDFAKLNHNLT
INHEIVNKNLFNHNNENCHILCNSRLL
>tcag_1096681008369 /cdnaId=1096681008368 /pepId=1096681008369 /offset=0 /ttable=11 /length=487 /full_length=487 /orientation=0
IIKQLYLTLLICSRQITILLLQYGYKGKLIKEYLEVTHPQHNFIFVEIDNYDSTNSGPGY
SALKCIDYLQRPFYFITGDCMVDTPIPNIDGNWLGVYPTSYPEKYSTIETDKDNNIISFM
NKNEHGHDLAFIGLGGIFDYTIFWDELKKNMSGFELVNAFLNTKSYPTLKSKKFIWLDTG
NLDDLQKTREHFNDKPLSLKKEIGEITYLDNGIFLKFHPDQSILNRKISRAKHLMDNLPK
PLGYTPNFIFYDWVKGKTLYELDDLNVFNKFLDFFSNKIDEIKNPNEEDLRSFYITKTKD
RLKKFVTKYGTKYLTDEHEINGKKRDSLENLIMDDVKFNKLMDNSFYNEFHGDLQFDNVL
YSHDKNTFFYIDWRDSFGKSTDAGDIYYDLSKLYGGLIIPYNLMKNEDNITLTEGSYSVS
YSYKISENLSKFILIYENWLIKNGFDLQKVKFITGLIYLNMSPLHDGKFGKMLWFKSIEM
LSDYDK*
>tcag_1096668772799 /cdnaId=1096668772798 /pepId=1096668772799 /offset=0 /ttable=11 /length=252 /full_length=252 /orientation=0
ESAQKLLKPKNSPNILDKPNEAIWFVNESVIKFHVDTKFIQNRVKRTELLDFYCPPITAK
TKNMYSYKYVNGHTLSEGVTTENFKFFLDHLKDFHVTYPKTNKFVNNCRKFYKNKTFDRV
DFYFERFNLQDNNREVINGERSNSIKSILKNLDWDWLSDGIPVRFHGDLHFENILVPKDN
AFHTPPFLFVDWRQDFSGDLKIGDIYYDFAKIFHGLIISHELIDKNLFEFKRNMNEINYD
FLIKDINLDCXX
>tcag_1096669109659 /cdnaId=1096669109658 /pepId=1096669109659 /offset=0 /ttable=11 /length=328 /full_length=328 /orientation=0
VSRVESTRLFCLLGVDKNQEIKDIFDKDPNAPLDTLENGFNGIAFIKDYDKFFESLKNNQ
DIISGEVQVSNGFQGLMNINNGPGLFAHRIETWCDFGSSENYSKLINRFSTQNLIKNDEF
TYIYNDFVYKYSINKSSIQKKISRSHQLKDLVPNIEKSTDNFYSYKFIEGNLLSEVDSLT
VFSNFLEFCKSKLFLEHKLEGNELSKFYTSCKEFYYEKTLSRLNQFWDKYEITDQEYFIN
GIKCQSIKTMFNKIDWVELSKGEPYNFHGDLQPENIISKGDNFWLIDWRESFGESINIGD
IYYDLAKLNHALLLSGKIVRKIFMVAI*
>tcag_1096671627731 /cdnaId=1096671627730 /pepId=1096671627731 /offset=0 /ttable=11 /length=170 /full_length=170 /orientation=0
INIRDKNEVINNRDCKKVSSIIEDLSKSNLLSNGIPCNFHGDCVPDNIIDEGDKFTIIDW
RQNFGDSLTGDVYYDLAKFNHGMTFDIVSSENFTLDSTESGVEVDIFRSDKLERCRKVLY
DFLRENDYDIKKVEILTAIIWINMAPLHEGDLKRFLFYFGKFYLNKYVS*
>tcag_1096673026015 /cdnaId=1096673026014 /pepId=1096673026015 /offset=0 /ttable=11 /length=329 /full_length=329 /orientation=0
IDNINESFVFISCDTLVAEDIPSPELNWIGYSQVNDSSDYRTLEIKNRKILKLNEKLESN
TNNAYIGLAGINKYEDFKEFYKSNKSEFYKKGESYPLSQMISEFTAKQFTWFDTGSIPGL
NNTRLNYEPNKKVTHNILEKEDEKIWFTSNKVIKFSSDESFIQERIERSKILQKYVPEIT
DEKKNMYSYDYVLGDVLSSQLTTEVFDKLLNVLERFWEKKELSEKESLSFTYSCHEFYKD
KTFQRIEGFLNMYPFSNKDVTLNEKKIESPYAILEKLNWNHLSKGLPVVFHGDLHFENIL
YDSKKFIFLDWRQNFNGLLHYGDIYYDWQ
>tcag_1096666905651 /cdnaId=1096666905650 /pepId=1096666905651 /offset=0 /ttable=11 /length=205 /full_length=205 /orientation=0
IIKRRFKRGELLHKVTPELIGYKDNFYFYKWEEGKTLYEKCDPKTFKNLLTFLKKYLWGK
KEVKGFKNSCKNFYKIKTLKRLDDYFKKYDEVDKINLINNNKVINIYDLLKLINWNNIYK
GWPCNFHGDLQFDNILNFKNKFKLIDWRDSFADKNYGDIYYDFAKLLGGIELNYRLIKSS
KFFYRKIGNNINYKIFKYNNQDNYR
>tcag_1096668437707 /cdnaId=1096668437706 /pepId=1096668437707 /offset=0 /ttable=11 /length=238 /full_length=238 /orientation=0
IGNFLIYDWVNGSTLYELNELELFKDFINLYFSNIELVNPNKKDLKKFYEDKTKERINKF
IEIYGQNYSDGTFTINDIEYPSLTSTIDSFDFDALLENKFTSNFHGDLQFDNVLYGSGKF
YYIDWRDSFGSSIDSGDVYYDLAKLNGGILMPYNLMKFENNIVFNENNNHINFSYKNIEG
MDKILNYFKEKLIENNFDYKLVTKLSALIYINMAPLHDEKFGKVLWFKGLEQLNKND*
>tcag_1096666877283 /cdnaId=1096666877282 /pepId=1096666877283 /offset=0 /ttable=11 /length=130 /full_length=130 /orientation=0
ILDNILYKDNKFILIDWRENFGGDLERGDIYYDLAKLRHNIFFNHENIENKLFEIININK
DSINLDMKCNFYLINQLEQYNKFINENNYDIKKIKIINSLIWINMSPLHEYPLSNFLFNL
GKWTLFQNL*
>tcag_1096671987509 /cdnaId=1096671987508 /pepId=1096671987509 /offset=0 /ttable=11 /length=195 /full_length=195 /orientation=0
MTTDLLIHVMRSIQRVQNSLLNTKDSIDIYSNYVCKLKDRYESYNYSYLPNSKLIYEYLY
SGLLEYKHKKLGKKVCIHGDAVFTNILINQYEKIKFIDMRGKQGTQLTIEGDWLYDWAKL
YQSLIGYDEILLNKEINFNYKSQMIDTFKSNFIDWYSESDFLNLQLITNSLLFTLIPLHN
NKKCYQYFKLIKVD*
>tcag_1096668979571 /cdnaId=1096668979570 /pepId=1096668979571 /offset=0 /ttable=11 /length=291 /full_length=291 /orientation=0
IYIGKTEIFNYKEFWESLEHCYNQNQNNSSLGDINSYILMLSQNIIFGYKEVKKWYDSGN
PYIFKKDICLKTKYNVLFKLEESISFHDNQIIKFFYDKNKNLKRLNRIEYLNDITPKIYK
TSDNFHSMELIESKPLSQMKDIKIIHKLLNWSFENLWIKYDKIENFRNICYNFYYKKTID
RIEKVKKQNITDFEIINGIQVGNIDSIISKVNFNELINCDNYRFHGDFILENILLKDNKF
ILIDWREDFGNDIKNGDIYYDLAKLKHNIYFNHENIDNNLYNLTYKNDNEC
>tcag_1096685652915 /cdnaId=1096685652914 /pepId=1096685652915 /offset=0 /ttable=11 /length=235 /full_length=235 /orientation=0
LTPEQSMFVPRILPHNTDLIMSYESGILLSDLMLYENLPSSVWDYILEKVFTIKLKYFND
SVNNSKLASKFSKQSREMWINKNQERLNNNDNFSRVEKEILMSYAIDIHKKTRPIEVHHG
DFHFGNILYNQSTDQFKLIDPRGQYGSYVGTLGDNYYDWAKLAHDLHFGYSSLVNDVPQN
EVVSTIFIEKIVKYNLDYDLIIKGGLLLLATCIPLHYDDKDRQKRMIKKVKDSL*
>tcag_1096675288247 /cdnaId=1096675288246 /pepId=1096675288247 /offset=0 /ttable=11 /length=161 /full_length=161 /orientation=0
IEWYRFYNRAIPSRFHGDLQPENILYDSSNNNFVLLDWRHSFGSSLDVGDVYYDLGKLYH
ALLINGTCMLNDMFDYRVYENKAVVQFHIKSNLMYFMDVFEKFCSDNNYLWSNVELIGIL
QYLNICSLYGDFKDGKYGEFLFLYGKYLLAKFLNREICYE*
>tcag_1096675028949 /cdnaId=1096675028948 /pepId=1096675028949 /offset=0 /ttable=11 /length=278 /full_length=278 /orientation=0
IHNKLNYLRKDYFNYTGVGFVSDVSKFKKIMKNYKVNEGELSYFKSLDPNKIEYRFVKGW
FDIGSKETKEIAEKYFSNSKSILPKYDQGIFFKKDKVYKFFTNKETIKKRFERAKLLKPF
VPKLIKKTKYFYIYKFCDGVVFSKLKNKNKEFSKLLDWLKINFWKKKKLNNIKQLAFEQK
CNSFYYEKSLSRINYLYEKNNINDQAELINNSKTLKISRLFEKINWREINKGVPVNFHGD
LHFENIIKNRDKTILLDWREDFSGIKKYGDIYYDLAKI
>tcag_1096669377573 /cdnaId=1096669377572 /pepId=1096669377573 /offset=0 /ttable=11 /length=205 /full_length=205 /orientation=0
KTRDTIPDRFHLLDKDDESIFIFDKFVIKFFHDEQVCWNRVSRMLDLKGLTPKYIGSTNN
FYKYEYTEGEVYSRVVNSKNFKEFLYWAKDNLWEKKDADISKLCQEFYFDKTYKRVSKYL
SMNGLGADTETTINSKTVPGIFDLLKSIDKEQLISKDSYQFHGDLVLENVIWNDGKYTLI
DWRQDFGGDVCHGDIYYDLGKTKT*
>tcag_1096687412131 /cdnaId=1096687412130 /pepId=1096687412131 /offset=0 /ttable=11 /length=290 /full_length=290 /orientation=0
SNSFKYVTVDIKKNKIYPKQSKLITNRKNYIGVSYIKDFKKFKKILKKEKSDSGELSFFY
KLKSDQFETRIIDQWFDIGSKETKEIAENFFSKKNILSKNDQGIFFQKDRVIKFFTEPNI
IKKRCKRSKILKPFVPQIISNSNFFYVYKYVRGKTLSSFDNKEIFFKNFLNYLSKNFWKK
VKLSNKKKISFKKACFNFYYEKSLSRINYLFERNNFRDQKHIINGKLIPKIDDMFSKINW
DQIISGVPVNFHGDLHFENIIKDKTKFKLLDWREDFAGILEYGDLYYDLX
>tcag_1096670048147 /cdnaId=1096670048146 /pepId=1096670048147 /offset=0 /ttable=11 /length=270 /full_length=270 /orientation=0
VVFLKKKKYQNKSQTSFIGICKINDHKIFWNSLLQRSKKNISPQISDGFHKLIEKKKLFS
KDIDWLDFGTYEKYKDMVSRFSKYDFSKTDEFIYIINRKVIKFFKNKKITEQRVMKSRLN
KNVFPKCKKIDLFYSYDFIKGNTLYKENNKKIFIELLKFLEKKLWIKKKVKEKKFKISCK
NFYKDKTVSRIKLFNKKNKLFKIRTINKKRALPFDQMKKKIFDKNLFDGVPSFIHGDLQF
DNIIQKQKKFKLIDWRHSFDSSVECGDLYY
>tcag_1096696905707 /cdnaId=1096696905706 /pepId=1096696905707 /offset=0 /ttable=11 /length=407 /full_length=407 /orientation=0
TRVSYAKEINKALLPVGDKSALTHIIEKFPKDIEIVMPIGYNAQLLKDFISQVHSDRKIT
FVMVDKYEGKGSGPGYSLMACKEHLMCPFIFTSCDTIVLEDIPKPNKNWIGVAHVPDSTD
YCVAEVKNGFVNKFYDKVPTNILLKTCENYRTILDSAFIGMAGVFDFDVFWNGLTHDKLL
IRDELQVSNGLNALLRENLHAFSFTWFDTGDDAGYDYTNRFFNKNRVLTKANEFIFIENN
LVIKYFSDKEIARNRVKRASLLKGIVPEIIFYSDNLYAYKYVEGKTLPQVNSISVFKNFI
NFCQEKLWKPIPLKPDQEEKFRKTCKKFYYKKTKKRLDLFYKKTDIIDKNENINGAKVST
LSKLLKNVDWKSLYDGIPVLYHGDLQPENIIYDGTSFSLVDWRQDFG
>tcag_1096665881671 /cdnaId=1096665881670 /pepId=1096665881671 /offset=0 /ttable=11 /length=195 /full_length=195 /orientation=0
MDSYHLDNILKAFEKIHNIKTENNTKPEEIYENYIGKLKKRINDNEDYPFINKFELVNLI
EPIIKNYIFSRNFKINSIIHGDPWFSNIMIDTNSDLKFIDMKGDVAGNITTNGDAMADYA
KILQSLLGFDHIVNDLDPNENYLLPLQNYYLEKLKDKGFDIKVLQSITICMIAKTISFFE
VNSPHKKLIWGLVES
>tcag_1096694883563 /cdnaId=1096694883562 /pepId=1096694883563 /offset=0 /ttable=11 /length=371 /full_length=371 /orientation=0
MISLVQRLHNEGHTIIIHTARRMATHKNNVGSVIRDIGRQTFDTLEKFNIPYDELLFGKP
IADIYIDDRAINPYRNDIESMGLIDYTSKEVPINKLNNNKYNSIELEGNTVIKRGPCEYL
RGEIYYYENLSPNLSITRFFPKYYSSKITSNNAELRTEYIKGIPIYTLYKAELLTRDHIK
QLFEILDCIHNTKSYVLPTIEAVYSNYIHKLEHRFTDKNTYSFTDVEKYQTQCINGLKEY
MNTEPTIVHYIHGDFWFSNIMLDFKNNIKLIDMKGRLESTLTMGGDPMYDYAKLYQSILG
YDIMLYNDSISDEYKNKIKQYFFDEILIRNINEGHLKAITFALIIGSLHAIESKEIQVRI
WNWAIQIFYP*
>tcag_1096680107021 /cdnaId=1096680107020 /pepId=1096680107021 /offset=0 /ttable=11 /length=288 /full_length=288 /orientation=0
FYKTEEFIPNKIENNKYNQIKKLDNHIIKSGPYDILRGELFYYENIPSEFETYFSKLIDF
NKKDDILELKLDYISGIPLFYLYKNKLLTTKNIDDLFEILNKFHSYKNVTINNINEENIK
NNYILKLKNRFNKNDYNFPDADEVFQEIILGIEENFDPNISSMIHGDFWFSNIILTYDDN
YKFIDMKGQVDNILTINGDIYYDYGKLYQSIMGYDLLINGQEFNSQELDINYINIMRQYF
LEKCKSLDLNLTYLKYITKGLIFGTFYFIKDSNIKIKKNIWELIKMI*
>tcag_1096676862615 /cdnaId=1096676862614 /pepId=1096676862615 /offset=0 /ttable=11 /length=207 /full_length=207 /orientation=0
INILPKQNEALFFHENLVTKVFLDPKIIRQRLERTRFLSDIPEIISEGEYFYTYKFCDGL
PLSRARSVESYFIVLNNAYKKMWCDRTVDHEKAAIFCNKFYIEKTYQRLEQFCLTREYKD
SECIINGQMCREVKFLLSMIDKKKLSQSLWLSDFHGDFHSENIIFEPKQQKITLLDWRES
FAGSIDLGDAHYDLAKFKHGLIVSHDP
>tcag_1096676976979 /cdnaId=1096676976978 /pepId=1096676976979 /offset=0 /ttable=11 /length=406 /full_length=406 /orientation=0
GERMLPLTKNINKALLPIDGKAVISHIIEKHSDANEIVIAVNYEKEKIKEYLDCSYSERN
ITYVDVPKIKGHGSGPGYSLICCREHLNKPFVLSTVDTLYEGRCPNPSQNWMGISKTNNP
SSFCTVHINNSENVITSIIDKKDTGTKNAFIGIAGINDYKLFFDNLINDATLINGEIQVS
NGFKGLIKKKLKAKKFKWFDTGSLEDYIIAEKNFSKGSESFDFSKKDEYIYFVNNNVIKY
FADPKIIANRVNRAKKLKNLVPIIKFDSTNFYSYSIINGDVLYEKENRFLVSDLLKWLQV
ELWIKKPLTLIQRKKFFKACHDFYYKKTIKRIKDYYLRFNIADQESFINNTKIPKVEKIL
DLIDFDWLSEGVATNFHGDLQFDNILLTNEKKFKLLDWRQDFSGLI
>tcag_1096675754491 /cdnaId=1096675754490 /pepId=1096675754491 /offset=0 /ttable=11 /length=346 /full_length=346 /orientation=0
IRRNRFWYSIFIRMCRSVLQKPFYFCVSDFYTETFLQNETFSNDNWIGICETNTRETYST
IEIQNEKICSFINKSHNGYSNAFTGIFYMYDYGLFWELFDKNVDNKKELVDIFKNIQSFK
FKIKKINWNDIGTVELYNKFIENNEDIYLYLHNIKQEYKYKKNNLFIKQMDTPDKITNIV
KRSHFLSKYVPKIINIGNYYLSYEYIEGNTLYYINDKNKYLEFLQWFENNICNNEIINRS
YFSQNAFEFYKIKTDKRLKMIKEMCNFEILDNINKINGNEILHIDDYINMINWDDLSNII
QTPLFHGDLQFDNIILMPNNEYKFIDWREDFGGITNCGDLYYDLAK
>tcag_1096672822495 /cdnaId=1096672822494 /pepId=1096672822495 /offset=0 /ttable=11 /length=254 /full_length=254 /orientation=0
LQRFAVQPWDLTEDADGASYRMERLRIPDAAIQWVHGPEGLPDAAALDLLDAAMDWLTTR
PVRDAPEAGPSAARRLYVDKLRTRAEAYLAMPAGQQVDAILASGGVDGGYRGLVDRALVH
VESALARVPHGQLAVMHGDLCLSNLLYDRRTGLLRVIDPRGASSEDELWGPPTYDLAKLS
HSILGMYDFVNQGLFEVVVDADLRPTLQLDGPRRPAVARALLDHAASLGVDGLSLRAFEA
TLFLSMLPLHTDAP
>tcag_1096668531451 /cdnaId=1096668531450 /pepId=1096668531451 /offset=0 /ttable=11 /length=282 /full_length=282 /orientation=0
IVGSKKQNVSQFRTIKYNKNKIYDKGEIEYDLAYVGVCGVENYEEFFSLLDNLLTENYFE
LSDVDVINIMMQNHKFNIVEVSKWFDIGNNGELLETRKHFSSSYDVLDKPQESIYFFDDF
VVKFFSDEKISQNRVERAKYLGNVVPEIIESKQNFYKYKKIEAHLLANHLQPKKLLSLLG
WSKTNLWKSVDKKDFNNICLNFYKDKTFSRIKDFLAEYGESNLSINGKEVDSIWSLLSKV
DFYYLSQGKPVVFHGDFILDNILFNDFEFKLLDWRQDFQGXX
>tcag_1096677418431 /cdnaId=1096677418430 /pepId=1096677418431 /offset=0 /ttable=11 /length=139 /full_length=139 /orientation=0
YCEGNRMKENCVGLIHGDYWFSNLIWQFNGRVKAIDPRGKVGAREYIGGDAWYDWAKLYQ
SLMGYDGIVHRGQDERGEEVCNAGELRAFFEAEFERRYGIGSVESLVWLTRGLILGTFPF
IEGFDEGMREALCGLLVE*
>tcag_1096669610149 /cdnaId=1096669610148 /pepId=1096669610149 /offset=0 /ttable=11 /length=245 /full_length=245 /orientation=0
TASGRAVDAFIGLMYAKDDQYLENLQSVSAKETYQGFLPNLNLKAHTVRDWLDFGTYEKW
HELNSELPEISFVKPDELFYSDNGKIVKYFTNPDNVTKRYNRAKENSDCMPTNIMSKNNF
LIHDYAPGDIVYNQLSPSNFEDMLSWCETTLWKKPQFTGQVFNTCLEFYKTKTLDRVNQL
RIKYPDWEEPYNVNNVQVERIDTYLRMIDWEWLCKTVEWRFIHGDLHFDNTIYDPQTNKF
TAIXX
>tcag_1096678605541 /cdnaId=1096678605540 /pepId=1096678605541 /offset=0 /ttable=11 /length=503 /full_length=503 /orientation=0
NSSESNTEENALFYEMTYHPGRTLTQLILFDGKKAEALRERLDDVWEIWSKELIASQVED
NPDGSSRYVDKELLGKMTDSLLDKTTQEAVVSYGPNDNPGTFNDILTAEKIKINGKEYTN
LFSLLEIFEERFKEDPALKAKLRPTKLRLVHGDLHFDNIIYTDEGGYVFLDPRGDQWGDP
VYDLAKWAHTIDGKYDILNYDLHQVKLDRDDDGLISIDIRFPVNLPEWHVYKDLEGWFAH
KRNEYGKSDFGKEDPEWRRRFDFTYARIMANLVRYHLKGDGREERALALYAKGVILMNEF
KHKYMEPAAQLAKENSSTVSPPDDVRSKKSPHDSNDLDQPDLQQRIERKFLQYVQEHPFL
TGIGLSATAIILRSAIYLILYLLSVIFNPFTVIFESLWLFAKLIYIGDIFFSWIWLDQIY
QRAGSDVREKEYIDPSAARLTASVSLMSSKFEDGSSKEKGEGLTNEKSVGSPELPADFVT
GSGQYDDFSTEGFLSGGIQQPST
>tcag_1096697562889 /cdnaId=1096697562888 /pepId=1096697562889 /offset=0 /ttable=11 /length=136 /full_length=136 /orientation=0
IPDNFKQTKNFISYDWVPGKTIYNYNSYNVYVKFLDFFENILEKSKTKGIKSISVDEFYK
KKTLKRKDKYIDKYGERYYNNMFKINGINYDSMRDILNAVDYDSLYSNTTYNNFHGDLQF
DNIIFNEDKDTFTYI*
>tcag_1096689741043 /cdnaId=1096689741042 /pepId=1096689741043 /offset=0 /ttable=11 /length=316 /full_length=316 /orientation=0
FDFNYEDKLDHNWIGVHPVDSNIAQDYCWIEREGNEIINVHNKKESKTAVDAFVGLMYVK
DDEYLKNLQARHAKETYEGFKGLDLQAHTIRGWKDFGTYEKWEELSSEFTDVSFPKPNEL
FYNDNGKIIKFWTDAKQAEMRVRRAECNPEAMPARVERSGNFLIHDFAKGDIVYNQYTPE
LFEKMLNWCENTLWKDAPAEEDADLNHLNICHKFYYEKTMERVEQFRIKYSDWSEPCVVN
GKEVLSIDQYLDKIDFNWLCTETSWKFIHGDLHFDNTIYDRAQYLGSLDVMSLADKPLDR
FTAIDWRTDFGGALYG
>tcag_1096694664427 /cdnaId=1096694664426 /pepId=1096694664427 /offset=0 /ttable=11 /length=315 /full_length=315 /orientation=0
ISYNYLNNSLYCNTMNTQNYGFSFNNIKIDNDIFIKKGKNDHGKQKINNEIEFYKFVENN
NIDFPMPNLINYEDGKLEIEYIANNKILTDILNSNNCHYYISQIKHLLNKIHDVTVEINF
DILKNDVIFETETKIIKRYNEYNWESNKQFKNLHYINGLKFKSINYYSEIIKNKCLYYLN
NRNYYNLIHGDTHLGNIMKSNNNLYFIDPRGIFGNTKLFGIKEYDYAKLLFGISGYSKFD
QMEFSEIKIENSNLKIDFIEEYEYIFLNNNFDNLTKLLSLSIWLGNNSCFIDENKKLFSL
MIAFYYCEKYLSEL*
>tcag_1096697057337 /cdnaId=1096697057336 /pepId=1096697057337 /offset=0 /ttable=11 /length=250 /full_length=250 /orientation=0
IYQLYLFNPANTYKLKTIDLRITTHYYNLRAELVGLRFFNKLKIEKNKISKTVKYSQKGI
EEANWFINTKKYLPHISPVIIDISKDNKSYTYEYLPMVSLSEIYTYGKIDINHWDLIFES
IKSSLKDMHQCALDLIKENNLSIKEQDLNNSDNELFIYKTIERLKLFSKTKKLNYPFEVS
LNNKEKINVENIIEVLSNILTKIKNKKIYIHGDFCLSNILYDSRMNIIKLVDPRGHKNKD
NFFEMIKSHK
>tcag_1096676238177 /cdnaId=1096676238176 /pepId=1096676238177 /offset=0 /ttable=11 /length=198 /full_length=198 /orientation=0
MEKLVTRAYNRFEIDETRGVIRKLSATPRLRDEIQYYVKLVNSHPQQSAFFPKLYQWSDD
NGNYWMDLEMYDYPNLGKYLLAEDMLPHWGVVFEKLKNILTSWSETYPYTSWSKEEIRQA
AFDMYITKTEREQKAFYDGWKDKIECIFLDQVRNHIIYINKKEYKPFEIIWLQVRKYIEE
NMLDFTPTLIHGDCCFQ*
>tcag_1096697589041 /cdnaId=1096697589040 /pepId=1096697589041 /offset=0 /ttable=11 /length=305 /full_length=305 /orientation=0
GGLAKVMDLIPDDEPFILTWADLFFEETPEFEFDKDLLVGLSDTFKCRWKLENNKFVNEA
STEVGVAGFFAFKNKERFNKLSISKSLVRGFLSENYKDNEIDSFTLSNCFEVGEVDKYES
ILVKELNHRFFNEVIIDGDKVTKRCIDPKYEDVHSKEKLWYNAVSDRLENIPKIYSYDPL
TMGRIGGEHLWNLKENKEELINNFCDALDSLHSIATVDANTEDMIDVYLKKTKSRVKEVR
SLIRDIDEPMVKINSRMCINPLCDEEYFEEHIKKISNIDKFNIIHGDNTFSNTIADENSK
IWVY*
>tcag_1096676561639 /cdnaId=1096676561638 /pepId=1096676561639 /offset=0 /ttable=11 /length=214 /full_length=214 /orientation=0
INNNSERIVRKWADEDSKSRLKYQYDFIVNQNSKYLPKVINFKEEKSSFFFDMKYYSEFS
SGHNFVHTNPLLNSKKLINNILEYIFSFKTLNKKIESNDIVKDYLETKLYKNIENIVNAN
PLIKKFILYEDFYLNDKKYSNFNKLKNIMTEMKEKIYKDLNKSLSESCHGDTTFDNLIVK
DENNFKFLDPNFNNLRSYYVDIAKVRQSLNGGI*
>tcag_1096689557209 /cdnaId=1096689557208 /pepId=1096689557209 /offset=0 /ttable=11 /length=222 /full_length=222 /orientation=0
GGVSSEVYYVKTNKNEYCIKRSLKKLLVKKDWIANTNRIKFEYYWLNHCRNILNKNIPKT
YEFNNKKKYIVMEYLNNSKYKTLKELYFKKIINLNTIRLISKHLYKIHSKSKNYKTKILF
KGNRNNFNDLRLDPYFNEVGRVYPKYKKYVKDLNKNYLINSSTLVHGDFSPKNILIGKNK
IVYLDAECCNFGDPIFDLVFFSNHLLLKSIFIKDKSKEFIXX
>tcag_1096688948665 /cdnaId=1096688948664 /pepId=1096688948665 /offset=0 /ttable=11 /length=150 /full_length=150 /orientation=0
IIENENLIKSAINHYIKTWPTKKHAYYHGDLTVDNILFNGKKIKFIDWELSGNSEIWGYD
LVYLLISSIFFPYDINKNLTNNEKKVFKKLWTQLKAYNISKELLKDPLRYFTNIYKKKKW
KQTFVDHPNKIYPKIIDKEFREILKNLII*
>tcag_1096675502875 /cdnaId=1096675502874 /pepId=1096675502875 /offset=0 /ttable=11 /length=269 /full_length=269 /orientation=0
IVYVILKNGFDKKFIDKEIYIREKFINLPLTKIIKKSPNALWFCEEYIHGVSPNRMHVDK
GKEILQKVVGHLHEMLNETKKKVKLAKYIFRLENEIDVAVKKLVFVENNVKARIVKIKWA
LIKLLDDYLEMKVTIAYCHGDFHQGNILANEKKFWILDWENSGEKQISYDILILLLESRN
IDGYIKRLNKIIQNDLTKDQIKLIDNWPGIDFRNGNLKKINLVLFLLEELNFYVSEATNS
LFIKNSGQINFRLKIFEEALNSTYFQKF*
>tcag_1096687754397 /cdnaId=1096687754396 /pepId=1096687754397 /offset=0 /ttable=11 /length=131 /full_length=131 /orientation=0
LLKKDGTYCLVDWRQDFQGLLKYGDMYYDLAKLRHNLQFNHYNVENNLYNITEINVTSKE
CILDMKCNYYHMNELYAFDKCIEEHGLELKKIKIINSLIWINMSPLHLYPLSNFLFNLGK
YSLHNLLCEE*
>tcag_1096688034831 /cdnaId=1096688034830 /pepId=1096688034831 /offset=0 /ttable=11 /length=91 /full_length=91 /orientation=0
DNLTIYGDWLYDWAKIYQSLIGYDEILENRMINEEYKKSLISYFKELFIEKYSLNDFNNL
VLITKSLLFTLIPLHDNNKCMDYYNKILKI*
>tcag_1096681756381 /cdnaId=1096681756380 /pepId=1096681756381 /offset=0 /ttable=11 /length=364 /full_length=364 /orientation=0
MILITSAAYVVPGIRNELGMLPPTLLPIGNKRLLEIQVESIKKKFDESIYIALPESFAEG
NEDVNIFKKLNVKYVYVPDDLNLAESLTYSLNVIPDNSQNIRILHGDTLIYDLPEELDLI
SIGAPQGEYDWEYETQSSDTIDEKMVWAGFFSFSNKKELIRCLALSERDFVKAIRNYSSK
YPIKNIKTDQWLDFGHLSSYFLSRISVTTERSFNTISIKDGILRKSGTISEIIQGEEFWY
KNIPLPIKPYIPHLMDAGKDKDGKYYYCLEYLSLLPLNELFVFGRNLTSFWRRQFELINK
FLEACKQNFPDDHSYKKKVIADTLWLLENKTIMRLDDYLSSSTLSLSSILVSSNSKNYTI
KEIR
>tcag_1096677437991 /cdnaId=1096677437990 /pepId=1096677437991 /offset=0 /ttable=11 /length=334 /full_length=334 /orientation=0
LMMKYKTIEIFKGGSLSRTELLESLDKKRVVRKSVSKKENREYGLVRWQSQYKRLQRYNH
IFPHIFPKLIGVGHDETSYFFDLEYLEGFVNLKDYLVESVVTDIDAVEIAEKVFSLAQEM
HTFEKIRSNIGVFELYLQEECFSKFKDAAQNSRFYKFAQQKKILFNNEELNNLEFNQKWL
QMFVLKLKVSSECYTHGNLTLENILFNPELKIFKFIDPYEENIIDCAEADFSQIKQCSVG
HYGLIMESSYSIRSNEINVEYDIPKCFTAFNQRINHLISHNLKDYNSKVEDFLYISQFYR
MLPFKVQSGNIDQAIVFYGLACKLLQNLRDKYE*
>tcag_1096687956171 /cdnaId=1096687956170 /pepId=1096687956171 /offset=0 /ttable=11 /length=179 /full_length=179 /orientation=0
IMKSDYLLVNGDLIRGYFLLLPKIKERLRSMYDKSHFCIMHGDLCFNNILYEPFSSTIRL
IDARGSFNNQKSTIYGDQKYDYAKLSHSAVHFYDYILAGRYQIDLKKDEINYCFRSSENY
EIIAKKWNKQIEKDGYSVNDINFIVGILFLSMTPLHSEDSLRQKLMFIHGLYILNKFL*
>tcag_1096668122727 /cdnaId=1096668122726 /pepId=1096668122727 /offset=0 /ttable=11 /length=247 /full_length=247 /orientation=0
KKKNNFISYDFIKGKTFYHYYDVKNFKSLINFLEKNLWNDKINKNKSFLKSCKKFYFKKT
YERIDQFLKHNKLLDDRHFTYKKIQLLKVKNILKNVNWKNIFNGIPKFIHGDLQFDNILK
ISSKKYKLIDWRPTFGKSIKIGDLYYDYAKLLGGLHINYDLVKLGRFKFETQKLQLKLKI
PKRQKTQELINFFENYLLSKKIDLKKVRVITGLIFLNMSPLHHHPFDKLLFLYGKYFLQK
NLKLNL*
>tcag_1096689778579 /cdnaId=1096689778578 /pepId=1096689778579 /offset=0 /ttable=11 /length=266 /full_length=266 /orientation=0
FFDNKKIIDNLLQKSKIKPKVFPKNIKKKNNFISYDFIKGKTFYHYYDVKNFKSLINFLE
KNLWNRKSKIDKSFLKNCKEFYFKKTHKRVDQFLKNNKLLDDRHFTYKKIQLLKVKNILK
NINWSNLFNGIPKFIHGDLQFDNILKISSKKYKLIDWRPTFGKSIEIGDLYYDYAKLLGG
LHINYDLVKLGRFKFETQKLQLKLKIPKRKKTQKMINFFENYLLSKKIDLKKVRVLTGLI
FLNMSPLHHHPFDKLLFLYGKYFLQK
>tcag_1096687884099 /cdnaId=1096687884098 /pepId=1096687884099 /offset=0 /ttable=11 /length=296 /full_length=296 /orientation=0
IPDHNWAGFSEKFDTSEYRSLRIKDGHVVDICPKGAEGNVYPYIGLCGIYNYQEFWKSME
SSQSSIGVGESYGLQDLIPYSVNSYQFNWFDTGNIASIKDARDNLPLALSDANVLQKEDE
SIWFCNNKVIKFHINKDFISNRVYRAKSLSPFTPEIISSSEHMYAYERIDGEVLSRKPSI
KNFKDFLEWMGGFWIPSDLNDKELNEFYNSCKEFYQDKTYERVQSFLDLYEVHDQGAKIN
DIFVEDVFTLLNSIDWEYLSSGYPCRFHGDLHFENILLNKIKSKNDKKFTLLDGDK
>tcag_1096669893899 /cdnaId=1096669893898 /pepId=1096669893899 /offset=0 /ttable=11 /length=275 /full_length=275 /orientation=0
IFVACDTIIIDKLFNKDYQITCNKIYVFNYNDTTSYSSIKCNSNQVISIHDKGELDTDYI
YVGLSEIYNFKEFWNLLKNNYDRNPDNSSLGDIYVYSDMIKNNIIVNYNIVNKWYDAGNI
NIFNQKINKNCKYNVLTKYDESITFLDNKVVKFFYDKNKNIQRVKRGDLLKDITPIIFNS
TENFHSMEKINSKPISEIYEDDIIYKLLNWSKNNLWIKYDTPIDFKTTLYKFYYDKTIDR
VKKALEQNIPDYSNINNLNIGNIYDLLSKINFDEL
>tcag_1096689884365 /cdnaId=1096689884364 /pepId=1096689884365 /offset=0 /ttable=11 /length=319 /full_length=319 /orientation=0
IEIPNDKYVCLGTPLQLRHFYNNYPYKSCKDLSIKIKNMRICFDLDNTLVSFPKMNGDYS
TVEPIKQNIEYLKYLKSFGNTIIIYTARRMKTHNGNIGKVMADIGKITFDTLEKYSIPYD
EIYFGKPQADVYIDDLGLNCFDDLEKELGFYMDKIEPREFNHLDSTTIELYTKKSKDLSG
EIYYYKHIPFTIKDIFPLFVNYDVNNSWYTIEKIDGLTMSVLYTSEMLNEITLTSILDTV
KRIQSCEHHDEQINIYENYSNKLTERYESFDYSSFPNHEQLFNDINGFLKNYEKYKKGKM
TIIHGDPVFTNIIINKYNK
>tcag_1096665971919 /cdnaId=1096665971918 /pepId=1096665971919 /offset=0 /ttable=11 /length=262 /full_length=262 /orientation=0
YYKSRHKLAHFCRNFNSLEVDNAKGTIFKKSKNVEKFIDEISWYLNLPKSIQYISPRVFD
YSLDKRNPTLKLEFYGYPVLNDLYLYGNLDLGTWAIIFNAIEMTLSDFRKFLPSKNKVVK
FKKSMIDMYEKKTFARMDMYMNMTQFNWAKNNNLNINGVPCLSIDKIYESISITLNKSKI
YNNPEYSIIHGDFCFSNILFDRKNTSIRLIDPRGSFGEFDIYGDSNYDLCKLSHSIEGDY
DFIINGLFNFHMNDDEISLNPI
>tcag_1096690296625 /cdnaId=1096690296624 /pepId=1096690296625 /offset=0 /ttable=11 /length=313 /full_length=313 /orientation=0
LGVSLVEKEESLQYCLVEGSKYLDRLYYGTGNTAYIGMAGIYDYKSFWDSLEEHQIIKDE
YQVIHGFDGLEHMKLINFTWYDTGNNDSYVETKKVFCNDVVANKSDEAIFIDNGKVVKYF
DDKYKVSKRIKRADYLNGNCPKIEYVNDNMYYYDFIKGDLLSNIHDESLMWDFLNYCKNN
LWLHTEKDGMFLDNCKEMYETKTKSRVESLSGSDLDNIKIVNGVKVKPILKMLNEINWSM
FYTDSISTLFHGDLQPENILYDDENNKFVLIDWRQQFGHSLKTGDVYYDLSKLYHAILIN
GQTILKDMFDCKI
>tcag_1096689650015 /cdnaId=1096689650014 /pepId=1096689650015 /offset=0 /ttable=11 /length=154 /full_length=154 /orientation=0
DRISLNNHWSIIHGDLCFSNMFYDRRKNQIKLIDPRGSFGQDGIEGDPLYDLVKLSHSIH
GNYDYFACDLYTLEEKENEYLLNIASPKRELLSRKILGNLLTRQVNKLGIDFRELRLLES
TLFLSAAALHTENDRGKALFLHGLQIAKENLLE*
>tcag_1096666779081 /cdnaId=1096666779080 /pepId=1096666779081 /offset=0 /ttable=11 /length=220 /full_length=220 /orientation=0
LEKIHGFALFDILSDGLMDKSHIMRIFEAFEDIHNTKTKIIINTEKIYDNYLGKLEKRIL
NNADYPYKNKYEIVNLIKPFIRDYLDSEGFEIKDIVHGDPWFSNTLFDTNFNINFVDMKG
DIAGDLTTNGDELTDYAKVYQSLLGFDYVVNNSTPNFEILNPLREYFLKIVEEKGYDLKI
LKSITICMIAKTISFFKVDSPHKKPIWEIVENLSTELNT*
>tcag_1096687433355 /cdnaId=1096687433354 /pepId=1096687433355 /offset=0 /ttable=11 /length=140 /full_length=140 /orientation=0
LKTIIHGDFSLSNIFYDTRTNQIKLIDPRGLDLKNKMTIYGDIYYEYAKFAQFYIGYYDS
IMSDNFIMNKNGNKFEFKIIKSDYQRQVIKHLKRHNLYKKHLSKLDKNLVKYLYLSMISK
HPENKKRQLCFLISSMSIH*
>tcag_1096695161869 /cdnaId=1096695161868 /pepId=1096695161869 /offset=0 /ttable=11 /length=344 /full_length=344 /orientation=0
YWNILENIILDNNDYGDVEIIDKMLYNYKFKYTILNEWFDSGNLTEINNKIKSKYSSKYI
VLDKNDESISFFDKYVIKFFYNKTVCQNRIIRGKYLYPLTPNIIDYKDNFIKMELIDGEL
VSNIKTHGEIKNLLNWSMKNLWTNTQYNTENFKNICYKFYIDKTNERINKILQTNINDNL
SVNNLNIGTIHNLLKKINFENILIDTYSNYHGDFILDNIIKTNNSYKLLDWRQDFGGELY
NGDKYYDLAKLRHNIIFNHNNIRNNLYNLDIKNNNVNIELKCNYTLINQLKDFDNFIYKN
NLDLIKIKILTSLIWLNMAPLYDYPLNEFLFYFGKYNLYLEIK*
>tcag_1096695288945 /cdnaId=1096695288944 /pepId=1096695288945 /offset=0 /ttable=11 /length=120 /full_length=120 /orientation=0
LDWREDFSGINRYGDIHYDIAKINHGLIIDHNIIKSSQFNVNIDKKKIKINFLQSKENKD
CQKFLFQFLKKNKFSEKKVKILTSLIFLNIAGLHHYPYSIFLYYLGKLMLFNSLNEKKS*
>tcag_1096670509135 /cdnaId=1096670509134 /pepId=1096670509135 /offset=0 /ttable=11 /length=122 /full_length=122 /orientation=0
IHGDPVFTNIIINIYGKIKFIDMRGKVGDKLTIYGDWLYDWAKIYQSIIGYDEILLSKTI
DTDYKENIISIFKNYFIDKFSEEDFKNLKIITESLIFTLIPLHNNEKCIKYYKLLFSEYL
M*
>tcag_1096687648983 /cdnaId=1096687648982 /pepId=1096687648983 /offset=0 /ttable=11 /length=260 /full_length=260 /orientation=0
FDAFIGLANIYDYKLFWKGFEANKSLDDNELQFSNGLHFLNDKIKLKKFKWLDTGTNETY
VSTINYFKDKTQRKAGEVVYIIKNRVIKYFSDKIKCKTLKERCKKLKRHGPRLIQSPDNF
LVYEYVKGKHLTEVNEKLFKKFLENLNDKFWNKKIINQIKFKKACKNFYKTKTFERVQLA
INQNPNVDKVQIINGLKIPSIYKILSKVDWSNLSRGVPVSFHGDLQPENIIVTKNNEFKL
IDWRTDFSNLEYGDIYYEFX
>tcag_1096694886581 /cdnaId=1096694886580 /pepId=1096694886581 /offset=0 /ttable=11 /length=121 /full_length=121 /orientation=0
IIISIISQLKLFFVIKIKFIDMRGRIGNNLTIYGDWLYDWAKIYQSIIGYDEILLSKTLD
HKYKKNIIDIFREYFINTFSEDDFDNLKIITKSLIFTLIPLHNNEKCGKYYNLLFSEYLM
*
>tcag_1096692894101 /cdnaId=1096692894100 /pepId=1096692894101 /offset=0 /ttable=11 /length=303 /full_length=303 /orientation=0
CKELLQAPFIFFAADTIVLENIPSLEKNWFGIAPVKRPEQYCTVRIKDNLVVQIDDKVST
NNKFAFIGLAGVKDYKIFFDALEVNKQPNAGEIQVSNGFKSLLERNLEPVGFTWFDTGTL
ENFNKTNNHLSGENSEFDFSKGNEFLYFVENKVIKYFTDKNIAENRVYRANVLGDLTPKI
ESSKNNYYSYKKVDGDVLYDVMNEGLVFKFLEWCNSNVWDKKSLDAKSSDQFKNACKKFY
QEKTKKRLDMFYNKIPFKDSEYIINGKRVPKQSELFQKIDWDFIIDGTPSVFHGDLQFDN
VXX
>tcag_1096682581869 /cdnaId=1096682581868 /pepId=1096682581869 /offset=0 /ttable=11 /length=305 /full_length=305 /orientation=0
IFNFLYSQGHYIIIHTARRMRTYNGNLKKVKKEVEKLTLNQLKSFNINYHEFILGKPYAH
FYIDDLSINPKENLNTKLGYYEFKDTLTRNFNEVIVGEKYTVKNSYKTEKLDAEVKYFKN
IPFKIKKFFPKIYDYGKNFYKMETINGLKLSYLLSNNLLTKDDLTNVLKKLNVIHESKKF
KISDKFSIYENYSKKLIKRIEKNKKYKNQDFNKINDYLINYEREKKGQLGVIHGDPVLSN
IIKKNNNDLIFLDPRGSLGDRPAIFGDINYDFSKVYQSLTGYENIILEKKIDQDYLEDLQ
NHLKN
>tcag_1096672154755 /cdnaId=1096672154754 /pepId=1096672154755 /offset=0 /ttable=11 /length=73 /full_length=73 /orientation=0
QNIENVFKKWILDKEFDLYKVELLCSLIFLNIAPLHHHPYSKFLFSLGHWGLQNIHINNK
VQWSDIESFNMK*
>tcag_1096669057647 /cdnaId=1096669057646 /pepId=1096669057647 /offset=0 /ttable=11 /length=79 /full_length=79 /orientation=0
FREDNIKNIESVFKDWISTKGFNLYKVELLCSLIFLNIAPLHHHPYSKFLFSLGHWGLQS
IHDKGIVSWSEIEAYKMK*
>tcag_1096666445615 /cdnaId=1096666445614 /pepId=1096666445615 /offset=0 /ttable=11 /length=276 /full_length=276 /orientation=0
KYNFLFKNDKNSYGLISHPFTGRLVAEKSHLQDCLKNIKKINKLDMLSVVEILIKKYNYK
VIFEKWFDIGHEATYIDSKLNSMTSRFFNNIIFLEESNSLLKLSTDLKKIRGEYLFYKNL
NKKFKNFFPFIFSENKYDDNFNSIEMEFVPYPNLAEIFLFRNIGPNAWIRIISSIKKIYK
SFYSENNYKVVKNASWLYSSKLKFRFNEAVNFIERSNNITLKKLLYEGLHVNNIFKTGSL
YEIFENLTEDLVNYEKKIKHFIGHGDLCFNNILVDX
>tcag_1096677185405 /cdnaId=1096677185404 /pepId=1096677185405 /offset=0 /ttable=11 /length=316 /full_length=316 /orientation=0
LPSWVKASTHHIKKNAQLEQLRKIIEGAQEEFSIFIVSACAGVNNFDRFNQLIERLPFAE
SDFLDRRYQPLMLFYKDGHDLIADWKHFEIAPINAWDKNFKGWDLLDSIKPGDLSKIQEF
LSFISGATEARHFNQIEMDRYYYTKRSTDKKKMEAEYQFYSLVPEQMRPWLIQPFSFEDE
GKTASYKMLRYFIADAALQWIHSAFTPKSFEEFIDKVLFFIVNRPKLASSHPEVSKVGDT
LYLNKVQERIDSLLSIPAGKNLNDILRISNPEIEIEQQFERYQSLYKKHRSELSQDFLCV
GHGDPCFSNILYEQKR
>tcag_1096676448059 /cdnaId=1096676448058 /pepId=1096676448059 /offset=0 /ttable=11 /length=78 /full_length=78 /orientation=0
YVIRWRRDSINYSINSKKIYKQYIKHFIFWLNKKKIDVRKVNFITGLIFLNIAALHHFPY
SLFLYAIGKKMVFENKI*
>tcag_1096672917403 /cdnaId=1096672917402 /pepId=1096672917403 /offset=0 /ttable=11 /length=316 /full_length=316 /orientation=0
FTWCDILPQDLLTFKDTNIIFTYKNESRYYADNDNNKIIKSKEGNIVGLYYFNNYKNIEY
DNIRQDFCDVYIKNFKQFNTIEIKKLVDVGDKEKFKFEIENIKKTFKTRYFNKITEINNN
LHKIALNEKGGNIMKNEIDFYRIFNILNTEKKHIFPKIYDIQPNKFELEKIDGKNIYDIN
VDQNIIKKIINKLDYLHNMSTKDVSDKFFEKNLIYEFRDKIHKRLTIIEPILNHFNFIKK
IKNNGTIIDIDLSIKSISEIVDTLYDSIEYYFKNKEKKYYLIHGDCQFSNTMISGNEIMF
IDPRGYFGDSKCYGXX
>tcag_1096671053673 /cdnaId=1096671053672 /pepId=1096671053673 /offset=0 /ttable=11 /length=259 /full_length=259 /orientation=0
ITTVDIDPYEGPGSSLGKTLSLTKEYLQEPFVFCSCDTITNSFSFDLNSNWLGWDYVKDN
SSYRTLTIDQKSEVKEIHEKLASESQKAYIGLAGIKDFKFFWENFDNASIKTRAIGEVAG
FDLTNMNFKGLQFSWFDTGNPYQLSKARKEFKTNEVSVLPKENEKIWFTNKKVIKFSSDK
DFITKRVAREKILKGFVPEVTNSSENMYVYEYVEGDVLSKKITKNIFEELQSVLDNFWKT
KKLDDKELTKFNSVCSEFT
>tcag_1096688925165 /cdnaId=1096688925164 /pepId=1096688925165 /offset=0 /ttable=11 /length=235 /full_length=235 /orientation=0
LFVYGNNNEKFWKKMFHHLKTLLTCFYHEGDDCRVRAINNKELSDVHFSLYLGKTLNRLT
TYKALSGEDISEYIEMVTVVNKYIPDISQHHLAFSHGDLCLSNILYNSHNNRLYIIDPKG
QATLKSHPTISDIRYDISKLFHSFIGGYDHILANHFSIVNGSIKFSDLTYINMQEIYSRF
RELIIPDNLDISLHELLAINVMLFVSMTPLHDENKIKQKAFLINAKRLFMMLNI*
>tcag_1096693969147 /cdnaId=1096693969146 /pepId=1096693969147 /offset=0 /ttable=11 /length=246 /full_length=246 /orientation=0
ISHERKWYEGLNEEQKLFVPRYYKKSPWLSLSYEPGTLLSDILIYDDLSEGTVKHIISKI
FDIMENYFWLEPDLDERILINENVENHWVNKTKERLENVDLSKRKKEEIMYIARTMSLNS
MPVKCMHGDLHAGNIIYNTNNDQVVFIDPRGQFGALTGCLGDKLYDLIKLYHDFGWGYGE
IINGKRYSRYVFDAFIKVLHERGYDMKQLVAGAVVLFATMIPLHKNEKHKKEFLHIVNSY
EYTDE*
>tcag_1096695691365 /cdnaId=1096695691364 /pepId=1096695691365 /offset=0 /ttable=11 /length=254 /full_length=254 /orientation=0
MTKLNTGLSGCKLELINGLLRKHSASAEYNSRLISQAEKQIVFSKRIYKNIETPKVHDIE
VFYFDMDYVSGQNFEEFFSTASVNDVEFVVSTLFEYFDELISTARNVDASNKILKKIDSL
KEKTSYPKYIEFLRKYVENNRIIVPHTFCHGDLTFANIIFHKNRLFFIDFLDCYVDTFLS
DLVKLKQDLHHLWAVHNQEVYSVRIHQIYQYIWDKLEVRYESFMNESFHILDAMNALRIE
PYLTSERQNVILES
>tcag_1096697300447 /cdnaId=1096697300446 /pepId=1096697300447 /offset=0 /ttable=11 /length=181 /full_length=181 /orientation=0
MTKLNTGLSGCKLELINGLLRKHSASAEYNSRLISQAEKQIVFSKRIYKNIETPKVHDIE
VFYFDMDYVSGQNFEEFFSTASVNDVEFVVSTLFDYFDTLISTARNFDASNKILKKIDSL
KEKTSYPKYIEFLRKYVENNRIIVPHTFCHGDLTFANIIFHKNRLFFIDFLDCYVDTFLS
D
>tcag_1096697660771 /cdnaId=1096697660770 /pepId=1096697660771 /offset=0 /ttable=11 /length=293 /full_length=293 /orientation=0
MTKLNTGLSGCKLELINGLLRKHSASAEYNSRLISQAEKQIVFSKRIYKNIETPKVHDIE
VFYFDMDYVSGQNFEEFFSTASVNDVEFVVSTLFDYFDALISTARNVDASNKILKKIDSL
KEKTSYSKYIEFLKKYVEDNQIIVPHTFCHGDLTFANIIFHKNRLFFIDFLDCYVDTFLS
DLVKLKQDLHHLWAVHNQDVYSVRIHQIYQYIWDKLEVRYESFMNESFHILDAMNALRIE
PYLTSERQNVILESIVKSKELYAISCSSDGGAINPISETETEVDVVTSNDKSP
>tcag_1096695025721 /cdnaId=1096695025720 /pepId=1096695025721 /offset=0 /ttable=11 /length=345 /full_length=345 /orientation=0
IDYLNTLKKQGHFIIIQAQQNLNFKKKQLIIKTLKKFRISFNSLLFSKPKADFVVDYKSV
NPVNDLDFELGYYDEKKSLSRVRNKITIGENITYKTSFEKKINLESKYLKSIPKAVKKFF
PKIYSTNEKGYFMETINGITFQKLLELDLLEIDHIKKMLEALEFIHSKKLKNNTLDTDIY
YSNYLSKFKKRLKSLSTTQRKKNHKLFYNLINFFKIYKKKQLAKLNLIHGDTVFSNIFLV
DNKIKFIDPRGGQNEEFTIYGDVHYDYAKIYQSLLGYEFLLNDKKSPSKMDKLRNYFEEY
MEQKQIDLGIIKKITSSLFISLIPLHENINSQKILKFAKKINSQ*
>tcag_1096684438327 /cdnaId=1096684438326 /pepId=1096684438327 /offset=0 /ttable=11 /length=523 /full_length=523 /orientation=0
ISLKKINCCMKGVILSGGKADQSICQVFGDVPTALIPVNGKPIIFHVISRLIELGISEVY
ITIGFQKDKIINYVEKNRKFIGLKIQYVEVDELKKPGVSLLNAFSAISGGGEVFVSLADT
LCKLPDSISFEKDFVVGSKEFKKDQLWAIANVNAENCLNTISDKKKNNTNADFALIGIYF
FKDIDIFNQYQQTDSKKNFEISSLLEFYNYNRKIAVIEATEWLDFGHIERYQIAKKRLLE
AREFNSLTFDDLIGTITKRSSINKKFVAEIKWLISLPKSLMVLAPRVIDYSLDEKDAFVT
MEYYSYQTMAEIWLFSEFSTKTLKAIIDKVYSVLMLFAKEKRIVPKKDYNAVYVEKTIYR
IKKLISLNNPTFNTFLYGDSDGFVTINGQKLKPWSVIRSEIIDLLSRLYDDDHNCLIHGD
FCFSNVLYNINSGVVRLIDPRGIWGGSCNGDIKYDLAKLRHSIVGDYDFIVNDFFTVNYI
NGNFSYEVPINENQLSIKKYFDDKVSSFTTLSNITLIEGILFL
>tcag_1096678258825 /cdnaId=1096678258824 /pepId=1096678258825 /offset=0 /ttable=11 /length=356 /full_length=356 /orientation=0
SWCVVDKNFEYYDKPKINIDGAEALVGVYSFSDGESAINSFTTTKEYNISSALKKYGNFD
LLKVRKWYDIGDIKTYHQTCAELLNTKARHFNTFCYDSELNLIVKKSIDRPLPIAHEKTW
YESLNEEQKLFTPRYYKNNPWLSLSYESGTLLSDMFIYDDLPEGTIRHILNKIFDIMFKY
FWIEPNISDRIDILNNSKIHWVEKTIKRLDETDLSVEIKEKIIYMSNIILQKVNPVNCMH
GDLHSGNILYNANNDQIIFIDPRGKYGNLVGCLGDSLYDLSKLCHDLYFGYGEIVNNKKY
SDLVKGIFCEIIKDRKLPIREMKYGAVVLIASLLPLHTNQKHKEKFIKIITNYET*
>tcag_1096688163669 /cdnaId=1096688163668 /pepId=1096688163669 /offset=0 /ttable=11 /length=276 /full_length=276 /orientation=0
LQGRFFNQMEVTGNHIEKRSADVKKINAEMQWFKKLPEFWKAHTPHCFQIESGSYFTEYK
PYLTASELASLPNWSFQNKHKMDKYICRALSSLHATPTEETFDEAMCAYLYGELFSEKLF
TRIEDFEHPDVNKSLPLIFNGESLPSVMELAHIAASKIPMTEPKHVGYGHGDPFYGNILY
DNMFDRVIFIDPRGSDEHHGICIDTRYDWAKFEQSRIGRYDDILRGSIVSSLRKKNEFEF
DIGHHKREDPICFDYITQYDFSQQDLKWCLITLFLS
>tcag_1096698679161 /cdnaId=1096698679160 /pepId=1096698679161 /offset=0 /ttable=11 /length=587 /full_length=587 /orientation=0
NYNFNEIVINLFPTKKCNFYYLSYFTRGPIETAYIGIKNFNLDFSSGSLVFLDNDNLYSF
PKNFFNDYSEPFIGYYMNNDNSSAYSFININNQNQVINIKEKIKISNLVCCGVYGFKDIK
QFLEIAYKVLINNHNSKEFYMSLLYNEFLNQNIIIKAIEFPEIKHIGTYNELNQKSITLP
KMRVCFDLDNTLVSYPSIPNDYSTVKPITNMIELLKKMKNDGHIIIIHTARRMKTHNNNI
GAVIADIGKITFETLDKFQIPYDEIIFGKPLADIYIDDRAINPYLNNINAMGYLNYNNIE
LPINKLNNNSYNTIKIINNQIIKSGNLFYLEGELYYYKYLVSINDETIKSFFPIYYTNYI
DNNNLYIYRENIEGIPLYTLYKNEMITVFHLSKLFDMINYLHNYKNDNIIINNNDIIDNY
STKLEERFKITKDYNFEDFDIIKNECLKRLHNYYIDCKYNFNICNLIHGDLWFSNIIIDY
SNNIKFIDMKGKNYKTLTTNGHNLYDYAKLYQSFLGYDTILYNDDINQDYKIFMINYYED
YIKSININLEHLKTITFSLVIGTMHAINDDDTKLRVWKWIRNTFYN*
>tcag_1096678673783 /cdnaId=1096678673782 /pepId=1096678673783 /offset=0 /ttable=11 /length=360 /full_length=360 /orientation=0
IMTYKVLITASGLGSRLGNLTKFTNKGLVRIGKKPALSYIIESYPDDVEFVVTLGHYGNQ
VEQFLNLAYPNKKITYVKVENYDGPGSSLLYSMSLCKDELQCPFIFHACDTVVEKEEFNF
DTNWVAGHINGSSFQYRTLNVRNNSLIKINDKGEEFFDYVYIGLCGIKDYELFWKYTDEI
LEETTVSSLSDCHVISKMMDHSTFSVVDYKTWYDIGNVDSLKKSREAIPDRFHLLDKEDE
SIFIFDEEFVIKFFYDCQVCWNRIDRMLALKNLTPKYLASTDNFYKYEYVNGDTFSEVVD
VENFKRFLKWAKEKLWIRQDLDGYDISERCEDFYFNKTYKRVVKYLTDNGMGTDGPCFIN
>tcag_1096666933781 /cdnaId=1096666933780 /pepId=1096666933781 /offset=0 /ttable=11 /length=181 /full_length=181 /orientation=0
ISINGKEYINAPQIVKILQEREEEYLPEFVGRWSHSDLHFSNVLIDIKNDTFRCVDPRGY
DYCDPYYDFGKLWHSVNGKYEMVANDMWTSSGNYYQLNQNDYFYFLEELKSLLPEKIFYK
FGSEGRDNIMKKVEFNEAMHFITLVPFQLSHDGVETKAKVAYFIGVELLNNFYNKYVKNS
*
>tcag_1096668960671 /cdnaId=1096668960670 /pepId=1096668960671 /offset=0 /ttable=11 /length=248 /full_length=248 /orientation=0
MNYNKINRNGYGSNFNNLYINNNYTLIKKEAINYYGNIKIKQEINFYNFIIKNKIDFNIP
KIIESNENFYIMNYIQKDNNSKIDYNLIIEELKKLYKYSKIIDKEYYNKILKEETIIKVR
KRLNEIKNFIEIEEELLNKIEKKINNYILNNNNFEISLIHGDPQQNNIIKSNNIIYFIDP
KGIFGSSNLYGIKEYDIAKIYFSYSGYDIFDELHIINDIDIMKIIKIPEFKFHNENDFNN
DLILIFXX
>tcag_1096672829351 /cdnaId=1096672829350 /pepId=1096672829351 /offset=0 /ttable=11 /length=285 /full_length=285 /orientation=0
LIDEINWYKSIPKEISNLVPKILETSTQKNSFIKLEYIKHPTLSELWLYGEFSLEFWKQV
IEDLFDMIQKFRKYNKPVTKQEYDAIYLEKTSNRIDELIQTNNFFKKIFEEDFIIINGKK
LKNWKLMKDEIKDKINTMFNKEDNCLIHGDLYFSNILYDSENKIYKLIDPRGKWGESTSG
DIKYDIAKIRHSIVGGFDTITNGLYSAEYLNDNKIEYKVFKSKNNQIVSTELDCNIEKNW
KLDEIKMIEGLLFISMLPLHSDNLERQLAFFCVGIERLNEIFGI*
>tcag_1096668202705 /cdnaId=1096668202704 /pepId=1096668202705 /offset=0 /ttable=11 /length=226 /full_length=226 /orientation=0
MEDLLNWATKNLWIKLDCQRNFDEDCMHFYYNKTVSRIERFIDGYKPDTTHEINGIEVAT
AKNLLSRVPWSALTKNKQPSKFHGDFILDNILIQKNKNSSSFKLIDWRHEFGKESLYAGD
LYYDLAKLNHNLTVNHDIVCRNLYTVKVNGNIVSCDILRKDNLVRCEQVFKSKVAELGYD
VTLVDILTGIIWLNMSPLHHQPFDEFLFYYGKLKLAMALDDWEKK*
>tcag_1096668314397 /cdnaId=1096668314396 /pepId=1096668314397 /offset=0 /ttable=11 /length=203 /full_length=203 /orientation=0
MSSDLLKDKTNKFYKLKTYERVDRYLEMNKDADSIKWINNIYVESIYELLKKVDWKKLTE
GSFGKFHGDPQPENIIVQNKNKFVLIDWREDFGGNLEHGDIYYDLGKIYHALIITHKKIR
EKKYHVKFTEDFAFYKFSKRRNLIKYLEYFEKFIVENNFDLYKVKLISALIYLNIAPLHH
APYSQLLFFHGKLELYNILKKA*
>tcag_1096669042727 /cdnaId=1096669042726 /pepId=1096669042727 /offset=0 /ttable=11 /length=204 /full_length=204 /orientation=0
SHMYLKKTSARLSDFIKSTNFQPDKDVEINGNKYPSLNKFKADIFTNIKENIDGKTDSIL
NLMHGDFCFSNILVDLRSNTIKLIDPRGSFGDKKNDELVIYGDQLYDIAKLGHSLVGNYD
FIVTGFYSVEYSIKRLKFNFNLLRNTSAELTDFFYRKLQSQNISKQFIKASISNLFLSML
PLHEDSPQRQIAFLLNAYKIYYD*
>tcag_1096696661897 /cdnaId=1096696661896 /pepId=1096696661897 /offset=0 /ttable=11 /length=191 /full_length=191 /orientation=0
KFYKNKTFSRIKMFNENTNLDRYDFINNKKVIPINKILKKINWKKIQIGTPVNFHGDTAL
NNILYNNKKITLIDWRESFGKLLSYGDLYYDLAKIYHVLILPQFLNYGDNIKIRYLKKKI
EFRFKKFKNLENFLKIYNEFLLVNNYDIKKIKLLSYLIFLNIAPLHNGKISKLFFLYGKL
KLSEMLNESK*
>tcag_1096670073173 /cdnaId=1096670073172 /pepId=1096670073173 /offset=0 /ttable=11 /length=237 /full_length=237 /orientation=0
VYEYVKGKHLTEVNEKTFKKFLENLDNNFWERKTVNRIKFKKKCENFYKKKTYERVLLAI
NQNPNIDKIEIINGIKIPSIYKILSKVNWNYLSNGLPVSFHGDLQPENIIVTKKKEFKLI
DWRTDFSNLKYGDIYYDFSKLNHMLTINTRKVLEGKISVNYKSSNEVRYYFQTKKKLLNF
QKILYQFLENKYFDLKKVKILTALIYLNISKFYNNPYSELLFYHGKYQLYKLIKER*
>tcag_1096670947389 /cdnaId=1096670947388 /pepId=1096670947389 /offset=0 /ttable=11 /length=221 /full_length=221 /orientation=0
FSNFLEFCKSNLFLKLKLEENELSNFYSSCKEFYYEKTLSRLNQFWDKFEITDQEYVING
IKCRSIKSMLNNIDWVELSKGDPYNFHGDLQPENIITKSDEFWLIDWRESFGESINIGDV
YYDLAKLDHALLLSGKIVRKNLYGCDIKDKDIKISFNIDNSLHEYNIQLLNFIDEEGYDK
KKVQILSSLIFLNIAPLYEGTYSKLLYFLGQFKLNQVLYN*
>tcag_1096694725459 /cdnaId=1096694725458 /pepId=1096694725459 /offset=0 /ttable=11 /length=293 /full_length=293 /orientation=0
VIVEQDRVIKKAIDPAFSHLVEGEIKWYTKVKELGFQRIPTIVDTDPLIMSRIHGNHVWE
IADLTNREQRALLSDLLLTLQDLHSRDSEIAKPKDVQSVYIEKTKQRVQSVEKLIPGIAK
ESLTINGVKCPNIFHAKHSSIWNEIEQAVTAYIFTPIHGDPTFSNTIVDNNLKCWLIDPR
GYFAQTNSIFGDPDYDFAKVYYSAVGGYDTFNRRKFKLYADGETAEIIMAEPSTALVAKQ
VFTEFFPDRIQKIKILHGLIWLALSGYARDDIDSVIGSFYLGLYYLQQGLKS*
>tcag_1096697487499 /cdnaId=1096697487498 /pepId=1096697487499 /offset=0 /ttable=11 /length=526 /full_length=526 /orientation=0
VELEGENCIFTFKDYNENPIYSYVNIDNENKILDIKEKIKISNNACSGAYGFRSINELEK
YTSKIIKENKTQKSEFYTSGIISEMISDGFVFYNKIIQNDKYICLGTPIQMKLFYNNYPR
KDAINHAYNIKTSRICFDLDNTLVTYPEINNDYSTVKPIHNNINYLKYLKSFGNTIIIYT
ARRMKTHNGNIGKINADVGKITFETLEKFDIPYDEIYFGKPHADFYIDDLAVNCFDDMEK
ELGFYNNKINPRDFHKIELDNINTITKTGEMSSENYYYKNLPNSLKDLFPAYIDGDENYL
RIEKINGITITELYLSELLTKQTFVHILNSIQRIHSATNKNQINHNQINHNQINENQNIY
LNYSKKLKDRYKNYNYSSYINSQIIYENLLKQLDNYEKNRQGSKSIIHGDPVFTNILINN
YGKIKFIDMRGRLGDNLTIYGDKLYDWAKIYQSLIGYDEILMSKIVNSDYKKNLIEVFKN
YFIKHFSIGDFQNLKMITKSLIFTLIPLHNDEKCQQYYNLINSEY*
>tcag_1096678447267 /cdnaId=1096678447266 /pepId=1096678447267 /offset=0 /ttable=11 /length=462 /full_length=462 /orientation=0
AKFYVIGDYHYDQLEAYLASNNPGVEYTLIHASGSGTASGVAQAANMIHSSENVLLVWSD
IIVNHFEAPSDAVGNTVYTTDAFTCRWSHNGEHLVEETSHSTGIPGIFYFQGPVTLQNTP
ESGEFVRWYSENVRYYKTQNISGIEELGDFATIENDNDSVGFCRFFNSVEVNKHTVTKQA
IDPEYQHLVTNEVEWYQKVRDLGFKRIPEILEFTPLIMSRIPGKHVWEYENLTELEQRSL
LADILYTLQDLHSRGRSTALVGDIYGVYIEKTKSRVCSVSSLIPGFNRDSVTVNGVKCPN
VFHKKHQHLWGTIEKSVQTEYFAPIHGDPTFSNTLVDQNLKSWFIDPRGYFAHDNDIYGD
PDYDFAKVYYSAVGGYDIFNRRKYKLFADGETAEIIMSEPATAGVAETVFEEFFGNKLSK
IKIAHGLIWLALSGYARDDIDSVIGSFYLGLYYLKQGLDSL*
>tcag_1096668196937 /cdnaId=1096668196936 /pepId=1096668196937 /offset=0 /ttable=11 /length=169 /full_length=169 /orientation=0
ITINKLQKELKEIEKQRPLFFGHGDLCFNNILIEPISGSIKLIDPRADSIGNINIGYVDP
FYDLAKLNHSFRCFYDSIVNNMFSISHHKDQYELKIYKPFNYDLANFYFQKIFLKKLIDK
EILRILTSNLFLSMIPLHKEDELRMGVLLIIGISLFYDIDMKNYFLET*
>tcag_1096669031969 /cdnaId=1096669031968 /pepId=1096669031969 /offset=0 /ttable=11 /length=213 /full_length=213 /orientation=0
INGITVSSLYLSESLTEHQLIHVMNSIYRLQNCAIKDDRNVNILYNYSEKMAERYNQYNY
SQFKDFRKTYEDIQEDLKKYKGAKTVIHGDPVFTNILINNFGKIKFIDMRGKVKDTLTIH
GDYLYDWAKMYQSLIGYDEIHEGKHLSHGYKTKMIHAFYEQFVQFYGTNDWTHLKTITKS
LLFSLIPLHNNKKCVDYYALINSIYLNNSFDI*
>tcag_1096689766095 /cdnaId=1096689766094 /pepId=1096689766095 /offset=0 /ttable=11 /length=250 /full_length=250 /orientation=0
IGPNGWIRIISSIKKIFDDFYFKEEYLLETNLSWLYSSKLSQRFEQTKIYINQSNNNKLK
NILSNGLCINKNFYIDDLLTTYNNLNNYLLNYEKSVKQFIGHGDLCFNNILVDKLSGYIK
LIDPKAFNNQKNNDIFGLMDPNYDLAKLVHSYKYLYDSIVNNIYSMDIRGNDVDLLIYAP
YEYELVNKYFDDLIINKYIDKFTLKILTSSLFISMMPLHKDDENRMLCFAILGSIIFKGY
EIKDFILKL*
>tcag_1096694677831 /cdnaId=1096694677830 /pepId=1096694677831 /offset=0 /ttable=11 /length=503 /full_length=503 /orientation=0
VDNENYEKPIYSYIEIQKDEIKKDKIKRIINIVEKEKISDIASTGAYAFKSFKLLKNYCK
KIIEKNILKKNEFYTSTTIMEMINDDIEIILKIIKKDNWICLGTPIQIRFFCNNYPKICC
YTENVKLKSQRICFDLDNTLVSFPKEHGNYRTVEPIQKNIDYLKYLKSFGHTIIIYTARR
MKTHNGNVGRLIADIGKTTFETLDKFDIPYDEIYFGKPQADFYIDDLAVNCYDELEKELG
YYQNQIEPREFNTLTLNGVNQFKKETNGGNNLEGEIHYYLNIPKKIKDMFPILINYDKEN
KWYIMEKLNGLNVSSLYLSQLLTKKNLKHIINSIHRIQKEQIRKVNQEEIDIYANYSKKM
TKRYNSYDYSKYSNSQEIYQELNKELLKYEKEKRGKITVIHGDTVMTNILINNFGKIKFI
DMRGKQGDKLSIYGDWLYDWAKLYQSLIGYDKILNEKEINEKYEKEMINYFKKLFIEKYT
KEDFTNLKIITKSLLFTLIPLHN
>tcag_1096685914979 /cdnaId=1096685914978 /pepId=1096685914979 /offset=0 /ttable=11 /length=306 /full_length=306 /orientation=0
VSSVDCDSSLQYCLVEGSKYLDRLYYGAGDTAYIGMAGIQDYEIFWDSLEKHKIIKDEYQ
VVHGFDDLEHMRLINFTWYDTGNNESYLETKKVFSNDIVANKSDEAIFIDNGKVVKYFDD
EQKVSKRIKRAEYLNGNCPPIQSVNTNMYAYDFIDGNLLSNIDDESLMLSFLNYCKNNLW
IHIEKDNNFLNNCKQMYEIKTKSRIESLSGSDIDNIKVINGVEVKPIKDMLDDLDWSKFY
EDALPTLFHGDLQPENILLDSKKQKFVLIDWRQQFGDNLKVGDVYYDLAKLYHAILINGQ
TILKDM
>tcag_1096692147093 /cdnaId=1096692147092 /pepId=1096692147093 /offset=0 /ttable=11 /length=144 /full_length=144 /orientation=0
NLIQYYFMGDLQPENIIITKNKKFCLIDWREDFGGLKILGDLYYDLAKLHHALIVNGKVV
RDNRFKVNSKNNKVSLKIAKRSHLMKYLSRLEYYVIKKKWNINKLKIMSSLIYLNIAPLH
HYPYSEFLFNFGKYNLNKAIKNG*
>tcag_1096687826611 /cdnaId=1096687826610 /pepId=1096687826611 /offset=0 /ttable=11 /length=195 /full_length=195 /orientation=0
LSKDQLKHIFGSILRIQSCKVDNNEDINIYENYCSKLKTRFLKYNYSKFVNSDNIYEDLY
NKLQEYEKNNLGQIKVIHGDPVFTNILINEFGKIKFIDMRGKLGNKLTIYGDWLYDWAKL
YQSLIGYDEILEDKYVNSDYKNILINYFVELFVNRFSENDFDNLKLITKSLLFSLIPLHN
NEKCIKFYELLIKI*
>tcag_1096668086961 /cdnaId=1096668086960 /pepId=1096668086961 /offset=0 /ttable=11 /length=285 /full_length=285 /orientation=0
IEKELGLHLEEVQPRHFNQLKENSIETYKKTSTTDLSKEIFYYKNIPVTMRELFPALLDY
DKTLFSWYEVEKIKGITASSIYVSDLMTPDLLKTIMDSIIVIQTHLPNMKEKDTINIYAN
YQQKLEKRYANANYSLYSDHQKFFDEIKQKLHIYEESQLGRTTMIHGDPVFTNILINEYD
EIKFIDMRGQVGDKLTIYGDWLYDWAKVYQSLIGYDHILLGKEIKPEYQESLINYFLKYF
TSIYSEKYIPYLKVITKSLLFSLLPLHKEKNAQLYGLLYSEYLD*
>tcag_1096688187095 /cdnaId=1096688187094 /pepId=1096688187095 /offset=0 /ttable=11 /length=146 /full_length=146 /orientation=0
YPNSFEIYKIIYEKLENYENKNMGKISCIHGDTVFTNILINEYEKIKFIDMRGQLGDKLT
IYGDWLYDWAKFYQSLIGYDEILLDKEINLQYKTNMINHFEEIFINWFSKNDLYNLKMIT
NSLLFTLIPLHNNDKCLKYYNLIKI*
>tcag_1096690167631 /cdnaId=1096690167630 /pepId=1096690167631 /offset=0 /ttable=11 /length=178 /full_length=178 /orientation=0
DDIDWSKFYADSIPTLFHGDLQPENILFDFEKKKFVLIDWRQQFGDSLKVGDVYYDLAKL
YHAIMINGQTILQDMFDCKINGNEASVSFYAKSNLVFLNEIFREFCHKNDYKWINVELLG
ILQYFSICTLYDNFKDGKYGKFLFLYGKYQLAKLINRSKNAETKVNKFIQKRVSRGI*
>tcag_1096666190645 /cdnaId=1096666190644 /pepId=1096666190645 /offset=0 /ttable=11 /length=276 /full_length=276 /orientation=0
FKINQLRICFDLDNTLVSYPKVKDDYSTVEPIQKNIDYLKYLKSFGNIIIIHTSRKMKTH
QGNIGSLMKNIGFITFETLEKFDIPYDEIYFGKPEANIYIDDSGYNSFIDLEKELGFYQN
IIEPRSFNDYSKFSNSKENYESIYNYLKKYENENRGKQTVIHGDPVLTNILINQFDKIKF
IDMRGKIDNQLSIEGDYLYDWAKLYQSFIGYDKILMNKNINIKYEEKMKKIFEDYFIELY
DKDKLKDLKIITKSLLFTLIPLHDNDKCKLYYKLXX
>tcag_1096667406763 /cdnaId=1096667406762 /pepId=1096667406763 /offset=0 /ttable=11 /length=260 /full_length=260 /orientation=0
FYNITYNKENNTILKSSNDFQKISGEYLYYKNLSNKLKNFFPHIYSELKVDEKINTIEME
FVPYPNLAEIFLFKNIGPNSWIRIIDSIKKLYNSLYVEEKYKIESNASWLYSSKLLDRFK
MTTKFIENSNNNNLKQLLWEGIYVNNLFHTGNLYEIIESLSKFLKQYEFNLKHYIGHGDL
CFNNILVDQISGCIKLIDPKAYWDKKRNIFGLVDPNYDLAKLTHSYRYLYDSVVNKLFSI
EIHRNNVELNIYAPSEYDLX
>tcag_1096693002281 /cdnaId=1096693002280 /pepId=1096693002281 /offset=0 /ttable=11 /length=246 /full_length=246 /orientation=0
IIKVDSFINAIELICKILKEDFHGQLVEPNFESIFHEYFIKTQQRLREFQSALKLNSDYI
TINETKCINPIYLVNNLLKSANTILNLKKMYFTIIHGDLNITNIIYDSQNRSIKFLDPKG
KYGEETFIFGDPSYDIMRIMACVKYGYDTIARGDYNVSVRPEGISVQVEMPNIYIKTHDE
VVRILEENFPNIPSINYELQSILYLLNLLPFHSDSMERSLVFYYWGTYHLNLWMNRQKEE
NGIIY*
>tcag_1096677182935 /cdnaId=1096677182934 /pepId=1096677182935 /offset=0 /ttable=11 /length=134 /full_length=134 /orientation=0
DLALNNIIADEKKFCLIDWREDFAGNINVGDMYYDLSKLYHTFFVSQRLEMDGSIKINKL
NKKIYFEFKSYSNLLKYKKVFEKFVLENKFDLYKIKILSSLIYLNIAALHQGNYSKLLFL
YGKLKLWNIIRYV*
>tcag_1096692670225 /cdnaId=1096692670224 /pepId=1096692670225 /offset=0 /ttable=11 /length=306 /full_length=306 /orientation=0
VRAGVKFMADVYVDDLAINSEDFFNDKPKDKMSLESGSGVDTNIVIVNRVLKEATNERVD
KLIDEIKFIESIPTEFKHKFPEIIFSKYSDDKAFYEMQHHNLPTIRRLILSGDMTSDEIV
YWSDKITKFSLDLYNHERVDISKDVFFEVLHWNRFRTRMKELSSKSEWFKNILEEKEIEI
NGKTYKNLNVLFPSIKDRQKDFEPEFIGRWSHSDLHFSNILIDRDNDDFRLIDPRGYDFC
DYYYDFGKLWHSVNGKYELISSRLFEVSGINESHHFNFDETSKPFQELHNAKDNLLDKLS
VYSSDX
>tcag_1096666770317 /cdnaId=1096666770316 /pepId=1096666770317 /offset=0 /ttable=11 /length=301 /full_length=301 /orientation=0
LVTYPEIYGDYASVKPIQKNIDFLKYLKTFNHTIIIHTARRMKTHKGNVGKIMADIGKIT
FDTLDKFDIPYDEIYFGKPEADYYIDDKAINCFDDLEKELGYYMDHIEPRTFNDISQNVI
EVYKKESNDLSGEIYYYNNIPRGLKDLFPILIDYHKEYKSYMMEKIQGLTCANLYVSELL
TNENLIHIMNSLNRIHNHKKYPSQKHINIYGNYKDKLKQRYNQYDYSLFNNSEYTYNTII
NELTRYETNENGTRGIIHGDPVMTNIIINNYDKIKFIDMRGKINDVLTIEGDIFYDWAKL
Y
>tcag_1096687617357 /cdnaId=1096687617356 /pepId=1096687617357 /offset=0 /ttable=11 /length=310 /full_length=310 /orientation=0
IINAINNKKVLESNRYCFDLDNTLVTFPKIKNDYTSVLPINKNINFLKYLKKLGHTIIIY
TARKMKTNGGNLGNVLANIGKITFETLEKFNIPYDEIYFGKPYADFYIDDLSISSYDNLE
KELGFYKSDILPREFNLLENSSIQTCKKTSNDLAGEIYYYSNIPNEIKDIFPIMLNYDIN
GKWYNMEKVNGIPISKLYLDQELTKDQLKHIFGSILRIQSCEILNNDVNIYENYCSKLKI
RYLKYNYDKFEGSNIIYENLYNKLKEYEKNNLGQIKVIHGDPVFTNILINEFGKIKFIDM
RGKLGNKLTI
>tcag_1096695791545 /cdnaId=1096695791544 /pepId=1096695791545 /offset=0 /ttable=11 /length=325 /full_length=325 /orientation=0
KNFLKIRHPDRKIKFVNIKKYSGTGSGPGYTLYQCRKYLQCPFIYSSCDTMVLEKVPPPT
VNWLGISKVKNTERFLIIEKKKSDNMYFLYDKKRKIEIDKKKKQFNAFIGLAGIKDYKNF
WQGFSNNSELKDNELQISNGLNYILANAKLKYFKWLDTGTNESYLDTLNFFNDNTLRKPN
ACTYIGNGKVIKFFTDKSKVKKLKNRSKNLKEFSPKSVNARSHYFFYDYAEGKLLSELKI
RDFVNLIDQMHKKFWKIKKNINMRKFKKNCLNFYKNKTISRIDNLLNKKIVNDNLKYINN
CKVEKISELLKKINWKKLSNGIPSN
>tcag_1096676657975 /cdnaId=1096676657974 /pepId=1096676657975 /offset=0 /ttable=11 /length=376 /full_length=376 /orientation=0
LDRMTSQVLIPSAGIGSRLGNLTEHVNKAMIQIDGKAIISHILSLYPQDTEFIICLGHKG
NFLKQYLQISHPDYNFQFVEIDKYEGPKSGLGYTLKKTKNLIKGPFYFHTNDAIFLKKIP
EFTKDTIVLSTNNIDSRDFRTVSLHEESMTINKFFDKTNEKLENVFTYTGVAFIKNYQAF
KEFLDDISVEIGESDYFIKKIGGETAYYLADDWIDIGSINGINNAKEELGGFKNLSKTTE
EIYFINDNVIKFDKSHENLLKKVTRNNLLNKIVPPIENHTENFFSYKYKEGQLMADLLSP
HEEFNNLLNWCEKNLWKKPTLNENEASNFKNNTKKFYYDKTYDRINLFQEEFGYFDNSST
INGRSYPKLESILRN*
>tcag_1096694294881 /cdnaId=1096694294880 /pepId=1096694294881 /offset=0 /ttable=11 /length=455 /full_length=455 /orientation=0
ILIINKEMDVLILASGLSSRLSQFTFNYIPKYLINLDKNTGLYYLVKYWTKYANNIYLVI
NSKYNTITKFYINNILPEYNERIHIINYDTSDGTAYTLNYILNNDLKDKNIENLVLTWCD
LFPTEKIDFKKICDKETNSIYIFTSGNKCRFLLNNNNEIIESDMGNIIGIYYFHNFKKFI
LDKNCLNNDIVNYLGVIGKINNYPINNIVDYGDEEKLLEYFRNNINNSDKKFECRYFNSI
EKIDEDKLLKKGIDDKGKEIIAFEKEWYRYIYSLNNPTIDNLLPKIYNIYDFGFLMEYKK
NHIPLYQFLEKYEKDINSLNDIEKIIKYSEYNNIKLDILKNIITKLKTIHSIEKIQINRN
IFFNNLKKEIYDKVIDRKKIIEPYLEYFKNIKYINGVEIQSFDDVIIKCKNIITKYYEMI
DNYEYSIIFGDCNFSNILINPNDINDIVFIDPRGY
>tcag_1096674435679 /cdnaId=1096674435678 /pepId=1096674435679 /offset=0 /ttable=11 /length=171 /full_length=171 /orientation=0
IIINDKEYIGYHKIFERIDFKKYNPMYLSVIHGDLTFENIMYNEDFNDIKLIDLDGSEYL
DAIELDLGKLLQSYLSNYEYWIQKPDDLIHALDLDNHRVNTHELHGSVNNEFYQLWSSIL
NESDLDTIKNKGIFFMCSHLLRALPYLFQKDIRLCIYCVKEIIVWLNFII*
>tcag_1096698361131 /cdnaId=1096698361130 /pepId=1096698361131 /offset=0 /ttable=11 /length=224 /full_length=224 /orientation=0
LGSRKKTLKSKNINRNCDTEAWLQKVYCKRKAVNFEEASARFEALNSHKHQLQPQLELDE
DDECWIVKQRYTSNSKKFLFFSDEQLKKIASKLDEIASVGLFHGDLCFSNISFDSDGDVL
FFDWEVSLEVTGEQGIVLRTSPYCLHPDDRESNRVSKKSDLFALAAITLISCHHPSWRSG
LSFNKKKRLSLANYLEVVNTSSYSDLITKMTRSILRRQTVLEH*
>tcag_1096686481647 /cdnaId=1096686481646 /pepId=1096686481647 /offset=0 /ttable=11 /length=98 /full_length=98 /orientation=0
FSHSVLGGYDFVNNDLFGIEVGPALGLELQFHRGGPPDWVQSAFRDRVAREGWDIRDIRA
VEASLFLSMLPLHLDHERKPLGFCLIVRRILEELEGE*
>tcag_1096692657059 /cdnaId=1096692657058 /pepId=1096692657059 /offset=0 /ttable=11 /length=258 /full_length=258 /orientation=0
YSSAESDDAELIRTLKKDVTMLLVAAGLEKRQEDESLIHRLSRSASQLLLTMGGRESPMD
TLAGTESLVATLHELWSVGSPLSNLALNTTQREVASACEAGGRFSAWVSDLTERLVGLFL
PPETGAEIPSGYEPPPMLKDQLQSLQKELNLDKSKHTKRFSTSFVHELGSDVWGGDESAP
LGKLLVLLKKLSTSNLWAEWRPLICHVHGDLNFGNILVDARDSLWLIDVRLSAHITFACL
LVQNRVNFLFFHGYPVPF
>tcag_1096694117093 /cdnaId=1096694117092 /pepId=1096694117093 /offset=0 /ttable=11 /length=323 /full_length=323 /orientation=0
QNKIDFKFVSSWFDIGDKEKKTKAENFFLKKNILPKYDQAIFFKDKRVIKFFVNKNIINK
RLKRAKILQKYVPKILKYGRYFYVYKFVDGKILSTVHDKKVFIFFLNWLVNNFWKIKKLS
KNKKIIFKERCFDFYYEKTLSRISLLFERNNLDDKDEIINGIKIPRISDLLTRIDWKELT
NGIPSNFHGDLHLENICINKKKITLLDWREDFSQITDYGDIYYDLAKINHGFIIDHKIIK
NSKYSIDIGKTNIRFKFYQEEKNRMFQKIFFKFLKKHNFSEKKVKILTSLIYLNISPLHH
YPYSFFLYYLGKYTLFQSLNKK*
>tcag_1096698976565 /cdnaId=1096698976564 /pepId=1096698976565 /offset=0 /ttable=11 /length=462 /full_length=462 /orientation=0
NFTFIDIDLYEGEGSGLGYSILKCKEHLQCPFIFSSNDTIVTEDIPIPEFNWIGYSKHVD
PKTYRSIEIKDDRVSNLFGKGAETEAYAYIGLSGIYDYERFWLEMENGIESGSIEIGESF
GLRALLSQDIKPIEFTWFDTGNLKKLQETREAFAKNSKNKDEHIILEKEEEAIFFVNKKV
IKFCVDKDFIANRASRASDLLPFTPKVHNVKDNFYSYEWINGSVMSKSLDSSAFIAFLDW
IKELWVEHKLTKEQKEQFKNGAYNFYKEKTYQRVNDYFKLAESYDAQEIVNGVDTPKIFE
LLDSIDWNKILPDKSTRFHGDLHFENIICNKNENGFEFKLLDWRQDFGGNINFGDIYYDL
AKLNHGLIVSHRNIHNELYNVSKQVGNIEFDFQINYKNSEYKKIFYKWLKKESLSTEKVN
IMTSLIFLNIAALHHFPYNHLLFYLGKSSLFKYLQKEELWN*
>tcag_1096680919583 /cdnaId=1096680919582 /pepId=1096680919583 /offset=0 /ttable=11 /length=188 /full_length=188 /orientation=0
LFKDELIKDINGLKNMKFQELEKLINWNLFYEIQPFTFHGDLHYENIIINNNKIKLLDMR
ESFSGILNYGDKNYDLAKILHGIIIDHEVIKKNQFSINDHNNKVSISLKKPSNFMKNFSD
FKKYCDEKNENKELISLICILIYLNIATLHHYPYSRFLFLFGKYLLNKSLNEKKNLFEFS
NHELCFR*
>tcag_1096668457707 /cdnaId=1096668457706 /pepId=1096668457707 /offset=0 /ttable=11 /length=273 /full_length=273 /orientation=0
SNEWFDIGDIESKNQAELKFKKFNILPKVDQAIYFKNKSVIKLFANKKTINQRYKRSLIL
KNIVPKINLKGKNFYKYDFIDGKTFSNITNIDKEFNQFLKWALKNLWKEKNLNSIQNTKF
KNNCHNFYYEKTFNRINMIKSKNILIDKVNTINNKTCSPLEKLLNKIDWIKICDGSPTNF
HGDLHFENIIKTGAKYKLLDWRESFDNLIKYGDIYYDFAKLNHGFIINHSLISENNFNVT
IDDKKVNLSYIVTKKYEKCQKILYKFIKNNNFX
>tcag_1096670269667 /cdnaId=1096670269666 /pepId=1096670269667 /offset=0 /ttable=11 /length=225 /full_length=225 /orientation=0
INTYKDSKSIEYNRKDSLLMIINKTENEYSKLIEGFQFFNNLKNEEEFILNGKKLKSFNL
IWNRIKEFIETKLIEDKFYFIHGDLCFSNILYGINPITDDLILKMIDPRGVYGKTKFFGD
PYYDLAKISHSCNTGYEYFTYDKFNIDVIKNEFNLIIDGSSKKENINKIYMKVIENHNFD
YQKIKLIEGCIFIGMCARHYDSLERQKAMFISGLKLLNEIYETI*
>tcag_1096665956573 /cdnaId=1096665956572 /pepId=1096665956573 /offset=0 /ttable=11 /length=246 /full_length=246 /orientation=0
NIDKKYRNKFPTVVDFLITKKKVWYNMPWYPRDSLRKNIILGVYSPTDVIEHMKPVLNFL
WKNIYKKTFSSPGLRWVEKFHFERFDKRLKKITHVHPFSKIINLKEIIINGSSFKNLSEI
INLVREFNFKKKLFVPHSLMRIHGDLHFQNILIGQDPNDFILMDPRGDLKGSDIYYDMGK
LWHSFNGKYDLIHTDLSHVLSLNNKFSEFKLNYGPQNIVNNYNSIKKLFIYLMKKYPIAK
DKDWEI
>tcag_1096670000725 /cdnaId=1096670000724 /pepId=1096670000725 /offset=0 /ttable=11 /length=260 /full_length=260 /orientation=0
ILPKNYIQSISFSNNWSIGGAGDNSQSYRTINCVNGKIASINEKGEQNFDYVYVGVSGIF
DYQQFWKICKDTLQSIKTSDLSDCHVIRKMNDFFVVHLDDWYDIGNIDALKRTRSKIKGT
VHVLDKKDENIFVFDNFVIKFFYNKKICSDRVARTKNLEGLVPNLIDSTENFYKYEFVRA
DLLADHINNRKFIELLSWANKNLWIKKEDLSYRENALSFYKDKTIKRIDNFLEKYNLEDS
SDVINGVEIPALKYIINQIN
>tcag_1096692506787 /cdnaId=1096692506786 /pepId=1096692506787 /offset=0 /ttable=11 /length=115 /full_length=115 /orientation=0
ILIDKFGKIKLIDPRGVIGNVNSIYGDIFYDYAKVYQSLIGYDEVMQNKSVANEYREDMI
NYLFEFITKEYSEMYIDVIKTITNSLLFTLIPLHNNDKCKGYFNLIKIKEKTNG*
>tcag_1096694757773 /cdnaId=1096694757772 /pepId=1096694757773 /offset=0 /ttable=11 /length=299 /full_length=299 /orientation=0
AYYKKLNNKENIRRFFPSLLEVNIDKEISSYTLEYIPFPTLSELFLHECLDHHIWERIIQ
NLKNIYDQIYSNSSGISGINSSDFFSIKLLKREKLLKKLFSNIKYANLEKIYQKTYRVNS
IKMPSLKNTFQKLSKILIKFERDSKIWFGHGDLCFNNILIDPYSLTTKLIDPKATKSLGE
KYIGYVPGKYDLAKLNHSFIGLYDSIVANMYSMDLNEDDNYKLNIFHPDKYLFTKEIFEE
IFFLGDKDLISDINIITANLFLSMLPLHSEDPKRMVALAIVGNAIFHSYENFSARIFK*
>tcag_1096682167735 /cdnaId=1096682167734 /pepId=1096682167735 /offset=0 /ttable=11 /length=207 /full_length=207 /orientation=0
ITYSHLYTNEALRESDLGDLIDVLKKIHSSETHIPEDIKIYSNYSEKINSRYLSNIDLYE
KIDRSRDFYEEISKRLNLYEIERRGKCGIIHGDPVFTNIFLTERSLKLIDPRGKNGESLS
IYGDINYDFSKIFQSIMGYDHILSGVEINYNYMNRMMDSFSRNFSKEEFENIKTITASLF
FSLIPLHEISMNRFNKYFNTIEKLIS*
>tcag_1096672623807 /cdnaId=1096672623806 /pepId=1096672623807 /offset=0 /ttable=11 /length=276 /full_length=276 /orientation=0
GEGSSLLYSMSLCKDELQCPFIFHACDTVVEKEEFDFSSNWVAGHKNGSSFQYRTLNVRN
NTLLKINDKGEEFFDYVYIGLCGIKDYELFWKYTDEILEETTASSLSDCHVLTKMMDHSD
FSVVDYKTWYDIGNVDSLKKSREKIPDRFHLLDKEDESIFIFDDNFVIKFFYDKKICFNR
IDRMLALKGLTPKYLASTDNFYKYEYAKGDTYSRVVDANNFKKFLNWSKENLWKKNDIDI
SDICEEFYFTKTYKRVVKYLTDNGMGIDGACSINGX
>tcag_1096695851711 /cdnaId=1096695851710 /pepId=1096695851711 /offset=0 /ttable=11 /length=127 /full_length=127 /orientation=0
WQKDKKKFVFLDWRQDFCGNLQVGDIYYDLAKLLHGMIVSHEMVQKNDFSIKWTDKKIVY
NFKRKKILKEVESQFRDWCVNKNYSFSKVKILTAIIFLNIASLHHYPYSLFLYALGKDML
KKELDN*
>tcag_1096669610155 /cdnaId=1096669610154 /pepId=1096669610155 /offset=0 /ttable=11 /length=93 /full_length=93 /orientation=0
MLGGIRLNYRLIKDDQFEYHERNEVATIVIPSVSDKTSYENILKHWIEKNNLDWRKVEIL
VPLIYLNMSPLHEQPFDKFLVALAQYYFSKIL*
>tcag_1096673483089 /cdnaId=1096673483088 /pepId=1096673483089 /offset=0 /ttable=11 /length=93 /full_length=93 /orientation=0
IFRIFETIILNMLKLIHLAEIKMKKWELRDSLITILENYVVTKNLDLKRIKILSGITFLN
MAPLHNAPFDKLLMALGSKLINDEIFTNNNTV*
>tcag_1096695544119 /cdnaId=1096695544118 /pepId=1096695544119 /offset=0 /ttable=11 /length=244 /full_length=244 /orientation=0
SDNFFSYKYVEGDLIADLLSPHEVFKEFLLWCENNLWKKINLDKDAEEIFNLNSKLFYYE
KTYERINLFHEEYSFFDRNNKINGTTYPKLKDLLDKINWDSIFEGYPCNFHGDLHFENIL
KTKDDFALIDWRPSYGDLTNVGDLYYDLGKLLHGLWINHKIIRDNHYEIKIEGSNIFFDV
YQKKSLIECEDILKQHSEEMGYSWKKVQLIASLILLNIAPLHHDPYSKLLYFYGKEKLMN
IIE*
>tcag_1096699333205 /cdnaId=1096699333204 /pepId=1096699333205 /offset=0 /ttable=11 /length=589 /full_length=589 /orientation=0
FSRLPRPARLPLQRPKLLPVTSITALVLAGGSLAGKRLGPSPPLSAHPAELADGSGLALD
HICQRLRHQPEVGCIRVVVDAPWCAMRPMRHQPHWQWLTIPPQANVLASLAVALEAVSSD
QVLLQPITTLPPLSLPSGTWIGLGEHPLPREDWSGVSGITTDQIRFHPKRQSSDGQEPNS
HPFTGLIAAPVALLRDLLAARRRQADGPAGADEDLLTLAEELWRLGLARLETMPWLDLGH
RATASRRRLSRLTSRGFNSVSYCPSGDLIRKHSRDRQRLQQEAAYFQALPQPLQRFFPAC
VSQQNDALELEYVPFPSLAELFLHWRIGANGWNQLMQRLAAIRTALAEEATPHPPLQASV
AWLYSRKLQQRLQQWNAQPAPLPGSWRWADWWSTPWQLELLPATPHGSGSIHRLQLPAPA
QAAAALFQELPALEGARPLQRIHGDLCFNNILAEPLSGSIRLIDPRGEQPPGATWPIGFG
DGRYDQVKLLHSGRYLYDVVVNDLFELELLAPGELRLRLDVPGHYAEVQRAIEESGLLAR
LTPQEERCFTASLFFSMLPLHREDGERCVVFLAIGLMILSNSFAAVLR*
>tcag_1096681461673 /cdnaId=1096681461672 /pepId=1096681461673 /offset=0 /ttable=11 /length=289 /full_length=289 /orientation=0
LILEKIPPPTENWMGFTDIENNENYRSVRIGKHDVIEELYEKDEGINAKPYIGLAGINDY
KSFWKNMSDGVLYGSIQIGESYALRKMIEDNVKIKAKQFTWHDTGTLSTLAQARETFKRK
NSPEILEKPNEAIWFVNNRAIKFAEDKTFISDRIERSKVLKGYVPEIIDSSDNMYCYKLI
NGNTMSKCITKPLFLRFLSWIGHFWSDTVGEFGLNKEEKLEFKQRCLSFYEAKTKSRVHQ
YFNRFSVSDAEEVINGVKVPKLSDLLQKVDWNLLYDGKPSRFHGDLHLK
>tcag_1096695027659 /cdnaId=1096695027658 /pepId=1096695027659 /offset=0 /ttable=11 /length=347 /full_length=347 /orientation=0
WSNMKKDQNSIMDGEVAGIRQFKNKNIKSYKFKWHDIGNLKSYNRAKSEFNKKVNNINIL
EKEKECIWFNDEIVIKYFEDKNIVKKRIIRSKHLKKFIPKILDKKKNMYSYKKFHGKIFS
KVNDIKIFNRLLNHLTKFNKLRKYENSNLFKKKCLTFYKEKTLSRLSLFYKKFNINDNIF
SINHSKRIKLKEVLNKINWNYVSKGIAGRYHGDLHFENIIYSYNSKKICFLDWRQDFANS
LTIGDIYYDLAKLLHGLLISHEAVIRNRYLIEKKDNQILLKIKNEKIYQEYQKIFFKWIE
INGYDRHKVRIITGLIFLNICALHHFPYSLFLYYTGKKILIEEIIK*
>tcag_1096678182345 /cdnaId=1096678182344 /pepId=1096678182345 /offset=0 /ttable=11 /length=132 /full_length=132 /orientation=0
MQERYTKTHHQIFGMHGDLHFGNILYNQQTDQFKLLDPRGDYGGMGGTAGDDIYDWAKLA
HDCVYGYNAIVADVPQNEYVKEAFIRKLDEYNLPKDIILKGGLLLLATCIPLHYDDKDRQ
ERMLKRVINEL*
>tcag_1096701593551 /cdnaId=1096701593550 /pepId=1096701593551 /offset=0 /ttable=11 /length=303 /full_length=303 /orientation=0
RYCFDLDNTLVTFPKIYRDYSSVEPIYENIKFVRYLKKFGHTIIIFTARRMKTYGGNAGK
SLKDIGKITFDTLEKFDIPYDEIYFGKPQADYYIDDLAISAFCNLEKELGFYQSSIKPRS
FNSVTTSSIQTYKKTSNDLSGEIYYYQNIPNEIKDMFPIMINFNPNQKSYEMEKINGIPI
SKLYLDQELTTENLDHILNSIIRIHNCNFVRNESINIYDNYIKKLKTRYENYDYSQFHYP
TKNYFNILEDLVKYEDQNKGHQSIIHGDPVFTNIIINSLGKIKFIDMRGKQGDDLSIQGD
ELY
>tcag_1096693415703 /cdnaId=1096693415702 /pepId=1096693415703 /offset=0 /ttable=11 /length=237 /full_length=237 /orientation=0
LMNNLNSESGSGEKTKVILVSRVHKEAADERMTKLIDEYEFIESIPEEYKDYFPRIVMYG
VEKNKAFYEMEHFNLPTLRRLMLANEIDEKETLDWCDKITSLSRKFLSHQVIDPMPENYF
NEMHFDRLNNRMVELASKSEWFKELIGKDTVEVNGKIYKNIMVLAEKFKSKEFLETVKPE
FIGRWSHADLHFSNVLIDRKNDRFIMIDPRGYDYCDYYYDYGKFWHSVNGKYEMIAS
>tcag_1096695103575 /cdnaId=1096695103574 /pepId=1096695103575 /offset=0 /ttable=11 /length=349 /full_length=349 /orientation=0
WCDVVPVEKIDFSNIDNNCIFISKFYNYKSRYYAESPNKLIKVDNYNEGNVIGIYYIYNF
KPITISSEKDDFCDCFLDNFDNFFTLEVDDMIDIGDMKKLTNLLKTNRTKLNTRYFNKIE
KNGNVLTKSSTCEYGDKIIKTQIDFYLYIKNNKINYPLNEIYDIKNNSFKMNYISQPLLY
DEILKKKDFVEIYNLLRYLKTIYNNNEIKIDNETIRKDLFLETITKIKIRNDNITTILNE
FSFIKYVNNIEVYSFETIIKKIEVNINKFLKDKQLSYNLIHGDLNLSNIFKMENNKYIFI
DPRGCFGDTKIYGLKYYELSKIFFSLFGFDELNNSEKYYFSIENNNIQT
>tcag_1096666518331 /cdnaId=1096666518330 /pepId=1096666518331 /offset=0 /ttable=11 /length=313 /full_length=313 /orientation=0
IKIGMEALEDSGKPVVVWLGDAIILEKGMPLGHDFLLTKRVEDQSAWCMWDGRNYYNKPK
QPVENSNALVGLYSFSDGVAALNAFSNTDGYDISDALIEYVMDKDTTFAEYITEKWYDIG
DLPTYYKTCAALLNTKARAFNNLQFDSDLGTIRKLPDYHDKHSLTTLREEKEWYEHLTPE
QSMFTPRILPHPVDLIMSYESGTLLSDLMLYDNIPNSHWDYIMDRIFNIKLKYFNNRIED
KDIIDSFDELSKKMWCEKTKERVCTEMYDDYVSACLMERAEWIYQRTSPISGMHGDLHFA
NILYNQQTDQFKF
>tcag_1096666786769 /cdnaId=1096666786768 /pepId=1096666786769 /offset=0 /ttable=11 /length=246 /full_length=246 /orientation=0
MSPFQWDEIFKKVNYIYSEHSKIKKYDDFNFCDDYISIYINKTLERIKDFEDNLSSFSRS
NDSINKIKYIYENEFTLNGEKFLPFKSNLESSIKALHDLIVLEKDKQICQIHGDMCFNNI
IYEPFFGSMKLIDPRGKNENNNLYYPKCYDIAKLSHSILGLYDSIVFGFYKIEFTEKHNI
LFDIYKPIDYKIIKENFLKNFDISVISRLKELMLFASMLPLHIENENNCLAFILRFSQLS
NQLKV*
>tcag_1096698487161 /cdnaId=1096698487160 /pepId=1096698487161 /offset=0 /ttable=11 /length=132 /full_length=132 /orientation=0
ENILMSKNKFIFLDWRQDFSGELEVGDIYYDLSKIMHGILVSHEKVIKNKYNYKQKEKNS
NITLNMSVKSKKIMNIYIKWLKLNNYDLNKVIILTSLIYLNIAPLHHYPYSVFLFKFGKL
LLKHNDYYKNI*
>tcag_1096672219065 /cdnaId=1096672219064 /pepId=1096672219065 /offset=0 /ttable=11 /length=132 /full_length=132 /orientation=0
NIIKDGKNFKLLDWREDFAGNINYGDLYYDLAKINHGFIIDHKLISSNNFEINQYTNSKI
IIKYKVSSTNKKCKKIFHDFLRNKNISIPKVELLTALIYLNIAPLHHYPYSLFLYYLGKS
ELDRVLKKYFK*
>tcag_1096686465495 /cdnaId=1096686465494 /pepId=1096686465495 /offset=0 /ttable=11 /length=128 /full_length=128 /orientation=0
LVVCMGIYGASNIIFDFYRNRLHVIDPRGGKALGDIRYDIAKIYHSLIGGYDDILASRYE
YKNNKLIVNNSKIQNSLTSWMKDDFFGHSTKAIKKLCATLFISMIPLHSDDLERQAALLI
NGINLSR*
>tcag_1096670216541 /cdnaId=1096670216540 /pepId=1096670216541 /offset=0 /ttable=11 /length=135 /full_length=135 /orientation=0
ILHTGYKSFILLDWRQSFGNYVDKGDIYYDISKLLGGILINYKKVKMNKFYFGETKTNMN
FKVLESKKILKNNFHSLYNFILKKKLDLEKIYTLTALIFLNMSPLHHSPFDKILFGLSKE
LLSDKNYLKKYEPN*
>tcag_1096668471781 /cdnaId=1096668471780 /pepId=1096668471781 /offset=0 /ttable=11 /length=107 /full_length=107 /orientation=0
GSIDAGDMNYDLAKLNHNLTLNHHVLANNYFTIDCKKEIVCDVYVKKTNLQCQEYLKDFC
YNNGIDYKNINILTSIIWINMAPLHEHPLDMFLYYFGKYNLFLNLK*
>tcag_1096666445619 /cdnaId=1096666445618 /pepId=1096666445619 /offset=0 /ttable=11 /length=116 /full_length=116 /orientation=0
IIGLIDSNYDLAKLYHSYKYLYDSVVNNLYSIEISDSQLEIFIYAPKEYELVNSLFNDIL
VGNNIDENILKILTANLFISMLPLHVDDENRFLCLAILGCIVFNNIDLSKFKIQI*
>tcag_1096697589045 /cdnaId=1096697589044 /pepId=1096697589045 /offset=0 /ttable=11 /length=140 /full_length=140 /orientation=0
INSISYMVTTLLVIQSQMKIARYGFIDPRGVFGSTPIYGDRRYDYAKLYYSAYGNYDSIN
SKDYRIKLDRRNVNLEIKSNGYEEFADLIIKRSGVPKAEIQLIHACIWFALTGYVKEDYD
AVLFAFYKGCQLWTEAVSD*
>tcag_1096696674489 /cdnaId=1096696674488 /pepId=1096696674489 /offset=0 /ttable=11 /length=110 /full_length=110 /orientation=0
HGSIDAGDMRYDIAKLNHNLILNHQVLAKELYSINTSDTISCDVFVKKSFLDCKEVLRDF
CQVYWGIDFKNIEILTAIIWINMSPLHEYPLDMFLYYFGKYNLFLSLNK*
>tcag_1096697562891 /cdnaId=1096697562890 /pepId=1096697562891 /offset=0 /ttable=11 /length=119 /full_length=119 /orientation=0
IYIDWRESFAGNTDEGDIYYDLSKLYGGLLMPYNLMKKEDLLQYEEGESLINFSYEEEKS
LLDFKSYYEKWLDKKGFDLKKIKLITALIYLNMSPLHEEKFGKILWFKSIEMFSYANK*
>tcag_1096695972863 /cdnaId=1096695972862 /pepId=1096695972863 /offset=0 /ttable=11 /length=446 /full_length=446 /orientation=0
YYDLAKISHSLLGGYDHIINNKASICFNSDMTAFLDIEMNKDKSVKDLFNSFLESGDYKP
EIVALVQVSLFLSMLPLHIDDTKKVYMLALRASELISGIKDTKKDEYTSERKDIFCFFIS
TLLFLFGSKGWIESNLFDIRVWIYLFFFLFLIMSYQNIFSYLTYAYKEKFRQVDFLIFFS
LLIFLLIQKSISFQALSFVGLFLLISSHAFEADRRPYTFNLIFKGILYSSLVSLLGVYLG
FFESLFFDSTVFHIYQGENYPNPILAFSKEAFGIVLSSNSGFQSSINYSAYILISCIGVL
NLLNIQQPIKRVLKYLLFIGLVLTFAKVAYLFISIVITLHLIRGEGNIFKILSISSLAIA
YLFLTHITLINSEALITDYKYYRLLIGTYLGMDFYLSLFAWLKVQAIDYIYQNNIASVSL
VGFKGASGGIDPHSLFFYSALTGGYL
>tcag_1096693971161 /cdnaId=1096693971160 /pepId=1096693971161 /offset=0 /ttable=11 /length=102 /full_length=102 /orientation=0
YYDLAKLLHGLIISHSIIKEDLFSIILKKNKKISLDFNRKEKLIRLEKIFFDFLIENDLS
EKKVKILTNLIFINIAPLHTNPYSNFLYFLGIRGLNEIYDK*
>tcag_1096667063737 /cdnaId=1096667063736 /pepId=1096667063737 /offset=0 /ttable=11 /length=106 /full_length=106 /orientation=0
IYGDPLYDFAKVYYSAVGGYDTFNQRKFKLHIDNDTCEILMPEPDCARVAQDVFEELLSD
MVNIELLHGLIWLSLSGYAKDDIDSIIGSFYNGLFWLNRGIKKIL*
>tcag_1096692264665 /cdnaId=1096692264664 /pepId=1096692264665 /offset=0 /ttable=11 /length=102 /full_length=102 /orientation=0
NHSYRYLYDSVVNKLYSIKISKNNAELSIYAPSEYDLVNKLFDQILINENINDDVLRNLT
ASLFISMLPFHKEDQDRFLCLAILGSIVFNKIDIRQFIIQI*
>tcag_1096668531455 /cdnaId=1096668531454 /pepId=1096668531455 /offset=0 /ttable=11 /length=73 /full_length=73 /orientation=0
IICDVLVPYINFECQKEYHNWILENRYDLKKVKFLTSIIWLNMSPLHEYPLNKFLFYFGK
YNLSLLLEGKDA*
>tcag_1096669821365 /cdnaId=1096669821364 /pepId=1096669821365 /offset=0 /ttable=11 /length=85 /full_length=85 /orientation=0
LHDKQFKVEFENGKVICDVLVKKTLLDFKYMLKDFCEYEQIDYAKIEILSSLIWINMAPL
HEHPLDTFLYYFGKYNLYINLITK*
>tcag_1096675704043 /cdnaId=1096675704042 /pepId=1096675704043 /offset=0 /ttable=11 /length=80 /full_length=80 /orientation=0
SVNYEGEFAKYKFSKRLNLINYLHYFEKFLKKNNFDLKKVKLLTSLIYLNIAPLHHHPYS
DLLFFHGKLTLHKFLETTK*
>tcag_1096665843619 /cdnaId=1096665843618 /pepId=1096665843619 /offset=0 /ttable=11 /length=86 /full_length=86 /orientation=0
AKMYQSLIGYDEIHEGKHVSHDYKLRMINIFYEQFVQFYGEKDWTHLKTITKSLLFSLIP
LHNNKKCVDYYELIKSIYLNNSFDI*
>tcag_1096695242285 /cdnaId=1096695242284 /pepId=1096695242285 /offset=0 /ttable=11 /length=63 /full_length=63 /orientation=0
YVKKSHLDCKEYLKTYCGFRGISYDDIQILTSLIWINMSPLHEHPLDMFLYYFGKHNLFL
NL*
>tcag_1096683586831 /cdnaId=1096683586830 /pepId=1096683586831 /offset=0 /ttable=11 /length=68 /full_length=68 /orientation=0
KWKNSSKYKKIFDEYILQNGFDLQKIHLLVGIIYLNMAALHHAPFNYALIAFGMFIISEV
LNEKNIL*
>tcag_1096670864011 /cdnaId=1096670864010 /pepId=1096670864011 /offset=0 /ttable=11 /length=301 /full_length=301 /orientation=0
IIYVDVDNYDDKGSGPGYSLLSCKDELQLPFIFTSVDTLVDEDIAFRYVGDNWLGVSEVD
IDNSMNYCLVRGTKYLDSLYYGTGNRAYVGIAGISDYEEFWNSLENQKIINDEYQVIHGF
EGLDKIRLIDFTWYDTGNNKSYEDTRKVFNKEVVANKSDEVLFIDNNKVIKYFDDSGKIS
KRIKRVNYLNNTCPDITKVNENMYSYDFIRGDMLSNITDEKLLKEFLLWCQKNLFVHQET
NTTFKGDCFEMYNVKTYQRVKKLMNTELDKVEYINGIKVRPIKEMLDDIDWEKLRDKAIP
S
>tcag_1096687799469 /cdnaId=1096687799468 /pepId=1096687799469 /offset=0 /ttable=11 /length=70 /full_length=70 /orientation=0
KNIKRLYREKIIAQKREFKINQIRLLESLLFLSMIPLHNDRPLSQNALLARGMLLYSETR
KYFLEKLKL*
>tcag_1096669885071 /cdnaId=1096669885070 /pepId=1096669885071 /offset=0 /ttable=11 /length=289 /full_length=289 /orientation=0
SELQQPFIYTTVDTILTDWNYDDAFTFVSENWIGASDVRVEESSNYCLIKSKDGYLEDLY
YGKGTSAYVGIAGVVEYDKFWSSLENKENGHFVHKDDLHEYQADSGFRGLSQVKVIDFKW
YDTGNTKSYNEVRKVFNKEVVANKSDEALFIDNNKVVKYFSDPDKARVRVDRLQFMNKNP
LKVSQIHKNMYSYDFVEGRLLSEVNDGSVFKSFLRWYQSDDGLDTTTFHDKDDFVKDCKI
MYGDKTVSRLKKLSGGKLDNIKKINGVEVEPIMDLINKIDWTMFYQKXX
>tcag_1096685040407 /cdnaId=1096685040406 /pepId=1096685040407 /offset=0 /ttable=11 /length=77 /full_length=77 /orientation=0
FEYHERNEVASIVIPSVSDALSYENMLRHWVVKNNLDWHKVEILVPLIYLNMSPLHEQPF
DKFLVALAQYYFAKIL*
>tcag_1096677720963 /cdnaId=1096677720962 /pepId=1096677720963 /offset=0 /ttable=11 /length=282 /full_length=282 /orientation=0
IDYLECAYSDRTFTIVEVDRYTGEGSGPGYSLMQCRRYLDSPFIFFASDTLVLEDIPPPS
ENWLGVSAVEDSEPYCTAEIFNNRVVGLEDKTINDNENAFIGLAGINAYQVFFDALEKNN
EVKAGEFQVSNGFSALIGCELVPRYFTWHDTGNIEGYTKANEAMSTSDVDFDFSKQDEFL
YFVGNNVIKFFADEAIIKNRHERALILGDLCPRISVLKKNFYSYNMVGGEVLYDVIDDGI
MEKLLAWLDENLWVKARLNRSQLRAFKLACSDFYYKKTNKR*
>tcag_1096675533413 /cdnaId=1096675533412 /pepId=1096675533413 /offset=0 /ttable=11 /length=112 /full_length=112 /orientation=0
LYFIDPRGYFGNTELYGLSEYDYAKFLMGLSGYSFFDNLQINELVINDNNIEIEFIKKYD
FIFETELFDNITKLLCLSIWLGNNSCFIDINKKITSLMIAYYYCEKYIEKF*
>tcag_1096689622013 /cdnaId=1096689622012 /pepId=1096689622013 /offset=0 /ttable=11 /length=262 /full_length=262 /orientation=0
LILDLPDTLNTVAVGHSRGDYEWELDSPDEGQSVDALVWSGFFAFSSQREFLRALALSRG
NFVKAVRLYGRSLSLTAAPCEEWFDLGHVNTYFSSRSKITTQRSFNALKINEGVLYKTGV
PHEKIEAEERWFKAVPLAVKKYTPHLLDAGTQPDGGRFYALEYLPYLPLNELFVHGRNSV
DFWGQKFVLLKKFFVDCRHACLLERGVQDEVQRDAVSLYEEKTLARLRSYEQQTGFSIDA
VISLHQGQPLTVAKIAQSCVRL
>tcag_1096679403095 /cdnaId=1096679403094 /pepId=1096679403095 /offset=0 /ttable=11 /length=81 /full_length=81 /orientation=0
NSKDYRIKLDRRNVNLEIKSNGYEEFADLIIKRSGVPKAEIQLIHACIWFALTGYVKEDY
DAILFAFYKGCQLWTEAVSD*
>tcag_1096666877279 /cdnaId=1096666877278 /pepId=1096666877279 /offset=0 /ttable=11 /length=313 /full_length=313 /orientation=0
ELTKYTNKSLTRIGNKYVINYIIDLYKDKEVTFYVTLGHFSELVKQYLKLAYPNIKFNYI
NIGNYNKEGSSLGYSLLQCKNYINEPFIYTCCDAIIYEDIDLSFSENTMFVTKCKDSYRY
SSISVDGEYINNIYNKGANIFDYIYIGVTYIKDFSVFFNTLDKLYYENPNNKELSDMNVY
QIMIDKNKFKYKLIDNYFDIGSIITYQKANNFFKCKYDVLIKYDESISFLKDKVIKYFYN
ENKNKSRLIRAKKLENLIPVIYDYTNNYYSMQLIDSKPLSKIKKKNIIYKLLVWAKRNLW
TEIKDNLNFKDIX
>gi|56543769|AAV89923 capsular polysaccharide biosynthesis protein [Zymomonas mobilis subsp. mobilis ZM4].
MIPSNPINLIMSGAYISNELIAEFGPLPPAFLPLGVGRLYDKQISCLKQDTKEVIPIYIT
LPESFEIPCHDLQYLKEKGVTPIFIPDGLELGEAIVLAINSISAYSSSIRILHGDTVLNR
LPNGLDVAAAHPEKDDYCWAAINHTNNQINNFELIEAATERNLDRSVACGYFAFSSCSEL
VRSMVRSRYDFIKGLNLYNKRYPMRMEHVEDWYDFGHLQTYYHSRRMVSTSRSFNSLQIT
DTDVRKYSTDHFKMEAEAHWFANLPPRLLPYSARLLDKGIEGNRTFYTTEYQYTPNLSEL
FVFSEIGKVTWKKILNSSISFLENCNKYKGNKTRDHYMNLLMGNKTISRLERYSEETGFN
IERPLQFNGSNTPSLLNIAETLQTMISENSEEFSTIMHGDFHFGNILYNSRNSRISVIDP
RGYVSDKDLDIYGDIRYDIAKYSHSINGLYDLIIAGRYSLTQDHDYSFFIEFEKSQQRDW
LQKIFSELIIANIAANSLEIQAITISLFLSMLPLHADRPDRQAAFIANALRLFSNLESTH
K
>gi|16945765|BAB72034 capsular polysaccharide biosynthesis protein [Photobacterium damselae subsp. piscicida].
MFLIMSAAYITLELESEFGTIPPSFLPLGNRRLFQYQVKLAPEGSQIYLSIPEHYQVSEY
DANWLKSNNVNLLRIPEGLSLGASLMSALALSDLVSTTPLHILFGDTLLTQLPEGNDLVT
ISQVENSYDWAMVSQDSSHWLNTVEDRKLLTSTNVVCGYFKFNQPRYLVKALTMAHWDFI
QSLNYYHEKHYLNSVETQDWLDFGHLNTYYSSKAKFTTQRAFNQLKITDKWIQKSSIKNN
KIAAEANWFATVPAPLRVYLPQYLGSSEENNTLSYRLEYLYNTALNELYVFSALPELVWQ
RILTSCLEFIDECKTHQAADDGHANQLQDLFGNKTQQRLNEYCQSIQVQLNTPWIYNGHL
SASFSDLLAKSERYLPTENQIGSVMHGDFCFSNILYDFRSNKIKTIDPRGIDLQGNLTIF
GDTRYDLAKLSHSILGLYDWIIAGYYQVDVDYINHSIQFDIQPSDDIAANHTLFIEMIAE
RYQLAANALYAMQIQLFLSMLPLHADDPKRQQALMANAFRLYLLIKDSTS
>gi|29469164|AAO65497 unknown [Actinobacillus suis].
MVNMILINSAAYVNAEFRNEFGAIPPCFLPIGNRKLLTFQVNALRENLGNDQHIVVSLPM
NYSLSIDEKELIQNLNIQPVFIPEGISLGMAVLYVLNTVGHNEEVLRLLHGDTLLNNIPL
ENDCIALVSTQEDYEWEVDSNTNIPLVWCGYFSFTSSQKFIKALATTQGDFVQSVHMYAK
EEPNTIHKEVNEWYDLGHINTYFRSRSSITTQRAFNSLKIGNGVVWKSGTPARKIEAEAH
WFANLPAQLKRFTPQLINAGVLKGNPFYETEYLPILPLNEIFVHGKNPVAFWEKVLNLIT
FYMSESRAHLPKENKDLLEKIHVDSLSLYSDKTYERLEKYAEQSGIDLDQSTRYNGIDLP
SLREIATECVTRTLKLPEIPAIVHGDLCFSNVMYDSRSNNIKVIDPRGLNIQQELTIYGN
QSYDLAKLCHSFIGLYDFIIADSFKLEKSESLGVKLHFNIDSRLEAIQDVFMRKTLLPNI
SNKDIIAPTILLFLSMIPLHFDKPHRQEAMLANALRLYSEWL
>gi|13274370|AAK17916 EcbG [Pasteurella multocida].
MIIINSAAYVIPEFRNEFGLIPPSFLPIGNKKLLSFQIDALRQNFPSENKIILSLPAQFT
PSLDDYKLMTSLNIEPVFVEEGISLGMALLYLLNTVEYDNNDTLRLLHGDTLLNTFPLEK
DCIALARTQDDYAWEFESNAHNQLVWCGYFAFSSIRNFIRRLAKTQGDFTSAIHQYSKEI
KCVSKEIEGWLDLGHINTYFRSRAAITTQRASNDLKINNGVVWKSGTPPKKIEAEANWFQ
NLPVNLKRFAPQLIQSGLNDNKPFYETEYLPYLPLNGIFVHGENPPVFWENILGLISQYM
NESQKVISITKDNLSKIHLDSISLYKDKTFERLESYSSLVGINLDIPTKCDGVEQPSLRD
IATECIKATLSLPEVPSIVHGDLCLSNIMYDSRGNNIKVIDPRGMNTKQEFTLYGNQSYD
LAKLCHSFIGLYDFIIADSFNIEKSTELGIKLTFNIDKRLEEIQELFMNKKLLPNINNNE
IIPATILLFLSMIPLHFDKPNRQEAMLANALRLYVAWKEKTQIILNI
>gi|21326781|BAC00520 KfoE hypothetical protein [Escherichia coli].
MLLIMSGSYVQQELGAEFGSIPPSFLPLANKRLFKHQVSLGHDGHAIYLVLPEDFVFDKH
DYEWLLRNKVTMIPVDSNLTLGQAIVTAWNLIGDKDDKGLQLLFGDTLFKKIPAGEELVA
KSHPDENYQWAIFYETELRAVSREDNKNVICGYFSFRKPNFFIRELVTSKFDFTAALKKY
HDSYSLASIYVSDWLDFGHINTYYKSKVQYTTQRAFNELCITTKSVIKSSSNESKIEAES
KWFETIPGELKIYTPMLLEPFDHIRKSYKLEYLYNTTLNELFVFSRLPNNILTNILISCL
DFIDLCKEYHSIDTDKNILQDLFYEKTIERVSKYITDLNIDPNAKWNFNNNISVSINDIL
YDTNKFIPSELQYKTIMHGDLCFSNIIFNFRTGRIQVFDPRGLNHSGEISIYGDFRYDIA
KLSHSILGLYDWIIAGYYIINKKNKTHSIEFKINIDNKLFEIQSTFVSIIKEKYSISEKS
LYAMQIHLFLSMLPLHSDDKKRQDALFANAFRLYEIFKEAAV
>gi|57506031|ZP_00371954 capsular polysaccharide biosynthesis protein [Campylobacter upsaliensis RM3195].
MLLITSAKYSSADFTLEFGKIVPSFLPLGNKRLYEYQAKLSKEKVALSLPNNFKVNHCDL
EKLEKLNIKLIFVEPNLSLGESILYCINALNINGNLSILHGDTFFSNLDLKEDSLCVSAV
RENYEWAYLDKEFNIVNEGGGGGKILTGAFCFSDARTLAKHLVTNHYDFVKSVKSYSKEK
IMWAIENETWLDFGLMTNYFHSKKIISTQRSFNEMQISQNYIIKNSSWTEKIKAEKAWFE
NLPSTLLIYTPKYFTQKSGYALEYLHHNTLSELFVFGSLPDFIWRKIFLSIKDFLNICDT
FKSEDKLNFNYQEKTLSRLKEFAKQRNIDLDKPFILNHTPQLSLNELVKQTSEFLPSIKE
FSLIHGDFCFSNIMYDFRGNLIKTYDPRGLDFDGKISIFGDKNYDLAKLTHSVLGLYDFI
IAGFYECELKDYNLSFKLEINENIIAIQNTFKEIFKIDKTLMTLTLHLFLSMLPLHNDDA
KRQNAFLANAYRIYDLLKEER
>gi|7682454|AAF67269 BcbG [Pasteurella multocida].
MIIINSAAYVIPEFRNEFGLIPPTFLPIGNKKLLSFQVQALRNNFPNERIILSLPEKLVI
GHDDKKLFESLNVEPVLVEENISLGMALLYLLNTVEYDTNEPLRLLHGDTLLNNFPQEHD
CVALSRTQDDYSWEFDENTENSLVWCGYFAFSSIRSFIRALAKMQGSFTQAIYHYIKSQG
GVCYKQVNDWFDLGHINTYFRSRSAITTQRAFNSLKISNGVVWKSGSPARKIEAEGNWLK
HLPVNLKRFTPLLIQSGCNENNQPFYETEYLPYLPLNEIFVHGKNPAIFWENILCLVRQY
MNESRKALKLTEQITQYIHQDSVALYQEKTFDRLQSYAEQVNLDLNATVKYDGIELPSLR
EIAQECIDNTLKLPEVPAILHGDLCFSNMMYDSRGNSIKVIDPRGMNTKQEMVLYGNQTY
DLAKLCHSFIGLYDFIIADSFELEKSDDYGIRLNFNIDSRFEEIQQLFMRKQLLPNVTNN
EIIPPTILLFLSMIPLHFDKPNRQEAMLANGLRLYKMWKEA
>gi|57240831|ZP_00368779 capsular polysaccharide biosynthesis protein [Campylobacter lari RM2100].
MIFIMSSAYCSDDFELEFGKIPPSFLPLGNKRLYEYQIELFRNLNESIVLTLPQSFQISG
YDFLKLKSLGVKILYIPESMQLAEALIYAINMNSPINESIYILHGDTYFSSIQSLKNHLV
VSKVKENYKWAYLFKEKVLNYRIKNNISEDYELVLSGFMNIEYPYFLVKCLLDNHYSFVD
GLREYSNTHAFSIVQDNSWLDFGLITNYFHSKKKFSTQRAFNHLLIDENFVIKSSNWDSK
IRAEINWYRRFPQEYNMYLPRFYCEKAGSYRLEYLYHNTLLELFVFGKLPHYIWRNIFGS
IKVFLNTIHKFKSDKEIVFDYKAKTLKRLKQINHPEISFSKKYSFGNYESISICEILNSL
DKNISQKQDIRLIHGDFCFSNIVYDFRSKNIKTFDPRGMDFDENITVYGDMCYDYAKLVH
SVLGLYDFIVSGFSRCEIQKDKIFLSIDVSDEIVKIQEEFFTMFEIDKQICSITIHLFAS
MLPLHADDSDRQKALFANVFRLYFYFKDKGLV
>gi|9654639|AAF93407 hypothetical protein [Vibrio cholerae O1 biovar eltor str. N16961].
MFLIMSGAYVGQELESEFGRIPPSFLPLGNRRLFQHQVALAPQGVKVYLSLPESYVVSEI
DLQWLEQNQVTIIATPDGLSLGASLVAALNISGHSLNAPLHILYGDTLFNQLPVGDDIVS
VSTAKDSYNWAVLTNDDVDWLQDANTPMSHESQRIIDGYFKFSHPRELVRCITQSEWKFI
AGLNRYHKSVGLSAVNSIGWLDFGHVNTYYHSKAEFTTQRAFNELTITAKWIEKSSIKNQ
KIAAEAYWFDNLPMAMRGFIPQYLGSQNSEGKISYRLEYLYLTALNELFVFSRLPSQIWQ
KILASAVEFLSLCLEQAVEPNAPINTLDILFADKTALRLNEFCAARHITLEDQWQFAGQD
ISLAQILRDSQKHLPDGKPLLGVLHGDFCFSNILYDFRANKIKTIDPRGMTPDGQKTLYG
DIRYDLAKLSHSILGLYDWIIAGYYHVEIADNAIELKIAEQSHHKETQQGFIELIEQTFG
LTAKNLYAMQIQLFLSMLPLHADDRRRQDALFANAFRLHQILLRLDQ
>gi|68545361|ZP_00584912 conserved hypothetical protein [Shewanella amazonensis SB2B].
MYLITSAAMVASELQSEFGPLPPCFLPVGNKRLFHHQLALIPAGERTIITLPEGFTPGPY
DSQSLKDYGVELLYLPPTLSLGESIVYALIQLEFADDEPLYILHGDTLFDSLPRQTDCLG
LSQVEDNYNWAEFDAQSGTLRPYHAELRPSSELISNGFFSFSAPRTLIRYITQAKGDFIA
GLNGYIDDKGLTPITLPHWYDFGHSHTYYQSKSRMTTQRAFNGMAIQGQVVKKFSRNKHK
LAAEANWYQSLPGPMRGYIPQLLGCDESPELFGYSIEYLHLTALNELYVFSQLPAFAWRK
VLKACCQFLKDASSYSVADAQTLSGLFMDKTLSRLEDFASQSGISVAQENRINGALRPSL
LELARISREYLPKDNGRQHLLHGDFCFSNILYDFRTCNIKVIDPRGLDGNDKQTIHGNGL
YDIAKLAHSVLGLYDAIIAGYFKAERLGQNLDFSIAITPRREQIMADFVRLMASEFAVSE
AELYAMQIQLFLSMLPLHSDRPDRQLGFIGNAYRLYDRLLACTGNPS
>gi|48864136|ZP_00318029 hypothetical protein Mdeg02000508 [Microbulbifer degradans 2-40].
MNSSTNRVIIVYDNRDLTNSDIAPFVGTRRYGEIIYQRQTLKRKLIDALPLWAQKEIVYL
ENNDDVQVLRAKLEGIGNDVSLFVMSSAAGIINLDGFAQLIERLPYAEEDFTDRRYKPLV
CFFKSSKKLLDAWQQFLVAPIHTWTDPWLDVEQLSSVDIFDLSTIQDFLMFISGATEARH
FNAMSIGTYFYTKTSTDKQKIAAEYTFFNLVPESMQVWLVQPFDFKQTVDSASYKMMRYY
LADAALQWVHSAFTPESFERFIERVLFFINERPKKPCAAKDSLACADALYLEKLDKRFGE
LINTAEGKKVDALLSGANPALNLANQITRLKTLYTKYRPAFAAEYLVVGHGDPCFSNTLY
DQQRSILKFIDPKGAVNEADIWTHHLYDLAKISHSVMGNYDFINNGLFELTLDNENNIQL
ATHAKNHAPLKAIFLNHLKRYGYDWRHVRLAEATLFLSMLPLHIDHPKKVVAFVLTAAEI
LDEIENDK
>gi|71678005|ZP_00675736 similar to Nucleoside-diphosphate-sugar pyrophosphorylase involved in lipopolysaccharide biosynthesis/translation initiation factor 2B gamma/epsilon subunits (eIF-2Bgamma/eIF-2Bepsilon) [Trichodesmium erythraeum IMS101].
MKLQEIPWVIAQAGGKGTRLKHYTWNKPKCLLSIASQPLLYHLFSHFPDSNFLVIGDYSY
EVLDKYLQVFPPKVSVQLIQAKTKGTISGIDQALSYIPENNPFLLVWCDLLFEDIPDCKI
EGKNWIGLSRSFPCRWSYDDTGNCLEEASSERGIAGFFVFHNKTVLKDIPSSGECVRWFA
QKSIQFNELFLDHTYEFGTQEHIAEYQKQRPVNRFFNSVEIVGDQVIKKARIPEFETLIE
REINWYRNAHSLGFNHLPTLISDQPMTISRITGVHPFELEVSYQQKREILSDIFQTLNKL
HSCDRKQANAKTLIEVYLQKTYNRVNSVAQLIPHFEKPTIQVNGCLCRNPFHSQYENLIS
QLVAEIQVDNFMLIHGDPTFSNILVDNQDKVWLIDPRGYFGSSWLYGDPLYDWAKLYYSV
VGDYDSFNRRRFQLKIIDQQVDISIESNGWQDLESMFVEKFANQIFVIRLLHSLIWLSLS
GYVKDDYDSILASFYNGLFWLEDVLK
>gi|73540436|YP_294956 hypothetical protein Reut_A0730 [Ralstonia eutropha JMP134].
MVDVKRNIFLILDDRELTSEEVRSLVGTRRYSEISLKRRSLLEHLRAALPAWAQTRLVHI
KDNNDVVALRNVLESCGEQSPALVIAGRAGFLQPERLTQLIERLPYAEEDFTDRLYRPLL
VYLKSVHDLHSCWQQFEAEPLHLWPKAWQDCQRLESLEPLDLARIRDFLTFTGGATATRH
FNEVLIDNYYYTKRSSDKQKMLAEYSFYGLAPESMRPWLIQPFEFREEGGGASYKMLRYF
LADAALQWVHGAFDRDTFMAFIERLLFFIAERPRKACAREESAAVARDMFVTKVSARIEA
FLAMEEGRRINALAASASPMLDVQAMLKRYLALYQRHERAFAFDYMVVGHGDPCFSNVLY
DQQRYLLKLIDPKGAATEADLWTNPLYDLCKISHSVLGDYDFINNGLYRVGFTDANALKL
AFSHRNHDDLKPIFSSLVGKMGMDYRIMRLGEASLFLSMLPLHIDYPNKILAFMLKAHEI
LREVEGEARV
>gi|57505217|ZP_00371146 conserved domain protein [Campylobacter upsaliensis RM3195].
MVKIKALILAADHKNTIPSCFNLTVGFVNLLEYHLKLLKLLGFKSKEICIVAGKNEKWQS
LYTQIDSKYKLFKIDNLNKRSFISLKNFCEEEFDNLSDSLLILNANCFFELKDLSNLLEN
KNPKALSFMINNTNYQSLELINQNNKIAKINKKPNKIPYLSYAGALFLNKEQITKIKNFK
KCPNKAYIDVLINDLKFDLEIVKLWKHFANSSLIGGSYAGCSKLHLVKKEAEQMGNEKLI
NEINWINALPQNLKANFPNILEYQCGESNTWYLMPFYDLENLREKILSGKFSSEQTLYFM
DKILHFSFKNLNCKRNKEVPEDYLFKKYFNRALQRMEALENITPYNTILKAKHIIINQKI
YPNLKELINKLIAFEEESGFFTPKELVMAHGDLHFQNILIDELNDNFILLDPRGDAWLDI
YYDLGKIWHSCNGLYDFIHTELSEMTILKQDNDSIEFNFTLSDDKELIKTYENIKNAIIK
LLETKFAKELNDQNWLLKTLFAEAMHFASLMHFHLKYDGIENRSVCLYLQSIILCDYLLT
NLQGIKTHTGGGGGK
>gi|32453536|NP_861742 RB69ORF052c hypothetical protein [Enterobacteria phage RB69].
MQFEIGEETVTKFALTEHGRALQKDEISWYLKVKSDSVPQLVSVNENNFEMERIKGKPAF
EYIKSKSSLARPQIVDAILDALKFSTDTYFVSPETVRRDFTKEFYTKVIDRCESIQPLID
SFGKITHVNYTKIGRLKPMLKQALEHLIRYHNRSQGQYSVIHGDPNFSNTMITDNGEVKF
IDPRGYFGETKIYGPKLYDEAKVLYAVSGYDEFNANPTWGQFTIDETTCNVTININPLVY
KYGKMSSFNEYHHLAVAIIWIALGGYFKNNPLKAVAAYYKGMELLTKQLRNMGRVLQDGS
ISYDVAEPVTATLITKNPGKWVLTDKETGVSYRPIGGDITHQWERI
>gi|52139863|AAU29234 RB69 orf052c-like [Enterobacteria phage JS98].
MERIFGRTMADAYRFMSKETKVLMVYKVISALRSFGGTIDNPSDEQWYSDVKKEVLDKVL
IRNASIAGLIEGFAPQGITHVNDFKVGDPEKLLRHALEILSEHKEPYQLIHGDPHYSNIM
LSDEGDIKIIDPRGYFGNSSKGPAIYDEAKVLYSIDGYDKFNSDPLWGGLTRNGTRVFVD
IEKVMPLDDIPMCTFKHKLWIAVIWMALAGYFKNNPLKALGAYYNGLYQLSVLLKRHPRK
RKLITGEFVDEVRDPITAQIITRCPDKWVLLDQETGVKYKPTGSTELHKQWKKI
>gi|23093198|AAN11681 CG32195-PA [Drosophila melanogaster].
MEREIYSAEYFERALARAYGCEMLRVENFHIKAVSQKGENFCSVIYRVALVFRRSPDGAL
ESGKYILKDLLPAAAALGTNEKDMFEVLLPAMQAILEEAPKEIGEHKLSADCLLVEISAG
KELYILEDLGALGYESFDRRQGLNLEEAKICVRKLAQFHGASKVLYEKKPELIQRLSPSH
YANGLNDRFAQALVLEGAEYAAEAFAEELPEISKKMKAQIPKAYTKRMRDVVDPNKSSLN
AVIHGDPWLNNIMFDFVNKKATLVDFQNCYWGSPAIDLYFLFYTSLKPELLLNNQDELLN
YYFDNLLETLRHCGYKDTLPTFGQLKDEMKRCLFYGYYTVVCELPICCASPEASVDFGVH
TFVDTDAMLKKRHQLFASERVRQTIKATLLMFDREGILETP
>gi|52842351|YP_096150 calmodulin-dependent protein kinase [Legionella pneumophila subsp. pneumophila str. Philadelphia 1].
MVYYINLKEQPLHQDKEILTQLIKQYLLSGSSQSALFANHPYTLNDEDGNEIEFLLSHDI
YKNQREDGITEFLILNGSQIGRGTKGVVIQSNHAMYLIDDELVIFPKENVLKVLYQNFIN
AEELIKQESVNYSILSGNSTAELVNLQGGNQGFFMQKEEGYALEELLEDIDSLQKLTFSD
KMELAISFLTELENLHNKGYAHGDLTFKNILYNEKNNQLKIIDAGEMKVADERFWAQDIS
IAIEMISLLFTTNETNQFKASRYWSDEPTVRRIVNPNPVEAKLNRILNSEYRCVSDLKLA
IERNYNEYLNNSNLVLKKNVELESEALGLQAYKNQMSKQQLLGEIQGFKENYWNMKDLLT
LTNRHHLRVFLEYLDNICSAFKDDKTDEKSARAAYDFLNAQINKLFEDNSKNSKPSFESF
SEDVQRFLIHIDTYLMKNPSACSNSIASTIQLLKQLDNKKSFNPEQSFKDFCSYKEITIQ
LLLKPFETPVAEMASAPAIASDLIEKQSDTKRKLQEMKSSANQDKQPIFTPSLMRGPS
>gi|54294987|YP_127402 hypothetical protein lpl2066 [Legionella pneumophila str. Lens].
MVYYINLKEQPLPQDKEILTQLIKQYLLSGSSQSALFANHPYALNDEDGNEIEFLLSHDV
FKNQRQDGITEFLILNGPKIGSGTKGMAIQSNLAMYLWDEKLVVFPKENILKVLYQNFSN
VEKLIEQESFHYSILSGNSNAELINLQGSDRLPESLGFFMQKEEGCVLEKLLEDLDLLQK
LTFSDKMELAISFLTELENLHNKGYAHGDLTFKNILYNEKNNQLKIIDAGEMTVADERLL
AQDILIARDMVSLLFTTDEANQFKASSYWSDEPTVRRIVNPNPVEAKLNRILNSKYSCIS
EFKSAIEWNYNEYLSQLNPLLQRNELSKVEREASNLQAYKDQMDKQQLLGEIQGCKKPYW
AMKGSLLYADQYRLKVFFDYLDIIGSAFKNDKINEKSARAAYDFLTAQINKLFEDHEKNS
QLSFKSFSEDVQQFLNHVNTFLIKHPLASSNSIASIIRLLKQLDNQASFEPEQSLKTFSS
YKEVMIQKLLEPFETLVDEMTSAPATVSDFIEKQSDTKRRLQEMKFSANQDKQPIFTPSL
MRGPS
>gi|50954078|YP_061366 hypothetical protein Lxx02050 [Leifsonia xyli subsp. xyli str. CTCB07].
MMGNLARALRTQTVLDQARPGGLVQHVDALSAGVLFTLLLPLSAGEVVRTLVLSRRLRIG
LLYTGTAIALERLLDVIVVAGALLIFGSVVGLSVAVVGPAILILAVTGSILLLFVLLVRE
NRLLMRMVVAVTSVLADRPRARVRMSVWSTVHGYQSFLRSPRKLGAYVAAFGLSWLGYLT
AVYVVLAGALPDSAAGNASAGVLAPFLFPETLLGLPSVGEYSRSISGFLNSSGAFEGLGW
TLAPGFLIWIVLTLPTALYGAFRLCLPSFFARVDATATGGDIGGLDHTQRRDAELATFVD
SFLRRDDLALALHRLEVRGDLEVVRFFKGGSDAVTALVREDGVARVRKVVPEQHREKLAQ
QYRWLRRHSATPNVVRALGETDGPGYYSFDIEFDPATTTMFGYLHSASPEDGQRALRRVW
DTMFDHVYDLRTEARHPETVAQYLQERLADRLDQAAALHPELAAVLACETVGIAGQEHPG
LRQLLSAIVADERAWEDLITYRESAAIHGDLTIDNLLIDPDSGDILIIDPSDDNQVRGPV
LDFARHFQSLWGGYEFLNESDRSPRIRIDPAGGRAEIGFESYRSARYQELAEWTEALAGE
RLTPTERRSLPFHVGLLYGRMLSHRVVIDPATVLVYYARSVQILDRFLAQYAHRPLTSGR
P
>gi|3850249|AAC72050 Vp7 [Kadipiro virus].
MSNIHCYGSDPSEGHFCIYRFDEGQPFTVKFRQKGKIQHIELENSIGHNGAINYGSIFDT
IKYFTSIVGLTLINNNMTIDLNSVAVDNRFRGNATMVALKCNVLGNLFLKKIVSSDLQLT
LKFYYNKQIRYDVFAGMYGLINLRNSKFNDNAYNYGIIIEQCYPIKDLPMNKILAGLKAL
MLFHEHTNCIHGDCNPSNIMCDKMGNVKIVDPASLVTRVVTYINEYYKDLTPKSEVGAYL
LSCFEIVSDLRKLPLEKIFIKRGYLGLPEYADDGGINAIDFLTSLQDGLTTHSDLMSAIA
GVPFDGLLANNEYIDDDLSDNECNVNLDAGIDNLEFNNLDVDDSDSE
