# Supplementary material for: Structural and Functional Diversity of the Microbial Kinome
Source: PLoS Biol. 2007 Mar 13;5(3):e17. doi: 10.1371/journal.pbio.0050017 (PMC1821047; doi:10.1371/journal.pbio.0050017)
Supplement: Dataset S1 — (10 MB BZ2) [file pbio.0050017.sd001.bz2 › FastA/glk.all.pep]

>tcag_1096699466563 /cdnaId=1096699466562 /pepId=1096699466563 /offset=0 /ttable=11 /length=202 /full_length=202 /orientation=0
MTQRFQQISTFEEEPYSKILCFPKVKESEIKKRLKELKKLGVTHVSFTGPLQIEKCHILG
KGYVGMVVLAKKNNEIVALKIRRIDSPRKNMSNEAKLLQIVNKLGIGPKFIKNSNNFLVM
EYIDGEKIIDWAKKTETKSQEVRSVLNNVLRECYLLDDAGLDHGELSTIDKHVIVGKNKN
TIIDFESSSTNRKPSNVTGQHK
>tcag_1096693142869 /cdnaId=1096693142868 /pepId=1096693142869 /offset=0 /ttable=11 /length=203 /full_length=203 /orientation=0
MTPRFQSISVFKKEPYKKILCFPKVKESEVDKRLQELKKLGITHVSFSGPLQIEKCRILG
KGYVGMVVLAKNNSSVFALKIRRTDSPRKNMTNEAKLLKTANKLDIGPKFFKNSKNFLIM
EYIEGEKIIDWAEKSETKSQEVRSVLNNVLRECYLLDDAGLDHGELSTIDKHVIVSKNRN
TIIDFESSSVNRKPSNVTGATQA
>tcag_1096683377315 /cdnaId=1096683377314 /pepId=1096683377315 /offset=0 /ttable=11 /length=415 /full_length=415 /orientation=0
LHMFHLPGPLQIEKCHILGKGYVGMVVLAKKNNEIVALKIRRIDSPRKNMSNEAKLLQIV
NKLGIGPKFIKNSKNFLVMEYIDGEKIIDWAKKTETKSQEVRSVLNNVLRECYLLDDAGL
DHGELSTIDKHVIVGKNKNTIIDFESSSTNRKPSNVTGATQGILIGTGLAKIIQKRVRLP
PKETIINLIRQYKKNPNLENFEKITIGLKLQAPGRFEKEVSLLRSDKKLGPLIRRIGPCS
MRITKDPFQTLVEAIIYQQLSEASATAITKRFLKLYKKFPTPRQVNNTTDKKLKDIGLSG
TKINYMKGLAKLVVKKEIDFRKISKLSDEQVIEELTKIKGIGNWTAQIYLMFCLQRTDIF
PVGDLGIQKGIRDLFSLKELPEPKTMEKFSARWKPNRSIACWYIWKSQRINSIG*
>tcag_1096675732801 /cdnaId=1096675732800 /pepId=1096675732801 /offset=0 /ttable=11 /length=311 /full_length=311 /orientation=0
RRIDSPRKNMSNEAKLLQIVNKLDIGPKFIKNSKNFLVMEYIDGEKIIDWAKKTEIKSQE
VRSVLNNVLRECYLLDDAGLDHGELSTIDKHVIVGKNKNTIIDFDSSSTNRKPSNVTGAT
QGILIGTGLAKIIQKKVKLPPKETIINLIRQYKKNPNLENFEKITIGLKLQTPGRFEEEV
SLLRSDKKLGPLIRRIGPCSMRITKNPFQTLVEAIIYQQLSEASATAITKRFLKLYKKFP
TPRQVNNTTDKKLKDIGLSGTKINYIKGLAKLVVKKEIDFRKISKLSDEQIIEELTKIKG
IGNWTTQIYLI
>tcag_1096696083413 /cdnaId=1096696083412 /pepId=1096696083413 /offset=0 /ttable=11 /length=168 /full_length=168 /orientation=0
MTQRFQPISTFKKEPYKTILCFPKIKESDIEKRLKELKKLGITHVSFTGPLQIEKCHILG
KGYVGMVVLAKKNNKILALKIRRTDSPRKNMTNEAKLLKIANKLDIGPKFIKNSKNFLIM
EYIEGEKIIDWVQKSQTKAKEIRNIVNNVLRECYVLDNAGLDHGELST
>tcag_1096674331683 /cdnaId=1096674331682 /pepId=1096674331683 /offset=0 /ttable=11 /length=112 /full_length=112 /orientation=0
KFVKNSKNFLIMEYIEGEKIIDWAEKSETKSQEVRSVLNNVLRECYLLDDAGLDHGELST
IDKHVIVSKNRNTIIDFESSSLDRKPSNVTGASQAILIGTGLAKIIQKKIKL
>tcag_1096681047865 /cdnaId=1096681047864 /pepId=1096681047865 /offset=0 /ttable=11 /length=295 /full_length=295 /orientation=0
ITLKNLEFLLASNQKSRNSKSLLQIRSKANPLKRLQGNSSQQMRQFFRVTELLKEPYSTI
LGYPKATKAQLKSRAMELKTLGIDGVSFEGPMEINKLNVLGKGYAGIVVMAKMKTKKVAL
KIRRTDSPRKDMRNETILLNVANKVGVGPKLIASSKNFVVMEFVAGIKIYDWVSNLKGKG
STAKMKNVIKKVLTDCYKLDEAGLDHGELSNITKHVIVGKNITMIDFESASLERKSSNVT
SASQAILIGSGLAKMVSKIYKLPPKQKIISVLRNYKEEKTRQSFDEVLETLKLS*
>tcag_1096690149691 /cdnaId=1096690149690 /pepId=1096690149691 /offset=0 /ttable=11 /length=255 /full_length=255 /orientation=0
VIQMIKRFQPISVFSKEPYRKILAFPKVKESEIQKRVVELKKLGVTHISFTGPLQIEKCN
ILGKGYVGMVILAKISDNVIALKIRRTDSPRKNMSDEAKLLKIANEINIGPKFIKNSKNF
LIMEFIDGEKIIDWAKKSKTKSKELCPVINNILTECYLLDNAGLDHGELSTIDKHVIVGK
NRNTIIDFESSSTKRISSNVSAATQAIFIGTGLAKIIRKKIQVPRRDKIIRLVRNYKKLR
TQESFDDLVQGLKL*
>tcag_1096696604449 /cdnaId=1096696604448 /pepId=1096696604449 /offset=0 /ttable=11 /length=203 /full_length=203 /orientation=0
MKQSFVQIRKITEPPYSDILVYPKGTKAQIKSRINELEDLGVEGISFQGKLEIGTISILG
KGYVGIVVLGKIGRKRVAVKIRRNDSPRKSLKKEAELLEIINDYKIGPKLVCFSKNFLVM
EYLDGEKIADWVTELKKDDSSRLKITIKKILEDCYSLDRMGLDHGELSNLSKHVIVGKKT
TIIDFESSSMSRKVSNVTSATQA
>tcag_1096696506417 /cdnaId=1096696506416 /pepId=1096696506417 /offset=0 /ttable=11 /length=178 /full_length=178 /orientation=0
LVGQKIVVKAKNPESEAIGRMQNEARWLKLLNRKGIGPKFLFVDEDYFTYKFVEGEFIIP
YMKETNKSNIKSVLKKVFEQCYIMDLMKIDKEEMHHPLKHILVKRNEPTMIDFERVHATE
TPKNVTQFCQFMISAKLKPIFMDKGIKVDRRSMLAAAKRYKKEMNDKNLREIVKLIK*
>tcag_1096692592955 /cdnaId=1096692592954 /pepId=1096692592955 /offset=0 /ttable=11 /length=127 /full_length=127 /orientation=0
MTQHFQPISAFKKEPYKKILCFPKVKEIEVKKRIKELKKMGITHVLFSGPLQIEKCRILG
KGYVGMVVLAKNKYGVYALKIRRIDSPRKNMTNEAKLLKAANKLDIGPKFIKNSKNFLIM
EYIEGEK
>tcag_1096669429837 /cdnaId=1096669429836 /pepId=1096669429837 /offset=0 /ttable=11 /length=261 /full_length=261 /orientation=0
IQALEAAKKRNVKKVTAVDIQKNVIEDCKKNIQNKKIKFQTSDLFSKIKNKFDAIIFNPP
YLPEDIKLKDLTIDGGKKGYEILERFLNKVNSYLKENGIVLIVFSSLTKKDKIDELIRNN
LLESKLLEKKPIFFENLYAYSIKKSDLLKKLEKRKISNLKYFTKGHRGILFKGNYKNKTI
TIKAKLPESKAAGRIKNETKWLKILNKYRIGPKLLFYEKDFFAYEYIKGDFILDYFKESN
KTTIKKILEDIFKQLHTLDK*
>tcag_1096695626383 /cdnaId=1096695626382 /pepId=1096695626383 /offset=0 /ttable=11 /length=317 /full_length=317 /orientation=0
VPDAHVMLGDLTEPLDGPFDLIVSNPPYLPADASDRFLSEHVRAALIGGTSGVELAIRLV
REARAKLASDGVMLVVVSSHADPKRFEHEAENAGLTVQAHAQRRLEGFEDLTCYRLEHNE
VSRYALEFGYRLSFLARGSRSIVYDLERTGKARIAAKMLLGEKAKDAIREYELLRRLDSE
PGMNVPKVFDESDGFFTMELVEGVSGHELDDADRARYDDQLIRAALALDRLRIKKYEFTR
PYANVIVRDETLYLIDFERASEGKTGNVTQLLEHFRRRGSIGMDAMRRLAEAYLSELDAS
RIDEDAWTQRILEALS*
>tcag_1096696842715 /cdnaId=1096696842714 /pepId=1096696842715 /offset=0 /ttable=11 /length=255 /full_length=255 /orientation=0
KGGYLNSVWFVDTLDRSLVAKKFVKPVTGTLFPNLPEDEAKALRRLEGLDVAPKLVGFWP
DVSVLVYEFVEGDMWDGDMQSVAQLLLRKEAADPTGFRSVPIKVQDILAEGDALFARCKS
PPDTLCPSLVDVPLPQKLSLIHTDVGVNLVGAGKNLRLIDWQCPAIGDICEDIYSLLSPA
FQILADRDPLTDVEVGDFWLTLMRPELEVRYALLRPAYAWRFAGYCAWRAEILEDAEICS
RYRCALRAELKYIG*
>tcag_1096695695649 /cdnaId=1096695695648 /pepId=1096695695649 /offset=0 /ttable=11 /length=182 /full_length=182 /orientation=0
NRKKKVAVKIRRSDSPRKNLKKEAELLKITNQTSVGPKLVDFSKNFLVMEYLKGKKIGDW
VASLKKKGSSSQLKTVIKKVLEDCYSLDRIGLDHGELSNITKHVIVGNKTTIIDFESSST
DRKVSNVTSATQAFCIGSRISKMVGGMYKIPKKEKMISALRGYKQKQTRDSFEKLLGVLK
L*
>tcag_1096680328191 /cdnaId=1096680328190 /pepId=1096680328191 /offset=0 /ttable=11 /length=259 /full_length=259 /orientation=0
LSLSQQMSRFFPVNDLVKEPYSTILGYPKATKAQLHSRIKELKSIGIDEVSFEGPMMLNK
IYVLGKGYAGIVVMAKSGGKKVALKIRRTDSPRKDMFGETLLLEAANKVGVGPKLVSSSK
NFLVMEFLAGKKIYDWISEIKGKGSTTKTKGVIKKVLSDCYKLDEVGLDHGELSNITKHV
IVGKSITIIDFESASLERRVSNVTSASQAILIGSGLAKKVNRIYDLPPRQKMISVLREYK
EARTKQSFDSVLKVLKLT*
>tcag_1096699149187 /cdnaId=1096699149186 /pepId=1096699149187 /offset=0 /ttable=11 /length=254 /full_length=254 /orientation=0
MAHSFISIKKFSEEPYSKILGYPSATNRQIKARIKELEKLKIKSICLTGPTLIGSLEILG
KGYVGVVVLVKRGNKEVALKIRRTDSQRQNMKNESILLKLVNSVNVGPKIIDASKNFLVM
EYVEGDKFSDWIEMLKGAGSVKKLKTTIKNILEDCFRLDQIQFDHGELSNISKHVIVGKN
KATLIDFESSSTKRRPSNVTSITQAFFIGSGIAKQTQKIYKNSSKEKIILALKNYKQEKT
RANFETLLKILKL*
>tcag_1096668181161 /cdnaId=1096668181160 /pepId=1096668181161 /offset=0 /ttable=11 /length=228 /full_length=228 /orientation=0
MRQFFPPSDLAKEPYSAILGYPHATKSQLQSRIKELKQLGIDGVSFEGPMNINKICVLGK
GYAGVVILAKYGTNKVALKIRRTDSPRKDMKKETTLLLAANKAGVGPKLITSSKNFVVME
FLNGKKIYDWVEELKGKGSTVKLKVLIKKVLIDCYKLDEAGLDHGELSNITKHVIVGKHT
TIIDFESASLERRASNVTSASQAMLIGSGLAKMVNRIYALPPKQKIIA
>tcag_1096693180459 /cdnaId=1096693180458 /pepId=1096693180459 /offset=0 /ttable=11 /length=210 /full_length=210 /orientation=0
MTQRFQQISTFEEEPYSKILCFPKVKESEVKKRLKELKKLGVTHVSFTGPLQIEKCHILG
KGYVGMVVLAKKNNEIVALKIRRIDSPRKNMSNEAKLLQIVNKLGIGPKFIKNSKNFLVM
EYIDGEKIIDWAKKTETKSQEIRSVLNNVLRECYLLDDTGLDHGELSTIDKHVIVGKNKN
IIIDFESSSTNRKPSNVTGATQGILMEQD*
>tcag_1096672310277 /cdnaId=1096672310276 /pepId=1096672310277 /offset=0 /ttable=11 /length=187 /full_length=187 /orientation=0
MTQRFQQISIFEEEPYSKILCFPKVKESEVKKRLNELKKIGVTHVSFTGPLQIEKCHILG
KGYVGMVVLAKKNNEIVALKIRRIDSPRKNMSNEAKLLQIVNKLDIGPKFIKNSKNFLVM
EYIDGEKIIDWAKKTEIKSQEIRSVLNNVLRECYLLDDTGLDHGELSTIDKHVIVGKNKN
TIIDFES
>tcag_1096696606231 /cdnaId=1096696606230 /pepId=1096696606231 /offset=0 /ttable=11 /length=223 /full_length=223 /orientation=0
IGFNMTQENKEPFTPSDMHLFTVVPADCSSLEVLAKGKRGVVFKALWNGKFVAIKTKRPD
SEAHNVLLLEAQYLKKVNKLGIGPKLYEADDDYVVMDFIAGPAIGEFLEDPHNPQVAILA
VLKDIFDQLFTLDKAGINKFELTNPYKHIIVTKDNKTVLIDFERARHSQRPKNINQFAQY
LLSSKILFLLQAKDILKDEDKFKAALTQYQKTGKKFSTDVLI*
>tcag_1096683046321 /cdnaId=1096683046320 /pepId=1096683046321 /offset=0 /ttable=11 /length=149 /full_length=149 /orientation=0
MTQRFQQISTFEEDPYSKILCFPKVKESEVKKRLKELKKLGVTHVSFTGPLQIEKCHILG
KGYVGMVVLAKKNNEIVALKIRRIDSPRKNMSNEAKLLQIVNKLGIGPKFIKNSKNFLVM
EYIDGEKIIDWAKKTETKSQEVRSVLNNV
>tcag_1096690568887 /cdnaId=1096690568886 /pepId=1096690568887 /offset=0 /ttable=11 /length=124 /full_length=124 /orientation=0
MTQRFQPISAFKKEPYRKILCFPKIKESEIEKRLKELKKLGISHVSFTGPLQIEKCHILG
KGYVGMVVLAKKSNKIVALKIRRTDSPRKNMTNEAKLLKIANKLDVGPKFIKNSKNFLIM
EYIX
>tcag_1096679085667 /cdnaId=1096679085666 /pepId=1096679085667 /offset=0 /ttable=11 /length=322 /full_length=322 /orientation=0
TNDKITFIQSNLFKKIEKTFDTIIFNPPYLPNNPKLKDLTLDGGKKGYEIIEKFLNQVNK
HLNVNGTILLLFSSLTNKEKIDQIIEKNLLDLKVLSKKHIFFEDLFVYAIKKSNILKKLE
EERVKDLKYFTKGHRGFLFKAKFKNKDVVIKIKNPKSKAENRIQNEIKHLKILNKHRIGP
QVVFYRNSYFAYTFIKGLFVIDYIKENSKKKIKKIIIKTVNQLFVIDRLKINKEEMHHPY
KHILIKNDKPILIDFERCHATKKPHNVTQFCQFVTSKDILSVLEKKKMKIDKTEMIEKAK
LYKQCQDKDNLNKIIKLIKDA*
>tcag_1096698788755 /cdnaId=1096698788754 /pepId=1096698788755 /offset=0 /ttable=11 /length=92 /full_length=92 /orientation=0
LMTQHFQPINAFKKEPYKKILCFPKVKETEVQKRLKELKKLGITHVSFSGPLQIEKCRIL
GKGYVGMVVLAKNNSSVYALKIRRVDSPRKNM
>tcag_1096696665289 /cdnaId=1096696665288 /pepId=1096696665289 /offset=0 /ttable=11 /length=96 /full_length=96 /orientation=0
MVNKKEFLAKGKRGITYLGTYKKKTVVIKERNPKSEAIGRIENEYNFLKLLNKQGIGPEA
YKFEKDKLIMGYVKGELIIDFFKTHNKEQILVVLDK
>tcag_1096690164143 /cdnaId=1096690164142 /pepId=1096690164143 /offset=0 /ttable=11 /length=243 /full_length=243 /orientation=0
VALVPSLPSAVPDAHTDTAAAVDARWLRDVNAVGVGPRLIATDGRALVLEWVRGDHIVDF
LQFDSTDAATARWVVREAVAQCARLDMVGINKHEMTHPERHIVVGVRTSIPTPASRATGS
AVQSVGEGELDAGRLLQLTMLDFERCSRAKVGKPRNVTQIAQFFGSRRLSAVLGKKGLVV
DTAALRAACKRYKQLAAACHNVFGTEDPGTGNSSDGGNSHGGSRCDVDAGAMSVHGAIAS
ICA
>tcag_1096684787037 /cdnaId=1096684787036 /pepId=1096684787037 /offset=0 /ttable=11 /length=327 /full_length=327 /orientation=0
DWAKKTETKSQEVRSVLNNVLRECYLLDDAGLDHGELSTIDKHVIVGKNKNTIIDFESSS
TNRKPSNVTGATQGILIGTGLAKIIQKKVKLPPKETIINLIRQYKKNPNLENFEKITIGL
KLQTPGRFEEEVSLLRSDKKLGPLIRRIGPCSMRITKNPFQTLVEAIIYQQLSEASATAI
TKRFLKLYKKFPTPRQVNNTTDKKLKDIGLSGTKINYMKGLAKLVVKKEIDFRKISKLSD
EQVIEELTKIKGIGNWTAQIYLMFCLQRKDVFPVGDLGIQKGIRDLFSLKELPDPKTMEK
FSSRWKPNRSIACWYIWKSQRINSIG*
>tcag_1096683207491 /cdnaId=1096683207490 /pepId=1096683207491 /offset=0 /ttable=11 /length=299 /full_length=299 /orientation=0
MLGLDHGELSTIDKHVIVSKNRNTIIDFESSSLDRKPSNVTGASQAILIGTGLAKIIQKK
IKLPPKKTIIDLIRKYKKNPTLENFEKITIDLKLQNQGRFEEQLSLLRSDKKLQPLIRRI
GPCSMRITKNPFQTLVEAIIYQQLSEASATAITKRFLKLYGKFPTPKQVFNTTDKKLKDI
GISGTKINYIKGLAKLVVKKEIDFRKISKLSDEQVIEELTKIKGIGNWTAQIYLMFCLQR
TDILPVGDLGIQKGIRDMFSLKELPNPKTLEKYAARWKPNRSIACWYIWKSQRINSIG*
>tcag_1096675402953 /cdnaId=1096675402952 /pepId=1096675402953 /offset=0 /ttable=11 /length=283 /full_length=283 /orientation=0
YYRQTCVIVSKNRNTIIDFESSSVNRKPSNVTGATQAILIGTGLAKIIQKKVKLPAKEAI
IDLIRQYKKNPTLENFEKITIGLKLQNPGRFEKQVSLLRSDKKLQPLIRRIGPCSMRITK
NPFQTLVEAIIYQQLSEASASAITKRFLKLYGKFPTPKQVYNTTDKKLKDIGISGTKINY
MKGLAKLVVKKEIDFRKISKLSDEQVIEELTKIKGIGNWTAQIYLMFCLQRTDILPVGDL
GIQKGIRDIYSLKELPNPKTLEKYAARWKPNRSIACWYIWKXX
>tcag_1096695555745 /cdnaId=1096695555744 /pepId=1096695555745 /offset=0 /ttable=11 /length=99 /full_length=99 /orientation=0
IATFNNCSLVVCVGKKVHTEQRVPLEKLLETKQGQVLCYPQCEQVELEKRLTELKSLKVT
QLEFTGNRSVFEVPVLGKGCVGIVVTAYIGSQKAALKIR
>tcag_1096690568885 /cdnaId=1096690568884 /pepId=1096690568885 /offset=0 /ttable=11 /length=125 /full_length=125 /orientation=0
IKAKEIRNVVNNVLRECYVLDHGGLDHGELSTIDKHVIINKKRNTIIDFESSSINRKPSN
VTGATQAIFIGTGLAKIIQKKIKIPTKKKIIELIRAYKKDPTLENFEDLTVGLRLETVSK
NKKN*
>tcag_1096678695511 /cdnaId=1096678695510 /pepId=1096678695511 /offset=0 /ttable=11 /length=148 /full_length=148 /orientation=0
INTHIGPRLISHDKNYFKYKFVKGKFILDYIKINNKNKIKNIIINVLNQCRILDKLKINK
KEMHHPVKHIIINKNPIMIDFERCYLTNKPKNVSQFCQFLLSNNLKVLLKNKNIKISKKE
LIKLTRDYKKSYKEKYFREILKLIKYS*
>tcag_1096690343087 /cdnaId=1096690343086 /pepId=1096690343087 /offset=0 /ttable=11 /length=256 /full_length=256 /orientation=0
IFSKFNWVGISKTKITERFLIFDKKSKFSGYSFYNKKRYFEISKSKKNFDAFIGLANIYD
YKLFWKGFESNKQLADNELQFSNGLHFLNNKIVLKKFRWLDTGTNESYINTINFFKDKTQ
RKSGEVVYITKNRVIKYFSDEKKCKKLKIRAKELSRHGPKIINSSDNFLVYEYIKGKHLT
EVNEKLFKSFLYDLNNNFWKKKNINLINFRKKCKKFYKDKTYDRVAIAINQNPNIDRIEN
INGLKIPSIYKLLSKV
>tcag_1096673890759 /cdnaId=1096673890758 /pepId=1096673890759 /offset=0 /ttable=11 /length=266 /full_length=266 /orientation=0
ESSSIDRKTSNVSGAAQAIFIGTGLAKIVQKKIKLPSKTKIINLIRQYKKNPTLENFEKI
TVGLKLQKPGKFLKEVSALSKDKKLESIVKKIGPCTMRITKNPYQTLVEAIIYQQLSEAS
ATAITKRFLKIYGKFPTAKQVAVTSNKKLKYAGLSGTKINYIKGLSKQILKKEIEFGSIA
KLDDEQVTEELTKIKGIGNWTAQIYLMFCLQRKDILPVDDLGIKKGIMELFSLKKLPDPK
TVEKFATRWKPNRSIACWYIWKNQRI
>tcag_1096678094169 /cdnaId=1096678094168 /pepId=1096678094169 /offset=0 /ttable=11 /length=430 /full_length=430 /orientation=0
IKYLINYFKMNNFKMKYDKMKYDKMKFLKNFYYIILDFYYKTKYFIYFNIFLNVIFINYI
YYTIVGVTNDKLILLLNYSINLNGCIIIKLIQWLNNHILFVKNDETKNTAITKLFSKYYE
DCNIHNLKYTKNLFLKEFGYSFDDVFILDETFSIKSGSIAQVYKAYFKNNSMTNNMTNIN
PIAIKVVHPELQYQMLFPIYFINIYKFFVTNFKFLKKYDTIINYDSFFYNLRNQVNMVNE
YKNNEYFYNKYIANDVIVIPKPLLKSKNFLIMEYIEGEFLDKMDVSIYKKQILMSFLSIF
IKDTYMFGKYIHCDLHDANWKVLKLKKNNAYETNEVAEVAEVDDSFIYKIIIYDFGYIIE
NKLNTHIKNLIYYLDLNNTYEIGKILFEHIENLKIKDTNSLEFLEYKENLISTFVKYNER
CYPYTDSNLF
>tcag_1096673341495 /cdnaId=1096673341494 /pepId=1096673341495 /offset=0 /ttable=11 /length=103 /full_length=103 /orientation=0
VIVGKNKNTIIDFESSSTNRKPSNVTGATQGILIGTGLAKIIQKKVKLPPKETIINLIRQ
YKKNPNLENFEKITINLKLQTPGRFEEEVSLLRSDKKLGPLIR
>tcag_1096688100977 /cdnaId=1096688100976 /pepId=1096688100977 /offset=0 /ttable=11 /length=122 /full_length=122 /orientation=0
MVFIHMASSLIVFPEHHNGVFSKSYLGKIAKKKAFLKIYQKNKTKIFNRNINRHHQIVLK
KASELKLTPKLLYSNENIIIQEFIENKNLVKRQFFKAPYLQSFKKKIKVFHKIEKTRIPT
LY
>gi|68178383|ZP_00551506 IMP dehydrogenase/GMP reductase [Desulfuromonas acetoxidans DSM 684].
MKRSRKQRSGAGSGTLLWCRLRLDFVCCPLNNTGTRCDLNERTSLMLPNSSFFPHPGYRT
LLGYPVGEEAIIAQRFACLKQLGITSLTQHGTTQLLNVPVLGYGYCGVVISGQHHGHPVA
IKLRRLDCRQTDLRNEARLLQQANSVGIGPRLHAHSDDILVMEQLSGVPLATWLNVSRSG
EELRNQLGQMVQQGYVLDCLGLDHGALRYPGEHVLIDNGRITLIDFSHASDQRRPNNVTS
LVQGLLWGTRLAEMFQLGLDLPSQEELRPLLRAYKQQPEQGPFVALCQKLGIAADGSAAV
GGCAVTGKQLSNSVHL
>gi|5458265|CAB49754 Predicted protein kinase, putative [Pyrococcus abyssi GE5].
MIGEMIREDIETLNRELAKYGIRVEKFLAKGTTSFVFLGSYANRPVIVKFQRSDSPRRNL
KKEAEILKMLEGENITGELVLYDEIKGREVLVREFIEGELLINSDIERKHVISIAEKTYR
LDRLGIDHGQIQGGKHIIVAPTDVWLIDFEKASMNRKPRNLTSAMAMLFLGENRIAERIT
KKFNVNKKFREELLVALREYKKSGNPKRIFDVLSTL
>gi|14591118|NP_143193 hypothetical protein PH1307 [Pyrococcus horikoshii OT3].
MVTIEGVINKSIEVLNKELGKYRIKVKKFLAKGTTSFVFLGEFGGSDVIIKYQRPDSPRR
NLEKEAKILEILKGSGITGELILYGKIDDREVLVREYLNGLHLMEVENIERHHLFRIAEK
TYKLDTLGIDHGQIQGGKHILVGKDDIWLIDFEKASMNRKPRNLTSAMSMLFLGNNIVSR
RISEKFNITESFREEMRKALKYYKRNGDPREVFELIATL
>gi|57160310|BAD86240 hypothetical protein, conserved [Thermococcus kodakarensis KOD1].
MTFEHIISSKRLEGFLRHLAEEGVGGVEPLAKGTTSLVFTGVLGGRKVVIKLQRPDSPRS
NFEKEAELTKIASTFGVTPPIIGLGEFEGLPYLIREFAEGEPILFADVEKEHLFRIVEKT
ALLDRLGIDHGQIQGGKHIIIGEDVYLIDFEKAGFRKPNNLTSAMAMIFIGENAISKRVR
EKFGLDEKFREEMKDALRHYKRTGSLSRLLSLLSGL
>gi|18893599|AAL81597 hypothetical protein [Pyrococcus furiosus DSM 3638].
MLFYRYKNTMVGKLAMLQLINKDVLNKIKEELERYEVKLGDFLTKGTTSIIFLGKYRGKD
VVVKVSRDDSPRKNLKKEAEILRHLRGREITGDLILYTTVGGREILVREYVPGEPVLLVT
PSKKHILKIAGKTFVLDKLGIDHGQIQGGKHILLTSNDVYIIDFEKGSLTRKTRNLTSAL
SMLFIGNNSISKRVREKFDIDEEFIRELKLRLREYKEKKEIRGLFDLLSIL
>gi|18160244|AAL63611 conserved hypothetical protein [Pyrobaculum aerophilum str. IM2].
MFKNFAPQRLVDIIALLLLTIGGGVEHVLSVVRQLRDLQLILVEGGSVLLNGVRVIGKGT
NSVIFKCRPAIGNVELACKVRRGDASRPSLASEGQYLHIANSVGVGPRVYTYSRDVIAYF
YVDGVPLGTWWAGADAKQKRGVVEELLRQAFKLDASGVSHNELSRLEKHVLIERGRPVII
DFESATLGGGNNVTQVANGLMRLGLRPPIDALRRYKKCQCPEAFNEVLYGYLQQL
>gi|45359175|NP_988732 hypothetical protein MMP1612 [Methanococcus maripaludis S2].
MTNLDFKMNIEGLNAISSKLFDWEILKNLSEYIVFTEYVGKGHRGVVFKAFSDKYIDKNG
NHIILAVKIPRLDAPKVTIPNEGRILKKTNEFGVGPKVYEYSENHMVMEYVDGEMLKDCI
DNLTPEELLYVIEETLRQCLRLDLHKIDHTEIQGGKHIMVSKKGVYIIDFDKAREHSPKN
FTSAMSLLFGENYISKKIMHLLNLSEEKIILFRKYAKNYKTLFKN
>gi|15897905|NP_342510 hypothetical protein SSO1038 [Sulfolobus solfataricus P2].
MGWRRWKIILYKREKGIRCRDNSQKEYSSKGEVQYRELLATKHGRSTNNEILEENSNLVK
ISCFIYPTYSKEVEEELRKAGFDYAYSFGQKNLGSLKVLGKGKTGIVVLVEPYKVLKIRR
TDAPKETLEIEAKLQIKAGEEVAPRVYDYGKNFILMEYIHGRNLMKNERRETIIDLLERA
RILEEKLIEHKELSRPWKNVIVSYNRTYIIDYDSATIKEKPRNVTKLLSNYLNRRDLGVK
YSKSEITFDQLLSQLF
>gi|70607054|YP_255924 conserved Archaeal protein [Sulfolobus acidocaldarius DSM 639].
MDADMKSIDIKYFIYPLYSAEIEKELRANGINSLYSFGYVKLRPDINVIGKGKTGIVALF
DENKVIKIRRTDSPKETLKIEAKIQQLAYPVSPKVYLYGENFILMEYIRGRHLTRQENIE
TIRKILMKARMLELKGIEHKELSRPYKNVLVNEKDAYIIDYDSATIKPNPKNVTSILSWF
KRYELAKMYSLGYPLEKIILLL
>gi|15621974|BAB65967 199aa long conserved hypothetical protein [Sulfolobus tokodaii str. 7].
MRDFIYPRYDENIERELIEHGIKELYSFGPINLGKVNVIGKGKTGIVVLVDDNKVIKIRR
SDSPKETLEIEAKIQIKAFPVAPKIHDYGRNFILMEYIDGRHLTREEKIDIIIDLLRKAK
ELEDKKIEHKELARPYKNVIVKPDRVYIIDYDSASFKENPLNVTSILSWLNFPHLANMYK
KHRDIEEIVSLLYLLNKNQ
>gi|15606029|NP_213406 hypothetical protein aq_578 [Aquifex aeolicus VF5].
MKFSEFIKEVQNLQELAEGWRGKVYTGYWRGKKVAIKVAKAPDKVKAIQKEAEILEKLKG
LKGFPQILFKGEDFFVYEFIEGKPFGKLKIGEEEKKRLLKEVLEKAYLLDRMGINRDEFS
NIYKNVLVGDKGEVFVIDFDRGTFKKNPSNVRQFLQLLKREGFLSQEEAIELGKRYKENP
EEVIKEIRKVLS
>gi|11498030|NP_069254 hypothetical protein AF0418 [Archaeoglobus fulgidus DSM 4304].
MPRELGESLELRKGRHSVVYLTEKYAIKQFHERFRYNFLKEVKFLTLLQPFFFTPKLYFV
DFANLRIVMERLRGRRFDEAFIRKAVERALEACFIMDVMGVEKQEMNHPDKHIIVGDDVY
LIDFERARFKDRPSNLTQFCMYLRRFGIEIEKTLLKDYKTSVNCENFSRILHSVVEKLK
>gi|15669396|NP_248206 hypothetical protein MJ1211 [Methanocaldococcus jannaschii DSM 2661].
MEFIDGEELKSAVDKLDKDRLLKVVEDILKITLKLDILGIEHKEIQGGRHFLITNKKTYI
IDFDKAKEKKTTKNFTGAIALLFGEGRIAKTIRENLNIGIDEIKFIREFAKKYKKL
>gi|14601627|NP_148167 hypothetical protein APE1790 [Aeropyrum pernix K1].
MPVDWPLRFPQLSGGASRPHSSLASTCVGGLQELMQSCYPPRGGCWIAAVLEDAGVERVC
GLLGKGHAGVVLLVEWRGVAAALKVRRRDSRRGSLEPEARVAEKAALAGAAPEVYGYGEE
FIAMAPALGPSLQDLAEEGLLTPQHILASIEAAWALDNAGILHGELHRPWRNVLFNPRKA
LIIDYDSASSGCGNVVKLVSGISRRVPSLLGLVRSERFRDLAKRYYREGCGKATYMEMLD
EVKKHISVI
>gi|41614868|NP_963366 hypothetical protein NEQ071 [Nanoarchaeum equitans Kin4-M].
MVVVISGKHSKVILYKNIAIKQHKYKYNYLKEKFFLSKRFWFMPKLLYSDDKKLILIMEN
AGKPFLNLKPWEKLYTLIVTFFIMVFLDLIKIKKEEMHRPIKHIFLKGPRVILIDWERSH
IGKGNLTQYVQFVCRDKCKDLAKKYKKNPIYLLPLFIRFLVLAKNLS
>gi|18145654|BAB81696 probable serine/threonine protein kinase [Clostridium perfringens str. 13].
MSKNFDYSLKDISSNLEKSLKEAELLGEGHNGVVFLLKNNKAIKIFRRMSVWKDESSILK
RVRKSRFFPRIYEAKPGYIIREYVDGVRLDKYLRRGNLDEELCKELYLMILEFERLGFKR
IDIRCKDIYIQDDYTLKIIDPKNNYKKRVSFPRHLFKGLFKRDELNRFLNYVAEIDEKRA
HIWREKFEIYAEDKNLLI
>gi|56964903|YP_176634 hypothetical protein ABC3139 [Bacillus clausii KSM-K16].
MLLPAAAIRKLRERFGYVEINKATKIESGTGRDQTSTKTSFAGYQKRVGKANVKKAMNAE
TSTIYRDELANIVFVKQGGKIALKNTPANWELIGKGRSAYVFKIIGEQRAIKVFYPPFEH
LAMEEARNYEKAAGISFFPRLYEAGEGYLVMDFIRGKTFFDCLAEGVAITRDHVAQVDKA
LELARRAGLNPSDIHLHNLLLTETGAVRLIDIARFSQKKQCTQWQDLKRGYERHYGQYYF
PKRVPKWLMRIVAYFYQLRKRLNGKQ
