# Supplementary material for: Structural and Functional Diversity of the Microbial Kinome
Source: PLoS Biol. 2007 Mar 13;5(3):e17. doi: 10.1371/journal.pbio.0050017 (PMC1821047; doi:10.1371/journal.pbio.0050017)
Supplement: Dataset S1 — (10 MB BZ2) [file pbio.0050017.sd001.bz2 › FastA/hsk2.all.pep]

>tcag_1096675587165 /cdnaId=1096675587164 /pepId=1096675587165 /offset=0 /ttable=11 /length=302 /full_length=302 /orientation=0
WKRFFYLHSGLTLTTVKKRAGYANENYYIEASENSYILKTYTDLSLWPLLEAEIATLQYL
AEETEIAIPKPIPFLDGSDLKIVNLDGAQKIVRLLTYLPGTFMGELPPSEATVVSLGTTL
AQLNKRLLNWTHPVITARNWTWNLNSYTLCKPYIKDISEAKNRKLVEYFIQQYETEVIPK
LHGFRKTTLYNDANEWNILVENNKVSGFIDFGDLAYAHLVNDVAIAIAYVCYDKSDPIYW
ATVLLKAYHAKLPLTIDEVNVLYYTIALRLCLSVCNAAHTKKQQPENEYITVSEDYAWGT
XX
>tcag_1096667141397 /cdnaId=1096667141396 /pepId=1096667141397 /offset=0 /ttable=11 /length=286 /full_length=286 /orientation=0
IDAVALGEAINAHYGLRQPFNCELLHRGMNDFYLVRAAGAKYVAQVWRPNLTSVDKVDYQ
MDFMLHLDIGGVPLPVPQRGIDGSGHMLVAGPEGSRPVALFRFVEGRAFSSDPTESVSRK
MGVIFGQIHMLSAAWSKTKKGRLIDREAGIISSFPYLEKLAAHRPDDIAYYREVADAVAN
GYRATKEADEVPSGAIHGDFHIHNAFVRTGGDVTIMDFDACGLDYFVQELMSYRWSIEKN
DLPMKLWDIFLEGYETVRPLSDLERRHIPLFLVGKEFQYLCGFSXX
>tcag_1096666068633 /cdnaId=1096666068632 /pepId=1096666068633 /offset=0 /ttable=11 /length=97 /full_length=97 /orientation=0
IALNAWCFEPDATFNITKARALLSGYQNLRPLAPEEIDAVPILGAGAAMRFLTTRLFDWL
NQVDGAQVEPKNPNDFLRRLRFHRSATRPEDYGLTL*
>tcag_1096678759121 /cdnaId=1096678759120 /pepId=1096678759121 /offset=0 /ttable=11 /length=72 /full_length=72 /orientation=0
YEQVRALKQAEMNALPVLNQGAALRFFLTRLYDWINTPADAVVKPLNPMEFWSRLRFHQH
ATGPESYGLWR*
>tcag_1096671854443 /cdnaId=1096671854442 /pepId=1096671854443 /offset=0 /ttable=11 /length=142 /full_length=142 /orientation=0
NTNYLLKSKNERYILTIFEKRVSQKEVPFFMKLMDQLNNSKINCPKPLKNNQGNYLIKLK
KKTACIVSFLKGKDKKKLNLKNCYEVGKTIAQMHSSTKKIKLYRKNSMGIKNLYPLLNSI
KFKSKKFLNIEKFLKKNLTDIX
>tcag_1096689896369 /cdnaId=1096689896368 /pepId=1096689896369 /offset=0 /ttable=11 /length=98 /full_length=98 /orientation=0
LNSKNKKFILTIFEKRVLPKEIPFFMKLMDHLNDSKINCPRPLKTKDKNYLIKLKNKTAC
IVTFLKGQDKKKVNESDCYAIGKTIAKMHLVTKKIHLT
>tcag_1096671763229 /cdnaId=1096671763228 /pepId=1096671763229 /offset=0 /ttable=11 /length=90 /full_length=90 /orientation=0
IFEKRVSKKEIPFFMKLMDQLSNSKINCPKPLRNFKENYLFRLKNKTACIVSFLKGKDKK
TLNLKNCYDVGKVIAEMHSSTKKIKLYRKN
>tcag_1096670388713 /cdnaId=1096670388712 /pepId=1096670388713 /offset=0 /ttable=11 /length=142 /full_length=142 /orientation=0
IKLVAVYTKISSKDIQSIEKKYNLGKIIYFKGIKKGIENTNYLLKTKNKKFILTLFEKRV
QKKDLPFFMNLMDKLSKYKINCPQPQKNKKGSFLIKIKNKTGSIVSFVEGKDKLKLNEKN
CYEIGKNIAKLHKASKKNKTL*
>tcag_1096672569527 /cdnaId=1096672569526 /pepId=1096672569527 /offset=0 /ttable=11 /length=95 /full_length=95 /orientation=0
MHCALMVLNKNLSFNVTKAKKLMEGYNEIRKISKDEKIALKVLSQGAALRFLLTRVFDYL
NAVDDAFVKIKDPEEYLRRLEFHKNAKSYEDYLI*
>tcag_1096671999009 /cdnaId=1096671999008 /pepId=1096671999009 /offset=0 /ttable=11 /length=67 /full_length=67 /orientation=0
IKKISLKEKKSLNILCRGAAMRYFLTRLYDYSNTPKSALIKIKDPREYYQKLIIHNNLKT
YKDYLI*
>tcag_1096695025639 /cdnaId=1096695025638 /pepId=1096695025639 /offset=0 /ttable=11 /length=81 /full_length=81 /orientation=0
IIEVGDKKACISSFVLGKGKNNFTIKQCEEIGKNIAKLHLATKQVKLKRANNLSLKSWFV
LNNLIKIKGNKKIPGIHLYIK
>tcag_1096666132479 /cdnaId=1096666132478 /pepId=1096666132479 /offset=0 /ttable=11 /length=65 /full_length=65 /orientation=0
IFNKFKKNIIEVGDKKACISSFVLGKGKNNFTFKQCEEIGKNIAKLHLATKQVKLKRANN
LSLKS
>tcag_1096682934853 /cdnaId=1096682934852 /pepId=1096682934853 /offset=0 /ttable=11 /length=324 /full_length=324 /orientation=0
IKMAVYTKINQNEINIINKNFNIEKVINFKGIKKGIENTNYLLKSKKKKYILTIFEKRVS
QKEIPFFMKLMDNLSNSKINCPKPLKTKENKYLIKLKNKTACIVSFLEGKDKKILNIKDC
YEIGKTIARMHVVTNKMKLNRKNSMGIKNLKPLLESIKFKSKKFSNLKVFLKNNLKDINK
NWPKQLPKGIIHGDLFIDNIFFKKNKLSGIIDFYFAANDYFMYEIAICINALCFDHKKRK
FQMNHKKIKNLIKGYESVKKISTKEKKSINILCRGAALRYLLTRLYDYSNTPKTALIKIK
DPNEYYQKLLSHNNLSSFKDYLN*
>tcag_1096685340701 /cdnaId=1096685340700 /pepId=1096685340701 /offset=0 /ttable=11 /length=326 /full_length=326 /orientation=0
IKLKMAVYTKINKKEINIINKNFNIDKVTSFKGIKQGIENTNYLLKSKKKKYILTIFEKR
VLQKEIPFFMKLMDNLNNSKINCPKPLKTENNKYLIKLKNKTACIVSFLEGKDKKILNIN
DCYAIGKTIAQMHVVTNKMKLKRKNSMGIRSLKPLLESIKFKSKKFSNLKVFLKNNLKDI
NNDWPKKLPQGIIHGDLFIDNIFFKKNKLSGIIDFYFAANDYFMYEIAICINALCFDHKK
GKFKMNHKKIKNLIKGYESVKKISIKEKKSINILCRGAALRYLLTRLYDYSNTPKTALIK
IKDPNEYYQKLLSHNNLSSFKDYLN*
>tcag_1096696714113 /cdnaId=1096696714112 /pepId=1096696714113 /offset=0 /ttable=11 /length=321 /full_length=321 /orientation=0
AVYTKISKKEISVINKKFDVENFKSFKGIKQGIENTNYLLKSKNKKFILTIFEKRVSKKE
LPFFMKLMDNLNDSKINCPKPLKNKDGNYLIKIKNKSACIVSFLEGKDKKKLSLRNCFDI
GKMVAQVHSSTKNIQLYRKNSMGIKNLNPLLNSIKFKSKKFINLEKFLKNNFKDIKKKWP
KRLPQGIIHGDLFIDNIFFKNNKLSGIIDFYFAANDYFMYEIAICVNALCFEKKNSKFLI
NKNKVKNLIKGYESIKKISNKEKKSLNILCRGAAMRYFLTRLYDYTNTPKTAYIKIKDPR
EYYQKLVIHNNLENYNDYLK*
>tcag_1096688715685 /cdnaId=1096688715684 /pepId=1096688715685 /offset=0 /ttable=11 /length=288 /full_length=288 /orientation=0
ENTNYLLKSKKKKYILTIFEKRVLQKEIPFFMKLMDNLNNSKINCPKPLKTRDNKYLIKL
KNKTACIVSFLEGKDKKILNINDCYAVGKMIARMHVVTNTMKLNRKNSMGIKNLKPLLES
IKFKSKKFSNLKLFLNNNLKDINKNWPKQLPKGVIHGDLFIDNIFFKKNKLSGIIDFYFA
ANDYFMYEIAICINALCFDHKKSKFYLNNKKIKNLIKGYESIKKLSMKEKKSINILCRGA
ALRYLLTRLYDYSNTPKTALIKIKDPNEYYQKLLSHNNLSSFKDYLN*
>tcag_1096700512551 /cdnaId=1096700512550 /pepId=1096700512551 /offset=0 /ttable=11 /length=324 /full_length=324 /orientation=0
IKMAVYTKIDKRDISYINKKFETEKIIDFKGIKQGIENTNYLLKSKKNRFILTIFEKRVS
KIEIPFFMKLMDQLNAYKINCPKPIKSKNGNYLINIKNKTACIVSFLNGRDKKSLNPKNC
YEIGKAIAQMHLSTSKIKLYRKNSMGVKNLNPLLNSIKFKSKKFTNLEKFLKNNFKDIKK
KWPKKLPKGIIHGDLFIDNIFFKNNKLSGIIDFYFAANDYFMYEIAICINALCFDKINAK
FKINKQKIRNLIQGYENIKKISAKEKKSLNILCRGAAIRYFLTRLYDYTNTPKTALIKIK
DPREYYQKLIIHNNLKTYKDYLK*
>tcag_1096695294321 /cdnaId=1096695294320 /pepId=1096695294321 /offset=0 /ttable=11 /length=326 /full_length=326 /orientation=0
IKLKMAVYTKINQKEINIINKNFNIDKIIGFKGIKQGIENTNYLLKSKKKKYILTIFEKR
VLQKEIPFFMKLMDNLNNSKINCPKPLKTKNNKYLIKLKNKTACIVSFLEGKDKKILNIN
DCYAIGKTIAQMHVVTNKMKINRKNSMGIRNLKPLLESIKFKSKKFSNLKVFLKNNLKDI
NKNWPKQLPKGIIHGDLFIDNIFFKKNKLSGIIDFYFAANDYFMYEIAICINALCFEYKK
RKFQMNHKKIKNLIKGYESVKKISIKEKKSINILCRGAALRYLLTRLYDYSNTPKTALIK
IKDPNEYYQKLLSHNNLSSFKDYLN*
>tcag_1096686862731 /cdnaId=1096686862730 /pepId=1096686862731 /offset=0 /ttable=11 /length=322 /full_length=322 /orientation=0
MAVYTKINQKEINIINENFNINKVISFKGIKQGIENTNYVLKSKKEKYILTIFEKRVLQK
EIPFFMKLMDNLNSSKINCPKPLKTKNNKYLIKLKNKTACIVSFLEGKDKKILNINDCYA
VGKTIARMHVITNKMNLNRKNSMGIRNLKPLLESIKFKSKKFSNLKIFLKNNLKEINKNW
PKQLPKGIIHGDLFIDNIFFKKNKLSGVIDFYFAANDYFMYEIAICINALCFEHKKRKFE
MNNKKIKNLIKGYESVKKISLKEKKSINILCRGAALRYLLTRLYDYSNTPKTALIKIKDP
NEYYQKLLSHNNLNSFKDYIN*
>tcag_1096701640439 /cdnaId=1096701640438 /pepId=1096701640439 /offset=0 /ttable=11 /length=326 /full_length=326 /orientation=0
IKLKMAVYTKINQKEINIINKNFNIEKVINFKGIKQGIKNTNYLLKSKKKKYILTIFEKR
VLQKEIPFFMKLMDNLNNSKINCPKPLKTKNNKYLIKLKNKTACIVSFLEGKDKKILDIN
DCYTIGKTIARMHVVTNKMRLSRKNSMGIRNLKPLLESIKFKSKKFSNLKVFLKNNLKDI
NKNWPKQLPKGIIHGDLFIDNIFFKKNKLSGIIDFYFAANDYFMYEIAICINALCFDYKK
RKFQMNHKKIKNLIKGYESVKKISTNEKKSINILCRGAALRYLLTRLYDYSNTPKTALIK
IKDPNEYYQKLLSHNNLSSFKDYLN*
>tcag_1096677689803 /cdnaId=1096677689802 /pepId=1096677689803 /offset=0 /ttable=11 /length=327 /full_length=327 /orientation=0
KIKLKMAVYTKINQKEINFINKNFNIDKVISFKGIKQGIENTNYLLKSKKKKYILTIFEK
RVLQKEIPFFMKLMDNLNNSKINCPKPLKTKENKYLIKLKNKTACIVSFLEGKDKKILNI
NDCYAIGKTIARMHVVTNRMELNRKNSMGIKNLKPLLESIKFKSKKFSNLKVFLKNNLKD
INKNWPKQLPKGIIHGDLFIDNIFFKKNKLSGIIDFYFAANDYFMYEIAICINALCFDYK
KRKFQINHKKIKNLIKGYESVKKISMKEKKSINILCRGAALRYLLTRLYDYSNTPKTALI
KIKDPNEYYQKLLSHNNLSSFKDYLN*
>tcag_1096699731539 /cdnaId=1096699731538 /pepId=1096699731539 /offset=0 /ttable=11 /length=321 /full_length=321 /orientation=0
IKLKMAVYTKINQKEINIINKKFNIDKVISFKGIKQGIENTNYLLKSKKKKYILTIFEKR
VLQKEIPFFMKLMDYLNNSKINCPKPLKTKENKYLIKLKNKTACIVSFLEGKDKKILNIN
DCYVIGKTIARMHVVTNKMKLNRKNSMGIRNLKPLLESIKFKSKKFSNLKVFLKNNLKDI
NKNWPKHLPKGIIHGDLFIDNIFFKKNKLSGIIDFYFAANDYFMYEIAICINSLCFDYKK
RKFQMNHKKIKNLIKGYESVKKISTKEKKSINILCRGAALRYLLTRLYDYSNTPKTALIK
IKDPNEYYQKLLSHNNLSSLK
>tcag_1096683750157 /cdnaId=1096683750156 /pepId=1096683750157 /offset=0 /ttable=11 /length=326 /full_length=326 /orientation=0
IKLEMAVYTKINQKEINIINKNFNINKIINFKGIKQGIENTNYLLKSKKKKYILTIFEKR
VLQKEIPFFMKLMDSLNNSKIKCPKPLKTKENKYLIKLKNKTACIVSFLEGKDKQILNIN
DCYTIGKTIARMHLVTNKMKLNRKNSMGIRNLKPLLESIKFKSKRFSNLKIFLKNNLKDI
NKNWPKQLPKGIIHGDLFIDNIFFKKNKLSGIIDFYFAANDYLMYEIAICINALCFDHKK
KKFQLNNKKIKNLIKGYESVKKISMKEKKSINILCRGAALRYLLTRLYDYSNTPKTALIK
IKDPDEYYQKLLSHNNLSSFKDYLN*
>tcag_1096668487633 /cdnaId=1096668487632 /pepId=1096668487633 /offset=0 /ttable=11 /length=305 /full_length=305 /orientation=0
NFNVEKIINFKGIKQGIENTNYLLKSKNKKYILTIFEKRVLPKEIPFFMKLMDNLNSSKI
NCPKPLKTKENKYLIKLKNKTACIVSFLEGKDKKILKTNDCYSIGKTIAQMHLVTKKMKL
NRKNSMGIRNLRPLLESIKFKSKKFSNLRIFLKNNLEDINKNWPKKLPKGIIHGDLFADN
IFFKKNKLSGIIDFYFAANDYFMYEIAICINALCFDHKNKKFQMNNKKIKNLIKGYESIK
KISFKEKKSINILCRGAALRYLLTRLYDYSNTPKTALIKIKDPNEYYQKLLSHNNLNSFK
DYLN*
>tcag_1096679466981 /cdnaId=1096679466980 /pepId=1096679466981 /offset=0 /ttable=11 /length=326 /full_length=326 /orientation=0
IKLKMAVYTKINQKEINIINKNFNINKVISFKGIKQGIENTNYLLKSKKKKYILTIFEKR
VLQKEIPFFMKLMDNLNNSKINCPKPLKTRNNKYLVKLKNKTACIVSFLEGKDKKILNIN
DCYTVGKTIARMHVVTNKMKLNRKNSMGIKNLKPLLESIKFKSKKFSNLKVFLNNNLKDI
SRYWPKQLPKGVIHGDLFIDNIFFKKNKLSGIIDFYFAANDYFMYEIAICINALCFDHKK
RKFHLNKKKIKNLIKGYESVKKISMKEKKSINILCRGAALRYLLTRLYDYSNTPKTALIK
IKDPNEYYQKLLSHNNLSSFKDYLN*
>tcag_1096696753459 /cdnaId=1096696753458 /pepId=1096696753459 /offset=0 /ttable=11 /length=324 /full_length=324 /orientation=0
IKMAVYTKINQKEINIINKNFNIEKVISFKGIKQGIENTNYLLKSKKKKYILTIFEKRVL
QKEIPFFMKLMDNLNNSKINCPKPLKTKENKYLIKLKNKTACIVSFLEGKDKKILNINDC
YSIGKTIARMHVVTNKMKLNRKNSMGIRNLKPLLESIKFKSKKFSNLKVFLKNNLKDINK
NWPKQLPKGVIHGDLFIDNIFFKKNKLSGIIDFYFAANDYFMYEIAICINALCFDYKKRK
FQMNHKKIKNLIKGYENVKKISIKEKKSINILCRGAALRYLLTRLYDYSNTPKTALIKIK
DPNEYYQKLLSHNNLSSFKDYLN*
>tcag_1096686980075 /cdnaId=1096686980074 /pepId=1096686980075 /offset=0 /ttable=11 /length=317 /full_length=317 /orientation=0
KINQKEINTINENFNVEKIISFKGIKQGIENTNYLLKSKKKKYILTIFEKRVSQKEIPFF
MKLIDNLNSSKINCPKPLKTRNNRYLIKLKNKTACIVSFLEGKDKKILNINDCYAIGKTI
AQMHVVTNKMKLHRKNSMGIRNLKPLLESIKFKSIKFSNLKVFLKNNLNDINKNWPKKLP
KGIIHGDLFIDNIFFKKNKLSGIIDFYFAANDYFMYEIAICINALCFDYKKRKFQMNHKK
IKNLIKGYESVKKISIKEKKSINVLCRGAALRYLLTRLYDYSNTPKTALIKIKDPNEYYQ
KLLSHNNLSSFKDYLN*
>tcag_1096679810907 /cdnaId=1096679810906 /pepId=1096679810907 /offset=0 /ttable=11 /length=304 /full_length=304 /orientation=0
FYIDKIKSFKGIKQGIENTNYLLKSKKKKYILTIFEKRVLQKEIPFFMKLMDNLNSSKIN
CPKPLKTKNNKYLIKLKNKTACIVSFLEGKDKKTLNINDCYAIGKTIARIHLVTKKMKLN
RKNSMGISNLKPLLESIRFKSKRFSNLKIFLKNNLKDINKNWPKQLPKGIIHGDLFIDNI
FFKKNKLSGIIDFYFAANDYFMYEIAICINALCFDYKDKKFQMNHKKIKNLIKGYESVKK
ISMKEKKTINILCRGAALRYLLTRLYDYSNTPKTALIKIKDPNEYYQKLLSHNNLRSFKD
YLN*
>tcag_1096679062577 /cdnaId=1096679062576 /pepId=1096679062577 /offset=0 /ttable=11 /length=300 /full_length=300 /orientation=0
KIISFKGIKQGIENTNYLLKSKNNKFILTIFEKRVSKKEIPFFMKLMDQLNTYKINCPKP
IKNKNGKYLINVKNKSACIVSFLDGKDKKSLSPKNCYDIGKMIGQMHLSTRKIKLYRKNS
MGLKNLNPLLNSIKFKSKKLINLEKFLKNSFKDIKKKWPKKLPKGIIHGDLFIDNIFFKN
NKLSGIIDFYFAANDYFMYEIAICINALCFDKINSKFKINRLKIRNLIKGYEKMKKISDK
EKKSLNILCRGAAMRYFLTRLYDYTNTPKTALIKIKDPREYYQKLMIHNNLKGYKDYLK*
>tcag_1096696190577 /cdnaId=1096696190576 /pepId=1096696190577 /offset=0 /ttable=11 /length=326 /full_length=326 /orientation=0
IKLKMAVYTKINQKEINIINKNFNIDKIISFIGIKQGIENTNYLLKSKKKKYILTIFEKR
VLQREIPFFMKLMDNLNSSKINCPKPLKTKENKYLIKLKNKTACIVSFLEGKDKKILNIN
DCYVIGKTIARMHMVTNTIKLNRKNSMGIRNLKPLLESIKFKSKKFSNLKVFLKNNLKDI
NKNWPKQLPKGIIHGDLFIDNIFFKKNKLSGIIDFYFAANDYFMYEIAICINALCFDHKK
GKFKMNNNKIKNLIKGYESVKKISIKEKKSLNILCRGAALRYLLTRLYDYSNTPKTALIK
IKDPNEYYQKLLSHNNLSSFKDYLN*
>tcag_1096689911779 /cdnaId=1096689911778 /pepId=1096689911779 /offset=0 /ttable=11 /length=274 /full_length=274 /orientation=0
ILTIFEKRVLQKEIPFFMKLMDNLNNSKINCPKPLKTKENKYLIKLKNKTACIVSFLEGK
DKKILNINDCYAIGKTIARVHVVTNKMKLNRKNSMSIRNLKPLLESIKFKSKKFSNLKVF
LKNNLKDINKNWPKQLPKGIIHGDLFIDNIFFKKNKLSGIIDFYFAANDYFMYEIAICIN
ALCFDHKKRKFQMNHKKIKNLIKGYESVKKISIKEKKSINILCRGAALRYLLTRLYDYSN
TPKTALIKIKDPNEYYQKLLSHNNLSSFKEYLN*
>tcag_1096699114481 /cdnaId=1096699114480 /pepId=1096699114481 /offset=0 /ttable=11 /length=326 /full_length=326 /orientation=0
IKLKMAVYTKINQKEINTINKNFNIDKITSFKGIKQGIENTNYLLKSKNKKYILTIFEKR
VLQKEIPFFMKLMDNLNNSKINCPKPLKTTNNKYLIKLKNKTACIVSFLEGKDKKILNIN
DCYAIGKTIARMHVVTNKMKLNRKNSMGIRNLKPLLESIKFKSKKLSNLKVFLKNNLKDI
DRNWPKQLPKGIIHGDLFIDNIFFKKNKLSGIIDFYFAANDYFMYEIAICINALCFDHKK
RKFQMNHKKIKNLIKGYESIKKISTKEKKSINILCRGAALRYLLTRLYDYSNTPKTALIK
IKDPNEYYQKLLSHNNLSSFKDYLN*
>tcag_1096683440877 /cdnaId=1096683440876 /pepId=1096683440877 /offset=0 /ttable=11 /length=326 /full_length=326 /orientation=0
IKLKMAVYTKINQKEINIINKNFNIDKITRFKGIKQGIENTNYLLKSKNKKYILTIFEKR
VLQKEIPFFMKLMDNLNNSKINCPKPLKTKENKYLIKLKNKTACIVSFLEGRDKKILNIN
DCYAIGKIIARMHVVTNKMKLNRKNSMGIRNLKPLLESIKFKSKKFSNLKVFLKNNLKDI
NKNWPEKLPKGIIHGDLFIDNIFFKKNKLSGIIDFYFAANDYFMYEIAICINALCFDYKK
RKFQMNHKKIRNLIKGYESVKKISIKEKKSINILCRGAALRYLLTRLYDYSNTPKTALIK
IKDPNEYYQKLISHNNLSSFKDYLN*
>tcag_1096682800335 /cdnaId=1096682800334 /pepId=1096682800335 /offset=0 /ttable=11 /length=326 /full_length=326 /orientation=0
IKLKMAVYTKINQKEINIINKNFNIDKIISFKGIKQGIENTNYLLKSKKKKYILTIFEKR
VLQKEIPFFMKLMDNLNNSKLNCPKPLKTKENKYLIKLKNKTACIVSFLEGKDKKILNIN
DCYAIGKTIARMHVVTNKMKLNRKNSMGIRNLKPLLKSIKFKSKKFSNLKIFLKNNLKDI
NRNWPKQLPKGIIHGDLFIDNIFFKKNKLSGIIDFYFAANDYFMYEIAICINALCFDHKK
RKFQMNHRKIKNLIKGYESVKKISIKEKKSINILCRGAALRYLLTRLYDYSNTPKTALIK
IKDPNEYYQKLLSHNNLSSFKDYLN*
>tcag_1096679031597 /cdnaId=1096679031596 /pepId=1096679031597 /offset=0 /ttable=11 /length=285 /full_length=285 /orientation=0
NYLLKSKKKKYILTIFEKRVLEKEIPFFMKLMDNLNNSKINCPKPLKTKENKYLIQLKNK
TACIVSFLEGKEKKILNINDCYVIGKTIAQMHIVTNKMKLNRKNSMGIRNLKPLLESIKF
KSKKFSNLKIFLKNNLKDINKNWPKQLPKGIIHGDLFIDNIFFKKNKLSGIIDFYFAAND
YFMYEIAICINALCFDPKKRKFKMNRKKIKNLIKGYESVKKISMKEKKSINILCRGAALR
YLLTRLYDYSNTPKTALIKIKDPNEYYQKLLSHNNLSSFKDYLN*
>tcag_1096680740475 /cdnaId=1096680740474 /pepId=1096680740475 /offset=0 /ttable=11 /length=324 /full_length=324 /orientation=0
IKMAVYTKISKKEIEYINKKFDVEKIIKFKGIKQGIENTNYLLKSKNNKFILTIFEKRVS
QKEIPFFMKLMDQLNYLKINCPKPLKDKNGNYLIRIKNKTACIVSFLYGKDKKKLNIKNC
FDIGKVIAQMHLSSKKIKLYRKNSMGIKNLNPLFNSIKFKSKKFINIEKFLHHNFKDIKK
KWPRGLPSGIIHGDLFIDNIFFKNNKLSGIIDFYFAANDYFMYEIAICVNALCFDKKNSK
FLINKKKVKNLIKGYESIRKLSIKEKSSLNILCRGAAMRYFLTRLYDYTNTPKTALIKIK
DPREYYQKIVIHNNLKTYNDYLK*
>tcag_1096679533323 /cdnaId=1096679533322 /pepId=1096679533323 /offset=0 /ttable=11 /length=322 /full_length=322 /orientation=0
AIYTKISSKDILSIEKSYNLGKIIHFKGIKKGIENTNYLLKTKDKKFILTLFEKRVQKKD
LPFFMNLMDKLSKYKINCPKPQKNKRGSFLIKIKNKTASIVSFVEGRDKLKLNPKNCYEI
GKNIAKFHRASKKIKLYRKNSLSLKDWPKLLNKIGNKSKIIRPNLSSLMKNSFLQIKNKW
PKNLPYGIIHADLFIDNIFFKKNKFHGYIDFYFACNDFLMYEIAICINALCFDKKNNKFV
FNKKKSKNLIKGYSKIRKFSDKEKKSLNVLCRGAALRYLLTRTYDYLNTPKSAVIKIKNP
REYIQKLKVHNQFNNFKNYYN*
>tcag_1096682991673 /cdnaId=1096682991672 /pepId=1096682991673 /offset=0 /ttable=11 /length=322 /full_length=322 /orientation=0
MAVYTNINKKDLSLINSKFETHKFISFKGIKQGIENTNYLLKSKNEKFILTIFEKRVSKK
EVPFFMRLMDQLNNLNFNCPKPLRNIKGNYIFKIKNKTACIVSFLKGKDKKMLNLKNCYD
VGKMIAVMHASTKKIKLYRKNSMGVKNLNPLFNSIRFKSKKFTNIEKFLKTNFRDIKKRW
PKKLPSGIIHGDLFIDNIFFKNNKMSGIIDFYFAANDFYMYEIAICVNALCFDKNNTKFS
INKKKVKNLIKGYESIKKISQREKKSLNILCRGAAMRYFLTRLYDYTNTPKNALIKIKDP
REYYQKLIIHNNLKSYKDYLV*
>tcag_1096695642645 /cdnaId=1096695642644 /pepId=1096695642645 /offset=0 /ttable=11 /length=322 /full_length=322 /orientation=0
MAVYTKISKKDLLSVNKKFVGKKFIYFKGIKQGIENTNYLLKSKNEKFILTIFEKRVSKK
EIPFFMKLMDQLNKSKINCPKPLKNKKGNYLFKLRNKTACIVSFLDGKDKKNLSLNNCYD
IGKMIAQIHFSTKKIKLYRKNSMGVKNLNPLFNSIKFKSKKFINIEKFLKSNFIDIKKRW
PKKLPSGIIHGDLFIDNIFFKNNEISGIIDFYFAANDYFMYEIAICVNALCFDKHNNKFI
LNKKKVKKIIKGYESIRKISIKEKSSLNVLCRGAAMRYFLTRLYDYTNTPKTALIKIKDP
REYYQKLVTHNNLKNYKHYIN*
>tcag_1096695381103 /cdnaId=1096695381102 /pepId=1096695381103 /offset=0 /ttable=11 /length=326 /full_length=326 /orientation=0
IKLKMAVYTKINQKDINIINESFNIDKIITFKGIKQGIENTNYLIKSKNKKYILTIFEKR
VLQNEIPFFMKLMDNLNNSKINCPKPVKTKKNKYLFKLKTKTACIVSFLEGKDKKILDIN
DCYSIGKTIARMHMVTNKMRLNRKNSMGIRNLKPLLESIKFKSKKFSNLKVFLKNNLRDI
NKNWPKQLPKGIIHGDLFIDNIFFKKNKLSGIIDFYFAANDYFMYEIAICINALCFDHKK
RKFQMNHKKIKNLIKGYESVKKISIKEKKSINILCRGAALRYLLTRLYDYSNTPKTALIK
IKDPNEYYQKLLSHNNLNSFKDYLN*
>tcag_1096682928091 /cdnaId=1096682928090 /pepId=1096682928091 /offset=0 /ttable=11 /length=322 /full_length=322 /orientation=0
MAVYTKINKGDISFINKQFGIEEIISFQGIKKGIENTNYLLKSKNKKFILTIFEKRVSNK
EIPFFMKLMDKLNNSKINCPKPLKNNNGKYLIKLKNKTACIVSFLKGKDKNKLNLKNCFE
VGKIIAQMHLVTKNINLSRKNSMGIKNLDPLLKSIKFRSNKFSNLEKFLVNNLKEIKKNW
PKKLPKGIIHGDLFIDNIFFNKNKLSGIIDFYFAANDYFMYEIAICINALCFDNKKSKFK
INKQKIKSLIKGYESIKKISLKEKKSLNILCRGAAMRYFLTRLYDYSNTPKTALIQIKDP
NEYYQKLITHNTLVSYKDYLI*
>tcag_1096675240635 /cdnaId=1096675240634 /pepId=1096675240635 /offset=0 /ttable=11 /length=285 /full_length=285 /orientation=0
NYLLKSKKKKYILTIFEKRVLQREIPFFMKLMDNLNSSKINCPKPQKTKNNKYLIKLKNK
TAGIVSFLEGKDKKILNINDCYTVGKTIAQMHSVTKKIKLNRNNSMGIRNLKPLLESIKF
KSKKFSNLKIFLKNNLKDINKNWPKKLPKGIIHGDLFIDNIFFKKNKLSGIIDFYFAAND
YFMYEIAICINALCFDYKKKKFQMNHKKIKNLIKGYESVKKISTKEKKSINILCRGAALR
YLLTRLYDYSNTPKTALIKIKDPNEYYQKLLSHNNLSSFKDYLN*
>tcag_1096700084593 /cdnaId=1096700084592 /pepId=1096700084593 /offset=0 /ttable=11 /length=325 /full_length=325 /orientation=0
IKLMAVYTKINKKDFLTINKKFVDKKFINFKGIRQGIENTNYLLKSKNEKFILTIFEKRV
LKKELPFFMKLMDQLSNSKINCPRPLKNKNGDYLFKLKNKSACIVTFLKGKDKKTLNLKN
CYDIGKIVAEMHSSTKKIKLYRKNSMGIKNLNPLFNSIKFKSKKFTNIEKFLKINFIDIK
KKWPKKLPNGIIHGDLFIDNIFFNNNKVSGIIDFYFAANDYFMYEIAICVNALCFDKSKN
QFILNKRKVRNLIKGYESIKKISNKEKKSLNILCRGAAMRYFLTRLYDYTNTPKTALIKI
KDPREYYQKLIIHNNLSNFKTYIS*
>tcag_1096682734079 /cdnaId=1096682734078 /pepId=1096682734079 /offset=0 /ttable=11 /length=326 /full_length=326 /orientation=0
IKLKMAVYTKINQKEINIINKNFNINKIISFKGIKQGIENTNYLLKSKKKKYILTIFEKR
VLQKEIPFFMKLMDNLNNSKINCPKPLKTKENKYLIKLKNKTACIVSFLEGKDKKILNVN
DCYAIGKTIARMHVVTNKMKLNRKNSMGIRNLKPLLESIKFKSKKFSNLKIFLINNLKDI
NKNWPKQLPKGIIHGDLFIDNIFFKNKKLSGIIDFYFAANDYFMYEIAICINALCFDHKK
RKFQMNYKKIKNLIKGYESVKKISIKEKKSINILCRGAALRYLLTRLYDYSNTPKTALIK
IKDPNEYYQKLLSHNNLNSFKDYLN*
>tcag_1096683187229 /cdnaId=1096683187228 /pepId=1096683187229 /offset=0 /ttable=11 /length=322 /full_length=322 /orientation=0
MAVYTKINQKEINTINENFNIEKIISFKGIKQGIENTNYLLKSKKKKYILTIFEKRVLQE
EIPFFMKLMDNLNSSKINCPKPLKTKNNKYLIKLRNKTACIVSFLEGKDKKILNINDCYT
IGETIARMHVVTKKMKLNRKNSMGVINLKPLLESIKFKSKKFSHLKIFLKNNLKDINKNW
PKQLPKGIIHGDLFIDNIFFKKKKLSGIIDFYFAANDYFMYEIAICINALCFDHKKRKFQ
MNHKKIKNLIKGYESVKKISIKEKKSINILCRGAALRYLLTRLYDYSNTPKTALIKIKDP
NEYYQKLLSHNDLNSFKDYLN*
>tcag_1096695759977 /cdnaId=1096695759976 /pepId=1096695759977 /offset=0 /ttable=11 /length=323 /full_length=323 /orientation=0
IKMAVYTKINNKDILYINNKFEIEKIISFKGIKQGIENTNYLLKSKNRKFILTIFEKRVS
RKEIPFFMKLMDQLNVYKINCPKPIKNKNGKYLIKIKNKTACIVSFLNGKDKKSLSPKNC
YDIGKMIGQMHLSTSKIKLYRKNSMGLKNLNPLLNNIKFKSKKFVNLEKFLKNSFKDIKK
KWPKKLPKGIIHGDLFIDNIFFKNNKLSGIIDFYFAANDYFMYEIAICINALCFDKINSK
FKINKLKIRNLIKGYEKTKKISAKEKKSLNILCRGAAMRYFLTRLYDYTNTPKTAFIKIK
DPKEYYQKLIIHNNLKAYKDYLK
>tcag_1096680629645 /cdnaId=1096680629644 /pepId=1096680629645 /offset=0 /ttable=11 /length=322 /full_length=322 /orientation=0
MAVYTKINQKEINIINENFNIDKVISFKGIKQGIENTNYLLKSKKEKYILTIFEKRVLQK
EIPFFMKLMDNLNSSKINCPKPLKTKNNKYLIKLKNKTACIVSFLDGKDKKILNKNDCYT
VGKTIARMHVITNKINLNRKNSMGIRNLKPLLESIKFRSKKFSNLRIFLKNNLKEINKNW
PKQLPKGIIHGDLFIDNIFFKKNKLSGIIDFYFAANDYFMYELAICINSLCFEQKKRKFE
MNNKKIKNLIKGYESVKKISLKEKKSINILCRGAALRYLLTRLYDYSNTPKTALIKIKDP
NEYYQKLLSHNNLNSFKDYIN*
>tcag_1096696894141 /cdnaId=1096696894140 /pepId=1096696894141 /offset=0 /ttable=11 /length=322 /full_length=322 /orientation=0
MAVYTKINQKEINTINENFNLEKIRSFKGIKQGIENTNYLLKSKKKKYILTIFEKRVLQK
EIPFFMKLMDNLHSSNIICPKPLKTKNNKYLIKLKNKTACIVSFLEGKDKKKLKTNDCYA
IGKTIARIHAVTKKMKLNRKNSMGIRNLKSLLESIKFKSKKFSNLKIFLKNNLQDINKNW
PKKLPKGIIHGDLFIDNIFFKKNKLSGIIDFYFAANDYFMYEIAICINALCFDHKNRKFQ
MNNEKIKSLMKGYESVKKISMNEKKSINILCRGAALRYLLTRLYDYSNTPKTALIKIKDP
NEYYQKLLSHNNLNSFKDYLN*
>tcag_1096684130083 /cdnaId=1096684130082 /pepId=1096684130083 /offset=0 /ttable=11 /length=322 /full_length=322 /orientation=0
MAVYTKINQKDINIINKNFNIDKVISFKGIKQGIENTNYLLKSKKEKYILTIFEKRVLQK
EIPFFMKLIDNLNSSKINCPKPLKTKNNKYLIKLKNKTACIVSFLEGKDKKILNINDCYA
IGKTIARMHVITNKMNLNRKNSMGIRNLKPLLESIKFKSKKFSNLKIFLKNNLKEINKNW
PKQLPKGIIHGDLFIDNIFFKKNKLSGIIDFYFAANDYFMYEIAICINALCFEHKRGKFQ
INNKKIKNLIKGYESVKKISMKEKKSINILCRGAALRYLLTRLYDYSNTPKTALIKIKDP
NEYYQKLLSHNNLNSFKDYIN*
>tcag_1096679341125 /cdnaId=1096679341124 /pepId=1096679341125 /offset=0 /ttable=11 /length=311 /full_length=311 /orientation=0
IDIINSKFNIEKILTFQGITKGIENTNYILNSKNKKFILTIFEKRVLPKEIPFFMKLMDH
LNNSKINCPRPLKTKDKNYLIKLKNKTACIVTFLRGKDKKKVNESDCYAIGKTIAKMHLV
TKKIKLTRKNSMGIKYLKPLLQSIKFKSNKRSNLKKFLSNNFNDIKKNWPKKLPSGIIHG
DLFIDNIFFDKNNLSGIIDFYFAANDYYMYEIAICVNALCFDEKNKKFIINKKKVKNLIK
GYNSVKKIRLNERNNLNILCRGAALRYLLTRLYDYSNTPKTALIKIKDPNEYYQKLITHN
NLNTFKDYFI*
>tcag_1096699655549 /cdnaId=1096699655548 /pepId=1096699655549 /offset=0 /ttable=11 /length=322 /full_length=322 /orientation=0
MAVYTKINQKEINTINKNFNVEEIISFKGIKQGIENTNYLLQSRKKKYILTIFEKRVLQK
EIPFFMKLMDSLNNSKINCPKPIKTKDKKYLIKLKNKTACIVSFLEGKDKKILKTNDCYT
IGKTIARMHIVTKKMKLNRKNSMGVRNLKPLLESIKFKSKKFSNLKIFLKNNLKDINKNW
PKQLPKGIIHGDLFIDNIFFKKKKLSGIIDFYFAANDYFMYEIAICINALCFDRRNRKFH
LNKKKIKNLIKGYESVKKISMKEKKSINILCKGAALRYLLTRLYDYSSTPKTALIKIKDP
NEYYQKLLSHNNLSSFKDYLN*
>tcag_1096683110739 /cdnaId=1096683110738 /pepId=1096683110739 /offset=0 /ttable=11 /length=323 /full_length=323 /orientation=0
MAIYTKISRKEVVSIEKKFNLGKIISFKGIKKGIENTNYQIRTQNNKYILTIFEKRVKKQ
DVPFFMSLMDKLSNHNINCPKPQKSKTGNYSINIKNKPASIVSFVEGKDKSKLKINDCYE
IGKNVAKLHIASKKIKLYRKNSMSLNSWPKLLNKIGNKCKKIDPNLNNLMRTSLEEIKKN
WPKKLSSGIIHGDLFIDNIFFKNNKFHGYIDFYFACNDFLIYEIAICINALCFDKKNNKF
IFNKKKSTNLIKGYSKIRKFSVKEKKSLNVLCRGAALRYLLTRTYDYLNTPKSAVIKIKN
PREYIQKLRVHNNFSNFKNYYN*
>tcag_1096679981577 /cdnaId=1096679981576 /pepId=1096679981577 /offset=0 /ttable=11 /length=322 /full_length=322 /orientation=0
MAVYTKINKKDLSVINSKFKTHKFISFKGIKQGIENTNYLLKSKNEKFILTIFEKRVSKK
EIPFFIKLMDQLNNLNFNCPKPLRNSKGNYIFKLKNKTACIVSFLKGKDKKTLNLKNCYD
VGKMIAAMHSSTKKIKLYRKNSMGVKNLNPLLNSIKFKSKKFTNIEKFLRINFINIKKKW
PKKLPNGIIHGDLFIDNIFFKNNKLSGVIDFYFAANDFYVYEIAICINALCFDKSKTKFS
INKNKVKNLIKGYESIKKISQREKKSLNILCRGAAMRYFLTRLYDYTNTPKTALIKIKDP
REYYQKLVIHNNLKAYKDYLK*
>tcag_1096683702173 /cdnaId=1096683702172 /pepId=1096683702173 /offset=0 /ttable=11 /length=324 /full_length=324 /orientation=0
IKMAVYTKINKKEVSYINKKFKIDKIINFKGIKQGIENTNYLLKSRNKKFILTIFEKRVI
QREIPFFMKLMDQLNNFKINCPRPIKNNNGDYLIKIKNKTACIVSFLEGKDKKILNLKNC
FETGKTIAQMHQATKNFKLSRKNSMSVKYLNPLFKSIKFNSKKFINLEKFLKVNFKDIKK
KWPKKLPHGIIHGDLFIDNIFFRNNKLSGIIDFYFAANDYFMYEIAICVNALCFDKINSK
FRINKKKIKNLIMGYESIRKISIKEKRSLNILCRGAAMRYFLTRLYDYTNTPKTALIKIK
DPREYYQKLVIHNNLKTYKDYLK*
>tcag_1096676729499 /cdnaId=1096676729498 /pepId=1096676729499 /offset=0 /ttable=11 /length=290 /full_length=290 /orientation=0
GIENTNYLLKSKNKKFILTIFEKRVAKKELPFFMNLMDKLNKSKINCPKPQTKKDGGYLI
NLKNKAACIVSFLKGKDKKSLNFKNCYDIGKMIAEMHQSTKKINLTRKNSMGVRSLNPLL
KSIRFKSKKFINVEKFLKNNFKDIKTKWPKNLPSGVIHGDLFIDNIFFKNNKLSGIIDFY
FAANDYFMYEIAICINALCFDKKRSKFVMNKNKVKNLIKGYEKIRKISVKEKKSLNILCR
GAAIRYFMTRLYDYSNTPKTALIKIKDPREYYQKLVIHNNLRTYKDYLN*
>tcag_1096698878191 /cdnaId=1096698878190 /pepId=1096698878191 /offset=0 /ttable=11 /length=323 /full_length=323 /orientation=0
MAIYTKISSKDILLIEKNYNLGKIISFKGIKKGIENTNYLLKTKDKKFILTLFEKRVQKK
DLPFFMNLMDKLSKYKINCPKPQRNKRGSFLIKIKNKTASIVSFVEGKDKLKLNPKNCYE
VGKNIAKFHKASKKIKLYRKNSLSLKDWPKLLNKIGNKSKIISPNLNSLMQNSFLKIKNK
WPKNLPYGIIHADLFIDNIFFKKNKFHGYIDFYFACNDFLMYEIAICINALCFDKKNNKF
IFNKKKSTNLIRGYSKIRKFSDKEKKSLNVLCKGAALRYLLTRTYDYLNTPKSAVIKIKN
PREYIQKLKVHNQFNNFKNYYN*
>tcag_1096694569661 /cdnaId=1096694569660 /pepId=1096694569661 /offset=0 /ttable=11 /length=326 /full_length=326 /orientation=0
IKLKMAVYTKINQKEINIINKNFNIDKVINFKGIKQGIENTNYILKSKKKKYILTIFEKR
VFQKEIPFFMKLMDNLNTSKINCPKPLKTKENKYLIKLKNKTACIVSFLEGKDKKVLNVN
DCYTIGKTIARMHLVTNRMRLNRKNSMGIKNLKPLLESIKFKSKKFSNLKLFLINNLKDI
NKNWPKQLPKGIIHGDLFIDNIFFKKNKLSGIIDFYFAANDYFMYEIAICINALCFDHKK
RKFHLNNKKIKNLIKGYESVKKISMKEKKSINILCRGAALRYLLTRLYDYSNTPKTALIK
IKDPNEYYQKLLSHNNLSSFKDYLN*
>tcag_1096701245441 /cdnaId=1096701245440 /pepId=1096701245441 /offset=0 /ttable=11 /length=326 /full_length=326 /orientation=0
IKLKMAVYTKINQKEINIINKNFNINKVISFKGIKQGIENTNYLLKSKNKKYILTIFEKR
VLQKEIPFFMKLMDNLNNSKINCPKPLKTINNKYLIKLKNKTACIVSFLEGKDKKILNIN
DCYTVGKTIARMHVVTNKMKLNRKNSMGIKNLKPLLESIKFKSKKFSNLKVFLNNNLKDI
NRYWPKQLPKGVIHGDLFIDNIFFKKNKLSGIIDFYFAANDYFMYEIAICINALCFDHKK
RKFHLNKKKIKNLIKGYESVKKISMKEKKSINILCKGAALRYLLTRLYDYSNTPRTALIK
IKDPNEYYQKLLSHNNLSSFKDYLN*
>tcag_1096699067783 /cdnaId=1096699067782 /pepId=1096699067783 /offset=0 /ttable=11 /length=322 /full_length=322 /orientation=0
MAVYTKINKKDISIINNKFDIEKIVSFQGIKKGIENTNYLLKSKNKKFILTIFEKRVSNK
EIPFFMKLMDELNHSNISCPKPLKNNNGNYLIKLKSKTACIVSFLEGKDKSKLNSKNCFE
VGKIIAQMHSVTKNIKITRKNSMGIKNLDPLLKSIKFKSKKFNNLEKFLINNLKDIKKRW
PKKLPSGIIHGDLFIDNIFFKKNKLSGIIDFYFAANDYFMYEIAICINALCFDNKKSKFK
INKQKIKDLIEGYESIKKISLKEKKSLNILCRGAAMRYLLTRLYDYSNTPKTALIQIKDP
NEYYQKLITHNNLISYKNYLI*
>tcag_1096681697187 /cdnaId=1096681697186 /pepId=1096681697187 /offset=0 /ttable=11 /length=323 /full_length=323 /orientation=0
MAIYTKISSKDILLIEKNYNLGKIVSFKGIKKGIENTNYLLKTKDKKFILTLFERRVYKK
DLPFFMNLMDKLSKYKINCPKPQKNKSGSFLIKIKNKTASIVSFVEGKDKLKLNPNNCYE
IGKNIAKFHRASKKIKLYRKNSLTLKDWPKLLNKIGNKSKIISPNLNSLMKNSFLQIKNK
WPKNLPFGIIHADLFIDNIFFKKNKFHGYIDFYFACNDFLMYEIAICINALCFDKKNTKF
IFNKKKSKNLIRGYSKIRKFSDKEKKSLNVLCRGAALRYLLTRTYDYLNTPKSAVIKIKN
PREYIQKLKVHNQFNNFKNYYN*
>tcag_1096681039409 /cdnaId=1096681039408 /pepId=1096681039409 /offset=0 /ttable=11 /length=326 /full_length=326 /orientation=0
IKLKMAVYTKINQKEINIINKNFNINKVISFKGIKQGIENTNYLLKSKKKKYILTIFEKR
VLQKEIPFFMKLMDNLNNSKINCPKPLKTRNNKYLIKLKKKTACIVSFLEGKDKKILNIN
DCYTVGKTIARMHVVTNTMKLNRKNSMGIKNLKLLLESIKFKSKKFLNLKVFLNNNLKDI
NKNWPKQLPKGIIHGDLFIDNIFFKKNKLSGIIDFYFAANDYFMYEIAICINALCFDHKK
RKFHLNNKKIKNLIKGYESIKKISMKEKKSMNILCRGAALRYLLTRLYDYSNTPKTALIK
IKDPNEYYQKLLAHNNLSSFKDYLN*
>tcag_1096695550649 /cdnaId=1096695550648 /pepId=1096695550649 /offset=0 /ttable=11 /length=281 /full_length=281 /orientation=0
KTKNNKFILTIFEKRVSKKDIPFFMKLMDQFNNFKINCPKPLKNKSRNYLIRIKNKTACI
VSFLDGRDKKKLSFKNCFDVGRTVAQMHLSSKKIKLYRKNSMGINNLNPLLNSIKFKSKR
FVNVEKFLKNNFKDIKKKWPNKLPSGIIHGDLFIDNIFFKNNKLSGIIDFYFAANDYFMY
EIAICVNALCFDKKKSKFLINKKKVKNLIKGYESIKKISIKEKKSLNILCRGAAMRYFLT
RLYDYTNTPKTALIKIKDPREYYQKLVIHNNLKTYKDYIG*
>tcag_1096698944959 /cdnaId=1096698944958 /pepId=1096698944959 /offset=0 /ttable=11 /length=317 /full_length=317 /orientation=0
KINRGDLTSINRKFNFENFQSFKGIKQGIENTNYLLRSKNKKFILTIFEKRVVKKEIPFF
MKLMDQLSNLNINCPKPLKNNRGNYLIKVKNKISCVVTFLDGRDKKKLNLKNCFDIGKTI
ARIHLSTKKLKLYRKNSMSIKNLNPLLNSIKFKSQKFSNLEKFLKNNFKDIKDKWPKKLP
QGIIHGDLFIDNIFFKGNKLSGIIDFYFAANDYFMYEIAICINALCFDKDKTKFRINKRK
IKNLIKGYESVKKITKKEKRSINILCRGAALRYFLTRLYDYTNTPKTALIKIKDPREYYQ
KLVTHNNLKTYKDYLS*
>tcag_1096679719323 /cdnaId=1096679719322 /pepId=1096679719323 /offset=0 /ttable=11 /length=322 /full_length=322 /orientation=0
MAVYTKISKKDISYINRKFDIEKILEFKGIKQGIENTNYLLKSKNKKFILTIFEKRVSKK
ELPFFMNLMDKLNKSKINCPKPQTKKGGGYLINLKNKAACIVSFLNGKDKKSLNFKNCYD
IGKMIAEMHQSTKKMNLTRKNSMGVRNLNPLLKSIRFKSKKFTNVEKFLKNNFKDIKTKW
PKNLPNGVIHGDLFIDNIFFKNNKLSGVIDFYFAANDYFMYEIAICVNALCFDKKKSKFV
LNKKKVKNLIKGYEKKRKISVKEKKSLNILCRGAAIRYFMTRLYDYSNTPKTALIKIKDP
REYYQKLVIHNNLRTYKDYLN*
>tcag_1096676151253 /cdnaId=1096676151252 /pepId=1096676151253 /offset=0 /ttable=11 /length=322 /full_length=322 /orientation=0
MAVYTKINKGDISFINKQFGIEEIINFQGIKKGIENTNYLLKSKNKKFILTIFEKRVSNK
EIPFFMKLMDKLNNSKINCPKPLKNNNGKYLIKLKNKTACIVSFLKGKDKNKLNLKNCFE
VGKIIAQMHLVTKNINLSRKNSMGIKNLDPLLKNIKFRSNKFSNLEKFLLNNLKEIKKNW
PKKLPKGIIHGDLFIDNIFFNKNKLSGIIDFYFAANDFFMYEIAICINALCFDNKKSKFK
INKQKIKSLFKGYESIKKISLKEKKSLNILCRGAAMRYFLTRLYDYSNTPKTALIQIKDP
NEYYQKLIIHNMLVSYKDYLI*
>tcag_1096684649855 /cdnaId=1096684649854 /pepId=1096684649855 /offset=0 /ttable=11 /length=322 /full_length=322 /orientation=0
MAVYTKINQRDIEIINSKFNIEKILTFQGITKGIENTNYILNSKNKKFILTIFEKRVLPK
EIPFFMKLMDHLNDSKFNCPRPLKTKDKNYLIKLKNKTACIVTFLKGKDKKKVNESDCYA
IGKTIAKMHLVTKKIKLTRKNSMGIRYLKPLLQSIKFKSNKRSNLKKFLFNNFNYIKKNW
PKKLPSGIIHGDLFIDNIFFNKNNLSGIIDFYFAANDYYMYEIAICINALCFDEKNKKFI
INKKKVNKLIKGYNSVKKIKLNERNNLNILCRGAALRYLLTRLYDYTNTPKTALIKIKDP
NEYYQKLITHNNLNTFKEYLI*
>tcag_1096678863631 /cdnaId=1096678863630 /pepId=1096678863631 /offset=0 /ttable=11 /length=322 /full_length=322 /orientation=0
MAVYTKINKKDIVSINNQFEMEKITDFKGIKKGIENTNYLLKTKKNRFILTIFEKRVLGK
EIPFFMKLMELLNSHKINCPKPLKSKNGSHLIKLKNKKACIVSFLNGKDKLKLNLKNCYE
VGKVIANIHEITKKTKISRKNSMGIKELGPLLKSIKFKSKKFSNLQKFLANNLKEIKKNW
PSKLPKGIIHGDLFIDNIFFNKNKLSGVIDFYFAANDIFMYEIAICINALCFDYKKSKFE
MNKQKIKKLIKGYESVKKISLKEKKSLNILCRGAAMRYLLTRLYDYSNTPKTALIKIKDP
NEYYQKLITHNNLSSYKEYFN*
>tcag_1096684101051 /cdnaId=1096684101050 /pepId=1096684101051 /offset=0 /ttable=11 /length=322 /full_length=322 /orientation=0
MAVYTKINKKDIVSINDQFEMERITHFKGIKKGIENTNYLLKTKKNKFILTIFEKRVSDK
EIPFFMKLMDLLHNSNINCPKPLKSKNGSHLIKLKNKKACIVSFINGKDKIKLNLKNCYE
VGKVIANIHQITTKIKISRKNSMGIKELGPLLKSIKFKSKKFSNLQKFLTNNLKEIKKNW
PSELPKGIIHGDLFIDNIFFNKDKLSGVIDFYFAANDIFMYEIAICINALCFDHKNSKFE
MNKQKIKKLIRGYESVKKISLKEKKSLNILCRGAALRYLLTRLYDYSNTPKTALIKIKDP
NEYYQKLITHNNLRSYKEYLN*
>tcag_1096700054471 /cdnaId=1096700054470 /pepId=1096700054471 /offset=0 /ttable=11 /length=322 /full_length=322 /orientation=0
MAVYTKINKKDLIYINKKFETQKFISFKGIKQGIENTNYLLKSKNEKYILTIFEKRVSKK
EIPFFMKLMDQLNNSKINCPKPLRNNQGKYLIRLKNKTACIVSFLEGKDKKILNLKNCYD
IGRLIAQMHLSTKKIRLYRKNSMGIKNLYPLLNSIKFKSKKFFNLDRFLKMNFKDIKKKW
PKKLPSGIIHGDLFIDNIFFNKNKLSGIIDFYFAANDYFMYEIAICINALCFDKYKNKFI
LNKKKVKNFIKGYENIKKISIKEKKSLNILCRGAAMRYFLTRLYDYTNTPKTALIKVKDP
REYYQKLIIHNNLTNYNAYIN*
>tcag_1096683140499 /cdnaId=1096683140498 /pepId=1096683140499 /offset=0 /ttable=11 /length=322 /full_length=322 /orientation=0
MAVYTKINKKDISYINKKFENQKFLSFKGIKQGIENTNYLLKSKNNKFILTIFEKRVQKK
EIPFFMKLMDQLNDLKIKCPKPLKNRNGKYLFKVKNKVACVVSFLDGKDKKNLNLKNCYD
IGKTMAQMHSSSKKIRLFRKNSMNIKNLNPLLKSIKFKSKKFINLEKFLKSNFREIKNKW
PKKLPNGIIHGDLFIDNIFFKKNKISGIIDFYFAANDYFMYEIAICINALCFDKKKSQFK
LNKKKVKNLIRGYEGIKKISGIEKKSLNILCRAAAMRYFLTRLYDYTNTPKTALIKIKDP
REYYQKLIIHNNLKSYKDYLG*
>tcag_1096697159911 /cdnaId=1096697159910 /pepId=1096697159911 /offset=0 /ttable=11 /length=322 /full_length=322 /orientation=0
MAVYTKINKKDISSINKKFENQKFLSFKGIKQGIENTNYLLKSKNNKFILTIFEKRVQKK
EIPFFMKLMDQLNNLKIRCPKPLKNHDGKYLFKIKNKVACVVSFLDGKDKKNLNLKNCYD
IGKTVAQMHSSSKKIKLFRKNSMNIKNLNPLLKSIKFKSKKFINLEKFLKSNFREIKNKW
PKKLPNGIIHGDLFIDNIFFKKNKISGIIDFYFAANDYFMYEIAICINALCFDKKKSQFK
LNKKKVKNLIRGYEGIKKISGIEKKSLNILCRAAAMRYFLTRLYDYTNTPKTALIKIKDP
REYYQKLIIHNNLKSYKDYLV*
>tcag_1096681269111 /cdnaId=1096681269110 /pepId=1096681269111 /offset=0 /ttable=11 /length=324 /full_length=324 /orientation=0
IKLAVYTKINQKEINIINKNFNIDKIKSFKGIKQGIENTNYLLKSKKKKYILTIFEKRVL
QNEIPFFMKLMDNLNNSKINCPKPLKTRNNKYLIKLKNKTACIVSFLEGKDKKMLNLNDC
YKIGKTIAQMHVVTNTMKLNRKNSMGIRNLKFLLESIKFKSKKFSNLKIFLKNNLRDINK
YWPKQLPKGIIHGDLFIDNIFFKKNRLSGIIDFYFAANDYFMYEIAICINALCFDYKKGK
FHLNKKKIKNLIKGYESVKKISMKEKKSINILCRGAALRYLLTRLYDFSNTPKTALIKIK
DPNEYYQKLLSHNNLSSFKDYLN*
>tcag_1096696910909 /cdnaId=1096696910908 /pepId=1096696910909 /offset=0 /ttable=11 /length=316 /full_length=316 /orientation=0
INQKEINIINKNFSIDEIISFKGIKQGIENTNYLLRSKKKKYILTIFEKRVLQKEIPFFM
KLMDNLNRSKINCPMPLKTKNNKYLIKLKNKTAGIVSFVEGKDKKILKTNDCYLIGKTIA
QMHLVTKKMKLKRKNSMGIRNLKPLLESIKFKSRKFSNLKIFLKNNLNDINKNWPKQLPK
GIIHGDLFIDNIFFKNKKLSGIIDFYFAANDYFMYEIAICINALCFDLKKGKFKINNNKI
KNLIKGYESVKKISMKEKKSINVLCRGAALRYLLTRLYDYSNTPKTALIKIKDPNEYYQK
LLSHNNLSSFKDYFN*
>tcag_1096683859373 /cdnaId=1096683859372 /pepId=1096683859373 /offset=0 /ttable=11 /length=322 /full_length=322 /orientation=0
MAVYTKINQRDIDIINNEFNIEKILNFQGITKGIENTNYILNSKNQKFILTIFEKRVLPK
EIPFFMKLMDHLNDSKINCPRPLKTKNKNYLIKLKNKTACIVTFLKGKDKKKVNESDCYT
IGKTIAKMHLVTKKIKLTRKNSMGVRYLKPLLQSIKFKSNQGSNLKKFLFNNFNDIKRNW
PKKLPSGIIHGDLFIDNIFFNKNNLSGIIDFYFAANDYYMYEIAICINALCFDEKNKKFI
INKKKVNKLIKGYNSVKKIKLNERNNLNILCRGAALRYLLTRLYDYTNTPKTALIKIKDP
NEYYQKLITHNNLNSFKDYLI*
>tcag_1096682326025 /cdnaId=1096682326024 /pepId=1096682326025 /offset=0 /ttable=11 /length=322 /full_length=322 /orientation=0
MAVYTKINKKDISYINKKFENQKFLSFKGIKQGIENTNYLLKSKNNKFILTIFEKRVQKK
EIPFFMKLMDQLNDLKIKCPKPLKNHDGKYLFKIKNKVACVVSFLDGKDKKNLSLKNCYD
IGKTVAQMHSSSKKIRLFRKNSMNIKNLSPLLKSIKFKSKKFINLEKFLKSNFKEIKNKW
PKKLPNGIIHGDLFIDNIFFKKNKISGIIDFYFAANDYFMYEIAICINALCFDKKKSQFK
LNKKKVKNLIRGYEGIKKISGIEKKSLNILCRAAAMRYFLTRLYDYTNTPKTALIKIKDP
REYYQKLIIHNNLKNYRDYLV*
>tcag_1096684335973 /cdnaId=1096684335972 /pepId=1096684335973 /offset=0 /ttable=11 /length=323 /full_length=323 /orientation=0
MAIYTKITSKDIRSIENNYNLGKIIYFKGIKKGIENTNYLLKTKDKKFILTLFERRVHKK
DLPFFMNLMDKLSKYKINCPKPQKNKRGSFLVKIKNKTASIVSFVEGKDKLKLSPKNCYE
IGKNIAKFHKASKKIKLYRKNSLSLKDWPKLLNKIGNKSKIISPNLNSLMKNSFLQIKNK
WPKNLPFGIIHADLFIDNIFFKKNKFHGYIDFYFACNDFLMYEIAICINALCFDKKNNKF
IFNKKKSTNLIRGYSKIRKFSYKEKKSLNVLCRGAALRYLLTRTYDYLNTPKSAVIKIKN
PREYIQKLKVHNQFHNFKNYYN*
>tcag_1096684307449 /cdnaId=1096684307448 /pepId=1096684307449 /offset=0 /ttable=11 /length=323 /full_length=323 /orientation=0
MAIYTKISSKDIRSIEKKYNLGKIIHFKGIKKGIENTNYLLKTKNKKFILTLFEKRVQKK
DLPFFMKLMDKLSKYKINCPKPQRNKKGSFLIKIKNKTGSIVSFVEGKDKLKLNPKNCYQ
IGKNIAKFHRASKKIKLYRKNSLSLKEWTKLLNKIGNKSKIISPNLNSLMKNSFLQIKNK
WPKNLPHGIIHADLFIDNIFFKKNKFHGYIDFYFACNDFLIYEIAICINALCFDKKNNKF
IFNKKKSTNLIRGYSKIRRFSDKEKKSLNVLCRGAALRYLLTRTYDYLNTPKNAIIKIKN
PREYIQKLIAHNKFSNFKNYYN*
>tcag_1096695539815 /cdnaId=1096695539814 /pepId=1096695539815 /offset=0 /ttable=11 /length=292 /full_length=292 /orientation=0
RKGIENTNYLLKTKKEKFILTIFEKRVSNKEIPFFMKLMDNLNQSKISCPKPLKDKKENY
LIKLKNKTACVVSFLKGKDKQILNINNCYQVGKIISQMHSITKKLKFSRKNSMGIKNLNP
LLKSIKFKSKKNSNFEKFLIQNLSNIKKNWPSKLPSGIIHGDLFIDNIFFNKDKLSGIID
FYFAANDFFMYEIAICINALCFDKKRNKFKINKQKVKNLIKGYESVRKITIGEKKSLNIL
CRGAAIRYLLTRLYDYSNTPKTALIQIKDPNEYYQKLITHNNLSSYRDYLF*
>tcag_1096688386835 /cdnaId=1096688386834 /pepId=1096688386835 /offset=0 /ttable=11 /length=264 /full_length=264 /orientation=0
ILTIFEKRVLQKEIPFFMKLMDNLNSSKINCPKPLKTKNNKYLIKLRNKTACIVSFLEGK
DKKILKTNDCYAIGKTIARMHIVTKKMKLNRKNSMGIRNLKPLLESIKFKSKKFSNLKIF
LKNNLKDINKNWPKQLPKGIIHGDLFIDNIFFKKKKLSGIIDFYFAANDYFMYEIAICIN
ALCFDYKKRKFSMNKNKIKNLIKGYESIKKITLKEKKSINILCRGAALRYLLTRLYDYSN
TPKTALIKIKDPNEYYQKLLSHNN
>tcag_1096683680433 /cdnaId=1096683680432 /pepId=1096683680433 /offset=0 /ttable=11 /length=322 /full_length=322 /orientation=0
MAVYTKISNKDIRLINSKFDIDEIKSFQGIKKGIENTNYLLKTKKEKFILTIFEKRVSNK
EIPFFMKLMDNLNQSKIICPKPLKDKNKNYLIKLKNKTACVVSFLKGKDKQILNINNCYQ
VGKIISQMHSITKKLKFSRKNSMGIKNLNPLLKSIKFKSKKNSNLEKFLIQNLSNIKKNW
PSKLPSGIIHGDLFIDNIFFNKDKLSGVIDFYFAANDFFMYEIAICINALCFDKKRNKFK
INKQKIKNLIKGYESVRKITIGEKKSLNILCRGAAIRYLLTRLYDYSNTPKTALIQIKDP
NEYYQKLITHNNLSSYRDYLF*
>tcag_1096696434397 /cdnaId=1096696434396 /pepId=1096696434397 /offset=0 /ttable=11 /length=323 /full_length=323 /orientation=0
MAIYTKISSKDIRSIEKNYNLGKIIHFKGIKKGIENTNYLLKTKDKKFILTLFEKRVQKK
DLPFFMRLMDKLSKYKINCPKPQRNKKGSFLIKIKNKTGSIVSFVEGKDKLKLNPKNCYE
IGKNIAKFHRASKKIKLYRKNSLSLREWPKLLNKIGNKSKIISPNLNSLMKDSFLQIKNK
WPKNLPYGIIHADLFIDNIFFKKNKFHGYIDFYFACNDFLMYEIAICINALCFDKKNNKF
LFNKKKSKNLIRGYSKIRKLSDKEKKSLNVLCKGAALRYLLTRTYDYLNTPKSAVIKIKN
PREYIQKLKLHNQFNNFKNYYN*
>tcag_1096673754375 /cdnaId=1096673754374 /pepId=1096673754375 /offset=0 /ttable=11 /length=289 /full_length=289 /orientation=0
IENTNYLLRSKNKKFILTLFEKRVSKKEIPFFMKLMDELNNSEINCPKPQRKKDGGYLIN
IKNKTACIVSFLKGKDKKSLNLKNCYDVGKMVAEIHLSTKKINLFRKNSMGIKYLNPLLN
SIKFKSKKFTNLEKFLKMSFRDIKKKWPKNLPSGVIHGDLFIDNIFFKNNRLSGIIDFYF
AANDYFMYEIAICINALCFDKKKSKFLMNKRKVKNLMKGYERTRKISTKEKKSLNILCRG
AAMRYFLTRLYDYTNTPKTALIKIKDPREYYQKLVIHNNLKTYKDYLN*
>tcag_1096699348421 /cdnaId=1096699348420 /pepId=1096699348421 /offset=0 /ttable=11 /length=322 /full_length=322 /orientation=0
MAVYTKINKKDISYINKKFENQKFLSFKGIKQGIENTNYLLKSKNNKFILTIFEKRVQKK
EIPFFMKLMDQLNDLKIRCPKPLKNHDGKYLFKIKNKVACVVSFLDGKDKKNLSLKNCYD
IGKTVAQMHSSSKKIKLFRKNSMNIKNLNPLLKSIKFKSKKFINLEKFLKSNFREIKNKW
PKKLPNGIIHGDLFIDNIFFKKNKISGIIDFYFAANDYFMYEIAICINALCFDKKKSQFK
LNKKKVKNLIRGYESNKKISGIEKKSLNILCRAAAMRYFLTRLYDYTNTPKTALIKIKDP
REYYQKLIIHNNFKNYRDYLV*
>tcag_1096683497131 /cdnaId=1096683497130 /pepId=1096683497131 /offset=0 /ttable=11 /length=326 /full_length=326 /orientation=0
IKLMAVYTKISKNEISIIESKFNIGKVLSFTGIKKGIENTNYLLKTKNKKFILTLFEKRV
KKKDLPFFMNLMDKLSKYKVNCPKPQKNKRGSFLIKIKNKTASIVSFVDGKDKLKLNPKN
CYEIGKNIAKFHKTSKKIKLYRKNSLSLKNWPKLLNKIGNRSKIIDPNLNSLMKNSFSQI
KNKWPKNLPFGIIHADLFIDNIFFKKNKFHGYIDFYFACNDFLMYEIAICINALCFDKKN
NKFIFNKKKSTNLIKGYSKIRRFSDKEKKSLNILCKGAALRYLLTRTYDYLNTPKSAVIK
IKNPREYIQKLKVHDQFNNFKSYYN*
>tcag_1096691504433 /cdnaId=1096691504432 /pepId=1096691504433 /offset=0 /ttable=11 /length=288 /full_length=288 /orientation=0
IKQGIENTNYLLRSKNKKFILTIFEKRVVKKEIPFFMKLMDQLSNLNINCPKPLKNNQGH
YLIKVKNKISCVVTFLDGKDKKKLNLKNCFDIGKTIAQMHLSTKKLKLYRKNSMGIKNLD
PLLNSIKFNSKEFINLEKFLKTNLKDIKSKWPKKLPQGIIHGDLFIDNIFFKGNKLSGMI
DFYFAANDYFMYEIAICVNALCFDKDKTKFRINKRKIKNLIKGYESVKKITKEEKRSINI
LCRGAAMRYFLTRLYDSTNTPKTALIKVKDPREYYQKLVIHNNLKTYK
>tcag_1096678933101 /cdnaId=1096678933100 /pepId=1096678933101 /offset=0 /ttable=11 /length=324 /full_length=324 /orientation=0
IKMAVYTKINNKDIAYINNKFEIDKITYFKGIKQGIENTNYLLKSKNKKFILTIFEKRVV
RKEIPFFMKLMDQLNNAHINCPRPLKNKDGNYLIKIKNKTACIVSFLNGKDKKILNLKNC
YDIGKIIAQIHKSSKNFKLFRKNSMGIKNLNPLLNSIKFKSKKFTNLEKFLKTNYKDIKK
KWPKKLPYGIIHGDLFIDNIFFKKNELSGIIDFYFAANDYFMYEIAISVNALCFDKIKSK
FKINKQKVRNLIKGYESVKKFSVKEKKSLNILCRGAALRYFLTRLYDYTNTPKSAIIKIK
DPREYYQKLVIHNNLKTYKDYLK*
>tcag_1096683159191 /cdnaId=1096683159190 /pepId=1096683159191 /offset=0 /ttable=11 /length=325 /full_length=325 /orientation=0
QLMAVYTKLSQNKIEKILSNYKLGKLDSFKGIEEGIENTNYFLSVNKKKFILTIYEKRVK
PSDLPFFSDLMSSLNKANFKCPAPISNNNNETITNFEGKKLMIVSFLEGKAKQNLSPANC
KSIGSEIAKMHELTKNLKLKRQNDLSVNSWRKLFNSVKDKCENIHKDLPRLIEENLNDVE
KNWPKNLPKGIIHADLFHDNIFFIQDKFSGVIDFYFSCEDFFAFEIAICFNALCFDGLKS
NLSFNVTKAKNFIDGYTSVRKLSHEELNNIKVLSQGAALRFLLTRVFDALNKVEGAIVKI
KDPMEYLKRLEFHKSAKNHEDYFF*
>tcag_1096684729757 /cdnaId=1096684729756 /pepId=1096684729757 /offset=0 /ttable=11 /length=310 /full_length=310 /orientation=0
IIEKNYNLGKIIHFKGIKKGIENTNYLLKTKDKKFILTLFEKRVQKKDLPFFMNLMDKLS
KYKINCPQPQKNKKGSFLIKIKNKTGSIVSFVEGKDKLKLNPKNCYEIGKNIAKFHRASK
KIKLYRKNSLSLKEWPKLLSKIGNKSKIISPNLNSLMKNSFWQIKNKWPNNLPYGIIHAD
LFIDNIFFKKNKFHGYIDFYFACNDFLMYEIAICINALCFDKKNSKFIFNKKKSANLIRG
YSKIRSFSDKEKKSLNVLCKGAALRYLLTRTYDYLNTPKSAVIKIKNPKEYIQKLKVHNQ
FNNFKNYYN*
>tcag_1096677736633 /cdnaId=1096677736632 /pepId=1096677736633 /offset=0 /ttable=11 /length=317 /full_length=317 /orientation=0
ISSKDILLIEKKYNLGKIIYFKGIKKGIENTNYLLKTQNKKFILTLFEKRVKKKDLPYFM
NLMDRLSEYKINCPKPQRNKKGSFLIKVKNKTASIVSFVEGKDKLKLNPKNCYEIGKNIA
KFHMASKKIKLYRKNSLSLKEWPKLLNKIGNKSKIINPNLNGLMKNIFLKIKNRWPKNLP
YGIIHADLFIDNIFFKKNKFHGYIDFYFACNDFLMYEIAICINALCFDKKNNKFIFNKKK
SSNLIKGYSKIRKFSDKEKKSLNILCEGAALRYLLTRTYDYLNTPKNAVIKIKNPREYIQ
KLKVHNNFSNFKNYYN*
>tcag_1096694665569 /cdnaId=1096694665568 /pepId=1096694665569 /offset=0 /ttable=11 /length=273 /full_length=273 /orientation=0
LTIFEKRVSKKEIPFFMKLMDQLSNSKINCPKPLRNFKKNYLFKLKNKTACIVSFLKGKD
KKILNLKNCYDIGKMVAEMHSSTKKIKLYRKNSMGIPNLNSLFNSIKFKSKKFTNIEKFL
KINFIDIKKKWPKKLPKGIIHGDLFIDNIFFKNNKLSGIIDFYFAANDYYMYEIAICVNA
LCFDKRKNKFVLNKRKVKNLIKGYESIKKISIKEKNSLNILCRGAALRYFLTRLYDYTNT
PKTALIKIKDPREYYQKLITHNNLKNYKHYLN*
>tcag_1096685021189 /cdnaId=1096685021188 /pepId=1096685021189 /offset=0 /ttable=11 /length=326 /full_length=326 /orientation=0
IKLMAVYTKLSEENLKVILSNYNLGKLDNFKGIEEGIENTNYFLSIDKKKYILTVYEKRV
KTKDLPFFSELMTTLNKSNFKCPVPIANKNKQVITEFNNKKLMIVTFLEGKAKSNLSPDN
CKSVGIEVAKMHEITKNFNIKRQNDLSINSWRNLFDAVKSQCPKIHSDLPRLIEENLKDV
ETNWPKNLPQGIIHADLFHDNIFFEKEKFSGIIDFYFSCNDFFAFEIAICFNALCFDGAK
KNLSFNVTKAKNFIDGYNSIRKITEIEKNSLKTLSQGAALRFLLTRVFDALNTVEGAIVK
VKDPIEYLKRLEFHKNAKNFEDYFF*
>tcag_1096687152339 /cdnaId=1096687152338 /pepId=1096687152339 /offset=0 /ttable=11 /length=322 /full_length=322 /orientation=0
MAVYTKINQSDINIINNKFNIEKILSFQGITKGIENTNYILKSKNKKFILTIFEKRVLPK
EIPFFMKLMDQLNDSKINCPRPLKTKDKNYLIKLKNKTACIVTFLSGKDKKKVNESDCYA
IGKAIAKMHMVTKMIKFTRKNSMGVKYLKPLLQSIKFKSNKGSNLKKFLFNNFNDIKKNW
PKKLPSGIIHGDLFVDNIFFNKNKLSGIIDFYFAANDYYMYEIAICINALCFDEKNKKFV
INKKKVDKLIKGYNSVKKIKLNEKNNLNILCRGAALRYLLTRLYDYTNTPKTALIKIKDP
NEYYQKLITHNNLNSFKDYLI*
>tcag_1096673334747 /cdnaId=1096673334746 /pepId=1096673334747 /offset=0 /ttable=11 /length=288 /full_length=288 /orientation=0
IKSFQGIKKGIENTNYLLKTKNEMFILTIFEKRVSNKEIPFFMKLMDNLNQSKISCPKPL
KDKNGNYLFKLKNKTACVVTFLKGKDKKVLNTNNCYQVGKIISKMHSITKKLKFSRKNSM
GIQNLNTLLKSIKFKSKKNSNLEKFLAKNLSNIKKNWPSKLPNGIIHGDLFIDNIFFKKD
KLSGVIDFYFAANDFFMYEIAICINALCFDKKNNKFKINKQKVKNLIKGYESVRKITIKE
KKSLNILCRGAAIRYLLTRLYDYSNTPKTALIQIKDPNEYYQKLITHN
>tcag_1096685583163 /cdnaId=1096685583162 /pepId=1096685583163 /offset=0 /ttable=11 /length=297 /full_length=297 /orientation=0
HFKGIKKGIENTNYLLKTKKNKFILTIFEKRVMNKEIPFFMNLMEILNNSNINCPKPLLN
KNGSHLIKLKNKKACIVSFVNGKDKIKLNLKNCFEVGKIIANIHKITKNIKISRKNSMGI
KELEPLLKSIKFKSKKFSNLQKFLTNNLKEIKKNWPSKLPKGVIHGDLFIDNIFFNKDEL
SGIIDFYFAANDIFMYEIAICINALCFDYKNSKFEINKNKIKKLIKGYESVKKISQKEKR
SLNILCRGAAMRYLLTRLYDYSNTPKNALIKIKDPNEYYQKLITHNNLRSYKEYLN*
>tcag_1096697115819 /cdnaId=1096697115818 /pepId=1096697115819 /offset=0 /ttable=11 /length=323 /full_length=323 /orientation=0
MAVYTKLNQNKIEEILSNYNLGKLESFKGIEEGIENTNYFLSVNKKKFILTIYEKRVKSA
DLPFFSDLMSCLNKASFKCPAPISNNNNETITNFEGKKLMIVSFLEGKAKQNLSPANCKS
IGSEIAKMHELTKNLKLKRQNDLSINSWRKLFNSVKDKCENIHKDLPRLIEENLNDVENN
WPKNLPRGIIHADLFHDNIFFIQDKFSGVIDFYFSCEDFFAFEIAICFNALCFDGLKSNL
SFNVTKAKNFIDGYTSVRKLTDDELKSIKVLSQGAALRFLLTRVFDALNKVEGAIVKIKD
PMEYLKRLEFHKNATNHEDYFF*
>tcag_1096671546525 /cdnaId=1096671546524 /pepId=1096671546525 /offset=0 /ttable=11 /length=290 /full_length=290 /orientation=0
IENTNYLLKTKDKKLILTLFERRVNKKDLPFFMNLMDELSKCKINCPKPQKNRKGSFLIK
IKNKTASIVSFVEGKDKLKLSPKNCYEVGKNIAKFHRVSKKIKLYRKNSLSLKDWPKLLN
KIGNKSKIISSNLSSFMKNNFLQIKNRWPKNLPFGIIHADLFIDNIFFKKDKFHGYIDFY
FACNDFLMYEIAICINALCFDKKNNKFIFNKKKSISLIKGYSKIRKFSDKEKKSLNVLCK
GAALRYLLTRTYDYINTPKSAVIKIKNPREYIQKLKLHNKFNNFKNYYN*
>tcag_1096699338205 /cdnaId=1096699338204 /pepId=1096699338205 /offset=0 /ttable=11 /length=323 /full_length=323 /orientation=0
MAVYTKIDKSDIKLINTKFKIEKIISFQGIKQGIENTNYLLKSKDKKFILTIFEKRVSNK
EIPFFMKLMDKLNSSKINCPKPLRTKSDSYLIKLKKKTACIVSFLEGKDKKKLNIKDCYA
VGKTTAQMHLVTEKLKLYRKNSMGIKNLNPLLKSIKFKDNKFSKIDLFLKNNLKDINKYW
PKKLPNGIIHGDLFIDNIFFKKNKLSGIIDFYFAGNDYFMYEIAICINALCFDLKGKKFS
MNKQKIKSLIKGYESIKKISSREKNAINVLCRGAALRYLLTRLYDYSNTPKTALIKIKNP
NEYYQKLLTHNSLNFYKDYLPR*
>tcag_1096700193849 /cdnaId=1096700193848 /pepId=1096700193849 /offset=0 /ttable=11 /length=323 /full_length=323 /orientation=0
MAVYTKIDKSDIKLINTNFKIEKIISFQGIKQGIENTNYLLKSKDKKFILTIFEKRVSNK
EVPFFMKLMDKLNSSKINCPKPLRTKSNSYLIKLKKKTACIVSFLEGKDKKKLNIKDCYA
IGKTTAQMHLVTEKLKLYRKNSMGIENLNPLLKSIKFKGNKFSKIDLFLKNNLKDINKYW
PKKLPNGIIHGDLFIDNIFFKKNKLSGIIDFYFAGNDYFMYEIAICINALCFDLKGKKFS
MNKQKIKNLIKGYESIKKISFKEKNAINILCRGAALRYLLTRLYDYSNTPKTALINIKNP
NEYYQKLLTHNSLNSYKDYLPG*
>tcag_1096700165715 /cdnaId=1096700165714 /pepId=1096700165715 /offset=0 /ttable=11 /length=323 /full_length=323 /orientation=0
MAVYTKIDKSDIKLINTNFKIEKIISFQGIKQGIENTNYLLKSKNKKFILTIFEKRVSNK
EVPFFMKLMDKLNSSKINCPKPLRTKSDSYLIKLKKKTACIVSFLEGKDKKKLNIKDCYT
IGKTTAQMHLVTEKLKLYRKNSMGIKNLNPLLKSIKFKDNKFSKIDLFLKNNLKNINKYW
PKKLPNGIIHGDLFIDNIFFKKNKLSGIIDFYFAGNDYFMYEIAICINALCFDLKGKKFS
MNKQKIKSLIKGYESIKKISSREKNAINVLCRGAALRYLLTRLYDYSNTPKTALIKIKNP
NEYYQKLLTHNSLDSYKDYLPR*
>tcag_1096680320077 /cdnaId=1096680320076 /pepId=1096680320077 /offset=0 /ttable=11 /length=315 /full_length=315 /orientation=0
IKLKMAVYTKINQKEINIINEIFNIDKIIIFKGIKQGIENTNYLLKSKKKKYILTIFEKR
VLQKEIPFFMKLIDNLNSSKINCPKPLKTKNHKYLIKLKNKTACIVSFLEGKDKKILTTN
DCYAIGKIVAQMHVVTKKMKLKRKNSMGIRNLKPLLESIKFKSKKFSNLKIFLKNNLEDI
NKNWPKKLPKGIIHGDLFVDNIFFKKNKLSGIIDFYFAANDYFMYEIAICINALCFDHKK
RKFQMNYKKIKNLIKGYESVKKISIKEKKSLNILCRGAALRYLLTRLYDYSNTPKTALIK
IKDPNEYYQKLLSHN
>tcag_1096671327899 /cdnaId=1096671327898 /pepId=1096671327899 /offset=0 /ttable=11 /length=262 /full_length=262 /orientation=0
ILTIFEKRVLQKEIPFFMKLMDNLNNSKINCPKPLKTRNNKYLIKLKNKTACIVSFLEGK
DKKILNINDCYTVGKTIARMHVVTNTMKLNRKNSMGIKNLKHLLESIKFKSKKFSNLKVF
LNNNLKDINKNWPKQLPKGIIHGDLFIDNIFFKKNKLSGIIDFYFAANDYFMYEIAICIN
ALCFDHTKRKFHLNKKKIKNLIKGYESVKKILMKEKKSINILCRGAALRYLLTRLYDYSN
TPKTALIKIKDPNEYYQKLLSH
>tcag_1096698705267 /cdnaId=1096698705266 /pepId=1096698705267 /offset=0 /ttable=11 /length=322 /full_length=322 /orientation=0
MAVYTKINQSDIDIINNKFNIEKILSFQGITKGIENTNYILKSKNKKFILTIFEKRVLPK
EIPFFMKLMDHLNDSKINCPRPLKTRNKNYLIKLKNKTACIVTFLRGKDKKKVNESDCYA
IGKAIAKMHLVTKKIKFTRKNSMGVKYLKPLLQSIKFKSNKGSNLKKFLYNNFNDIKKNW
PKKLPSGIIHGDLFVDNIFFNKNKLSGIIDFYFAANDYYMYEIAICINALCFDEKNKKFI
INKKKINKLIKGYNSIKKIKLNEKNNLNILCKGAALRYLLTRLYDCTNTPKTALIKIKDP
NEYYQKLITHNNLNSFKDYLI*
>tcag_1096695138039 /cdnaId=1096695138038 /pepId=1096695138039 /offset=0 /ttable=11 /length=330 /full_length=330 /orientation=0
IAERAQLMAVYTKLNQKKIEEILSNYSLGKLDSFKGIEEGIENTNYFLSIDKKKFILTIY
EKRVKSADLPFFSDLMSSLNKASFKCPAPISNNNNETITNFEGKKLMIVSFLEGRAKQNL
SPANCKTIGSEVAKMHELTKSLKLNRQNDLSVNSWRKLFNSVKDKCENIHKDLPKLIEEN
LNDVEKNWPKNLPKGIIHADLFHDNIFFIKDKFSGVIDFYFSCEDFFAFEIAICFNALCF
DGLKSNLSFNVTKAKNFIDGYTSVRKLSHEELNNIKILSQGAALRFLLTRVFDALNKVEG
AIVKIKDPMEYLKRLEFHKNAKNHEDYFF*
>tcag_1096678409123 /cdnaId=1096678409122 /pepId=1096678409123 /offset=0 /ttable=11 /length=276 /full_length=276 /orientation=0
FILTIYEKRVKSSDLPFFSDLMSSLNKANFKCPAPISNINNETITNFEGKKLMIVSFLEG
KAKQNLSPTNCKSIGSEIAKMHELTKNLKLKRQNDLSVNSWRKLFNSVKDKCENIHKDLP
RLIEENLNDVEKSWPKNLPKGIIHADLFHDNIFFIQDKFSGVIDFYFSCEDFFAFEIAIC
FNALCFDGLKSNLSFNVTKAKNFIDGYTSIKKLSQEELNNIKVLSQGAALRFLLTRVFDA
LNKVEGAMVKIKDPMEYLKRLEFHKNAKNHEDYFF*
>tcag_1096669209633 /cdnaId=1096669209632 /pepId=1096669209633 /offset=0 /ttable=11 /length=304 /full_length=304 /orientation=0
IINNNFNIEKIVSFHGIKKGIENTNYLLKSKNKKYILTIFEKRVSKKEIPFFMELMDILN
KSRINCPKPLKTYNKNYLIKLKNKSACIVSFLEGKDKKLLNAIDCYAIGKSIAKMHLITK
KIKLVRKNSMGINNLEPLLNSIKFKSRETSNLKIFLKNNLKNIRKTWPKKLPKGIIHGDL
FIDNIFFKKNKLSGIIDFYFAANDYFMYEIAICINALCFELRNKKFVMNKKKIKTLIKGY
ESIKKISLKEKKSLNTLCRGAAIRYLLTRLYDFSNTPKTALIKIKDPNEYYQKLLTHNNL
NSFK
>tcag_1096686664435 /cdnaId=1096686664434 /pepId=1096686664435 /offset=0 /ttable=11 /length=320 /full_length=320 /orientation=0
YTKIDKSDIKLINTNFKIEKIISFQGIKQGIENTNYLLKSKDKKFILTIFEKRVSNKEIP
FFMKLMDKLNSSKINCPKPLRTKSDSYLIKLKKKTACIVSFLEGKDKKKLNIKDCYTIGK
TTAQMHLVTEKLKLYRKNSMSIKSLNPLLKSIKFKDNKFSKIDLFLKNNLKNINKYWPKK
LPNGIIHGDLFIDNIFFKKNKLSGIIDFYFAGNDYFMYEIAICINALCFDLKGKKFSMNK
QKIKSLIKGYESIKKISSREKNAINVLCRGAALRYLLSRLYDYSNTPKTAYIKIKNPNEY
YQKLLTHNSLNIYKDYLPR*
>tcag_1096691224661 /cdnaId=1096691224660 /pepId=1096691224661 /offset=0 /ttable=11 /length=289 /full_length=289 /orientation=0
ENTNYFLSVNKKKFILTIYEKRVKSADLPFFSDLMSSLNKASFKCPAPISNNNSETITNF
EGKKLMIVSFLEGKAKQNLSPANCKSIGSEIAKMHELTKNLKLKRQNDLSINSWRKLFNS
VKDKCENIHKDLPRLIEENLNDVEKNWPKNLPRGIIHADLFHDNIFFIQDKFSGIIDFYF
SCEDFFAFEIAICFNALCFDGLKSNLSFNVTKAKNFIDGYISVRKLSHEELNNIKVLSQG
AALRFLLTRVFDALNKVEGAIVKIKDPMEYLKRLEFHKNAKNHEDYFF*
>tcag_1096680313521 /cdnaId=1096680313520 /pepId=1096680313521 /offset=0 /ttable=11 /length=323 /full_length=323 /orientation=0
MAVYTKISKRDIKIINKNFDIEKILSFHGIKTGIENTNYLLKSKNKKYILTIFEKRVSKK
EIPFFMKLMDILNRSKINCPKPLKTNNKSYIIKLKNKSACIVSFLEGKDKKLLRPIDCFA
IGKSIAQMHLITKKIKLNRKNSMGINNLNTLLNSIKFKAEQSSKLKLFLKNNLKNIKRKW
PKNLPKGIIHGDLFIDNIFFKKNKLSGFIDFYFSANDFFMYEIAICINALCFDNKKKTFL
MNKQKINNLIKGYESIRKISLQEKNSLNVLCRGAAIRYLLTRLYDFSNTPKTALIRIKDP
NEYYQKLLIHNNLRSFRDYQNK*
>tcag_1096678959507 /cdnaId=1096678959506 /pepId=1096678959507 /offset=0 /ttable=11 /length=322 /full_length=322 /orientation=0
MAVYTKISKEDISIINNNFNIEKVVSFHGIKKGIENTNYLLKSKNKKYILTIFEKRVSKK
DIPFFMGLMDILNTSRISCPKPLKTYDKDYLIKLKNKSACIVSFVDGKDKKLLNSIDCYA
IGKSIAKMHLITKKIKLNRKNSMGINKLEPLLNSISFKSKKDSNLKNFLKNNLKNIRKNW
PKKLPKGIIHGDLFIDNIFFKKNKLSGIIDFYFAANDYFMYEIAICINALCFDNKKKKFL
MNKQKIKSLIRGYESIKKITLKEKNSLNTLCRGAAIRYLLTRLYDFSNTPKTALIKIKDP
NEYYQKLLTHNNLNTFKDYLN*
>tcag_1096682505909 /cdnaId=1096682505908 /pepId=1096682505909 /offset=0 /ttable=11 /length=275 /full_length=275 /orientation=0
ILTIYEKRVRSADLPFFSDLMSSLNKANFKCPAPISNKNNETITNFEGKKLMIVSFLEGR
AKQSLSPANCKTIGSEVAKMHELTKSLKLNRQNDLSVNSWRKLFNSVKDKCENIHRDLPK
LIEENLNDVEKNWPKNLPKGIIHADLFHDNIFFIQDKFSGVIDFYFSCEDFFAFEIAICF
NALCFDGLKSNLSFNVTKAKNFIDGYTSVRKLSHEELNNIKVLSQGAALRFLLTRVFDAL
NKVEGAIVKIKDPMEYLKRLEFHKSAKNHEDYFF*
>tcag_1096697974463 /cdnaId=1096697974462 /pepId=1096697974463 /offset=0 /ttable=11 /length=317 /full_length=317 /orientation=0
MAVYTKINKKDIVSINNQFEMEKITHFKGIKKGIENTNYLLKTKKNKFILTIFEKRVSNR
EIPFFMKLMEILNNSNINCPKPLKSRKGSHLINLKNKKACIVSFLNGKDKIKLNLNNCFE
VGKVIANIHKITKKINISRKNSMGIKELGPLLKSIHFKSKKFNNLQNFLANNLKDIKKNW
PSKLPQGVIHGDLFIDNIFFNKDKLSGVIDFYFAANDIFMYEIAICINALCFDYKNKKFV
MNKQKINKLIKGYESVKKISLNEKKSLNILCRGAAMRYLLTRLYDYSNTPSTALIKIKDP
NEYYQKLITHNNLKSYK
>tcag_1096681101143 /cdnaId=1096681101142 /pepId=1096681101143 /offset=0 /ttable=11 /length=323 /full_length=323 /orientation=0
MAVYTKFNRDKIEKILSYYDLGKLDQFKGIEEGIENTNYFLSADKKKFILTIYEKRVKSE
DLPFFSDLMSSLYKANFKCPAPIINKQNKTITDFEGKKLMIVSFLEGKAKQNLSPLNCKS
IGIEIAKMHKITKDFKFSRENDLSVKSWRNLFDSVKGKCSKIHKDLPKLIEENLKDVEKN
WPKDLPRGIIHADLFHDNIFFIQDKFSGIIDFYFSCEDFFAFEIAICFNALCFDGLKDNL
SFNVTKAKNFIDGYTSVRKLNEKEKNNIKVLSQGAALRFLLTRVFDALNTVEGAIVKIKD
PIEYLKRLEFHKNSKNYEDYFF*
>tcag_1096683304387 /cdnaId=1096683304386 /pepId=1096683304387 /offset=0 /ttable=11 /length=276 /full_length=276 /orientation=0
FILTIYEKRVQSDDLPFFSDLMSSLNKAGFKCPAPISNNDNETITNFSGKKLMIVSFLEG
KAKQNLSPVNCKLIGSEIAKMHELTKNLKLKRQNDLSVNSWRKLFNSVKNKCENIHKDLP
RLIEENLNDVEKSWPKSLPRGIIHADLFHDNIFFIQDKFGGVIDFYFSCEDFYAFEIAIC
FNALCFDGLKSNLSFNVTKAKNFIDGYTAVRKLSHEELNSIKVLSQGAALRFLLTRVFDA
LNKVEGAIVKIKDPMEYLKRLEFHKNAKNHEDYFF*
>tcag_1096695913947 /cdnaId=1096695913946 /pepId=1096695913947 /offset=0 /ttable=11 /length=321 /full_length=321 /orientation=0
IYTKISREDVQSIEIKFNLGKIVSFKGIKKGIENTNYLLKTKNKKFILTIFEKRVKKKDL
PFFMSLMDKLKNHKINCPKPQKNKKGNFLINIKNKPASIVSFVEGKDKFQLKSKDCYEIG
KNIARLHRASKKIRLYRKNSMSISEWSRLLNRIGNKCKSIDPSLNKLIKNSFLEVKRKWP
KKLPNGIIHADLFIDNIFFKKNKFNGYIDFYFACNDFLMYEIAICINALCFDKKNNKFIF
NKKKSTNLIKGYSKIKKFSIYEKKSLNILCKGAALRYLLTRTYDYLNTPKSAIIKIKNPR
EYIQKLKVHNKFNNFKNYYN*
>tcag_1096680132109 /cdnaId=1096680132108 /pepId=1096680132109 /offset=0 /ttable=11 /length=313 /full_length=313 /orientation=0
IKLKMAVYTKINQKEINIINKNFNINKVISFKGIKQGIENTNYLLKSKKKKYILTIFEKR
VLQKEIPFFMKLMDNLNNSKISCPKPLKTKNNKYLIKLKNKTACIVSFLEGKDKKKLNIN
DCYAIGKTIARMHVVTNTMKLNRKNSMGIKNLKPLLESIKFKSKKFSNLKLFLNNNLKDI
NKNWPKKLPKGIIHGDLFIDNIFFKKNKLSGIIDFYFAANDYFMYEIAICINALCFDQKK
GKFHLNNKKIKKLIKGYESVKKISLKEKKSINTLCRGAALRYLLTRLYDYSNTPKTALIK
IKDPNEYYQKYSH
>tcag_1096687644515 /cdnaId=1096687644514 /pepId=1096687644515 /offset=0 /ttable=11 /length=300 /full_length=300 /orientation=0
ITKSKGIKKGIENTNYLLKTNKKKFILTIFEKRVQKKDLPFFMSLMEKLNQKKIICPRPL
KDSKGKHLSKIKNKPASIVTFLSGSDKTNLNYKNCFDIGRNIAKFHKVTSKIKLYRENSM
SIKKLDGLLKSIKVKSNKISSKLKPTLNMCLKDIKSQWPKKLPSGIIHGDLFIDNIFFNK
NRFSGFIDFYFSSNDYLMYEIAICINALCFDQKKNSFKINYKKVKNLIDGYETIRPFTKN
EKKALNILCRGAALRYLLTRIYDYLNTPKTALIRIKDPNEYFQKLIFHNNLNNYKDYYK*
>tcag_1096689487065 /cdnaId=1096689487064 /pepId=1096689487065 /offset=0 /ttable=11 /length=290 /full_length=290 /orientation=0
IENTNYFLSVDKKKYILTVYEKRVKTKDLPFFSELMITLNKSNFKCPVPIANNNKQLITE
FNNKKLMIVTFLEGKAKSSLSPDNCKSVGIEVAKMHGITRNFNIKRQNDLSINSWRNLFD
SVKGQCSKIHSDLPRLIEENLKDVETNWPKNLPQGIIHADLFHDNIFFEKEKFSGIIDFY
FSCNDFFAFEIAICFNALCFDGAKENLSFNVTKAKNFIDGYNSIRKITEIEKNSLKTLSQ
GAALRFLLTRVFDALNTVEGAIVKVKDPIEYLKRLEFHKNAKNFEDYFF*
>tcag_1096693397107 /cdnaId=1096693397106 /pepId=1096693397107 /offset=0 /ttable=11 /length=284 /full_length=284 /orientation=0
IVSFKGIKKGIENTNYLLKTKDKKFILTLFEKRVHKKDLPFFMNLMDKLSKYKINCPKPQ
KNKRGSFLIKIKNKTASIVSFVEGKDKLKLNPKNCYEIGKNIAKFHRASKKIKLYRKNSL
SLKDWPKLLNKIGNKSKIISSNLSSLMKNSLLQIKNKWPKNLPYGIIHADLFIDNIFFKK
NKFHGYIDFYFACNDFLMYEIAICINALCFDKKNNKFVFNKKKSKNLIKGYSKIRRFSDK
EKKSLNVLCRGAALRYLLTRTYDYLNTPKSAVIKIKNPREYIQK
>tcag_1096698336355 /cdnaId=1096698336354 /pepId=1096698336355 /offset=0 /ttable=11 /length=325 /full_length=325 /orientation=0
IKLVAVYTKINSKQIKFIEKKYNIGKIINFSGITKGIENTNFLLKTKKNKYILTIYEKRV
QKKDLPFFINLMSGLSRLKVKCPVPIKDKKGKYLFNLKNKKACIVSFLEGKDKEQLNNKD
CFIVGKNAALLHKASKKLKLYRKNSLSINSWGSILNKIDNKINKLSKNLKDLMKDDLKDI
KRKWPKKMPNGIIHSDLFIDNIFFNKGKFHGFIDFYFSANDFLSYELATCINALCFKKKN
RKFVLDKKRSSNLLKGYQSVRKLSEIEKRNLNTLCRGSALRYLLTRSYDYLNTPKEAIIK
IKDPKEYIDKLNFHRNLSSFKDYS*
>tcag_1096701103007 /cdnaId=1096701103006 /pepId=1096701103007 /offset=0 /ttable=11 /length=323 /full_length=323 /orientation=0
MAVYTKLKQEEINNILLNYKLGKLNKFEGIKEGIENTNYSIQTEKGKYILTIYERRVKET
DLPFFSNLMVELSKNGFVCPKPIANKDNNYISDFNDKKFMIVSFLDGKSKSNLSPSECKI
VGNQIARMHQITKNFKFTRNNDLSVRSWRGIFSQVKDKCNKIHAELPSLIEANLSSIEKE
WPKNLPSGIIHADLFSDNIFFKNNKFSGFIDFYFSCNDFYAFEIAICFNALCFDGLKQNL
SFNVTKAKKLMEGYNEVRKISKDEKVAIKVLSQGAALRFLLTRVFDYINTVDDAVVKIKD
PEEYLKRLEFHKNAKSFEDYFI*
>tcag_1096677573161 /cdnaId=1096677573160 /pepId=1096677573161 /offset=0 /ttable=11 /length=313 /full_length=313 /orientation=0
KDIDSINNQFEMEKIMHFKGIKKGIENTNYLLKTKKNKFILTIFEKRVLNSEIPFFMKLM
EILNNSNISCPKPLKSKKGLHLINLKNKKACIVSFLHGKDKTKLNLNNCFEVGKVIANIH
EITKKIGISRKNSMGIKELGPLLKSIKFKSKKFNNLQNFLANNLKDIKKNWPSKLPQGVI
HGDLFIDNIFFNKNKLSGVIDFYFAANDIFMYEIAICINALCFDYKNQKFVMNKQKIKKL
IKGYESVKEISLKEKKSLNILCRGAAMRYLLTRLYDYSNTPKTALIKIKDPNEYYQKLIT
HNNLKSYKDYLN*
>tcag_1096683483845 /cdnaId=1096683483844 /pepId=1096683483845 /offset=0 /ttable=11 /length=310 /full_length=310 /orientation=0
MAVYTKINKKDISFINQKFNEKFISFKGIKKGIENTNYLLKSKNKKYILTIFEKRVSKKE
IPFFMKLMDEMNNSNINCPKPLKNNKGKYLINLKNKTACVVSFLKGKDKKKLNLKNCYDI
GKIIAQMHTSTRKMKLYRKNSMGLKNLYPLLKSIKFKSKKFTNIEKFLKVNFRDIKKKWP
KKLPSGIIHGDLFIDNIFFNDNELSGIIDFYFAANDYYMYEIAICVNALCFDELKNGFIL
NKKKVKNLIKGYESIKKISNKEKKSLNILCRGAAMRYFLTRLYDYTNTPKTALIKIKDPR
EYYQKLLIHN
>tcag_1096669977979 /cdnaId=1096669977978 /pepId=1096669977979 /offset=0 /ttable=11 /length=301 /full_length=301 /orientation=0
YINKKFEIEKIISFKGIKQGIENTNYLLRTKNKKFILTIFEKRVSQKEIPFFMKLMDLLN
NSKINCPKPEKNKNGNYLIRIKNKTACIVSFLKGKDKKSLNLKNCHDIGRMIAEMHLSTK
KIAIFRKNSMGIKYLKPLLKSIKFKSKKFTNIEKFLKTNFKDIRIKWPKKLPSGIIHGDL
FIDNIFFKKEKLSGIIDFYFAANDYFMYEIAICVNALCFDKKKSKFFMNKKKVQNLIKGY
ESIKKISLKEKKSLNILCRGAAMRYFLTRLFDYSNTPKTALIKIKDPREYYQKLVIHNNX
X
>tcag_1096667718279 /cdnaId=1096667718278 /pepId=1096667718279 /offset=0 /ttable=11 /length=283 /full_length=283 /orientation=0
IENTNYFLSVNKKKFILTIYEKRVKSADLPFFSDLMSSLNKANFKCPSPISNNNNETITN
FEGKKLMVVSFLEGRAKQNLSPANCKTIGSEVAKMHELTKSLELNRQNDLSVNSWRKLFN
SVKDKCENIHKDLPKLIEENLNDVEKNWPKNLPKGIIHADLFHDNIFFIQDKFSGLIDFY
FSCEDFFAFEIAICFNALCFDGLKNNLSFNVTKAKNFIDGYTSVRKLSHEELDNIKVLSQ
GAALRFLLTRVFDALNKVEGAIVKIKDPMEYLKRLEFHKNAKN
>tcag_1096682597161 /cdnaId=1096682597160 /pepId=1096682597161 /offset=0 /ttable=11 /length=330 /full_length=330 /orientation=0
IAERAKLMAVYTKLNQKKIEEILSNYNLGKLDSFKGIEEGIENTNYFLSIDKKKFILTIY
EKRVRPADLPFFSDLMSSLNKANFKCPAPISNNNNETITNFEGKKLMIVSFLEGRAKQYL
SPANCKTIGSEIAKMHELTKGLKINRQNDLSVNSWRKLFNSVKDKCENIHKDLPKLIEEN
LYDVEKNWPKNLPKGIIHADLFHDNIFFIQEKFSGVIDFYFSCEDFFAFEIAICFNALCF
DGLKSNLSFNVTKAKNFIDGYTSVRKLSHEELNNLKVLSQGAALRFLLTRVFDTLNKVEG
AMVKIKDPMEYLKRLEFHKNAKNHEDYFF*
>tcag_1096698732955 /cdnaId=1096698732954 /pepId=1096698732955 /offset=0 /ttable=11 /length=322 /full_length=322 /orientation=0
MAVYTKISNRDISIINNNFNIEKIVSFHGIKKGIENTNYLLKSKNKKYILTIFEKRVSEK
EIPFFMELMDILNSFKISCPKPLKTNNNNYLIKLRNKSACIVSFLEGKDKKLLKTSDCLA
VGKSIAKIHLITKKIKLNRKNSMGINNLEPLLKSIKFRSKEKSNLKIFLKNNLKNIKKNW
PKKLPKGIIHGDLFIDNIFFKKNKLSGIIDFYFAANDYFMYEIAICINALCFDNKKKKFI
MNKQKIKSLIKGYESIKKISLKERNSLNTLCRGAAIRYLLTRLYDFSNTPKTALIKIKDP
NEYYQKLLVHNNLNTFKDYLN*
>tcag_1096675558737 /cdnaId=1096675558736 /pepId=1096675558737 /offset=0 /ttable=11 /length=313 /full_length=313 /orientation=0
MAVYTKINKKDISYINKKFEDQKFLNFEGIKQGIENTNYLLKSKNNKFILTIFEKRVQKK
EIPFFMKLMDQLNDLKIRCPKPLKNRDGKYLFKIKNKVACVVSFLDGKDKKNLSLKNCYD
IGKIVAQMHSSSKKIKLFRKNSMNIKNLNPLLKSIKFKSKKFINLEKFLKSNFREIKNKW
PKKLPNGIIHGDLFIDNIFFKKDKISGIIDFYFAANDYFMYEIAICINALCFDKKKNQFK
LNKKKIKNLIKGYEGIKKISGIEKKSLNILCRAAAMRYFLTRLYDYTNTPKTALIKIKDP
REYYQKLIIHNN*
>tcag_1096684829955 /cdnaId=1096684829954 /pepId=1096684829955 /offset=0 /ttable=11 /length=332 /full_length=332 /orientation=0
IQIAERAQLMAVYTKLNQKKIEEILSNYSLGKLDSFKGIEEGIENTNYFLSIDKKKFILT
IYEKRVRSADLPFFSDLMSSLNKASFKCPAPISNNNNETITNFEGKKLMIVSFLEGRAKQ
YLSPANCKTIGSEVAKMHELTKSLKLNRQNDLSVNSWRKLFNSVKDRCENIHKDLPKLIE
ENLNDVEKNWPKNLPKGIIHADLFHDNIFFIQDKFSGVIDFYFSCEDFFAFEIAICFNAL
CFDGLKSNLSFNVTKAKNFIDGYTSVRNLSHEELNNLKVLSQGAALRFLLTRVFDALNKV
EGAIVKIKDPMEYLKRLEFHKSAKNHEDYFF*
>tcag_1096696692859 /cdnaId=1096696692858 /pepId=1096696692859 /offset=0 /ttable=11 /length=300 /full_length=300 /orientation=0
LNNFKGIEEGIENTNYFLSIDKKKYILTVYEKRVKTKDLPFFSELMTTLNKSNFKCPVPI
TNKNKQFISEFNNKKLMIVTFLEGKAKSNLSPGNCKSVGIEVAKIHEITKNFNIKRQNDL
SINSWRNLFDSVKSQCSKIHRDLPRLIEENLKDVEANWPKNLPQGIIHADLFHDNIFFEK
EKFSGIIDFYFSCNDFFAFEIAICFNALCFDGAKENLSFNVTKAKNFIDGYNSIREITDI
EKNSLKTLSQGAALRFLLTRVFDSLNTVEGAIVKVKDPIEYLKRLEFHKNAKNFEDYFF*
>tcag_1096682800911 /cdnaId=1096682800910 /pepId=1096682800911 /offset=0 /ttable=11 /length=305 /full_length=305 /orientation=0
MAVYTKISKKDISYINRKFDIEKILKFKGIKQGIENTNYLLKSKNKKFILTIFEKRVAKK
ELPFFMNLMDKLNKSKINCPKPQTKKDGGYLINLKNKAACIVSFLKGKDKKSLNFKNCYD
IGKMIAEMHQSTKKINLTRKNSMGVRSLNPLLKSIRFKSKKFTNVEKFLKNNFKDIKTKW
PKNLPSGVIHGDLFIDNIFFKNNKLSGIIDFYFAANDYFMYEIAICINALCFDKKRSKFV
MNKNKVKNLIKGYEKIRKISVKEKKSLNILCRGAAIRYFMTRLYDYSNTPKTALIKIKDP
REYYQ
>tcag_1096679667711 /cdnaId=1096679667710 /pepId=1096679667711 /offset=0 /ttable=11 /length=323 /full_length=323 /orientation=0
MAVYTKLEKKEINNILLNYKLGKLKKFEGIKEGIENTNYSIETEKGKYILTIYERRVKET
DLPFFSNLMVELSKSGFICPKPIPNKDNDYISNLNNKKFMIVSFLDGKSKSNLSPLECKI
VGGQIARLHQITKNFTFTRKNNLSVRSWRNIFSQVKDTCNKIHPDLPNLIEANLISIEKE
WPKDLPSGIIHADLFSDNIFFKNNKFSGFIDFYFSCNDFYAFEIAICFNALCFDGMKQNL
SFNVTKAKKLMEGYNEVRKISKDEKVAIKVLSQGAALRFLLTRVFDYINTVDNAVVKIKD
PEEYLKRLEFHKNAKSFEDYLI*
>tcag_1096694508733 /cdnaId=1096694508732 /pepId=1096694508733 /offset=0 /ttable=11 /length=332 /full_length=332 /orientation=0
IQITKRTKLMAVYTQLNQNKIEEILSNYDLGKLDSFKGIEQGIENTNYFLSVNKKKLILT
VYEKRVKSEDLPFFSNLMLSLNKANFKCPAPIINKSNSTITNFDGKKLMIVSFLDGKAKS
NLSPNNCKDIGIETAKMHELTKNIKIKRQNDLSVNSWRHLFETVKDQCSKLHKDLPKLIE
ESLNNVEKKWPKDLPKGIIHADLFHDNIFFNKDKLSGIIDFYFSCEDFFAFEIAICFNAL
CFDGAKENLSFNVTKAKNFVDGYSSVRKLSELEKQSIKVLSQGAALRFLLTRVFDALNTV
EGAMVKVKDPIEYLKRLEFHKNAKNHEDYFF*
>tcag_1096696142567 /cdnaId=1096696142566 /pepId=1096696142567 /offset=0 /ttable=11 /length=307 /full_length=307 /orientation=0
IKMAVYTKINQKEINIINKNFNIDKITSFKGIKQGIENTNYLLKSKKKKYILTIFEKRVS
QKEIPFFMKLMDNLNNSKINCPEPLKTKENKYLIKLKNKSACIVSFLKGKDKKILNISDC
YAIGKTIARMHVVTNKMKLNRKNSMGIGNLKPLLESIKFKSKKFSNLRVFLKNNLKDINK
NWPKQLPKGIIHGDLFIDNIFFKKKKLSGIIDFYFAANDYFMYEIAICINALCFDYKKRK
FQMNHKKIRNLIKGYESVKKISIKEKKSINILCRGAALRYLLTRLYDYSNTPKTALIKIK
DPNEYYQ
>tcag_1096696351869 /cdnaId=1096696351868 /pepId=1096696351869 /offset=0 /ttable=11 /length=300 /full_length=300 /orientation=0
NLINFKGIKKGIENTNYLLKSKNNKFILTIFEKRVLKKDVPFFMELMHQLSDLKINCPKP
FKNKHGKFLIKLKNKTACIVSFIKGKDKKNLNYKNCYDVGRAVALMHSSSKKINLYRNNS
MGIKKLTPLINKINFKSEKYKNLEKFIKINYRDIKKNWPKKLPNGIIHGDLFIDNIFFRN
NKLSGIIDFYFAANDYFMYEIAICINALCFDKVKTKFKINKRKVKNFIKGYESIKKIEKI
EKNALNILCRGAAMRYFLTRLYDYTNTPKTALIKIKDPREYYQKLIIHNNLKTYKDYLN*
>tcag_1096697755033 /cdnaId=1096697755032 /pepId=1096697755033 /offset=0 /ttable=11 /length=322 /full_length=322 /orientation=0
MAVYTRINGRDLSLIEKNFNIGKIVSFSGIKKGIENTNYLIKTNKKKIILTIFEKRVQKK
DLPFFMNLMFGLSKNKIKCPEPIKNNKGKYLFKIKNKTACLVSFLEGKDKNQLTNKDCFQ
VGKNAALLHLAAKKLRLYRKNSLSINSWGPLLSRIDRRINKVSNNLTKTMKTNLVDIKKK
WPKNMPSGIIHSDLFIDNIFFYKKKYYGFIDFYFSANDFLSYELATCVNALCFKKKNKVF
VLDKNKSSQLLKGYQSIRTLTAKEKSNFNTLCRGSALRYLLTRSYDYLNTPKKALIKIKD
PKEYLDKLNFHKKLNTFKDYS*
>tcag_1096679601521 /cdnaId=1096679601520 /pepId=1096679601521 /offset=0 /ttable=11 /length=328 /full_length=328 /orientation=0
ITKRTKLMAVYTKLNQSKIEEILLNYNLGKLDSFKGIEEGIENTNYFLSVNKKKFILTVY
EKRVKSEDLPFFSNLMSALNKANFKCPSPIINNVSSSITNFNNKKLMIVSFLEGKAKSNL
SPDNCKSIGIETAKMHELTKNMKIKRQNDLSVNSWRNLFETVKNQCSKLHKDLPKLIEEN
LDSVEKNWPKDLPKGIIHADLFHDNIFFNKDKFSGIIDFYFSCEDFFAFEIAICFNALCF
DGLKENLSFNVTKAKNFIDGYSSIRKLSESEKQSIKVLSQGAALRFLLTRVFDALNTVEG
AIVKVKDPIEYLKRLEFHKNAKNHEDYF
>tcag_1096698879375 /cdnaId=1096698879374 /pepId=1096698879375 /offset=0 /ttable=11 /length=323 /full_length=323 /orientation=0
MAVFTKLEKEEINNILLNYKLGKLKRFEGIKDGIENTNYSIETEKGKYILTIYERRVKEN
DLPFFSNLMVELSKSGFICPKPIANKENSYISSINNKKFMIVSFLDGKSKNNLSPFECKI
VGNQIAKLHQITKNFKFVRKNDLSVRSWRSIFAQVKDKCNKIHPDLPKLIEANLISIEKE
WPKTLPSGIIHADLFNDNIFFKDNKFSGFIDFYFSCNDFYAFEIAICFNALCFDGVKQNL
SFNVTKAKKLMDGYNEIRKISKDEKIALKVLSQGAALRFLLTRVFDYLNTVDDAVVKIKD
PEEYLKRLEFHKNAKSYEDYLI*
>tcag_1096697117841 /cdnaId=1096697117840 /pepId=1096697117841 /offset=0 /ttable=11 /length=323 /full_length=323 /orientation=0
MAVYTKISDKDIVLINKKFKLGKKIKFQGIKKGIENTNYLLRTDKGKFILTIFEKRVNNS
DLPFFMKLMDLLSLRKIICPKPLKDNYGKYLFKIKSKRACIVSFLSGKDKNNLTYKNCFE
VGKNIAKMHKATKNFKIKRANSMGINKLHPLLNSINFKKSKLILSYKEFLFNNLKEIKKN
WPKKLPSGIIHADLFVDNIFFKNNKFSGFIDFYFSANDYYAYELAICINALCFDKNKSKF
ILNKQKVNNLIKGYEKIRKISINEKNKLNILCKGAAIRYLLTRAYDYINTPKTALIKIKD
PKEYYQKLMIHNQINSFKEYIH*
>tcag_1096690153181 /cdnaId=1096690153180 /pepId=1096690153181 /offset=0 /ttable=11 /length=300 /full_length=300 /orientation=0
KLDSFKEIEEGIENTNYFLLVNKKKLILTVYEKRVKSADLPFFSNLMSSLNKANFKCPAP
IINKSNSTITNFDGKKLMIVSFLDGKAKSNLSPKNCKDIGIETAKMHELTKDIKIKRQND
LSVNSWRNLFDTVKDQCSNLHKDLPKLIEESLNSVEMKWPKNLPKGIIHADLFHDNIFFH
KDKLSGIIDFYFSCEDFFAFEIAICFNALCFDGAKENLSFNVTKAKNFIDGYSSVRKLSE
LEKQSIKVLSQGAALRFLLTRVFDALNTVEGAIVKVKDPIEYLNRLEFHKNAKNYEDYXX
>tcag_1096678120065 /cdnaId=1096678120064 /pepId=1096678120065 /offset=0 /ttable=11 /length=323 /full_length=323 /orientation=0
MAVYTKISDKDIILINKKFKLGKKIKFQGIKKGIENTNYLLKTDKGKFILTIFEKRVISS
DLPFFMKLMDLLSLKKIICPKPLKDNYGKYLFRIKNKKACIVSFLSGKDKNDLTYKNCFE
VGKNIAKMHKATKNFKIKRTNSMGINKLNPLLNSINFKKSKLILNYKDFLFNNLREIKKN
WPKKLPSGIIHADLFVDNIFFKKNKFSGFIDFYFSANDYFAYELAICINALCFDKKKSKF
ILNKQKVNNLIKGYEKIRKISINEKNKLNILCKGAAIRYLLTRAYDYINTPKTALIKIKD
PKEYYQKLMIHNQINSFKEYIH*
>tcag_1096679363677 /cdnaId=1096679363676 /pepId=1096679363677 /offset=0 /ttable=11 /length=325 /full_length=325 /orientation=0
IKMAVYTKLTINEIKDFFSKYNLGKFLNYKEIKEGIENTNYFIQSEKGKFILTIYEKRVE
ENDLPFFIGLMKNLFEKKYPSPEPIINRNGNYISEISGKKAAVVSFLNGESKKNLTADNC
KEVGINTAKLHLITKGLVAKRENKLSINSWKKIYNKVKKDCSKIHPNLAEAIEKNLDQIE
KKWPKNLPAGIIHADLFPDNIFFKEEKLSGIIDFYFSCNDFYAFEIAICLNALCFEGKKE
NLSFNVTKAKKFIDGYSSIRKISEEEKKSLKILCQGAAIRFLLTRVFDYLNLTEGAIVKI
KDPIEYLKRLEFHDNVKNYQDYFF*
>tcag_1096697619697 /cdnaId=1096697619696 /pepId=1096697619697 /offset=0 /ttable=11 /length=325 /full_length=325 /orientation=0
IKLMAVYTKINNKQIKFIEKKYNIGKIENYSGIKKGIENTNFLLKTKKKKYILTIYEKRV
QKKDLPFFVNLMSGLSRLKVKCPVPIKDKKGKYLFNLKNKKACIVSFLEGKDKEQLNNRD
CFIVGKNAALLHEASKKLKLYRKNSLSINSWGSILNKIDNKINKLSKNLKNLMKDDLKDI
KRKWPKKMPNGIIHSDLFIDNIFFNKGKFHGFIDFYFSANDFLSYELATCINALCFKKKN
RKFVLYKKRSSNLLKGYQSVRKLSEIEKRNLNTLCRGSALRYLLTRSYDYLNTPKNAVIK
IKDPKEYIDKLNFHRNLSSFKDYS*
>tcag_1096681396157 /cdnaId=1096681396156 /pepId=1096681396157 /offset=0 /ttable=11 /length=330 /full_length=330 /orientation=0
ITQRTKLMAVYTKLDQSSIEKILANYKLGSLDNFRGIEEGIENTNYFLSINKKKYILTIY
EKRVKSKDLPFFSSLMTSLNNSGFKCPIPILNNSNKSISNFKGKNLMIVSFLEGKAKKNL
SPNNCKSIGIEVAKMHDLTKNFKLKRENDLSIKSWRNLFDAVKDKCSKIHGDLPKLIEEN
LNSVEHNWPKSLPKGIIHADLFHDNIFFKQDRLSGIIDFYFSCEDFYAFEIAICFNALCF
DGIKENLSFNITKAKNFIDGYSSVRKITDEEKNNIKILSQGASLRFLLTRVFDALNTVEG
AIVKNKDPIEYLKRLEFHKNSKNFEDYFF*
>tcag_1096683924385 /cdnaId=1096683924384 /pepId=1096683924385 /offset=0 /ttable=11 /length=323 /full_length=323 /orientation=0
MAVYTKLNQNKIEEILSNYSLGKLDSFKGIEEGIENTNYFLSVNKKKFILTIYEKRVKSG
DLPFFSDLMSSLNKAGFKCRAPISNNDNETITNFGGKKLMIVSFLEGKAKQNLSPVNCKS
IGSEIAKMHELTKNLKLKRHNDLSINSWRKLFNSVKNKCENIHKDLPRLIEENLNDVEKS
WPKSLPKGIIHADLFHDNIFFIKDKFGGVIDFYFSCEDFYAFEIAICFNALCFDGLKSNL
SFNVTKAKNFIDGYTSVRKLSHEELNSIKVLSQGAALRFLLTRVFDALNKVEGAIVKIKD
PMEYLKRLEFHKNAKNHEDYFF*
>tcag_1096681284471 /cdnaId=1096681284470 /pepId=1096681284471 /offset=0 /ttable=11 /length=328 /full_length=328 /orientation=0
IKLMAVFTKVTKLDILNIENQFNLGKIKKFKGIKKGIENTNYLITIKNKKYILTIFEKRV
NSRDLPYFMNLMSRLSKLKVKCPNPVKSKNGKFIFKIKKKNACIVSFLEGKDKKELNYND
CFVVGKNVAKLHLASKKINLYRRNSLSISSWPNLLSKINIKINKISKNLKSLMKNELIQI
KKNWPRNLPKGIIHSDLFVDNIIFHKKKFHGFIDFYFSCNDYLSYELATCVNALCFEKKN
SKYVLNKKKSSNLLKGYESIRKLKDIEKKNFNTMCKGSALRYLLTRAYDYLNTPRNAIIK
IKDPKEYIQKLNFHRGINSYKTYTNND*
>tcag_1096698907537 /cdnaId=1096698907536 /pepId=1096698907537 /offset=0 /ttable=11 /length=325 /full_length=325 /orientation=0
IKLMAVYTKINNKQIKYIEKKYNIGKIINYSGIKKGIENTNFLLKTKKNKYILTIYEKRV
QKKDLPFFVNLMSGLSRLKVKCPIPIKDKKDKYLFNLKNKKACIVSFLEGKDKEQLNNKD
CFIVGKNAALLHEASKKLKLYRKNSLSINSWGSILNKIDNKINKLSKNLKDLMKDDLRNL
KKKWPKKMPNGIIHSDLFIDNIFFNEGKFHGFIDFYFSANDFLSYELATCINALCFKKKN
RKFVLDKKRSSNLLKGYQSVRKLTEIEKRNLNTLCRGSALRYLLTRSYDYLNTPKNAVIK
IKDPKEYIDKLNFHRNLSSFKDYS*
>tcag_1096698063897 /cdnaId=1096698063896 /pepId=1096698063897 /offset=0 /ttable=11 /length=323 /full_length=323 /orientation=0
MAVYTKINSKDLQSISRDYKLGKIIKSEGIKKGIENTNYLLKTKNKKFILTIFEKRVQKK
DLPFFMNLMEKLNQKKIICPKPLKNNDGKHLSKIQNKPSSIVTFLKGKDKATLNYKDCFD
IGKNIAKFHKVGTKIKLYRQNSMSINKLGSLLKSIKFKSNKIAPKLKPTLNVCLKDIKNQ
WPKNLPSGIIHGDLFIDNIFFNKNKFSGFIDFYFSSNDFLMYEIAICINALCFNKKKNSF
VINKKKIKYLIDGYETIRTISKREKDSLNILCRGAALRYLLTRIYDYFNTPKTALIQIKE
PNEYFQKLIIHNNLNDYKDYYK*
>tcag_1096696382529 /cdnaId=1096696382528 /pepId=1096696382529 /offset=0 /ttable=11 /length=301 /full_length=301 /orientation=0
IKMAVYTKINKKDVSYINRIFETEKIIYFKGIKQGIENTNYLLKSKNNKFILTIFEKRVS
QKEIPFFMKLMDQLNNLKINCPKPLKNKSGNYLIRIKNKTACIVSFLDGKDKKKLNIKNC
YDIGKVIAQMHSSSKKIKLYRKNSMGIRNLNPLFNSIKFRSKKFINIEKFLHNNFRDIKQ
NWPKGLPSGIIHGDLFIDNIFFKNNKLSGIIDFYFAANDYFMYEIAICVNALCFDKKNSK
FLINKNKVKNLIKGYESIRKISIKEKNSLNILCRGAAMRYFLTRLYDYTNTPKTALIKIK
D
>tcag_1096676950821 /cdnaId=1096676950820 /pepId=1096676950821 /offset=0 /ttable=11 /length=323 /full_length=323 /orientation=0
MAVYTKINSKDLLSLSRDYKLGKIIKSEGIKKGIENTNYLLKTNTKKLILTIFEKRVQKK
DLPFFMNLMEKLNKKKIICPKPLKNSANKHLSRIQNKPACIVTFLKGKDKTTLNYKNCFD
IGKNIAKFHKVGTKIKLYRQNSMSINKLGDLLKSIKFTSNKITPKLKPTLNVCLKDIKKQ
WPKKLPSGIIHGDLFIDNIFFNKNKFSGFIDFYFSSNDYLMYEIAICINALCFDKKRNSF
VMNNKKIKYLIDGYETIRAISKKEKDALNILCRGAALRYLLTRIYDYFNTPKTALIQVKE
PNEYFQKLIIHNNLNNYKDYYK*
>tcag_1096678170621 /cdnaId=1096678170620 /pepId=1096678170621 /offset=0 /ttable=11 /length=325 /full_length=325 /orientation=0
IKLMAVYTRINRSDLSLIEKSFVIGKIQSFSGIKKGIENTNYLIKTDKRKIILTIFEKRV
QKRDLPFFMNLMFGLSKNKIKCPEPIKNKKGKYLFKIKNKTACLVSFLEGKDKNQLTNKD
CFQVGKNAALLHLAAKKLRLYRKNSLSVNSWGPLLNRIDKRINKLSNNLIDTMRTDLVDI
KKKWPKSMPNGIIHSDLFIDNIFFYKKKYYGFIDFYFSANDFLAYELATCVNALCFKKRN
KIFILDKSKSAHLLRGYQSIRKLNPKEKSNFNTLCRGSALRYLLTRSYDYLNTPKKALIK
IKDPKEYLDKLNFHRKLNSFKDYS*
>tcag_1096697232379 /cdnaId=1096697232378 /pepId=1096697232379 /offset=0 /ttable=11 /length=323 /full_length=323 /orientation=0
MAVYTKINSKDLLSLSRDYKLGKIIKSEGIKKGIENTNYLLKTNKKKFILTIFEKRVQKK
DLPFFMNLMEKLNQKKIICPKPLKNNDGKHLSRIQNKPSSIVTFLKGKDKATLNYKNCFD
IGKNIAKFHKVGTKIKLYRQNSMSINKLGSLLKTIKFKSNKIAPKLKPTLNVCLKDIKNQ
WPKNLPSGIIHGDLFIDNIFFNKNKFSGFIDFYFSSNDFLMYEIAICINALCFDKKKNFF
VMNNKKIKYLIDGYETIRAISKKEKDSLNILCRGAALRYLLTRIYDYFNTPKTALIQIKE
PNEYFQKLIIHNNLNDYKDYYK*
>tcag_1096700069113 /cdnaId=1096700069112 /pepId=1096700069113 /offset=0 /ttable=11 /length=323 /full_length=323 /orientation=0
MAVYTKISKHDVSILDKKYSLGNIVNFSGIKQGIENTNYLLKSKKQKFILTIFEKRVHKK
DIPFFMKLMDSLSKFNVICPKPLKNNNNKYLTLVNKKSACIVSFLEGKDKKSLSDNECYI
VGKNIAKMHQITRKSSLFRKNSMGINKLGSLIKTINFKSINIDKNFKNFINSNYSEINKN
WPKKLPSGIIHGDLFIDNIFFNKNKFSGFIDFYFSANDFFMYEIAICVNALCFDKKGKKF
LLNKKKVNSLIKGYETIKNISNNEKNSLNILCRGAALRYLLTRVYDFINTPKTALIKIKD
PKEYYQKLLIHNKLHSFNDYIN*
>tcag_1096683889255 /cdnaId=1096683889254 /pepId=1096683889255 /offset=0 /ttable=11 /length=325 /full_length=325 /orientation=0
IKLMAVYTKIGLDEINLIEKNFSIGKILNYSGIKKGIENTNYLIKSKKRKFILTIFEKRV
NSRDLPFFMKLMSGLAKSKIKCPKPVENKKGKYLFKLKGKNACLVTFLEGKDKNNLNSKE
CFVIGKNIARLHNSSKKLRIFRKNSLSVNSWGPLLKKISRKINKKFKDLTKNMKSDYIQI
KKLWPKKLPTGIIHCDLFLDNIFFYKGRFHGFIDFYFSSNDYYAYDLAICVNALCFNKKN
NKFFMNKNKSSNLLKGYQSVRKLTKLEKNSFNTLCKGSALRYLLTRSYDYLNTPKTAIIK
IKDPKEYIQKLDFHKNLNSFKDYC*
>tcag_1096683709711 /cdnaId=1096683709710 /pepId=1096683709711 /offset=0 /ttable=11 /length=326 /full_length=326 /orientation=0
IKLMAVYTKLKKEDIEKILSNYNLGKLDSYKGIEEGIENTNYFLLINKKKYILTLYEKRV
SSNDLPFFSDLMTSLNQSSFKCPIPIKNNQKKTIGDFNGKKMMIVSFLEGSAKQNLSPAN
CHSIGIEVAKMHELTKKLSIKRQNNLSVNSWRRLFNSVKNKCSKIHKDLPKLIEENLKDV
EENWPKNLPRGIIHADLFHDNIFFSGDQFTGIIDFYFSCEDFYAFEIAICFNALCFDGLK
ENLSFNVTKAKKFIDGYSLVRKLSEKEKNNIKVLSQGASLRFLLTRVFDSLNTIEGAMVK
VKDPIEYLKRLEFHKKAKNYEDYFF*
>tcag_1096694536741 /cdnaId=1096694536740 /pepId=1096694536741 /offset=0 /ttable=11 /length=331 /full_length=331 /orientation=0
IQNSRKIKLMAVYTKINQSDLRLIEKNFEIGKIISFSGIKKGIENTNYLIKTNRKKIILT
IFEKRVQKKDLPFFMDLMFGLSKNRIKCPEPIKNKKGKYLFKIKNKTACLVSFLEGKDKN
QLTNKDCFQVGKNAALLHLAAKKLRLYRKNSLSVNSWGPLLNRIDKRINKLSSNLIDTMQ
TDLVDIKKKWPKRIPNGIIHSDLFIDNIFFYKKKYYGFIDFYFSANDFLAYELATCVNAL
CFKKRNKIFILDKRKSSQLIRGYQSVRKLNYKERSNFNTLCRGSALRYLLTRSYDYLNTP
KKALIKIKDPKEYLDKLNFHRKLNSFKDYS*
>tcag_1096673205751 /cdnaId=1096673205750 /pepId=1096673205751 /offset=0 /ttable=11 /length=317 /full_length=317 /orientation=0
MAVYTKLEKEDINNILLNYKLGVLKRFEGIKEGIENTNYYIETEKGKYILTIYEKRVKES
DLPFFSNLMVELSKNGFICPKPILNKDNNYISDINNKKFMISSFLDGRSKNNLSPSECKI
VGNQIAKLHQITKNFKFVRKNDLSVKSWRNIFSQVKDQCNRIHPELPKLIEANLISIEKE
WPKNLPSGIIHADLFSDNIFFKNNKFSGFIDFYFSCNDFYAFEIAICFNALCFEGVKQNL
SFNVTKAKKLMEGYNEVRKISKDEKIALKVLSQGAALRFLLTRVFDYLNTVDNAVVKIKD
PEEYLKRLEFTKMQKV*
>tcag_1096682842855 /cdnaId=1096682842854 /pepId=1096682842855 /offset=0 /ttable=11 /length=313 /full_length=313 /orientation=0
MAVYTKLIKKDISSLINNYQINTIEKFQGIKKGIENTNYLLKTKQNKFILTIFEKRVKKK
DLPFFMNLMEKLNHKKIICPKPLRTKKGTHITNIKTKSACIVTFLEGKDKTILNNKNCFD
VGKNIAKFHKVTAKLKLYRQNSMSIHRLNDLLKTIKFKSNQITPNLKNTLNLCLKDIKNK
WPKNLPQGIIHGDLFIDNIFFNKNKFSGFIDFYFSSNDYLIYEIAICINALCFDKKKNKF
VMNSSKIKNLINGYESIRTLSKKEKDALNVMCRGAALRYLLTRIYDYFNTPITALIKIKD
PMEYLQKLIIHNN
>tcag_1096687054579 /cdnaId=1096687054578 /pepId=1096687054579 /offset=0 /ttable=11 /length=283 /full_length=283 /orientation=0
VETDKGKFILTIYEKRVNNDDLPFFSKLMLELSNKNFICPKPILNKNKKYISDLDTKKFM
LVSYLEGKSKTNLSPNDCNSIGKQAARLHEITKNFNFKRNNDLSVNSWRKIFNQVKDKCN
SIHPDLPKLIETNLKDVEKGWPENLPKGIIHADLFHDNIFFKNNNFSGFIDFYFSCNDFY
AFEIAICFNALCFDGINENLSFNVTKAKKFFDGYNQVRKISNEEKKYIKVLSQGAALRFL
LTRVFDSINTVDDAVVKIKDPIEYLKRLEFHKNSKNFEDYVV*
>tcag_1096669769733 /cdnaId=1096669769732 /pepId=1096669769733 /offset=0 /ttable=11 /length=305 /full_length=305 /orientation=0
MAVYTKISSKDIHLINSKFNIDEIKSFQGIKKGIENTNYLLKTKKEKFILTIFEKRVSNK
EIPFFMKLMDNLNQSKINCPKPLKDKNGNYLIKLKKKTGCIVSFLKGKDKKILNNANCYQ
VGKIVAQIHLISKNFNFFRKNSLSPKNLSSLLKNIKFKSQNNSNLEKFLKNNLEYIKRNW
PSKLPSGIIHGDLFIDNIFFKKDKISGIIDFYFAANDFFMYEIAICINALCFDKKNNRFK
INKQKVKNLIKGYESARKITIKEKKSLNILCRGAAIRYLLTRLYDYSNTPKTALIQIKDP
NEYYX
>tcag_1096665899751 /cdnaId=1096665899750 /pepId=1096665899751 /offset=0 /ttable=11 /length=293 /full_length=293 /orientation=0
INQKEINIINKNFNINKITSFKGIKQGIENTNYLLKSKNKKYILTIFEKRVLQKEIPFFM
KLMDNLNNSKINCPKPLKTTNNKYLIKLKNKTACIVSFLEGKDKKILNINDCYAIGKTIA
RMHVVTNKMKLNRKNSMGIKNLKPLLESIKFKSKNFSNLKVFLKNNLKDINRNWPKQLPK
GIIHGDLFIDNIFFKKNKLSGIIDFYFAANDYFMYEIAICINALCFEHKKRKFQMNHKKI
KNLIKGYESVKKISTKEKESINILCRGAALRYLLTRLYDYSNTPKTALIKIKD
>tcag_1096699255007 /cdnaId=1096699255006 /pepId=1096699255007 /offset=0 /ttable=11 /length=327 /full_length=327 /orientation=0
RKIKLMAVYTRINQSDLSLIEKNFNIGKIVSFSGIKKGIENTNYLIKTNKKKIILTIFEK
RIQKRDLPFFMNLMFGLSKNKIKCPEPIKNKNGKYLFKIKNKTACLVSFLKGKDKNKLKT
NDCFQVGKNAAMLHLAAKKLKLYRKNSLSINSWGPLLSKIDQRINKLSNNLIKTMKTDLV
DIKKKWPKNMPNGIIHSDLFIDNIFFFKKKYYGFIDFYFSANDFLAYELATCVNALCFKK
RNKVFVLDKSKSAQLLRGYQSIRKLTIKEKSNFNTLCRGSALRYLLTRSYDYLNTPKKAL
IKIKDPKEYLDKLNYHRKLNSFKDYG*
>tcag_1096696594453 /cdnaId=1096696594452 /pepId=1096696594453 /offset=0 /ttable=11 /length=323 /full_length=323 /orientation=0
MAVYTKLSEDKLKTFFSKYNLGKLLNYEGIKEGIENTNYFIETEKGKFILTLYEKRVDEK
DLPFFIGLMKNLFDKNFPSPCPIININGNYISEISGKKAAVVSFLEGSAKKVLSPENCYL
VGINTAKLHTISKDLKGKRQNKLSVNSWRKIYSKVEKNCSKIHPNLPKIIDENLNKIEKN
WPKDIPSGIIHADLFPDNIFFKGNDLSGIIDFYFSCNDYYAFEIAICLNALCFEGKKENL
SFNVTKAKRFIEGYSSIRNLSENEKSSLKILCQGAAIRFLLTRVFDFLNLTEGAIVKIKD
PIEYLKRLEFHNSVKNYQDYFF*
>tcag_1096696172859 /cdnaId=1096696172858 /pepId=1096696172859 /offset=0 /ttable=11 /length=296 /full_length=296 /orientation=0
KEIQEGIENTNYYIKTEKGNFILTIYEKRVDEKELPFFIGLMQNLFDANFPSPQPIINKN
GNYITDILNKKAAVVSFLNGQAKQKLTPENCMEVGTFAAKLHTITKNLTGKRKNRLSVSS
WRKIYNNVQKDCSKIHPNLTKIVEKNLDEIENNWPKKLPSGIIHADLFPDNIFFKNNKLT
GIIDFYFSCNDFYAFEIAVCLNALCFEGKKENLSFNVTKAKKFIDGYSKIRALSEDEKKF
MKILCQGAAVRFLLTRVFDYINLTKGALVEIKDPLEYLKRLEFHNSISGYQDYFF*
>tcag_1096683677959 /cdnaId=1096683677958 /pepId=1096683677959 /offset=0 /ttable=11 /length=323 /full_length=323 /orientation=0
MAVYTKLNKVNIEEILSNYSIGKLKDFKGIEDGIENTNYFLSTNNGKFILTIYEKRVQEK
DLPFFSDLMLGLNEANFKCPVPIINNQNKAITKYKNKSLMIVSFLEGKAKSVLNPEDCKA
LGNEVAKMHLITKNFKIKRENDLSIGSWRKIFDQVKDQCIKIHKDLPKLIESNLKDVEKN
WPKNLPNGIIHADLFSDNIFFKDNKFSGIIDFYFSCNDFYALEIAICFNALCFDGPKNNL
SFNVTKAKNFMDGYNQLRKLNDEEKRSIKTLSQGSALRFLLTRVFDALNVVEGAIVKVKD
PIEYLVRLEFHKNSRNVEDYFF*
>tcag_1096701036215 /cdnaId=1096701036214 /pepId=1096701036215 /offset=0 /ttable=11 /length=327 /full_length=327 /orientation=0
IKLMAVFTKIDNQDIIHIEKQFNLGKIEKFSGIKKGIENTNYILKIKNKKYILTIFEKRV
DAKDLPFFMQLMSGLSRFKIKCPNPVKSKNGKFIFKIKNKKACIVSFLDGKDKKELNYKD
CYMVGKHVAKLHKASKKIKLYRKNSLSVSSWPNLLSKINIKIDKLSKGLKNLMKYELYQI
KKTWPKNLPTGIIHCDLFADNIIFYKKKFHGFIDFYFSCNDYLSYELATSVNALCFVKKK
NKYILDKKRCSNLLKGYESIRKLSGSEKKHFNTMCRGSALRYLLTRAYDYLNTPKSAIIK
IKDPKEYIQKLNYHRQINSYKNYIND*
>tcag_1096680344397 /cdnaId=1096680344396 /pepId=1096680344397 /offset=0 /ttable=11 /length=323 /full_length=323 /orientation=0
MAVYTKLSENDLKGFFSKYSIGKIQKYEEIKEGIENTNYFIQAEKGKFILTLYEKRVDEK
DLPFFIGLMKNLFDKKFPSPQPIINKNGNYISEVSNKKAAVVSFLNGKAKQVLNPLDCYE
VGVYTAKLHSITKNLISKRENKLSVKSWREIYNRVKKDCSKIHPNLSNTIEKNLNEIEID
WPQNIPSGIIHADLFPDNIFFNKNKLSGIIDFYFSCNDYYAFEIAICLNALCFEGKNENL
SFNVTKAKKFIDGYSSVRNLTEDEKKSLKVLCKGAAIRFLLTRVFDYLNLIEGAIVKIKD
PVEYLKRLEFHENVKNYNDYFF*
>tcag_1096686845951 /cdnaId=1096686845950 /pepId=1096686845951 /offset=0 /ttable=11 /length=260 /full_length=260 /orientation=0
PFFMKLMDNLNNSKINCPKPLKTKENKYLIKLKNKTACIVSFLDGKDKKILNINDCYAIG
KTIARMHVVTNKIRLNRKNSMGIRNLKPLLESIKFKSKKFSNLKVFLKNNLKDINKNWPK
QLPKGIIHGDLFIDNIFFKKNKLSGIIDFYFAANDYFMYEIAICINALCFDHKKRKFQMN
HKKIKNLIKGYESVKKISTKEKKSINVLCRGAALRYLLTRLYDYSNTPKTALIKIKDPNE
YYQKLLSHNNLSSFKDYLN*
>tcag_1096698282315 /cdnaId=1096698282314 /pepId=1096698282315 /offset=0 /ttable=11 /length=323 /full_length=323 /orientation=0
MAVYTKINSKDLLSLSRDYNLGKIIKSEGIKKGIENTNYLLKTDKKRFILTIFEKRVQKK
DLPFFMNLMEKLNQKKIICPKPLRNSGGKHLSKIQNKPASIVSFLKGKDKTTLDYKNCFD
VGKNIAKFHKAGTKIKLYRQNSMSISKLNGLLKSIRFTSNKITPKLKPVLNVCLRDIKKQ
WPKKLPSGIIHGDLFIDNIFFNKNRFSGFIDLYFSSNDFLMYEIAICINALCFDKKRNSF
VMNNKKIKHLINGYETIRAISKKEKDSLNILCRGAALRYLLTRIYDYYNTPKTALIQIKE
PNEYFQKLIIHNSLNNYKDYYK*
>tcag_1096671419823 /cdnaId=1096671419822 /pepId=1096671419823 /offset=0 /ttable=11 /length=266 /full_length=266 /orientation=0
KKFILTVYEKRVKSEDLPFFSNLMSSLNKSNFKCPAPIINNQNETITDFEGKKLMIVSFL
EGKAKQNLSPLNCKSVGIEVANMHKITSNFKFKRDNDLSVKSWRTLFNSVKDKCSKIHKD
LPKLIEENLGDVEKNWPVNLPRGIIHADLFHDNIFFIKDKFSGIIDFYFSCEDFLAFEIA
ICFNALCFDGLKENLSFNVTKAKHFIDGYTSIRKLSDEEKNNIKVLSQGAALRFLLTRVF
DAINKVEGAIVKIKDPVEYLKRLEFH
>tcag_1096700200289 /cdnaId=1096700200288 /pepId=1096700200289 /offset=0 /ttable=11 /length=325 /full_length=325 /orientation=0
IKLMAVYTKIGLDEINLIEKNFSIGKILNYSGIKKGIENTNYLIKSKKRKFILTIFEKRV
NSRDLPFFMKLMSGLAKSKIKCPKPVENNKGKYLFKLKGKNACLVTFLEGKDKNNLNSKE
CFVIGKNIARLHNSSKKLRIFRKNSLSVNSWGLLLKKISRKINKKFKDLTDNMKIDYIQI
KKLWPKKLPTGIIHCDLFLDNIFFYKGHFHGFIDFYFSSNDYYAYDLAICVNALCFNKKN
NKFIMNKNKSSNLLKGYQSIRKLTKLEKNSFNTLCKGSALRYLLTRSYDYLNTPKTAIIK
IKDPKEYIQKLDFHKNLNSFKDYC*
>tcag_1096696353539 /cdnaId=1096696353538 /pepId=1096696353539 /offset=0 /ttable=11 /length=327 /full_length=327 /orientation=0
IIKKMAVYTKLSKNQLDEFFSKYSLGKLLNYSEIKEGIENTNYLIKTEKGKFVLTLYEKR
VEHSDLPFFISLMKNLFDKKFPSPNPIININGNYITEISGKKATVASFLSGISKKNLSPE
NCYEVGIHAAKLHLITKDLSGKRENKLSINSWRKIYDKVKKDCSKIHPNLTLAIEKNLQE
IEKNWPKNIPSGIIHADLFPDNIFFKNEKLSGIIDFYFSCNDFYAFEIAVCLNALCFEGK
NENLSFNVTKAKKFINGYSSVRDLSENEKQSLKILCQGAAIRFLLTRVFDYLNITEGAVV
KIKDPVEYLKRLEFHNSVKNYQDYFF*
>tcag_1096681281955 /cdnaId=1096681281954 /pepId=1096681281955 /offset=0 /ttable=11 /length=322 /full_length=322 /orientation=0
MAVYTKINSKDLLSLSRDYKLGKIIKSEGIKKGIENTNYLLKTNKKKFILTIFEKRVQKK
DLPFFMNLMEKLNQKKIICPKPLKNSSDKHLSRIQNKPASIVTFLKGKDKATLNYKNCFD
IGKNIAKFHKAGTRIKLYRQNSMSINKLGGLLKSIKFTSNKIAPKLKPTLNVCLKDIKNQ
WPKKLPIGIIHGDLFIDNIFFNKNKFSGFIDFYFSSNDFLMYEIAICVNALCFDKKRNSF
VMNNKKIKYLIDGYETIRTISKKEKDSLNILCRGAALRYLLTRIYDYFNTPKTALIQIKE
PNEYFQKLIIHNNLNSYKDYYK
>tcag_1096666094971 /cdnaId=1096666094970 /pepId=1096666094971 /offset=0 /ttable=11 /length=296 /full_length=296 /orientation=0
NEKDIISINDQFEMEKIIHFKGIKKGIENTNYLLKTKKNKFILTIFEKRVSDKEIPFFMK
LMDLLNNSNINCPKPLKSKNGSHLIKLKNKKACIVSFINGKDKIKLNLKNCHEVGKVIAN
IHQITKKIKISRKNSMGIKELGPLLKSIKFKSKKFSNLQKFLTNNLKEIKKNWPTKLPKG
IIHGDLFIDNIFFNKDKLSGIIDFYFAANDIFMYEIAICINALCFDHKNSKFEMNKQKIK
KLIRGYESVKKISLKEKKSLNILCRGAAMRYLLTRLYDYSNTPKTALIKIKDPNXX
>tcag_1096697513041 /cdnaId=1096697513040 /pepId=1096697513041 /offset=0 /ttable=11 /length=323 /full_length=323 /orientation=0
MAVYTKINSKDLLSLSRDYKLGKIIKSEGIKKGIENTNYLLKTSKKKFILTIFEKRVQKK
DLPFFMNLMEKLNRKKIICPKPLKNIDGKYLSKIQNKPSGVVTFLKGKDKVTLNYKNCFD
VGKNIAKFHKAGTRIKLYRQNSMSINKLDGLLKSIKFTSSKIAPKIKPTLNVCLKDIKNQ
WPKKLPSGIIHGDLFIDNIFFNKNKFSGFIDFYFSSNDFLMYEIAICINALCFDKKKNSF
VMNNKKIRYLIDGYETIRAISKKERDSLNILCRGAALRYLLTRIYDYFNTPKTALIQIKE
PNEYFQKLIIHNNLNGYKDYYK*
>tcag_1096681041115 /cdnaId=1096681041114 /pepId=1096681041115 /offset=0 /ttable=11 /length=281 /full_length=281 /orientation=0
LSVNKKKFILTLYEKRVKTNDLPFFSDLMTSLNNASFKCPIPIKNSQKKTVSDFNGKKMM
IVSFLEGSPKQNLSPENCKSIGAEVAKMHELTKKLSLKRQNDLSVNSWRRLFNSVKDECS
KIHKDLPRLIEENLRDVEQNWPKNLPKGIIHADLFHDNIFFLGEKFTGIIDFYFSCEDFY
AFEIAICFNALCFDGLKENLSFNVTKAKKFVDGYSSIRGLSDQEKNNIKVLSQGASLRFL
LTRVFDALNKIEGAMVKVKDPIEYLKRLEFHKKTKDFEDYF
>tcag_1096694493755 /cdnaId=1096694493754 /pepId=1096694493755 /offset=0 /ttable=11 /length=289 /full_length=289 /orientation=0
EGVENTNYFINTLEQDYILTIYEKRVDENDLPFFINLLSNLSENKFPCPKPIANKNNEKI
NKIKNKNAALVTFLHGQSKNKITSEECFEIGKITAQLHEITKKFNISRKNNLSIESWQNI
FEKIVKQKIDLDETIIKKTKNYLNFLKDKWPKNLPQGIIHADLFPDNIFFTKNKVSGIID
FYFACNDFFAYEIAICINSICFDNNSTFNMTKAKNLIDGYSSIRTLGEEEKKFLPILSMG
AAMRFFLTRLHDFYHTDNKAEVKIKDPFEYFKKIEFHSTIKNFNEYFI*
>tcag_1096672369699 /cdnaId=1096672369698 /pepId=1096672369699 /offset=0 /ttable=11 /length=270 /full_length=270 /orientation=0
KRVKSADLPFFSELMSSLNKANFKCPAPIANNENKTITNFEGKKLMIVSFLEGKAKQNLS
PTNCKSIGSEVAKMHELTKSLKVNRQNDLSINSWRNLFNSVKDKCENIHKDLPRLIEENL
NDVEKNWPKNLPRGIIHADLFHDNIFFIKDKFSGVIDFYFSCEDFFAFEIAICFNALCFD
GLKSNLSFNVTKAKNFIDGYTSVRKLTDDELKSIKVLSQGAALRFLLTRVFDALNKVEGA
MVKIKDPMEYLKRLEFHKNSKSYEDYFFK*
>tcag_1096694947511 /cdnaId=1096694947510 /pepId=1096694947511 /offset=0 /ttable=11 /length=303 /full_length=303 /orientation=0
IKLKMAVYTKINQKEINIINKHFNIDKIISFKGIKQGIENTNYLLKSKKKKYILTIFEKR
VLQKEIPFFMNLMDNLNNSKINCPKPLKTKENKYLIKLKNKTACIVSFLEGKDKKILNLN
DCYATGKTIAQMHMVTNKMRLNRKNSMGIRNLKPLLESIKFKSKKLSNLKVFLTNNLKDI
NKNWPKQLPRGIIHGDLFIDNIFFKKNKLSGIIDFYFAANDYFMYEIAICINALCFDHKK
RKFQMNHKKIKNLIKGYESVKKISIKEKKSINILCRGAALRYLLTRLYDYSNTPKTALIK
IKD
>tcag_1096682441669 /cdnaId=1096682441668 /pepId=1096682441669 /offset=0 /ttable=11 /length=327 /full_length=327 /orientation=0
LMAVFTKINTNDISYIENQFNLGKIKIFKGIKKGIENTNYLIRTKNKKYILTIFEKRIHG
GCKYRDLTFFMKLMSKLSKLKIKCPEPVRNKKGSYIFKLKNKNACIVSFLEGKDKKQLSV
NNCYSVGKNIAKLHITSKKIKLFRKNSLGINSWKPLLNKIDSKINKLSKNLIDNMETELK
YIKKKWPSKLPAGIIHSDLFIDNIFFYKKRFYGFIDFYFSSNDFLAYELATCVNALCFKK
KKNTFVLDKKKSSKLLKGYQSLRKLTPAEKNSFNVLCRGSALRYLLTRSFDYLNTPKSAI
IKIKNPREYIQKLTFHSNLYSFKEYL*
>tcag_1096697301975 /cdnaId=1096697301974 /pepId=1096697301975 /offset=0 /ttable=11 /length=323 /full_length=323 /orientation=0
MAVYTKLDKGNIEEILSNYSIGKLKEFRGIEEGIENTNYFLIVDNKKYILTIYEKRVKEK
DLPFFSELMSSLNKAGFKCPIPIENNNKKTIFNYKNKNLMIVSFLEGKAKNILSPDDCES
VGREISKMHEITKNFKIQRKNNLSINSWRKIFDQIKDKCVEIHKDLPLLIESNLKDVEKN
WPKDLPRGIIHADLFSDNIFFKDNNFNGIIDFYFSCNDFYALEIAICFNALCFDGPKNNL
SFNTTKAVSFMNGYNQLRKLDSNEKKYIKVLSQGSALRFLLTRVFDALNTVEGAIVKIKD
PMEYLVRLEFHKNSKNFEDYFF*
>tcag_1096675718385 /cdnaId=1096675718384 /pepId=1096675718385 /offset=0 /ttable=11 /length=321 /full_length=321 /orientation=0
IMAVYTKLEHKEVDRFLEQYDINNFKDFKEITEGVENTNYLIKTSGQDYILTIYEKRVDE
NDLPFFIKLLSILSENNFPCPKPIPNKNNEKINKIKNKNAALVTFLNGHSKTRITIEDCF
EIGKITAQLHEITKKFNIYRKNNLSIESWQSIFDKIIKQKIDLDESIIKKTKNYLNFLKD
KWPKELPQGIIHADLFPDNIFFTNNKVSGIIDFYFACNDFFAYEIAICLNSICFDNNSTF
NMTKAKNLIDGYSSTRELSEDEKKYLPILSMGAAMRFFLTRLYDFYHTDNKANVKIKDPF
EYLKKIEFHSTIKNFNEYFI*
>tcag_1096693391793 /cdnaId=1096693391792 /pepId=1096693391793 /offset=0 /ttable=11 /length=288 /full_length=288 /orientation=0
LEKNYNLGKIIHFKGIKKGIENTNYLLKTKDKKFILTLFERRVHKKDLPFFMNLMDKLTK
YKINCPKPQKNKRGSFLIKIKNKTASIVSFVEGKDKLKLNPKNCYEIGKNIAKFHRASKK
IKLYRKNSLSLKDWPKLLNKIGNKSKIISPNLSSLMKNSLLQIKNKWPKNLPFGIIHADL
FIDNIFFKKNKFHGYIDFYFACNDFLMYEIAICINALCFDKKNNKFVFNKKKSKNLIKGY
SKIRKFSDKEKKSLNVLCKGAALRYLLTRTYDYLNTPKSAVIKIKNXX
>tcag_1096691540099 /cdnaId=1096691540098 /pepId=1096691540099 /offset=0 /ttable=11 /length=278 /full_length=278 /orientation=0
FILTLYEKRVNPKDLPFFINLMTHLAESGLPCPVPVKRKDGSTLSNIAGRPAAIISFLEG
LSLRRPEAVHCHALGASMAEMHLAAQQFGMTRANNLSIDAWPELYETSRNNAETLHAGLT
ELIDGELARLKEHWPNADATLPRGIIHADLFADNVFFIGDKLSGIIDFYFACSDMMAYDL
AIVLNAWCFETDTSFNITKARALMDGYNSVRKLTQEEIEALPILAAGAAMRFLLTRLHDW
FAPQEGALVKPKNPLDYLHRLRFHKKTKSAAEYGVEL*
>tcag_1096697347703 /cdnaId=1096697347702 /pepId=1096697347703 /offset=0 /ttable=11 /length=330 /full_length=330 /orientation=0
IAQAISCLMAVYTHLSDKEIRNFLTEYDIGQLLDFSEIAEGVENSNFLLTTSSDKYILTL
YEKRVDPHDLPFFLKLLSHLANAGLSCPLPVKGIDGNALRTLGGKPAAIVTYLQGSWPRQ
TTLDHCKALGSAMAIMHEFGKSFQGTRTNALTLTAWRPLLDSCRLHEWEIYNNLFNELNR
ELNWLEANWPKSLPSGIIHADLFPDNVFFKDDNLSGIIDFYFACNDFLAYDIAVCINAWC
FDENELFDLEKSSCILSAYTEIRTLSKEEIASLPVLIRGSAIRFLLTRLYDWLNHPEDAL
VKPKDPMSYLKKLRFHQQLSDASDYGAEI*
>tcag_1096676614729 /cdnaId=1096676614728 /pepId=1096676614729 /offset=0 /ttable=11 /length=321 /full_length=321 /orientation=0
IMAVYTKLEHQEVKQFLEQYNISNFKDYKGITEGVENTNYLIKTLNEDFILTIYEKRVDE
NDLPFFIKLLSNLSENRFPCPKPIANKNDEKINKIKNKNAALVTFLKGQSKNKITNDDCF
EIGKITAQLHVITKTFNIYRRNNLSIQSWKNIFEKTIKQKNDLDESIIKKTKKYLNFLEN
EWPKNLPEGIIHADLFPDNIFFTNNKVSGIIDFYFACNDFFAYEIAICINSICFDNNSTF
NMTKARNLIDGYSSIRTLGDDEKKYLPILSMGAAMRFFLTRLYDFYHTDNKADVKIKDPF
EYLKKIEFHSTIKNFNEYFI*
>tcag_1096678624879 /cdnaId=1096678624878 /pepId=1096678624879 /offset=0 /ttable=11 /length=320 /full_length=320 /orientation=0
VYTKINNSELRGFLSQYSLGDLISFSEIAEGVENSNFLVQTTEGQFILTLYEKRVNPDDL
PFFLGLLSHLSENNFVCPVPVEKKDGRVLNDLNGRPAALVTFLEGASPKVITVTHCKALG
VSMAKLHRAGNNFKIHRENSLSVKQWRPLLDSCDLLNKPTYIKLYNELNEEINWLETNWP
KGLPMGIIHADLFPDNVFFLDNVLSGIIDFYFACTDFLAYDLATSINAWCFNSDETFNAK
KSKALVDAYQTQRPLSSNEIAYFQVLVRGSAIRFLLTRLNDWLNHPDDALVRPKDPMSYL
KKLNFHQQVESPKQYGFIL*
>tcag_1096700001915 /cdnaId=1096700001914 /pepId=1096700001915 /offset=0 /ttable=11 /length=326 /full_length=326 /orientation=0
MAIFTKINTNDISYIENQFNLGKIKKFKGIKKGIENTNYLIRTKNTKYILTIFEKRIHGG
CKYNDLTFFMKLMSKLSKLKIKCPNPIRNKKGSYIFKLKNKNACIVSFLEGKDKKQLSIN
DCYAVGKNIAKLHILSKKIKLFRKNSVGIDSWKPLLNKIDSKINKLSKNLIDNMENELKY
INKKWPNKLPSGIIHSDLFIDNIFFYKKRFYGFIDFYFSSTDFLAYELATCINALCFKKK
SSFVLDKEKSSKLLKGYQSLRKLTLAEKNSFNVLCRGSALRYLLTRSFDYLNTPKSAIIK
IKDPREYIQKLTFHSSLYSFKDYLK*
>tcag_1096680467631 /cdnaId=1096680467630 /pepId=1096680467631 /offset=0 /ttable=11 /length=321 /full_length=321 /orientation=0
IMAVYTKLEHQEIEQFLEQYNISNFKDYKGITEGVENTNYLIKTLKQDFILTIYEKRVDE
NDLPFFIKLLSSLSENKFPCPKPIANKNHEKINKIKNKNAALVTFLNGQSKNKITNDDCY
EIGKITAQLHEITKTFNIYRKNNLSIQSWKNIFEKTIKQKIDLEETIIKKTKKYLDLLED
QWPKNLPEGIIHADLFPDNIFFINNKVSGIIDFYFACNDFFAYEIAICINSICFDNNSTF
NMTKARNLIDGYSSVRNLGDDEKKYLPILSMGAAMRFFLTRLYDFYHTDNKADVKIKDPF
EYLKKIEFHSTIKNFNEYFI*
>tcag_1096673355999 /cdnaId=1096673355998 /pepId=1096673355999 /offset=0 /ttable=11 /length=261 /full_length=261 /orientation=0
IPFFMKLMDRLNNLNFNCPKPLRNSNGHYLFKLKNKTACIVSFLKGKDKKILNIKNCYNV
GKMVAAMHTSTKKIKLYRRNSMGVKNLNSLFNSIKFKSKKFTNVEKFLKKNFIEIKKRWP
KKLPNGIIHGDLFIDNIFFRNNKLSGVIDFYFAANDFYMYEIAICINALCFDKNKTKFSI
NKSKVKNLIKGYESIKKISHREKKSLNILCRGAAMRYFLTRLYDYANTPKTALIKIKDPR
EYYQKLVIHNNLKTYKDYLN*
>tcag_1096686013619 /cdnaId=1096686013618 /pepId=1096686013619 /offset=0 /ttable=11 /length=332 /full_length=332 /orientation=0
IQCSKKIKLMAVYTKINHSDILSINKNFPIEKITSFVGIKKGIENTNYLLKTKNNKYILT
IFEKRVANKDVPFFMKLMDLLNSKKINCPKPIKNLEDEYLIKIKGKLACIVTFLDGKDKK
VLTTNNCYQVGMIIGKMHKITNKFKIKRENSMGMKNMPKLLKSINFKKIKFAKNIKQNLE
KTQIEINKKWPANLPQGIIHGDLFIDNIFFKKNKISGIIDFYFASSEYYMYEVAICINAL
CFDLKNNQFKINKHKINSLIKGYEKVRKFTSKEKRNLNILCLGSAFRYLLTRLYDFSNTP
KTALIKIKDPKEYYQKLLAHKQLKTFKDYLN*
>tcag_1096680101877 /cdnaId=1096680101876 /pepId=1096680101877 /offset=0 /ttable=11 /length=326 /full_length=326 /orientation=0
IRYKCLMAVYTDINKNELDSFLALYNIEEIVKFTGIKEGVENSNFLLEGNSAKYILTIFE
KRTDENDLPFFFNLMNHLNDNEIKCPQVIKDKSNKLYNFIKDKPAVITSFLNGMSIKKIA
PKHCGELGENLAKFHLASNKLEIKRDNTLGIKDLNKLVIEINKLNLKEYANLISIINSEY
DYLKDEIPFNLPSGIIHADLFPDNVFFIEDQLSGIIDFYFACNDYYAYELAICINAWCFE
RNNEFNVSKAKSFLHQYNSIRKISADELKALPTLARAAALRFLLTRLYDKIHHNKNDLVS
TKDPKEYYEKLKFHQTVKNVSEYGL*
>tcag_1096691356315 /cdnaId=1096691356314 /pepId=1096691356315 /offset=0 /ttable=11 /length=276 /full_length=276 /orientation=0
IIYFKGIKKGIENTNYLLKTKNKKFILTIFEKRVQKKDLPFFMNLMEKLSKYKINCPKPQ
RNKNRSFLIKIKNKTGSIVSFVEGKDKLKLSPKNCYEIGKNIGKLHKASKKIKLYRKNSL
SLNEWPKLLSKIGNKSKIISPNLSNLMKNSLLKIKNKWPKNLPYGIIHADLFIDNIFFKK
NKFHGYIDFYFACNDFLMYEIAICINALCFDKKNNKFIFNKKKSTNLIRGYSKIRKFSDK
EKKYLNVLCRGAALRYLLTRTYDYLNTPKNAVIKIK
>tcag_1096676332393 /cdnaId=1096676332392 /pepId=1096676332393 /offset=0 /ttable=11 /length=326 /full_length=326 /orientation=0
IRYKCLMAVYTDINKNELDSFLALYNIEEIVKFTGIKEGVENSNFLLEGNSAKYILTIFE
KRTDENDLPFFFNLMNHLNDNEIKCPQVIKDKSNKLYNFIKDKPAVITSFLNGISIKKIA
PKHCGELGENLAKFHLASNKLEIKRDNTLGIKDLNKLVIEINKLNLKEYDNLISIINNEY
DYLKDEIPFNLPSGIIHADLFPDNVFFIEDQLSGIIDFYFACNDYYAYELAICINAWCFE
RNNEFNVSKAKSFLHQYNSIRKISADELKALPTLARAAALRFLLTRLYDKIHHNKNDLVS
TKDPKEYYEKLKFHQTVKNVSEYGL*
>tcag_1096701085889 /cdnaId=1096701085888 /pepId=1096701085889 /offset=0 /ttable=11 /length=326 /full_length=326 /orientation=0
IRYKCLMAVYTDINKNELDSFLALYNIEEIVKFTGIKEGVENSNFLLEGNSAKYILTIFE
KRTDENDLPFFFNLMNHLNDNEIKCPQVIKDKSNKLYNFIKDKPAVITSFLNGISIKKIA
PKHCGELGENLAKFHLASNKLEIKRDNTLGIKDLNKLVIEINKLNLKEYDNLISIINNEY
DYLKDEIPFNLPSGIIHADLFPDNVFFIEDQLSGIIDFYFACNDYYAYELAICINAWCFE
RNNEFNVSKAKSFLHQYNSIRKISADELKALPTLARAAALRFLLTRLYDKIHHNKNDLVS
TKDPKEYYEKLKFHQTVKNVSEYGL*
>tcag_1096683195039 /cdnaId=1096683195038 /pepId=1096683195039 /offset=0 /ttable=11 /length=293 /full_length=293 /orientation=0
MAIYTKISSKDILLIEKNYNLGKIVSFKGIKKGIENTNYLLKTKDKKLILTLFERRVHKK
DLPFFMNLMDKLSKYKINCPKPQKSKRGSFLIKIKNKTASIVSFVEGKDKLKLNPKNCYE
IGKNIAKFHRASKKIKLYRKNSLSLKDWPKLLNKIGNKSKIISPNLSSLMKNSLLQIKNK
WPKNLPNGIIHADLFIDNIFFKKNKFHGYIDFYFACNDFLMYEIAICINALCFDKKNNKF
TFNKKKSKNLIKGYSKIRKFSDKEKKSLNVLCRGAALRYLLTRTYDYLNTPKK
>tcag_1096693021203 /cdnaId=1096693021202 /pepId=1096693021203 /offset=0 /ttable=11 /length=258 /full_length=258 /orientation=0
FMKLMDNLNNSKINCPKPLKTRNNKYLIKLKNKTACIVSFLEGKDKKILNINDCYTVGKT
IARMHAVTSNMKLNRKNSMGINNLKPLLESIKFKSKKFSNLKVFLKNNLKDINRYWPKQL
PKGVIHGDLFIDNIFFKKNKLSGIIDFYFAANDYFMYEIAICINALCFDHKKRKFHLNKK
KIKNLIKGYESIKKISLKEKKSINILCKGAALRYLLTRLYDYSNTPKTALIKIKDPNEYY
QKLLSHNNLSSFKDYLN*
>tcag_1096684153075 /cdnaId=1096684153074 /pepId=1096684153075 /offset=0 /ttable=11 /length=326 /full_length=326 /orientation=0
MAVYTDVSDEELAEFFAQYDLGDVLSCKGIAEGVENSNYLVVTSEGPHILTLYEKRVRPE
DLPFFVGLMEHLASRDIACPTPIAARDGEALRELCGRPAAVISFLPGMWPRRIQPHHCQG
LGKALAEMHLAAADFPLTLPNGFGLTEWQRLAAECSGEADQVQAGLCDIIRAELDFLGEN
WPKDLPQGVIHGDLFPDNVFFRQEELSGLIDFYFACNDQLAYDVAICLNAWCFENDLSFN
VTKAAKLLRNYNRTRPLSADELSALPILARGSALRFLLTRLYDWLNHPEGALVTPKNPLD
YLGRLKFHQQVRHADEYGLALATAT*
>tcag_1096697813367 /cdnaId=1096697813366 /pepId=1096697813367 /offset=0 /ttable=11 /length=321 /full_length=321 /orientation=0
MAVYTTVDDLTLAAFLSAYDLGNVLSFAGIAEGVENSNYLLRTDKAHYILTLYEKRVDAN
DLPFFMEVMTHLASKGMSCPLPVAARDGSILQELMGRPCAVFSFLDGTSSRYPNREKCRA
LGASLAEMHLHASGVTRRRPNALGPQSWQPLLDSVGVRADEIAPSMQAMTQTRLDSILES
WPKDLPQGVIHADLFPNNVLFMGDHLTGVIDFYFACDDILAYDIGICLNSWCFEADGSFN
MTKSRSLIRGYQTIRPLSDAEIAAIPVLAAGSAMRFFLTRLYDWLHTPKDALVSPKDPME
YWSILQFHQSVSGVGAYGFD*
>tcag_1096681012597 /cdnaId=1096681012596 /pepId=1096681012597 /offset=0 /ttable=11 /length=332 /full_length=332 /orientation=0
ISTQLNISYKCIMAVYTDISDNELSNFLDKYNIEEIIKFTGIKEGVENSNYLLEGVKEKY
ILTIFEKRTNENDLPYFFELMNHLNSSKIKCPQVLEDKANNLYNSIKNKPAVITSFLEGK
SISNIAPKHCSELGYNLAKFHLSSNELNITRENALGIKDFKNLVNSIKDQNGNKYEDLLK
VINHEYDYLNKSMTLDLPSGIIHADLFPDNVFFIDDKLSGIIDFYFACNDYYAYELAICI
NAWCFERDNQFNISKAKSFLRQYNSVREIGTSELISLPILCRAAALRFLLTRLYDEIHHN
ENDLVTSKDPLEYYDKLRFHQSVKNVSEYGL*
>tcag_1096674133131 /cdnaId=1096674133130 /pepId=1096674133131 /offset=0 /ttable=11 /length=295 /full_length=295 /orientation=0
MAVYTKINQKEINTINENFNIEKIINFKGIKQGIENTNYLLKSKKKKYILTIFEKRVLQK
EIPFFMKLMDNLNSSKINCPKPLKTKNNKYLIKLRNKTACIVSFLEGKDKKILKTNDCYT
IGKTIARMHVVTKKMKLNRKNSMGIRNLKPLLESIKFKSKKFSNLKIFLKNNLNDINKNW
PKQLPKGIIHGDLFIDNIFFKKKKLSGIIDFYFAANDYFMYEIAICINALCFDHKKGKFK
MNNNKIKNLIKGYESVKKISLKEKKSINTLCRGAALRYLLTRLYDYSNTPKTAXX
>tcag_1096691645585 /cdnaId=1096691645584 /pepId=1096691645585 /offset=0 /ttable=11 /length=254 /full_length=254 /orientation=0
KRVSKKELPFFLNLMDKLNKSKINCPKPQTKKDGSYLINFKNKAACIVSFLNGKDKKTLN
FKNCYDIGKMVAEMHQSTKKINLSRKNSMGVRNLNPLLKSIRFKSKKFTNLEKFLKNNFK
DIKTKWPKNLPNGIIHGDLFIDNIFFKNNRLSGVIDFYFAANDYLMYEIAICVNALCFDK
KKSKFVLNKKKVKNLIKGYEKIRKISIKERKSLNILCRGAAIRYFMTRLYDYSNTPKTAL
IKIKDPREYYQKXX
>tcag_1096684784035 /cdnaId=1096684784034 /pepId=1096684784035 /offset=0 /ttable=11 /length=261 /full_length=261 /orientation=0
IPFFMKLMHQLNDLKIRCPKPLKNRDGKYLFKIKNKVACVVSFLDGKDKKNLSLKNCYDV
GKTVAQMHSSSKKIKLFRKNSMNIKNLNPLLKSIKFKSKKFVNLEKFLKSNFREINNKWP
KKLPNGIIHGDLFIDNIFFKKNKISGIIDFYFAANDYFMYEIAICINALCFDKKKSQFKL
NKKKVKNLIRGYEGIKKISGIEKKSLNILCRAAAMRYFLTRLYDYTNTPKTALIKIKDPR
EYYQKLIIHNNLKNYRDYLV*
>tcag_1096681289239 /cdnaId=1096681289238 /pepId=1096681289239 /offset=0 /ttable=11 /length=325 /full_length=325 /orientation=0
MAVYTEIDSNTLVEFAAQYPLSQVDEFKGITAGVQNSNFLLTTADAKYILTIYESSANGV
SAADLPFFLGLMLHLSAQGLSCPVPLARKDGELISTIKNKPAALVSFLEGRSVKTPRPEH
CRALGAAMAQMHLAGDGFELKRPNNHGLGNWQALFERCHSRADEVSPDLTRAMERELTRL
KENWPDNLPTGIIHADLFPDNVFFMQGDMSGLIDFYFACNDFYAYDLAIALNAWCFEADA
TFNVTKARALLSGYQNLRPLAPEEIDAMPILGAGAAMRFLTTRLFDWLNQVDGAQVEPKN
PNDFLRRLRFHRSATRPADYGLTL*
>tcag_1096677641429 /cdnaId=1096677641428 /pepId=1096677641429 /offset=0 /ttable=11 /length=295 /full_length=295 /orientation=0
MAVYTKINKKDISYINKKFNDEKFLSFKGIKQGIENTNYLLKTKKKRYILTIFEKRVSKR
EIPFFMKLMHRLNTSKINCPKPLKNKNGKYLLKLKKKTACIVSFLQGKDKKILNLKNCYD
VGKTIAKMHLYTNKIKLFRKNSMGVKNLNPLLKSIKFKSKKFSNIDKFLKVNFDDIKKKW
PKNLPSGIIHGDLFIDNIFFKKNKLSGIIDFYFAANDYFMYEIAICINALCFDKKGSKFK
INKNKIKNLIKGYENIKNISLKEKKSLNVLCRGAAMRYFLTRLYDYINTPKTAII
>tcag_1096684141553 /cdnaId=1096684141552 /pepId=1096684141553 /offset=0 /ttable=11 /length=327 /full_length=327 /orientation=0
MAVFTKINNIDIAYIENQFNLGKIKIFKGIKKGIENTNYLIRTKNNKYILTIFEKRIHGG
CKYNDLAFFMKLMSKLSKLRIKCPNPIKNKKGSYIFRLKNKNACIVSFLEGKDKKQLSVN
DCYTVGKNIAKLHIASKKIKLFRKNSVGIKSWKPLLNKIDNRINRLSKNLIDNMSTELKY
IKKNWPNKLPSGIIHSDLFIDNIFFYKKRFYGFIDFYFSSTDYLTYELATCVNALCFKKQ
KYKFVLDKEKSSKLLKGYQSLRKLTPSEKNSFNVLCRGSALRYLLTRSFDYLNTPKSAII
NIKDPREYIQKLTFHSDLYSFKDYLK*
>tcag_1096670683257 /cdnaId=1096670683256 /pepId=1096670683257 /offset=0 /ttable=11 /length=294 /full_length=294 /orientation=0
IKMAVYTKINKKDISYINKKFEVDKIIKFKGIKQGIENTNYLLKSKNSKFILTIFEKRVS
QKEIPFFMKLMDKLNNFKINCPKPLKNKSGNYLIKIKNKTACIVSFLKGRDKKKLNLKNC
YDIGKLIAQMHLSSKKIKLFRKNSMGIKNLNPLLNNIKFKSKRFINLEKFLRNNFKDIKK
EWPAGLPNGIIHGDLFIDNIFFKNNKLSGIIDFYFAANDYFMYEIAICINALCFDKKKSK
FLINKNKVKNLIKGYESIRKTSKKEKKSLNILCRGAAMRYFLTRLYDYTNTPKT
>tcag_1096684940923 /cdnaId=1096684940922 /pepId=1096684940923 /offset=0 /ttable=11 /length=307 /full_length=307 /orientation=0
IAERTQLMAVYTKLNQNKIEKILSNYKLGKLDSFKGIEEGIENTNYLLSVNKKKFILTIY
EKRVKSSDLPFFSDLMSSLNKANFKCPAPISNINNETITNFEGKKLMIVSFLEGKAKQNL
SPVNCKSIGSEIAKMHELTKNFKLKRQNDLSVNSWRKLFNSVKDKCENIHKDLPRLIEEN
LNDVEKNWPKNLPSGIIHADLFQDNIFFIQDKFSGVIDFYFSCEDFFAFEIAICFNALCF
DGLKSNLSFNVTKAKSFIDGYTSIRKLSHEELNNIKVLSQGAALRFLLTRVFDALNKVEG
AIVKIKD
>tcag_1096677181275 /cdnaId=1096677181274 /pepId=1096677181275 /offset=0 /ttable=11 /length=260 /full_length=260 /orientation=0
PFFMKLMEYLNKERISCPKPLKDKKGKYLIKLKNKTACIVSFLDGKDKKKLSSNDCLKIG
KIVARMHSATKKISFSRKNSMGIKNLRPLLRSIKFKSKKFSNLEKFLSYNLNNIQKNWPK
KLPNGIIHGDLFIDNIFFKNDKLTGIIDFYFAANDYLMYEIAICVNALCFDSHNRKFKIN
KKKIKSLIKGYESIRKISNNEKKSFNTLCKGAAIRYLLTRLYDYSNTPKTALIQIKNPNE
YYQKLITHNNLNSFKDYLI*
>tcag_1096699732019 /cdnaId=1096699732018 /pepId=1096699732019 /offset=0 /ttable=11 /length=269 /full_length=269 /orientation=0
IIHFKGIKKGIENTNYLLKTKNKKFILTLFEKRVQKKDLPFFMNLMDKLSKYKINCPKPQ
RNKKGSFLIKIKNKTGSIVSFVEGKDKLKLSPKNCYEIGKNIAKLHRASKKIKLYRKNSL
SLKEWPKLFNKIGNKSKIVNPNLNKLMKNSLLQIKNKWPKNLPYGIIHADLFIDNIFFKK
NKFHGYIDFYFACNDYLMYEIAICINALCFDKRNNKFIFNKKKSTNLIRGYSKIRKLSDK
EKKSLNVLCKGAALRYLLTRTYDYLNTPK
>tcag_1096678208909 /cdnaId=1096678208908 /pepId=1096678208909 /offset=0 /ttable=11 /length=292 /full_length=292 /orientation=0
MAVYTKINQKEINIINENFNIDKVISFKGIKQGIENTNYLLKSNKKKYILTIFEKRVLQK
EIPFFMKLMDNLNSSKINCPKPLKTKNNKYLIKLKNKTACIVSFLEGKDKKILNINDCYA
VGKTIARMHVITNKMNLNRKNSMGIMNLKPLLESIKFKSKKFSNLKIFLKNNLKEINKNW
PKQLPKGIIHGDLFIDNIFFKKNKLSGIIDFYFAANDYFMYEIAICINALCFEHKKRKFE
MNNKKIKKLIKGYESVKKISFKEKKSINILCKGAALRYLLTRLYDYSNTPKT
>tcag_1096678972435 /cdnaId=1096678972434 /pepId=1096678972435 /offset=0 /ttable=11 /length=292 /full_length=292 /orientation=0
MAVYTKISKKDISYINRKFDIEKILEFKGIKQGIENTNYLLKSKNKKFILTIFEKRVSKK
ELPFFMNLMDKLNKSKINCPKPQTKKGGGYLINLKNKAACIVSFLNGKDKKSLNFKNCYE
IGKMIAEMHQSTKKMNLTRKNSMGVRNLNPLLKSIRFKSKKFTNVEKFLKNNFKDIKTKW
PKNLPNGVIHGDLFIDNIFFKNNKLSGVIDFYFAANDYFMYEIAICVNALCFDKKKSKFV
LNKKKIKNLIKGYEKIRKISVKERKSLNILCRGAAIRYFMTRLYDYSNTPKT
>tcag_1096699216281 /cdnaId=1096699216280 /pepId=1096699216281 /offset=0 /ttable=11 /length=330 /full_length=330 /orientation=0
MAVYTKVDDTALNRFLAIYDIGEVLSFAGIAEGVENSNYLLRTTKAHFILTLYEKRVDAD
DLPFFIELMTHLSANGMNCPVPVAARDGQILHELAGRPCALFSFLDGTFSRFPNQAKCEA
LGSSLAWLHVKAQSVCRRRANSLGPASWTPLLFSIGSDANILADGMQQTINRRLEQILSD
WPSDLPYGIIHADLFPNNVLFVGDRLTGIIDFYFACEDILAYDIGICLNSWCFEADGSFN
MTKSRALIQGYESVRRLSVAEKQAIPVLSAGSAMRFFLTRLYDWIHTPKDALVSPKDPME
FWTILRFHQSVSGVSAYGLDLSPTDGEML*
>tcag_1096671845537 /cdnaId=1096671845536 /pepId=1096671845537 /offset=0 /ttable=11 /length=264 /full_length=264 /orientation=0
EDLPFFSNLMSSLNKSNFKCPAPIINKQNKTITDFEGKKLMIVSFLEGKAKKNLSPDNCK
SIGIEVAKMHEITKNFKIQRHNDLSVKSWRGLFDSVKDKCSNIHKDLPKLIEENLEGVEK
NWPKDLPRGIIHADLFHDNIFFIQDKFSGIIDFYFSCDDFFALEIAICFNALCFDGLKEN
LSFNVTKAKNFVDGYTSIRKLTSEEKRNIKVLSQGAALRFLLTRVFDALNTVEGAIVKIK
DPVEYLKRLEFHKNSKNYEDYFF*
>tcag_1096686450797 /cdnaId=1096686450796 /pepId=1096686450797 /offset=0 /ttable=11 /length=317 /full_length=317 /orientation=0
MAVFTKLLKEDIENFISEYSIGNLDSFEEIVDGIENSNFKIFCNNQPYILTIFEKRVTEQ
ELPFFINLKNFLNKNNFKCPKAISDKNGKILKRIKNKTAVIISFLEGKSIEEPNSEMCRE
VGKMVADLHNLTINFDEKRPNSLDLQDWKEIYKKCLNNKSEKFNETMYLLKNELDYLENY
WPTNIPCGVIHADLFRDNIFFKDEKISGVIDFYFACYYFYIYDLAIVINDWCFSENGQYF
NKENCLIILGEYQKLRELSDIEKKSLNILLRAAAVRILCTRVHDYIFHPPDAVVVKKDPF
EYLNILRWHQQNDIFE*
>tcag_1096697187823 /cdnaId=1096697187822 /pepId=1096697187823 /offset=0 /ttable=11 /length=293 /full_length=293 /orientation=0
IAEGVENSNFLLRTDKANFILTLYEKRVDEADLPYFLGLMEHLSKTGLRCPVPIKDNTGK
VLQSCAGRVAAIVSFLDGTSQKFPNAEKCAELGRSLAHFHLESSSFALKRNNSLGPDSWL
PLLRSVNSELADMPENLKEQAETIIHQLTDAWPAQLPAGHIHADLFPNNALFVGDKLTGI
IDFYFACNDLYSYDLAVCLNSWCFDKDGSFNISKSAHLLRSYQAIRPLTEDEKQNLHVLC
SGAAMRFFLTRLYDWINTPSDAMVKPLDPLEFWARLRFHQKVTGPGDYGLWS*
>tcag_1096701795799 /cdnaId=1096701795798 /pepId=1096701795799 /offset=0 /ttable=11 /length=264 /full_length=264 /orientation=0
DLPFFSDLMSSLNQASFKCPAPIFNNNNETITSFGGKQLMIVSFLEGKAKQNLSPANCKS
IGYEIAKMHELTKNLKFKRQNDLSVNSWRKLFNSVKDKCENIHKDLPRLIEENLNDVEKS
WPKNLPRGIIHADLFHDNIFFIQDKFSGVIDFYFSCEDFFAFEIAICFNALCFDGLKSNL
SFNVTKAKNFIDGYTSVRKLSQEELNNIKVLSQGAALRFLLTRVFDALNKVEGAIVKIKD
PMEYLKRLEFHKNAKNHEDYFFQ*
>tcag_1096676898055 /cdnaId=1096676898054 /pepId=1096676898055 /offset=0 /ttable=11 /length=330 /full_length=330 /orientation=0
MAVYTKVDDTALNRFLTIYDIGEVLSFAGIAEGVENSNYLLRTTKAHFILTLYEKRVDAD
DLPFFIELMTHLSAAGMNCPVPVAARDGQILHELADRPCALFSFLDGTFSRFPNRAKCEA
LGSSLAWLHVKAQSLCRRRANALGPASWTPLLFSIGSDANILADGMQQTINRHLEQILSN
WPSDLPYGIIHADLFPNNVLFVGDRLTGVIDFYFACEDILAYDIGICLNSWCFEADGSFN
MTKSRALIHGYESVRRLSVAEKQAIPVLSAGSAMRFFLTRLYDWIHTPKDALVSPKDPME
FWTILRFHQSVSGVSAYGLDLSHPDGEIL*
>tcag_1096690809067 /cdnaId=1096690809066 /pepId=1096690809067 /offset=0 /ttable=11 /length=272 /full_length=272 /orientation=0
NYYIETEKAKYILTIYERRVKETDLPFFSNLMVELSKNGFVCPKPISNKDNNYISDFNDK
KFMIVSFLDGKSKSNLSPSECKIVGNQIARMHQITKNFKFTRNNDLSVRSWRSIFSQVKD
RCNKIHAELPSLIEANLSSIEKEWPKNLPSGIIHADLFSDNIFFKNNKFSGFIDFYFSCN
DFYAFEIAICFNALCFDGMKQNLSFNVTKAKKLMEGYNEVRKISKDEKDAIKVLSQGAAL
RFLLTRVFDYINTVDNAVVKIKRSRRILKKA*
>tcag_1096688763479 /cdnaId=1096688763478 /pepId=1096688763479 /offset=0 /ttable=11 /length=256 /full_length=256 /orientation=0
ILTLYEKRVDPGDLPFFLELLTHLSKQDFSCPIPVRKRDGGILNQLKQRPAAIVTFLDGT
SPKTTTHIHCEAVGISMAKMHSAGKDFKMQRENSLSIKQWRPLLNSCGLLKKPIYLELYN
ELNEELNWLEENWPYNLPKGIIHADLFPDNIFFLNGNLSGIIDFYFACTDFLSYDLATSI
NAWCFESDETLNTEKSTAMVNAYQSQRSLSPEEITCFPVLSRGSAIRFLLTRLYDWLNHP
PDAFVKPKDPMSYLKK
>tcag_1096666628021 /cdnaId=1096666628020 /pepId=1096666628021 /offset=0 /ttable=11 /length=292 /full_length=292 /orientation=0
MAVYTKINQRDIDIINSKFNIEKILSFQGITKGIENTNYILNSKSKKFILTIFEKRVLPK
EIPFFMKLMDHLNDSKINCPRPLKTKNKNYLIKLKNKTACIVTFLKGKDKKKVNENDCYA
IGKTIAKMHLVTNKIKLMRKNSMGVKYLKPLLQSIKFKSNKRSNLKKFLFNNFNDIKKNW
PKKLPSGIIHGDLFIDNIFFNKNNLSGIIDFYFAANDYYMYEIAICINALCFDEKNKNFI
INKKKVNKLIKGYNSVKKIKLNEKNNLNILCRGAALRYLLTRLYDYTNTPKT
>tcag_1096668489463 /cdnaId=1096668489462 /pepId=1096668489463 /offset=0 /ttable=11 /length=253 /full_length=253 /orientation=0
MDQLNDLKINCPKPLKNKKGNYLITIKNKTACIVSFLDGKDKKKLNIKNCFDIGKIIAQM
HLSSKKIKLYRKNSMGIKNLNSLFNSIKFKSKRFINIEKFLHNNFRDIKKKWPKGLPSGI
IHGDLFIDNIFFKNNKLSGIIDFYFAANDYFTYEIAICVNALCFDKKDSKFLINKKKVKN
LIKGYESIRKISINEKSSLNILCRGAAMRYFLTRLYDYTNTPKTALIKIKDPREYYQKII
IHNNLKNYNRLFK
>tcag_1096682179693 /cdnaId=1096682179692 /pepId=1096682179693 /offset=0 /ttable=11 /length=322 /full_length=322 /orientation=0
IAVYTYIEDTELDALLGRYNLGQLLSMAGIAEGVENSNFLLRTDKANFILTLYEKRVDEA
DLPYFLGLMEHLSKTGLRCPVPIKDNTGKVLQSCAGRVAAIVSFLDGTSQKFPNVEKCAE
LGRSLAHFHLESSSFALKRNNSLGPDSWLPLLRSVNSELADMPENLKEQAENIIHQLTDA
WPAQLPAGHIHADLFPNNALFVGDKLTGIIDFYFACNDLYSYDLGVCLNSWCFDKDGSFN
ISKSAHLLRSYQAIRPLTEDEKQNLQVLCSGAAMRFFLTRLYDWINTPSDAMVEPLDPLE
FWARLRFHQKVTGPGDYGLWS*
>tcag_1096693155069 /cdnaId=1096693155068 /pepId=1096693155069 /offset=0 /ttable=11 /length=280 /full_length=280 /orientation=0
IFKFFCNIQPYILTIFEKRVTEEELPFFINLKNFLNKNNFKCPKAISDKNGKILKRIKNK
TAVIISFLEGKSIEKPNLEMCREVGKMVADLHNLTINFDEKRPNKLDLQDWKEIYKKCLN
NKSEKFNETMYLLENEIDYLENYWPANIPCGVIHADLFRDNIFFKDEKITGVIDFYFACY
YFYIYDLAIIINDWCFSENGQNFNKKNCLIILEEYQKLRELSDLEKKSLNILLRAAAVRI
LCTRVHDYIFHPPDAVVVKKDPFEYLNILKWHQQNDISD*
>tcag_1096683150187 /cdnaId=1096683150186 /pepId=1096683150187 /offset=0 /ttable=11 /length=325 /full_length=325 /orientation=0
IRPIAVYTHIEDAELSALLDRYDLGQLLSMAGIAEGVENSNFLLRTAKSNYILTLYEKRV
DETDLPYFLGLMEHLSETGLQCPVPIRDNAGQVLQSCAGRVAAIVSFLDGTSQNFPTAEK
CAEIGRALAHFHINSLPFEMKRANSLGPDSWLPLLQSVNCELTDMPANLQEQAKTIIHRL
TTLWPSDLPAGHIHADLFPNNALFVADNLTGIIDFYFACNDLYSYDLAVCLNSWCFDKDG
SFNITKSARLLKAYQSVRLLTDEEKQALPVLCSGAAMRFFLTRLYDWINTPADALVKPHD
PLEFWARLRFHQKVASAADYGLWS*
>tcag_1096669989921 /cdnaId=1096669989920 /pepId=1096669989921 /offset=0 /ttable=11 /length=265 /full_length=265 /orientation=0
IQTEKGEFILTLYEKRVEKKDLPFFIGLMRNLFDKNFPAPEPIINKNGNYISEILGKNAA
VVSFLSGSSKKILNPNNCHEVGVYTAKLHSITKDLPGKRENKLSITSWRKIYNKVKKDCS
KIHPNLTPVIEKNLDEIENNWPENIPLGIIHADLFPDNIFFKNDKLSGIIDYYFSCYDFY
AFEIAICLNALCFEGKNENLSFNVTKAKKFIDGYSSIRKLNENEKTSLKILCQGAAIRFL
LTRVFDYLNLEEGAIVKIKDPIEY*
>tcag_1096681609119 /cdnaId=1096681609118 /pepId=1096681609119 /offset=0 /ttable=11 /length=322 /full_length=322 /orientation=0
MAVYTNVDNDALAGFLEAYDLGTVLSFAGIAEGVENSNYLLRTDRAHYILTLYEKRVDSA
DLPFFIEVMQVLAESGLNCPLPVTARDGFILQELQGRPCAIFTFLDGTWSRFPNREKCAE
LGRTLATMHLNCAPVKLRRPNALGPAAWQPLLDSIGPQADIVGDGMHDAIRQRLDSILAA
WPKDLPSGVIHADLFPNNVLFIGDRLTGVIDFYFACDDIFAYDLGICLNSWCFEPDGSFN
LTKSRVMLRGYQDVRPLSDAECDAIPVLAAGSAMRFFLTRLYDWIHTPPDALVSPKDPME
YWSILRFHQSVSGKAAYGIGL*
>tcag_1096676889785 /cdnaId=1096676889784 /pepId=1096676889785 /offset=0 /ttable=11 /length=359 /full_length=359 /orientation=0
LTRCGSAMTCSSTRTRLSRRRLPSSFPPFSPARRRRFMAVYTNVDDAALAEFLTAYDLGT
VLSFAGIAEGVENSNYLLRTDRAHFILTLYEKRVERSDLPFFIEVMEVLANSGLNCPLPV
PARDGTILQELAGRPCAIFTFLDGTWSRFPNKAKCAELGKTLAQMHMNCAPVTRRRPNAL
GPHAWLPLLESIGEKVDVVGDGMGQAIRQRLGSILTQWPVDLPTGVIHADLFPNNVLFIG
DRLTGVIDFYFACDDIFAYDLGICLNSWCFEPDGSFNLTKSRAMLKGYQSVRPLSDAEID
AIPTLAAGSAMRFFLTRLYDWIHTPADALVSPKDPMEYWRILRFHQSVSGTAAYGIGL*
>tcag_1096672145783 /cdnaId=1096672145782 /pepId=1096672145783 /offset=0 /ttable=11 /length=296 /full_length=296 /orientation=0
AVYTKFNHDKIEKILSHYDLGKLDRFRGIEEGIENTNYCLSVEKKKFILTIYEKRVKSED
LPFFSDLMSSLNKSNFKCPAPIINKQNKTITDFEGKKLMIVSFLEGKAKKNLSPLNCKSI
GIEVAKMHKITKNFKFRRENDLSVKSWRGLFDSVKGKCSKIHKDLPKLIEENLKDVEKNW
PNNLPRGIIHADLFHDNIFFLQDKFSGIIDFYFSCEDFFAFEIAICFNALCFDGLKDNLS
FNVTKAKNFIDGYNSIRKLNEEEKNNIKVLSQGAALRFLLTRVFDALNTVEGAIVK
>tcag_1096701032527 /cdnaId=1096701032526 /pepId=1096701032527 /offset=0 /ttable=11 /length=322 /full_length=322 /orientation=0
MAVYTHVDDTALAEFLSAYDLGSLLSVTGIAEGVENSNFLLRTDRANYILTLYEKRVDPQ
DLPFFIEVMEVLAGSGMACPLPVPSRDGSILQQLAGRPCAVFSFLEGRWSRYPNTKKCAA
LGKTLATIHINAAPVTRRRENALGPSGWHPLLASIGDDAETLRPGMTDTIHQRLESILAN
WPADLPEGVIHADLFPNNVHFIGDKLTGVIDFYFACNDIFAYDLGICLNSWCFEADGSFN
LTKSRAMLRGYTAVRPLSDAEVAAIPTLAAGSAMRFFLTRLYDWIHTPKDALVSPKDPME
YWQILRFHQSVSGTAAYGIGL*
>tcag_1096667101993 /cdnaId=1096667101992 /pepId=1096667101993 /offset=0 /ttable=11 /length=298 /full_length=298 /orientation=0
MAIYTRLEEKDINNILSNYSIGKLRSFKGIQEGIENTNYYLLVEEKKYILTIYEKRVNPE
DLPFFSKLMTGLDNKNYKCPVPIINNKNVTISEYKGKKMMIVSFLEGKAKQILTPNDCKQ
VGTEVARMHEITKDFKIKRNNNLSVKSWRSLFNSIKDECTKINKDLPKLIDTNLIDVENN
WPKNLPSGIIHADLFSDNIFFQDEKFSGIIDFYFSCNDFYSFEIAICFNALCFDGQKNNL
SFNVTKAKNFINGYSSVRKLSNEEKESIKVLSQGAALRFLLTRVFDALNTVEGAIVKV
>tcag_1096701080193 /cdnaId=1096701080192 /pepId=1096701080193 /offset=0 /ttable=11 /length=319 /full_length=319 /orientation=0
MKCHIIDLLELYDIGKLISFSGIAEGIENSNFHLKTSNGNYILTIFEKRVDIKDIPFFIK
IMLHLNKNGYCCPEPIHDKNNKFLQKLKGKPTIVVNFLEGKSKNNVTIDDCKQVGSSMGL
MHLFSKDFELQRDNSLSIKGWQTLIKNCNNSIPVNVLDKLQPELMKYIQNSFDFVSKFWP
HDLPKGFIHGDFFPDNVFFINDKITGVIDFYFSCTDILAYDLAIAINAWCFDKQYNFQDK
KYQALLKGYNSRRKLSKDEELFLPLLCQAASLRFLLTRLFDWVNTPIEANVVLKNPEEYI
TKHKYFKKLVKNIKYVEN*
>tcag_1096691227417 /cdnaId=1096691227416 /pepId=1096691227417 /offset=0 /ttable=11 /length=289 /full_length=289 /orientation=0
IEEILSNYAIGKLNSFKGIKEGIENTNYFLLINNKKYILTVYEKRVKSEDLPFFSELMGS
LNKASFRCPVPIINKQKKTITDYKGKKLMIVSFLEGKAKKILTPQNCKSVGVEVAKMHEI
TKNFKNKRKNDLSINSWRRLFNSIKKECSKIHKDLPKLIESNLNDVEKNWPSNLPKGIIH
ADLFSDNIFFKDNEFSGIIDFYFSCEDFYAFEIAICFNALCFDGVPKNLSFNVTKAKNFI
DGYSSIRKLTENEKGNIKILSQGAALRFLLTRVFDELNASKDAIVNIKD
>tcag_1096688105559 /cdnaId=1096688105558 /pepId=1096688105559 /offset=0 /ttable=11 /length=259 /full_length=259 /orientation=0
FSDLMSSLNKANFKCPAPISNNNNETITNFGGKKLMIVSFLEGKAKQNLSPANCKLIGSE
IAKMHELTKNLKLKRQNDLSVNSWRKLFNSVKDKCENIHKDLPRLIEENLNNVEKNWPKN
LPRGIIHADLFHDNIFFIQDKFSGLIDFYFSCEDFFAFEIAICFNALCFDGLKSNLSFNV
TKAKNFIDGYTSLRKLSDEELNSIKVLSQGAALRFLLTRVFDALNKVEGAIVKIKDPMEY
LKRLEFHNNAKNHEDYFF*
>tcag_1096685730359 /cdnaId=1096685730358 /pepId=1096685730359 /offset=0 /ttable=11 /length=324 /full_length=324 /orientation=0
MAVFTKINKRDIFNIQNFFNIGKIISYRGIKEGIENTNYLISTKRQKFILTIFEKRVKKK
DLPFFMKLMDKLSNLKIKCPSPLKSKKGNYLFNLKSKKACLVSFLKGKDKKKLKKKDLYV
IGKNIGKMHKASRKIKLYRKNSFSPLKIKNLLDRINKNKINKLSKNLVSEMQDTFMEIKQ
AWPKTLPKNIIHGDLFIDNIFFHKGKFLGFIDFYFSSNDFEAYELATCINALCFNKRKKI
FSYDKGKTLQLIKGYETTRKLQKKEKDCLNILCKGSALRYLATRSYDYINTPKSAIIKKK
DPREYIQKLAFHKKINSFSSYIK*
>tcag_1096669296935 /cdnaId=1096669296934 /pepId=1096669296935 /offset=0 /ttable=11 /length=255 /full_length=255 /orientation=0
MTTLNESNFKCPVPITNNNKQVITEFNNKKLMIVTFLEGKAKSNLSPDNCKSVGIEVAKM
HLITKNFNIKRQNDLSINSWRNLFDSVKGQCSKIHSDLPRLIEENLKDVETNWPKNLPQG
IIHADLFHDNIFFEKEKFSGIIDFYFSCNDFFAFEIAICFNALCFDGAKKNLSFNVTKAK
NFIDGYNSIREITDDEKNSLKTLSQGAALRFLLTRVFDALNTVEGAIVKVKDPIEYLKRL
EFHKNAKNFEDYFF*
>tcag_1096696650609 /cdnaId=1096696650608 /pepId=1096696650609 /offset=0 /ttable=11 /length=322 /full_length=322 /orientation=0
IAVYTQIDDEALATFLGKYELGNLLSFAGIAEGVENSNYLLRTDKANYILTLYEKRVNAD
DLPFFIGLMQHLSQTGLDCPVPVADKNGHILQELCGRPAAIVTFLDGTSQRYPNVDKCRA
LGQALAQFHLRSEGFEGVRKNALGPKDWVPLLASIDGDLPGIPDGTLDLTAASLKDILDS
WPAGLPAGHIHADMFPNNVLFVGDKLTGIIDFYFACQDLYTYDIAICLNSWCFDADGGFN
ITKSGALLHGYEKERPLLDSEKQALPILNQGAAMRFFLTRLYDWINTPAEALVKPLNPME
FWSRLRFHQRARGPEDYGLWS*
>tcag_1096681306159 /cdnaId=1096681306158 /pepId=1096681306159 /offset=0 /ttable=11 /length=330 /full_length=330 /orientation=0
ILKYLKNLKKQCKMAVFTKISKSEIEFFLKDYAIGNLVSFEGIIKGTENTNYKVVTTKDN
YILTLLEKRVEPEELPFFMGLQKELAANGFACPLPIKNKENSVINKLKNKNAVIISFLQG
ENLSTVNAEHCRELGEKIAEFTNITKTLNLSRSNGLGYDAWVNIYDSFKNVKDSTYEEYL
QILDKELIFLKKNWPINLPKAIIHADLFIDNVLFTNNKISGVIDFYFSCNDFIAYELALT
INAWCFNENGTFNYENFNSFIIGFNSISSLNNEEKESMNILLRGAAVRILVTRLHDKIFH
PNDALVELKNPKEYLNILKWHQKNKNLNI*
>tcag_1096698828567 /cdnaId=1096698828566 /pepId=1096698828567 /offset=0 /ttable=11 /length=320 /full_length=320 /orientation=0
MAIYTKVDTHEAKFILKNYNLGELKKIQGIKKGIENTNYLLITTTGKFILTLFEKRVQAK
ELPFFINLMLSLNDRKILCPKPIKNKNKKTLFQIKNRQAAICSFVYGKEKTSHTLSECRS
IGKNIAKLHMVGKKIKLHRANNLSIKSWIALNQSIKTKANKKIPNIYSFINTLLLDLQKK
WPSQLPTGIIHGDLFPDNIFFNKKKFAGFIDFYFSCSDFLIYDIAICINAMCFDKKIKFN
KLKANALLKGYSSLRKISKKEFTALPQLLLGASIRFFLTRLHDSINRQKGAVVKVKNPNE
FLKRIQFYINTKNVNKLFY*
>tcag_1096696872607 /cdnaId=1096696872606 /pepId=1096696872607 /offset=0 /ttable=11 /length=245 /full_length=245 /orientation=0
NCPKPLKTKENKYLIKLKNKTACIVSFLEGKDKKILNINDCYIIGKTIARMHLATNKMKL
NRKNSMGIRNLKPLLESIKFKSKKFSNLKVFLENNLKDINKNWPKQLPRGIIHGDLFIDN
IFFKKNKLSGIIDFYFAANDYFMYEIAICINALCFDYKKRKFQMNHKKIKNLIKGYESVK
KISIKEKKSINILCRGAALRYLLTRLYDYSNTPKTALIKIKDPNEYYQKLLSHNNLSSFK
DYLN*
>tcag_1096683552183 /cdnaId=1096683552182 /pepId=1096683552183 /offset=0 /ttable=11 /length=255 /full_length=255 /orientation=0
LMDILNKSRISCPKPLKTNDKDYLIKLKNKSACIVSFLEGKDKKLLNAIDCYAIGKSIAR
MHLITKKIKLNRKNSMGINNLEPLLNSIKFKSKGDSNLRNFLKSNLKNIRKNWPQKLPKG
IIHGDLFIDNIFFKKNKLSGIIDFYFAANDYFMYEIAICINALCFDNKKKKFLMNKKKIK
SLIKGYESIKKITLKEKNSLNTLCRGAAIRYLLTRLYDFSNTPKTALIKIKDPNEYYQKL
LTHNNLNTFKDYLN*
>tcag_1096697694015 /cdnaId=1096697694014 /pepId=1096697694015 /offset=0 /ttable=11 /length=321 /full_length=321 /orientation=0
MAIYTEISFSQVQLILKDYNIGHLKKLIGIKKGIENTNYLLITNKNKFILTIYEKRVNSK
ELPFFMHLMKKLNAKQINCPKPILNKKRKFLFTVEKKLASITSFVHGKEKKNHSLNESKI
IGNNIAKLHLATKNIKLYRKNNLSLQSWFALNNLIKKSKSKKINRLCKWIDTILQDLKKQ
WPSNLPSGIIHADLFHDNIFFLKKKFSGFIDLYFSCNDAYVYDLAICINAICFDSKFKFK
VNQAKALIKGYQQIRKLTQKEILALPYLLRGAAIRFYLTRLYDQLNQQKGAIVKVKNPNE
FLEKIKFHLQFKQYEKISQS*
>tcag_1096680661963 /cdnaId=1096680661962 /pepId=1096680661963 /offset=0 /ttable=11 /length=342 /full_length=342 /orientation=0
ISDTTFLHPPSSPSRYQTFPMAVYTQVDDAALADFLSAYDLGTLLSFAGIAEGVENSNFL
LRTDRANYILTLYEKRVDPQDLPFFIEVMEVLAGSGMSCPLPVPARDGSILQQLAGRPAA
VFSFLDGTWSRYPNREKCAALGRTLAWLHLKAAPVTRLRENALGPAGWRPLLDSIGDDAD
ILRAGMGETIRTRLDSILVDWPEALPRGVIHADLFPNNVLFIGDELTGVIDFYFACNDIL
AYDLGICLNSWCFEADGSFNLTKSRAMLRGYNAVRQMSDAEIAAIPTLAAGSAMRFFLTR
LYDWIHTPKDALVSPKDPMEYWNILRFHQSVSGTAAYGIDL*
>tcag_1096677873097 /cdnaId=1096677873096 /pepId=1096677873097 /offset=0 /ttable=11 /length=313 /full_length=313 /orientation=0
IQCSKKIKLMAVYTKINHSDILSINKNFPIEKIISFVGIKKGIENTNYLLKTKNNKYILT
IFEKRVANKDVPFFMKLMDLLNSKQINCPKPIKNLEDEYLIKIKGKLACIVTFLDGKDKK
VLTTNNCYQVGMIIGKMHKITNKFKIKRENSMGMKNMPKLLKSINFKKIKFAKNIKQNLE
KTQIEIKKKWPANLPQGIIHGDLFIDNIFFKKNKISGIIDFYFASNEYYMYEVAICINAL
CFDLKNNQFKINKHKINSLIKGYEKVRKFTSKEKRNLNILCLGSAFRYLLTRLYDFSNTP
KTALIKIKDPKEY
>tcag_1096672340471 /cdnaId=1096672340470 /pepId=1096672340471 /offset=0 /ttable=11 /length=252 /full_length=252 /orientation=0
ILNNSNINCPKPLKSKNGSHLIKIKNKKACIVSFINGKDKIKLNLNNCYEVGKVIAKIHQ
ITKKIKISRKNSMGIKELGPLLKSIKFKSKKFSNLQKFLTINLREIKKNWPSKLPQGIIH
GDLFIDNIFFNKDKLSGVIDFYFAANDIFMYEIAICINALCFDHKNSKFEMNKQKIKKLI
KGYESVKKISLKEKKSLNILCRGAALRYLLTRLYDYSNTPKTALIKIKDPNEYYQKLITH
NNLKSYKEYLN*
>tcag_1096683877141 /cdnaId=1096683877140 /pepId=1096683877141 /offset=0 /ttable=11 /length=271 /full_length=271 /orientation=0
FEKRVKEQDLPFFCELISLLNKSGFKCPLPLLNLENNPISKFKRKKLTILTFISGKSKEN
LSNENCEDIGKEAAKLHLLTSNFKIHRKNALSIESWRNMFENIKDKCIKIHKDLPNLIET
NLKDIEKNWPSNLPSGIIHADLFKDNIIFENNKVSGIIDFTFSCNDFYALEIAICFNALC
FDGVKSNLSFNVTKAKKFIDGYSSIRKLSDQERNSIKILSQGAALRFLLTRVFDAINTVE
GALVKIKDPIEYLKRLEFHKNAKSYEDYFF*
>tcag_1096679321313 /cdnaId=1096679321312 /pepId=1096679321313 /offset=0 /ttable=11 /length=292 /full_length=292 /orientation=0
IKLKMAVYTKINQKEINIINKNFNIEKVITFKGIKQGIENTNYLLKSKKKKYILTIFEKR
VLQKEIPFFMKLMDNLNNSKVNCPKPLKTKEDKYLIKLKNKTACIVSFLEGKDKKILNIN
DCYAIGKTIARMHMVTNKMKLKRKNSMGIRNLKPLLESIKFKSKKFSNLKVFLKNNLKDI
NKNWPKQLPKGIIHGDLFIDNIFFKKNKLSGIYIDFYFAANDYFMYEIAICINALCFDYK
KRKFQMNHKKIKNLIKGYESVKKISTKEKKSINILCRGAALRYLLTRLYDYS
>tcag_1096669598051 /cdnaId=1096669598050 /pepId=1096669598051 /offset=0 /ttable=11 /length=249 /full_length=249 /orientation=0
NLKINCPKPLKNKSGNYLIKIKNKTACIVTFLNGKDKKKLNIKNCFDIGKIVAQMHLSTK
KIKLYRKNSMGIKNLNSLLNSIKFKSKKFTNIEKFLKKNYKDIKKKWPKELPNGIIHGDL
FIDNIFFKNNKLSGLIDFYFAANDYFMYEIAICVNALCFDKKNSKFLINKKKIKSLIKGY
ESIKKISSKEKKSLNILCRGAAMRYFLTRLYDYTNTPKTAFIKIKDPREYYQKLTIHNNL
RTYKDYLK*
>tcag_1096675381427 /cdnaId=1096675381426 /pepId=1096675381427 /offset=0 /ttable=11 /length=282 /full_length=282 /orientation=0
IYRENIILGKIINYSGIKKGIENTNFLLKTKKNKYILTIYEKRVQKKDLPFFVNLMSGLS
RLKVKCPIPIKDKKGKYLFNLKNKKACIVSFLEGKDKHQLNSNDCFIVGKNAALLHKASK
KLKLYRKNSLSINSWGSILNKIDNKINKLSKNLKDLMKDDLKDLKKKWPKKMPNGIIHSD
LFIDNIFFNKGKFHGFIDFYFSANDFLSYELATCINALCFKKKNRNFVLDKKRSSNLLKG
YQSVRKLSEIEKKNLNTLCRGSALRYLLTRSYDYLNTPKNAX
>tcag_1096680890689 /cdnaId=1096680890688 /pepId=1096680890689 /offset=0 /ttable=11 /length=324 /full_length=324 /orientation=0
MAVFTKLGQADMINVQNIFEFGKIQSFKGIKKGIENTNYIIKTKKEKYVLTIFERRVKHK
DLPYFMKLMDALSRRGVKCPRPIKNKFGKYLFFCKRKKACLVSFLEGSDKKNLSENDLSI
IGKKIGLMHKKLKGIKLKRKNSFSPLKINSLINKINTKNSKLPKNLKNEMKDSFDDINKN
WPKNIPSSIIHGDLFIDNIFFHKGKFGGFIDFYFSAYDFQAYELAICINSLCFNKIKNKF
KFNKNKASKLFKGYESIRKLKAEEKKSMKILCKGSALRYLATRAYDYVNTPKNILIKKKD
PSEYIQKLRFHDSIERFEEYFND*
>tcag_1096682895569 /cdnaId=1096682895568 /pepId=1096682895569 /offset=0 /ttable=11 /length=297 /full_length=297 /orientation=0
IKLMAVYTRINQSDLSLIEKNFNIGKIVSFSGIKKGIENTNYLIKTSKKKIILTIFEKRV
QKKDLPFFMNLMFGLSKNKIKCPEPIKNKKGKYLFKIKNKTACLVSFLEGKDKNQLTNKD
CFQVGKNAALLHLAAKKLRLYRKNSLSVNSWRPLLNRIDKRINKISSNLINTMRTDLVDI
KKKWPKSMPNGIIHSDLFIDNIFFYKKKYYGFIDFYFSANDFLAYELATCVNALCFKKRN
KIFILDKSKSSQLLKGYQSVRKLSHKEKSNFNTLCRGSALRYLLTRSYDYLNTPKKA
>tcag_1096689163209 /cdnaId=1096689163208 /pepId=1096689163209 /offset=0 /ttable=11 /length=257 /full_length=257 /orientation=0
MKLMDQLNNFKINCPKPLKNKSGNYQIKIKNKIASVVSFLDGKDKKKLSLKNCFDVGKTV
AQIHLSSKKIKLYRKNSMGIKNLNPLFNSIKFKSKKFAKIEKFLKKNFRDIQKSWPKRLP
NGIIHGDLFIDNIFFKNNKISGIIDFYFAATDYFMYEIAICVNALCFDRKKTKFFINKKK
VKNLIKGYESIKKITVKEKKSLNVLCRGAAMRYFLTRLYDFTNTPKTALIKIKDPREYYQ
KLVIHNNLKTYKDYIS*
>tcag_1096699428583 /cdnaId=1096699428582 /pepId=1096699428583 /offset=0 /ttable=11 /length=325 /full_length=325 /orientation=0
IISSIMAIYTQLSFSEVSNIINDYSIGILKQLKGIKEGIENTNYLLITTKGKYILTIFEK
RVNIKDLPFFMNLMNHLNSKKIICPNPINNKFKKNIFEIKNKKACISSFVFGKGKNKHTL
KECEIIGKNIAKLHLATRGLKIKRKNNLSLNSWMTLNELIKNKGNKKIPGIHSFILQILI
TIKKYWPENIPTGIIHGDLFPDNIFFKKNKFNGFIDFYFSCNDFLIYDLAICINAVCFDN
RHKLIELKKNAILKGYSKIRKLSQKELQSLPILSMGAAIRFFLTRLYDQINQQKNAVVKI
KNPKEYLNKIKFYEQTQSYQRLIS*
>tcag_1096696474029 /cdnaId=1096696474028 /pepId=1096696474029 /offset=0 /ttable=11 /length=278 /full_length=278 /orientation=0
KITTSNHNYILTIFEKRVNPAELPFFMSLQKELVAHGFDCPLPIESNNGSIINKIQNKSA
VIISFLEGKQLQSILPNHCKEVGSMIARFTNITKTSKLKRTNGLNLKTWEVILNKCKESS
DKSYDHYFNQLDHELNFLKNNWPANLPTAIIHADLFQDNIFFIKDKISGVIDFYFSCEDF
IAYELALAINAWCFDFKDGFQSKNYTSLIKGFERYSSLNQSEIKSFNVLLRGAAVRIIVT
RLHDMIYHPKDALVIPKDPKEYLQILEWHQENPGIIS*
>tcag_1096693964835 /cdnaId=1096693964834 /pepId=1096693964835 /offset=0 /ttable=11 /length=307 /full_length=307 /orientation=0
ILKDYNIGHLKKLIGIKKGIENTNYLLITSKNKFILTIYEKRVKNKELPFFMNLMQKLNA
KQINCPKPILNKKRKFLFIVEKKLASITSFVHGKEKKNHSLNESKIIGNNIAKLHLATKN
IKLYRKNNLSLQSWFALNNLIKKSKNKKINRLCKWIDTILQDLKKQWPSNLPSGIIHADL
FHDNIFFLKKKFSGFIDLYFSCNDAYVYDLAICINAICFDSKFKFKLNKAKAILKGYQQV
RKLTKKEILALPYLFRGAAIRFYLTRLYDQLNQQKGAIVKVKNPNEFLQKIKFHLQFKQY
EKISQS*
>tcag_1096698250683 /cdnaId=1096698250682 /pepId=1096698250683 /offset=0 /ttable=11 /length=283 /full_length=283 /orientation=0
MAVYTKINQKEINTINENFNIEEIISFKGIKQGIENTNYLLKSKKKKYILTIFEKRVLQK
EIPFFMKLMDNLNNSKINCPKPIKTKDKKYLIKLKNKTACIVSFLEGKDKKILKTNDCYA
IGKTIARMHIVTKKMKLNRKNSMGIGNLKPLLESIKFKSKKFSNLKIFLKNNLKDINKNW
PKQLPKGIIHGDLFIDNIFFEKKKLSGIIDFYFAANDYFMYEIAICINALCFDHKKRKFS
MNKNKIKNLIKGYESIKKISLKEKKSINILCRGAALRYLLTRL
>tcag_1096667393545 /cdnaId=1096667393544 /pepId=1096667393545 /offset=0 /ttable=11 /length=259 /full_length=259 /orientation=0
KAHFILTLYEKRVDADDLPFFMELMTHLAGMGMNCPLPVAARDGSILQELMGRPCAVFSF
LDGTSSRYPNREKCRALGVSLATMHLHASGITRRRANALGPASWQPLLDSIGAGADEITP
SMQEMAQSRLSSILAAWPQDLPQGIIHADLFPNNVLFIGDKLTGLIDFYFACEDIFAYDI
GICLNSWCFDADGSFNLTKSRALIRGYQSVRPLSEAEINAIPVLAAGSAMRFFLTRAYDW
LHTPKDALVSPKDPMEYWS
>tcag_1096673356203 /cdnaId=1096673356202 /pepId=1096673356203 /offset=0 /ttable=11 /length=269 /full_length=269 /orientation=0
ILTLLEKRVEPEELPFFMGLQKELAANGFACPLPIKNKENSVINKLKDKNAVIISFLQGE
NLSSVNAEHCKELGKKIAEFTNITKTLNLSRSNGLGYDAWVNIYDSFKNVKDSNYEEYLQ
ILDKELIFLKNNWPINLPKAIIHADLFIDNVLFTNNKISGVIDFYFSCNDFIAYELALTI
NAWCFNENGTFNYENFNSFIIGFNSIASLNNEEKESMNILLRGAAVRILVTRLHDKIFHP
NDALVELKNPKEYLNILKWHQKNKNLNI*
>tcag_1096681819617 /cdnaId=1096681819616 /pepId=1096681819617 /offset=0 /ttable=11 /length=317 /full_length=317 /orientation=0
MAVFTKLEKQEIEDFLKQYSIGTLRSFEGIVEGIENTNYKITTSHHDYILTVFEKRVNPK
ELPFFMNLQRELVTHGFDCPLPIENNNGTTINSLKDKSAVIISFLEGKQLQSILPNHCKE
VGSMIARFTNITKLSTLMRNNSMSINAWENIFIKCKKERSEVYDLYLDAIEKELIFLKKN
WPHELPKAIIHADLFQDNIFFKEDKISGVIDFYFSCKDFIAYEIALTINAWCFDVKKGFQ
HDNYVSFMQGFNEHASLNEDEVNALNILLRGAALRILLTRLHDKIFHPKEALVIPKDPRE
YLNILKWHQENNITEL*
>tcag_1096675431115 /cdnaId=1096675431114 /pepId=1096675431115 /offset=0 /ttable=11 /length=279 /full_length=279 /orientation=0
INQKEINIINKNFNIDKITSFKGIKQGIENTNYLLKSKNKKYILTIFEKRVLQKEIPFFM
KLMDNLNNSKINCPKPLKTTNNKYLIKLKNKTACIVSFLEGKDKKILNINDCYAIGKTIA
RMHVVTNKMKLNRKNSMGIRNLKTLLESIKFKSKKFSNLKVFLKNNLKDINKNWPEKLPK
GIIHGDLFIDNIFFKKNKLSGIIDFYFAANDYFMYEIAICINALCFDYKKRKFQMNHKKI
KNLIKGYESVKKISIKEKKSINILCRGAALRYLLTRIV*
>tcag_1096677526511 /cdnaId=1096677526510 /pepId=1096677526511 /offset=0 /ttable=11 /length=300 /full_length=300 /orientation=0
ITERTQLMAVYTKLNQKNIEEILSNYSLGKLDSFKGIEEGIENTNYFLSIDKKKFILTIY
EKRVRSADLPFFSDLMSSLNKARFKCPAPICNNDNETITNFKGKKLMIVSFLEGKAKQNL
SPTNCKLIGSEIAKMHELTKNLKLKRQNDLSVNSWRKLFNSVKDKCENIHKDLPSLIEEN
LNDVEKNWPKNLPRGIIHADLFHDNIFFIQDKFSGLIDFYFSCEDFFAFEIAICFNALCF
DGLKNNLSFNVTKAKNFIDGYTSIRKLTDEELNNIKVLSQGAALRFLLTRVFDALNKVEG
>tcag_1096678333481 /cdnaId=1096678333480 /pepId=1096678333481 /offset=0 /ttable=11 /length=310 /full_length=310 /orientation=0
DLDQFLSLYNMEEIIFFEGIRSGVSNSNYLLFGQKNKYILTIFEEMTNDKDLPYFFQLMN
HLNDNNIMCPKVIKDKDNNFSNSLKGKQAAISSFLEGQSIDHIKPSHCAELGIMVAKFHN
ESSKLEIYRENELGIKKLKSIINSIDKISEKLSQSVIDLIHNEHDYLIENISFDIPSGII
HADLFPDNIFFHENKLSGIIDFYFSCNDFYAYEIATCLNAWCFEQNNEFNISKAKALLSS
YNLHKKFSSEELECLPLLARASALRYLLTRLIDFHTKEDSELIIKKDPDEYLKKLKFHQS
VKRSSEYGL*
>tcag_1096672348213 /cdnaId=1096672348212 /pepId=1096672348213 /offset=0 /ttable=11 /length=286 /full_length=286 /orientation=0
ILTSNNKFILTIFEKRVQKKDLPFFIELQKFLSKKKIRCPKPIADKKNKFINRIENKNGV
IMSFLEGKKINNPDVKHCNQIGFELAKIHHSTKNFKVRRKNSLHFSSWQKILEKCKNSPF
LNKKIPKINHPSIKKYIDYFEPIQKELDFLKKKWPTNLPRGIIHADVFKDNVFFINGNLT
GLIDFYFACNDFYAYELAICINDWCFKNFKTFETKKYLSFLKGYQKKRKLTKREIKNMPI
LLRGAAVRFLLTRLHDQLYHPKNAIVKPKNPLDYYHILETHIKNTK
>tcag_1096670826009 /cdnaId=1096670826008 /pepId=1096670826009 /offset=0 /ttable=11 /length=315 /full_length=315 /orientation=0
VFTKLEKNEIEDFIKDYSIGNLISFEGIVKGTENTNYKIITTKNKYILTIFEKRVQTQDL
PFFMDLQNELAAHGFDCPLPVENNKKSIINKFKEKNAVIISFLEGENLTNVIPEHCHELG
LKIAQFTNITKNLNLSRPNSLGYKTWVSIYENFKNINTESYQEYFQILSQELIFLKNNWP
INLPTAIIHADLFIDNILFIKNKISGIIDYYFSCNDFIAYELALTINAWCFNKDVTFNYK
NYNSLMMGFENISSLSIDEKAAMNVLLRGAAVRILVTRLHDKIFHPDDALVKLKDPKEYL
KILKWHQQNNKIDS*
>tcag_1096698409695 /cdnaId=1096698409694 /pepId=1096698409695 /offset=0 /ttable=11 /length=324 /full_length=324 /orientation=0
MAVFTKLNQADIYNVQNIFGFKKITSFKGIKKGIENTNYTVATKNKKYVLTIFESRVNNK
DLPYFMKLMDALSKRGIKCPSPIKNKFGKYIFNLKRKKACLVSFLEGNDKKKLLEKDLLV
IGKKIGLMHKKLTKIKLKRKNSFSPLKINSLINKIKLRNSKLPKNLKEEMKESFRDISKK
WPKGIPSSVIHGDLFIDNIFFHKGKFGGFIDFYFSAYDFQAYELAICINSLCFNKTKNKF
KFNKKKASKLFKGYESIRKLKPEEKRSMKILCKGSALRYLATRAYDYVNTPKNILIKKKD
PSEYIQKLRFHDSIERFEEYLND*
>tcag_1096675645159 /cdnaId=1096675645158 /pepId=1096675645159 /offset=0 /ttable=11 /length=255 /full_length=255 /orientation=0
MVELSKNGFVCPKPISNKENNYISNTNNKKFMIVSFLEGSSKSNLTPLECKIVGSQIAKL
HQITKNFKFVRKNDLSVRSWRSIFSQVKDKCNKIHPELPKLIEANLISIEKEWPKDLPSG
IIHADLFSDNIFFKNNKFSGFIDFYFSCNDFYAFEIAICFNALCFDGMKQNLSFNVTKAK
KLMEGYNEVRKITKDEKIAIKVLSQGAALRFLLTRVFDYINTVDNAVVKIKDPEEYLKRL
EFHKNAKSFEDYLI*
>tcag_1096669198285 /cdnaId=1096669198284 /pepId=1096669198285 /offset=0 /ttable=11 /length=285 /full_length=285 /orientation=0
NQNKIEEILSNYSLGKLDSFKGIEEGIENTNYFLSIDKKKFILTIYEKRVRSADLPFFSD
LMSSLNKANFKCPAPISNKNNETITNFEGKKLMIVSFLEGRAKQNLSPANCKTIGSEVAK
MHKLTKNLKLNRQNDLSVNSWRKLFNTVKDKCENIHKDLPKLIEENLNDVEKNWPKNLPK
GIIHADLFHDNIFFIQDKFSGIIDFYFSCEDFFAFEIAICFNALCFDGLKSNLSFNVTKA
KNFIDGYTSVRKLSDEELNNIKVLSQGAALRFLLTRVFDALNKVX
>tcag_1096678383701 /cdnaId=1096678383700 /pepId=1096678383701 /offset=0 /ttable=11 /length=316 /full_length=316 /orientation=0
IKCIKMAVFTKLLKEDIEKFIFDYTIGDLNSFEEIVDGIENSNFKIFCNNQPYILTIFEK
RVTEEELPFFINLKNFLNKNNFKCPKAISDKNGKILKRIKNKTAVIISFLEGKSIEIPNL
EMCREVGKMVANLHNLTINFDEKRPNSLDLQDWKVIYKKCLSNKSEKFKETMYLLKNEID
YLENYWPTNIPCGVIHADLFRDNIFFKDEKISGVIDFYFACYYFYIYDLAIVINDWCFCE
NGQNFKKENCLIILEEYQKLRKLSDLEKKSLNILLRAASVRILCTRVHDYIFHPPNAVVV
KKDPFEYLNILRWHQQ
>tcag_1096681356575 /cdnaId=1096681356574 /pepId=1096681356575 /offset=0 /ttable=11 /length=308 /full_length=308 /orientation=0
MAVYTTVDDSALNEFLIAYDIGEILSFAGIVEGVENSNYLLRTTKAHFILTLYEKRVDTV
DLPFFIELMTHLSAAGMNCPVPVAARDGQVLHQLAGRTCAIFSFLDGTFSRFPNLLKCRA
LGASLAELHIKSQGVSRHRANALGPASWTPLLHSIGADADILAKGMHDTITARLQQILMD
WPTDLPHGIIHADLFPNNVLFVGDKLTGLIDFYFACEDILAYDIGICLNSWCFEADGSFN
MTKSRALVQGYESVRHLSTAEKQAIPVLAAGSAMRFFLTRLYDWIHTPKDAFVSPKDPME
YWTILRFH
>tcag_1096684604501 /cdnaId=1096684604500 /pepId=1096684604501 /offset=0 /ttable=11 /length=319 /full_length=319 /orientation=0
IMAVFTKLSKTEIENYLGLYDIGSLNQYSEIVEGIENTNYKIICNGTPYILTIFEKRVNE
DDLPFFINLKLYLNQNNFKCPRPIQNRNGEIINSIKNKKAVIISFIEGNKIDKPNINECN
EIGKMLGNLHNLTINFNESRQNSLDIKEWKNLLSKCTKNEDKKFDIILKEVENEIDFLES
VWPKNIPSGVVHADLFKDNVFFKDEKITGVIDFYFSCYHFFLYDISIVINDWCFDSNGEI
FNYEYYKAILNGYNEHKKITQQEIDSFNIILRSAAVRILVTRLHDYIFHPKDAIVLKKDP
YQYYNILKWHQSNNIIKS*
>tcag_1096684859539 /cdnaId=1096684859538 /pepId=1096684859539 /offset=0 /ttable=11 /length=337 /full_length=337 /orientation=0
IKDYRFKVSFFNYKQSMAVYTQISEKDFTEFLENYNFDEGATFSGIKGGTSNSNYLVKIK
DDKYILTIFEERTNQDNLSYFFELMNHLNKNDIKCPQVLKDNNQNYVNSLKGKNAVITSF
LNGHSIEHIDPEHCSSLGKVVAKMHNASSLLNITRKNELGFKKLPNVIDQVLKLSNKIDS
DLIKIIEMEYSFLEKTMPESLPNGIIHADLFPDNIFFEGKELSGIIDFYFSCNDFYAYEI
AICVNAWCFEPSNNEFNPTKARLLLKNYNNIREFSIEEIEALPILTRASALRYLLTRLID
YFSHDDNDLILKKDPAEYLTKLKFHQTVKRPSEYGL*
>tcag_1096699784347 /cdnaId=1096699784346 /pepId=1096699784347 /offset=0 /ttable=11 /length=337 /full_length=337 /orientation=0
IKDYRFKVSFFNYKQSMAVYTQISEKDFSEFLGNYNFDEGATFSGIKGGTSNSNYLVKIK
DDKYILTIFEERTNQDNLSYFFELMNHLNKNDIKCPQVLEDNNQNYVNSLKGKNAVITSF
LNGHSIEHIDPDHCSSLGKVVAKMHNASSLLNITRENELGFKKLPNVIDQVLKLSSKIDS
DLIKIIETEYSFLEKNMPDSLPNGIIHADLFPDNIFFEGKELSGVIDFYFSCNDFYAYEI
AICVNAWCFEPSNNEFNPTKARLLLKSYNNVREFSIEEIEALPMLTRASALRYLLTRLID
YFSYDDNDLILKKDPAEYLTKLKFHQTVKRPSEYGL*
>tcag_1096687292259 /cdnaId=1096687292258 /pepId=1096687292259 /offset=0 /ttable=11 /length=322 /full_length=322 /orientation=0
IMAVYTHISREELDLFTDHYSIENVLEFSGIKGGTSNSNYLLKTLEKNYILTIFEERTNQ
DNLQFFFDLMNHLNKNNVKCPEVIQDKKGNYSNSIQNKKAVITSFLKGRSIDQIKPIHCA
SLGSTIARMHKESARLEMTRENELGFVNLNSLIQTLKNFDDNIDAQVIDLINEEYTFLSG
NLGHSLPSGIIHADLFPDNIFFEGNEVTGIIDFYFACTDYYAYEIAICLNAWCFEPNNNE
FNPTKAKHLLGSYNQLREFSEEEKKALPLLTRASSLRYLLTRLIDYYSHDDNELILKKDP
NEYLTKLQFHQSVKKVGEYGL*
>tcag_1096700039903 /cdnaId=1096700039902 /pepId=1096700039903 /offset=0 /ttable=11 /length=320 /full_length=320 /orientation=0
MAVYTDISQEDLDQFLSLYNMEEIISFEGIRSGVSNSNYLLFGKKNKYILTIFEEMTNDK
DLPYFFQLMNHLNDNNIMCPKVIKDKGNNFSNSLKGKQATISSFLEGQSIDHIKPSHCAE
LGIMVAKFHNESSKLEIYRENELGIKKLKSIISSIDKISDKLSQSVIDLIHNEHDYLIEN
ISFDIPSGIIHADLFPDNIFFHENKLSGIIDFYFSCNDFYAYEIATCLNAWCFEQNNEFN
ISKAKALLSNYNLHKKFSSEELECLPLLARASALRYLLTRLIDFHTKEDSELIIKKDPDE
YLKKLKFHQSVKRSSEYGL*
>tcag_1096673013519 /cdnaId=1096673013518 /pepId=1096673013519 /offset=0 /ttable=11 /length=256 /full_length=256 /orientation=0
LMSSLNKANFKCPAPITNNINSTITNFNGKKLMIVSFLEGKAKTNLSPANCKAIGIETAR
MHELTKNIKIKRQNDLSVNSWRNLFEIVKDQCSKLHKDLPKLIEENLNSVEKNWPKNLPK
GIIHADLFNDNIFFNKEKFSGIIDFYFSCEDFFALEIAICFNALCFDGVKENLSFNVTKA
KNFIDGYSSIRKLSDSEKQSIKVLSQGAALRFLLTRVFDALNTVKGAIVKVKDPIEYLKR
LEFHKNAKSHEDYFF*
>tcag_1096681219135 /cdnaId=1096681219134 /pepId=1096681219135 /offset=0 /ttable=11 /length=284 /full_length=284 /orientation=0
MAVYTKISKKDISYINRKFDIEKILEFKGIKQGIENTNYLLKSKNKKFILTIFEKRVSKK
ELPFFMNLMDKLNKSKINCPKPQTKKGGGYLINLKNKAACIVSFLNGKDKKSLNFKNCYD
IGKMIAEMHQSTKKINLTRKNSMGVRNLNPLLKSIRFKSKKFTNVEKFLKNNFKDIKTKW
PKNLPNGVIHGDLFIDNIFFKNNRLSGVIDFYFAANDYFMYEIAICVNALCFDKKKSKFV
LNKKKVKNLIKGYEKIRKFSVKERKSLNILCRGAAIRYFMTRLT
>tcag_1096696673291 /cdnaId=1096696673290 /pepId=1096696673291 /offset=0 /ttable=11 /length=333 /full_length=333 /orientation=0
PFQVSFFNYKQSMAVYTQISEKDFTEFLGNYNFDEGASFSGIKGGTSNSNYLVKIKNDKY
ILTIFEERTNQDNLSYFFELMNHLNKNEIKCPQVLKDNNQNYVNSLKGKNAVITSFLNGH
SIEHIDPNHCSSLGKVVAKMHNASSLLNITRENELGFKKLPDVIDQALKLSSKIDSGLIK
IIETEYSFLEKNMPDSLPNGIIHADLFPDNIFFEGKELSGIIDFYFSCNDFYAYEIAICI
NAWCFEPSNNEFNPTKARLLLKNYNNVREFSIEEIEALPMLTRASALRYLLTRLIDYFSH
DDNDLILKKDPAEYLTKLKFHQTVIRPSEYGL*
>tcag_1096691245623 /cdnaId=1096691245622 /pepId=1096691245623 /offset=0 /ttable=11 /length=273 /full_length=273 /orientation=0
NYKIKTSNHDYILTIFEKRVNTEELPFFMRLQRELVTHGFDCPLPIENNNGSIINKLKGK
SAVIISYLDGKQLKSILPHHCREVGCMIARFTNITKSSKLIRKNSMSIKTWEKILVKCKK
HKDNSYDIYIEIIEKELSFLKKNWPKNLPQAIIHADLFQDNIFFKEDKISGLIDFYFSCR
DFIAYEIALAINAWCFDSAQVFLHKNYLALIDGFNEHSSLNEDEVTTLNILLRGAALRIL
VTRLHDKIFHPKDALVIPKDPKEYLNILEWHQX
>tcag_1096679614771 /cdnaId=1096679614770 /pepId=1096679614771 /offset=0 /ttable=11 /length=298 /full_length=298 /orientation=0
ITKKINRLMAVYTKINNSELRGFLSQYSLGDLISFSEIAEGVENSNFLVQTTEGQFILTL
YEKRVNPDDLPFFLGLLSHLSENNFVCPVPVGKKDGKVLNNLNGRPAAIVTFLEGASPKV
ITVAHCKALGVSMAKLHRAGDNFKIHRENSLSVKQWRPLLDSCDLLNKPIYIKLYNELNE
EINWLETNWPKDLPMGIIHADLFPDNVFFLDDVLSGIIDFYFACTDFLAYDLATCINAWC
FDSDEIFNAEKSKALVDAYQTQRPLSSNEIAYFQVLARGSAIRFLLTRLYDWLNHPDD
>tcag_1096674701135 /cdnaId=1096674701134 /pepId=1096674701135 /offset=0 /ttable=11 /length=306 /full_length=306 /orientation=0
IEDFLKIFSIGDLISFEGMFKGTENTNFKIITSKNKYILTILEKRVEEKDLPFFMSLQNE
LVEHGFNCPKPIKNNNNLIINKLKNKNAVIISFLDGENLSTIMPEHCYELGSKIAEFTNI
TKKLQLSRVNSLRYENWVKIYESFKNINVYSYQEYFSVLNEELIFLKKNWPINLPKAIIH
ADLFVDNVLFKDNKISGIIDFYFSCSDFIAYELALTTNDWCFNKDGIFNVDNFNSLIMGY
NNISSLNYEEKAAMNVLFRGAAVRILVTRLYDKIFHPNEGLNELKDPEEYLKILKWHQVN
KDLNL*
>tcag_1096679064153 /cdnaId=1096679064152 /pepId=1096679064153 /offset=0 /ttable=11 /length=320 /full_length=320 /orientation=0
MAVYTDISQEDLDQFLSLYNMEKIISFEGIRNGVSNSNYLLFGKKNKYILTIFEKMTNDK
DLPYFFQLMNHLNNNNIMCPKVIKDKDSNFSNKLKGKQAAISSFLEGQSIDHIKPFHCAE
LGIMVAKFHNASSKLEIHRENELGIKKLKNIIGSINQISDKLNQSIIDLIHNEHDYLIKN
ILFDIPTGIIHADLFPDNIFFHENKLSGIIDFYFSCNDFYAYEIATCLNAWCFEQNNEFN
ISKAKALLSSYNLHKKFSSEELECLPLLARASALRYLLTRLIDFHTKEDSRLIIKKDPDE
YLKKLKFHQSVKRSSEYGL*
>tcag_1096672600237 /cdnaId=1096672600236 /pepId=1096672600237 /offset=0 /ttable=11 /length=298 /full_length=298 /orientation=0
IAERTQLMAVYTKLNKKKIEEILSNYSLGKLDSFKGIEEGIENTNYFLSVNKKKFILTIY
EKRVKSADLPFFSDLMSSLNKAGFKCPAPISNNNNETITNFGGKKLMIVSFLEGKAKKNL
SPINCKSIGSEIAKMHELTKNLKLKRQNDLSINSWRKLFYSVKDKCENIHKDLPRLIEEN
LNDVEKNWPKNLPRGVIHADLFHDNIFFIQDKFSGVIDFYFSCEDFFTFEIAICFNALCF
DGLKNNLSFNVTKAKNFIDGYSSVRKLSDEELNNIKVLSPGAALRFLLTRVFDALIR*
>tcag_1096689406965 /cdnaId=1096689406964 /pepId=1096689406965 /offset=0 /ttable=11 /length=251 /full_length=251 /orientation=0
LNDSKINCPRPLKTKDKNYLIKLKNKTACVVTFLKGKDKKKVNESDCYAIGKKIAKIHLV
TKKIKLKRKNSMGIRYLKPLLQSIKFKSNKRSNLKKFLFNNFNDIKKNWPKKLPSGIIHG
DLFIDNIFFHKNNLSGIIDFYFAANDYYMYEIAICINALCFDEKNKKFIINKKKVNKLIK
GYNSVKKIKLNERNNLNILCRGAALRYLLTRLYDYSNTPKTALIKIKDPIEYYQKLITHN
NLNTFKDYLI*
>tcag_1096698913385 /cdnaId=1096698913384 /pepId=1096698913385 /offset=0 /ttable=11 /length=336 /full_length=336 /orientation=0
IQASPYFARGRCLMAVFTDVDEQDLTKFWEDYPLGEVVSFKGIAEGVENSNFFVETYDAR
FILTLFEKRVHEEDLPYFVGLMDQVSSSGFACPKPIATKEGNTIRTLAGRPALVTSFLQG
LSRKRPSVEDCYEVGKALSIFHKAGQPYAESRPNNLSVHNWQDMYRKDRDAFSAHNSTWC
PLIDDALATLSVHWPSDLPKGHIHADLFPDNVFFFHDQVSGFIDFYFACEDFLAYDLAIC
INAWCFETDGSLNVTKSSALINGYESQRPLHDEEKHALPILALGSALRFFLTRAHDYIYH
DPSWLVMPKDPSEYVSRMRTHLRAHSLIDYGIWVA*
>tcag_1096671627421 /cdnaId=1096671627420 /pepId=1096671627421 /offset=0 /ttable=11 /length=284 /full_length=284 /orientation=0
TKINLREIKYIEKNYNIGKITNFSGIKKGIENSNYIIQTKNRKFILTIFEKRVQKKDLPF
FMNLMFGLSKLKIKCPEPIKNKSGKYLLKIKNKSACLVSFLKGKDKKQLNYNDCYIVGKN
IAKLHIASKKLNLFRKNSLSISSWNSLFNKIGKNYKNYRELMKTELKYLKKNWPKNLPFG
IIHADIFIDNIFFFKKKFYGFIDFYFSASEYLAYELAICINALCFDKRNNVFKLNKKKSS
KLIRGYQSIKKLSKSEKENLNVLCRGSALRYLLTRSYDYVNTPK
>tcag_1096678712315 /cdnaId=1096678712314 /pepId=1096678712315 /offset=0 /ttable=11 /length=255 /full_length=255 /orientation=0
KKGIENTNYLLKSKNKKYILTIFEKRVSKKEIPFFMKLMDKLHASNINCPKPLRNINGKY
LINIKNKTACIVTFLKGKDKKNLNLKNCHEIGRMIAEMHSSTKKIKLYRKNSMGIKNLNP
LFNSIKFKSKKFINIEKFLKTNFIDIKKRWPKKLPSGIIHGDLFIDNIFFKNNKLSGIID
FYFAANDYFMYEIAICINALCFDKYKNKYVLNKKKVRNIIKGYENIRKISIKEKNSLNIL
CRGAAMRYFLTSTN*
>tcag_1096699163863 /cdnaId=1096699163862 /pepId=1096699163863 /offset=0 /ttable=11 /length=319 /full_length=319 /orientation=0
MGVFTHISEDDLNLFLKDYNLREVQSIKGINEGIQNTNYKIRIDEKDFILTIYESINNND
DLDFFLSLMNFLSSKGIKCPTPIKNSSLNYIGNIKSKPAAILTFLEGESALDIKQDHTFE
IGKALAEMHLGTLDFPMKKINDLSISGWERLLKKNKDKINKLETNLFEKIDNQIAEIKYK
WPKNLPSGVIHADLFPDNVLFKKGKVSGLIDFYFSCNDFFIYDLCICINAWCFDEENKFK
KDYFKNLLEGYQTIRKLEEEEINAIPVLCHASSLRFLLTRIDNWNNKNDLDIVNYQDPLE
FLKRLEFHELNENLGNYI*
>tcag_1096674580019 /cdnaId=1096674580018 /pepId=1096674580019 /offset=0 /ttable=11 /length=256 /full_length=256 /orientation=0
LMKELSNKKFICPKPILNKNNKYINDLGSKKFMLVSYLEGKSKTNLSPDDCSSVGKQAAR
LHEITKNFDFKRDNDLSVKSWRKIFDQVKDKCNQIHPDLPKLIETNLEDVEKDWPENLPK
GIIHADLFHDNIFFKNNNFSGFIDFYFSCNDFYAFEIAICLNALCFDGISENLSFNVTKA
KKFFEGYNEIRKISSEEKNAIKVLSQGAALRFLLTRVFDSINIVDDAIVKIKDPIEYLKR
LEFHKNAKSLDDYIV*
>tcag_1096682316787 /cdnaId=1096682316786 /pepId=1096682316787 /offset=0 /ttable=11 /length=304 /full_length=304 /orientation=0
NLLLNYKIGTIRSFEGILEGVENTNYKIQTSINKFVLTIFEKRIDKDDLPFFINLQKHLA
NKNIQCPIPVPNKKGVFIQNIKDKKCVIMSFLEGNNQIKNKNKDHCFEVGKLLGKLHQST
KDFNYKRQNYLNLQKLNEIILKCSKQKQDLYSDLIESIENEISFISNNYPKKLPKGIIHG
DIFMDNVFFNNNKISGIIDFYFACIDYYIYDLSICINAWCFSKNGIFDNEKFKAILIGYE
THRKINKEEKDNLNIILRLAAVRILVTRLHDLLFHKPETYVTPKDPIEFYEILSFHKNNI
NII*
>tcag_1096688011161 /cdnaId=1096688011160 /pepId=1096688011161 /offset=0 /ttable=11 /length=258 /full_length=258 /orientation=0
MNLMEKLNQKKIICPKPLKNSANKHLSRIQNKPASIVTFLKGKDKATLNYKNCFDIGKNI
AKFHKVGTKIKLYRQNSMSINKLGNLLKSIKFTSNKIAPKLKPTLNVCLKDIKKQWPKKL
PSGIIHGDLFIDNIFFNKNKFSGFIDFYFSSNDYLMYEIAICINALCFDKKRNSFVMNNK
KIKYLIDGYETIRTISKKEKDALNILCRGAALRYLLTRIYDYFNTPKTALIQIKEPNEYF
QKLIIHNNLNDYKDYYR*
>tcag_1096679666035 /cdnaId=1096679666034 /pepId=1096679666035 /offset=0 /ttable=11 /length=235 /full_length=235 /orientation=0
NKYLIKLKNKTACIVSFLEGKDKKILNINDCYEIGKTIARMHVVTNKMKLNRKNSMGIRN
LKPLLESIKFKSKKFSNLKVFLKNNLKDINRNWPKKLPKGIIHGDLFIDNIFFKKNKLSG
IIDFYFAANDYFMYEIAICINALCFDHKKRKFQMNHKKIKNLIKGYESVKKISIKEKKSL
NILCRGAALRYLLTRLYDYSNTPKTALIKIKDPNEYYQKLLSHNNLSSFKDYLN*
>tcag_1096699574527 /cdnaId=1096699574526 /pepId=1096699574527 /offset=0 /ttable=11 /length=314 /full_length=314 /orientation=0
MAVFTKLKLIDIKKIIHNYDIGKLEKFHGIKEGIENTNYFIKTSKQKLILTIFEKRVRKQ
DVPYFVNLMNALNKKKIKCPKPIRNKNNRTIFQINNKPAIIVSFLDGKSKRKLSYKNCLN
VGKQIAKFHQISSRIKLKRKNTLGYNEWVKIFNKTEKNYPNYSKKLKKYLKIYKQYKPRK
LSSGIIHADLFPDNIFFKNDKFSGFIDFYFSCNSPYLYELAVCINAFCFNQNNINKLKIK
KLLQGYLSIKKISNKELRSLNILCLGAAIRFFVTRLYDLKNTPKNAEVRKKDPREYLIKM
DYFYKNLHKTLYD*
>tcag_1096675559981 /cdnaId=1096675559980 /pepId=1096675559981 /offset=0 /ttable=11 /length=244 /full_length=244 /orientation=0
PAPIYNNKNETVTNFEGKKLMIVSFLEGKAKQNLSPANCKSVGSEIAKMHELTKNLKLKR
QNNLSVNSWRKLFNSVKDNCENIHKDLPRLIEENLNDVEKNWPKNLPRGIIHADLFHDNI
FFIQDKFSGVIDFYFSCEDFFAFEIAICFNALCFDGLKNNLSFNVTKAKNFIDGYSSVRK
LSDEELNNIKVLSQGAALRFLLTRVFDALNKVEGAIVKIKDPMEYLKRLEFHKNAKNHED
YFF*
>tcag_1096680545649 /cdnaId=1096680545648 /pepId=1096680545649 /offset=0 /ttable=11 /length=322 /full_length=322 /orientation=0
MAVYTKVSKVGIQSILSKYNVGKLIKYEEIQEGIENSNFKVTTTDGTFILTIYEKRVKEE
DLPYFINLMDHLSSNGINCPKPIKDKSGGIFQNISNKKSILVTFLSGNSLKFIDKIHCYE
LGKNLANFHIQGLKFKGKRENDLNYRSWIPLFRKGIARNDLYKKSLLNEIEQIIKETVDD
WPSELENGHIHADLFPNNVFFINNKLSGIIDFYFACYDILAYDIAICINSWCFNENGKFS
QSNLEALLLGYSEIKKLRDNEKENLLLLTKGAAIRFFLTRLFDWYNTPSDANVKKLNPNE
YLDKVLFFNKINNLDFVKWIQ*
>tcag_1096682075043 /cdnaId=1096682075042 /pepId=1096682075043 /offset=0 /ttable=11 /length=310 /full_length=310 /orientation=0
SFFLNDYNLKNVESFIGINEGIQNTNYKTRIDSKDFILTIYENIDENNDLDFFLSLMNYL
SSQGIKCPTPIKNSSLNYIGKIKSKPAALLTFLNGKSTLNIKKNHTFEIGKVLAEMHIST
KDFPMKKKNDLSINGWEKLLIKNKDKINKFESNLFEKIKNKIIKIKEKWPKNLPSGIIHG
DLFPDNVLFKEEKVSGLIDFYFSCNDFFIYDLCICINAWCFNEKNELKKDFFHNLIRGYQ
SIRKLEKEEIILIPFLCHASSLRFFLTRIDNWKNKNDLDIVNYQDPMEFLEIIKFHELNA
DKGYYNLNE*
>tcag_1096694926781 /cdnaId=1096694926780 /pepId=1096694926781 /offset=0 /ttable=11 /length=322 /full_length=322 /orientation=0
MGVFTHISEEELSFFLNDYNLKNVESFIGINEGIQNTNYKARIDSKDFILTIYENIDENN
DLDFFLSLMNYLSSQGIKCPTPIKNSSLNYIGKIKSKPAALLTFLNGKSTLNIKKNHTFE
IGKVLAEMHISTKDFPMKKKNDLSIIGWEKLLIKNKDKINKFESNLFEKIKNKIIKIKEK
WPKNLPSGIIHGDLFPDNVLFKEEKVSGLIDFYFSCNDFFIYDLCICINAWCFNEKNELK
KDFFNNLIKGYQSVRKLEKEEIILIPFLCHASSLRFFLTRIDNWKNKNDLDIVNYQDPME
FLEIIKFHELNADKGFYNLNE*
>tcag_1096679919105 /cdnaId=1096679919104 /pepId=1096679919105 /offset=0 /ttable=11 /length=322 /full_length=322 /orientation=0
MGVFTHISKENLNTFLEDYSLKEIQSFEGINEGIQNTNYKIKIDAKDFILTIYENINSID
DLDFFLSLMNYLSSKGIKCPIPIKNSKSNYVGEIKSKPAALLTFLDGKSTLNIKKNHTFE
IGKVLAEMHLNTKDFPLKKTNDLSVNGWEKLLIKNKNKIDKFEKNLYKKIEDKIIFIRKK
WPKNLPSGVIHADLFPDNVLFKDDKVSRLIDFYFSCTDYFIYDLCICINAWCFNYRNEFQ
TDLFQYLLKGYQSIRKLEEEEIKAIPLLCHASSLRFLLTRIDNWKNKNDLDIVNYQDPME
FLKRLEFHELNENLGNYNLNE*
>tcag_1096667104623 /cdnaId=1096667104622 /pepId=1096667104623 /offset=0 /ttable=11 /length=239 /full_length=239 /orientation=0
KTKNNKYLIKFKNKTAGIVSFLEGKDKKILKVNHCYTIGRTIAQMHLVTKKMKINRNNSM
GIRNLKPLLESIKFKSKKFSNLKIFLKNNLKDINKNWPKKLPKGIIHGDLFIDNIFFKKN
KISGIIDFYFAANDYFMYEIAICINALCFDHKRGKFQINNKKIKNLIKGYQSVKKLSMKE
KKSINILCRGAALRYLLTRLYDYSNTPKTALIKIKDPNEYYQKLLSHNNLSSFKDYLN*
>tcag_1096672293437 /cdnaId=1096672293436 /pepId=1096672293437 /offset=0 /ttable=11 /length=230 /full_length=230 /orientation=0
NKYLIKLKNKTACIVSFLEGKDKKLLNINDCYAVGKTIARMHVITNKMNLSRKNSMGIRN
LKPLLESIKFKSKKFSNLKIFLKNNLKEINKNWPKQLPKGIIHGDLFIDNIFFKKNKLSG
IIDFYFAANDYFMYEIAICINALCFEHKKRKFEMNNKKIKNLIKGYESVKKISLEEKKSI
NILCRGAALRYLLTRLYDYSNTPKTALIKIKDPNEYYQKLLSHNNLNSXX
>tcag_1096670454205 /cdnaId=1096670454204 /pepId=1096670454205 /offset=0 /ttable=11 /length=245 /full_length=245 /orientation=0
IAPNPFRNYKSNYLIKLKNKSACIVSFLKGKDKKNLNIKNCYDVGKIIAEMHSSTKKMKL
YRKNSMGIKNLSPLLNSIKFKSKKFTNLEKFLKINFTDIKSNWPKKLPSGIIHGDLFIDN
IFFKKNKISGIIDFYFAANDYFMYEIAICINALCFDKKNARFELNKKKVKNLIKGYESKR
KILLTEKKSLNILCRAAAMRYFLTRLYDYTNTPKTALIKIKDPREYYQKLIVHNNLKKYK
DYLI*
>tcag_1096688358957 /cdnaId=1096688358956 /pepId=1096688358957 /offset=0 /ttable=11 /length=291 /full_length=291 /orientation=0
IQEGIENTNYKIKTTNNYYILTIFEERVNKKNLPFFLNLMLNCSKKKICCPKPILDTSGK
LTNNFKKKKIALFSFLTGKSKKNWSEINCFDVGKILGEFHTVNKSFKDKISNEFGLFFWK
EIFKKMDRFKLDSIIPGIHKLLKKELEILSHSWPKNLPKGIIHADLFPDNVFFKERKISG
ILDFYFSCHDFLIYDLAITINAWCFKKGKFNQLFFNQIIKGYQSKRTLTEKEKKQFNIIL
RGASLRFLLTRLYDFIHKKKNSIVTLKDPVEYHSILTFHIQSQKRFNYFK*
>tcag_1096673455603 /cdnaId=1096673455602 /pepId=1096673455603 /offset=0 /ttable=11 /length=272 /full_length=272 /orientation=0
IILFATKNKKYVLTIFESRVNNKDLPYFMKLMDALSKKGIKCPSPIKNKHGKYIFNLKRK
KACLVSFLEGNDKKKLLEKDLLVIGKKIGFMHKKLTKIKLKRKNSFSPLKINSLINKINL
KNSKLPKNLKKEMKESFCDINKNWPKKIPSSVIHGDLFIDNIFFHKGKFGGFIDFYFSAY
DFQAYELAICINSLCFNKIKNKFKFNKKKASKLFKGYESIRKLKPEEKKSMKILCKGSAL
RYLATRAYDYVNTPKNILIKKKDPLEYIQKLR
>tcag_1096686745131 /cdnaId=1096686745130 /pepId=1096686745131 /offset=0 /ttable=11 /length=238 /full_length=238 /orientation=0
LKNNKYLIKLKNKTAGIVSFLEGKDKKILKTNHCYTIGKTIAQMHLVTKKMKINRKNSMG
IRNLKPLLESIKFKSKKFSNLKIFLKNNLKDINKNWPKELPKGIIHGDLFIDNIFFKKNK
LSGIIDFYFAANDYFMYEIAICINALCFDHKRGKFQINNKKIKNLIKGYQSVKKLLMKEK
KSINILCRGAALRYLLTRLYDYSNTPKTALIKIKDPNEYYQKLLSHNNLNSFKDYLN*
>tcag_1096679974271 /cdnaId=1096679974270 /pepId=1096679974271 /offset=0 /ttable=11 /length=284 /full_length=284 /orientation=0
MAVYTKISKRDISIINNNFNIEKIVSFHGIKKGIENTNYLLKSKNKKYILTIFERRVLEK
EIPFFMELMDILNNFKIVCPKPLKTNNKNYLIKLRNKSACIVSFLEGKDKKLLKNSDCLA
IGKSIARMHLITKKIKLNRKNSMGINNLGPLLKSIKFKSKEKSNLKIFLKNNLKNIKKTW
PKKLPKGIIHGDLFIDNIFFKKDKLSGIIDFYFAANDYFMYEIAICINALCFELKNKKFI
MNKKKIKSLIKGYESIKKISLKEKNSLNTLCRGAAIRYLLTRLY
>tcag_1096686394267 /cdnaId=1096686394266 /pepId=1096686394267 /offset=0 /ttable=11 /length=277 /full_length=277 /orientation=0
MAVYTKINKKDLFNINKNFDSKKFISFKGIKQGIENTNYLIRSKKEKFILTIFEKRVSKK
EIPFFMKLMDQLNDSKINCPKPLRSKKRNYLFKLRNKTACIVSFLKGKDKKTLNIKNCYD
IGKMIAEMHSSTKKIKLYRKNSMGIKNLNPLLNSIKFKSKKFTNIEKFLKINFKDIKKNW
PEKLPNGIIHGDLFIDNIFFNNNKLSGIIDFYFAANDYFMYEIAICVNALCFDKSKNRFI
LNKKKVKNLVKGYESIKKFSVKEKNSLNILCRGAAMR
>tcag_1096681625957 /cdnaId=1096681625956 /pepId=1096681625957 /offset=0 /ttable=11 /length=318 /full_length=318 /orientation=0
MAVYTHVSSADLDLFLKDYDIGDLIEFEGISEGVENTNYKLKTEKGLFILTIYEDRVEEQ
DIPFFLEYMFYLSSNDINCPLPLKNGDNLFSEINGKPASLLTFLNGKSTVSVTDEQAYQL
GLILGKMHNISTDLKINRKNPMSLGSFPKLIDISSNTAENFSKNLNKVISEEYNRILSNW
PEKLPSGIIHADLFPDNVLFNDNKISGVIDFSFSCNDFLSYDLSICINAWCFRDGEFDIS
LSKNLLNGYQKIRELNKEELKQLPILCSGSALRFLLTRLADWKVSNGDAMVTPKNPDEFI
KILDFHKDINNSQDYGA*
>tcag_1096683301145 /cdnaId=1096683301144 /pepId=1096683301145 /offset=0 /ttable=11 /length=282 /full_length=282 /orientation=0
MAVYTKINKRDISYINKKFENQKFLSFKGIKQGIENTNYLLKSKNNKFILTIFEKRVQKK
EIPFFMKLMDQLNDLKIRCPKPLKNRDGKYLFKIKNKVACVVTFLDGKDKKNLSLKNCYD
IGKTVAQMHSSSKKIKLFRKNSMNIKNLNPLLKSIKFKSKKFINLEKFLKSNFREIKNKW
PTNLPNGIIHGDLFIDNIFFKKNEISGIIDFYFAASDYFMYEIAICINALCFDKKNSQFK
LNKKKVQNLIRGYEDIKKISGIEKKSLNILCRAAAMRYFLQD
>tcag_1096688305191 /cdnaId=1096688305190 /pepId=1096688305191 /offset=0 /ttable=11 /length=292 /full_length=292 /orientation=0
LMAVYTKIDQTEMRIIEKKFNIGKILGFSGIKKGIENTNYLIKTKRKKYILTIFEKRVDS
KELPFFMKLMFGLSKLKIKCPEPLKSINGKYLIKLKNKNACIVSFLNGADKKSLSPKDCY
IIGKNIARLHNASKKLRLYRKNTLAVPKLNQLLISISKKINKVQKNILDEMKNEFKFLKK
SWPKNLSSGIIHCDLFIDNIFFYKNKYYGFIDFYFSANDFLAYELSICINALCFNKKGKK
YFLNKRKSTNLIKGYESIRKLTNNEKKYFNMLCRGSALRYLLTRAYDYLNXX
>tcag_1096669828395 /cdnaId=1096669828394 /pepId=1096669828395 /offset=0 /ttable=11 /length=239 /full_length=239 /orientation=0
IRNNNEQVITEFNNKKLMIVTFLEGKAKSNLSPDNCKSVGIEVAKMHEITKNFNIKRQND
LSINSWRNLFDSVKSQCSKIHIDLPRLIEENLKDVETNWPKNLPQGIIHADLFHDNIFFE
KEKFSGIIDFYFSCNDFFAFEIAICFNALCFDGAKENLSFNVTKAKNFIDGYNSIRKITE
IEKNSLKTLSQGAALRFLLTRVFDALNTVEGAIVKVKDPIEYLKRLEFHKNAKNFEDYF
>tcag_1096698199253 /cdnaId=1096698199252 /pepId=1096698199253 /offset=0 /ttable=11 /length=306 /full_length=306 /orientation=0
MAVFTELNKQEIEDFLKDFTIGDLISFEGIVKGTENSNFKIITTENKYILTILEKRVVEE
DLPFFMTLQNKLVEHGFSCPKPIKNNKNLVINKLKNKNAVIISFLDGENLSTIMPENCYE
LGSKIAEFTNITKKLKLLRANSLNYESWVKIFESFKNINDNSYEEYFAVLNEELIFLKNN
WPNNLPTAIIHADLFVDNVLFKNNKISGIIDFYFSCNDFIAYELALTANDWCFNKDGTFN
LDNFNSLIIGYNNITSLNSEEKASMNVLFRGAAVRILVTRLYDKIFHPNEGLNELKDPEE
YLKILK
>tcag_1096669078749 /cdnaId=1096669078748 /pepId=1096669078749 /offset=0 /ttable=11 /length=230 /full_length=230 /orientation=0
KLKNKTACIVSFLEGKDKKILNINDCYAIGKTIARMHVVTNKMKLNRKNSMGIRNLKPLL
KSIKFKSKKFSNLKIFLKNNLKDINRNWPKQLPKGIIHGDLFIDNIFFKKNKLSGIIDFY
FAANDYFMYEIAICINALCFDHKKRKFQMNHRKIKNLIKGYESVKKISIKEKKSINILCR
GAALRYLLTRLYDYSNTPKTALIKIKDPNEYYQKLLSHNNLSSFKDYLN*
>tcag_1096679047615 /cdnaId=1096679047614 /pepId=1096679047615 /offset=0 /ttable=11 /length=317 /full_length=317 /orientation=0
MAVYTKVHENELEVFLKKHDIGNLISFKGIEQGVENTNYHLLTTQGRYILTLFENRVNPA
DLPFFFAYQEHLAANGIKCPSAVEDKNGNKTGRLCGRPAAIITFLEGKGLNPDEITANHC
GQLGAAVATMHEAAAKFPLMRPNSVSLKMWRELATKTSARAGEILNGLSDFIDLELTHIE
ENWPKDLPRAAVHADIFPDNVFFNDGKFSGIIDFYFTATDFLSYDLALIINAWCFDTNQF
VPERFQAFMKAYEALRPMRDDEREALTLLCRGAAMRILMTRLHDWLFHTPDAFVKPKDPR
EYIEKLKFHQNGGLNE*
>tcag_1096685994751 /cdnaId=1096685994750 /pepId=1096685994751 /offset=0 /ttable=11 /length=274 /full_length=274 /orientation=0
MAVYTKINKKDLFNINKNFDSKKFISFKGIKQGIENTNYLIRSKKEKFILTIFEKRVSKK
EIPFFMKLMDQLNESKINCPKPLRNKKGNYLFKLRNKTACIVSFLKGKDKKTLNIKNCYD
IGKMIAEMHSSTKKIKLYRKNSMGIKNLNPLLNSIKFKSKKFTNIEKFLKINFKDIKNNW
PKRLPNGIIHGDLFIDNIFFKNNKLSGIIDFYFAANDYFMYEIAICINALCFDKFKNKFI
LNKKKVKSLVKGYESIRKFSVKERNSLNILCRGA
>tcag_1096694892123 /cdnaId=1096694892122 /pepId=1096694892123 /offset=0 /ttable=11 /length=238 /full_length=238 /orientation=0
SNNGGYLIKIKNKTACVVSFLQGKDKNKLNSKNCFEVGKIIAQMHSITKNIKISRKNSMG
IKNLDPLLKNIKFKSKKFVNLEKFLKDNLKYIKKNWPKKLPNGIIHGDLFIDNIFFKNNK
LSGIIDFYFAANDYFMYELAICINALCFDKKKSKFKIDKLKIKSLIKGYESIKKISLKEK
KSLNILCQGAAMRYLLTRLYDYSNTPKSALIKIKDPDEYYQKLITHNSLVSYKDYLI*
>tcag_1096683455729 /cdnaId=1096683455728 /pepId=1096683455729 /offset=0 /ttable=11 /length=322 /full_length=322 /orientation=0
MAVHTELSKANINQILENYNLGQLKDFKGIKEGIENTNYLLVTTTNKYIITIFEKRVDTS
QIPFFFEIMRNSNTSGIECPVPLKNKNGKYVSKIKNKKMSIFLFLEGSSKNEWSVENCFD
IGKKLANFHLANKNNKLYSVNKFSKEFWQQFFINNKNKLNDVIPNCFEIIRKEIDFISLN
WPDNLPKGIIHADLFPDNVFFKDNKISGFLDFYFSCNDFFSYDLAITVNAWCFKDKKFNK
KFFISLISGYQSIRKLEKLEKDKFNVLLRGASLRFLFTRIHDQINSIENKFLNKKDPMEF
FKILYFHINKPQELCFEQFRL*
>tcag_1096686455183 /cdnaId=1096686455182 /pepId=1096686455183 /offset=0 /ttable=11 /length=318 /full_length=318 /orientation=0
MAVYTHVSSEELNLFLKDYEIGKLIEYVGISEGVENTNYKLKTEKGSFILTIYEDRVEKK
DIPFFLEYMFYLSSNGIKCPLPLRNNNKLFSEIIDKPASILTFLDGASTLSVTEKQAYQL
GLILGKIHNISTSLEINRKNPMGLEIFPQLIKNSKATAENFSKNLSKNIYEEYDRIRSNW
PKDLPSGIIHADLFPDNILFHEDQISGVIDFSFSCNDFLSYDLSICINAWCFKDGKFDIL
LSRNLLNGYQKERKLSNAEIEKLPILCSGSALRFLLTRLVDWRVNNENAMVTPKNPNEFI
KILDFHKDINNPEEYGI*
>tcag_1096668957933 /cdnaId=1096668957932 /pepId=1096668957933 /offset=0 /ttable=11 /length=266 /full_length=266 /orientation=0
IVSINNQFEIDKITHFKGIKKGIENTNYLLKTKKKKFILTIFEKRVSNSEIPFFMKLMEI
LNNSNINCPKPLKSKNGSHLIKLKNKKACIVSFINGKDKIKLNLKNCFEVGKVIANIHEI
TKNIKIYRKNSMGIKELSPLLKSIRFKSKKFSNLQKFLTNNLKEIKKNWPSKLPRGIIHG
DLFIDNIFFDKDKLSGVIDFYFAANDIFMYEIAICINALCFDYKNSKFLMNKQKIKKLIQ
GYESIKKISQKEKKSLNILCRGAAMR
>tcag_1096701521401 /cdnaId=1096701521400 /pepId=1096701521401 /offset=0 /ttable=11 /length=323 /full_length=323 /orientation=0
LMAVFTEVDARDLEDFWGQYDLGEVESLKGIAEGVENSNFFVETASARYILTLFEKRVAE
KDLPYFVGLMDHVAQAGFACPQPMWTKTGHAIGRLSERPALVTSFLPGLAVRRPSVADCA
SLGQALGRFHEATKGFGGKRPNNLSRGSWQAMHEPIAEAVAARNKDWARLAEETLQKLHD
DWPSGLPMGHIHADLFPDNVFFRHGEVSGFIDFYFACEDMLAYDLAICINAWCFEGDGSL
NVTKSAAFLNSYSQLRPLDPSEKEALPLLALGAALRFFLTRAHDVINHDPSWLVTPKDPN
EYAHRMRTHLRARSAQDYGLWS*
>tcag_1096677236971 /cdnaId=1096677236970 /pepId=1096677236971 /offset=0 /ttable=11 /length=323 /full_length=323 /orientation=0
LMAVFTEVDARDLEYFWGQYDLGEVESLKGIAEGVENSNFFVETASARYILTLFEKRVAE
KDLPYFVGLMDHVAQAGFACPQPMWTKTGHAIGRLSERPALVTSFLPGLAVRRPSVADCA
SLGQALGRFHEATKGYGGKRPNNLSRGSWQAMHEPIAEAVAARNKDWARLAEETLQKLHD
DWPSGLPMGHIHADLFPDNVFFRHGEVSGFIDFYFACEDMLAYDLAICINAWCFEGDGSL
NVTKSAAFLNSYSQLRPLDPSEKEALPLLALGAALRFFLTRAHDVINHDPSWLVTPKDPN
EYAHRMRTHLRARSAQDYGLWS*
>tcag_1096685274607 /cdnaId=1096685274606 /pepId=1096685274607 /offset=0 /ttable=11 /length=241 /full_length=241 /orientation=0
ILNNNNSTITNFDGKKLMIVSFLEGKAKSNLSPENCKAIGIEAAKMHELTKNFKIKRQND
LSVNSWRSLFESVKDECSKLHKDLPKLIGESLDNVEKNWPRDLPKGIIHADLFHDNIFFN
KDKFSGIIDFYFSCEDFFAFEIAICFNALCFDGVKDNLSFNVTKAKNFINGYSSIRKLSE
SEKQSLKVLSQGAALRFLLTRVFDALNTVEGAIVKVKDPIEYLKRLEFHKNSKNHEDYFF
*
>tcag_1096670239973 /cdnaId=1096670239972 /pepId=1096670239973 /offset=0 /ttable=11 /length=231 /full_length=231 /orientation=0
IKLKNKKACIVSFLNGKDKIQLNLKNCYEVGKVVANIHKITKKIRISRKNSMGIKELGPL
LKSIKFKSKKFSNLQKFLTNNLKEIKKNWPSKLPRGIIHGDLFIDNIFFNKDKLSGVIDF
YFAANDIFMYEIAICINALCFDYKNSKFEMNKQKIKKLIKGYESVKKISLKEKKSLNILC
RGAAMRYLLTRLYDYSNTPKTALIKIKDPNEYYQKLITHNNLGSYKDYLN*
>tcag_1096689848297 /cdnaId=1096689848296 /pepId=1096689848297 /offset=0 /ttable=11 /length=267 /full_length=267 /orientation=0
INQKEINIINENFNIDKIKSFKGIKQGIENTNYLLKSKKKKYILTIFEKRVLQKEIPFFM
KLMDNLNNSKINCPKPLKTKENKYLIKLKNKTACIVSFLDGKDKKILNINDCYAIGKTIA
RMHVVTNKMNLNRKNSMGIRNLKPLLESIKFKSKKFSNLKVFLKNNLKDINRNWPKKLPK
GIIHGDLFIDNIFFKKNKLSGIIDFYFAANDYFMYEIAICINALCFDYKKRKFQMNHKKI
KNLIKGYESVKKISTKEKKSINILCRG
>tcag_1096677302631 /cdnaId=1096677302630 /pepId=1096677302631 /offset=0 /ttable=11 /length=251 /full_length=251 /orientation=0
HLAGRGFPCPTPIHGRDGDTLRQVAGKPAAIVSFLGGISIRRPTTEYCAPLGNALAAMHL
TGADFPAHRANALSVAAWRPLYDRTKADADSVEPGLAANIARELDDVERTWPRDLPSGVI
HADLFPDNVFFLQDRLSGFIDFYFACNDFYAYDIAVCLNAWCFESDGSFNITKAKALLTA
YRKKRAITPEELAALPVLARGAALRFLLTRLYDWLNQVPGALVRPKDPLEYWRKLHFHRG
VDGPSAYGLE*
>tcag_1096674344029 /cdnaId=1096674344028 /pepId=1096674344029 /offset=0 /ttable=11 /length=241 /full_length=241 /orientation=0
ISNKNNEYISDLNNKKFMIVSYLEGKSKNNLTPSECKVVGNEAAKLHQLTKNFNFKRENN
LSVKSWRRIFTEVRDKCSQIHPDLPKLIEANLTNIEKDWPKNLPTGIIHADLFNDNIFFK
NNKFSGFIDFYFSCNDFYAFEIAICFNALCFDGLKQNLSFNVTKAKKLMEGYNEVRKISK
EEKKSIKVLSQGAALRFLLTRVFDYINTVDDAIVKIKDPEEYLKRLEFHKNAKSFEDYLI
*
>tcag_1096683967793 /cdnaId=1096683967792 /pepId=1096683967793 /offset=0 /ttable=11 /length=316 /full_length=316 /orientation=0
MAVFTKLKKTEIENFLDGYNIGKLDSYSEIVEGVENTNYKIICNKKPYILTIFEKRVKEE
DLPFFMDLKLYLNNQNFSCPKPLRNKNENIINSIKNKKAVIITFIEGKKIDSPNHIECYE
VGKMIGNLHNLTINFNQKRNNGLDITELKRILNKCDNNKNTDFIEICSELKNEINFLENS
IPTNLPSGIVHADLFKDNIFFKEKKITGVIDFYFSCFHFLLYDISIVINDWCFEKNGNTF
NNKFFNAIIDGYNLSRNLEKEELQSFNLILRIAAVRILITRIHDYIFHQNDSIVIKKDPK
EYFNILKWHQNNKVY*
>tcag_1096701310941 /cdnaId=1096701310940 /pepId=1096701310941 /offset=0 /ttable=11 /length=323 /full_length=323 /orientation=0
LMAVFTEVDARDLEHFWGQYDLGEVESLKGIAEGVENSNFFVETAGARYILTLFEKRVAE
DDLPYFVGLMDHVAQAGFACPQPMWTKSGHAIGRLSGRPALVTSFLPGLAVRRPSVADCT
SLGQALGRFHEATNGFDGKRPNNLSRGSWQAMHEPIAEAVAARNQDWARLAEESLQKLHD
DWPAGLPMGHIHADLFPDNVFFRHGEVSGFIDFYFACEDMLAYDLAICINAWCFEGDGSL
NVTKSAAFLNSYSQLRPLDPSEKEALPLLALGAAVRFFLTRAHDVIHHDPSWLVTPKDPN
EYAHRMRTHLRARSAQDYGLWS*
>tcag_1096681036459 /cdnaId=1096681036458 /pepId=1096681036459 /offset=0 /ttable=11 /length=331 /full_length=331 /orientation=0
IIKIVFKLAVYTKLNEKEIQSIINDYPIDDLVQFKGIQEGIENTNYFIRTKKGKFILTIF
ENRVDSKEIPFFINLMKFLNKNDFISPKPIENNKGKILNKFNTKKFILVNFLEGKPKVNI
TDNDCYLIGDLIGNLQNKSRYCDLIRKNSLSLEDCKKIFQDCKNSISEKEIDNLSNGLCD
LIEDSLKDCLEKWPSHLPKGIIHGDLFPDNVFFLNNKVSGVIDFYFSCVDIKIYEIAIVI
NAWCFDQHNTLNIEKVKNLIKGFTLHNNLTKDEIFSLNILAKGASLRFLITRLFDWYNTP
ENSYVKRKDPQEYIDKLLYFNSNTLDFLYD*
>tcag_1096681076941 /cdnaId=1096681076940 /pepId=1096681076941 /offset=0 /ttable=11 /length=265 /full_length=265 /orientation=0
NNKDLPYFMKLMDALSKKGIKCPSPIKNKYGKYIFNLKRKKACLVSFLEGNDKKNLLEKD
LLVIGKKIGLMHKKLTKIKLKRKNSFSPLKINSLINKINLKNSKLPKNLKKEMKESFRDI
NKNWPKKIPKSVIHGDLFIDNIFFHKGKFGGFIDFYFSAYDFQAYELAICINSLCFNKTK
NKFKFNKKKASRLFKGYESIRKLKPEEKKSMKILCKGSALRYLATRAYDYLNTPKNILIK
KKDPSEYIQKLRFHDSIKKFEQYL*
>tcag_1096689185517 /cdnaId=1096689185516 /pepId=1096689185517 /offset=0 /ttable=11 /length=235 /full_length=235 /orientation=0
GNYLFKLKNKTACIVSFLNGKDKKTLSLKNCYDIGKIIAQIHSCTKKIKLYRKNSMGIKN
LNPLLNSVKFKSKKFVNIEKFLKTNFIDIKRRWPKKLPSGIIHGDLFIDNIFFKNNKISG
IIDFYFAANDYFMYEIAICVNALCFDKYKNKFILNKKKVKNIIKGYESIKKISIKEKGSL
NVLCRGAAMRYFLTRLYDYTNTPKTALIKIKDPGEYYQKLVTHNNLKKYKHYIN*
>tcag_1096682579655 /cdnaId=1096682579654 /pepId=1096682579655 /offset=0 /ttable=11 /length=273 /full_length=273 /orientation=0
MAVYTKISKKDISYINRKFDIEKILEFKGIKQGIENTNYLLKSKNKKFILTIFEKRVSKK
ELPFFMNLMDKLNRSKINCPKPQTKKDGGYLINLKNKAACIVSFLNGKDKKSLNFKNCYD
IGKMIAEMHQSTKKMNLTRKNSMGVRNLNPLLKSIRFKSKKFTNVEKFLKNNFKDIKTKW
PKNLPNGVIHGDLFIDNIFFENNRLSGVIDFYFAANDYFMYEIAICVNALCFDKKKSKFV
LNKKKVKNLIKGYEKIRKISVKERKSLNILCRG
>tcag_1096666661087 /cdnaId=1096666661086 /pepId=1096666661087 /offset=0 /ttable=11 /length=249 /full_length=249 /orientation=0
KKIICPKPLKNSAGKHLSRIQNKPASVVTFLKGKDKAILNYKNCFDIGKNIAKFHKAGTK
IKLYRQNSMSINKLGGLLKSIKITSNKIAPKLKPTLNICLKDIKNQWPKKLPRGIIHGDL
FIDNIFFDKNKFSGFIDFYFSSNDYLMYEIAICINALCFDKKKKTFVMNNKKIRYLIDGY
ETIRLISKKEKDSLNILCRGAALRYLLTRVYDYFNTPKTALIQIKEPNEYFQKLIIHNNL
NNYKDYYK*
>tcag_1096691817749 /cdnaId=1096691817748 /pepId=1096691817749 /offset=0 /ttable=11 /length=228 /full_length=228 /orientation=0
GKKLMIVSFLEGKAKQNLSPANCKSIGSEIAKMHELTKNLKLKRQNDLSINSWRKLFNSV
KDKCEKIHKDLPRLIEENLNDVEKNWPKNLPRGIIHADLFHDNIFFIQDKFSGVIDFYFS
CEDFFAFEIAICFNALCFDGLKSNLSFNVTKAKNFIDGYTSVRRLSDEELNNIKVLSQGA
ALRFLLTRVFDALNKVEGAIVKIKDPMEYLKRLEFHKNAKNHEDYFF*
>tcag_1096672725755 /cdnaId=1096672725754 /pepId=1096672725755 /offset=0 /ttable=11 /length=298 /full_length=298 /orientation=0
YTKLLKEDIETFISDYTIGDLENFEEIVDGIENSNFKIFCNNKPYILTIFEKRVTEEELP
FFINLKNFLNKNNFKCPKAISDKNGKILKRIKNKTAVIISFLEGKSIEKPNLAMCKEVGK
MIANLHNLTLKFDEKRPNSLDLKDWKNIYKKCLNNKSKEFNETMYLLKNEIDYLENYWPT
DIPCGVIHADLFRDNIFFKNEQISGVIDFYFSCYYFYVYDIAIVINDWCFSENGKKFNKQ
NCLTILEEYQKLRKLSDLEKISLNILLRAAAVRILSTRMHDYIFHPPYVVVVKKRPL*
>tcag_1096668211107 /cdnaId=1096668211106 /pepId=1096668211107 /offset=0 /ttable=11 /length=232 /full_length=232 /orientation=0
FIKLRNKTACIVSFLQGKDKNKLNLKNCFEVGKIIAQMHSITKNIKISRQNSMGIKNLDP
LLKSIKFKSKKFSNLEKFLKDNLKDIKNNWPKKLPNGIIHGDLFIDNIFFKNNKLSGVID
FYFAANDYFMYELAICINALCFDKKRSKFKIDKLKIKNLIKGYENIKKITLKEKKSLNIL
CRGAAMRYLLTRLYDYSNTPKTALIKIKDPNEYYQKLITHNSLITYKDYLI*
>tcag_1096668205917 /cdnaId=1096668205916 /pepId=1096668205917 /offset=0 /ttable=11 /length=231 /full_length=231 /orientation=0
INLKGKSACIVTFLNGKDKKKLNTKNCFDIGKMIGQIHISTKNIKLYRKNSMGIKYLNPL
LESIKFKSKKFVNLEKFLKVNFKDIKKKWPKNLPSGIIHGDLFIDNIFFKKNRLSGIIDF
YFAANDYFMYEIAICINALCFDKTKSKFRINKIKIKNLIKGYETVKKISRKEKNSLNILC
RGAAMRYFLTRLYDYTNTPKTALIKIKDPREYYQKLLIHNNLKTFKDYLN*
>tcag_1096683516003 /cdnaId=1096683516002 /pepId=1096683516003 /offset=0 /ttable=11 /length=251 /full_length=251 /orientation=0
HWRAKGIACPVPVRARDGEVLHKLSNRQAAIVTFLAGMWPRRIQPYHCGELGRALARMHL
AGNDFALRRSNDLSVQSWRSLLCRSADRADEVQQGLAEDLETELAALELNWPDTLPCGII
HADLFPDNVFFRGPELTGLIDFYFACTDMFAYDIAICMNAWCFEADGSFNVTKAKRLLTA
YGRVRDFSDEELAALPVLARGAAMRFLLTRLYDWLYTPADALVTKKDPLEHWKRLQFHQR
VTGPQDYGLV*
>tcag_1096695373533 /cdnaId=1096695373532 /pepId=1096695373533 /offset=0 /ttable=11 /length=240 /full_length=240 /orientation=0
INKNGNYVTEISGKKAAVVSFLDGAAKKNLTPNDCNKVGIQAAKLHLITKNLSGKRENKL
SVNSWRKIYKKVQKDCSKIHPSLAKTIEKNLDEIENNWPKNIPSGIIHADLFPDNIFFKN
DKLTGIIDFYFSCYDFYVFEIAICLNALCFEGQKENLSFNVTKAKKFIDGYSSIKKLDDI
EKKSLKILCQGAAMRFLLTRVFDYLNLTEGALVKIKDPVEYLKRLEFHNSIKDYQDYFF*
>tcag_1096679757873 /cdnaId=1096679757872 /pepId=1096679757873 /offset=0 /ttable=11 /length=231 /full_length=231 /orientation=0
IFGGKKLMIVSFLEGKAKQNLSPANCKSIGSEIAKMHDLTKNLKLKRQNDLSVNSWRKLF
NSVKDRCENIHKDLPRLIEENLNDVEKNWPKNLPKGIIHADLFHDNIFFIQDKFSGVIDF
YFSCEDFFAFEIAICFNALCFDGLKSNLSFNVTKAKNFIDGYTSIRKLTDEELNNIKVLS
QGAALRFLLTRVFDALNKVEGAIVKIKDPMEYLKRLEFHKNAKNHEDYFF*
>tcag_1096698695935 /cdnaId=1096698695934 /pepId=1096698695935 /offset=0 /ttable=11 /length=310 /full_length=310 /orientation=0
IMAVFTKLKKSEIEEFLISYDIGKLEKFNEIVEGIENTNYKLICGGDPYILTIFEKRVNE
KDLPFFMDLKLYLNQKNFKCPKPIVNNHNKIINSLKEKKAVVISFIDGKKIKTPNSNDCL
EIGRILGELHNISKGFNKKIENSLNLSALKKIFLKCFDSNHLKFKELFKEINNEINFLEN
SWPINLPSGIIHADLFKDNVFFEDGKISGVIDFYFSCYHFFLYDIAIVINDWCFQDNGNK
FNNQHFNSIIKGYSLSRELNNNETNSFNIILRVATIRIIITRLHDYIFHPNDAVVEKKDP
FEYYNILKWH
>tcag_1096668649151 /cdnaId=1096668649150 /pepId=1096668649151 /offset=0 /ttable=11 /length=253 /full_length=253 /orientation=0
KIVDFKGIKQGIENTNYLLKSKNKKFILTIFEKRVVEKEIPFFMKLMDQLNIAQINCPKP
IKNKNGNYLIKIKNKTACIVSFLPGKDKKNLNLKNCFETGKIIAQIHQASKKFKLYRKNS
MGAKNLNPLLNSIKFKSKKFTNIDKFLKVNYKDIKNKWPKKLPYGIIHGDLFIDNIFFKN
NKLSGIIDFYFAANDYFMYEIAICVNALCFDKINSKFKINKKKIRNLIRGYESIRKISIN
EKKSLNILCRGXX
>tcag_1096701353527 /cdnaId=1096701353526 /pepId=1096701353527 /offset=0 /ttable=11 /length=283 /full_length=283 /orientation=0
KTKKGKFILTIFENRVNSQDIPFFINLMKFLNQNNFISPEPLENREGKILNKFKTKKFIL
VNFLEGKPKVKITTNDCYLIGDLIGSLQNKSRYCDLIRKNSLSLEDCKKIFQDCKNSISE
KEINILRDGLYDLIEDSLKDCLEKWPIHLPRGIIHGDLFPDNVFFLNNKVSGVIDFYFSC
VDIKIYEIAIVINAWCFEQHNTLNIEKVKNLIKGFTLHDNLTKDELFSLNILAKGASLRF
LITRLFDWYNTPENSYVKRKDPQEYIDKLLYFNSNKLDFLYD*
>tcag_1096690546087 /cdnaId=1096690546086 /pepId=1096690546087 /offset=0 /ttable=11 /length=222 /full_length=222 /orientation=0
IVSFLNGKDKKSLNQKNCYEIGKMIAQMHLSTRKIKLYRKNSMGINNLNPLLNSIKFKSK
KFINLEKFLKNNYKDIKKKWPKKLPKGIIHGDLFIDNIFFKKNKLSGIIDFYFAANDYFM
YEIAICINALCFDKINSKFRINKQKTRNLIKGYENVKKISSKEKKSLNILCRGAAMRYFL
TRLYDYTNTPKTALIKIKDPREYYQKLIVHNNLKTYKDYLK*
>tcag_1096679331107 /cdnaId=1096679331106 /pepId=1096679331107 /offset=0 /ttable=11 /length=306 /full_length=306 /orientation=0
IMAVYTNITLDELNEFLQLYSLGTADELIGIKSGIENTNYLVKINNRKYILTLFEKRTHQ
EDLPFFFELMNHLNSSGIKCPQAIKSKDNEYFKLLKDKPASFTSFVSGEILSRIEPNHCY
ELGKSMALFHNASSTLKISRNNQMGFENFGTLIKKLEVKNFKSEEVPIKLIKDEYKFLKE
NISFNLPKGIIHADLFPDNVFFENNCLSGIIDFYFSCNDYYAYEIAICINAWCFEENSNE
FNISKAKKLLSSYNQVRELTKEEINSLPLFSRAAALRFLLTRLIDYFRETNDSLLVKKDP
SEYIKK
>tcag_1096674816047 /cdnaId=1096674816046 /pepId=1096674816047 /offset=0 /ttable=11 /length=281 /full_length=281 /orientation=0
INEGDLRLIEKTFKIGKILSFSGIKKGIENTNYLIRTNNKKIILTIFEKRVQKKDLPFFM
DLMFGLSKQKIKCPEPIKNKKGKYLFKIHNKTACLVSFLEGKDKVNLTNKDCYAVGKNAA
LLHMAAKKLKLFRKNSLSVNSWGPLLKRIDKRINKLSSNLTNTMKNDLFDIKKKWPKSMP
NGIIHSDLFIDNIFFYKKKYYGFIDFYFSANDFLAYELATCVNALCFKKRNKIYILDKNK
SAQLLRGYQSVRKLNSKEKSNFNTLCRGSALRFFLLDLMTI
>tcag_1096685815077 /cdnaId=1096685815076 /pepId=1096685815077 /offset=0 /ttable=11 /length=222 /full_length=222 /orientation=0
IVSFLEGKDKKILNINDCYVIGKTIARMHVVTNKMKLNRKNSMGIRNLKPLLESIKFKSK
KFSNLKVFLKNNLKDINKNWPKQLPKGIIHGDLFIDNIFFKKNKLSGIIDFYFAANDYFM
YEIAICINALCFDYKKRKFQMNHKKIKNLIKGYESVKKISTKEKKSINILCRGAALRYLL
TRLYDYSNTPKTALIKIKDPNEYYQKLLSHNNLSSFKDYLN*
>tcag_1096668592747 /cdnaId=1096668592746 /pepId=1096668592747 /offset=0 /ttable=11 /length=281 /full_length=281 /orientation=0
IAERTQLMAVYTKLNQKKIEEILSNYSLGKLDSFKGIEEGIENTNYFLLINKKKFILTIY
EKRVKSADLPFFSDLMSSLNKASFKCPAPISNNNNETITNFGGKKLMIVSFLEGKAKQNL
SPANCKSIGSEIAKMHSLTKNLKLKRQNDLSVNSWRKLFNSVKDRCENIHKDLPRLIEEN
LNDVEKNWPKNLPKGIIHADLFHDNIFFIQDKFSGVIDFYFSCEDFFAFEIAICFNALCF
DGLKSNLSFNVTKAKNFIDGYTSIRKLTDEELKNIKVLSQG
>tcag_1096696522189 /cdnaId=1096696522188 /pepId=1096696522189 /offset=0 /ttable=11 /length=281 /full_length=281 /orientation=0
ITQRIKLMAVYTKFNHNKIEEILSNYDLGKLDQFKGIEEGIENTNYFLSVEKKKFILTIY
EKRVKSEDLPFFSELMSSLNKSEFKCPAPIFNKQNKTITDYEGKKLMIVSFLEGKAKKNL
SPVNCKTIGIEVAKMHKITRDFKFKRENDLSVKSWRKLFNSVKDKCSNIHKDLPKLIDEN
LKDVEKNWPKNLPKGIIHADLFHDNIFFIKDKFSGIIDFYFSCEDYLAFEIAICFNALCF
DGLKENLSFNVTKAKNFIDGYSSIRKLTEEEKNNIKVLSQG
>tcag_1096691210071 /cdnaId=1096691210070 /pepId=1096691210071 /offset=0 /ttable=11 /length=265 /full_length=265 /orientation=0
ISLKDILSIEKNYNLGKITNFKGIKKGIENTNYLLKTKDKKLILTLFEKRVQKKDLPFFM
NLMDKLSKYKINCPKPQKNKRGSFFIKIKNKTASIVSFVEGKDKLKLSPKNCYEIGKNIA
KFHRASKKIKLYRKNSLSLKDWPKLLNKIGNKSKIISPNLTSLMKNSLLQIKNKWPKNLP
FGIIHADLFIDNIFFKKNKFHGYIDFYFACNDFLMYEIAICINALCFDKKNNKFIFNKKK
STNLIRGYSKIRKFSEKEKKYLNVL
>tcag_1096690512219 /cdnaId=1096690512218 /pepId=1096690512219 /offset=0 /ttable=11 /length=279 /full_length=279 /orientation=0
NYKILVNKKKYILTIYEKRVDKKDLPFFCTLTTELHKKNFRCPLPIKNKKNEMISDFLNK
KITILSFIEGESKISLNENESYKVGLETSRLHTITNDINLYRKNSLSIESWQKIYEEIKL
IYKNKDDFKLKFIEENLNKIKKNWPKNLPKGIIHGDIFIDNIIFQGNSINGIIDYTFACN
DFLAFDIAICLNALCFDQTGDNYDLNILNAKNFLKGYIKNRSLETSEIQNMQVLCQGAAM
RFLLTRLLDSINQNDDAIVKVKDPLEYIKKLEYFNNNKX
>tcag_1096683684865 /cdnaId=1096683684864 /pepId=1096683684865 /offset=0 /ttable=11 /length=296 /full_length=296 /orientation=0
IELMAVFTKLNHKDFSKIESYFDLGKILKFRGIKKGIENTNYFIEFEKKKTVLTIFEKRV
KSKDLPFFMRLMSGLHKLKIVCPDPIKSKKKSFLFRIKNKNACLVSFLKGNDKKKLNLDD
CLSIGKNIAKLHKATSKLKLNRSNSLSIKLLPSLLSKIDRRINKISSNLKTDMKFELKYL
SKIWPNKLPKGVIHSDLFIDNIFFFKRKFYGFIDFYFSSTDYYAYELATCINALCFDRIR
NKYILNKKKSLNLLKGYQSIRKLTINEKKNFNTLCKGSALRYLLTRSYDYLNTPKS
>tcag_1096692904475 /cdnaId=1096692904474 /pepId=1096692904475 /offset=0 /ttable=11 /length=252 /full_length=252 /orientation=0
MSLQNELVERGFNCPKPIKNNNNLIINKLKNKNAVIISFLDGENLSKIMPSNCYELGSKI
AEFTNITKKSTLSRVNNLSYKGWVKIYESFKNINDKSYDEYFDVLDKELIFLKKNWPINL
PKAIIHADLFIDNVLFKNNKISGIIDFYFSCNDFIAYELALTANDWCFNEDGTFNLEKFN
SLIMGYNDISSFSYEEKASMNVLFRGAAVRILVTRLYDKIFHPDDALIKLKNPEEYLKIL
KWHQTNKDINL*
>tcag_1096694776215 /cdnaId=1096694776214 /pepId=1096694776215 /offset=0 /ttable=11 /length=247 /full_length=247 /orientation=0
GLSCPLPVEGIDGNALRTLGGKPAAIVTYLQGSWPRQTTLDHCKALGSTMAIMHEFGKSF
HGIRTNALTITAWRPLLDSCRLYEWEIYNNLFDELNRELNWLEANWPKSLPSGIIHADLF
PDNVFFKDGNLSGVIDFYFACNDFLAYDIAVCINAWCFDENELFDLKKSSCILSAYTETR
TLSKEEIASLPVLIRGSAIRFLLTRLYDWLNHPEDALVKPKDPMSYLKKLRFHQQLSDAS
DYGAEI*
>tcag_1096690223319 /cdnaId=1096690223318 /pepId=1096690223319 /offset=0 /ttable=11 /length=240 /full_length=240 /orientation=0
PNRENNYISNIINKKFMIVSFLEGKSKTSLSPAECKIVGIQIAKLHMITKDFKFIRKNDL
SVKSWRGIFAQVKDKCSEIHSDLPKLIEANLTSIEKNWPKNLPSGIIHADLFSDNIFFKN
NRFSGFIDFYFSCNDFYAFDIAICFNALCFEGIKQNLSFNVTKAKKLMEGYNEIRRISKD
EKLALKVLSQGAALRFLLTRVFDYINTVDNAEVKIKDPEEYLKRLEFHKNAKSFEDYLI*
>tcag_1096682664315 /cdnaId=1096682664314 /pepId=1096682664315 /offset=0 /ttable=11 /length=277 /full_length=277 /orientation=0
MAVYTKLNKVNIEEILSNYSIGKLKDFKGIEDGIENTNYFLLTNNGKFILTIYEKRVQEK
DLPFFSELMLGLNKADFKCPVPIINNQNKAITKYKNKSLMIVSFLEGKAKSVLNPEDCKA
LGNEVAKMHLITKNFKIKRENDLSIGSWRKIFDQVKDQCIKIHKDLPKLIETNLKDVEKN
WPKNLPNGIIHADLFSDNIFFKDNKFSGIIDFYFSCNDFYALEIAICFNALCFDGPKNNL
SFNVTKAKNFMDGYSQLRKLNDEEKRSIKTLSQGSAL
>tcag_1096671398267 /cdnaId=1096671398266 /pepId=1096671398267 /offset=0 /ttable=11 /length=254 /full_length=254 /orientation=0
SDLPFFINLLVALNDKNIECPNPIKMKNGSYTKLLNNKHAAIFSFLPGKSTTAIKNEHCF
LVGQTLANIHLKTKDLSIHRENTLSLKYLTDLLSLINQTPGNPLNKLYMDISNEYDFLMN
NWPTDLPKGIIHGDLFPDNIFFQNNKLTGVIDFYFACNEFYIFDIAICINAWCFESDYSF
NITKASYLLKGYRSLKKLTEDEVQFLPIMCRGSALRFLITRLVDWNKRDENVLVTPKDPS
EYYNKLQFHQSVXX
>tcag_1096680541401 /cdnaId=1096680541400 /pepId=1096680541401 /offset=0 /ttable=11 /length=222 /full_length=222 /orientation=0
IVSFLNGKDKKSLNFKNCYDIGKMIAEMHQSTKKMNLTRKNSMGVRNLNPLLKSIRFKSK
KFTNVEKFLKNNFKNIKTKWPKNLPNGVIHGDLFIDNIFFKNNRLSGVIDFYFAANDYFM
YEIAICVNALCFDKKKSKFVLNKKKVKNLIKGYEKIRKISAKERKSLNILCRGAAIRYFM
TRLYDYSNTPKTALIKIKDPREYYQKLVIHNNLRTYKDYLN*
>tcag_1096672174101 /cdnaId=1096672174100 /pepId=1096672174101 /offset=0 /ttable=11 /length=223 /full_length=223 /orientation=0
CIVSFLEGKDKKLLKAIDCYAIGKSIAKMHLIAKKIKLNRKNSMGINKLEPLLNSIKFKS
KETSNLKNFLKNNLKNIRKNWPKKLPKGIIHGDLFIDNIFFKKNKLSGIIDFYFAANDYF
MYEIAICINALCFDNKKQKFLMNKQKIKSLIKGYESIKKISSKEKNSLNTLCRGAAIRYL
LTRLYDFSNTPKTALIKIKDPNEYYQKLLIHNNLNTFKDYLN*
>tcag_1096690679065 /cdnaId=1096690679064 /pepId=1096690679065 /offset=0 /ttable=11 /length=266 /full_length=266 /orientation=0
LDEFFSKYSLGKLINYSEIKEGIENTNYLIKTEKGKFILTLYEKRVEHSDLPFFISLMKN
LFDKGFPSPNPIINKNGNYISEISGKKATVASFLSGSSKKNLSPDNCYEVGIHTAKLHLI
TKDLSGKRKNKLSINSWRKIYNKVKKDCSKIHPNLTLAIEKNLEEIEKNWPKNIPSGIIH
ADLFPDNIFFKNEKLSGIIDFYFSCNDFYAFEIAVCLNALCFEGKNENLSFNVTKAKKFI
NGYSSVRNISENEKQSLKILCQGAAI
>tcag_1096674455655 /cdnaId=1096674455654 /pepId=1096674455655 /offset=0 /ttable=11 /length=224 /full_length=224 /orientation=0
MIVSFLDGKSKSNLSPSECKIVGNQIARMHQITKNFKFTRNNDLSVRSWRSIFSQVKDRC
NKIHAELPSLIEANLSSIEKEWPKNLPSGIIHADLFSDNIFFKNNKFSGFIDFYFSCNDF
YAFEIAICFNALCFDGMKQNLSFNVTKAKKLMEGYNEVRKISKDEKVAIKVLSQGAALRF
LLTRVFDYINTVDNAVVKIKDPEEYLKRLEFHKNAKSFEDYLI*
>tcag_1096674462277 /cdnaId=1096674462276 /pepId=1096674462277 /offset=0 /ttable=11 /length=280 /full_length=280 /orientation=0
IVHFIKDYSIGSLISYEGIVEGIENTNYKIKTSNHDYILTIFEKRVNTEELPFFMKLQRE
LVTHGFDCPLPIENNNGSIINKLKGKSAVIISYLDGKQLQSILPHHCREVGSMIARFTNI
TKSSKLIRENSMSIKTWEKILVKCKKHEDNSYDIYIEIIEKELSFLKKNWPKNLPQAIIH
ADLFQDNIFFKEDKISGLIDFYFSCRDFIAYEIALTINAWCFDSKQVFLHKNYLALIDGF
NEHSSLNEDEITTLNILLRGAALRILVTRLHDKIFIQKML
>tcag_1096679763859 /cdnaId=1096679763858 /pepId=1096679763859 /offset=0 /ttable=11 /length=271 /full_length=271 /orientation=0
IKLKMAVYTKINQKEINIINENFNIDKVKSFKGIKQGIENTNYLLKSKKKKYILTIFEKR
VLQKEIPFFMKLMDNLNNSKINCPKPLKTKENKYLIKLKNKTACIVSFLEGKDKKILNIN
DCYAIGKTIARMHMVTNKMKLNRKNSMGIRNLKPLLDSIKFKSKKFSNLKVFLKNNLKDI
NKNWPKQLPKGIIHGDLFIDNIFFKKNKLSGIIDFYFAANDYFMYEIAICINALCFDYKK
RKFQINHKKIKNLIKGYENVKKISIKEKKSI
>tcag_1096698869643 /cdnaId=1096698869642 /pepId=1096698869643 /offset=0 /ttable=11 /length=241 /full_length=241 /orientation=0
LRNKKGSHISKIKKKSACIVTFLEGKDKTNLNYKNCFDIGKNIAKFHTVTSKLKLSRQNS
MSINKLGGLMKSINFKSYKFLPNLKKTLNLCFKDILKHWPKNLPQGIIHGDLFIDNIFFK
KNKFSGFIDFYFSSNDYFIYEIAICINALCFDKKKDNFVMNNKKIKNLINGYETIRSLSK
KEKQSLNLMCRGAALRYLLTRIYDFFNTPNNALIKIKDPREYLQKLIIHNNLTDYKDYYK
*
>tcag_1096679222565 /cdnaId=1096679222564 /pepId=1096679222565 /offset=0 /ttable=11 /length=271 /full_length=271 /orientation=0
MAVYTKINQRDIDIINSKFNIEKILTFQGITKGIENTNYILNSKNKKFILTIFEKRVLPK
EIPFFMKLMDHLNDSKINCPRPLKTKSKNYLIKLKNKTACIVTFLKGKDKKKVNESDCYA
IGKTIAKMHLVTKKIRLTRKNSMGIRYLKPLLQSIKFKSNKRSNLKKFLFNNFNDIKKNW
PKKLPSGIIHGDLFIDNIFFNKKNLSGIIDFYFAANDYYMYEIAICINALCFDEKNKKFI
INKKKVNKLIKGYNSVKKIKLNEKNNLNILC
>tcag_1096695952913 /cdnaId=1096695952912 /pepId=1096695952913 /offset=0 /ttable=11 /length=275 /full_length=275 /orientation=0
MAVYTKFQKENIEEILSNYAIGKLNSFKGIQEGIENTNYFLLVDNKKYILTVYEKRVKSE
DLPFFSELMAGLNKAGVKCPIPIVNKQKKSITDYNKKKLMIVTYLEGRAKKTLTPQNCKS
VGIEVAKMHEITKNFKIKRKNDLSVNSWRKLFNSVKTKCSKIHQDLPRLIESNLNDVEKN
WPNDLPKGIIHADLFSDNIFFNNNEFSGLIDFYFSCEDFYAFEIAICFNALCFDGVPKNL
SFNVTKAKNFIDGYNSIRKLTDDEKGNIKVLSQGA
>tcag_1096678960457 /cdnaId=1096678960456 /pepId=1096678960457 /offset=0 /ttable=11 /length=318 /full_length=318 /orientation=0
MAVHTILSKNELLKILSSYNIGDLVSFKGILEGIENTNYILKTKKDKFILTIFEDRIDYQ
SIPFYINIMRNSFEKGVNCPIAIKDNRGNSTNSFKEKEFGIFKFIEGKSKKIYSEKDCFE
VGKIMATFHKVNKNIKNKHENSYSLSFWLYLFKECKNSLDIIIPGSQNILKDEIRFITKY
WPKELPKGIIHADMFPDNVLFNSKEISGIIDFYFSCYDFLSYDLAILINAWCFQNNKFNI
TLAKQIIQGYETVRKITIIEKKKFNILLRGACLRFLLTRAQDSKKYSEDKMLKIKNPVDY
YERLLFHRNMSGNYDFF*
>tcag_1096694514489 /cdnaId=1096694514488 /pepId=1096694514489 /offset=0 /ttable=11 /length=321 /full_length=321 /orientation=0
IAMAVFTPVSLDDIIPWAEQFPVGQVRSLEGISSGIENSNFFLSTEHGEFVLTIFEKLNF
EQLPFYLNLMRHLAQRDVRVPAPLPNHQGEILNRLHGKPASIVSRLTGDWVSAPSATHCR
EVGVMLAKMHLAAHDFSLYQPNLRGLDWWRETTPAVLPFLSADNQELLRNEMQTQEKFAA
SDSYARLPNGPIHADLFRNNVMFDGEHLTGFFDFYFAGCDTWLFDVAVTVNDWCINLDTG
ETDSQQVRALLDAYASVRPFTTEERAAWPVMLRAAALRFWLSRLYDFYLPRAAEMLTPHD
PTHFERLLRHRIAHPVEGLN*
>tcag_1096670643343 /cdnaId=1096670643342 /pepId=1096670643343 /offset=0 /ttable=11 /length=255 /full_length=255 /orientation=0
KFNIEKILTFQGITKGIENTNYILNSKNKKFILTIFEKRVLPKEIPFFMKLMDHLNDSKI
NCPRPLKTKNKNYLIKLKNKSACIVTFLKGKDKKKVNESECYAIGKTIAKMHLVTKKIKL
TRKNSMGVRYLKPLLQSIKFKSNKKSNLKKFLFNNFNDIKKNWPKKLPSGIIHGDLFVDN
IFFNKNNLSGIIDFYFAANDYYMYEIAICINALCFDKKNEKFIINKNKVSKLIKGYNSVK
KIKLNERNNLNILXX
>tcag_1096698900243 /cdnaId=1096698900242 /pepId=1096698900243 /offset=0 /ttable=11 /length=242 /full_length=242 /orientation=0
NFKCPKAISDKNGKVLKRIKNKTAVIISFLEGKSIEKPNLEMCREVGKMVANLHNLTINF
DEKRPNSLDLQHWKEIYKKCLNNKSEKFNETMYLLKNEIDHLENYWPTNIPCGVIHADLF
RDNIFFKDEKISGVIDFYFACYYFYIYDLAIVINDWCFSENGQNFNKENCLIILEEYQKL
REISDLEKKSLNILLRAAAVRILCTRVHDYIFHPPNAVVVKKDPFEYLNILRWHQQNDIF
E*
>tcag_1096695215921 /cdnaId=1096695215920 /pepId=1096695215921 /offset=0 /ttable=11 /length=250 /full_length=250 /orientation=0
FLTGLQCPVPIKDNTGKVLQSCAGRVAAIVSFLDGTSQKFPNVEKCAELGRSLAHFHLES
SSFALKRNNSLGPDSWLPLLRSVNGELADMPENLKEQAENIIHQLTDAWPAQLPAGHIHA
DLFPNNALFVGDKLTGIIDFYFACNDLYSYDLGVCLNSWCFDKDGSFNISKSAHLLKSYQ
AIRPLTEDEKQNLHVLCSGAAMRFFLTRLYDWINTPSDAMVKPLDPLEFWARLRFHQKVT
GPGDYGLWS*
>tcag_1096670209969 /cdnaId=1096670209968 /pepId=1096670209969 /offset=0 /ttable=11 /length=226 /full_length=226 /orientation=0
LMSSLNKANFKCPAPVINNSNSTITNFNGKKLMIVSFLEGKAKSNLSPENCKAIGIETAK
MHELTKNFKIKRQNDLSINSWRSLFDAVKDQCATLHKDLPKLIKENLNSVEKNWPKNLPK
GIIHADLFHDNIFFNKDKFSGIIDFYFSCEDFFAFEIAICFNALCFDGVRENLSFNVTKA
KSFINGYSSVRELSDPEKQSIKVLSQGAALRFLLTRVFDALNTVEG
>tcag_1096666172455 /cdnaId=1096666172454 /pepId=1096666172455 /offset=0 /ttable=11 /length=237 /full_length=237 /orientation=0
GIEEGIENTNYFLSVDKKKYILTVYEKRVKTEDLPFFSKLMTTLNKSNFKCPVPITNNNK
QVITEFNNKKLMIVSFLEGKAKSNLSPDNCKSVGTEVAKMHEITKNFSIKRQNDLSINSW
RNLFDKVKSQCSKIHKDLPRLIEENLKDVEANWPKNLPQGIIHADLFHDNIFFEKEKFSG
IIDFYFSCNDFFAFEIAICFNALCFEGAKENLSFNVTKAKNFIEGYSSIRRLTETEX
>tcag_1096700896627 /cdnaId=1096700896626 /pepId=1096700896627 /offset=0 /ttable=11 /length=218 /full_length=218 /orientation=0
LDGKDKKILNINDCYAIGKTIARMHVVTNKMNLNRKNSMGIRNLKPLLESIKFKSKKFSN
LKVFLKNNLKDINRNWPKKLPKGIIHGDLFIDNIFFKKNKLSGIIDFYFAAYDYFMYEIA
ICINALCFDYKKRKFQMNHKKIKNLIKGYESVKKISKKEKKSINILCRGAALRYLLTRLY
DYSNTPKTALIKIKDPNEYYQKLLSHNNLSSFKDYLN*
>tcag_1096689727451 /cdnaId=1096689727450 /pepId=1096689727451 /offset=0 /ttable=11 /length=248 /full_length=248 /orientation=0
CPKPICDKNEEFLQELRGKPAIIVNFLEGRSKNNITIKDCYQVGSSMGLMHLYSKDFKIQ
RDNSLSFKGWKTLIKNCSKAVPTSVLDKLKPDLMKDLQNSFDFIVKFWPSDLPKGFIHAD
LFPDNVFFINDKITGVIDFYFSCTDILTYDLAIAINAWCFDKQNKFQDKKYQALLKGYSS
KRELSKDEEFFLPLLCQAASLRFLLTRLFDWVNTPIDANVVPKNPEEYITKHTYFKKLVK
NIKYIEN*
>tcag_1096697959079 /cdnaId=1096697959078 /pepId=1096697959079 /offset=0 /ttable=11 /length=271 /full_length=271 /orientation=0
IKLKMAVYTKINRDQINSINENFNIEKIISFKGIKQGIENTNYLLKSKNNKYILTIFEKR
VLHKEIPFFMKLMDNLNNSKINCPKPLKTKKNKYLIKLKNKTACIVSFLEGKDKKILKKN
DCYGIGKTVARMHIVTKKMKIKRKNSMGIRNLKPLLESIKFKSKKFSNLKIFLKNNLKDI
NKNWPKRLPKGIIHGDLFIDNIFFKKNKLSGIIDFYFAANDYFMYEIAICINALCFDYKK
KKFQMNKKKIKNLIKGYESVKKFSLKEKNL*
>tcag_1096687409453 /cdnaId=1096687409452 /pepId=1096687409453 /offset=0 /ttable=11 /length=219 /full_length=219 /orientation=0
FLKGKDKKSLNFKNCYDIGKVIAEMHQSTKKINLIRKNSMGVKSLNPLLKSIRFKSKKFT
NLEKFLKNNFKEIKTKWPKNLPSGVIHGDLFIDNIFFKNNRLSGIIDFYFAANDYFMYEI
AICINALCFDKKKSKFVINKNKVKNLIKGYEKIRKISVKEKKSLNILCRGAAIRYFMTRL
YDYSNTPKTALIKIKDPREYYQKLIIHNNLRTYKDYLN*
>tcag_1096683195729 /cdnaId=1096683195728 /pepId=1096683195729 /offset=0 /ttable=11 /length=280 /full_length=280 /orientation=0
IKLMAVYTKFDQKDFENILSNYSIGNLSSFHGIKEGIENTNYFLKVNNTKYILTIYEKRV
KEQDLPFFSNLMLKLNDAKFKCPVPILNNDNQAISKYKEKKLMITSFLEGKAKEILTPNN
CGEIGREVAKLHEITKFYKISRENDLSIGSWRKIFNSVKEKCSSIHVDLPNLIEENLSDV
EKKWPEKLPKGIIHADLFQDNIFFTRDNFSGIIDFYFSCNDYYAFEIAICFNALCFDGVK
DNLSFNVTKAKKFIDGYTSVRKLTTQERDSIKILSQGASL
>tcag_1096688410787 /cdnaId=1096688410786 /pepId=1096688410787 /offset=0 /ttable=11 /length=230 /full_length=230 /orientation=0
IQNKPASIVSFLKGKDKVSLNYKNCFDIGKNIAKLHKAGAKIKLYRQNSMSINKLGSLLK
SIKFMSNKIAPKLKTTLNVCLKDIKNQWPKNLPSGIIHGDLFIDNIFFNKNKFSGFIDFY
FSSNDFLMYEIAICINALCFDKKRDSFVMNNKKIKYLIGGYETIRTISKKEKDSLNILCR
GAALRYLLTRIYDYFNTPKTALIQIKEPNEYFQKLIIHNNLNDYKDYYK*
>tcag_1096698808031 /cdnaId=1096698808030 /pepId=1096698808031 /offset=0 /ttable=11 /length=240 /full_length=240 /orientation=0
SVIKDKSNKLYNFIKDKPAVITSFLNGISIKKIAPKHCGELGENLAKFHLASNKLEIKRD
NTLGIKDLNKLVIEINKLNLKEYDNLISIINNEYDYLKDEIPFNLPSGIIHADLFPDNVF
FIEDQLSGIIDFYFACNDYYAYELAICINAWCFERNNEFNVSKAKSFLHQYNSIRKISAD
ELKALPTLARAAALRFLLTRLYDKIHHNKNDLVSTKDPKEYYEKLKFHQTVKNVSEYGL*
>tcag_1096674775915 /cdnaId=1096674775914 /pepId=1096674775915 /offset=0 /ttable=11 /length=229 /full_length=229 /orientation=0
GSKKFMLVSYLEGKSKINLSPDDCSSVGKQAARLHEITKNFDFKRDNDLSVKSWRRIFDQ
VKDKCNRIHPDLPKLIETNLEDVEKDWPENLPKGIIHADLFHDNIFFKNNNFSGFIDFYF
SCNDFYAFEIAICLNALCFDGISENLSFNVTKAKKFFEGYNEIRKISDEEKNSIKVLSQG
AALRFLLTRVFDSINIVDDAIVKIKDPIEYLKRLEFHKNAKSLDDYIV*
>tcag_1096699686249 /cdnaId=1096699686248 /pepId=1096699686249 /offset=0 /ttable=11 /length=308 /full_length=308 /orientation=0
ITIMAVYTYLYKKDIQEITRVFNLGKLIKYNGIKEGIENTNYFIQTNKKKVILTIFEKRV
RVSDVPYFVKYMLALNKEKIKCPLPLKNKKNNFIFKVKGKSSIIVSFLNGKAKNNINFKD
CKIIGNELAKLHKASKKIKYRRKNSLGYKEWLKIYKKTKNPNKNEIYNYFDTYKKNIPKN
LPMGLIHGDIFPDNIFYYKNKFNGFIDFYFSFYGSYVYEIAIAVNSMCFTKGYFDEKKYN
FFIKGYQSIRNLSKLELNSLPIMCLGASIRFYVTRLYDLKFTPKNAKVKRKDPNEYLYKM
RYFYTKL*
>tcag_1096673615761 /cdnaId=1096673615760 /pepId=1096673615761 /offset=0 /ttable=11 /length=225 /full_length=225 /orientation=0
QGIENTNYLLKSRKKKYILTIFEKRVLQKEIPFFMKLMDNLNNSKINCPKPLKTKNNKYL
IKLKNKTACIVSFLEGKDKKILNINDCYTVGKTIARMHVVTNRMKLNRKNSMGIKNLKPL
LESIKFKSKKFSNLKAFLNNNLKDINKNWPKQLPKGIIHGDLFIDNIFFKKNKFSGIIDF
YFAANDYFMYEIAICINALCFDHKKRKFHLNKKKIKNLIKGYESV
>tcag_1096694688003 /cdnaId=1096694688002 /pepId=1096694688003 /offset=0 /ttable=11 /length=264 /full_length=264 /orientation=0
IKMAVYTKINQKEINIINKNFNIEKIINFKGIKQGIENTNYLLKSKKKKYILTIFEKRVL
QKEIPFFIKLMDNLNNSKINCPKPLKTKENKYLIKLKNKTACIVSFLEGKDKKILNINDC
YAIGKTIARMHMVTNKMKLNRKNSMGIRNLKPLLESIKFKSKKFSNLKVFLKNNLKDINK
NWPKQLPRGIIHGDLFIDNIFFKKNKLSGIIDFYFAANDYFMYEIAICINALCFDYKKRK
FQMNHKKIKNLIKGYESVKKNSTK
>tcag_1096689503965 /cdnaId=1096689503964 /pepId=1096689503965 /offset=0 /ttable=11 /length=231 /full_length=231 /orientation=0
KRKFILTIFEKRVNPRDLPFFMKLMSGLAKSKIKCPKPVENKKGKYLFKLKGKNACLVTF
LEGKDKNNLNSKECFVIGKNIARLHNSSKKLRIFRKNSLSVNSWGPLLRKISRKINKKFK
DLTDNMKIDYIQIKKLWPKKLPTGIIHCDLFLDNIFFYKGRFHGFIDFYFSSNDYYAYDL
AICVNALCFNKKNNKFIMNKNKSSNLLKGYQSVRKLTKLEKNSFNTLCKGS
>tcag_1096675216045 /cdnaId=1096675216044 /pepId=1096675216045 /offset=0 /ttable=11 /length=269 /full_length=269 /orientation=0
MAVYTKLNKVNIEEILSNYSIGKLKDFKGIEDGIENTNYFLLTNNGKFILTIYEKRVQEK
DLPFFSELMLGLNKADFKCPVPIINNQNKAITKYKNKSLMIVSFLEGKAKSVLNPEDCKA
LGNEVAKMHLITKNFKIKRENDLSIGSWRKIFDQVKDQCIKIHKDLPKLIESNLKDVEKN
WPKNLPNGIIHADLFSDNIFFKDNKFSGIIDFYFSCNDFYALEIAICFNALCFDGPKNNL
SFNVTKAKNFMDGYNQLRKLNDEEKRSIK
>tcag_1096681437037 /cdnaId=1096681437036 /pepId=1096681437037 /offset=0 /ttable=11 /length=277 /full_length=277 /orientation=0
MAVYTKLKQEEINNILLNYKLGKLNKFEGIKEGIENTNYSIQTEKGKYILTIYERRVKKT
DLPFFSNLMVELSKNGFVCPKPIANKDNNYISDFNDKKFMIVSFLDGKSKSNLSPSECKI
VGNQIARMHQITKNFKFTRNNDLSVRSWRGIFSQVKDKCNKIHAELPSLIEANLSSIEKE
WPKNLPSGIIHADLFNDNIFFKNNKFSGFIDFYFSCNDFYAFEIAICFNALCFDGLKQNL
SFNVTKAKKLMEGYNEIRKISKDERLLLRFFPKVLL*
>tcag_1096667917623 /cdnaId=1096667917622 /pepId=1096667917623 /offset=0 /ttable=11 /length=260 /full_length=260 /orientation=0
IKLKMAVYTKINQKEINIINKNFNIDKVTSFKGIKQGIENTNYLLKSKKKKYILTIFEKR
VLQKEIPFFMKLMDNLNSSKINCPKPLKTRSNKYLIKLKDKTACIVSFLEGKDKKILNIN
DCYAIGKTIARMHVITHKIKLNRKNSMGIRNLKPLLESIKFKSKKFSNLKVFLKNNLKDI
NKNWPKQLPKGIIHGDLFIDNIFFKKNKLSGIIDFYFAANDYFMYEIAICINALCFDYKK
RKFQMNHKKIKNLIKGYESV
>tcag_1096677995457 /cdnaId=1096677995456 /pepId=1096677995457 /offset=0 /ttable=11 /length=210 /full_length=210 /orientation=0
LNINDCYAIGKTIARMHVVTNKMKLNRKNSMGIRNLKPLLESIKFKSKKFSNLKVFLKQN
LKDINKNWPKKLPKGIIHGDLFIDNIFFKKNKLSGIIDFYFAANDYFMYEIAICINALCF
DYKKRKFQMNHKKIKNLIKGYESVKKISEKEKKSINILCRGAALRYLLTRLYDYSNTPKT
ALIKIKDPNEYYQKLLSHNNLNSFIDYLN*
>tcag_1096676635107 /cdnaId=1096676635106 /pepId=1096676635107 /offset=0 /ttable=11 /length=288 /full_length=288 /orientation=0
SNFFLDTAKDGKKREYVLTIFERLTAQQLPFYLELMRHLANKGIPVPKPIENKQGDILFA
LKGKPAAIVTKLPGLSRLQPESNHCALVGEMLAKMHLAGKDFSKYQENLRSLDWWQKTIP
SVLPHLNTSQKELIIHELKTQEEFFSSGTYDGLPQGASHCDLFRDNVLFDPKGADVSQDQ
LGGFFDFYFAGTDKWLFDIAVTANDWCLADNKQDLDPARLDAFMKAYQSIRPLTKEEKAS
WPLMLRAAALRFWVSRLWDFYLPRDAQMLTPHDPTHFERILLSRRSL*
>tcag_1096680814313 /cdnaId=1096680814312 /pepId=1096680814313 /offset=0 /ttable=11 /length=308 /full_length=308 /orientation=0
MAVYTSINFDELTSFLNSYDLSQLKSFKGISSGVTNTNYFIETDNSKYILTIFEQAQPKD
IQFYVDLMSFLSQQKFNCPTPIANHAGHYLGKIQHKPTLLVSFLNGKELKEITKENCFHV
GESLAHLHLTAKDYKVSLTNPRGLNWMNEVFQKMHHLLAEDEKNVISKELINLDQNFVNN
LSSGIIHADLFKDNVLFHNNRVSGIIDFYYACYDLHIYDIAITMNDWCVNASLSLDEEKK
DFFLDGYDSIRKLDENEKQFLPTALRLAAMRFWLSRLYDFHFRKVGELTNIKAPEHFKKI
LQNYQHG*
>tcag_1096679140861 /cdnaId=1096679140860 /pepId=1096679140861 /offset=0 /ttable=11 /length=260 /full_length=260 /orientation=0
IKMAVYTKIKQKEINAINKSFNIEKIISFKGIKQGIENTNYLLKSKKKKYILTIFEKRVL
QKEIPFFMKLMDSLNSSKINCPKPLKTKNNKYLIKLKNKTAGIVSFLEGKDKKILKINDC
YAIGKTIAQMHVITKKMKMNRKNSMGIRNLKPLLESIKFKSKKFSNLKIFLKNNLKDINK
NWPKQLPKGIIHGDLFIDNIFFKNKKLSGIIDFYFAANDYFMYEIAICINALCFEYKKRK
FQMNRKKIKNLIKGYESVKK
>tcag_1096671412911 /cdnaId=1096671412910 /pepId=1096671412911 /offset=0 /ttable=11 /length=220 /full_length=220 /orientation=0
ILNSKNKKFILTIFEKRVLPKEIPFFMKLMDNLNDSKINCPRPLKTKDKNYLIKLKNKTA
CIVTFLKGKDKKKVNESDCYAIGKKIAKMHQVTKKIKLTRKNSMGIRYLKPLLQSIKFKS
NKRSNLKKFLFNNFNDIKKNWPKKLPSGIIHGDLFIDNIFFNKNNLSGIIDFYFAANDYY
MYEIAICINALCFDEKNKKFIINKKKVNKLIKGYNSVKKI
>tcag_1096672076687 /cdnaId=1096672076686 /pepId=1096672076687 /offset=0 /ttable=11 /length=211 /full_length=211 /orientation=0
ILNINDCYTIGKTVARMHIVTKKLKLNRKNSMGIRNLKSLLESIKFKSKKFSNLKIFLKN
NLQDINKNWPKKLPKGIIHGDLFIDNIFFKKNKLSGIIDFYFAANDYFMYEIAICINALC
FDQKKQKFKMNNKKIKSLIKGYESVKKISMKEKKSINILCRGAALRYLLTRLYDYSNTPK
TALIKIKDPNEYYQKLLSHNNLSSFKDYLN*
>tcag_1096697737789 /cdnaId=1096697737788 /pepId=1096697737789 /offset=0 /ttable=11 /length=307 /full_length=307 /orientation=0
MSVYTSVNIEELKIWLQDYALDDLTDYQGIKSGITNTNYFLMTAHDRFVLTLFEKNTIED
LPYFVDLMTHLAEHSFLCPRPIFKKNGTALSILKNKPALIVTCLKGKELTKPEVNHCMAV
GKSLAELHVKSANFEAQHQNTRDLNWIKKTANSLFDSLPQDESQLLKEEILYQEKQNYKL
PISTIHGDLFRDNVLFLNNEVTGFIDFYYACTDYLVLDVAIAVNDWCVNDDGSFDKARLS
AFLDAYKKIRSFNDDEDKAWNDMLRLAALRFWVSRLNDFYHEEEGELTYTKDPNHFKKIL
KQRISS*
>tcag_1096692653017 /cdnaId=1096692653016 /pepId=1096692653017 /offset=0 /ttable=11 /length=253 /full_length=253 /orientation=0
MNHLNAHDIKCPEVIKDKQGNFSNSIKQKHAVITSFLTGSSLEKIKPIHCSNLGLTIAKM
HNASEKLNIKRENELGFDKLGIIIEKLKTYKKHIDDEKLKFVEDEFLFLSREINKDLPSG
IIHADLFPDNIFFEENNLTGIIDFYFSCNDFYAYEIAICLNAWCFEDSNNEFNPTKAKYL
LGSYNHERKFSNEEVEALPLLARASALRYLLTRLLDFYSHEDSDLILKKDPNEYISKLRF
HQSVRKASEYGL*
>tcag_1096700757359 /cdnaId=1096700757358 /pepId=1096700757359 /offset=0 /ttable=11 /length=265 /full_length=265 /orientation=0
IKLKMAVYTKINQKEINKINKNFNIEKIVSFEGIKQGIENTNYLLKSKKKKYILTIFEKR
VLQNEIPFFMKLMDNLNSSKINCPKPLKTNNNKYLIKLKNKTACIVSFLEGKDKKILNKN
DCYVIGKIIARIHVVTTKMKLNRKNSMGIRNLKPLLESIKFKSKKFSNLKVFLKNNLKDI
NRNWPKQLPKGIIHGDLFIDNIFFKKKKLSGIIDFYFAANDYFMYEIAICINALCFDHKR
GKFKMNNNKIKNLIKGYESIKKIS*
>tcag_1096671464047 /cdnaId=1096671464046 /pepId=1096671464047 /offset=0 /ttable=11 /length=260 /full_length=260 /orientation=0
MAVYTKISKKDISYINRKFDIEKILEFKGIKQGIENTNYLLKSKNKKFILTIFEKRVAKK
ELPFFMNLMDKLNKSKINCPKPQTKKDGGYLINLKNKAACIVSFLKGKDKKSLNFKNCYD
IGKMIAEMHQSTKKISLTRKNSMGVRSLNPLLKSIRFKSKRFTNVEKFLKNNFKDIKTKW
PKNLPSGVIHGDLFIDNIFFKNNRLSGIIDFYFAANDYFMYEIAICINALCFDKKKSKFV
LNKKKVKNLIKCYEKIRKXX
>tcag_1096670808111 /cdnaId=1096670808110 /pepId=1096670808111 /offset=0 /ttable=11 /length=263 /full_length=263 /orientation=0
IKWLFTSKINKKDISYINKKFENQKFLSFKGIKQGIENTNYLLKSKNNKFILTIFEKRVQ
KKEIPFFMKLMDQLNDLKIRCPKPLKNRDGKYLFKIKNKVACVVSFLDGKDKKNLNLKNC
YDVGKTVALMHSSSKKIKLFRKNSMNIKNLNPLLKSIKFKSKKFINLEKFLKSNFREIKN
KWPKKLPNGIIHGDLFIDNIFFKKNKISGIIDFYFAANDYFMYEIAICINALCFDKKKSQ
FRLNKKKVKNLIRGYEAIKKIXX
>tcag_1096687907925 /cdnaId=1096687907924 /pepId=1096687907925 /offset=0 /ttable=11 /length=261 /full_length=261 /orientation=0
MAVYTKINRSDLSSINRKFNFENFQSFKGIKQGIENTNYLLRSKNKKFILTIFEKRVVKK
EIPFFMKLMDQLSNLNINCPKPLKNNRGNYLIKVKNKICCVVTFLDGKDKKKLNLKNCFD
IGKTIAQIHLSTKKLKLYRKNSMGIKNLNPLLNSVKFKSQKFSNLEKFLKNNFKDIKDKW
PKKLPQGIIHGDLFIDNIFFKGNKLSGIIDFYFAANDYFMYEIAICINALCFDKDKTKFI
INKRKIKNLIKGYESVKKIXX
>tcag_1096667627337 /cdnaId=1096667627336 /pepId=1096667627337 /offset=0 /ttable=11 /length=234 /full_length=234 /orientation=0
IKDIPFFIKIMLHLNKNGYYCPKPIYDKNRKFLQELRGKPTIIVNFLEGKSKKNITIEDC
YQVGSSLGLMHLCSKNFELQRDNSLSIKEWENLIKNCNNSVPMSVLDKLQPDLMNDIQNS
FDLVVKFWPHDLPKGFIHGDLFPDNVFFINDKITGVIDFYFSCTDILTYDLAIAINAWCF
DKEDKFQDKRYQALLNGYNSKRKLSKDEEFFLPLLCHAASLRFLLTRLFDWVNT
>tcag_1096675995957 /cdnaId=1096675995956 /pepId=1096675995957 /offset=0 /ttable=11 /length=261 /full_length=261 /orientation=0
IKLKMAVYTKINQKEINIINKNFNIDKIISFKGIKQGIENTNYLLKSKKKKYILTIFEKR
VLHKEIPFFMKLMDNLNNSKINCPKPLKTKENRYLIKLKNKTACIVSFLEGKDKEKLNIK
DCHAIGKTIAQIHMVTNKMKLNRKNSMGIKNLKPLLESIKFKSKKFSNLKMFLKNNLRDI
NKNWPKQLPKGIIHGDLFIDNIFFKKDKLSGIIDFYFAANDYFMYEIAICINALCFDHKK
RKFQMNHKKIKNLIKGYESVE
>tcag_1096699796695 /cdnaId=1096699796694 /pepId=1096699796695 /offset=0 /ttable=11 /length=210 /full_length=210 /orientation=0
LNINDCYTVGKTIARMHMVTNTMKLNRKNSMGIKNLKPLLESIKFKSKRFSNLKLFLNNN
LKDINKNWPKQLPKGIIHGDLFIDNIFFKKNKLSGIIDFYFAANDYFMYEIAICINALCF
DHKKSKFYLNNKKIKNLIKGYESIKKLSMKEKKSINILCRGAALRYLLTRLYDYSNTPKT
ALIKIKDPNEYYQKLLSHNNLSSFKDYLN*
>tcag_1096675558759 /cdnaId=1096675558758 /pepId=1096675558759 /offset=0 /ttable=11 /length=251 /full_length=251 /orientation=0
IKMAVYTKIDKKEISYINKKFEVDKIINFKGIKQGIENTNYLLKSKNNKFILTIFEKRVS
KKEIPFFMKLMDQLNTYKINCPKPIKNKNGSYLINIKNKTACIVSFLNGKDKRSLNLKNC
YEIGKTIAQMHLSTSKIKLYRKNSMGIKNLNPLLNSIKFKSKKFNNLEKFLKNNFKDIKK
KWPKKLPKGIIHGDLFIDNIFFRNNKLSGIIDFYFAANDYFMYEIAICINALCFDKKNSK
FEINKQKVRI*
>tcag_1096678232689 /cdnaId=1096678232688 /pepId=1096678232689 /offset=0 /ttable=11 /length=262 /full_length=262 /orientation=0
MAIYTKISSKDILLIEKNYNLGKIISFKGIKKGIENTNYLLKTKDKKFILTLFEKRVQKK
DLPFFMNLMDKLSKYKINCPKPQKNKRGSFLIKIKNKAASIVSFVEGKDKLKLNPKNCFE
IGKNIAKFHRASKKIKLYRKNSLSLKDWPKLLNKIGNKSKIISPNLSSLMKNSFLQIKNK
WPKNIPYGIIHADLFIDNIFFKKNKFHGYIDFYFACNDFLMYEIAICINALCFDKKNNKF
IFNKKKSKNLIKGYSKNKKIL*
>tcag_1096670790417 /cdnaId=1096670790416 /pepId=1096670790417 /offset=0 /ttable=11 /length=244 /full_length=244 /orientation=0
NFNINKVISFKGIKQGIENTNYLLKSKKKKYILTIFEKRVLQKEIPFFMKLMDNLNRLKI
NCPKPLKTKNNKYLIKLKNKTAGIVSFLDGKDKKILKINDCYAIGKTIARMHVITKKMKI
NRKNSMGIRNLKPLLESIKFKSKKFSNLKIFLKNNLKDINKNWPKQLPEGIIHGDLFIDN
IFFKNKKISGIIDFYFAANDYYMYEIAICINALCFDLKKGKFKMNNNKIKNLIKGYESVK
KISX
>tcag_1096670618729 /cdnaId=1096670618728 /pepId=1096670618729 /offset=0 /ttable=11 /length=236 /full_length=236 /orientation=0
PKPIYNIKGEFLNSIQGKPAALFSFLNGSSIKKPLIHNCYQVGSYLSIIHKKTLNFQMKR
KNKLSTQGLKELFLKLDNRINSIDKNLLNTITEEFKFISNNWPENLPTGIIHADLFPDNV
FFENNEISGVIDFYFACNDFLAYDIAIAINAWCFNSSNNLEIKKSAALLKGYQQHRLLDK
IEKQQFPILMRCAALRFLLTRTYDSINQVDGALVEPKNPLEFLDKLKYIRKISSFX
>tcag_1096682546255 /cdnaId=1096682546254 /pepId=1096682546255 /offset=0 /ttable=11 /length=276 /full_length=276 /orientation=0
IKLMAVYTKINQTEIQIIENKFNIGKILSFSGIKKGIENTNYILKSKKGKFILTIFEKRV
DSRDLPFFMNLMYGLSKLKIKCPEPVKSINGNYLIKLKNKNACIVSFLDGKDKKTLSQKD
CYIVGKNIAKLHNASKKLKLYRKNALAVPKLNKLLSSINKKIDKVQNNILSDMRNEYKTL
RKSWPKNLNSGIIHCDLFIDNIFFYKKKYYGFIDFYFSANDFLAYELSICINALCFNKKG
RKYFLNKNKSTNLIKGYESIRKLNNNEKKHFNILCR
>tcag_1096695942313 /cdnaId=1096695942312 /pepId=1096695942313 /offset=0 /ttable=11 /length=260 /full_length=260 /orientation=0
IELMAVYTKLSEENLESILSNYNLGKINSFKGIEEGIENTNYFLSIDKKKYILTVYEKRV
KTKDLPFFSELMTNLNKFNFKCPVPITNNNKKVITEFKNKKLMIVTFLEGKAKSNLSPDN
CKSVGIEVAKMHEITKKFDIKRKNDLSVNSWRNLFDSVKGQCSKIHNDLPKLIEENLKDV
EKKWPINLPQGIIHADLFHDNIFFEKEKFSGIIDFYFSCNDFFAFEIAICFNALCFDGVK
ENLSFNVTKAKNFIEGYSSI
>tcag_1096681295185 /cdnaId=1096681295184 /pepId=1096681295185 /offset=0 /ttable=11 /length=276 /full_length=276 /orientation=0
IKLMAVYTKINQTEIRIIEKRFNIGKILGFSGIKKGIENTNYLIKTKRKKYILTIFEKRV
DSKELPFFMKLMYGLSKLKIKCPEPLKSINGKYLIKLKKKNACIVSFLNGTDKKSLSPKD
CYIVGKNIARLHNASKKLRLYRKNSLAVPKLNQLLISISKKINKVQKNILDEMKNEFKFL
KKSWPKNLSSGIIHCDLFIDNIFFYKNKYYGFIDFYFSANDFLVYELSICINALCFNKKG
KKYFLNKRKSTNLIKGYESIRKLTNNEKKYFNMLL*
>tcag_1096681375933 /cdnaId=1096681375932 /pepId=1096681375933 /offset=0 /ttable=11 /length=270 /full_length=270 /orientation=0
IKLMAVYTKINLREIKYIEKNYNIGKIINFTGIKKGIENTNYIIQTKNKKFILTIFEKRV
QKKDLPFFMNLMFGLSKLKIKCPEPIKNKRGKYLFKIKKKKACLVSLLKGKDKKELNYND
CFIVGKNIAKLHIASKKLKLYRKNSLSVSSWGPLFNRIGKGYKNSKELMKTELKYIKKNW
PKNLASGIIHADIFVDNIFFYKKKFYGFIDFYFSASDYFAYELAICINALCFNKKNKIFK
LDKKKSSKLIKGYQSVKKLTNSEKRNLNIL
>tcag_1096690414015 /cdnaId=1096690414014 /pepId=1096690414015 /offset=0 /ttable=11 /length=225 /full_length=225 /orientation=0
PAALISFLEGRSVKTPRPEHCRALGAAMAQMHLAGDGFELTRPNNHGLGNWQALFERCHS
RADEVSPDLTRAMERELTRLRENWPDNLPTGIIHADLFPDNVFFMQGDVSGLIDFYFACN
DFYAYDLAIALNAWCFEADATFNVTKARALLSGYQNLRPLAPEEIDAVPILGAGAAMRFL
TTRLFDWLNQVDGAQVEPKNPNDFLRRLRFHRSATRPEDYGLTL*
>tcag_1096693864779 /cdnaId=1096693864778 /pepId=1096693864779 /offset=0 /ttable=11 /length=307 /full_length=307 /orientation=0
MSVYTSVNIEELKIWLQDYALDNLTDYQGIKSGITNTNYFLMTAHDRFVLTLFEKNTLED
LPYFVDLMAHLAKNSFLCPKPIFKNNGTALSILKNKPALIVTCLKGKELNKPEVKHCKAV
GASLAELHMKSANFTAQHQNTRDLNWIKKTAETLFSELPQDESLLLREEILYQEKKNYKL
PKSTIHGDLFRDNVLFLNDQVSGFIDFYYACTDYLILDVAIAVNDWCVNNDGSFDEARLN
AFLDAYKKIRSFNDDEDQAWNDILRLASLRFWVSRLNDFYHIEEGELTFIKDPDHFKKIL
KQRISG*
>tcag_1096672473649 /cdnaId=1096672473648 /pepId=1096672473649 /offset=0 /ttable=11 /length=261 /full_length=261 /orientation=0
IKMAVYTKIYNQDISYINKKFEIDRIINFKGIKQGIENTNYLLKSKNKKFILTIFEKRVV
KKEIPFFMKLMDQLNNANINCPKPLKNKDGNYLIRIKNKTACIVSFLNGKDKKILNLKNC
YDIGKVIAKMHQSTKNFKINRKNSMGVKNLYPLLSSIKFKSKNFVNIEKFLKTNFKDIKR
KWPKKLPQGIIHGDLFIDNIFFKKNKLSGIIDFYFAANDYFMYEIAICINALCFDKINSK
FKINKQKIKNLIEGDESIKXX
>tcag_1096684198147 /cdnaId=1096684198146 /pepId=1096684198147 /offset=0 /ttable=11 /length=314 /full_length=314 /orientation=0
MAVYTTISRTDAQVLFKSLGEIVKLEGIKEGVENTNYLVHLNDSKKYILTLFEKRTKETD
LPYFNNLMGLFSKNGVNCPLSISIKNENIFKVKEKPCCIYTFVEGRPISSSNREQLNSLG
KSIAHLHQSGTSSSLYRKNMMLLPSWKHITESFSKSDPKISSEEYKYIFEKINDLQDKFP
LNLRQINIHADLFKDNIFFLGSQVSGFIDFFFSCTDTVIYDLATFVNAWFFEENKFDEYS
YINFLKSYQLNFELTIEEKDNFNFYLKVSAIRFFLTRLYDLHFNNEGNVKHKNPIEFFEI
FKFHEANNIQDFF*
>tcag_1096689528013 /cdnaId=1096689528012 /pepId=1096689528013 /offset=0 /ttable=11 /length=202 /full_length=202 /orientation=0
IGKMIALMHLSTKKIKLYRKNSMGIKNLNPLLNSIKFKSKNFTNIEKFLKTNLKDIKKKW
PKKLPNGIIHGDLFIDNIFFKNNKVSGIIDFYFAANDYYMYEIAICVNALCFEKNKTKFI
INKKKVKNLIKGYESIKKISQREKKSLNILCRGAAMRYFLTRLYDYTNTPKTALIKIKDP
REYYQKLIIHNNLKNYKDYLN*
>tcag_1096683226585 /cdnaId=1096683226584 /pepId=1096683226585 /offset=0 /ttable=11 /length=208 /full_length=208 /orientation=0
INCKSIGSEIAKMHELTKNLKLKRQNDLSVNSWRKLFNSVKDKCENIHKDLPRLIEENLD
DIEKNWPKNLPRGIIHADLFHDNIFFIQDQFSGVIDFYFSCEDFFAFEIAICFNALCFDG
QKNNLSFNVTKAKNFIDGYTSVRKLSNEELSNIKVLSQGAALRFLLTRVFDTLNKVEGAI
VKIKDPMEYLKRLEFHKNAKNHEDYFF*
>tcag_1096671936499 /cdnaId=1096671936498 /pepId=1096671936499 /offset=0 /ttable=11 /length=267 /full_length=267 /orientation=0
IKLMAVYTKINNKQIKFIEKKYNIGKIINYSGIKKGIENTNFLLKTKKNKYILTIYEKRV
QKKDLPFFVNLISGLSRLKVKCPVPIKDKKGKYLFNLKNKKACIVSFLEGKDKEQLNNKD
CFIVGKNAALLHEASKKLKLYRKNSLSINSWGSILNKIDNKINKLSKNLKNLMKDDLKDI
KRKWPKKMPNGIIHSDLFIDNIFFNKGKFHGFIDFYFSANDFLSYELATCINALCFKKKN
RKFVLDKKRSSNLLKGYQSVRKLSEI*
>tcag_1096671496731 /cdnaId=1096671496730 /pepId=1096671496731 /offset=0 /ttable=11 /length=238 /full_length=238 /orientation=0
PTFSGIKKGIENTNYLIKTNKKKIILTIFEKRVRKKDLPFFMNLMFGLSKHKIKCPEPIK
NKKGKYLFKIKNKTACLVSFLKGKDKNQLTNKDCFQVGKNAALLHLAAKKLKIYRKNSLS
INSWGPLLNRIDKRINKLSSNLINIMQTDLIDIKKKWPKKMPNGIIHSDLFIDNIFFYKK
KYYGFIDFYFSANDFLAYELATCVNALCFKKRNKIFVLDKSKSAQLLRGYQSIRKLNA
>tcag_1096673584023 /cdnaId=1096673584022 /pepId=1096673584023 /offset=0 /ttable=11 /length=292 /full_length=292 /orientation=0
IMAVFTKLERKDIHEFIDSYEIGKLDDFAGIIEGIENTNYKLICDGIPYILTIFEKRVRN
EDLPFFMDLKIYLNQNKFKCPNPIQNNQNKIINSIKNKKAVIVSFIEGNQIAIPTKKECF
EVGKMIGNLHKITKNYNKKKGNSLNISELKKIFNKCQITNNKVFIELFDNLSSEIKFLEE
SWPEKLPSGINHADLFKDNIFFKDGIISGVIDFYFSCYHFFIYDLSIAINEWCFQDNGNV
FNKTYFKSIIEGYSLSRKLETNEIKAFNIVLRIATIRILVTRLYDYLFHQSX
>tcag_1096669412417 /cdnaId=1096669412416 /pepId=1096669412417 /offset=0 /ttable=11 /length=201 /full_length=201 /orientation=0
ILNINDCYAIGKTIARMHVVTNKMRLNRKNSMGIRNLKPLLESIKFKSKKFSNLKVFLKN
NLKDINKNWPKQLPKGIIHGDLFIDNIFFKKNKLSGIIDFYFAANDYFMYEIAICINALC
FDYKKRKFQMNHKKIKNLIKGYESVKKISTKEKKSINILCRGAALRYLLTRLYDYSNTPK
TALIKIKDPNEYYQKLLSHNN
>tcag_1096687621397 /cdnaId=1096687621396 /pepId=1096687621397 /offset=0 /ttable=11 /length=268 /full_length=268 /orientation=0
MAVYTKINSKDLLSLSRDYKLGKIIKSEGIKKGIENTNYLLKTNKKKLILTIFEKRVQKK
DLPFFMNLMEKLNQKKIICPKPLKNSAGRHLSKIQNKPASIVSFLKGKDKTSLNYKNCFD
IGKNIAKFHKAGTGIKLYRQNSMSINKLGSLLKSIKFESNKIAPKLKPTLNTCLKDIKNQ
WPKNLPSGIIHGDLFIDNIFFNKNKFSGFIDFYFSSNDFLMYEIAICINALCFDKKRNYF
VMNNEKIKYLIDGYETIRTISKKRRAH*
>tcag_1096677876745 /cdnaId=1096677876744 /pepId=1096677876745 /offset=0 /ttable=11 /length=257 /full_length=257 /orientation=0
MAIYTKISLKHIRLIEKKYNFGKVIHFEGIKKGIENTNYLLKTKNKKFILTLFEKRVQKN
DLPFFMNLMDKLSKYKINCPEPQRNKKGSFLIKIKNKTGSIVSFVEGKDKLKLNPKNCYE
IGKNIARFHRASKKIKLYRKNSLSLKEWPKLLNKIGNKSKIISPNLNDLMKNSFSQIKYN
WPKNLPFGIIHADLFIDNIFFKKNKFYGYIDFYFACNDFLMYEIAICINALCFDKKNNKF
IFNKIKSTNLIRGYQK*
>tcag_1096668689083 /cdnaId=1096668689082 /pepId=1096668689083 /offset=0 /ttable=11 /length=255 /full_length=255 /orientation=0
IKLKMAVYTKINQKEINIINKNFNIDKIKNFKGIKQGIENTNYLLKSKNKKYILTIFEKR
VLQKEIPFFMKLMDNLNNSKINCPKPLKTKENKYLIKLKNKTACIVSFLEGKDKKILNIN
DCYAIGKTIARMHVVTNKMKLNRKNSMGIKNLKPLLESIKFKSKKFSNLKVFLKNNLKDI
NRNWPKQLPKGIIHGDLFIDNIFFKKNKLSGIIDFYFAANDYFMYEIAICINALCFDHKK
KKFQMNHRKIKNLIK
>tcag_1096691508983 /cdnaId=1096691508982 /pepId=1096691508983 /offset=0 /ttable=11 /length=250 /full_length=250 /orientation=0
MAVYTKINKKNLSYINNKFKSKKFISFKGIKQGIENTNYLLKTKNEKFILTIFEKRVSKK
ELPFFMKLMDQLNNSKINCPKPLRNNEGNYLIKLKNKSACIVSFLKGKDKKTLNSKNCYD
VGKIIAEMHSSTKKIKIYRKNSMGIKNLSPLLNSIKFKSKKFTNLEKFLKTNFADIKSKW
PKKLPSGIIHGDLFIDNIFFKKDKISGIIDFYFAANDYFMYEIAICINALCFDKKNNQFK
LNKKKVKNXX
>tcag_1096694335123 /cdnaId=1096694335122 /pepId=1096694335123 /offset=0 /ttable=11 /length=326 /full_length=326 /orientation=0
MAVFTPIELSDISHWIASDFDIGRATDIRGIHGGIENSNFFLDTEKDGKRQEYVLTIFER
LSAEQLPYYLELMRHLANKGIPVPKPLENINGQILFSLKGKPAAIVSKLPGLSRLAPEAK
HCALVGENLARMHLASADFQHTQENLRSLSWWQKTVPQVLAHLSDSQKELLTSELATQEQ
FFASEAYASLPQGASHCDLFRDNVLFDPQGASDTSQDQLGGFFDFYFAGTDKWLFDLAVT
ANDWCLAENKQDLDPSRFKALMDAYQAVRPLTDKEQQSWPLMVRAAALRFWISRLWDFYL
PRDAQMLTPHDPRHFENILLSRKAI*
>tcag_1096670738709 /cdnaId=1096670738708 /pepId=1096670738709 /offset=0 /ttable=11 /length=221 /full_length=221 /orientation=0
IFSFLDGTSSRYPNREKCKALGQSLAELHLNANSITRSRQNALGPESWKPLLDSVGKRIN
EIVPQMQSMVQDQLNSILDAWPQNLPRGIIHADLFPNNVLFIGDKLTGVIDFYFACEDIL
AYDIGICLNSWCFDPDGSFNLTKSRSLINGYQAVRPLNEREIAAVPVLAAGSAMRFFLTR
LYDWLHTPKDALVSPKDPMEYWGILRFHQSVSGFGAYGFD*
>tcag_1096672348797 /cdnaId=1096672348796 /pepId=1096672348797 /offset=0 /ttable=11 /length=202 /full_length=202 /orientation=0
NGKTIAQMHSVTKKMKLNRKNSMGIRNWKPLLESIKFKSKKFSNLKIFLKNNLKDINKNW
PKKLPKGIIHGDLFIDNIFFKKNKLSGIIDFYFAANDYFMYEIAICINALCFDHKKGKFQ
INNIKIKNLIKGYESVKKISLKEKNSINILCRGAALRYLLTRLYDYSNTPKTALIKIKDP
NEYYQKLLSHNNLNSFKDYLN*
>tcag_1096698853117 /cdnaId=1096698853116 /pepId=1096698853117 /offset=0 /ttable=11 /length=208 /full_length=208 /orientation=0
INCKSIGVEVAKMHNLTKNFKFRRENDLSVKSWRSLFDSVKDKCSKIHKDLPKLIEENLK
DVEKNWPKDLPRGIIHADLFHDNIFFLQDKFSGIIDFYFSCEDFFAFEIAICFNALCFDG
LKDNLSFNVTKAKNFIDGYTSIRKLNKEEKNNIKVLSQGAALRFLLTRVFDALNTVEGAM
VKIKDPIEYLKRLEFHKNSKNYEDYFF*
>tcag_1096689175689 /cdnaId=1096689175688 /pepId=1096689175689 /offset=0 /ttable=11 /length=206 /full_length=206 /orientation=0
NCYEIGKMIAKMLSSTKKVKLFRKNSMGIKNLNPLFNSIKFKSKKFTNIEKFLKTNFIDI
KKRWPKKLPSGIIHGDLFIDNIFFKNNKLSGIIDFYFAANDYFMYEIAICINALCFDKNK
KKFVLNKKKVRNIIKGYENIRKISIKEKNSLNILCRGAAMRYFLTRLYDYTNTPKTALIK
IKDPREYYQKLVIHNNLRNYKHYLN*
>tcag_1096696876113 /cdnaId=1096696876112 /pepId=1096696876113 /offset=0 /ttable=11 /length=317 /full_length=317 /orientation=0
ILINLMAVYTTITKAELESFLIDFNIGTLVSFDGISSGVTNTNYLITTSKNKYILTVFEH
HSMEELPFFINLMTFLSAHHIDCPTPIKDNKNSAIKLLKDKPTLIVTYLNGFEVEKITEL
NCFAIGKALAKMHQVTKSLPEKRGNTRGLSWIEDTYLDMKSKLTSTEKNLIELEIDFLKS
KQIDDLPKSTIHGDLFKDNVLFLDDSRPSFIDFYYACEEVLVFDIGIAINDWCINDDGSI
DQNKLSQFVDGYESERKLENAEKDFMHIALRWASLRFYISRLEHIHSNPSAEILAIKNPT
QFKNILIDRQSNEYKF*
>tcag_1096677156323 /cdnaId=1096677156322 /pepId=1096677156323 /offset=0 /ttable=11 /length=308 /full_length=308 /orientation=0
ISKKMAVYTKITQQEIEQHLTKYDLGNLVSLKEIVDGIDNSNFILETQKGKFILTIFESR
INSDDLPFFINFKLHLAQKGISCPCPILDKSGSTISDLKEKKSAIVTFLSGATLKSRADG
YYDTVAPNHCFEVGKVLAKLHLAAQDFKMSRPNDLGINGWNLLFSRFEGLIEDYKKNLCE
EIIENLDFLRTSWKLDLPSGASHLDLFPDNVFFDENAKLSGVIDFYFAANDALIYDFAVI
VNAWCFDEKNNYQQERFNEMLRGYEEVRKFSDAEKNFLKIALVGASMRFLLTRLNDMFFT
PKDSLVNI
>tcag_1096692211585 /cdnaId=1096692211584 /pepId=1096692211585 /offset=0 /ttable=11 /length=213 /full_length=213 /orientation=0
KILNPNDCYEVGINSAKLHLITKDLSGKRANKLSVNSWRKIYNKVKNDCSKIHLNLPKVI
EKNLDTIEKNWPKNIPAGIIHADLFPDNIFFKNNRLSGIIDYYFSCYDFYAFEIAICLNA
LCFEGKNENLSFNVTKAKKFIDGYSSIRELSKEEKKSLKILCQGAAIRFLLTRVFDYLNL
TEGAIVKIKDPVEYLKRLEFHENVKNYQDYFF*
>tcag_1096699604861 /cdnaId=1096699604860 /pepId=1096699604861 /offset=0 /ttable=11 /length=318 /full_length=318 /orientation=0
MAVFTEVSNPEARELLRRLQLGELVELRGIEGGIENTNYFLTSDQGEFVLTLFERLTADQ
LPFYLYLMKHLAHGGVPVPDPRADKNGDILHTVCGKPAAVVNKLRGKSQLAPQGVHCAAV
GTMLARMHLAGRDFDRHQPNLRGLPWWNETVPVVLPHIDDAQAALLRSELAYQNHVAASS
AYAALPRGPVHADLFRDNVMFEGEELTGFFDFYFAGVDTWLFDLAVCLNDWCIDLPTGAH
DAERATRMLDAYQAVRPLTAAERELLPAMLRAGALRFWISRLWDFYLPREASMLKPHDPT
HFERVLRGRLALPVHAG*
>tcag_1096695232515 /cdnaId=1096695232514 /pepId=1096695232515 /offset=0 /ttable=11 /length=340 /full_length=340 /orientation=0
LALPDFLRPGPPGNRPSMAVFTTVSSEEASTLVQRLQLGILADLRGITSGIENTNYFVTT
EREGQRTEYVLTLFERLGFEQLPFYLHLMKHLAGRGIPVPDPKADASGEILHTVCGKPAA
LVDKLRGGHQLAPSDVHCRQVGAMLARMHLAGQDYPRFQPNLRGLPWWVETVPSILPHLD
GAQKQLLEDELAFQRSHAQSPAYLALPRGPIHADLFRDNVMFEGDTLTGFFDFYFAGVDS
FLFDIAVCLNDWCTDLDSGRLDESRAQVFVAAYQSVRALTHDELRLMPALLRAGALRFWI
SRLWDFHLPRDAHMLKPHDPGHFERILRQRVETPWHPEP*
>tcag_1096688833115 /cdnaId=1096688833114 /pepId=1096688833115 /offset=0 /ttable=11 /length=273 /full_length=273 /orientation=0
MAVYTTVDDLTLAAFLSAYDLGNVLSFAGIAEGVENSNYLLRTDKAHYILTLYEKRVDAN
DLPFFMEVMTHLASKGMSCPLPVAARDGSILQKLMGRPCAVFSFLDGTSSRYPNREKCRA
LGTSLAEIHLHASGVTRRRSNALGPQSWQPLLDSVGARADEIAPSMQTMTQTRLDSILES
WPKNLPQGVIHADLFPNNVLFMGDHLTGVIDFYFACDDILAYDIGICLNSWCFEADGSFN
MTKSRSLVRGYQTIRPLSDAEIAAIPVLAAGSA
>tcag_1096666710169 /cdnaId=1096666710168 /pepId=1096666710169 /offset=0 /ttable=11 /length=255 /full_length=255 /orientation=0
LPFYLNLMAHLSSHGVPVPTPIKKLDNQFLGELNGKPAAIVSCILGSPTTAPTSDQVYLV
GEQLAHLHLAGQSFEGYLENLRGGAWWSEAAEDIYEFLDERDAYLLRTEITYQAEFVSDA
IPRGAIHADLFRDNVLFDGSRVGGFIDLYFACIDAWVYDVAITANDWCIRVDGSLDNNKL
QSLLRGYNSIRQFTPMEKKVWPIMLRAGALRFWVSRLYDLYLPRTGELTHAHDPNLFKQI
LQNHRAQLQSFLNKK
>tcag_1096688211665 /cdnaId=1096688211664 /pepId=1096688211665 /offset=0 /ttable=11 /length=267 /full_length=267 /orientation=0
ITDAMIDQLLAGYDIGQRRQLTGITQGVENTNYRLETTKGDYILTIYERRVTPAELPFFI
GLKGHLAAKHFPCPSPVADKTGQILQTIKDKPMAIVTFLQGASITIPNEQHCRKAGEVLA
TLHLQAADFTIKRPNALSQHAWRPLFADTGKAADQLETGLTLTVDHWLSRIEAEWPKDLP
SGVIHADLFPDNILFSGDEISGVIDFYFACQDWFAYDLAIMINAWCFDNQKAFQREHAAA
LFAGYTSLRPLNQAEYVSLPVLARGAA
>tcag_1096697118471 /cdnaId=1096697118470 /pepId=1096697118471 /offset=0 /ttable=11 /length=254 /full_length=254 /orientation=0
MAVYTKINKKDISYINKKFKDQKFLSFKGIKQGIENTNYLLRSKKNKFILTIFEKRVQKK
EIPFFMKLMGQLNDLKIRCPKPLKNRDEKYLFKIKNKVACVVSFLDGKDKKNLSLKNCYD
IGKTVAQMHYSSKKIKLFRKNSMNIMNLNPLLKRIKFKSKKFINLEKFLKSNFREIKNKW
PKKLPNGIIHGDLFIDNIFFKKNKISGIIDFYFAANDYFMYEIAICINALCFDKKRSQFK
LNKKKVKNLIRGYE
>tcag_1096676977703 /cdnaId=1096676977702 /pepId=1096676977703 /offset=0 /ttable=11 /length=289 /full_length=289 /orientation=0
DFFLDCKVNHEVQPYVLTIFERLSFTQLPYYLELMLHLANQGINVPKPIANRSGQLLFEL
KGKPAAIVTKLSGASELRPQAQHCHQVGIELAKMHLAGQSFSLSQPNLRSMPWWRETVPL
ILPHLDSSQKELLLSEMQFQEIFFQSNVYGDLPNGPCHCDLFRDNVLFNHLNNQAAIGGF
FDFYFAGNDKWLFDIAVTANDWCLEDPINNQTGALNRDRLHALLTAYMSVRPFTEGEEQS
WPAMLRAAALRFWISRLWDFYLPRNAQMLTPHDPTHFERILRSRRHQT*
>tcag_1096696538593 /cdnaId=1096696538592 /pepId=1096696538593 /offset=0 /ttable=11 /length=232 /full_length=232 /orientation=0
LQQLAGRPAAVFSFLDGTWSRYPNREKCAALGRTLALLHLKAAPVTRLRENALGPAEWRP
LLESIGDAADVLRAGMGETIRTRLDSILVDWPEALPRGVIHADLFPNNVLFIGDELTGVI
DFYFACNDILAYDLGICLNSWCFEADGSFNLTKSRAILRGYNAVRQMSDAEITAIPTLAA
GSAMRFFLTRLYDWIHTPKDALVSPKDPMEYWNILRFHQSVSGTAAYGIDL*
>tcag_1096672503167 /cdnaId=1096672503166 /pepId=1096672503167 /offset=0 /ttable=11 /length=198 /full_length=198 /orientation=0
IGSEIAKMHELTKNLKLKRQNDLSVNSWRKLFNSVKDKCKNIHKDLPRLIEENLNDVEKN
WPKNLPKGIIHADLFHDNIFFIQDKFSGVIDFYFSCEDFFAFEIAICFNALCFDGLKTNL
SFNVTKAKNFIDGYTSIRKLTDEELNNIKVLSQGAALRFLLTRVFDSLNKVEGAIVKIKD
PMEYLKRLEFHKNAKNHE
>tcag_1096700554149 /cdnaId=1096700554148 /pepId=1096700554149 /offset=0 /ttable=11 /length=235 /full_length=235 /orientation=0
KIEKIKSFKGIKQGIENTNYLLRSKNKKFILTIFEKRVLKKEIPFFMKLMDQLSDLEINC
PKPLKNKNGKFLIKLKNKTACIVTFLNGKDKKKLNYKNCYEIGKAIAQMHLSTKKINLYR
DNSMSVVKLKPLLNKIKFKSRDFKNLEKFLKINFQDIKKNWPKKLPKGIIHGDLFIDNIF
FKKNKLSGIIDFYFAANDFFMYEIAICINALCFDQLNSKFYLNKKKVASLIKRI*
>tcag_1096681788473 /cdnaId=1096681788472 /pepId=1096681788473 /offset=0 /ttable=11 /length=314 /full_length=314 /orientation=0
MAVYTEVSLSEAQELFQPLGKIIEFEGIKEGVENTNYLVKLSDNKKFILTLFEKRTEEQD
LPYFNNLMKLFYDNGISCPLSLTLNNKNLFKIKGKPCCIYSFIEGRPVVKPNLEQLKSLG
NSIAQLHQFGDHSELFRENMMLLPTWKFITSQFSKYETKLNSSEYKYILNNIHTLSDSFP
QNLRKINIHADLFKDNIFFVGNQVSGFIDFFFSCTDTIIYDLATFVNAWFFSENKFIEEN
YVSFLRSYKESIELTPEEKSNFNFYLKVSAIRFFLTRIYDLNFNLEGDVKHKDPMEFFEI
FKFHEKNNLQDFL*
>tcag_1096690798295 /cdnaId=1096690798294 /pepId=1096690798295 /offset=0 /ttable=11 /length=271 /full_length=271 /orientation=0
VAVYTKISQKEISSIQSNFNLEKIVNFKGIKQGIENTNYFLITKKNKYVLTIFEKRVKKS
ELPFFMKLMDKLNHKGISCPRPLKNKKGNYLFRLKNKLACISTIVEGKDKKNLTPRQCLA
VGQNIGKLHKSSFNIRLFRKNSFQGNKLDSLYKSIKLKTRRIAPNLETVLGYSRKNIKQN
WPKNLPAGIIHADLFIDNIFFKKNKFSGFIDFYFSCNDFLIYELAICINALCFDYKKGKY
NLNKSKVLNLIKGYEKVRRISINEKNSLNIY
>tcag_1096673756035 /cdnaId=1096673756034 /pepId=1096673756035 /offset=0 /ttable=11 /length=214 /full_length=214 /orientation=0
LNNLSPDDCSSVGKQAARLHEITKNFDFKRNNNLSIKSWRKIFDQVRDKCNKIHPDLPKL
IETNLNDVEKGWPEDLPKGIIHADLFHDNIFFKNNNFSGFIDFYFSCNDFYAFEIAICFN
ALCFDGINENLSFNVTKAKKFFDGYNEIRKISNDEKKYIKVLSQGAALRFLLTRVFDSIN
TVDDAVVKIKDPIEYLKRLEFHKNSKNFEDYVV*
>tcag_1096677050215 /cdnaId=1096677050214 /pepId=1096677050215 /offset=0 /ttable=11 /length=241 /full_length=241 /orientation=0
NYLQDLLGKPAIIVNYLQGKSKTKITIEDCYKVGSKIALMHIKTRDFSSERENSLSINGC
QNLIRKCDVSIPNDILNKIEPNILKDIQNSFNYCVKFWPYNLPKGFIHADIFPDNVFFHE
NKLSGIIDFYFSCTDILSYDLAIAINAWCFDQEKIFNQKKYQSLLDGYNSQRKLSSDEIF
YLPLLSKVASMRFLLTRLYDWVHTPKDADVLPKNPTEYINKLKHFREVVKKINYHETYQL
*
>tcag_1096689943515 /cdnaId=1096689943514 /pepId=1096689943515 /offset=0 /ttable=11 /length=208 /full_length=208 /orientation=0
ICPKPLKNKNGHFLIKLKNKTACIVSFLTGKSKKNLSLKNCYDVGRLIAQIHIYSKKIKL
SRVNSMGIKKLKPLVNKIKFKSREFNNLEKFLHINLKDINKNWPKKLPHGIIHGDLFIDN
IFFKNNKLSGIIDFYFAANDYFMYEIAICVNALCFDQINSKFYLNKKKVKSLIKGYEKIK
KLSNKEKKSLNVLCRGAALRYFLTRLYX
>tcag_1096693234067 /cdnaId=1096693234066 /pepId=1096693234067 /offset=0 /ttable=11 /length=269 /full_length=269 /orientation=0
IKLMAVFTKINKVDIGKIEKIFKLGKVRNFHGIKKGIENTNYFLEFKNQKTVLTIFEKRV
KTKDLPFFMKLMHGLSKLGIVCPNPIKNKKGSYLFKIKNKSACLVTFLKGGDKKKLNPLN
CREIGKKVAELHQATKKLKLNRKNSMSIKFLPRILNKIDNRINKLSKNLKIGMKLDLKNL
AKNWPKNLPNGVIHSDLFIDNIFFYKNKFYGFIDFYFSSTDFYAYELATCMNALCFDKKN
NKFILNKKKSYNLIKGYEIRRKLTRKEKK
>tcag_1096698071685 /cdnaId=1096698071684 /pepId=1096698071685 /offset=0 /ttable=11 /length=288 /full_length=288 /orientation=0
GIKEGVENTNYLIYLNDSKKYILTIFEKRTKEIDLPYFNNLMKLFHKNGISCPLSVTVNN
HNLFKIKDKPCCIYTFVEGRPIQDANKEQLISLGKSVAHLHKSGESSELVRKNMMLIPSW
RHITESFSKNNPKINSLEYKYILENINNLQDKFPINLRQINIHADLFKDNIFFSDNQVSG
FIDFFFSCTDTVIYDLATFANAWFFQGNKFEEDNYLIFIKSYLQKFKLTNEEKENFNFYL
KVSAIRFFLTRLYDLHFNKEGNVKHKNPIEFFEIFKFHEKNNVQDLF*
>tcag_1096690519505 /cdnaId=1096690519504 /pepId=1096690519505 /offset=0 /ttable=11 /length=242 /full_length=242 /orientation=0
IKKEINIINENFNIDKIKSFKGIKQGIENTNYLLKSKKKKYILTIFEKRVLQKEIPFFMK
LMDNLNNSKINCPKPLKTKENKYLIKLKNKTACIVSFLEGKDKKILNINDCYAIGKTIAQ
IHVATNKIKLNRKNSMGIRNLKPLLDNIKFKSKKFSNFKVFLKNNLKDINKNWPKQLPKG
IIHGDLFIDNIFFKKNKLSGIIDFYFAANDYFMYEIAICINALCFDHKKRKFQINHKKIK
NL
>tcag_1096696192335 /cdnaId=1096696192334 /pepId=1096696192335 /offset=0 /ttable=11 /length=206 /full_length=206 /orientation=0
IMYQVGKIISQMHSITKKLKFSRKNSMGIKKLNPLLKSIKFKSKKNSNLEKFLIQNMNNI
KKNWPSKLPSGIIHGDLFVDNIFFNKDKLSGVIDFYFAANDFFMYEIAICINALCFDYKK
NKFLINKKKIKNLIKGYESVRKITVKEKKSLNILCRGAAIRYLLTRLYDYSNTPKTALIQ
IKDPNEYYQKLITHNNLSSYRDYLF*
>tcag_1096685326593 /cdnaId=1096685326592 /pepId=1096685326593 /offset=0 /ttable=11 /length=261 /full_length=261 /orientation=0
MAVYTKLDKEKIDSILSNYNLGSIKKFEGIKEGIENTNYSIYTDEGKYILTIYEKRVNKN
DLPFFSKLMLGLSKKSFICPEPVPNKNSEYISDFEDKKFMIVSYLNGKSKKNLSPSDCKI
VGKESAKLHEITKNFNFKRLNNLSVKSWRAIFDQVKDKCGKIHSDLPRLIEGNLIDVEKN
WPNNLPSGIIHADLFVDNIFFKDNKFSGFIDFYFSCNDFYAFEIAICFNALCFDGLKQNL
SFNVTKAKKFMEGYNEIRKIS
>tcag_1096668836333 /cdnaId=1096668836332 /pepId=1096668836333 /offset=0 /ttable=11 /length=276 /full_length=276 /orientation=0
MAVFTKLNQDDISNVQKIFGFNKIKNFEGIKKGIENTNYIIYTKNKKYVLTIFESRVNKK
DLPYFMKLMDKLSKRGIKCPSPIKNKFGKYIFNLKRKKACLVSFLEGNDKKKLSERDLLV
IGKKIGLMHKKLKKVKLKRKNSFSPLKINGLINKISLKNKKLPKNLRVEMKENFRDIKKK
WPKNIPSSVIHGDLFIDNIFFHKGKFGGFIDFYFSANDFQAYELAICLNSLCFNKIKDKF
KFDKKKASRLFKGYESIRKLKPEEKRSMKILCKGSA
>tcag_1096671055637 /cdnaId=1096671055636 /pepId=1096671055637 /offset=0 /ttable=11 /length=246 /full_length=246 /orientation=0
MAIYTKISSRDIQLIEKKYNLGKIVYFKGIKKGIENTNYLLKTKKQRFILTLFEKRVQSK
DLPFFMNLMDKLNKYKINCPQPQRNKKGKFLMKIKNKTAAIVSFVEGKDKFKLNPKNCFE
IGKNIAKLHMASKKVKLYRKNSLSLKDWPNLLNKIGNRSKIISPNLNNLMKKSLLQLKSQ
WPKKLPYGIIHADLFIDNIFFKKNKFHGYIDFYFACNDFLMYEIAICINALCFDKKNNKF
IFNKKK
>tcag_1096696411893 /cdnaId=1096696411892 /pepId=1096696411893 /offset=0 /ttable=11 /length=287 /full_length=287 /orientation=0
IKEGVENTNYLVKLSDNKKIILTLFEKRTEEQDLPYFNNLMKLFYDNGISCPLSLTLNNK
NLFKIKGKPCCIYSFIEGRPVVKPNLEQLKSLGNSIAQLHQFGDHSELFRENMMLLPTWK
FITSQFSKNETKLNSSEYKYILNNIHTLSDNFPQNLRKINIHADLFKDNIFFVGNQVSGF
IDFFFSCTDTIIYDLATFVNAWFFSKNKFIEENYVSFLKSYKEGIELTTEEKSNFNFYLK
VSAIRFFLTRIYDLNFNLEGDVKHKNPLEFFEIFKFHENNNLQDFF*
>tcag_1096666892253 /cdnaId=1096666892252 /pepId=1096666892253 /offset=0 /ttable=11 /length=231 /full_length=231 /orientation=0
LFTVEKKLASITSFVHGKEKKNHSLNESKIIGNNIAKLHLATKNIKLYRKNNLSLQSWFA
LNNLIKKSKSKKINRLCKWIDTILQDLKKKWPNNLPSGIIHADLFHDNIFFLKKKFSGFI
DLYFSCNDAYVYDLAICINAICFDSKFKFKVNKAKALLKGYQQIRKLTKKEILALPYLLR
GAAIRFYLTRLYDQLNQQKGAIVKVKNPNEFLQKIKFHLQFKQYEKISQS*
>tcag_1096682178907 /cdnaId=1096682178906 /pepId=1096682178907 /offset=0 /ttable=11 /length=314 /full_length=314 /orientation=0
MAVYTSVTYKDAQELFRPLGEIEILEGIKEGVENTNYLVNLTDSKKYILTIFEKRTKEVD
LPYFNNLMKLFYDNNISCPLSVTIDNKNLFKIKGKPCCIYTFVEGRPLKDINNQQLKSLG
KSIADLHQAGNSSKLFRKNMMLLPTWKYITKKFSNVNPKIYTEEYKYILKNIDYLQDKFP
YNLRQVNIHADLFKDNIFFLDNQVSGFIDFFFSCTDTVIYDFATLVNAWFFKNNKFSEND
YLNFLSSYMQNFELNIEEKDKLNFYLKISAIRFFLTRLYDLHFNTEGDVKHKNPLEFFEI
FKFHEKNNIQDFF*
>tcag_1096676104341 /cdnaId=1096676104340 /pepId=1096676104341 /offset=0 /ttable=11 /length=231 /full_length=231 /orientation=0
NIFEIKNKKACISTFVFGKAKNTHTLKECEIIGNNIAKLHLASKGIQIKRKNNLSLNSWL
TLNQLIKNKGNKKIPGIHSFILQILNTIKKYWPKNIPTGIIHGDLFPDNIFFQKNKFNGF
IDFYFSCNDFLIYDLAICINALCFNKQYQLDESKKNAVLKGYSKIRRLNQKELQSLPILS
MGAAIRFFLTRLYDQINQQKNAIVKIKNPNEYLNKIKFYEQTKSYQRLVS*
>tcag_1096678182937 /cdnaId=1096678182936 /pepId=1096678182937 /offset=0 /ttable=11 /length=308 /full_length=308 /orientation=0
IKKHSMAVYTSITKEELKAFLSDFDVGTLQSFDGISSGVTNTNYLVTTSLNKYIFTVFEH
HSMGELPFFINLMTFLSGHNIDCPNPILDKQKNAINLLKGKPALLVSFLNGSEVEKISEI
HCFAVGKSLARMHSITKNFSEKRKNDRGLEWIKEKFAGMKSKLTSLEKNMIELEIDFLSH
HDVSGLPKSTIHGDLFRDNVLFLNEKRPSFIDFYYACEEVLVFDIAIALNDWCIDADGAI
DKNKLKEFIGGYETERPLTKEERVYMPVALRWAALRFYISRLEHIQSNPSAEILAAKNPN
QFKNILID
>tcag_1096665850733 /cdnaId=1096665850732 /pepId=1096665850733 /offset=0 /ttable=11 /length=235 /full_length=235 /orientation=0
MAVYTKISKKNISYINRKFDIEKILEFKGIKQGIENTNYLLKSKNKKFILTIFEKRVAKK
ELPFFMNLMDKLNKSKINCPKPQTKKDGGYLINLKNKAACIVSFLNGKDKKSLNFKNCYD
IGKMIAEMHQSTKKMNLNRKNSMGVRNLNPLLKSIRFKSKKFTNVEKFLKNNFKDIKTKW
PKNLPNGVIHGDLFIDNIFFKNNRLSGVIDFYFAANDYFMYEIAICVNALCFDKK
>tcag_1096680277105 /cdnaId=1096680277104 /pepId=1096680277105 /offset=0 /ttable=11 /length=314 /full_length=314 /orientation=0
MAVYTTISHKDAQKLFRSLGEIVKLEGIKEGVENTNYLVHLNDSNKFILTLFEKRTKEED
LPYFNNLMRLFSKNGVSCPLSISINNEDIFKIKEKFCCIYTFVKGRPILECNNEQLDSLG
KSIAHLHQSGSSLSLSRKNMMLLPTWKHINESFSKSDPKISSEEYKYIFDNINNLQDKFP
LNLRQINIHADLFGDNIFFIGDQVSGFIDFFFSCTDTVLYDLATFVNAWFFKENKFIEDN
FVKFLKSYQQNFELTIEEKDNFNFYLKVSSIRFFLTRLYDLHFNYEGNVKHKNPIEFFEI
FKFHEKNNIQDFF*
>tcag_1096666310603 /cdnaId=1096666310602 /pepId=1096666310603 /offset=0 /ttable=11 /length=239 /full_length=239 /orientation=0
MAVYTKINKDDISFINKKFDIEEIISFQGIKKGIENTNYLLKSKNKKFILTIFEKRVSNN
EIPFFMKLMDKLNDTKINCPKPLKNNDGEYLIKLKNKTACIVSFLKGKDKNKLDLKNCFE
VGKIIAQMHLVTKNINLSRRNSMGIKYLDPLLKSIKFRSNKFSNLEKFLINNLKEIKKNW
PKKLPKGIIHGDLFIDNIFFNKNKLSGIIDFYFSANDYFMYEIAICINALCFDNKKSKF
>tcag_1096693789639 /cdnaId=1096693789638 /pepId=1096693789639 /offset=0 /ttable=11 /length=314 /full_length=314 /orientation=0
MAVYTQITHDEAQKLFKPIGEIKRLDGIKEGVENTNYLIYLNDSKKYILTIFEKRTKEID
LPYFNNLMKLFHKNGISCPLSVKVNNHNLFKIKDKTCCIYTFVEGRPIQDANKEQLASLG
KSVANLHLSGESSELFRKNMMLIPSWRHITESFSENNPKINSLEYKYILENINNLQDKFP
INLRQINIHADLFKDNIFFLDNQVSGFIDFFFSCTDTVIYDLATFTNAWFFQGNKFLEDN
YLIFIKSYLQKFKLTDEEKDNFNFYLKISAIRFFLTRLYDLHFNKEGNVKHKNPIEFFEI
FKFHEKNNIQDLF*
>tcag_1096685054677 /cdnaId=1096685054676 /pepId=1096685054677 /offset=0 /ttable=11 /length=332 /full_length=332 /orientation=0
MIIIKYYEITNYFFNTLYKMAVYTKITEQEIGYLFQEYNGIEKIKGIAEGVENTNYLVKT
QNKNKFIFTIFEKRTKGSDLPFFHKAMSEFNEKGITCPTPITVNGNDIFEIKEKPCAIYS
FIEGSQIETLNDDAMYSLAKNISSIHNIGMQSDLYRENDMLLLSWKYIVNKFNNYNGENK
SEFAHIRNIIQSLEDQFPQNLKKSLIHGDLFKDNIFFKNNEVSGFIDFFFTCADTIVYDL
ATLINAWFLNHENFDENHFKIFFNQYFNFISWNNEEKESFNFYLKASAIRFFLTRIHDKY
FNKEGEVKHKDPMEFFAILQFHEKNNLQDFF*
>tcag_1096668197253 /cdnaId=1096668197252 /pepId=1096668197253 /offset=0 /ttable=11 /length=198 /full_length=198 /orientation=0
IANIHQITKKIKISRKNSMGIKELGPLLKSIKFKSKKFSNLQKFLTNNLKEIKKNWPSKL
PQGIIHGDLFIDNIFFNKDKLSGVIDFYFAANDIFMYEIAICINALCFDHKNSKFEMNKQ
KIKKLIKGYESVKKISLKEKKSLNILCRGAALRYLLTRLYDYSNTPKTALIKIKDPNEYY
QKLITHNNLRSYKEYLN*
>tcag_1096700401653 /cdnaId=1096700401652 /pepId=1096700401653 /offset=0 /ttable=11 /length=313 /full_length=313 /orientation=0
MAVYTKITEQEIGYLFQDYNGIEKIEGIAEGVENTNYLVKTQNKNKFIFTIFEKRTKGSD
LPFFHKAMSEFNDKGITCPTPITVNGNDIFEIKQKPCAIYSFIEGNQIQTLNDDAMSSLA
KNISTIHNIGSQSDLYRENDMLLSSWKYIVNKFNNYDGENKSEFAHVKNVILSLENKFPQ
NLKKSLIHGDLFKDNIFFKNNEVSGFIDFFFTCSDTIVYDLATLINAWFLNHENFDENYF
KIFFNKYFSYISWTNKEKESFNFYLKASAIRFFLTRIHDKYFNKEGEVNHKDPMEFFAIL
QFHEKNNLQEFF*
>tcag_1096676556581 /cdnaId=1096676556580 /pepId=1096676556581 /offset=0 /ttable=11 /length=236 /full_length=236 /orientation=0
IKLKKMAVYTKINQKEINTINKKFNLEEIISFKGIKQGIENTNYLLKSKKKKYILTIFEK
RVLQKEIPFFMKLMDNLNNSKINCPKPLKTRNNKYLIKLKNKTACIVSFLEGKDKKILNI
NDCYKVGKTIARMHVVTNTMKLNRKNSMGIKNLKPLLESIKFKSKKFSNLKVFLNNNLKD
INKNWPKQLPKGIIHGDLFIDNIFFKKKKLSGIIDFYFAANDYFMYEIAICINALC
>tcag_1096665943643 /cdnaId=1096665943642 /pepId=1096665943643 /offset=0 /ttable=11 /length=266 /full_length=266 /orientation=0
MAVYTVVDDLTLAAFLSAYNLGNVTSFAGIAEGVENSNYLLRTDRAHYILTLYEKRVDVD
DLPFFMEVMTHLASKGMSCPLPVAARDGSILQELMGRPCAIFSFLDGTSSRYPNREKCRA
LGASLAEMHLHASGVMRRRPNALGPQSWQPLLDSVGTRADEIGPSMQAMTQTRLDSILEA
WPQDLPQGVIHADLFPNNVLFIGDHLTGVIDFYFACDDILAYDIGICLNSWCFEADGSFN
MTKSRSLIRGYQTIRPLSNAEIAAXX
>tcag_1096668966027 /cdnaId=1096668966026 /pepId=1096668966027 /offset=0 /ttable=11 /length=203 /full_length=203 /orientation=0
IGTEVAKMHGLTKNLKLSRQNDLSVNSWRKLFDSVKDKCENIHKDLPKLIEENLNDVEKS
WPINLPKGIIHADLFHDNIFFIQDELSGVIDFYFSCNDYFAFEIAICFNALCFDGQKNNL
SFNVTKAKNFIDGYTSIRKLSNEELDSIKVLSQGAALRFLLTRVFDALNKVEGAIVKIKD
PMEYLKRLEFHKNSKNHEDYFF*
>tcag_1096677738915 /cdnaId=1096677738914 /pepId=1096677738915 /offset=0 /ttable=11 /length=249 /full_length=249 /orientation=0
MAVYTKINKKDISYINKKFENQKFLNFKGIKQGIENTNYLLKSKNNKFILTIFEKRVQKK
EIPFFMKLMDQLNDLEIRCPKPLKNRDGKYLFKIKNKVACVVSFLDGKDKKNLSLKNCYD
IGKTVAQMHSCSKKIRLFRKNSMNIKNLNPLLKSIKFKSKKFINLEKFLKNNFKEIKNRW
PKKLPNGIIHGDLFIDNIFFKKNKISGIIDFYFAANDYFMYEIAICINALCFDKKKSQFK
LNKKKVKN*
>tcag_1096682901157 /cdnaId=1096682901156 /pepId=1096682901157 /offset=0 /ttable=11 /length=314 /full_length=314 /orientation=0
MAVYTEVSLSEAQELFQPLGKVIKFDGIKEGVENTNYLVQLSDTKKFILTLFEKRTKEQD
LPYFNNLMKLFYDNGISCPLSLTLNKKNLFKIKDKPCCIYSFIEGKPVMKPNPEQLKSLG
NSIAQLHQFGDHSELFRENIMLLPSWKFITNQFAKKETKINIKEYKYIFNNISTLSDSFP
ENLRKINIHADLFKDNIFFIDNQVSGFIDFFFSCTDSIVYDLATFVNAWFFSENKFDEKN
YEEFLRSYQQSFELMGEEKNNFNFYLKVSAIRFFLTRIYDLNFNIEGDVKHKNPLEFFEI
FRFHEKNNLQDFF*
>tcag_1096669719553 /cdnaId=1096669719552 /pepId=1096669719553 /offset=0 /ttable=11 /length=203 /full_length=203 /orientation=0
VGINTAKMHLITNNLNAKRENKLSINSWRKIYNKVKKDCSKIHSSLPSTIEKNLDIIEKN
WPKNIPSGIIHADLFPDNIFFKENKLSGIIDFYFSCNDFYAFEIAICLNALCFEGKNENL
SFNVTKAKKFIDGYSSIRKLSESEKNSLKILCQGAAIRFLLTRVFDYLNLIEGAIVKIKD
PVEYLKRLEFHNSVKNYQDYFF*
>tcag_1096686014837 /cdnaId=1096686014836 /pepId=1096686014837 /offset=0 /ttable=11 /length=247 /full_length=247 /orientation=0
IAERTQLMAVYTKLNQNKIEEILSNYSLGKLDSFKEIEEGIENTNYFLSVNKKKFILTIY
EKRVKSADLPFFSDLMSSLNKAGFKCPAPISNNNNETITNFEGKKLMIVSFLEGKAKQNL
SPANCKSIGSEIAKMHELTKNLKLKRQNDLSVNSWRKLFNSVKDRCENIHKDLPRLIEEN
LNDVEKNWPKILPKGIIHADLFHDNIFFIQDKFSGVIDFYFSCEDFFAFEIAICFNALCF
DGLKSN*
>tcag_1096677166467 /cdnaId=1096677166466 /pepId=1096677166467 /offset=0 /ttable=11 /length=235 /full_length=235 /orientation=0
MAVYTKINKKDISYINKKFENQKFLSFKGIKQGIENTNYLLKSKNNKFILTIFEKRVQKK
EIPFFMKLMDQLNDLKIRCPKPLKNRDGKYLFKIKNKVACVVSFLDGKDKKNLSLKNCYN
IGKTVAQMHSSSKKIRLFRKNSMNIKNLNPLLKSIKFKSKKFINLEKFLKSNFREIKNKW
PKKLPNGIIHGDLFIDNIFFKKNKISGIIDFYFAANDYFMYEIAICVNALCFDKK
>tcag_1096675749953 /cdnaId=1096675749952 /pepId=1096675749953 /offset=0 /ttable=11 /length=208 /full_length=208 /orientation=0
LSLKNCCDVGKTVALMHLSTRKIKLFRSNSMGIKKLKTLINKIEFKSEFKNLEKFLRINL
RDINKNWPKKLPYGIIHGDLFIDNIFFKNDNLSGIIDFYFAANDYLMYEIAICVNALCFD
QLNSKFYLNKKKVKSLIKGYEKVRKLSNKEKKSLNILCRGAALRYFLTRLYDYTNTPKTA
LIKIKNPREYYQKLVTHNKLKTYKDYL*
>tcag_1096682567301 /cdnaId=1096682567300 /pepId=1096682567301 /offset=0 /ttable=11 /length=206 /full_length=206 /orientation=0
CKIVGREIAKLHQITKNFNFKRENDLSVKSWRRIFTQVKDKCSKIHPDLPKLIEANLINI
EKEWPSNLPSGIIHADLFNDNIFFKNNKFSGFIDFYFSCNDFYAFEIAICFNALCFDGFK
QNLSFNVTKAKKLMEGYNEVRRISKEEKISIKVLSQGAALRFLLTRVFDYINIVDDAVVK
IKDPIEYLKRLEFHKNAKGFEDYLL*
>tcag_1096695732749 /cdnaId=1096695732748 /pepId=1096695732749 /offset=0 /ttable=11 /length=313 /full_length=313 /orientation=0
MAVYTKITEQEIGYLFQEYNGIEKIEGIAEGVENTNYLVKTQNKNKFIFTIFEKRTKGSD
LPFFHKAMSEFNDKGISCPTPIAVNGNDIFEIKQKPCAIYSFIEGNQIQILNDDAMSSLA
KNVSTIHNIGSQSDLYRENDMLLSSWKYIVNKFNNYDGENKSEFAHVKNIILSLENKFPQ
NLKKSLIHGDLFKDNIFFKNNEVSGFIDFFFTCADTIVYDLATLINAWFLNHENFDENYF
KIFFNKYFSFISWTNEEKESFNFYLKASAIRFFLTRIHDKYFNKEGEVNHKDPMEFFAIL
QFHEKNNLQDFF*
>tcag_1096675730015 /cdnaId=1096675730014 /pepId=1096675730015 /offset=0 /ttable=11 /length=246 /full_length=246 /orientation=0
MAVYTKINRRELKYIENNFNIGKIRSFSGIKKGIENTNYLIETKNKKIILTIFEKRVQKK
DLPFFMNLMFGLSKYKIRCPEPVKNKKGKYLFKIKNKSACLVSFLQGKDRNNLNYRECFT
VGKKVAQLHLASKKLNLYRENDLSVNSWRPLLKKIDKRINKLSRNLKNLMKNDLADIRKK
WPKKIPKGIIHSDLFIDNIFFNKGKFYGFIDFYFSANDFLAYELATCINALCFNKKNKHY
VLNKXX
>tcag_1096684151441 /cdnaId=1096684151440 /pepId=1096684151441 /offset=0 /ttable=11 /length=244 /full_length=244 /orientation=0
IAERTQLMAVYTKLNQNKIEKILSNYKLGKLDSFKGIEEGIENTNYFLSVNKKKFILTIY
EKRVKSADLPFFSDLMSSLNKANFKCPAPISNINNETITNFEGKKLMIVSFLEGKAKQNL
SPANCKSIGSEIAKMHELTKNLKLKRQNDLSVNSWRKIFNSVKNKCENIHKDLPRLIEEN
LNDVEKNWPKNLPRGIIHADLFHDNIFFIQDKFSGLIDFYFSCEDFFAFEIAICFNALCF
DGLK
>tcag_1096701278815 /cdnaId=1096701278814 /pepId=1096701278815 /offset=0 /ttable=11 /length=333 /full_length=333 /orientation=0
MAVFTAVSDSDLAQWMRHYELGDVLAFRGIPSGIENSNFFLTTTRGEYVLTIFEKLTAQQ
LPFYLDLMRHLAGHGVPVPDPIPRDDGALFGELHGKPAAIVTKLDGSAELAPGVEHCIEV
GQMLARLHLAGRDYPRNQPNLRSLPWWQENVPAIVPFITDEQRALLEGELAHQASFFASD
DYAALPAGPCHCDLFRDNVLFAHAAPDTGHDVRLGGFFDFYFAGCDKWLFDVAVTVNDWC
VDLATGVLDVARADALLRAYQTVRPFTAEERRHWSDMLRAGAYRFWVSRLYDFYLPRAAE
MLKPHDPGHFERILRERIAHTPALHEIHTACN*
>tcag_1096689508013 /cdnaId=1096689508012 /pepId=1096689508013 /offset=0 /ttable=11 /length=201 /full_length=201 /orientation=0
IEVAKMHEITKNFSIKRQNDLSINSWRNLFDKVKGQCSKIHSDLPRLIEENLKDVEANWP
KNLPQGIIHADLFHDNIFFEKEKFSGIIDFYFSCNDFFAFEIAICFNALCFEGAKENLSF
NVTKAKNFIEGYSSIRRLTEKEKDNIKVLSQGAALRFLLTRVFDALNTVKGAIVKVKDPI
EYLKRLEFHKNSKDHEDYFF*
>tcag_1096699009453 /cdnaId=1096699009452 /pepId=1096699009453 /offset=0 /ttable=11 /length=258 /full_length=258 /orientation=0
ITKRIELMAVYTKLNQSKIEDILSNYSLGKLQTFKGIEEGIENTNYFLSVNNKKFILTIY
EKRVKSTDLPFFSDLMSSLNKADFKCPAPISNNDNSTITNFEGKNLMIVSFLEGKAKQNL
SPKNCKSIGVEAAKMHELTKNFKLKRQNDLSVNSWRGLFDSVKDKCSKLHKDLPKLIEEN
LTSVERHWPKDLPKGIIHADLFHDNIFFDKDKFSGIIDYYFSCEDFFALEIAICFNALCF
DGVKENLSFNVTKAKNFI
>tcag_1096684298473 /cdnaId=1096684298472 /pepId=1096684298473 /offset=0 /ttable=11 /length=308 /full_length=308 /orientation=0
MAVYTSLNSNDAEDFVKNYNIGSLISFKGISGGVTNSNFFIQTDHQEVVLTIFEELVASE
LNFYFEFMHHLSEHGFSCPNPIEDKKGIIVHTLRKKPAALLTKIPGKVHEEINENQLRAL
GFALAKMHELSKSFNTHKENDRNLSWMKKTYQSISDCLNDSVKNLISEELIYLQDLPSDL
PKGIIHADLFRDNVLFEDDTIGGIIDFYYACTDYFIYDIAIVINDWCTNNDGSINRTRQE
IFLEAYDKNRVLKQKEYDALGGYLRLAAMRFLLSRYQDQLSKKEAELNQPKDPLFFQEIL
SLRRLGK*
>tcag_1096680118225 /cdnaId=1096680118224 /pepId=1096680118225 /offset=0 /ttable=11 /length=319 /full_length=319 /orientation=0
AVYTELTENELQTFLNPYAIGSLVGYKGVDSGVENTNYRLELNHQGGAHTLFLTVFETQA
TDEIPYFVDLIIHMNQHHLPVATPLKDAQGHSIQQIKGKPAVLMSYIEGEHPSTPTEAQC
QSMGVLLAQMHLAGRDFEPSKANPRGHHWWDTSGHALAKKLNAFDANLMLDELAYLKEHW
PKAASLPFGVIHADLFTDNAFFKGEQLTGVIDFYNACDDFWLYDLAICVNDWCQRQDYLL
DKPKLKAFLEGYQSVRHLTALEHACWPLMLRAAAMRFWCSRLESLLEYQQHPVPGLTPKN
PDEMKHVLLDRQRHQYAI*
>tcag_1096669506001 /cdnaId=1096669506000 /pepId=1096669506001 /offset=0 /ttable=11 /length=255 /full_length=255 /orientation=0
IAERTQLMAVYTKLSQNKIEEILSNYSLGKLDSFKEIEEGIENTNYFLSVNKKKFILTIY
EKRVKSADLPFFSNLMSSLNKASFKCPAPISNNKNETITNFEGKKLMIVSFLEGKAKKNL
SPANCKSIGSEIASMHELTKNLKLKRQNDLSINSWRKLFNSVKDKCESIHKDLPRLIEEN
LNDVEKNWPKNLPRGIIHADLFHDNIFFIQDKFSGVIDFYFSCEDFFAFEIAICFNALCF
DGLKNNLSFNVTKXX
>tcag_1096679330571 /cdnaId=1096679330570 /pepId=1096679330571 /offset=0 /ttable=11 /length=248 /full_length=248 /orientation=0
MAVYTQLNQSKIEEILSNYNLGKLDSFKGIEEGIENTNYFLSVNKKKLILTVYEKRVKSE
DLPFFSSLMSSLNKANFKCPAPVENNNNSTITNFNGKKLMIVSFLEGKAKSNLSPENCKA
IGIETAKMHELTKNFKIKRQNDLSINSWRSLFETVKDQCSKLHKDLPKLIEENLNSVEKN
WPKDLPKGIIHADLFHDNIFFNKDKFSGIIDFYFSCEDFFALEIAICFNALCFDGVKENL
SFNVTKAK
>tcag_1096693035011 /cdnaId=1096693035010 /pepId=1096693035011 /offset=0 /ttable=11 /length=270 /full_length=270 /orientation=0
ILKKKDKQLEKMAVYTKLSSKELKEFFSKYSLGKLLNYKEIKEGIENTNYFIQTEKGKFI
LTLYEKRVDEKDLPFFMGLMRNLFDKNFPSPEPIINNNGSYISEVLGKKAGVVSFLAGNT
KKKLSSKDCYEVGINAAKLHLITKDLTSRRENKLSVNSWRNIYNNVKKDCSKIHPSLPEI
IEKNLDVIEKKWPKNIPSGIIHADLFSDNIFFKSDKVSGIIDFYFSCHDFYAFEIAICLN
ALCFEGINENLSFNVTKSKKFIDGYSSIRQ
>tcag_1096674854005 /cdnaId=1096674854004 /pepId=1096674854005 /offset=0 /ttable=11 /length=247 /full_length=247 /orientation=0
IAERAQLMAVYTKLNQNKIEEILSNYRLGKLDSFKGIEEGIENTNYFLSVNRKKFILTIY
EKRVKSADLPFFSDLMSSLNKASFKCPAPITNNNNETITNFEGKKLMIVSFLEGKAKKKL
SPANCKSIGSEIASMHELTKNLKLKRENDLSVNSWRKLFYSVKDKCESIHKDLPRLIEEN
LNDVEKNWPKNLPRGIIHADLFQDNIFFIQDKFSGVIDFYFSCEDFFAFEIAICFNALCF
DGLKSNX
>tcag_1096677791337 /cdnaId=1096677791336 /pepId=1096677791337 /offset=0 /ttable=11 /length=237 /full_length=237 /orientation=0
ELLGKPAIIVIYLEGKSKTKITIEDCYKVGSKIALMHVKTRDFFSERENSLSINGCQNLI
KKCDVSIPNDVLNKIEPNILKEIQNAFNYCVKFWPYNLPKGFIHADIFPDNVFFHENKLS
GIIDFYFSCTDILSYDLAIAINAWCFDYEKNFNQKKYQSLLDGYNSQRKLSSDEIFYLPL
LSKVASMRFLLTRLYDWVHTPKDADVLPKNPVEYINKLKHFRGVVEKINYHETYKL*
>tcag_1096665711465 /cdnaId=1096665711464 /pepId=1096665711465 /offset=0 /ttable=11 /length=227 /full_length=227 /orientation=0
IEEILSNYSLGKLDSFKGIEEGIENTNYFLSINKKKFILTIYEKRVRSADLPFFSDLMSS
LNKASFKCPAPISNNNNETITNFGGKKLMIVSFLEGKAKQNLSPANCKTIGSEIAKMHDL
TKNLKLKRQNDLSVNSWRKLFNSVKDRCENIHKDLPRLIEENLNDVEKNWPKNLPKGIIH
ADLFHDNIFFIQDKFSGVIDFYFSCEDFFAFEIAICFNALCFDGLKS
>tcag_1096686125083 /cdnaId=1096686125082 /pepId=1096686125083 /offset=0 /ttable=11 /length=218 /full_length=218 /orientation=0
VIISFLEGKSVEEPNAELCREVGKMVADLHNLTINFDEKRPNSLDLQDWKEIYKKCLNNK
SEKFNETMYLLKNELDYLENYWPTNIPCGVIHADLFKDNIFFKDEKISGVIDFYFACYYF
YIYDLAIVINDWCFSENGQYFNKENCLIILGEYQKLRELSDIEKKSLNILLRAAAVRILC
TRVHDYIFHPPDAVVVKKDPFEYLNILRWHQQNDIFE*
>tcag_1096699501685 /cdnaId=1096699501684 /pepId=1096699501685 /offset=0 /ttable=11 /length=307 /full_length=307 /orientation=0
ITEQEIEYLFQEYNGIEKMEGIAEGVENTNYLVKTQNKNKFIFTIFEKRTKGSDLPFFHK
AMSEFNDKGITCPTPITVNGNDIFEIKQKSCAIYSFIEGNQIQTLNDDAMSSLAKNISTI
HNIGSQSDLYRENDMLLSSWKYIINKFNNYDGENKSEFAHVKNVILSLENKFPQNLKKSL
IHGDLFKDNIFFKNNEVSGFIDFFFTCADTIVYDLATLINAWFLNHENFDENYFKIFFNK
YFSFISWTNEEKESFNFYLKASAIRFFLTRIHDKYFNKEGEVNHKDPMEFFTILQFHEKN
NLQDFF*
>tcag_1096682110715 /cdnaId=1096682110714 /pepId=1096682110715 /offset=0 /ttable=11 /length=248 /full_length=248 /orientation=0
IKLMAVYTRINQSDLSLIEKNFNIGKILSFSGIKKGIENTNYLIKTNKKKIILTIFEKRV
QKKDLPFFMNLMFGLSKNKIKCPEPIKNKKGKYLFKIKNKTACLVSFLEGKDKNQLTNKD
CFQVGKNAALLHLAAKKLRLYRKNSLSVNSWGPLLNRIDRRINKLSSNLINTMRNDLVDI
KKKWPKRMPNGIIHSDLFIDNIFFYKRKYYGFIDFYFSANDFLAYELATCVNALCFKKSN
KFFVLDKN
>tcag_1096700303389 /cdnaId=1096700303388 /pepId=1096700303389 /offset=0 /ttable=11 /length=352 /full_length=352 /orientation=0
ISTKGADIHAPECVLLKMHRHNTALEQDRAMSVYTELTFAELETFVAQFDLGALTGFQGV
DAGVENTTYFVSLGRCETVLQIFEEQGFDEIPFFIELNRQLSDDHVPVARPLANRDGERL
FTLKGKPAALFSRLKGTTLVDVTRDACRQIGEALGKMHHHTQDYSHLSRENHRWSPWWRS
NHARVEPFVEEEFKALLADQIDRSESFVRQSTTLPNGIIHGDLFIDNALFDGSELTGIID
FYNACNGAFVFDLAVAVNDWCSDASGGLDERRTRAFISGYQTQRPLTAEEISVWPDALET
AALRFWMLRLVALARQQEGGPQAPPHVKDPNDFLHILRARRADPQCELLQP*
>tcag_1096698643801 /cdnaId=1096698643800 /pepId=1096698643801 /offset=0 /ttable=11 /length=248 /full_length=248 /orientation=0
MAVYTQLNKSKIEEILSNYNLGKLDSFKGIEEGIENTNYFLSVNKKKLILTVYEKRVKSE
DLPFFSNLMSSLNKANFKCPAPIINNSNSTITNFDGKKLMIVSFLDGKAKSNLSPNNCKD
IGIETAKMHQLTKNIKIKRQNDLSVNSWRNLFENVKDQCSKLHKDLPKLIEESLNSVEKK
WPKDLPKGIIHADLFHDNIFFNKDKLSGIIDFYFSCEDFFAFEIAICFNALCFDGAKENL
SFNVTKAK
>tcag_1096669809397 /cdnaId=1096669809396 /pepId=1096669809397 /offset=0 /ttable=11 /length=233 /full_length=233 /orientation=0
MAIYTKISKKDVVSIERKFNLGKVTSFKGIKKGIENTNYLIRTKSKKYILTIFEKRVQKK
DLPFFMSLMDRLNSHNINCPKPQKNKTGNYLFNIKNKPASIVSFVEGKDKKKLKINDCYE
IGRNVAKLHIISKKIKLYRKNSMSLNSWPKLLNKIGNRCKKIDVNLNVLMRTSLKDIKKK
WPKKLSSGIIHGDLFIDNIFFKNNKFYGYIDFYFSSNDFLIYEIAICINALCX
>tcag_1096671016649 /cdnaId=1096671016648 /pepId=1096671016649 /offset=0 /ttable=11 /length=243 /full_length=243 /orientation=0
IKLMAVYTKINQSDLSLIEKNFNIGKIVSFSGIKKGIENTNYLIKTNKKKIILTIFEKRV
QKRDLPFFMNLMFGLSKNKIKCPEPIKNKKNKYLFKIKNKTACLVSFLEGKDKNQLTSKD
CFQVGKNAALLHLAAKKLRLYRKNSLSVNSWGPLLNRIDKRINKLSNNLIKTMKNDLIDI
KKKWPKNMPNGIIHSDLFIDNIFFYKKKYYGFIDFYFSANDFLAYELATCVNALCFKKRN
KIF
>tcag_1096691737483 /cdnaId=1096691737482 /pepId=1096691737483 /offset=0 /ttable=11 /length=256 /full_length=256 /orientation=0
IAERTQLMAVYTKLNQKKIEEILSNYNLGKLDSFKGIEEGIENTNYFLSIDKKKFILTIY
EKRVKSADLPFFSDLMSSLNRANFKCPAPIFNNNNNTITNFEGKKLMIVSFLEGKAKVNL
SPANCKSIGSEVAKMHQLTKTLKLNRQNDLSINSWRNLFYSVKDKCENIHKDLPKLIEEN
LNDVEKNWPKNLPRGIIHADLFHDNIFFIQDKFSGIIDFYFSCEDFFAFEIAICFNALCF
DGLKSNLSFNVTKSXX
>tcag_1096688047687 /cdnaId=1096688047686 /pepId=1096688047687 /offset=0 /ttable=11 /length=201 /full_length=201 /orientation=0
IKIKNKTACIVTFLKGKDKKKVDESDCYVIGKTIAKMHLVTKKIKLIRKNSMGVIYLKPL
LNSIKFKSSKKSNLKKFLFNNFNDIKKNWPKKLPTGIIHGDLFIDNIFFNKNNLSGIIDF
YFAANDFYMYEIAICINALCFDEKNKKFIINKKKVNKLIDGYNSIKKIKLNERNNLNILC
RGAALRYLLTRLYDYTNTPKT
>tcag_1096667778381 /cdnaId=1096667778380 /pepId=1096667778381 /offset=0 /ttable=11 /length=241 /full_length=241 /orientation=0
IKLMAVYTRLSEENLKDILSNYNLGKLDSFKGIEEGIENTNYFLSIDKKKYILTVYEKRV
KTKDLPFFSKLMTTLNKSNFKCPVPITNNNKQVITEFNNKKLMIVTFLEGKAKSNLSPNN
CKSVGIEVAKMHEITKNFNIKRQNDLSINSWRGLFDSVKGQCSKIHSDLPRLIEENLKDV
ETNWPKNLPQGIIHADLFHDNIFFEKEKFSGIIDFYFSCNDFFAFEIAICFNALCLMVQK
K
>tcag_1096670803743 /cdnaId=1096670803742 /pepId=1096670803743 /offset=0 /ttable=11 /length=253 /full_length=253 /orientation=0
ITKRTKLMAVYTQLNQSKIEEILSNYNLGKLDSFKGIEEGIENTNYFLSVNKKKLILTVY
EKRVKSEDLPFFSNLMSSLNKANFKCPAPVINNNNSTITNFEGKKLMIVSFLEGKAKSNL
SPENCKAIGIETAKMHELTKNIKIKRQNDLSVNSWRSLFETVKEPCSKLHKDLPKLIEEN
LKSVEKNWPKDLPKGIIHADLFHDNIFFNKDKFSGIIDFYFSCEDFFAFEIAICFNALCF
DGVKENLSFNVXX
>tcag_1096690970377 /cdnaId=1096690970376 /pepId=1096690970377 /offset=0 /ttable=11 /length=252 /full_length=252 /orientation=0
IKMAVYTKINKKDISYINKKFEIEKIVSFKGIKQGIENTNYLLKSKNKKFILTIFEKRVL
KKEIPFFMKLMDQLHNLKINCPKPQKNKNGGYLIKIKKKSACVVSFLNGKDKNSLNFKNC
YDVGKIIAEMHLSTKKINLFRKNSMSVKYLNPLLNSIKFKSKKFTNIEKFLKINFKDIKI
KWPKKLPSGIIHADLFIDNIFFKKNKLSGIIDFYFAANDYFMYEIAICVNALCFDKKKSK
FLLNKNKVKSLI
>tcag_1096679966973 /cdnaId=1096679966972 /pepId=1096679966973 /offset=0 /ttable=11 /length=290 /full_length=290 /orientation=0
ILNCKLMKDIIKKKMYFLKYHKNLTYKMAVFTKLLKEDIETFISDYTIGDLENFEEIVDG
IENSNFKIFCNNKPYILTIFEKRVTEEELPFFINLKNFLNKNNFKCPKAISDKNGRILKR
IKNKTAVIISFLEGKSIEKPNLAMCKEVGKMIANLHNLTLNFDEKRPNSLDLKDWKNIYK
KCLNNKSKEFNETMYMLKNEIVYLENYWPTNIPCGVIHADLFRDNVFFKNDQISGVIDFY
FSCYYFYVYDIAIVINDWCFSENGKKFNKQNCLTILEEYQKLRKLSGLEE
>tcag_1096671924387 /cdnaId=1096671924386 /pepId=1096671924387 /offset=0 /ttable=11 /length=230 /full_length=230 /orientation=0
IKMAVYTKINKKEISNINKKFKVEDIINFKGIKQGIENTNYLLESKNNKFILTIFEKRVS
QKEIPFFMKLMDQLNDLKINCPKPLKNKNGNYLIKIKNKTACIVSFLDGKDKKKLNIKNC
FDIGKVIAQMHLSSKKIKLYRKNSMGIKNLNSLFYSIKFKSKKFINIEKFLHNNFRDIKK
KWPKGLPSGIIHGDLFIDNIFFKNNKLSGIIDFYFAANDYFMYEIAICVN
>tcag_1096667153003 /cdnaId=1096667153002 /pepId=1096667153003 /offset=0 /ttable=11 /length=197 /full_length=197 /orientation=0
ANIHEITKKIGISRKNSMGIKELGPLLKSIKFKSKKFNNLQNFLANNLKDIKKNWPSKLP
QGVIHGDLFIDNIFFNKNKLSGVIDFYFAANDIFMYEIAICINALCFDYKNQKFVMNKQK
IKKLIKGYESVKEISLKEKKSLNILCRGAAMRYLLTRLYDYSNTPKTALIKIKDPNEYYQ
KLITHNNLKSYKDYLN*
>tcag_1096694859043 /cdnaId=1096694859042 /pepId=1096694859043 /offset=0 /ttable=11 /length=327 /full_length=327 /orientation=0
LTRTVAVYTEVSVEQATLLFATLGLGPVTEMRGIRSGIENTNYYVSTPQGQWVLTLFERL
SHEQLPYYLSLMQHLAQQGILVPAPQALPNGQLVHTVADKPAAVVTRLPGSHRLAPGASH
CAQVGEMLARMHVAAQSFAGEQPHLRGLSWWHETAPQVLPHLEPAQARLLQEELKYQQQV
AQSAAGHALPKGAIHADLFRDNVMFDATSGEDRLCGFFDFYFAGTDTLLFDVAVCLNDWC
IDHDSGRLVEELALPFISAYMSGRALTSGEARLLPALLRAAALRFWLSRLWDWYLPRSAA
LLQPKDPMHFERVLRSRIENPWHAAL*
>tcag_1096679199711 /cdnaId=1096679199710 /pepId=1096679199711 /offset=0 /ttable=11 /length=248 /full_length=248 /orientation=0
MAVYTKISKRDISIINNNFNIEKIVSFHGIKKGIENTNYILKSKNKKYILTIFEKRVLEK
EIPFFMELMDILNSFKISCPKPLKTNNKNYLIKLKKKSACVVSFLEGKDKKLLKTNDCFA
VGKSIAKMHKITQKIKLNRKNSMGINNLEPLLKSIKFKSKETLNLKIFLKNNLKNIRKNW
PKKLPKGIIHGDLFIDNIFFKKNKLSGIIDFYFAANDYFMYEIAICINALCFDNKKKKFV
MNKQKIKS
>tcag_1096691474027 /cdnaId=1096691474026 /pepId=1096691474027 /offset=0 /ttable=11 /length=219 /full_length=219 /orientation=0
AVIISFLEGKSIGKPNLTMCKEVGKMVANLHNLTLNFNEKRANSLDLKDWKNIYKKCLNN
KSEELNETMYLLKNEIDYLENYWPANIPCGVIHADLFRDNIFFKDERISGVIDFYFSCYY
FYVYDLAIVINDWCFNENGQDFNKDNCLSILCEYQKLRLLSDLEKKSLNILLRAAAVRIL
CTRVHDYIFHPPNAVVVKKDPFEYFNILKWHQQNDIFE*
>tcag_1096674105427 /cdnaId=1096674105426 /pepId=1096674105427 /offset=0 /ttable=11 /length=242 /full_length=242 /orientation=0
IKLMAVYTRINESDLSLIEKNFSIGKIVSFSGIKKGIENTNYLIKTNKKKIILTIFEKRV
QKKDLPFFMNLMFGLSKNKIKCPEPIKNKKGKYLFQIKNKTACLVSFLEGKDKNQLTNKD
CFQVGKNAALLHLAAKKLRLYRKNSLSVNSWGPLLNRIDKRINKLSSNLIDTMRTDLVDI
KKKWPKKMPNGIIHSDLFIDNIFFYKKKYYGFIDFYFSANDFLAYELATCVNALCLKKEI
KF
>tcag_1096698424075 /cdnaId=1096698424074 /pepId=1096698424075 /offset=0 /ttable=11 /length=316 /full_length=316 /orientation=0
MSVYTEVERTELVAFLSDYAVGNLVSYEGISDGIENTNYFVTTEQGQFVLTLFEQHDFEE
MDYFLDVMTFFYQHGIPSAHPEADTQGRYLKTLSGKPAALVGRLNGRGISDIATVTQCQA
IGDVLGKMHVAGQQFTGRRVTERGADWRQSMAERVLSKLDAESANLMTAELAFQSDYSQL
NLPSGLTHSDLFRDNALFDGDDLKGIIDFYYACDEYLLYDLAVTVNDWCINESGMLETNR
YQALMSAYTAQRTLTVAETNHWNLVLRAAALRFWLSRLQDKYFPREGELTQIKDPDAFLK
ILRQHQEQPLIVNAA*
>tcag_1096693190583 /cdnaId=1096693190582 /pepId=1096693190583 /offset=0 /ttable=11 /length=243 /full_length=243 /orientation=0
MAVYTKLDKGEIENILSNYKLGKLKRFEGIKEGIENTNYSIETEKGKYILTIYEKRVKET
DLPFFSNLMFELSKNGFMCPKPITNKHNNYISDINNKKFMIVSFLDGKSKSNLSPSECKI
VGSQIAKLHKITKNFKFERKNDLSIRSWRSIFSQVKDKCNKIHADLPKLIEANLVSIEKE
WPKNLPAGIIHADLFSDNIFFKNNKFSGFIDFYFSCNDFYAFEIAICFYALCFDGVKQNL
SFN
>tcag_1096665881647 /cdnaId=1096665881646 /pepId=1096665881647 /offset=0 /ttable=11 /length=253 /full_length=253 /orientation=0
IKLMAVYTKINNKQIKFIERKYNIGKIDKYSGIKKGIENTNFLLKTQKKKYILTIYEKRV
KKKDLPFFVNLMSGLSRLKVKCPVPIKDKKGKYLFNLKSKKACIVSFLEGKDKEQLNNKD
CFIVGKNAALLHKASKKLTLYRKNSLSVNSWGSILNKIDNKINKLSKNLKDLMKDDLKDI
KRKWPKKMPNGIIHSDLFIDNIFFNKGKFYGFIDFYFSANDYLSYELATCINALCFKKKN
RKFVLDKKDLQIY
>tcag_1096682724329 /cdnaId=1096682724328 /pepId=1096682724329 /offset=0 /ttable=11 /length=315 /full_length=315 /orientation=0
IKMAVYTKITQQDINYLFQDYDGIEQIKGIAEGVENTNYLVNTKNQNKFIFTIFEKRTKR
SDLPFFHKAMSEFYHKGIACPTPITVNENDIFNIKEKPCAIYSFIEGSQIQSLNNDAMVS
LAKNISTIHHIGAQSKLSRENDMLLPSWKYIINKFKDYDGENISEFNYIKNLISSLESQF
PQNLKKSLIHGDLFKDNIFFKNDEVSGFIDFFFTCSDTIVYDLATLINAWFLHYENFNEN
YFKIFFDHYFGSISWSNEEKESFNFYLKASAIRFFLTRIHDKNFNKDGEVNHKDPMEFFA
ILRFHEKNNLQDFF*
>tcag_1096666915497 /cdnaId=1096666915496 /pepId=1096666915497 /offset=0 /ttable=11 /length=258 /full_length=258 /orientation=0
IKLMAVFTKINSKDIKKIENIFNLGSINQVKGIKKGIENTNYIVKFNSTKFVLTIFEKRV
KTKDLPFFMKLMSGLSNLNINCPRPIKTKKNSYLFNIKKKKACLVSFLQGNDKKNLTPRD
CYILGKNIAILHRASKKLNLHRKNSLDVKSWSKLNKKIDKRINKLSKNFKNIIEENIYNI
KKNWPKNLPKGVIHADLFIDNIFFFRKKFYGFIDFYFSSTDFYAYELATCVNAICFKKKR
SQYILDLNKSSNLLKGYQ
>tcag_1096695499593 /cdnaId=1096695499592 /pepId=1096695499593 /offset=0 /ttable=11 /length=248 /full_length=248 /orientation=0
SSINGIKCPTPIKDENGQLINIIKKKSYGFFKFINGNSKKTWSKNNCFEVGKELARFHII
NKNIITSNKNNFGLDFWNTTFNKCKNFISKELPGSFEIIAEELNFLNKSWPLNLPEGIIH
ADLFPDNVLFSKSQKISGMIDFYFACKDYFSYDIAVLINAWCFPKNTFNKIFMENMLKGY
ESVRKLQTIEKKKMNILLRGSSLRFLLTRIIDVQKKSKNKILEIKNPEDFLKRLIFHKNI
NSENYGI*
>tcag_1096679911591 /cdnaId=1096679911590 /pepId=1096679911591 /offset=0 /ttable=11 /length=284 /full_length=284 /orientation=0
EGITNSNFYLQTTKSKYILTVFEDKSLNLEYSIHLMELLSNQKIPCPMPIKSKANETIKI
LRNKPVAIFSLLQGRTISKIDPSLEMCEQIGEMIAKIHLCSDKINDVYLGSRHLTWFEET
YKKLQDKLSNEENKMIENEIKNHIKNQLNVLPSGIIHSDLFRDNALFIEDKLTGVIDFYY
ACEGYFLYDLAIIVNDWCLNSDKTINIEKQKKIMQSYNKSRKITQVEKDFWPKALRHAAL
RFWLSRLHDKYFPTDGELTHILDPNEFKSIFIDRVENPYKLIL*
>tcag_1096684355671 /cdnaId=1096684355670 /pepId=1096684355671 /offset=0 /ttable=11 /length=323 /full_length=323 /orientation=0
PQLAEWMRHYDLGEVVEFRGIPSGIENSNFFLTTTRGEYVLTIFEKLTAGQLPFYLDLMR
HLAAHRVPVPDPMPREDGALFGTLHGKPAAIVTKLEGAPEMAPQVEHCVEVGQMLARMHL
AGRDYARYQPNLRSLPWWQETVPTILPFLEGAQRDLLSSELAHQEAFFASADYARLPEGP
CHADLFRDNALFAHAAPESGHEVRLGGFFDFYFAGCDKWLFDVAVTVNDWCVDLATGKLD
EARTEALLRAYQTVRPFTVEENRHWGNMLRAGAYRFWVSRLYDFHLPRAAEMLKPHDPGH
FERILRERLTGAALPGIHSSCN*
>tcag_1096667095253 /cdnaId=1096667095252 /pepId=1096667095253 /offset=0 /ttable=11 /length=216 /full_length=216 /orientation=0
GTWSRFPNREKCAELGRTLATMHLNCAPVKLRRPNALGPAAWQPLLDSIGPQADIVGDGM
HDAIRQRLDSILAAWPKDLPSGVIHADLFPNNVLFIGDRLTGVIDFYFACDDIFAYDLGI
CLNSWCFEPDGSFNLTKSRVMLRGYQDVRPLSDAECDAIPVLAAGSAMRFFLTRLYDWIH
TPPDALVSPKDPMEYWSILRFHQSVSGKAAYGIGL*
>tcag_1096695032673 /cdnaId=1096695032672 /pepId=1096695032673 /offset=0 /ttable=11 /length=248 /full_length=248 /orientation=0
MAVYTKINNGDLLSLSKDYKLGKIIKSEGIKKGIENTNYLLKTNKQKFILTIFEKRVQKK
DLPFFMKLMEKLNQKTIICPKPLKNNSGKYLCKIQNKPSSIVTFLKGKDKATLNYKNCFD
IGKNIAKFHKAGAKIKLYRQNSMSINKLGNLLKSIKFTSNKIAPKLKPTLNVCLKDIKNQ
WPKKLPSGIIHGDLFIDNIFFNKNKFSGFIDFYFSSNDFLMYEIAICINALCFDKKKDSF
VMNNKKIK
>tcag_1096674385365 /cdnaId=1096674385364 /pepId=1096674385365 /offset=0 /ttable=11 /length=214 /full_length=214 /orientation=0
FLQGENLSTVNAEHCRELGEKIAEFTNITKTLNLSRSNGLGYDAWVNIYDSFKNVKDSTY
EEYLQILDKELIFLKNNWPINLPKAIIHADLFIDNVLFTNNKISGVIDFYFSCNDFIAYE
LALTINAWCFNENGTFNYENFNSFIIGFNSVSSLNNEEKESMNILLRGAAVRILVTRLHD
KIFHPNDALVELKNPKEYLNILKWHQKNKNLNIX
>tcag_1096696522601 /cdnaId=1096696522600 /pepId=1096696522601 /offset=0 /ttable=11 /length=196 /full_length=196 /orientation=0
KMHLVTKKIKLTRKNSMGIRNLKPLLQSIKFKSNKKSNLKKFLFNNFNDIKKNWPKKLPS
GIIHGDLFIDNIFFNKNNLSGIIDFYFAANDYYMYEIAICINALCFDEKNKKFIINKKKV
NKLIKGYNSVKKIKLNEKNNLNILCRGAALRYLLTRLYDYTNTPKTALIKIKDPNEYYQK
LITHNNLNCFKDYLI*
>tcag_1096693705957 /cdnaId=1096693705956 /pepId=1096693705957 /offset=0 /ttable=11 /length=230 /full_length=230 /orientation=0
MAVYTKINKKEISYINKKFENQKFLSFKGIKQGIENTNYLLKSKNSKFILTIFEKRVQKK
EIPFFMKLMDQLNDLKIRCPKPLKNRDGKYLFKIKNKVACVVSFLDGKDKKNLNLKNCYD
IGKTIAQMHSSSKKIRLFRKNSMNIKNLNPLLKSIKFKSKKFINLEKFLKSNFKEIKNKW
PKKLPNGIIHGDLFIDNIFFKKNKISGIIDFYFAANDYFMYEIAICINXX
>tcag_1096674085771 /cdnaId=1096674085770 /pepId=1096674085771 /offset=0 /ttable=11 /length=244 /full_length=244 /orientation=0
ITKRTKLMAVYTKLNQDKIKEILSNYDLGKLETYKGIEEGIENTNYSLLIDKKKFILTIY
EKRVKSEDLPFFSNLMSSLNRKSFQCPAPVSNNKKNTITDFYGKKLMIVSFLEGKAKKNL
SPNNCKSVGIEVAKMHELTKNLKLKRENDLSVNSWRRLFNTVKDKCASIHKDLPKLIEEN
LNDVEKNWPKILPKGIIHADLFHDNIFFIQDKFSGIIDFYFSCEDFFAFEIAICFNALCF
EDRQ
>tcag_1096682047937 /cdnaId=1096682047936 /pepId=1096682047937 /offset=0 /ttable=11 /length=318 /full_length=318 /orientation=0
IYPMSVYTRLTKEELEQLLNDYNIGDPIDIEGINEGITNSNFYLQTTKSKYILTVFEDKS
LNLEYSIHLMELLSNQKIPCPMPIKSKANETIKILRNKPVAIFSLLQGRTISKIDPSLEM
CEQIGEMIAKIHLCSDKMNDVYLGSRHLTWFEETYKKLQDKLSNEENEMIENEIKKHIKN
QLNVLPSGIIHSDLFRDNALFIEDKLTGVIDFYYACQGYFLYDLAIIVNDWCLNSDKTIN
IEKQKKIMQAYNKSRKITQVEKDFWPKALRHAALRFWLSRLHDKYFPIDGELTHILDPNE
FKSIFIDRVENPYKLIL*
>tcag_1096701483303 /cdnaId=1096701483302 /pepId=1096701483303 /offset=0 /ttable=11 /length=191 /full_length=191 /orientation=0
TKKMKLNRKNSMGVRNLKPLLESIKFKSKKFSNLNIFLKHNLKDISKNWPKKLPKGIIHG
DLFIDNIFFKKNKLSGIIDFYFAANDYFMYEIAICINALCFDYKKRKFQMNHKKIKNLIK
GYESVKKISTKEKKSINILCRGAALRYLLTRLYDYSNTPKTALIKIKDPNEYYQKLLSHN
NLSSFKDYLN*
>tcag_1096668322729 /cdnaId=1096668322728 /pepId=1096668322729 /offset=0 /ttable=11 /length=192 /full_length=192 /orientation=0
TKNFKLKRQNDLSINSWRKLFNSVKDKCENIHKDLPRLIEENLNDVEKNWPKNLPRGIIH
ADLFHDNIFFIQDKFSGVIDFYFSCEDFFAFEIAICFNALCFDGLKSNLSFNVTKAKNFI
DGYTSVRKLSHEELNNIKVLSQGAALRFLLTRVFDALNKVEGAIVKIKDPMEYLKRLEFH
KNAKNHEDYFF*
>tcag_1096691053961 /cdnaId=1096691053960 /pepId=1096691053961 /offset=0 /ttable=11 /length=201 /full_length=201 /orientation=0
KKGIENTNYLLRSKNKKFILTIFEKRVLKKEIPFFMKLMDQLSDRKISCPKPLKNKNGKF
LIKLKNKTACIVTFLNGKDKKKLNYKNCHEIGKAIAQMHLSTKKINLYRGNSMGVVKLKP
LLNKIKFKSRDFKNLEKFLRINFLDIKKNWPKKLPKGIIHGDLFIDNIFFKNNKLSGIID
FYFAANDFFMYEIAICVLTN*
>tcag_1096689468075 /cdnaId=1096689468074 /pepId=1096689468075 /offset=0 /ttable=11 /length=238 /full_length=238 /orientation=0
IELMAVFTRINNRDILNIENQFNIGKIQRYKGIKKGIENTNYFITIKNKKYILTIFEKRV
NSRDLPYFMNLMSRLSKLKVKCPNPVKSKKGKFIFKIKNKNACIVSFLIGKDKKELNYKD
CYMVGKNVAKLHLASKKIKLYRRNSLSISSWSNLLSKISNKIDKLSKNLKSVMKNELRQI
KKAWPKNMPKGIIHSDLFVDNIIFHNKKFHGFIDFYFSCNDYLSYELATCINALCLKK
>tcag_1096668532985 /cdnaId=1096668532984 /pepId=1096668532985 /offset=0 /ttable=11 /length=226 /full_length=226 /orientation=0
INSLKSKKAIIISFIEGKKINVPNKNDCHEIGKIVGQLHHCSSNFNKKRYNSLNISELRK
IFNKCKKENNAEFNEVYNTLDIEIKFLEKAWPKNLPSGIIHADLFRDNVFFDKGQITGVI
DFYFSCYHFFLYDLSIVINDWCFENNGSSFNKDLFKSVIQGYNLSRNLEKSEIEAFNLIL
RVAAVRILVTRLHDFIFHPNDAVVVKKDPYQYLNILNWHQLNKVF*
>tcag_1096689708809 /cdnaId=1096689708808 /pepId=1096689708809 /offset=0 /ttable=11 /length=263 /full_length=263 /orientation=0
IAVYTQIDDEALATFLGKYELGNLLSFAGIAEGVENSNYLLRTDKANYILTLYEKRVNAD
DLPFFIGLMQHLSRTGLDCPVPLADKNGHILQELCGRPAAIVTFLDGTSQRFPNVDKCRA
LGQALAQFHLRSEGFEGVRKNALGPKDWAPLLASIDGDLPGIPDGTLGLTATSLKDILDS
WPADLPAGHIHADMFPNNVLFVGDKLTGIIDFYFACQGLYAYDIAICLNSWCFDADGSFN
ITKSGALLHGYEKERSLWTAKNR
>tcag_1096681539593 /cdnaId=1096681539592 /pepId=1096681539593 /offset=0 /ttable=11 /length=189 /full_length=189 /orientation=0
QIKLYRKNSMSIKNLNPLLNSIKFKSKKFTNLEKFLKNNFKDIKKKWPKKLPKGIIHGDL
FIDNIFFKNNKLSGIIDFYFAANDYFMYEIAICINALCFDKINSKFKINKQKIKNLIKGY
ENIKKISAKEKQSLNILCRGAAIRYFLTRLYDYTNTPKTALIKIKDPREYYQKLIIHNNL
KTYKDYLK*
>tcag_1096667989537 /cdnaId=1096667989536 /pepId=1096667989537 /offset=0 /ttable=11 /length=229 /full_length=229 /orientation=0
RKKACLVSFLEGNDKKKLLEKDLLVIGKKIGLMHKKLTKIKLKRKNSFSPLKINSLINKI
NLKNSRLPKNLKEEMKESFRDINKKWPKGIPSSLIHGDLFIDNIFFHKGKFRGFIDFYFS
AYDFQAYELAICINSLCFNKTKNKFKFNKKKASKLFKGYESIRKLKPEEKRSMKILCKGS
ALRYLATRAYDYVNTPKNILIKKKDPSEYIQKLRFHDSIEKFEEYLND*
>tcag_1096678549727 /cdnaId=1096678549726 /pepId=1096678549727 /offset=0 /ttable=11 /length=319 /full_length=319 /orientation=0
IFLNNFMAVYTKINLEDITPLFRKIGEIQSVEGITEGVENTNYLITLKNEKKLIFTIFEK
RTKGSDLPFFNSAMLEFNQSGINCPSAISVNNKTVFKVHNKPCAIYSFIEGAKIKNPNDE
NLESLGDFISDIHEVGLKSNLKRENDMLIPTWKYIIDKFGDYQGKHKSELKNVISIVNDL
HDKFPKNLRKALIHADLFKDNIFFQDNKVSGLIDFFFTCNDSIVYDLATLINAWFFDDQS
FDEKDFILFFKKYFSYMEWDDLEKNNLNFYLKVSAIRFFMTRLHDMYFNNSGDVNHKDPL
AFFEIINFHQKNNLQDFF*
>tcag_1096668893617 /cdnaId=1096668893616 /pepId=1096668893617 /offset=0 /ttable=11 /length=205 /full_length=205 /orientation=0
CAELGRTLATMHLNCAPVKLRRPNALGPAAWQPLLDSIGPQADIVGDGMHDAIRQRLDSI
LAAWPTDLPSGVIHADLFPNNVLFIGDRLTGVIDFYFACDDIFAYDLGICLNSWCFEPDG
SFNLTKSRAMLRGYQDVRPLSDDECDAIPVLAAGSAMRFFLTRLYDWIHTPPDALVSPKD
PMEYWSILRFHQSVSGKAAYGIGL*
>tcag_1096682772223 /cdnaId=1096682772222 /pepId=1096682772223 /offset=0 /ttable=11 /length=294 /full_length=294 /orientation=0
GGIENMKGITEGVENTNYLINTVNKKKYILTIFEKRTKGSDLPFFHEAMKEFSINGVNCP
TPIIVNEKDIFVVKEKPCAIYSFVNGSQITSLNHQAMISLSANISNIHHIGIRSKLYREN
DMLLSNWKYIIDKFKKYEGKNKNELNHVANIIKTLEDKFPKYLRSALVHGDLFKDNIFFE
DNKVSGFIDFFFTCNDTIVYDLATLINAWFFNYSEFDEHHFQIFFNHYFDSISWTNEEKE
YLNFYLKTSAIRFFLTRMHDQYFNTDGEVNHKDPLEFFKILQFHEKNNLQDFF*
>tcag_1096678249323 /cdnaId=1096678249322 /pepId=1096678249323 /offset=0 /ttable=11 /length=328 /full_length=328 /orientation=0
VVAVFTEVTEAEVVGLLESYALGDYAGLAPIAEGVENTNYILTTRGGDAGEGVCRHILTL
IERRLTVADLPFFIALQQHLAARGVRCPEPRLPVSGPVVPELKQKPVLLVSYLPGSALAQ
SEVTEAHCYRLGVMLAQLHQAASDFDAYQPNPVGFPYWEEAVRRIVPQAERLGPDFAALL
EEEVAYQRTHFPADLPGGIIHADLFPDNCFWDEAGEISGVIDWFFACSAPYLYDLAICIN
AWCFDVQHRLEPARMEALCAGYREGGPPSLAGWDQLKILCRAAALRFLVTRAEAWLYPEE
GALVTAKSPEEYRYKLLCFRDAVRMPD*
>tcag_1096681603137 /cdnaId=1096681603136 /pepId=1096681603137 /offset=0 /ttable=11 /length=279 /full_length=279 /orientation=0
TNYKVTLEDNKKYILTIFEKRTKEEDLPFFNNAMLEFQKNGISCPTALELDGKNVFKVKN
KNCSIYSFLKGRPTKIVNKDISISLSELMSKMHIIGRESKLNRNNTMLMPSWSYILRKFH
NFKEHNFGQELKLVSETIEKIQNQFPDNLNSSLIHADLFPDNIFFENNKISGVIDFFFTC
NDTIIYDLSTLINSWFFIDKFSEENCKQFLNNYLNKINLSKNEKENFNLYLKASAIRFFL
TRLHDMYFNNSGNVNHKDPMDFFHILRFHQKNNLEDFI*
>tcag_1096687024619 /cdnaId=1096687024618 /pepId=1096687024619 /offset=0 /ttable=11 /length=258 /full_length=258 /orientation=0
PYFLKLMAFYSESGIPTAHPISDNLGDYVRILNGKPAALVKRLNGHSVNIANVKQCGELG
IQMARMHVSSKQFLFTRAASRDEKWRKYTAENVMPKLNKDEQELLKQEINYLQSKKIDDL
YMSVIHADLFRDNVLFIDDNLTGIIDFYYAYNGFSIYDLAVAVNDWCTTGDKIKDKENLI
SLLTAYQTIRHIDQNERDSWGYLLRLAALRFWLSRLQDKYFPRRGEITHIKDPDRFKMIL
QSRSKNENETMAIWDSC*
>tcag_1096674870887 /cdnaId=1096674870886 /pepId=1096674870887 /offset=0 /ttable=11 /length=229 /full_length=229 /orientation=0
ISVLEKTQPIVSFLDGKTAQFTNDSRCSEIGVVLAKLHLATSKLTAHRPNPLGPNSWLNI
ILDTDDSYTDLPTTLRAEATEQITKLISHWPSSLPQSVIHADLFPNNAMFIDDKLTGIID
FYFACTDFYAYDLAICLNSWCFEADGRFNSQKAKKLINSYQSVRPLNIDEINALPILSQG
AAMRFFATRYFDWHHTPAGALVQRHDPLEYWTKITFLRDYADHALYGF*
>tcag_1096680246071 /cdnaId=1096680246070 /pepId=1096680246071 /offset=0 /ttable=11 /length=311 /full_length=311 /orientation=0
INQDELNLHLDKYSLGSAISLTGISDGIENTNYLLKTDQNEYIFTIFENIDNTNISDYLS
FMNHLNEKGLLCPKVMKSNNDDLFIEIKNKPSAIIQKLPGKSVISTNNSHCSQIGELLAN
FHNYGIDFRINLANTRDNNWCHKSFEKLSSVISDSQSDIISEAIKMQEELIKEDLPKGMI
HADLFRDNVLFNNGSISGMIDFYYSCKGYLIYDLAVVVNDWCSDDSGAIIIDKYEMLMKA
YNKKRVITNKENVLWKHSLISAALRFYLSRLLDLHFPKIGEMTHIKDPLIFENILLDRLN
TDYETISDIN*
>tcag_1096672654575 /cdnaId=1096672654574 /pepId=1096672654575 /offset=0 /ttable=11 /length=197 /full_length=197 /orientation=0
LMSSLNKANFKCPAPVTNNYNSTITNFNGKKLMIVSFLEGKAKSNLSPENCKAVGIETAK
MHELTKNFKIKRRNDLSINSWRSLFDTVKDQCSTLHKDLPKLIEESLNSVEKNWPKDLPK
GIIHADLFHDNIFFNKDKFSGIIDFYFSCEDFFAFEIAICFNALCFEGVKENLSFNVTKA
KSFIDGYSSVRKLSDPE
>tcag_1096667331823 /cdnaId=1096667331822 /pepId=1096667331823 /offset=0 /ttable=11 /length=190 /full_length=190 /orientation=0
NIKIKRQNDLSVNSWRNLFETVKDQCSRLHKDLPKLIEENLNSVEKNWPKNLPKGIIHAD
LFHDNIFFNKDKFSGIIDFYFSCDDFFAFEIAICFNALCFDGLKENLSFNVTKAKNFIDG
YSSIRKLSDSEKQNMKVLSQGAALRFLLTRVFDALNTVEGAIVKLKDPIEYLKRLEFHKN
AKNHEDYFF*
>tcag_1096679469835 /cdnaId=1096679469834 /pepId=1096679469835 /offset=0 /ttable=11 /length=187 /full_length=187 /orientation=0
KLYRKNSMGIKNLNPLLNSIKFKSKKFINLEKFLKNNFEDIKGKWPKKLPQGIIHGDLFI
DNIFFKGNKLSGIIDFYFAANDYFMYEIAICINALCFDKHKTKFRINKRKIMNLIKGYES
IKKISEKEKSSLNILCRGAAMRYFLTRLYDFTNTPKTALIKIKDPKEYYQKLVIHNNLKT
YKDYLK*
>tcag_1096681955577 /cdnaId=1096681955576 /pepId=1096681955577 /offset=0 /ttable=11 /length=260 /full_length=260 /orientation=0
MAVYTKLNKHEIEEIILLYGLKKLQKFSPIEEGIENTNYIIVVDNTKYILTIFEKRVKEQ
DLPFFCELVLNLNKLGFKCPRPLINSKNSPISDFKNKKLTILTFIDGKSKNFLDPEDCKL
IGIEAARLHKFTSKIKIKRKNALSVMSWRKMFENIKENCSRIHKDLPKLIESNLVDIEKN
WPVDLPEGIIHADLFSDNIIFKNNKVNGIIDFTFSCNDFYAFEIAICFNALCFEGLKNNL
SFNVTKAKNFVDGYKSVRDL
>tcag_1096680469945 /cdnaId=1096680469944 /pepId=1096680469945 /offset=0 /ttable=11 /length=318 /full_length=318 /orientation=0
ITIEMAVYTNINKIDLIDLFQGLGQIKNIAGITEGVENTNYLVSLENNKKFIFTIFEKRT
KESDLPFFNNAMKEFQENGINCPIPLEIEGQNIFKVKNKPCAIYSFIEGAQVQKLNQKNI
ESLAEFVANIHKVGLKSKLKRENNMLKPTWNYICSKFHDYSGNYSNELKLVVEEIKEIEN
LFPKDIRVALIHADLFKDNIFFNQNNQVSGIIDFFFTCSDSIVYDLATLVNAWFFNGKFF
YEKDFQLFIKKYFELIKWEDKEKKLFNFYLKASAIRFFLTRLYDLNFNNHGQVKHKNPLE
FFEILEFHKSNNLQNFL*
>tcag_1096666677775 /cdnaId=1096666677774 /pepId=1096666677775 /offset=0 /ttable=11 /length=231 /full_length=231 /orientation=0
IKLMAVYTKINQSDLRLIEKNFKIGKIISFSGIKKGIENTNYLIKTNRKKIILTIFEKRV
QKKDLPFFMDLMFGLSKNKIKCPEPIKNKKGKYLFKIKNKTACLVSFLEGKDKNQLTNKD
CFQVGKNAALLHLAAKKLRLYRKNSLSVNSWGPLLNRIDKRINKLSSNLIDTMRTDLVDI
KKKWPKRIPNGIIHSDLFIDNIFFYKKKYYGFIDFYFSANDFLAYELATCX
>tcag_1096676630545 /cdnaId=1096676630544 /pepId=1096676630545 /offset=0 /ttable=11 /length=259 /full_length=259 /orientation=0
MAVYTQISIDELNVFLSKYNIDNINEFSGIKGGTSNSNYLLTADNKNFILTIFEERTNQE
NLPFYFDLMNHLNAHDIKCPEVIKDKQGNFSNSIKQKHAVITSFLTGSSLEKIKPIHCSN
LGLTIAKMHNASEKLNIKRENELGFDKLGIIIEKLKRYKKHIDDEKLKFIEDEFLFLSRE
INKDLPSGIIHADLFPDNIFFEENNLTGIIDFYFSCNDFYAYEIAICLNAWCFEDSNNEF
NPTKAKYLLGSYNQERKFS
>tcag_1096683805837 /cdnaId=1096683805836 /pepId=1096683805837 /offset=0 /ttable=11 /length=315 /full_length=315 /orientation=0
IAMSVYTKITKDELNNHLKKYSLGVAESIEGIPDGIENTNYVLKTDKNEYIFTIFENLKD
KEVKQYLRFMNHLCNKGLSCPRVMESKAKNVCVIINGKPSAIIEKLKGASIININGNHCN
QIGNLLGDFHLYGLDFDENLPNTRDIKWSEISYKRLKKIITDRQNKIIKHALIMLKDLSE
QNLEVGTIHADLFRDNVLFYEDKVSGMIDFYYSCKGFLIYDLAVVINDWCTDSTGSIITS
KYKKIITSYSKKRSFVGNEYIFWQHALIAAALRFYLSRLIDLHFPKVGEMTHIKDPNVFE
KILEDRIDNKYDLI*
>tcag_1096688854805 /cdnaId=1096688854804 /pepId=1096688854805 /offset=0 /ttable=11 /length=196 /full_length=196 /orientation=0
IPFFMKLMDQLNHLKIRCPKPLKNRDGKYIFKIKNKVACVVSFLDGKDKKNLSLKNCYDI
GKTVAQMHSSSKKIKLFRKNSMNIKNLNPLLKSIKFKSKKFINLEKFLKSNFREIKNKWP
KKLPNGIIHGDLFIDNIFFKNNKISGIIDFYFAPNDYFIYEIAICINALCFDKKKSQFKL
NKKKVKNLIKGYETH*
>tcag_1096668280151 /cdnaId=1096668280150 /pepId=1096668280151 /offset=0 /ttable=11 /length=208 /full_length=208 /orientation=0
SNFLLEGNSAKYILTIFEKRTDENDLPFFFNLMNHLNDNEIKCPQVIKDKSNKLYNFIKD
KPAVITSFLNGMSIKKIAPKHCGELGENLAKFHLASNKLEVKRDNTLGIKDLNKLVIEIN
KLNLKDYDNLISIINNEYDYLKDEIPFNLPSGIIHADLFPDNVFFIEDQLSGIIDFYFAC
NDYYAYELAICINAWCFERNNEFNVSKX
>tcag_1096678391917 /cdnaId=1096678391916 /pepId=1096678391917 /offset=0 /ttable=11 /length=257 /full_length=257 /orientation=0
MAVYTTVDDLALATFLSAYDLGDVRSFAGIAEGVENSNYLLRTTKAHYILTLYEKRVDAN
DLPFFIEVMTHLASKGMSCPLPVAARDGSILKELMGRPCAIFSFLDGTSSRYPNREKCKA
LGQSLAELHLNATGINRTRQNALGPASWQLLLDSVGQRANKIVPKMQNNAQDRLNSILGA
WPQGLPRGIIHADLFPNNVLFIDDNLTGVIDFYFACEDILAYDVGICLNSWCFEADGSFN
LTKSRSLIRGYQLCAL*
>tcag_1096697256173 /cdnaId=1096697256172 /pepId=1096697256173 /offset=0 /ttable=11 /length=230 /full_length=230 /orientation=0
IAERTQLMAVYTKLNQNKIEKILSNYKLGKLDSFKGIEEGIENTNYFLSVNKKKFILTIY
EKRVKPSDLPFFSDLMSSLNKANFKCPAPISNNNNETITNFEGKKLMIVSFLEGKAKQNL
SPANCKSIGFEIAKMHELTKNLKLKRQNNLSVNSWRKLFNSVKDKCENIHKDLPRLIEEN
LNDVEKNWPKNLPKGIIHADLFHDNIFFIQDKFSGVIDFYFSCEDFFAFE
>tcag_1096678382231 /cdnaId=1096678382230 /pepId=1096678382231 /offset=0 /ttable=11 /length=224 /full_length=224 /orientation=0
MAVYTKIVNKDISYINKKFEIEKITSFKGIKKGIENTNYLLRSKNKKFILTIFEKRVLKK
EIPFFMKLMDQLSDLDINCPKPLKNRNGKFLITLKNKTACIVTFLNGKDKKKLNYKNCYE
IGKVIAQMHLSTKKLKLYRVNSMSIVKLNPLLKKIKFRSREFKNLEKFLKINFQSIKKNW
PKQIPKGIIHGDLFIDNIFFKNNKLSGIIDFYFAANDFFMYEIA
>tcag_1096685393741 /cdnaId=1096685393740 /pepId=1096685393741 /offset=0 /ttable=11 /length=314 /full_length=314 /orientation=0
LQEMQDFTKQFGLGDLNSFEGVDAGVENTTYFVSFETTETVLQIFEEQGFDEIPFFIELN
QRLSEDGVPVATPIANQHGDRLFTIKNKPAALFTRIQGSTLDPISVNACQQIGVALGQMH
AATKHYQDLTRENHRWNTWWESNVERVLDLVPKTHQETLKDQVSRSKLFVDSTQTLPTGI
IHGDLFCDNALFHQGKLAGIIDFYNACNGCLLFDLAVTINDWCSDPTGRLQADKTEALMS
GYHQHRPLIADEIHCWPLAAETAALRFWMLRLVALARKREGGPQAPPHVKDPNDFLEILV
ARRLDPQCRLISR*
>tcag_1096671829191 /cdnaId=1096671829190 /pepId=1096671829191 /offset=0 /ttable=11 /length=206 /full_length=206 /orientation=0
VNDIKPMHCLQVGDMIYNFQKITKNFSQKRKNSLRLDNWKSIFYKCLKVNDHKYLELISP
IKNELQYLENHWPSSLPNGIIHGDIFHDNVFFIKDKLSGLIDFYFSCNEYYAYELAITTN
AWCFDNNNNFNSENFTSLLEGYCKFSKLNSDEKNHFNTLLRSAAMRILVTRLHDQLFHPD
GAIVIPKDPMQFFEILKWHQNNKIF*
>tcag_1096668348265 /cdnaId=1096668348264 /pepId=1096668348265 /offset=0 /ttable=11 /length=211 /full_length=211 /orientation=0
ISYINKKFDVEKFVTFHGIKQGIENTNYLLRSKKKKFILTIFEKRVEDKELPFFMNLMEI
LNNSKINCPKPIKNNEGKYLIKLKNKKACIVTFLEGKDKKNLNIKNCFEIGKIIARMHLI
TKNTKLYRKNSMGINNLNPLLKSIKFKSKKFNHIEKFLKINLSNIRKNWPKNLPKGVIHG
DLFIDNIFFKNNKLSGVLDFYFAANDYFMYE
>tcag_1096696112257 /cdnaId=1096696112256 /pepId=1096696112257 /offset=0 /ttable=11 /length=264 /full_length=264 /orientation=0
IKMAVFTRLNKDQINNFLSYYSIGELNEYFDIVEGIENTNYKIICNQKPYILTIFEKRVN
EDDLPFFMDLKIYLNQNNFLCPKPITDNSGNIINSIQNKKAVIISYIEGNKKSSSGKEEC
KEMGEMLGKFHNITNNFNKKRINTLGLNEWKQIFTKCKSGDKNEFKEIYNNLEKELIFIE
NNWPINLPKGIIHADLFKDNIFFLDNKISGVIDFYFSCYDFYLYDISIVINEWCFEKKEK
LFNKNFFDAFISNYNSQRKLLEEE
>tcag_1096669742143 /cdnaId=1096669742142 /pepId=1096669742143 /offset=0 /ttable=11 /length=247 /full_length=247 /orientation=0
MAVFTKLKLIDIKKIVHNYDIGKLEKFHGIKEGIENTNYFIKTSKQKLILTIFEKRVRKQ
DVPYFVNLMEMLNKKKIKCPKPIRNNNNKAIFQINNKPAIIVSFLDGKSKKKLSYKNCLN
VGKQIAKFHQISSRIKLKRKNTLDYNEWVKIFDKAKKNYPNYSKKLKKYLKIYKQNKPRK
LSAGIIHADLFPDNIFFKNDKFSGFIDFYFSCNSPYLYELAVCINAFCFAQNKINKLKIK
KLLQGYX
>tcag_1096677168337 /cdnaId=1096677168336 /pepId=1096677168337 /offset=0 /ttable=11 /length=317 /full_length=317 /orientation=0
MSVFTPLERHELEVFLAPYGLGRLRDFQGIAAGSENSNFFVSLEQGEYVLTLVERGPVGD
LPFFIELLDVLHDAGLPVPYALRTQDGLALRNLAEKPALLQPRLSGKHVREANAHHCQEV
GRLLANIHLATRATPVERRSDRGLDWMLAEGPSQALKLDEQALPLLRDALQEIAELKPRI
LALPRANMHADLFRDNVLFDGTHLAGVIDFYNACSGPMLYDLAITLNDWCSHEDGSLDGA
RARALLGAYAALRPFTAAEAELWPAMLRVACVRFWLSRLIAAESFAGQEVLIHDPGEFQR
RLAQRQQVDLPLPFAL*
>tcag_1096697754497 /cdnaId=1096697754496 /pepId=1096697754497 /offset=0 /ttable=11 /length=216 /full_length=216 /orientation=0
KGRSIDQIKPIHCASLGSTIARMHKESARLEMTRENELGFVNLNSLIQTLKNFDDKIDAQ
VIDLINKEYTFLSANLGHSLPSGIIHADLFPDNIFFEGNEVTGIIDFYFACTDCYAYEIA
ICLNAWCFEPNNNEFNPTKAKHLLSSYNQLREFSEEEKKALPLLTRASSLRYLLTRLIDY
YSHDDNELILKKDPNEYLTKLQFHQSVKKVGEYGL*
>tcag_1096667365179 /cdnaId=1096667365178 /pepId=1096667365179 /offset=0 /ttable=11 /length=183 /full_length=183 /orientation=0
NDLSVTSWRKLFNSVKDDCKNLHKDLPRLIEENLDDVEKNWPKDLPRGIIHADLFHDNIF
FIQDKFSGIIDFYFSCEDFYAFEIAICFNALCFDGLKSNLSFNVTKAKNFIDGYSSVRKL
TDEEINNIKVLSQGAALRFLLTRVFDALNKVEGAIVKIKDPMEYLKRLEFHKNAKNHEDY
FF*
>tcag_1096682226761 /cdnaId=1096682226760 /pepId=1096682226761 /offset=0 /ttable=11 /length=340 /full_length=340 /orientation=0
INDYKIIGIFFLENHINLDIVCSLKVIYHNYMSVYTILKNKDVRRILSSYDIGTLQSFRG
ISEGITNTNYFINTSSGKYVLTIFEDIKKSKVTKYLKLMNFFSSDGLCSPEIMSTKTGDI
LTLVKDKPCSIMKKLSGKTVENTSNQLCKSLGELIGKFHISGMKLKTNISNSRDIVWVEK
TINKIKNHITSDQLKLLKHSHRIFEKLFNLDLPYGVIHSDLFRDNVLASKNKVTGIIDYY
YSFNGPLIYELAVIANDWCINKDGTIHQGKFTNLISSYNSIREINKKEMKYMNNAMVAAA
LRFYLSRLTDMIFPKVGEITHIKDPNIFENILLKRIEQK*
>tcag_1096667185953 /cdnaId=1096667185952 /pepId=1096667185953 /offset=0 /ttable=11 /length=234 /full_length=234 /orientation=0
MAVFTKLLKEDIENLISEYSIGNLDSFEEIVDGIENSNFKIFCNNQPYILTIFEKRVTEE
ELPFFINLKNFLNKNNFKCPKAISDKNGKILKRIKNKKAVIISFLEGKSIEEPNLEMCSE
VGKMVANLHNLTINFDEKRSNSLDLKNWKEIYKKCLYNKSEKFNETMYLLKNEIDHLENN
WPKNIPCGVIHADLFRDNIFFKDEKISGVIDFYFACYYFYIYDLAIVINDWCXX
>tcag_1096689227559 /cdnaId=1096689227558 /pepId=1096689227559 /offset=0 /ttable=11 /length=249 /full_length=249 /orientation=0
LAVYTNLNEAQLIDFLKLYDIGELISFSGITEGIENSNFHLKTSNGNFILTIFEKRVDIK
DIPFFINIMLHLNKNGYYCPKPICDKNDEFLQVLRGKPTIIVNFLEGKSKDNITIADCYQ
VGSSMSLMHLYSKDFKIQRDNSLSIKGWETLIKNCSTDVPSSVLDKLQPNLMKDIQNSFD
FFVKFWPHDLPRGFIHGDLFPDNVFFINDKITGVIDFYFSCTDILTYDLAIAINAWCFDK
KNNFQDKKY
>tcag_1096673381391 /cdnaId=1096673381390 /pepId=1096673381391 /offset=0 /ttable=11 /length=195 /full_length=195 /orientation=0
HQAGMDFDQTRDNDLSIEGWRDLYAAIEPRADEVLDGLHAELKAALIELEKNWPQGLPAG
VIHADLFPDNVFYLGNRLSGLIDFYFACNDSFAYDIAICLNAWCFEADGSFNVTKARQLL
SGYNRVRTLGSDELSAMPVLAQGAALRFLLTRLYDLLNHVEGALVQPKDPLEYLQRLRFH
RGVRSPAEYGLGAP*
>tcag_1096687785479 /cdnaId=1096687785478 /pepId=1096687785479 /offset=0 /ttable=11 /length=181 /full_length=181 /orientation=0
LSVNSWRKLFNSVKDKCENIHKDLPRLIEENLNDVEKSWPKNLPKGIIHADLFHDNIFFI
QDKFSGVIDFYFSCEDFFAFEIAICFNALCFDGLKSNLSFNVTKAKNFIDGYTSVRKLSQ
EELNNIKVLSQGAALRFLLTRVFDALNKVEGAIVKIKDPMEYLKRLEFHKNAKNYEDYFF
*
>tcag_1096666268385 /cdnaId=1096666268384 /pepId=1096666268385 /offset=0 /ttable=11 /length=180 /full_length=180 /orientation=0
MGIRNLKPLLENIKFKSKKFSNLKVFLKNNLKDINRNWPKQLPKGIIHGDLFIDNIFFKK
NKLSGIIDFYFAANDYFMYEIAICINALCFDYKKRKFQMNHKKIKNLIKGYESIKKISIK
EKKSINILCRGAALRYLLTRLYDYSNTPKTALIKIKDPNEYYQKLLSHNNLSSFKDYLN*
>tcag_1096686832333 /cdnaId=1096686832332 /pepId=1096686832333 /offset=0 /ttable=11 /length=311 /full_length=311 /orientation=0
ISTKGADIHAPECVLLKMHRHNTALEQDRAMSVYTELTFAELETFVAQFDLGALTGFQGV
DAGVENTTYFVSLGRCETVLQIFEEQGFDEIPFFIELNRQLSDDHVPVARPLANGDGERL
FTLKGKPAALFSRLKGTTLVDVTRDACRQIGEALGKMHHHTQDYSHLSRENHRWSPWWRS
NHARVEPFVEEEFKALLADQIDRSESFVRQSTTLPNGIIHGDLFIDNALFDGSELTGVID
FYNACNGAFVFDLAVAVNDWCSDASGGLDERRTRAFISGYQTQRPLTAEEISVWPDALET
AALRFWMLRLV
>tcag_1096682080583 /cdnaId=1096682080582 /pepId=1096682080583 /offset=0 /ttable=11 /length=227 /full_length=227 /orientation=0
IINSIKNKKAVIISYIHGYKVVLPKIKECYEVGKMIGELHHLSKGFEKKRFNSLEIKELK
KIFHKCLDSQEEELKEIINELINEIKFLEKAMPKNIPCGIIHADLFKDNIFFSDEKITGV
IDFYFSCYYYYIYDISIVINDWCFDNEGKNFNEDFFYSIIEGYKLSRNLEKAEIEAFNVI
LRAASVRILVTRLHDYIFHPNDAIVVKKDPFQYFNILKWHQNNRVI*
>tcag_1096676669925 /cdnaId=1096676669924 /pepId=1096676669925 /offset=0 /ttable=11 /length=216 /full_length=216 /orientation=0
FFLEGSSIQNWESNHCRQVGKKLAEFHNANLNISDKLKNDFSVNYWNLIFMKYKDSMNHI
IPNSLQTIESEVDNIIKNWPKKLPKGIIHADLFPDNVFFLKNKISGFLDFYFSCNDYFSY
DLAITINAWCFREGKFNQQLFFNIIKGYQKVRKLKSSEKNFFNLLLRGAALRFLFTRIND
SITISESKFLKKKSPEEFFNILNFHINNQKNTCID*
>tcag_1096680748451 /cdnaId=1096680748450 /pepId=1096680748451 /offset=0 /ttable=11 /length=317 /full_length=317 /orientation=0
ELNLQDMQDFTKQFDFGALKSFQGVEAGVENTTYFVSFDQAETVLQIFEEQGFDEIPFFI
ELNRRLSEDQVPVATPLANRSGNRLFTIKGKPAALFQRIQGSTISPISVETCGQMGEALG
KMHAATQRYTDLKRENHRWNQWWESNVERVIDLVPKEHRITLEQQIIRSREFVDASVSLP
QGIIHGDLFCDNALFHGGQLAGIIDFYNACDGCLLFDLAITINDWCSTPTGRLDADKTTA
LFSRYHALRPLTDEEIFHWPRAMETAALRFWMLRLVALARKREGGPKAPPHVKDPNDFLV
ILVARHADPQCDLISA*
>tcag_1096696306507 /cdnaId=1096696306506 /pepId=1096696306507 /offset=0 /ttable=11 /length=226 /full_length=226 /orientation=0
IKMAVYTKINKKDIVSINDQFEMERITHFKGIKKGIENTNYLLKTKKNKFILTIFEKRVS
NKEIPFFMKLMEILNNSDINCPKPLKSKKGSHLINLKNKKACIVSFLNGKDKIKLNLNNC
FEVGKVIANIHKITKKINISRKNSMGIKELRPLLKSIKFKSKKFDNLQNFLANNLKDIKK
NWPSKLPQGVIHGDLFIDNIFFNKDKLSGVIDFYFAANDIFMYEIA
>tcag_1096670359977 /cdnaId=1096670359976 /pepId=1096670359977 /offset=0 /ttable=11 /length=225 /full_length=225 /orientation=0
MAVYTKISLGELSYIENNFNIGKIKSFKGIKQGIENTNYLIKTKNKKLILTIFEKRVQKK
DLPFFMNLMFGLSKLKIKCPEPIKNNKGKYLFKLKNKSACLVSFLKGKDKSKLNYKECFV
VGKNIAELHLASKRLSLYRKNDLSVNSWGPLLKKINKRINKLSSNLINLMKTDLVDIAKK
WPKKMPKGIIHCDLFIDNIFFYKNKFYGFIDFYFSANDFLAYEXX
>tcag_1096695694355 /cdnaId=1096695694354 /pepId=1096695694355 /offset=0 /ttable=11 /length=313 /full_length=313 /orientation=0
MAVYTKIETEDILNLFNKLGEIHSVEGIKEGVENTNYLVTLKSEQKLIFTIFEKRTKGSD
LPFFNNAMYEFNQSGINCPSAIQVNGNNIFEIKNKPCAIYSFIEGKQIDQTNDKNLSSLA
DTVSKMHVIGLKSNLRRPNDMLTPTWKYIIKKFEDYQGQHKAELKDVIKLIHQMHDKFTN
ELRIALIHADLFKDNIFFQDNKVSGLIDFFFTCSDSIVYDFSTLINAWFFDCEKFQEKDF
NIFFKRYFSLIEWNELEKNNLNFYLRASAIRFFMTRLHDKYFNTSGEVFHKDPIEFFEII
NFHQKNNLQDLF*
>tcag_1096690897271 /cdnaId=1096690897270 /pepId=1096690897271 /offset=0 /ttable=11 /length=182 /full_length=182 /orientation=0
QLSVSSWREIYNKVKKDCSKIHPNLTSILEKNLNEIESDWPKNIPSGIIHADLFPDNIFF
NNNKLSGIIDFYFSCNDYYAFEIAICLNALCFEGKNENLSFNVTKAKKFIDGYSSIRNLT
DGEKNSLKVLCKGAAIRFLLTRVFDYLNLIEGALVKIKDPVEYLKRLEFHESVKNYNDYF
F*
>tcag_1096669906331 /cdnaId=1096669906330 /pepId=1096669906331 /offset=0 /ttable=11 /length=223 /full_length=223 /orientation=0
MAVYTKINHVKIEKILSFYDLGKLDQFKGIEEGIENTNYFLSVEKKKFILTIYEKRVKSV
DLPFFSNLMSSLNKSNFKCPAPILNKQNKTITDFEGKKLMIVSFLEGKAKKNLSPSNCKS
IGIEVAKMHELTKNFKFKRDNDLSVKSWRSLFDSVKGKCSKIHKDLPKLIEENLKDVEKN
WPKDLPRGIIHADLFHDNIFFHQNEFSGIIDFYFSCEDFFAXX
>tcag_1096680711921 /cdnaId=1096680711920 /pepId=1096680711921 /offset=0 /ttable=11 /length=228 /full_length=228 /orientation=0
MAVYTKINDKDIILINKKFKLGKKIKFQGIKKGIENTNYLLKTEKGKFILTIFEKRVSSS
DLPFFMKLMDLLSLKKIICPKPLKDNYGKYLFKIKNKKACIVSFLLGKDKNNLTYKNCFE
VGKNIAKMHKATKNFKIKRSNSMGINKLHPLLNSINFKKSKLILSYKEFLFKNLKEIKKN
WPKKLPSGIIHADLFVDNIFFKNNKFSGFIDFYFSANDYYAYELQFV*
>tcag_1096683245513 /cdnaId=1096683245512 /pepId=1096683245513 /offset=0 /ttable=11 /length=190 /full_length=190 /orientation=0
LKLFIEKIQWGIKNLNPLLKSIRFKYNKFSNLDLFLKNNLKDINKNWPKKLPNGIIHGDL
FIDNIFFKKNKLSGIIDFYFAGNDFFMYEIAICINALCFDLKGKKFSMNKEKIKSLIKGY
ESVKKISSKEKKAINVLCRGAALRYLLTRLYDYSNTPKTALIKIKNPNEYYQKLITHNSL
NSYKEYLHR*
>tcag_1096680583565 /cdnaId=1096680583564 /pepId=1096680583565 /offset=0 /ttable=11 /length=186 /full_length=186 /orientation=0
HIQKKFYGYQGVGPLLKSIKFKSKKFNNLQNFLANNLKDIKKNWPSKLPQGVIHGDLFID
NIFFNKNKLSGVIDFYFAANDIFMYEIAICINALCFDYKNQKFVMNKQKIKKLIKGYESV
KEISLKEKKSLNILCRGAAMRYLLTRLYDYSNTPKTALIKIKDPNEYYQKLITHNNLKSY
KDYLN*
>tcag_1096666165245 /cdnaId=1096666165244 /pepId=1096666165245 /offset=0 /ttable=11 /length=253 /full_length=253 /orientation=0
MAVFTKISKRDIYNIQKFFKIGKIVSYHGIKEGIENTNYLISTKKQKFILTIFEKRVKKT
DLPFFMKLMDKLSNLKIKCPSPLKNKKGNYLFNLRSKKACLVSFLKGKDKKKLKKKDLYV
IGKNIGMMHKASRKIKLYRKNSFSPLKIKKLLDDINKNKINKLSRNLASEMQNTFMEIKQ
EWPKTLPKNIIHGDLFIDNIFFHKGKFLGFIDFYFSSNDFEAYELATCINALCFNKRKKK
FSYDKGKTLQLIK
>tcag_1096668628091 /cdnaId=1096668628090 /pepId=1096668628091 /offset=0 /ttable=11 /length=227 /full_length=227 /orientation=0
IAERTQLMAVYTKLNQNKIEKILSNYKLGKLDSFKGIEEGIENTNYFLSVNKKKFILTIY
EKRVKSSDLPFFSDLMSSLNKANFKCPAPISNINNETITNFEGKKLMIVSFLEGKAKQNL
SPANCKSIGSEIAKMHELTKNLKLKRQNDLSVNSWRKLFNSVKDKCENIHKDLPRLIEEN
LNNVEKSWPKNLPKGIIHADLFHDNIFFHKDEFSGLIDFYFSCEDFL
>tcag_1096692902591 /cdnaId=1096692902590 /pepId=1096692902591 /offset=0 /ttable=11 /length=267 /full_length=267 /orientation=0
IMAVFTKLNKNEIEEFINQYEIGKLDDYNEIIEGIENTNYKIICDGVPYILTIFEKRVNE
KELPFFIDLKLFLSRKNFKCPKPIENKNNEIINSIKNKKAVIISYIKGYKVELPNMKECF
EVGKMIGELHNLSQDFEKKRINSLEINELKKIFNKCLDSQKEELKEIINELTNELKFLET
SMPKNIPSGIIHADLFKDNIFFSKEKIAGVIDFYFSCFYFYIYDISIVINDWCFDNQGLN
FNKDFFYSIIEGYKLSRNLENAENEAF
>tcag_1096689686143 /cdnaId=1096689686142 /pepId=1096689686143 /offset=0 /ttable=11 /length=220 /full_length=220 /orientation=0
IKMAVYTKINKKEISYINKKFEVDKIIDFKGIKQGIENTNYLLKSKDNKFILTIFEKRVF
QKEIPFFMKLMDQLNNLKINCPKPLKNKNGGYLIKIKNKTACIVSFLDGKDKKKLNKKNC
FHIGKVIAQMHLSSKKIKLYRKNSMGIKNLNPLFNSIKFKSKKFFNIEKFLYNNFKDIKR
KWPKGLPSGIIHGDLFIDNIFFKNNKLSGIIDFYFAANDY
>tcag_1096690629471 /cdnaId=1096690629470 /pepId=1096690629471 /offset=0 /ttable=11 /length=234 /full_length=234 /orientation=0
IRFMAVYTEVRDEDLVAFVARYDIGEALSATGIVEGVENSNFLLSTTVGNFILTIYENRV
DPADLPFFLGLKEHLAAKGIACPIPIQARDGEVLHELSNRPAAIVTFLEGMWPRRIQPDH
CGELGRALARMHLAGSDFALHRPNSLSVQSWRPLLCRSVDRADEVQWGLAKDLETELATL
ESNWPDNLPIGIIHGDLFPDNAFFRGPELTGLIDFYFACTDMFAYDIAICMNAW
>tcag_1096688818399 /cdnaId=1096688818398 /pepId=1096688818399 /offset=0 /ttable=11 /length=220 /full_length=220 /orientation=0
MAVYTKITKKDISYINRKFDIEKILEFKGIKQGIENTNYLLKSKNKKFILTIFEKRVSKK
ELPFFINLMDKLNKSKINCPKPQTKKDGGYLINLKNKAACIVSFLNGKDKKSLNFKNCYD
IGKMIAGMHQSTKKMNLTRKNSMGVRNLNPLLKSIRFKSKKFTNVEKFLKNNFKDIKTKW
PKNLPNGVIHGDLFIDNIFFKNNRLSGVIDFYFAANDYFM
>tcag_1096684265449 /cdnaId=1096684265448 /pepId=1096684265449 /offset=0 /ttable=11 /length=195 /full_length=195 /orientation=0
IKLYRKNSMNIKNLNPLLKKFKAPNFLIAELKDIKKKWPKKLPAGIIHGDLFIDNIFFKN
NKFSGIIDFYFACNDFLMYEIAICINALCFDKTRSGFKINKKKVKSLIKGYESIKKISVK
EKKSINILCRGAAMRYWLTRLYDYVYTPKTALIKIKDPDEYFQKLVIHSNLTYKDYLSYG
NNIKINGVLYDGKA*
>tcag_1096685515183 /cdnaId=1096685515182 /pepId=1096685515183 /offset=0 /ttable=11 /length=174 /full_length=174 /orientation=0
KPLLESIKFKSKKFSNLKVFLKNNLKDINKNWPKQLPKGIIHGDLFIDNIFFKKNKLSGI
IDFYFAANDYFMYEIAICINSLCFDYKKRKFQMNHKKIKNLIKGYESVKKISTNEKKSIN
ILCRGAALRYLLTRLYDYSNTPKTALIKIKDPNEYYQKLLSHNNLSSFKDYLN*
>tcag_1096692381035 /cdnaId=1096692381034 /pepId=1096692381035 /offset=0 /ttable=11 /length=182 /full_length=182 /orientation=0
LFLLNLWRKIYNKVKQDCSKIHPGLVEIIEKNLHEIENNWPKSLPSGIIHADLFPDNIFF
KEDKLTGIIDFYFSCHDFYAFEIAICLNALCFEGKNENLSFNVTKAKKFIDGYSEIREIS
EEEKKSLKILCQGAAMRFLLTRVFDYLNLTEGAIVKIKDPIEYLKRLEFHNNVKNYEDYF
F*
>tcag_1096695551325 /cdnaId=1096695551324 /pepId=1096695551325 /offset=0 /ttable=11 /length=178 /full_length=178 /orientation=0
IKRLNPLLKSIKFKSKKNSNLEKFLIQNLNYIKKNWPSKLPSGIIHGDLFVDNIFFNKEK
LSGVIDFYFAANDFFMYEIAICINALCFDKKKNKFKINKQKVKNLIKGYESIRKITIREK
KSLNILCRGAAIRYLLTRLYDYSNTPKTALIQIKDPNEYYQKLITHNNFSSYRDYLF*
>tcag_1096680069855 /cdnaId=1096680069854 /pepId=1096680069855 /offset=0 /ttable=11 /length=248 /full_length=248 /orientation=0
IMAVYTHISREELDLFTDHYSIENILEFSGIKGGTSNSNYLLKTLEKNYILTIFEERTNQ
DNLQFFFDLMNHLNKNNVKCPEVIQDKKGNYSNSIQNKKAVITSFLKGRSIDQIKPIHCA
SLGSTIARMHKESAGLEMTRENELGFVSLNSLIQALKNFDDKIEVQVIDLINEEYTFLSG
SLGHSLPSGIIHADLFPDNIFFEGNEVTGIIDFYFACTDYYAYEIAICLNAWCFEPNNNE
FNPTKAKH
>tcag_1096679841089 /cdnaId=1096679841088 /pepId=1096679841089 /offset=0 /ttable=11 /length=201 /full_length=201 /orientation=0
IKAQGVSRRRANALGPASWTTLLTSIGADADILGEGMSDTITEHLQQILQHWPDDLPHGI
IHADLFPNNVLFVGDRLTGLIDFYFACEDILAYDVGICLNSWCFEADGSFNMTKSRALMQ
GYESVRLLTDKEKNSIPVLAAGSAMRFFLTRLYDWIHTPKDALVSPKDPMEYWAILRFHQ
SVSGITAYGIDLLPPAGDAS*
>tcag_1096676709485 /cdnaId=1096676709484 /pepId=1096676709485 /offset=0 /ttable=11 /length=195 /full_length=195 /orientation=0
LHLKAAPVTRLRENALGPAGWRPLLDSIGDDADILQAVMGETIRTRLDSILFDWPEALPR
GVIHADLFPNNVLFIGDELTGVIDFYFACNDILAYDLGICLNSWCFEADGSFNLTKSRAM
LRGYNAVRQMSDAEIAAIPTLAAGSAMRFFLTRLYDWIHTPKDALVSPKDPMEYWNILRF
HQSVSGTAAYGIDL*
>tcag_1096690552401 /cdnaId=1096690552400 /pepId=1096690552401 /offset=0 /ttable=11 /length=192 /full_length=192 /orientation=0
HAAIFSFLPGKSTIAIKNEHCFLVGQTLANIHLKTTDLSLHRENTLSIKYWSELLNLINE
TPRDIDNKLYVDMSNEYDFLMNNWPSDLPRGIIHGDLFPDNIFFQNNKLTGVIDFYFACD
EFYIFDIAICINAWCFESDYSFNITKASHLLKGYKSLKNLTDDEVEFLPIMCRGSALRFL
LTRLVDWNKRXX
>tcag_1096666580165 /cdnaId=1096666580164 /pepId=1096666580165 /offset=0 /ttable=11 /length=223 /full_length=223 /orientation=0
MAVYTKLIKKDISSLINNYQINKIEKFQGIKKGIENTNYLLKTKQNKFILTIFEKRVKKK
DLPFFMNLMEKLNHKKIICPKPLRTKKGTHITNIKTKSACIVSFLEGKDKKILNNKNCFD
VGKNIAKFHKVTTKLKLYRQNSMSIRRLNGLLKTIKFKSNQITPNLKNTLNLCLKDIKNK
WPKNLPQGIIHGDLFIDNIFFNKNKFSGFIDFYFSSNDYLIYE
>tcag_1096701053425 /cdnaId=1096701053424 /pepId=1096701053425 /offset=0 /ttable=11 /length=276 /full_length=276 /orientation=0
GYLFDQYDGIETIKGIKEGVENTNYLIKTNNQRKFIFTIFEKRTKGSDLPFFHKAMSEFN
DKGITCPTPITVNGNDIFKIKQKPCAIYSFIEGNQIQTLNDDAMSSLAKNISTIHNIGSQ
SGLYRENDMLLSSWKYIVNKFNDYDGENKSEFAHVKNVILSLENKFPQNLKKSLIHGDLF
KDNIFFKNNEVSGFIDFFFTCADTIVYDLATLINAWFLNHENFDENYFKIFFNKYYSFIS
WTNEEKESFNFYLKASAIRFFLTRIHDKYFNKEVK*
>tcag_1096685376945 /cdnaId=1096685376944 /pepId=1096685376945 /offset=0 /ttable=11 /length=266 /full_length=266 /orientation=0
IFILTYQNLLGLYKKLAVYTKITRENLLNILNQYSIGNLIEFSGIKEGIENTNYFIKTNK
SKFILTIFENRVDDKDIPFFVNIMKHLNGQKFLSPKPIEDNNKNIINKINKKKFIIVSFL
EGKWKPKPNDKDCFNLGKCIADMHNKTKDFVQTRENSLSIRGWEDLINSCKSKITKNQLN
KFGADIFSEIEYSFAYCKKNWPSNLPVGLIHGDIFPDNIFFYKNKISGVIDFYFSCTDII
VYELAIAINAWCFDKNDIFDPQKANN
>tcag_1096695618793 /cdnaId=1096695618792 /pepId=1096695618793 /offset=0 /ttable=11 /length=170 /full_length=170 /orientation=0
ESIKFKSKKFSNLKVFLKNNLKDINKNWPKQLPKGIIHGDLFIDNIFFKKNKLSGIIDFY
FAANDYFMYEIAICINALCFDYKKKKFQMNHKKIKNLIKGYESVKKFSIKEKKSINILCR
GAALRYLLTRLYDYSNTPKTALIKIKDPNEYYQKLLSHNNLNSFKNYLN*
>tcag_1096672649793 /cdnaId=1096672649792 /pepId=1096672649793 /offset=0 /ttable=11 /length=195 /full_length=195 /orientation=0
EMVADLHNLTINFDEKRPNSLDLQDWKEIYKKCLNNKSEKFNETMYLLKNELDYLENYWP
TNIPCGVIHADLFRDNIFFKNEKISGVIDFYFACNYFYIYDLAIVINDWCFSENGQYFNK
ENCLIIIGEYQKLRELSDIEKKSLNILLRAAAVRILCTRVHDYIFHPPDAVVVKKDPFEY
LNILRWHQQNDIFE*
>tcag_1096692375227 /cdnaId=1096692375226 /pepId=1096692375227 /offset=0 /ttable=11 /length=178 /full_length=178 /orientation=0
IKNLNPLLKSIKFKSKKFINLEKFLKSNFREIKNKWPKKLPNGIIHGDLFIDNIFFRNNK
ISGIIDFYFAANDYFMYEIAICINALCFDKKKSQFKLNKKKVKNLIRGYESIKKISGIEK
KSLNILCRAAALRYFLTRLYDYTNTPKTAFIKIKDPREYYQKLIIHNNLKNYKDYLV*
>tcag_1096680222905 /cdnaId=1096680222904 /pepId=1096680222905 /offset=0 /ttable=11 /length=175 /full_length=175 /orientation=0
RKLFDTVKNKCTEIHKDLPKLIEQNLNDVEKNWPKNLPTGIIHADLFHDNIFFIQDKFSG
VIDFYFSCEDFFAFEIAICFNALCFDGLKNNLSFNVTKAKNFIDGYTSVRSLTDEERNSI
KVLSQGAALRFLLTRVFDALNTVEGAIVKIKDPMEYLKRLEFHKNAKNYEDYFF*
>tcag_1096670689613 /cdnaId=1096670689612 /pepId=1096670689613 /offset=0 /ttable=11 /length=181 /full_length=181 /orientation=0
FMGVRYLKPLLQSIKFKSNQRSNLKKFLFNNFSDIKKNWPKKLPSGIIHGDLFIDNIFFN
KNNLSGIIDFYFAANDYYMYEIAICINALCFDEKNKKFIINKKKINKLIKGYNSVKKIKL
NERNNLNILCRGAALRYLLTRLYDYTNTPKTALIKIKDPNEYYQKLITHNNLNSFKDYLI
*
>tcag_1096670425551 /cdnaId=1096670425550 /pepId=1096670425551 /offset=0 /ttable=11 /length=229 /full_length=229 /orientation=0
MAVFTKLLKEDIETFISEYTIGDLENFEEIVDGIENSNFKIYCNNKPYILTIFEKRVTEE
ELPFFINLKNFLNKNNFKCPKAISDKNGKVLKKIKNKTAVIISFLEGKSIEKPNLAICKE
VGKMIANLHNLTLNFDEKRPNSLDLKDWKNIYKKCLNNKSKEFNEAMYLLKNEIDYLENY
WPTNIPCGVIHADLFRDNIFFKNEQISGVIDFYFSCYYFYMYDIAIVIX
>tcag_1096670137233 /cdnaId=1096670137232 /pepId=1096670137233 /offset=0 /ttable=11 /length=217 /full_length=217 /orientation=0
MAVYTKINQKEINIINKNFNIDKIINFKGIKQGIENTNYLLNSKKKKYILTIFEKRVLKK
EIPFFMKLMDNLNNSKINCPKPLKTKQNKYVFKLKNKTACVVSFLEGKDKKILNKNDCYA
IGKMIARMHVVTNKIKLNRKNSMGISNLKPLLESIKFKSNKFSNLKIFLKNNLKDINKNW
PKQLPKGIIHGDLFIDNIFFKKKKLSGIIDFYFAAXX
>tcag_1096684283625 /cdnaId=1096684283624 /pepId=1096684283625 /offset=0 /ttable=11 /length=223 /full_length=223 /orientation=0
IAERTQLMAVYTKLNQKKIEEILSNYSLGKLDSFKGIEEGIENTNYFLSIDKKKFILTIY
EKRVRSADLPFFSDLMSSLNKANFKCPAPISNNNNETITNFEGKKLMIVSFLEGRAKQNL
SPTNCKTIGSEVAKMHQLTKNLKLNRKNDLSVDSWRKLFNTVKDKCENIHKDLPKLIEEN
LNDVEKNWPKNLPKGIIHADLFHDNIFFIQDKFSGIIDFYFSC
>tcag_1096682293599 /cdnaId=1096682293598 /pepId=1096682293599 /offset=0 /ttable=11 /length=257 /full_length=257 /orientation=0
MAVYTTVDDTTLHVFLAGYDVGDVLSFSSIAEGVENSNYLLRTTKANYILTLYEKRVDAG
DLPFFIELMTHLSDTGMNCPVPVAARNGRILHDIAGRHCALFSFLDGAFSRFPNRAKCRA
LGASLAELHLKARGVSRRRANALGPASWTTLLTSIGADADILGVGMYDTITRRLEQILQH
WSDDLPHGIIHADLFPNNVLFVGDKLTGLIDFYFACEDILAYDVGICLNSWCFEADGSFN
MTKSRALIQAMKRFGH*
>tcag_1096670768463 /cdnaId=1096670768462 /pepId=1096670768463 /offset=0 /ttable=11 /length=195 /full_length=195 /orientation=0
MIANLHNLTLNFDEKRPNSLDLKDWKNIYKKCLNNKSKEFNETMYLLKNEIDYLENYWPT
NIPCGVIHADLFRDNIFFKNEQISGVIDFYFSCYYFYVYDIAIVINDWCFSENGKKFNKQ
NCLTILEEYQKLRKLSDLEKVSLNILLRAAAVRILCTRVHDYIFHPPNAVVVKKDPFEYI
NILKWHQQNKILVE*
>tcag_1096679561191 /cdnaId=1096679561190 /pepId=1096679561191 /offset=0 /ttable=11 /length=179 /full_length=179 /orientation=0
GVRYLKPLLQSIKFKSNKKSNLKKFLFNNFNNIKKNWPKKLPSGIIHGDLFIDNIFFNKN
NLSGIIDFYFAANDYYMYEIAICINALCFDEKNKKFIINKKKVNKLIKGYNSVKKIKLNE
RNNLNILCRGAALRYLLTRLYDYTNTPKTALIKIKDPNEYYQKLITHNNLKSFKDYLI*
>tcag_1096689228587 /cdnaId=1096689228586 /pepId=1096689228587 /offset=0 /ttable=11 /length=173 /full_length=173 /orientation=0
LFDTVKDQCSKLHKDLPKLIEESLNSVEKKWPKDLPKGIIHADLFHDNIFFNKDKVSGII
DFYFSCEDFFAFEIAICFNALCFDGAKENLSFNVTKAKNFIDGYSSVRKLSELEKQSIKV
LSQGAALRFLLTRVFDALNTVEGAMVKVKDPIEYLKRLEFHKNAKNHEDYFF*
>tcag_1096699175039 /cdnaId=1096699175038 /pepId=1096699175039 /offset=0 /ttable=11 /length=214 /full_length=214 /orientation=0
MAVYTKIISKDIDLINSKFNIDEIKSFHGIKKGIENTNYLLKTKKEKFILTIFEKRVSNK
EIPFFMKLMDNLNQSKISCPKPLKDKNGNYLIELKNKSACIVSFLKGKDKQTLNINNCYQ
VGKVISQMHSITKKLKLSRKNSMGIKNLNPLLKSIKFKSKKNSNLEKFLIQNLSNIKKNW
PSKLPSGIIHGDLFIDNIFFNKNKLSGVIDFYFA
>tcag_1096679151627 /cdnaId=1096679151626 /pepId=1096679151627 /offset=0 /ttable=11 /length=217 /full_length=217 /orientation=0
MAVYTKINKKDIVSINNQFEMERITHFKGIKKGIENTNYLLKTKKNKFILTIFEKRVSDK
EIPFFMKLMDLLNNSNINCPKPLKSKNGSHLIKLKNKKACIVSFINGKDKIKLNLKNCYE
VGKVIANIHQITKKIKIFRKNSMGIKELGPLLKSIKFKSKKFSNLQKFLTNNLKEIKKNW
PSKLPQGIIHGDLFIDNIFFNKDKFSGVIDFYFAAND
>tcag_1096686172255 /cdnaId=1096686172254 /pepId=1096686172255 /offset=0 /ttable=11 /length=222 /full_length=222 /orientation=0
MAVYTKINKKDIDSINNQFEMEKIMHFKGIKKGIENTNYLLKTKKNKFILTIFEKRVSNR
EIPFFMKLMEILNNSNISCPKPLKSKKGLHLINLKNKKACIVSFLHGKDKTRLNLNNCFE
VGKIIANIHEITKKIGISRKNSMGIKELGPLLKSIKFKSKKFNNLQNFLANNLKDIKKNW
PSKLPQGVIHGDLFIDNIFFNKNKLSGVIDFYFAANDIFMYE
>tcag_1096674125787 /cdnaId=1096674125786 /pepId=1096674125787 /offset=0 /ttable=11 /length=188 /full_length=188 /orientation=0
IVKERINFLVNSWRGMFNKVKKDCSKIHENLPHIIEKNLNDIEKNWPNNIPSGIIHADLF
SDNIFFKKNKLSGIIDFYFSCNDFYAFEIAICLNALCFEGTKENLSFNVTKAKKFIDGYT
NIRKLTDDEKKSLNLLCKGAAIRFLLTRVFDILNLIEGAVVTVKDPVEYLKRLEFHNNIK
NYEDYFF*
>tcag_1096677241749 /cdnaId=1096677241748 /pepId=1096677241749 /offset=0 /ttable=11 /length=223 /full_length=223 /orientation=0
MAVYTKLIKKDISSLINNYQINKIEKFKGIKKGIENTNYLLKTKQNKFILTIFEKRIKKK
DLPFFMNLMEKLNDKKIICPKPLRTKKGTHIINIKTKSACIVTFLEGKDKTILNNKNCFD
VGKNIAKFHKVTAKLKLYRQNSMSIHRLNDLLKTIKFKSNQITPNLKNTLNLCLKDIKNK
WPKNLPQGIIHGDLFIDNIFFNKNKFSGFIDFYFSSNDYLIYE
>tcag_1096688247263 /cdnaId=1096688247262 /pepId=1096688247263 /offset=0 /ttable=11 /length=173 /full_length=173 /orientation=0
LFNSVKDKCENIHKDLPRLIEENLNDVEKNWPKNLPRGIIHADLFHDNIFFIQDKFSGVI
DFYFSCEDFFAFEIAICFNALCFDGLKNNLSFNVTKAKNFIDGYTSIRKLSHEELNSIKV
LSQGAALRFLLTRVFDALNKVEGALVKIKDPMEYLKRLEFHKNAKNHEDYFF*
>tcag_1096678451127 /cdnaId=1096678451126 /pepId=1096678451127 /offset=0 /ttable=11 /length=169 /full_length=169 /orientation=0
SIKFKSKKFSNLQKFLINNLKEIKKNWPSKLPRGIIHGDLFIDNIFFNKDKLSGVIDFYF
AANDIFMYEIAICINALCFDHKGSKFEMNKLKIKKLIKGYESVKKISLKEKKSLNILCKG
AALRYLLTRLYDYSNTPKTALIKIKDPNEYYQKLITHNNLKSYKEYLN*
>tcag_1096671795297 /cdnaId=1096671795296 /pepId=1096671795297 /offset=0 /ttable=11 /length=168 /full_length=168 /orientation=0
IKFKSKKFTNIEKFLKINFKDIKKKWPKKLPSGIIHGDLFIDNIFFNNNKLSGIIDFYFA
ANDYYMYEIAICVNALCFDKSKNRFMLNKNKVKNLIKGYESIKKISNKEKKSLNILCRGA
AMRYFLTRLYDYTNTPKTALIKIKDPREYYQKLIIHNNLTNYKAYFN*
>tcag_1096684385465 /cdnaId=1096684385464 /pepId=1096684385465 /offset=0 /ttable=11 /length=172 /full_length=172 /orientation=0
FNSVKDKCENIHKDLPKLIEENLNDVEKSWPKNLPRGIIHADLFHDNIFFIQDKFSGVID
FYFSCEDFFAFEIAICFNALCFDGLKSNLSFNVTKAKNFIDGYSSVRKLSDEELNNIKVL
SQGAALRFLLTRVFDALNKVEGAIVKIKDPMEYLKRLEFHKNAKNHEDYFF*
>tcag_1096696113809 /cdnaId=1096696113808 /pepId=1096696113809 /offset=0 /ttable=11 /length=229 /full_length=229 /orientation=0
IKLMAVYTKIGLDEMNLIEKNFSIGKILNYSGIKKGIENTNYLIKSKKRKFILTIFEKRV
NSRDLPFFMKLMSGLAKSKIKCPKPVENKKGKYLFKLKGKNACLVTFLKGKDKNNLNSKE
CFIIGKNIAKLHNSSKKLKIFRKNSLSVNSWGPLLKKISRKINKKFKDLSENMKIDYIQI
KKLWPKKLPKGIIHGDLFIDNIFFFKGSFYGFIDFYFSSNDYYAYDLQ*
>tcag_1096693144731 /cdnaId=1096693144730 /pepId=1096693144731 /offset=0 /ttable=11 /length=230 /full_length=230 /orientation=0
MAVFTKISKTEINYFLKNYSIGNLISFEGIVKGTENTNYKITTSKNKYILTIFEKRVQSE
DLPFFMSLQKELAAHGFDCPLPIKNKKNSIINKIKDKNAVIISFLEGENLSKVMPNHCYE
LGSKIAEFTNITKVSNLSRPNSLAYNTWVDIYERCKNSHAKLYKEYFKLLDKELIFLRKN
WPINLPSAIIHADLFIDNVLFKENKISGIIDFYFSCKDFIAYELALTINA
>tcag_1096701255117 /cdnaId=1096701255116 /pepId=1096701255117 /offset=0 /ttable=11 /length=219 /full_length=219 /orientation=0
IKLKMAVYTKINQKEINIINKNFNIDKIISFKGIKQGIENTNYLLKSKKKKYILTIFEKR
VLQKEIPFFMKLMDNLNSSEINCPKPIKTKNNKYLIKLKNKNASIVSFLKGKDKKILKIN
DCYAIGKAIARMHIITKKMKIKRKNSMGIRNLKSLLESIKFKSKKFSNLKIFLKNNLKDI
NKNWPKQLPKGIIHGDLFIDNIFFKNKKLSGIIDFYFAA
>tcag_1096668496783 /cdnaId=1096668496782 /pepId=1096668496783 /offset=0 /ttable=11 /length=158 /full_length=158 /orientation=0
LKVFLKNNLKDINKNWPKQLPKGIIHGDLFIDNIFFKKNKLSGIIDFYFAANDYFMYEIA
ICINALCFDYKKRKFQMNHKKIKNLIKGYESVKKISIKEKKSINILCRGAALRYLLTRLY
DYSNTPKTALIKIKDPNEYYQKLLSHNNLSSFEDYLN*
>tcag_1096667511699 /cdnaId=1096667511698 /pepId=1096667511699 /offset=0 /ttable=11 /length=227 /full_length=227 /orientation=0
MAVYTKINKKDLSFINQRFNDKFLSFKGIKKGIENTNYLLKSKNKKYILTIFEKRVSKKE
IPFFMKLMEEINNSNINCPKPLKNNKGKYLIKLKNKTACVVSFLEGKDKKKLNLKNCYDI
GKMIAQMHSSTNKIKLYRKNSMGVKNLYPLLKSIKFKSKKFTNIEKFLKINFKDIKKKWP
KKLSSGIIHGDLFIDNIFFNKNKLSGIIDFYFAATITICMKLQYVLX
>tcag_1096680591211 /cdnaId=1096680591210 /pepId=1096680591211 /offset=0 /ttable=11 /length=224 /full_length=224 /orientation=0
MAVYTKFNRDKIEKILSYYDLGKLDQFKGIEEGIENTNYFLSADKKKFILTIYEKRVKSE
DLPFFSDLMSSLYKANFKCPAPIINKQNKTITDFEGKKLMIVSFLEGKAKQNLSPLNCKS
IGIEIAKMHKITKDFKFSRENDLSVKSWRNLFDSVKGKCSKIHKDLPKLIEENLKDVEKN
WPKDLPRGIIHADLFHDNIFFIQDKFSGIIDFYFSVKIFLLLK*
>tcag_1096690169877 /cdnaId=1096690169876 /pepId=1096690169877 /offset=0 /ttable=11 /length=192 /full_length=192 /orientation=0
IEKVKSFKGIKQGIENTNYLLKSKKKKYILTIFEKRVFQKEIPFFMKLMDNLNNSKINCP
KPQKTKENKYLIKLKNKTACIVSFLEGKDKKILNINDCYAIGETIARMHLVPKKMKLDRK
NSMGIRNLKPLLESIKFKSKKFSNLKVFLKNNLKDINKNWPKQLPKGIIHGDLFIDNIFF
KKNKLSGIIDFY
>tcag_1096695302125 /cdnaId=1096695302124 /pepId=1096695302125 /offset=0 /ttable=11 /length=178 /full_length=178 /orientation=0
LSNWRQLFEACQTRADEVTPGLASLIDGDLARLEAHWPDDLPHGIIHADLFPDNVFFEKG
EVSGLIDFYFACNDSLAYDLAIMLNAWCFEADVNFNITKARALLAGYQSVRPMSGDEINA
LPILAAGASMRFLMSRLYDWLNQPEDALLVPKNPVEYLRRLRFHRHVTSAADYGLEG*
>tcag_1096668017405 /cdnaId=1096668017404 /pepId=1096668017405 /offset=0 /ttable=11 /length=166 /full_length=166 /orientation=0
FKSKKFINIEKFLYNNFRDIKKKWPKGLPSGIIHGDLFIDNIFFKNNKLSGIIDFYFAAN
DYFMYEIAICVNALCFDKKNSKFLINKNKVKNLIKGYESIRKISIKEKNSLNILCRGAAM
RYFLTRLYDYTNTPKTALIKIKDPREYYQKIVIHNNLKTYKDYLK*
>tcag_1096673026041 /cdnaId=1096673026040 /pepId=1096673026041 /offset=0 /ttable=11 /length=214 /full_length=214 /orientation=0
MAVYTKISKKDISYINRKFDIEKILEFKGIKQGIENTNYLLKSKNKKFILTIFEKRVAKK
ELPFFMNLMDKLNKSKINCPKPQTKKDGGYLINLKNKAACIVSFLKGKDKKSLNYKNCYD
IGKMIAEMHQSTKKINLIRKNSMGVRSLNPLLKSIRFKSKKFTNLEKFLKNNFKDIKTKW
PKNLPSGVIHGDLFIDNIFFKNNKLSGIIDFYXX
>tcag_1096670623423 /cdnaId=1096670623422 /pepId=1096670623423 /offset=0 /ttable=11 /length=194 /full_length=194 /orientation=0
IALNATGINRNRQNALGPVSWQPLLDSVGQRANEIIPKMQDMAQDRLNAILGGWPQGLPR
GIIHADLFPNNVLFVDDNLTGVIDFYFACEDILAYDVGICLNSWCFEADGSFNLTKSRSL
VSGYQAVRPLSEPEIAAIPVLAAGSAMRFFLTRLYDWIHTPKDALVSPKNPMEYWAILSF
HQSVSGVGAYGFD*
>tcag_1096688380307 /cdnaId=1096688380306 /pepId=1096688380307 /offset=0 /ttable=11 /length=181 /full_length=181 /orientation=0
MSINKLGNLLKSIKFTSNKIAPKLKPTLNVCLKDIKNQWPKKLPSGIIHGDLFIDNIFFN
KNKFSGFIDFYFSSNDYLMYEIAICINALCFDKKKNSFVMNNKKIKYLIDGYETIRTISK
KEKDALNILCRGAALRYLLTRIYDYFNTPKTALIQVKEPNEYFQKLIIHNNLNNYQDYYK
*
>tcag_1096692065161 /cdnaId=1096692065160 /pepId=1096692065161 /offset=0 /ttable=11 /length=160 /full_length=160 /orientation=0
TNVEKFLKNNFKDIKMKWPKNLPNGVIHGDLFIDNIFFKNNRLSGVIDFYFAANDYFMYE
IAICVNALCFDKKKSKFVLNKKKVKNLIKGYEKIRKISANEKKSLNILCRGAAIRYFMTR
LYDYSNTPKTALIKIKDPREYYQKLVIHNNLRTYKDYLN*
>tcag_1096683420805 /cdnaId=1096683420804 /pepId=1096683420805 /offset=0 /ttable=11 /length=163 /full_length=163 /orientation=0
KKFSNLKIFLKNNLKDINKNWPKQLPKGIIHGDLFIDNIFFKKDKLSGIIDFYFAANDYF
MYEIAICINALCFDYKKRKFQMNNKKIKNLIKGYESVKKISIQEKKSINILCRGAALRYL
LTRLYDYSNTPKTAFIKIKDPNEYYQKLLSHNNLSSFRDYYN*
>tcag_1096666947941 /cdnaId=1096666947940 /pepId=1096666947941 /offset=0 /ttable=11 /length=216 /full_length=216 /orientation=0
PKFNITYNDCYLIGDLIGNLQNKSKYCDLIRKNSLSLENCKKIFQDCKNSISEKEINILR
EGLYDLIEDSLKDCLEKWPTHLPKGIIHGDLFPDNVFFLNNKVSGVIDFYFSCVDIKIYE
IAIVINAWCFDQHNTLNIEKVKNLIKGFTLHNNLTKDEIFSLNILAKGASLRFLITRLFD
WYNTPENSYVKRKDPQEYIDKLLYFNSNTLDFLYD*
>tcag_1096681832005 /cdnaId=1096681832004 /pepId=1096681832005 /offset=0 /ttable=11 /length=213 /full_length=213 /orientation=0
MAVYTKISKKDISYINRKFDIEKILEFKGIKQGIENTNYLLKSKNKKFILTIFEKRVSKK
ELPFFMNLMDKLNKSKINCPKPQTKKSGGYLINLKNKAACIVSFLNGKDKKSLNFKNCYD
IGKMIAEMHQSTKKMNLTRKNSMGVKNLNPLMKSIRFKSKKFTNVEKFLKNNFKDIKTKW
PKNLPNGIIHGDLFIDNIFFKNNRLSGVIDFYF
>tcag_1096695050119 /cdnaId=1096695050118 /pepId=1096695050119 /offset=0 /ttable=11 /length=251 /full_length=251 /orientation=0
IEKKIILMAVYTPVSDQYLSDFLQNYDIGEVISLTEITEGVENSNFILKTSLDSYILTLY
EKRVSADDLPFFMKLISELYNRDISCPKPIKNKHGDIINKCAGKYATIVSFLNGETAQFT
NLERCSQIGVMLARLHLAGAMIPLSRDNPLGPASWVAILKDTDDSNTDLAPTLNREAITQ
INDIISSWPTSLPSGVIHGDLFPNNAMFIGDTLTGIIDFYFSCTGFFAYDLAICLNSWCF
ESDGRFYSEXX
>tcag_1096671702975 /cdnaId=1096671702974 /pepId=1096671702975 /offset=0 /ttable=11 /length=168 /full_length=168 /orientation=0
IKFKSKKFINIEKFLKTNFIDIKKRWPKKLPSGIIHGDLFIDNIFFKNNKLSGIIDFYFA
ANDYFMYEIAICINALCFDKYKNKFVLNKKKVRNIIKGYENIRKISIKEKNSLNILCRGA
AMRYFLTRLYDYTNTPKTALIKIKDPREYYQKLVIHNNLRNYKDYLD*
>tcag_1096676054695 /cdnaId=1096676054694 /pepId=1096676054695 /offset=0 /ttable=11 /length=495 /full_length=495 /orientation=0
IKLGGTPNSAVTPATSRFLPFMVSMMVMCSFTNWLRSLSPLDTTTVMPCCAAVTAKVAIT
SSASTPGTSSTVQPSMRTIWWMGSIWLRKSSGMGERWALYSGYMASRKVGPLASNTQAAH
WVGTSLRKACIMLIMPRMAPVAALVGSPGTARKSGMHGKHGRVAERRPAARSCFLTCRDC
AVPMGTGPRLRATRPRATTTIQVLFIHHPVMAVFTEVSESTAQDLLTQLKLGELVELKGI
QGGIENTNYFLTSSDGTYVLTLFERLTHAQLPFYLYLMKHLAERGIPVPDPVSDRHGDIL
LTVQDKPAAVVNRLRGQSELAPTPTHCAAVGDMLARMHLAGSDFAREQPNLRGLDWWAQT
VPVVLPFLDASQSTLIQAELGYQHHIAASSAYAALPRGPVHADLFRDNVMFDGSPESPEL
TGFFDFYFAGVDSWLFDLAVCINDWCIHHDATTDGQHHADKMQALLEAYQAVRPLTNAER
QLFNAMLRAGALRFW
>tcag_1096667691383 /cdnaId=1096667691382 /pepId=1096667691383 /offset=0 /ttable=11 /length=261 /full_length=261 /orientation=0
IMSVFTKVSLEEASQWVKRCYSIGKVVNLRGIESGIENTNFFLDTDHGTFVLTLFEKLTA
SELPFYLNLMAHLSSHGVPVPTPIKNLENLFLGDLNGKPAAIVSCIPGAPSTTPTSDQVR
LVGEQLAHMHLAGQSFEGHLENLRGRAWWTKAADEIYTFLDERDADLLRTEIAYQAEFVD
DAIPKGPIHADLFRDNVLFDDSRVGGFIDLYFACTDAWVYDVAITANDWCIRGDGVLDAG
KLQSLLGGYASVRQLLPVEKK
>tcag_1096672495693 /cdnaId=1096672495692 /pepId=1096672495693 /offset=0 /ttable=11 /length=202 /full_length=202 /orientation=0
SNWSKNYLFFINLKNFLNKNNFKCPKAISDKNGKILKRIKNKTAVIISFLEGKSIEEPNA
EMCREVGKMVADFHNLTINFDEKRPNSLDLQDWKEIYKKCLNNKSEKFNETMYLLKNELD
YLENYWPTNIPCGVIHADLFRDNIFFKDEKISGVIDFYFACYYFYIYDLAIVINDWCFSE
NGQYFNKENCLIILGEYQKLRE
>tcag_1096676128295 /cdnaId=1096676128294 /pepId=1096676128295 /offset=0 /ttable=11 /length=226 /full_length=226 /orientation=0
MAVYTKLSLDEIKNFINQFDVDEFQNYEEILEGVENSNYLIHTKKNKFVLTIYEKRVEEK
DLPFFLNLMFELSKKNFSCPQPLVSKKGEKILKIKGKNAALISFLIGKSKKNLTPNNCFG
LGQTIARLHITTDSIKLYRANNLSLEGWNKIFSSIKNTKKFNDEKLIKKIEFELEVIKKN
WPLKLPGGIIHADVFPDNVFFENDEITGLIDFYFACTDFYAYEIAI
>tcag_1096678576677 /cdnaId=1096678576676 /pepId=1096678576677 /offset=0 /ttable=11 /length=173 /full_length=173 /orientation=0
WQRLYTQLDGRFDEISPGPQRLISEQLDAIAQTWPHDLPAGIIHADLFPNNVFFEGNRLS
GVIDFYFACHDLLAYELAICLNCWCFDSPKEFNVTRARALLAGYESVRPLTPHEREALPL
LARGAALRFLLTRAYDWLHTPPGALVHPHDPMEYVHKLRFHMAVQSAAEYGL*
>tcag_1096685715927 /cdnaId=1096685715926 /pepId=1096685715927 /offset=0 /ttable=11 /length=212 /full_length=212 /orientation=0
MAVYTKINKEDISYINKKFKNRKFLSFKGIKQGIENTNYLLKSKNNKFILTIFEKRVQKK
EIPFFMKLMDQLNDLKIKCPKPLKNHDGKYLFKLKNKVACVVSFLDGKDKKNLSLKNCYD
IGKTIAQMHSSSKKIKLFRKNSMNIKNLNPLLKSIKFKSKKFINLEKFLKSNFREIKNKW
PKKLPSGIIHGDLFIDNIFFKKNKISGIIDFY
>tcag_1096679567715 /cdnaId=1096679567714 /pepId=1096679567715 /offset=0 /ttable=11 /length=296 /full_length=296 /orientation=0
ISTKGADIHAPECVLLKMHRHNTALEQDRAMSVYTELTFAELETFVAQFDLGALTGFQGV
DAGVENTTYFVSLGRCETVLQIFEEQGFDEIPFFIELNRQLSDDHVPVARPLANRDGERL
FTLKGKPAALFSRLKGTTLVDVTRDACRQIGEALGKMHHHTQDYSHLSRENHRWSPWWRS
NHARVEPFVEKEFKALLADQIDRSESFVRQSTTLPNGIIHGDLFIDNALFDGSELTGIID
FYNACNGAFVFDLAVAVNDWCSDASGGLDERRTRAFISGYQTQRPLTAQEISVWPD
>tcag_1096688318931 /cdnaId=1096688318930 /pepId=1096688318931 /offset=0 /ttable=11 /length=216 /full_length=216 /orientation=0
MAVYTKLDKEKINSILLNYNLGQMKRFEGIKEGIENTNYLLETNKGKYILTIYEKRVNEE
DLPFFSDLMLGLSKKNFTCPKPIPNKNNAYISDLNEKKFMIVSYLEGKSKSNLSPSECKI
VGKEIAKLHQITKNFNFKRQNNLSVKSWRRIFTQVKDKCNKIHPDLPKLIEANLVNIEKE
WPSNLPAGIIHADLFNDNIFFKNNKFSGFIDFYFSX
>tcag_1096698267359 /cdnaId=1096698267358 /pepId=1096698267359 /offset=0 /ttable=11 /length=154 /full_length=154 /orientation=0
LKNNFKDIKTKWPKNLPNGVIHGDLFIDNIFFKNNRLSGVIDFYFAANDYFMYEIAICVN
ALCFDKKKSKFVINKKKIKNLITGYEKIRKISLKEKKSLNILCRGAAIRYLMTRLYDYSN
TPKTALIKIKDPREYYQKLLIHNNLKTYKDYLN*
>tcag_1096688367247 /cdnaId=1096688367246 /pepId=1096688367247 /offset=0 /ttable=11 /length=162 /full_length=162 /orientation=0
IHKDLPRLIEENLNDVEKNWPKNLPKGIIHADLFHDNIFFIQDKFSGVIDFYFSCEDFFA
FEIAICFNALCFDGLKTNLSFNVTKAKNFIDGYTSIRKLTDEELNNIKVLSQGAALRFLL
TRVFDSLNKVEGAIVKIKDPMEYLKRLEFHKNAKNHEDYFF*
>tcag_1096694002637 /cdnaId=1096694002636 /pepId=1096694002637 /offset=0 /ttable=11 /length=235 /full_length=235 /orientation=0
IERIMAVYTIISDAMIDQLLEGYNIGKRRQLTGITQGVENTNYRLETGQGIFILTIYERR
VAPSELPFFIGLKGHLAAKHYPCPSPVADKSGQILQTIKDKPMAIVTFLQGASTTVPSEH
QCWKAGEVLAKLHLNAADFTITRPNALGQHAWRPLFKDTGKAADQLETGLVTKIEEWLSR
IEAEWPKDLPTGIIHADLFPDNILFSGDDISGVIDFYFACQDWFAYDLAIMINAW
>tcag_1096700003979 /cdnaId=1096700003978 /pepId=1096700003979 /offset=0 /ttable=11 /length=150 /full_length=150 /orientation=0
LQDINKNWPKQLPKGIIHGDLFIDNIFFKQNKLSGIIDFYFAANDYFMYEIAICINALCF
DYKNRKFQMNNKKIKSLIKGYESVKKISIKEKKSINILCRGAALRYLLTRLYDYSNTPKT
ALIKIKDPNEYYQKLLSHNNLSSFKDYLN*
>tcag_1096692718871 /cdnaId=1096692718870 /pepId=1096692718871 /offset=0 /ttable=11 /length=219 /full_length=219 /orientation=0
IAERTLLMAVYTKLNQKKIEEILSNYNLGKLDTFKGIEEGIENTNYFLSIDKKKFILTIY
EKRVKSADLPFFSDLMSSLNKASFKCPAPISNNNNETITNFGGKKLMIVSFLEGKAKQNL
SPKNCKSIGSEIAKMHDLTKGLKLYRQNDLSIGSWRKLFNSVKDRCENIHKDLPRLIEEN
LNDVEKNWPKNLPKGIIHADLFHDNIFFIKDKFSGVIDF
>tcag_1096666842075 /cdnaId=1096666842074 /pepId=1096666842075 /offset=0 /ttable=11 /length=160 /full_length=160 /orientation=0
IAPSMQAMTQTRLDSILESWPKNLPQGVIHADLFPNNVLFIGDHLTGVIDFYFACDDILA
YDIGICLNSWCFEADGSFNMTKSRSLIRGYQTIRPLSDAEIAAIPVLAAGSAMRFFLTRL
YDWLHTPKDALVSPKDPMEYWSILRFHQSVSGVGAYGFD*
>tcag_1096669088557 /cdnaId=1096669088556 /pepId=1096669088557 /offset=0 /ttable=11 /length=162 /full_length=162 /orientation=0
IHKDLPKLIEENLKDVEKNWPKDLPRGIIHADLFHDNIFFIQDKFSGIIDFYFSCKDFFA
FEIAICFNALCFDGLKDNLSFNVTKAKNFIDGYTSVRKLNEKEKNNIKVLSQGAALRFLL
TRVFDALNTVEGAVVKIKDPIEYLKRLEFHKNSKNYEDYFF*
>tcag_1096682386975 /cdnaId=1096682386974 /pepId=1096682386975 /offset=0 /ttable=11 /length=178 /full_length=178 /orientation=0
IHGENYLIQLKHKCENIHKDLPKLIEENLNDVEKSWPKSLPRGIIHADLFHDNIFFIQDK
FSGVIDFYFSCEDFYAFEIAICFNALCFDGLKSNLSFNVTKAKNFIDGYKSIRKLSHEEI
NNIKVLSQGAALRFLLTRVFDALNKVEGAIVKIKDPMEYLKRLEFHKNSENHEDYFF*
>tcag_1096679033369 /cdnaId=1096679033368 /pepId=1096679033369 /offset=0 /ttable=11 /length=164 /full_length=164 /orientation=0
SKIHKNLPQIIEKNLDEIEKNWPQNIPSGIIHADLFPDNIFFIKDKLSGIIDYYFSCNDF
YAFEIAVCLNALCFEGKSENLSFNVTKAKKFIEGYSSLRELSEKEKMSLKVLCQGAAIRF
LLTRVFDYLNLTEGAIVKIKDPLEYLKRLEFHDSVKNYQDYFF*
>tcag_1096668946335 /cdnaId=1096668946334 /pepId=1096668946335 /offset=0 /ttable=11 /length=302 /full_length=302 /orientation=0
LLGYEGIQAGIENTNYFVYMSSGKYVLTIFEKLSLNEAQFYLEFMLFLSSRKTLCPMPVV
STSDQVVKIFKGKPATLVTALEGFAIEKPTSENCYQVGQALAQTHLDATEFQNAKPNCRG
FEWWKTTSLQILQFMSEDQKTLLSAEIETQTIFRESRIFEILPTAMVHGDLFKDNVLFRK
DFTPKNKEEKKQSTNKYRLSGLIDFYFAGTDVLCYDLAVALNDWTISTDNNTFGSFKKKY
YEKMVNGYESIRQLTSEEKKALPMMLRGAALRFWISRLFDWHQPRQASLLNPKNPEQFEI
I*
>tcag_1096691472673 /cdnaId=1096691472672 /pepId=1096691472673 /offset=0 /ttable=11 /length=168 /full_length=168 /orientation=0
ILNINNCYAIGKTIARMHTITNKMKLNRKNSMGIRNLKPLLESIKFKSKKFSNLKVFLKN
NLKDINKNWPKQLPKGIIHGDLFIDNIFFKKNKLSGIIDFYFAANDYFMYEIAICINALC
FDYKKRKFQMNHKKIKNLIKGYESVKRISTNEKKSINILCRGAALRYL
>tcag_1096670367069 /cdnaId=1096670367068 /pepId=1096670367069 /offset=0 /ttable=11 /length=196 /full_length=196 /orientation=0
REMHKESARLEMTRENELGFVNLNSLIQALKNFDDKIDTQVIDLINKEYTFLSGNLGHSL
PSGIIHADLFPDNIFFEGNEVTGIIDFYFACTDYYAYEIAICLNAWCFEPNNNEFNPTKA
KHLLGSYNQLREFSEEEKKALPLLTRASSLRYLLTRLIDYYSHDDNELILKKDPNEYLSK
LQFHQSVKKVGEYGL*
>tcag_1096681045155 /cdnaId=1096681045154 /pepId=1096681045155 /offset=0 /ttable=11 /length=161 /full_length=161 /orientation=0
FVNIEKFLKTNFIDIKNRWPKNLPSGIIHGDLFIDNIFFNNNKISGIIDFYFAANDYFMY
EIAICVNALCFDKFKNKFFLNKKKVKSIIRGYESIKKISVKEKSSLNVLCRGAAMRYFLT
RLYDYTNTPKTALINIKDPGEYYQKLVTHNNLKNYKHYIN*
>tcag_1096668942379 /cdnaId=1096668942378 /pepId=1096668942379 /offset=0 /ttable=11 /length=152 /full_length=152 /orientation=0
INFLDIKKKWPKKLPRGIIHGDLFIDNIFFKKNKVTGIIDFYFAANDYFMYEIAICVNAL
CFDKNKNKFSLNKKKVNNLIKGYESIKKISIKEKKSLNILCRGAALRYFLTRLYDCTNTP
KTALIKVKDPREYYQKLVTHNNLKNYKQYIN*
>tcag_1096671403935 /cdnaId=1096671403934 /pepId=1096671403935 /offset=0 /ttable=11 /length=158 /full_length=158 /orientation=0
LPKLIEENLNNVEKKWPKDLPKGIIHADLFHDNIFFNNDKFSGIIDFYFSCEDFFAFEIA
ICFNALCFDGFKENLSFNVTKAKNFINGYSSVRELSDQEKQSIKVLSQGAALRFLLTRVF
DALNTVEGAIVKVKDPIEYLRRLEFHKNAKNHEDYFF*
>tcag_1096670946903 /cdnaId=1096670946902 /pepId=1096670946903 /offset=0 /ttable=11 /length=220 /full_length=220 /orientation=0
IEMAVYTKLDQGNIEKILSNYSIGKLDKFEGIEEGIENSNFFIWVNKKKYVLTVYEKRVK
KEDLPFFSSLMTSLNRSNFKCPEPILNKDKRPITDFNKKKLMIVSFIEGRPKINLSPNNC
KSIGIETAKMHELTKNLKIQRGNDLSINSWRKIFDQVKDKCIKIHKDLPKLIEDNLADVE
KNWPTKLPKGIIHADLFHDNIFFKENNFSGIIDFYFSCND
>tcag_1096670289979 /cdnaId=1096670289978 /pepId=1096670289979 /offset=0 /ttable=11 /length=158 /full_length=158 /orientation=0
LKKFLFNNFNDIKKNWPKKLPSGIIHGDLFVDNIFFNKNNLSGIIDFYFAANDYYMYEIA
ICINALCFDEKNKKFIINKKKVNKLIKGYNSVKKIKLNERNNLNILCRGAALRYLLTRLY
DYTNTPKTALIKIKDPNEYYQKLITHNNLNTFKDYLI*
>tcag_1096688397949 /cdnaId=1096688397948 /pepId=1096688397949 /offset=0 /ttable=11 /length=171 /full_length=171 /orientation=0
LDSIGPQADIVGDGMHDAIKQRLNSILAAWPTDLPSGVIHADLFPNNVLFIGNRLTGVID
FYFACDDIFAYDLGICLNSWCFEPDGSFNLTKSRAMLRGYQDVRPLSDDECDAIPVLAAG
SAMRFFLTRLYDWIHTPPDALVSPKDPMEYWSILRFHQSVSGKTAYGIVL*
>tcag_1096674421945 /cdnaId=1096674421944 /pepId=1096674421945 /offset=0 /ttable=11 /length=241 /full_length=241 /orientation=0
ILKYLKNLKKQFKMAVFTKISKSEIEFFLKNYAIGNLVSFEGIVKGTENTNYKVVTTKDN
YILTLLEKRVEPEELPFFMGLQKELAAKGFACPLPIKNKENSVINKLKNKNAVIISFLQG
ENLSTVKTEHCRELGKKIAEFTNITKTLNLSRSNGLGYDAWVNIYDSFKNVKDSTYEEYL
QILDKELIFLKNNWPINLPKAIIHADLFIDNVLFTNNKISGVIDFYFSCNDFIAYELALX
X
>tcag_1096689389763 /cdnaId=1096689389762 /pepId=1096689389763 /offset=0 /ttable=11 /length=154 /full_length=154 /orientation=0
IEKNLDEIEKNWPKNIPSGIIHADLFPDNIFFKGDKLSGIIDYYFSCNDLYAFEIAICLN
ALCFEGKNENLSFNVTKAKKFIDGYSSVRKLIDEEKESLKILCQGAAIRFLLTRVFDYLN
LTEGAIVKIKDPIEYLKRLEFHNNVKNYQDYFF*
>tcag_1096692103017 /cdnaId=1096692103016 /pepId=1096692103017 /offset=0 /ttable=11 /length=156 /full_length=156 /orientation=0
RLIEENLDDVEKNWPKNLPRGIIHADLFHDNIFFIQDKFSGIIDFYFSCEDFFAFEIAIC
FNALCFDGLKNNLSFNVTKAKNFIDGYTSVRKLSHEELKNIKVLSQGAALRFLLTRVFDA
LNRVEGAIVKIKDPMEYLKRLEFHKNAKNYEDYFF*
>tcag_1096680262741 /cdnaId=1096680262740 /pepId=1096680262741 /offset=0 /ttable=11 /length=168 /full_length=168 /orientation=0
IGDDADILRAGMGETIRTRLDSILVDWPEALPRGVIHADLFPNNVLFIGDELTGVIDFYF
ACNDILAYDLGICLNSWCFEADGSFNLTKSRAMLRGYNAVRQMSDAEIAAIPTLAAGSAM
RFFLTRLYDWIHTPKDALVSPKDPMEYWNILRFHQSVSGTAAYGIDL*
>tcag_1096675045541 /cdnaId=1096675045540 /pepId=1096675045541 /offset=0 /ttable=11 /length=189 /full_length=189 /orientation=0
ISTSLEINRKNPMGLEIFPQLIKNSKATAENFSKDLSKNIYEEYDRIRSNWPKDLPSGII
HADLFPDNILFHEDQISGVIDFSFSCNDFLSYDLSICINAWCFKDGEFDILLSRNLLNGY
QKERKLSNAEIEKLPILCSGSALRFLLTRLVDWRVNNENAMVTPKNPNEFIKILDFHKDI
NNPEEYGI*
>tcag_1096685632451 /cdnaId=1096685632450 /pepId=1096685632451 /offset=0 /ttable=11 /length=157 /full_length=157 /orientation=0
LQQILQHWPDDLPHGIIHADLFPNNVLFVGDNLTGLIDFYFACEDILAYDVGICLNSWCF
EADGSFNMTKSRALIQGYESVRPLMDKEKNAIPVLAAGSAMRFFLTRLYDWIHTPKDALV
SPKDPMEYWAILRFHQSVSGITAYGIDLRSPAGDAS*
>tcag_1096693320525 /cdnaId=1096693320524 /pepId=1096693320525 /offset=0 /ttable=11 /length=226 /full_length=226 /orientation=0
MAVFTKLEKKEIEDFLKNFSIGDLISFEGIVKGTENSNFKIITSKNKYILTILEKRVEEE
DLPFFMSLQNELVEQGFNCPKPIKNNKNLIINKLKNKNAVIISFLDGENLSTIMPRHCFE
LGSKIAEFTNITKKLKLSRVNSLSYENWVKIYESFKNINEYSYQEYLSVLNEELIFLKNN
WPIDLPKAIIHADLFVDNVLFMNNKISGIIDFYFSCNDFIAYELAX
>tcag_1096671018187 /cdnaId=1096671018186 /pepId=1096671018187 /offset=0 /ttable=11 /length=164 /full_length=164 /orientation=0
NKLPKIDLFLKNNYKDIIKYWPKKLPNGIIHGDLFIDNIFFKKNKISGIIDFYFAGNDYY
MYEIAICINALCFELKGKKFSINKHKIKSLIKGYESIKKISFKEKNAINVLCRGAALRYL
LTRLYDYSNTPTTALIKIKNPNEYYQKLLTHNSLNSYKDYFPR*
>tcag_1096694651625 /cdnaId=1096694651624 /pepId=1096694651625 /offset=0 /ttable=11 /length=213 /full_length=213 /orientation=0
MAVYTKFSEDDIKEILDNYSIGNLNKFEGIQKGIENTNYFLLVDNKKYILTIYEKRVKEK
DLPFFSDLMTNLHESGFKCPVPIQNKKNLNVTDFRNKKMMIISFIEGKAKDILSPADCKS
VGREAAKMHEITKTFKLKRQNDLSINSWRNIYNSIKDKCGKIHQDLPRVIEDNLKDVEKN
WPTDLPQGIIHADLFNDNIFFESDKFSGIIDFY
>tcag_1096694533331 /cdnaId=1096694533330 /pepId=1096694533331 /offset=0 /ttable=11 /length=239 /full_length=239 /orientation=0
MAVYTKLEENDISEILEDYSIGKLEKFDPIEEGVENTNYKILVNKKKYILTIYEKRVDQK
DLPFFCNLTTELHKRNFRCPLPIKNKKNQMISDFLNKKLTILSFIEGESKISLNENESYK
VGFETSRFHTITDDLNLYRKNSLSVESWQKIFEEIKLIYKNKNDPKLKFIEDNLNKIKNN
WPKNLPKGIIHGDIFIDNIIFQDDNVNGIIDYTFACNYFLALDIAICLNALCFDKIGR*
>tcag_1096681710069 /cdnaId=1096681710068 /pepId=1096681710069 /offset=0 /ttable=11 /length=226 /full_length=226 /orientation=0
MAVHTQLKKKEIINILSNYNLGELMRFSGIKDGIENTNYKIETNKNKYILTIFEKRVKKS
NLPFFLNLMKLSNENGIKCPQPIFDKKGNLINQIKSKSFSFFTFLDGQSKKKWSSKTCFN
LGKTLAEFHQVNEKTNFNIKNDFGLLYWESLFIKIKKKINKNESSLINEEINFLKNSWPK
DLPRGVIHADLFPDNIFFKNSSISGILDFYFSCNDFLIYDLAIVIN
>tcag_1096679171609 /cdnaId=1096679171608 /pepId=1096679171609 /offset=0 /ttable=11 /length=225 /full_length=225 /orientation=0
MAVFTKLNMIEVEDFLQNYSIGKLEDYSEIVDGIENTNYKIVCDETPYILTIFEKRVKEE
DLPFFINLKLFLNENNFKCPQPIKNKEGRIINSIKNKSAIIISFINGEKIDIPNIINCNE
VGKMVGNLHNLTVNFHQKRDNSLGIKEWRKLFNKCENNKEKQFIQIITELRKEIEFLEKS
LPKNLPSGIIHADLFKDNIFFKGDKVEGVIDFYFSCFYFFLYDLS
>tcag_1096682498123 /cdnaId=1096682498122 /pepId=1096682498123 /offset=0 /ttable=11 /length=265 /full_length=265 /orientation=0
IMSVFTKVSLDEASQWVKQYYSIGKVVNLRGIQSGIENTNFFLDTDHGVFVLTLFEKLTA
TELPFYLNLMAHLSSHGVLVPTPIKKLDNQFLGELNGKPAVIVSCIPGSPTTTPTGDQVH
LVGEKLAHMHLAGQSFEGHLKNLRGSSWWFEAAQDIYKFLNEEDAHLLRTEIACQAEFVS
DAIPHGAIHADLFRDNVLFDGSRVGGFIDLYFACIDAWVYDVAITANDWCIRFDGSLDNN
KLQSLLSGYTVFVSSRLRRKKYGQ*
>tcag_1096667060373 /cdnaId=1096667060372 /pepId=1096667060373 /offset=0 /ttable=11 /length=216 /full_length=216 /orientation=0
MAVYTKINSKDLQSISRDYKLGKIIKSEGIKKGIENTNYLLKTNKKKFILTIFEKRVQKK
DLPFFMNLMEKLNQKKIICPKPLKNNDGKHLSRIQNKPSSIVTFLKGKDKATLNYKNCFD
IGKNIAKFHKVGTRIKLYRQNSMSINKLGSLLKRIKFKSNKIAPKLKPTLNVCLKDIKSQ
WPKNLPNGIIHGDLFIDNIFFNKNKFSGFIDFLFSS
>tcag_1096674075519 /cdnaId=1096674075518 /pepId=1096674075519 /offset=0 /ttable=11 /length=211 /full_length=211 /orientation=0
IKLKMAVYTKINQKEINIINKNFNIDKVKSFKGIKQGIENTNYLLKSKKKKYILTIFEKR
VLQKEIPFFMKLMDNLNNSKINCPKPLKTKENKYLIKLKNKTACIVSFLEGKDKKILNIN
DCYAIGKTIARMHLVTNKMKLNRKNSMSIRNLKPLLESIKFKSKKFSNLKVFLKNNLKDI
NKNWPKQLPKGIIHGDLFIDNIFFKKNKLXX
>tcag_1096678739317 /cdnaId=1096678739316 /pepId=1096678739317 /offset=0 /ttable=11 /length=208 /full_length=208 /orientation=0
MAVYTKIVNKDISYINKKFEIEKIINFKGIKKGIENTNYLLRSKNKKFILTIFEKRVLKK
EIPFFMKLMDQLSDLDINCPKPLKNKNGKFLIKLKNKTACIVTFLDGKDKKKLNYKNCYE
IGKAIAQMHLSTKKLKLYRVNSMSPVKLNPLLKKIKFRSREFKNLEKFLKINFQSIKKNW
PKQLPKGIIHGDLFIDNIFFKNNKLSGI
>tcag_1096671858133 /cdnaId=1096671858132 /pepId=1096671858133 /offset=0 /ttable=11 /length=221 /full_length=221 /orientation=0
MAVYTHLSHEEINKFLEEYKIGHLLNFSEIAEGVENSNFLITTSIDKYILTLYEKRVNPN
DLPFFLNLLTHLSSAGLSCPLPVEGIDGNALRTLGGRPAAIVTFLEGTWPRHSNTHHCKA
LGSAMAMMHEFGQTFKQTRTNALTLPSWRPLLESCRLPEREIYINLFNELNQELNWLENN
WPKNLPSGIIHADLFPDNVFFTKSDLSGIIDFYFACNDFFX
>tcag_1096675054549 /cdnaId=1096675054548 /pepId=1096675054549 /offset=0 /ttable=11 /length=141 /full_length=141 /orientation=0
IKKKWPKNLPYGIIHGDLFIDNIFFKNNKLSGIIDFYFAANDYFMYEIAICVNALCFDKH
KNKFILNKNKVRNLIKGYEKVKKISIKEKNSLNILCRGAALRYFLTRLYDYTNTPKTAFI
KIKDPREYFQKLILHNNLKNY
>tcag_1096681826113 /cdnaId=1096681826112 /pepId=1096681826113 /offset=0 /ttable=11 /length=206 /full_length=206 /orientation=0
MAVYTKINQRDIDIINSKFNIEKILTFQGITKGIENTNYILNSKNKKFILTIFEKRVLPK
EIPFFMKLMDHLNDSKINCPRPLKTKDKNYLIKLKNKTACIVTFLKGKDKKKVNESDCYA
IGKTIAKMHLVTKKIKLTRKNSMGIRYLKPLLQSIKFKSNKRSNLKKFLFNNFNDIKKNW
PKKLPSGIIHGDLFIDNIFFNKNNLS
>tcag_1096667101063 /cdnaId=1096667101062 /pepId=1096667101063 /offset=0 /ttable=11 /length=155 /full_length=155 /orientation=0
ILNICLKDIKNQWPKKLPSGIIHGDLFIDNIFFNKNKFSGFIDFYFSSNDYLMYEIAICI
NALCFDKKSDSFVMNNKKIKHLIDGYETIRTISKKERDSLNILCRGAALRYLLTRIYDYF
NTPKTALIQIKEPNEYFQKLIIHNNLNTYKDYYK*
>tcag_1096683116259 /cdnaId=1096683116258 /pepId=1096683116259 /offset=0 /ttable=11 /length=233 /full_length=233 /orientation=0
ILKYLKNLKKQFKMAVFTKISKSEIEFFLKDYAIGNLVSFEGIVKGTENTNYKVVTTKDN
YILTLLEKRVEPEELPFFMGLQKELAANGFACPLPIKNKENSVINKLKNKNAVIISFLQG
ENLSTVNTEHCRELGKKIAEFTNITKTLNLSRSNSLGYDAWVNIYDSFKNVEDSTYEEYL
QILDKELIFLKNNWPINLPKAIIHADLFIDNVLFTNNKISGVIDFYFSCNDFI
>tcag_1096666213331 /cdnaId=1096666213330 /pepId=1096666213331 /offset=0 /ttable=11 /length=222 /full_length=222 /orientation=0
MAVFTKVLKEDIENFIKNYSIGHLISFEGIVEGIENTNYKITTSNHHYILTIFEKRVNPE
ELPFFMNLQKELVAHGFDCPLPIENNNGSIINTIQNKSAVIISFLEGKQLQSILPSHCQE
VGSMIARFTNITKTSKLKRKNGLNLESWEAIVKKCKESNDKSYDHYFNKLEHELVFLKNN
WPSNLPTAIIHADLFQDNIFFIKDKISRVIDFYFSCEDFIXX
>tcag_1096687899833 /cdnaId=1096687899832 /pepId=1096687899833 /offset=0 /ttable=11 /length=164 /full_length=164 /orientation=0
SSKKIKLFRKNSMNIKNLNPLLKSIKFKSKKFINLEKFLKSNFREIKNKWPKKLPNGIIH
GDLFIDNIFFKKDKISGIIDFYFAANDYFMYEIAICINALCFDKKKSQFKLNKKKVKNLI
RGYEGIKKISVIEKKSLNILCRAAAMRYSLTRLYDYTNTPKTXX
>tcag_1096699421229 /cdnaId=1096699421228 /pepId=1096699421229 /offset=0 /ttable=11 /length=222 /full_length=222 /orientation=0
IKKLNMAVSTKLDEKEINDFIKLYNIGNLEKYDGIIEGIENTNYKIVCGGNPYILTIFEK
RVNEEDLPFFINLKLYLSSNDFKCPQPIKNKSGEIVNPIKNKKAVIISFIEGSKIDLPDE
DECKEVGRMIGELHNLTVNFKQKRENSLGIKEWKILFDKCQKKNDERFDEIIIDLENEIK
FLEKSWPSNLPSGIIHADLFKDNIFFKDKKIVGIIDFYFSCY
>tcag_1096695502989 /cdnaId=1096695502988 /pepId=1096695502989 /offset=0 /ttable=11 /length=225 /full_length=225 /orientation=0
INISNKPSAIIQKLDGKSILDTNESHCESVGELLSEFHQKSLNFRPSLVNQRDITWKIET
IKKLNGLISKKQSEIIDISLELDKQLLEEKLPKGKIHADLFRDNVLFNNNCISGMIDFYY
SCDGILLYDIAVVANDWCTASDGSINKKKLENLLIGYEKNRKIEGKERECFPIALVSAGL
RFYLSRLHDLHFPKIGEMTHIKDPSFFENILLKNLSSMDKLNRR*
>tcag_1096672308629 /cdnaId=1096672308628 /pepId=1096672308629 /offset=0 /ttable=11 /length=208 /full_length=208 /orientation=0
IKLKMAVYTKINQKEINIINKNFNINKVISFKGIKQGIENTNYLLKSKNKKYILTIFEKR
VLQKEIPFFMKLMDNLNNSKINCPKPLKTRNNKYLIKLKNKTACIVSFLEGEDKKILNIN
DCYTVGKTIARMHVVTNKMKLNRKNSMGIKNLKPLLESIKFKSKKFSNLKVFLKNNLKDI
NRYWPKQLPKGVIHGDLFIDNIFFKKXX
>tcag_1096684334705 /cdnaId=1096684334704 /pepId=1096684334705 /offset=0 /ttable=11 /length=209 /full_length=209 /orientation=0
MAVYTKINKKDIVSINDQFQIEKIIHFEGIKKGIENTNYLLKTKKNKFILTIFEKRVSNK
EIPFFMKLMEILNNSNINCPKPLKNKNGSHLIKLKNKTACIVTFINGKDKIKLNLKNCFE
VGKVIANIHKITKNIKISRKNSMGIKKLEPLLKSIKFKSKKFSNLQKFLTNNLKEIKKNW
PSKLPRGIIHGDLFIDNIFFNRDKLSGVM
>tcag_1096688579319 /cdnaId=1096688579318 /pepId=1096688579319 /offset=0 /ttable=11 /length=173 /full_length=173 /orientation=0
LKDWKNIYKKCLNNKSKEFKETMYLLKNEIDYLENYWPTNIPCGVIHADLFRDNIFFKNE
QISGVIDFYFSCYYFYVYDIAIVINDWCFSENGKKFNKQNCLTILEEYQKLRKLSDLEKI
SLNILLRAAAVRILSTRVHDYIFHPPNAVVVKKDPFEYLNILKWHQQNEILV*
>tcag_1096695773187 /cdnaId=1096695773186 /pepId=1096695773187 /offset=0 /ttable=11 /length=143 /full_length=143 /orientation=0
NWPTGLPEGVIHADLFPNNVLFIGDKLTGLIDFYFACEDILAYDLGICLNSWCFEADGSF
NLTKSRAMLKAYDQVRPLSEAEFKAIPVLAAGSAMRFFLTRLYDWIHTPTDALVSPKDPM
EYWSILRFHQSVSGTAAYGIDV*
>tcag_1096673411517 /cdnaId=1096673411516 /pepId=1096673411517 /offset=0 /ttable=11 /length=174 /full_length=174 /orientation=0
NYDSWVKIFGSFKNINDNSYEEYFAVLNEELIFLKNNWPNNLPKAIIHADLFVDNVLFKN
NKISGIIDFYFSCNDFIAYELALTANDWCFNTDGTFNLDNFNSLILGYNNISSLNSEEKA
SMNVLFRGAAVRILVTRLYDKIFHPNEGLNELKDPEEYLKILKWHQENKHFVL*
>tcag_1096701176279 /cdnaId=1096701176278 /pepId=1096701176279 /offset=0 /ttable=11 /length=221 /full_length=221 /orientation=0
IKMAVFTKLAKKEIEEFIDQYSIGHLESFNEIIEGIENTNYKIICDGTPYILTVFEKRVN
TNDLPFFMDLKLFLNKNDFKCPKPIINKFGAAINTIKNKSAVIISFIEGKKINFPNVQEC
TEIGKIVGSLHKITSKYNLKRENSLGINEWKKIYKKCEDVENKFEGLFRDLKNEIIFIED
SWPESLPSGIIHADLFKDNVFFEHGKITGVIDFYFSCYHFF
>tcag_1096681646195 /cdnaId=1096681646194 /pepId=1096681646195 /offset=0 /ttable=11 /length=243 /full_length=243 /orientation=0
IIKIVFKLAVYTKLNEKEIQSIINDYPIGDLVQFKGIQEGIENTNYFIRTKKGKFILTIF
ENRVDSKEIPFFINLMKFLNKNDFISPKPIENNEGKILNKFNTKKFILVNFLEGKPKVNI
TDNDCYLIGDLIGNLQNKSRYCDLIRKNSLSLEDCKKIFQDCKNSISEKEIDNLSNGLCD
LIEDSLKDCLEKWPSHLPKGIIHGDLFPDNVFFLNNKVSGVIDFYFSCVDIKIYEIAIVI
NAW
>tcag_1096666910901 /cdnaId=1096666910900 /pepId=1096666910901 /offset=0 /ttable=11 /length=159 /full_length=159 /orientation=0
IDLDILNEVQKSYNFCRDHWPNNLPVGFIHADMFPDNVFFIKNKISGLIDFYFSCIDLLA
YDLAIAINAWCFDQNHIFNREKFNSLIDGYQSVRNLSEKEIIYLPILCQASALRFLLTRM
YDWAHTPQDAIVIPKKPDEYLKKLRFHKEIKTTSDYGI*
>tcag_1096667488929 /cdnaId=1096667488928 /pepId=1096667488929 /offset=0 /ttable=11 /length=209 /full_length=209 /orientation=0
IAERTQLMAVYTKLNQNKIEEILSNYSLGKLDSFKGIEEGIENTNYFLMINKKKFILTIY
EKRVKSADLPFFSDLMSSLNKASFKCPAPISNNNNETITNFGGKKLMIVSFLEGKAKQNL
SPANCKSIGSEIAKMHDLTKNLKLKRQNDLSVNSWRKLFNSVKDRCENIHKDLPRLIEEN
LNDVEKNWPKNLPKGIIHADLFHDNIFFN
>tcag_1096671293273 /cdnaId=1096671293272 /pepId=1096671293273 /offset=0 /ttable=11 /length=212 /full_length=212 /orientation=0
IAERAQLMAVYTKLNQKKIEEILSNYSLGKLDSFKGIEEGIENTNYFLSVNKKKFILTVY
EKRVKSSDLPFFSDLMSSLNKAKFKCPAPIRNNNNETITNYEGKKLMIVSFLEGRAKQNL
SPANCKTIGSEIAKMHELTKNLKLNRQNDLSINSWRKLFNSVKDKCENIHKDLPKLIEEN
LNDVEKNWPKNLPKGIIHADLFHDNIFFYSR*
>tcag_1096692635441 /cdnaId=1096692635440 /pepId=1096692635441 /offset=0 /ttable=11 /length=167 /full_length=167 /orientation=0
IYANCKNIKDKSYEEYFKILDKELIFLKNNWPINLPTAIIHADLFIDNILFVNNKISGII
DFYFSCKDFIAYELALTANAWCFNKDGKFNHDNFKALIKGFNQSSFLNSEEKASMNVLLR
GAAVRILVTRLYDKIFHPHDALVELKNPKEYLNILKWHQENNIKDL*
>tcag_1096689662537 /cdnaId=1096689662536 /pepId=1096689662537 /offset=0 /ttable=11 /length=209 /full_length=209 /orientation=0
IKLMAVYTKLSEENLKDILSNYNLGKLDNFKGIEEGIENTNYFLSINKKKYILTVYEKRV
KTKDLPFFSELMTTLNKSNFKCPVPITNNNKQVITEFNNKKLMIVTFLEGKAKSNLSPDN
CKSVGIEVAKMHEITKNFNIKRKNDLSINSWRNLFDSVKGQCSKIHIDLPRLIEENLKDV
EKNWPKNLPQGIIHADLFHDNIFFEKEXX
>tcag_1096674210705 /cdnaId=1096674210704 /pepId=1096674210705 /offset=0 /ttable=11 /length=235 /full_length=235 /orientation=0
IINSAINAILAVYTSISQDDLNQFLSLYNMEDVNSFEGIRNGVSNSNYLLFGKNNKYILT
IFEEMTNDRDLPYFFQLMNHLNSKNIMCPRIIKDKTNNFSNIIKGKQAAISSFLEGQSIE
HIKPSHCAELGTMVAKFHNASNELEIYRENDLGINKLEAIIGSIDKISERLSPSVIDVIH
SENDYLKNISFDIPSGIIHADLFPDNIFFNENKLSGIIDFYFACNDFYAYEIAXX
>tcag_1096699110863 /cdnaId=1096699110862 /pepId=1096699110863 /offset=0 /ttable=11 /length=224 /full_length=224 /orientation=0
MAVYTDLTDEQLADLLSDYDIGNVLSLKGIAEGVENSNFLLTTEREGRPEKFILTLYEKR
VNPKDLPFFINLMTHLAESGLPCPVPVKRKDGSTLSNIAGRPAAIISFLEGLSLRRPEAV
HCHALGASMAEMHLAAQQFGMTRANNLSIDAWPELYETSRHNADTLHAGLTELIDGELVR
LKEHWPNADAALPRGIIHADLFADNVFFIGDKLSGIIDFYFACS
>tcag_1096677363453 /cdnaId=1096677363452 /pepId=1096677363453 /offset=0 /ttable=11 /length=150 /full_length=150 /orientation=0
LYKIENNWPKDIPSGIIHADLFSDNIFFKNNKLTGIIDFYFSCYDFYAFEIAICLNALCF
VGQKENLSFNVTKAKKYIDGYSSIRKLSEKEKESLKILCQGAALRFLLTRVFDYLNLIDG
AIVKIKDPIEYLKRLEFHDSVKNYQDYFF*
>tcag_1096669904683 /cdnaId=1096669904682 /pepId=1096669904683 /offset=0 /ttable=11 /length=246 /full_length=246 /orientation=0
ELTLQEMQDFTRQFNFGGLKSFTGADTGVENTTYFVSFNQTETVLQIFEEQGFDEIPFFI
ELNLRLSDDGIPVALPIANREGTRLFAIKNKPAALFSRVVGSTIAPITPNACHQIGEALG
KMHSATQKYINLKRENHRWNKWWEGNVKRVIDIVPPKYRDILSDQINRSHAFASDAARLP
QGIIHGDLFCDNALFYNGSLAGIIDFYNACNGSLLFDLAIAINDWCSDQSSRLDPLKTEA
LMRGYN
>tcag_1096674890347 /cdnaId=1096674890346 /pepId=1096674890347 /offset=0 /ttable=11 /length=217 /full_length=217 /orientation=0
IMAVYTHISKDEIVDFLQNYKIKKLEKFEGILEGVENSNYKIITSTEKYILTIFEKRVNS
KDLPFFINLKNHLVLKNFYCPKPVVNNFGKSINYIKNKPCVLTSYLEGKKLEDVNNDHCY
QVGSSLSLLHQKTQDFHEFRKNSMDYNQWNKIFLKCKKVSNNNFNDLLDLIKNELSYLKK
NWPKSLPKGIVHADLFKDNVFFTNNKISGFIDFYFAM
>tcag_1096667678623 /cdnaId=1096667678622 /pepId=1096667678623 /offset=0 /ttable=11 /length=176 /full_length=176 /orientation=0
INLNSLIQTLKNFDDNIDAQVIDLINEEYTFLSGNLGHSLPSGIIHADLFPDNIFFEGNE
VTGIIDFYFACTDYYAYEIAICLNAWCFETNNYEFNPTKAKHLLGSYNQLREFSEEEKKA
LPLLTRASSLRYLLTRLIDYYSHDDNELILKKDPNEYLTKLQFHQSVKKVGEYGL*
>tcag_1096683827175 /cdnaId=1096683827174 /pepId=1096683827175 /offset=0 /ttable=11 /length=207 /full_length=207 /orientation=0
MAVYTKFEKNNIEEILSNYEIGKLNSFNGIKEGIENTNYFLLADNKKYILTVYEKRIKSE
DLPFFSELMTNLNKASVKCPVPIINKKKESITEYKGKKLMIVTYLEGKAKKILTPQNCKA
VGIEVAKMHEITKNFKIKRSNDLSINSWRKLFNSVKSDCSKIHKDLPKLIETNLADVEKN
WPNNLPKGIIHADLFNDNIFFNNNKFS
>tcag_1096690369955 /cdnaId=1096690369954 /pepId=1096690369955 /offset=0 /ttable=11 /length=201 /full_length=201 /orientation=0
MAVYTKINKKDIVSINDQFEMERITHFKGIKKGIENTNYLLKTKKNKFILTIFEKRVSDK
EIPFFMKLMDLLNNSNINCPKPLKSKNGSHLIKIKNKKACIVSFINGKDKIKLNLKNCYE
VGKIIANIHQITKKIKISRKNSMGIKELGPLLKSIKFKSKKFSNLQKFLTNNLKEIKKNW
PSKLPQGIIHGDLFIDNIFF*
>tcag_1096674816939 /cdnaId=1096674816938 /pepId=1096674816939 /offset=0 /ttable=11 /length=204 /full_length=204 /orientation=0
MAVYTKLEKEEINSVLLNYKLGKLKRFEGIKDGIENTNYFIETEKGKYILTIYERRVKEN
DLPFFSNLMVELSKNGFICPKPIPNKENNYISNINNKKFMIVSFLDGKSKNNLSPLECKI
VGNQIARLHQITKNFKFIRKNDLSIRSWRSIFAQVKDKCNKIHPELPKLIEANLISIEKE
WPKNLPSGIIHADLFSDNIFFKN*
>tcag_1096669396989 /cdnaId=1096669396988 /pepId=1096669396989 /offset=0 /ttable=11 /length=201 /full_length=201 /orientation=0
MAVYTKITHKDISYINKKFKIEKIKSFKGIKQGIENTNYLLRSKNNKFILTIFEKRVLKK
EIPFFMKLMDQLSDLKISCPKPLKNKNGKFLIKLKNKTACIVTFLNGKDKKKLNHKNCHE
IGKAIAQMHLSTKKINLYRGNSMGVVKLKPLLNKIKFKSRDFKNLEKFLRTNFQDIKKKW
PKKLPKGIIHGDLFIDNIFXX
>tcag_1096670754589 /cdnaId=1096670754588 /pepId=1096670754589 /offset=0 /ttable=11 /length=170 /full_length=170 /orientation=0
IKNKNKIDKFEKNLYKKIEDKIIIIRKKWPKNLPSGVIHADLFPDNVLFKDNKVSGLIDF
YFSCTDYFIYDLCICINAWCFNYRNEFQIDLFRNLLKGYQSIRKLEEEEINAIPFLCHAS
SLRFLLTRIDNWKNKNDLDIVNYQDPMEFLKRLEFHELNENLGNYNLNE*
>tcag_1096669979133 /cdnaId=1096669979132 /pepId=1096669979133 /offset=0 /ttable=11 /length=163 /full_length=163 /orientation=0
IKLRNKSACVVSFLEGRDKKLLKASDCLAIGKSIARMHLITKKIKLNRKNSMGISNLEPL
LKSIKFKSKEKSNFKIFLKNNLKNIRKNWPKKLPKGIIHGDLFIDNIFFKKNKLSGIIDF
YFAANDYFMYEIAICINSLCFDSKNKKFIMNKQKVKSLIKGYX
>tcag_1096698886851 /cdnaId=1096698886850 /pepId=1096698886851 /offset=0 /ttable=11 /length=213 /full_length=213 /orientation=0
MAVFTKISKKEIEIFLKNYSIGNLISFEGIVKGTENTNFKIITSKNKYILTIFEKRVQPE
DLPFFMNLQQELAAQGFKCPLPIKDNKSSIINKLKNKDALIISFLDGENLSEIIPEHCQE
LGSKIGEFTNITKKSKLSRVNSLSYENWVKIYESCKNIDDNTYREYFKVLDKELIFLKNN
WPINLPRAIIHADLFIDNVLFINNKISGIIDFY
>tcag_1096670363429 /cdnaId=1096670363428 /pepId=1096670363429 /offset=0 /ttable=11 /length=139 /full_length=139 /orientation=0
QLPAGHIHADLFPNNALFVGDKLTGIIDFYFACNDLYSYDLGVCLNSWCFDKDGSFNISK
SAHLLRSYQAIRPLTEDEKQNLHVLCSGAAMRFFLTRLYDWINTPSDAMVKPLDPLEFWT
RLRFHQKVTGPGDYGLWS*
>tcag_1096693174273 /cdnaId=1096693174272 /pepId=1096693174273 /offset=0 /ttable=11 /length=155 /full_length=155 /orientation=0
MKNIQNSFEFVSKFWPSDLPKGFIHGDFFPDNVFFINDKITGVIDFYFSCTDILAYDLAI
AINAWCFDKQYNFQDKKYQALLKGYNSKRKLSKDEEFFLPLLCQAASLRFLLTRLFDWVN
TPIEANVVLKNPEEYIIKHNHFKKLVKNIKYVEN*
>tcag_1096673384527 /cdnaId=1096673384526 /pepId=1096673384527 /offset=0 /ttable=11 /length=204 /full_length=204 /orientation=0
MAIYTKLNKEQVNNILLNYKLGNLKKFEGIKEGIENTNYFIETEKGKYILTIYEKRVNKS
DLPFFSKLMLETSKKNFICPKPISNKDNNYISDLNDKKFMIVSFLDGKSKNNLSPSECKT
VGVEIAKFHEITKNFNFKRENDLSIKSWRRIFTQVKDKCNKIHPDLPKLIEANLINIEKE
WPKNLPSGIIHADLFNDNIFFKI*
>tcag_1096666870133 /cdnaId=1096666870132 /pepId=1096666870133 /offset=0 /ttable=11 /length=154 /full_length=154 /orientation=0
IVSFLKGKDKNKLNLKNCFEVGKIIAQMHLVTKNINLSRKNSMGIKNLDPLLKSIKFRSN
KFSNLEKFLVNNLKEIKKNWPKKLPKGIIHGDLFIDNIFFKKNKLSGIIDFYFAANDYFM
YEIAICINALCFDNKKSKFKINKQKIKSLIKGYE
>tcag_1096692135625 /cdnaId=1096692135624 /pepId=1096692135625 /offset=0 /ttable=11 /length=184 /full_length=184 /orientation=0
RENDLNYRSWLQLFSKGIARNDLYKKSLLNEIEQIIKETVDDWPSDLENGHIHADLFPNN
VFFTNNKLSGIIDFYFACYDILVYDIAICINSWCFNENGKFSQSNLEALLLGYSELKKLR
DNEKENLLLLTKGAAIRFFLTRLFDWYNTPSDANVKKLNPNEYLDKVLFFNKINNLDFVK
WIQ*
>tcag_1096670917259 /cdnaId=1096670917258 /pepId=1096670917259 /offset=0 /ttable=11 /length=212 /full_length=212 /orientation=0
MAVFTKLEKEDIENFLKNYSIGNLISFEGIIEGIENTNYKITTSNHEYILTIFEKRVNPL
DLPFFMKLQRDLVTHGLDCPLPIENNNGSAINNLKDKSAVIISYIEGKQLNSILPHHCEE
VGSMIARFTNITKSSKLIRKNSMGINSWEKIFLKCKEKENKVYIKYLEVIEKELFFLKNN
WPKNLPEAIIHADLFKDNIFFREDKISGVIDF
>tcag_1096691657185 /cdnaId=1096691657184 /pepId=1096691657185 /offset=0 /ttable=11 /length=201 /full_length=201 /orientation=0
IKLMAVYTKFNQKNIEEILSNYNLGNLNSFKGIEEGIENTNYYLSIDKNKFILTVYEKRV
KSKDLPFFSELMTLLNKANFKCPIPILNNQKESLTNYNGKKLMIVSFLEGKAKQNLSPAN
CKSLGSEVAKMHNITKNFKLKRKNDLSVKSWRNLFNSIKDKCSHIHKDLPKLIEENLNDI
EKNWPENLPKGIIHADLFHD*
>tcag_1096690253639 /cdnaId=1096690253638 /pepId=1096690253639 /offset=0 /ttable=11 /length=190 /full_length=190 /orientation=0
NQKKIEEILSNYSLGELDSFKGIEEGIENTNYFLSVNKKKFILTIYEKRVKSADLPFFSN
LMSSLNKASFKCPAPISNNNNETITNFEGKRLMIVSFLEGKAKQNLSPTNCKSIGSEIAK
MHELTKNLKLNRQNDLSVNSWRKLFNSVKDKCENIHKDLPRLIEENLNDVEKSWPKNLPK
GIIHADLFHD
>tcag_1096669236593 /cdnaId=1096669236592 /pepId=1096669236593 /offset=0 /ttable=11 /length=140 /full_length=140 /orientation=0
HADLFPNNVLFVGDKLTGLIDFYFACEDILAYDIGICLNSWCFEADGSFNMTKSRALIQG
YESVRHLSTAEKQAIPVLAAGSAMRFFLTRLYDWIHTPKDALVSPKDPMEYWAILRFHQS
VSGVSAYGLDLSSPDGEIR*
>tcag_1096671093321 /cdnaId=1096671093320 /pepId=1096671093321 /offset=0 /ttable=11 /length=149 /full_length=149 /orientation=0
EDSLKDCLEKWPSHLPKGIIHGDLFPDNVFFLNNKVSGVIDFYFSCVDIKIYEIAIVINA
WCFDQHNTLNIEKVKNLMKGFTLHNNLTKDEIFSLNILAKGASLRFLITRLFDWYNTPEN
SYVKRKDPQEYIDKLLYFNSNRLDFLYD*
>tcag_1096674894071 /cdnaId=1096674894070 /pepId=1096674894071 /offset=0 /ttable=11 /length=225 /full_length=225 /orientation=0
MAVHTKLSLANIHKILKDYQLGKLIKFTGIKEGIENTNYLLKTINNNFVITIFEKRVDTK
QIPFYFEVMTNSHSKGIDCPIPVKDKNGELVNKIKNKKMAIFEFLEGNSKKKWDKNDCFM
VGEKLAQFHLANINNKLKARNNFSLNFWKKIYFNCLDKFNSVIPDSLGIIRDEINYISLN
WPRNLPEGVIHADLFPDNVFFKKKKISGFLDFYFSCCDFLSYDXX
>tcag_1096689821477 /cdnaId=1096689821476 /pepId=1096689821477 /offset=0 /ttable=11 /length=300 /full_length=300 /orientation=0
INYNKIFCTFFLEIHINLDIVCSLKVIYHKYMSVYTILKNKHIKEILSLYNIGSLKSFDG
ISDGITNTNYFLNTDKGKYVITIFEDIKKTKVTKYLKLMNFFSKKGLCAPEIMITKSGDV
LTTVEKKPCSIMQKLSGKTVNESNSMLCKSLGEVIGTFHNFSQQYQGMISNSRDIKWIEK
TSKKIENHLQPNQLNLIKRCSKVFKKIFSSNLPCGVIHSDLFRDNVLARNNKITGIIDYY
YSFNGPLIYELAVIANDWCVNKNGSINAIKYHSFISSYNSVRAITKKEMKQMNNAMIAXX
>tcag_1096666452003 /cdnaId=1096666452002 /pepId=1096666452003 /offset=0 /ttable=11 /length=197 /full_length=197 /orientation=0
MAVYTKINKKDIVSINDQFEMERITHFKGIKKGIENTNYLLKTKKNKFILTIFEKRVSDK
EIPFFMKLMELLNNSNINCPKPLKSKNDSHLIKIKNKKACIVSFINGKDKIKLNLNNCYE
VGKVIANIHQITKKIKISRKNSMGIKELGPLLKSIKFKSKKFSNLQKFLTNNLKEIKKNW
PSKLPQGIIHGDLFIDN
>tcag_1096668367307 /cdnaId=1096668367306 /pepId=1096668367307 /offset=0 /ttable=11 /length=213 /full_length=213 /orientation=0
MAVFTKLKKIDVENFLNSYEIGKLDSFEEIVEGIENTNYKIICESKNYILTIFEKRVDER
DLPFFIDLKFHLNKNEFLCPRPIFDKNKNVINELMGKKAIIVTFLEGVKIKDPTETECLA
IGEMIGKLHVLTRSFKNKRANSLDKVEWGKIFNKCKISSDTKFKEIFDVLSEELKTINAK
WPKNLPSGIIHADLFYDNIFFNNNKISGIIDFX
>tcag_1096698510513 /cdnaId=1096698510512 /pepId=1096698510513 /offset=0 /ttable=11 /length=163 /full_length=163 /orientation=0
ENQNEIKFEKLILELKNEINFLEKFWPKSLPSGIIHADLFKDNIFFKNEKITGVIDFYFS
CYHFFLYDICIAINDWCFEENGKVFKYDFFKLVINEYNKKRSITSEEIDSFNIVLRGASV
RILVTRLHDYIFHPKDAIVLKKDPYEYYNILKWHQENKKVDL*
>tcag_1096670773241 /cdnaId=1096670773240 /pepId=1096670773241 /offset=0 /ttable=11 /length=262 /full_length=262 /orientation=0
MSVFTKINKSQLISIIADYDLGKLIEYRGISEGIENSNFKLTTSKENYILTIFERLDFST
VEFYMQLLSDLHAYNLPIANPITSLNNKFVTEFKNKPLALVSFEDGEKILTPTLDECFKT
GVTLAKIHLFSSNYEPFIKNPKDHDWITETLKKVSSMITSNDKELINEFFNSYNSNLELP
SGIIHGDLFRDNILFFDGEINAVIDFYFAGFDYFLFDLSIALNDWAFDEEGNFLKDKESA
FLDGYNSVKPLSEIEKVNFKIX
>tcag_1096669899769 /cdnaId=1096669899768 /pepId=1096669899769 /offset=0 /ttable=11 /length=199 /full_length=199 /orientation=0
MIGSLLAKFHNCGSDFNINLKNTRDIEWCTKSFKKLSSVITVNQSKTISRAIEMQKDLIS
QNLPLGTIHADLFRDNVLFHNNKVSGMIDFYYSCKGYLIYDLAVVVNDWCSDINGKLIID
KYKNMMISYSEQRKININEFKYWQHALVAGALRFYLSRLLDLHYPKIGEITHIKDPSVFE
NILIDRLNNKYETVSDTD*
>tcag_1096687666849 /cdnaId=1096687666848 /pepId=1096687666849 /offset=0 /ttable=11 /length=203 /full_length=203 /orientation=0
IAERTQLMAVYTKLNQKKIEEILSNYSLGELDSFKGIEEGIENTNYFLSVNKKKFILTIY
EKRVKSADLPFFSNLMSSLNKASFKCPAPISNNNNETITNFEGKKLMIVSFLEGKAKQNL
SPTNCKSIGSEIAKMHELTKNLKLNRQNDLSINSWRKLFNSVKDKCENIHKDLPRLIEEN
LNDVEKSWPKNLPKGIIHADLXX
>tcag_1096691530261 /cdnaId=1096691530260 /pepId=1096691530261 /offset=0 /ttable=11 /length=262 /full_length=262 /orientation=0
IAGRHYNISCGKIRSLFYRIMRTSSMSVYTVVEQNDLETFLQNYNVGKLVSFEGISAGIE
NTNYFVNTNLDGKELRFVLTIFEHHSFDELTYFLDIMAFMADHNIPTAHPVATHQRNYLI
ELKSKPAALVERLKGEGVEAPNINQCRVMGKSLAQFHLAGAEFEGHRDNDRALDWMQQTY
DLIQTHLPDDEKSLIQEELANQQLINWSSLPSGVIHADLFCDNALFDGDQLSGIIDLYYA
CNSTFLYDLAVMVNDWCRSHLE
>tcag_1096685230857 /cdnaId=1096685230856 /pepId=1096685230857 /offset=0 /ttable=11 /length=252 /full_length=252 /orientation=0
MAIYTNISQSEAQILFINIGKITKLEGIQEGVENTNYKVTLEDDKKYILTIFEKRTKEED
LPFFNNAMLEFQKKGISCPTAFELDGKNVFKIKNKNCSIYNFLKGRPTKIINKDISISLS
EMMAKMHIIGRESKLSRHNTMLIPSWSYILGKFHNFKEHNFNEELKLVSESIEEMQSQFP
DNLDSSLIHADLFPDNVFFENNKISGIIDFFFSCNDTIIYDLSTLVNSWFFVDKFSEKNC
KLFLNNYLNKIN
>tcag_1096696533593 /cdnaId=1096696533592 /pepId=1096696533593 /offset=0 /ttable=11 /length=175 /full_length=175 /orientation=0
KNNRDLDWMSKMYLNLKNHLSVEDQRIIELEINYHKEFKKDELPEGIIHGDLFQDNVLFF
NDKISGFIDFYYACNEKFIYDIAITINDWCINQDGKINKLMYIDFLKGYQSIRKLVNNEY
EYLNVALRLAALRFWLSRLEDFYNAKEGELTSIKDPSHFKNILIDRQAMNNYVN*
>tcag_1096688173563 /cdnaId=1096688173562 /pepId=1096688173563 /offset=0 /ttable=11 /length=280 /full_length=280 /orientation=0
RDSNYRIVTRLFDEDVKSVLTIIEGENQARTEDVRRAMQHLAHYGLPVPQSRLLKVGVKQ
PKIEGKPTFLMQDLPGQHLTDVSTDHCSALGETLGRLHTTSTALDWDRPALHDSAWMSDT
LATYRKHLSLNHIQLIERVIDDYETLETAGLPRGLIHGDAFKDNVLFDNTHLVGLLDFFH
ISQDLWIMDLAIAINDWCTDSQGCLRNDHAAALLAGYDSSRRLEREERAALAVARAVAAA
RFALTRLETFDGKGFRKDPQEQLQILHQVVAVNIQQGFN*
>tcag_1096692204139 /cdnaId=1096692204138 /pepId=1096692204139 /offset=0 /ttable=11 /length=138 /full_length=138 /orientation=0
YWPTNIPCGVIHADLFRDNIFFKDEKISGVIDFYFACYYFYIYDLAIVINDWCFSENGQY
FNKENCLIILGEYQKLRELSDIEKKSLNILLRAAAVRILCTRMHDYIFHPPDAVVVKKDP
FEYLNILRWHQQNDIFE*
>tcag_1096695992981 /cdnaId=1096695992980 /pepId=1096695992981 /offset=0 /ttable=11 /length=175 /full_length=175 /orientation=0
YEEIKLIYKNKDDFKLKFIEENLNNIKKNWPKNLPKGIIHGDIFIDNIIFQGGSINGIID
YTFACNDFLAFDIAICLNALCFEQTGDNYDFNILNAKNFLKGYIKNRSLENSEIQNMQVL
CQGAAMRFLLTRLFDSINQSDDAIVKVKDPLEYIKKLEYFNNNKDLMSKLFNEI*
>tcag_1096671698603 /cdnaId=1096671698602 /pepId=1096671698603 /offset=0 /ttable=11 /length=163 /full_length=163 /orientation=0
IKSVNLDNKRDLKKFENIIINTVNNWPEYLPKGNIHADLFPNNVFFTNEKISGIIDFYFA
CYDILAYDIAICINSWCFNEKNIFIKDRAHSMISGYSSVKNLTNEEKDNLILLSKGAAIR
FYLTRLFDWYNTPSNSNVSKLNPQEFYNKVLFFNNLKTLGLN*
>tcag_1096674844005 /cdnaId=1096674844004 /pepId=1096674844005 /offset=0 /ttable=11 /length=263 /full_length=263 /orientation=0
MAVFTPLSLEELTPVLEREFAIGQVSDLRGIHGGIENSNFFLDTKLPLSSSNQTQYEYVI
TIFERLSFEQVPYYLELMLHLANKGIPVPKPIATRSGGLAFSIKDKPAAIVSKLQGRPQL
TPTAEHCALVGDALGKMHVAGIDFKLDQPNLRSMPWWKKTVPLVLPHLNENQRALISSEM
EFQTQFFSSSAYSNLPAGPCHCDLFRDNVMFNEGDQAISLGGFFDFYFAGTDKWLFDLAV
TANDWCLQSINTEKTAALHTESM
>tcag_1096688064949 /cdnaId=1096688064948 /pepId=1096688064949 /offset=0 /ttable=11 /length=138 /full_length=138 /orientation=0
DLPKGFIHGDFFPDNVFFVNNKITGVIDFYFSCTDILAYDLAIAINAWCFDKQYNFQDKK
YQALLKGYNSKRKLSKAEEFFLPLLCQAASLRFLLTRLFDWVNTPNEANVVLKNPEEYII
KHKHFKKLVKNIKYVEN*
>tcag_1096683286525 /cdnaId=1096683286524 /pepId=1096683286525 /offset=0 /ttable=11 /length=128 /full_length=128 /orientation=0
LFPNNVLFIGDNLTGVIDFYFACEDILAYDVGICLNSWCFEADGSFNLTKSRSLIRGYQT
VRPLSKAEIAAIPVLAAGSAMRFFLTRLYDWLNTPKDALVSPKDPREYWAILRFHQSVSG
VGAYGFD*
>tcag_1096671217819 /cdnaId=1096671217818 /pepId=1096671217819 /offset=0 /ttable=11 /length=215 /full_length=215 /orientation=0
MAVYTQISIDELNVFLSKYNIDNINEFSGIKGGTSNSNYLLTADNKKFILTIFEERTNQE
NLPFYFDLMNHLNAHDIKCPEVIKDKQGNFSNSIKQKHAVITSFLTGSSLEKIKPIHCSN
LGLTIAKMHNASEKLNIKRENELGFDKLGIIIEKLKTYKKHIDDEKLKFIEDEFLFLSRE
INKELPSGIIHADLFPDNIFFEENNLTGIIDFYFX
>tcag_1096688442765 /cdnaId=1096688442764 /pepId=1096688442765 /offset=0 /ttable=11 /length=154 /full_length=154 /orientation=0
MPHLSAADQTLLSDSMAFQAKLDVANLPSGVIHADLFRDNVLFDGDEIGGLIDFYYACHD
VLAYDLAIAVNDWCVEADGQFDASRLSAMLDAYQAVRPFSAAEQVAWPSLLRTAALRFWL
SRLHDKIFPQAGELTHAKDPDHFKRILTLRTLG*
>tcag_1096671336853 /cdnaId=1096671336852 /pepId=1096671336853 /offset=0 /ttable=11 /length=127 /full_length=127 /orientation=0
FSNLKIFLKNNLKEINNNWPKKLPKGIIHGDLFIDNIFFKKNKLSGIIDFYFAANDYFMY
EIAICINALCFDHKRGKFQINNKKIKNLIKGYESIKKISMKEKKSINILCRGAALRYLLT
RLYDYXX
>tcag_1096694078825 /cdnaId=1096694078824 /pepId=1096694078825 /offset=0 /ttable=11 /length=200 /full_length=200 /orientation=0
IVAVYTDVPEDALEKFIALYDIGGVLSFKGIAEGVENSNFLLHTEGGYFILTLYEKRVKK
EDLPFFIGLMDHLAMRGINCPRPVRMKNGETLGELQGRPAAIVTFLEGMGIARPNAHHCR
EVGEALARLHLAGQDYKTRRVNALSVQGWRPLFDAAKDRADSVTPGLRDATASSLQALEA
EWPKDLPQGVIHADLFTDNV
>tcag_1096679364331 /cdnaId=1096679364330 /pepId=1096679364331 /offset=0 /ttable=11 /length=215 /full_length=215 /orientation=0
ILAVYTNLNKGQITNFLKLYDIGKLISFSGITEGIENSNFHLKTSNGDFILTIFEKRVDI
KDIPFFINSMLHLNKNGYCCPKPVCDKNDEFLQELRGKPTILVNFLEGKSKNNITIEDCN
QVGSSMGLMHFYSKDFKIQRDNSLSIKGWETLIKNCSSAVPARMLDKLQPNLMKDIQDSF
DFLVKFWPHDLPKGFIHGDLFPDNVFFINDKITGV
>tcag_1096676009547 /cdnaId=1096676009546 /pepId=1096676009547 /offset=0 /ttable=11 /length=214 /full_length=214 /orientation=0
MAVHTELSKANINQILENYNLGRLKNYKGIKEGIENTNYFLLTDKKKFIITIFEKRVDLS
QIPFFFEIMHNSKSSGIECPVPLKNKQGNYVSVIKNKKMAVFLFLEGSSKKNWTEDNCFQ
VGQKLANFHFANKNNKLFSKNNFSIKFWQETFIKNSDKINQIIPNALNIIKEEINFLSSN
WPDELPQGIIHADLFPDNVFFQGNTISGFLDFYF
>tcag_1096697066697 /cdnaId=1096697066696 /pepId=1096697066697 /offset=0 /ttable=11 /length=212 /full_length=212 /orientation=0
MAVYTNVDDDALAGFLEAYDLGTVLSFAGIAEGVENSNYLLRTDRAHYILTLYEKRVDSA
DLPFFIEVMQVLAESGLNCPLPVTARDGSILQELQGRPCAIFTFLDGTWSRFPNREKCAE
LGRTLATMHLNCAPVKLRRPNALGPAAWQPLLDSIGPQADIVGDGMHDAIRQRLDSILAA
WPTDLPSGVIHADLFPNNVLFIGDRLTGVIDF
>tcag_1096682586473 /cdnaId=1096682586472 /pepId=1096682586473 /offset=0 /ttable=11 /length=141 /full_length=141 /orientation=0
PSDLENGHIHADLFPNNVFFTNNKLSGIIDFYFACYDILAYDIAICINSWCFNENGKFSQ
SNLKALLLGYSEIKKLRDNEKKNLLLLTKGAAIRFFLTRLFDWYNTPSDANVKKLNPNEY
LDKVLFFNKINNLDFVKWIQ*
>tcag_1096666664959 /cdnaId=1096666664958 /pepId=1096666664959 /offset=0 /ttable=11 /length=237 /full_length=237 /orientation=0
IAMSVYTKITSDEVSKYLEDYSIGQFESLEGISDGIENTNYILKTSKGEYIFTIFENIDI
NKVIQYLKLMNFLNESSFKCAKVHNRKDNQLCGLIQNKPAAIIEKLSGSSISNVNENQCA
EVGGLLANFHILGNNFEDYLKDSRDLTWRKDAYTKLKKVLLPDEKELIEDALVIQQEFND
LALPKGIIHADLFRDNILFDSGKISGMIDFYYSCSGPFIYDLAVVANDWCIDTHGKI
>tcag_1096688034599 /cdnaId=1096688034598 /pepId=1096688034599 /offset=0 /ttable=11 /length=210 /full_length=210 /orientation=0
IMAVYTVVDDLTLAAFLSAYDLGNVLSFAGIAEGVENSNYLLRTDKAHYILTLYEKRVEA
DDLPFFMEVMTHLASKGMSCPLPVAARDGSILQKLMGRPCAVFSFLDGTSSRYPNREKCR
ALGASLAEMHLHASGVTRRRPNALGPQSWQPLIDSVGVRADQIAPSMQAMTQTRLDSILE
AWPKDLPQGVIHADLFPNNVLFMGDHLTGV
>tcag_1096670824141 /cdnaId=1096670824140 /pepId=1096670824141 /offset=0 /ttable=11 /length=134 /full_length=134 /orientation=0
IHGDLFPDNVFFIDGKITGVIDFYFSCTDILTYDLAIAVNAWCFDKKNNFQDKKFQALLN
GYNTRRKLSKDEKFFLPFLCQAAALRFLLTRLFDWVHTPIKANVVPKSPKEYILKHTYFK
KLVKNINYIENLS*
>tcag_1096673560193 /cdnaId=1096673560192 /pepId=1096673560193 /offset=0 /ttable=11 /length=161 /full_length=161 /orientation=0
LLPDEKQLIEDALVVQQEFNDFALPKGIIHADLFRDNILFDSGKISGMIDFYYSCSGPFI
YDLAVVANDWCIDTQGKIVTEKLQKLKESYSSIRELNTDERKFWNHALISASLRFYLSRL
LDLHFPKIGEITHIKDPNVFKNILTNHLANVTLESNDCDN*
>tcag_1096698686709 /cdnaId=1096698686708 /pepId=1096698686709 /offset=0 /ttable=11 /length=176 /full_length=176 /orientation=0
TRDDVWRTKTADLVMSKLSESEQTLLNQEITYLKSASTESLSTTVIHADLFRDNVLFIGD
EVTGIIDFYYAYNGYAIYDLAITVNDWCSSEYTIWDMEKLSSLLVAYQAVRPISEKERNS
WVYVLRLAALRFWLSRLRDKHFPRSGEITHTKNPDTFKAIVEHHSNNQDLLMDVW*
>tcag_1096685087009 /cdnaId=1096685087008 /pepId=1096685087009 /offset=0 /ttable=11 /length=163 /full_length=163 /orientation=0
KVLLSDEKELIEDALVVQQEFNDFALPKGIIHADLFRDNILFDSGKISGMIDFYYSCSGP
FIYDLAVVANDWCIDAHGKIVTEKLRKLKESYSSIRELNTDERKFWNHALVSASLRFYLS
RLLDLHFPKIGEITHIKDPNVFKNILTNHLVNVSPVSNDCDN*
>tcag_1096698522281 /cdnaId=1096698522280 /pepId=1096698522281 /offset=0 /ttable=11 /length=135 /full_length=135 /orientation=0
SSSPLPEGMIHADLFKDNILFDNDQISGMIDFYYACNDKYIYDIAITANDWCINSAGDIQ
DNHMEELIKGYESVRNLENIEVEALPIFLRLAALRFWVSRLYDFFNIRQGKDITTKDPNH
FKSILLKRQALHIK*
>tcag_1096673022919 /cdnaId=1096673022918 /pepId=1096673022919 /offset=0 /ttable=11 /length=265 /full_length=265 /orientation=0
AEWVLTVMPEPPAEAALTVLDLLASARLPVPAPVADLDGRRVGRVDGHPALLTPRLPGRH
PDRPTAAQCRAVGDFLGRMHRLTARLDGPAHPRDLPWLEAGHAAHVRRIGQDVAGLLRTA
LDAIASAQARSDWQRMPTGLVHGDLFRDNAMFDGDVLTGVIDFHHAARAPLAFDLAVAAM
DWCSAPDGRLDGARAQTMIEAYARQRTLTREELWFWPLLLVLACARFLVARLHSPRKPPE
EMAARLADRLARPMYLHPALLPRAA
>tcag_1096687783419 /cdnaId=1096687783418 /pepId=1096687783419 /offset=0 /ttable=11 /length=197 /full_length=197 /orientation=0
HVAGASFALQQPNLRALPWWNDTAPLVLPYLNEAQAALLRHELAYQNHVAATGAYRGLPR
GAVHADLFRDNVLFDGTTLTGVFDFYFAGTDTWLFDLAVCANDWCNGQDGVTPDPIKLQA
MLQAYQATCPFGSAERRLWPAMQRAAALRFWISRLWDFYLPREAALLTPHDPKPLEQRLR
ARVAAAQATYQEAACI*
>tcag_1096676637103 /cdnaId=1096676637102 /pepId=1096676637103 /offset=0 /ttable=11 /length=293 /full_length=293 /orientation=0
GQYGRGKLSHWSAITSGIENSNFLVELTELDDQTRYVLTLIEVADFRRSQEVVDLMTHLK
FYECPLPDIVTSHSNQRLVTFRDNPVTLCTWLPGHHVTNPTLAHCNELGQTLAQFHQVAS
AFRPPTHQPYDTEWLAAAIDKYAAKRSTDERQALHHALFLYEGLLGANLPSGWTHGDVFR
DNVLFLEDGTLNGLLDYFHAGSDPFVMDLAIAINDWCGSMAGGKGEQQSEDSLLHGYQDI
RTLEAEELRALPVARIIAAARLFCSRLSTKDEQGRFRKDPEEYAALLNRLMN*
>tcag_1096666292725 /cdnaId=1096666292724 /pepId=1096666292725 /offset=0 /ttable=11 /length=227 /full_length=227 /orientation=0
MAVFTPVELSDISDWITADFDIGQAVDIRGIHGGIENSNFFLDTEKNGKKQEYVLTIFER
LSAAQLPYYLELMRHLANKGIPVPKPLENKQGQILFTLKDKPAAIVSKLPGISRLAPEAR
HCALVGENLAKMHLAGSDFKHTQENLRSLSWWKKTVPLVLTHLIDSQKELLTTELATQEK
FFASEAYTSLPQGASHCDLFRDNVLFDPQGAGDSSQDQLGGFFDFYF
>tcag_1096675136173 /cdnaId=1096675136172 /pepId=1096675136173 /offset=0 /ttable=11 /length=199 /full_length=199 /orientation=0
IAVYTYIEDTELDALLSRYELGQLLSMAGIAEGVENSNFLLRTDKANFILTLYEKRVDEA
DLPYFLGLMEHLSKTGLQCPVPIKDNTGKVLQSCAGRVAAIVSFLDGTSQKFPNVEKCAE
LGRSLAHFHLESSSFALKRNNSLGPNSWLPLLQSVNSDLADMPENLKEQAENIIHQLTDA
WPAQLPAGHIHADLFPNNA
>tcag_1096678238045 /cdnaId=1096678238044 /pepId=1096678238045 /offset=0 /ttable=11 /length=204 /full_length=204 /orientation=0
MAVYTKVSPDEIDELFQKYNAGNFIKMIEIEEGIENSNYKIITNKNNYILTIYEKRVNEK
DLPYFINLMEHLHRNGINCPQPLSDKSGLKLQNIKKKKSLIVSFLSGNAVKDINTDHCYE
LGRSLANFHIQGLKFDEIRQNDLGYKSWLDLFNKSIKNSKNNKEYNFEKVKKIIVETVNN
WPMDLQKGSIHADLFPDNVFFMAK
>tcag_1096678853081 /cdnaId=1096678853080 /pepId=1096678853081 /offset=0 /ttable=11 /length=198 /full_length=198 /orientation=0
MAVYTHVSEEELDIFLKDYQIGKLVEFQGISEGVENTNYKIITDTGPYILTLYENRVEKK
DIPFFLEYMFYLSSNKINCPLPIKNKDNSLFSELNGKPSSILTFLEGASTNNATPEQAFE
LGSVLAKIHLMSSNLNIKRDNPLDINSYENLISNCYQNAQEFSIDLEKEVIKEYERIKNN
WPSDIPKGIIHADLFPDN
>tcag_1096671649561 /cdnaId=1096671649560 /pepId=1096671649561 /offset=0 /ttable=11 /length=258 /full_length=258 /orientation=0
INDDKIIFIFCLENHLNLDIVCSLKVIYHNYMSVYTNLSAKDVSVLLSKYNIGTLKSFHG
ISDGITNTNYFLNTSKGRYIITIFEDITEIKVKKYLKLMNFFSKNNMCCPEIMLTKSGNI
LSKVKSKPCSIMEKLSGKTVGITNVSLCKSIGTIIGNFHTIGSKYSYKISNSRDIKWVEK
NIANIKNHISKEQLDILNYCSKVYRKIFEMKLPNGMIHSDLFRDNVLAKGDNVTGIIDYY
YSFNGPLIYELAVIINDX
>tcag_1096680269827 /cdnaId=1096680269826 /pepId=1096680269827 /offset=0 /ttable=11 /length=203 /full_length=203 /orientation=0
MAVYTTVDDTALSKFLLAYDIGEVVSFAGIAEGVENSNYLLRTTKADFILTLYEKRVNAD
DLPFFIELMTHLSAAGMSCPLPVAARDSQILHELAGRPCALFSFLDGTFSRFPNRIKCHV
LGACLADLHVKAQGLSRQRANALGPASWTPLLHSIGSDANILAGGMQQAITTRLEQILSD
WPSDLPQGIIHADLFPNNVLLSA
>tcag_1096695551889 /cdnaId=1096695551888 /pepId=1096695551889 /offset=0 /ttable=11 /length=117 /full_length=117 /orientation=0
IFHLGVIHADLFPDNVLFRDGKVSGLIDFYFSCNDYFVYDLCICINAWCFNYKNEFQIDL
FQNLLKGYQSIRKLEEEEINVIPLLCHASSLRFLLTRIDNWKNKNDLDIVNYQDPME
>tcag_1096670264741 /cdnaId=1096670264740 /pepId=1096670264741 /offset=0 /ttable=11 /length=269 /full_length=269 /orientation=0
LSVVARHGRRDIGKKTHRLKPKVQAFKLLRVLLLYLSMHNTALRQDAAMSVYTELNLQDM
QDFTKQFDFGALKSFQGVEAGVENTTYFVSFDQAETVLQIFEEQGFDEIPFFIELNRRLS
EDQVPVATPLANRSGDRLFTIKGKPAALFQRIQGSTISPISVEACGQMGEALGRMHAATQ
RYTDLKRENHRWNQWWESNVERVIDLVPEEHRTTLEQQIIRSREFVDASVSLPQGIIHGD
LFCDNALFHGGQLAGIIDFYNACDGCLLX
>tcag_1096670719259 /cdnaId=1096670719258 /pepId=1096670719259 /offset=0 /ttable=11 /length=196 /full_length=196 /orientation=0
MAVYTHVSEEELDIFLKDYQIGKLVEFQGISEGVENTNYKIITDTGPYILTLYENRVEKK
DIPFFLEYMFHLSSNKINCPLPLKNKDNSLFSELNGKPSSILTFLEGTSTNNVTPEQAFE
LGSVLAKIHLMSSNLNIKRDNPLDINSFENLISNCYQNAQELSIDLEKEVIKEYKRIKNN
WPNDIPKGIIHADLXX
>tcag_1096681391081 /cdnaId=1096681391080 /pepId=1096681391081 /offset=0 /ttable=11 /length=312 /full_length=312 /orientation=0
IDNRCSPSMTYTEVTLEEASDVIKKAGFNNLLSIEKLDGGWANSNYLLLLEDQTKLVLKI
WNEQSLDEVNYLVNITSYLFEAGIPTPNPIEFDNGEFIVMKDGLPWTILPFVDGNWLGND
YESLFSLGVIQAKMHLVKPPKNLKSDFSMGVKLFEKLFIIADAKNDWNDFLIELKSSKSL
LLNLDKLPRGIIHGDLFPDNVIGNNNRVISILDFEEVCNDILAFDLVMTFVGFGWENGEP
ISERWNAILDGYQSIRTLSEEEISALPDLHKLATLSIAAWRYWQFKINMPGTEHESRYLE
MTSRLDKVLPF*
>tcag_1096690582555 /cdnaId=1096690582554 /pepId=1096690582555 /offset=0 /ttable=11 /length=240 /full_length=240 /orientation=0
ISTKGADIHAPECVLLKMHRHNTALEQDRAMSVYTELTFAELETFVAQFDLGALTGFQGV
DAGVENTTYFVSLGRCETVLQIFEEQGFDEIPFFIELNRQLSDDHVPVARPLANRDGERL
FTLKDKPAALFSRLKGTTLVDVTRDACRQIGEALGKMHHHTQDYSHLSRENHRWSPWWRS
NHARVEPFVEEEFKALLADQIDRSESFVRQSTTLPNGIIHGDLFIDNALFDGSELTGVID
>tcag_1096694415935 /cdnaId=1096694415934 /pepId=1096694415935 /offset=0 /ttable=11 /length=206 /full_length=206 /orientation=0
IMSVFTTVTHEQLGAWLKNYSIGTLAGLEGIAAGIENTNYFVTTSQGRYVLTLFEKLAAA
ELPFYLNLMDHLAQRGVPSARPVPGRGGAFLGELNGKPAALISFLPGKDVSAPTAAHCAQ
TGAMLAAIHLAGASYTGRMDNPRGPKWWRSVMPAITPFLNAGDVKLLEAEVRFQDEDPAS
KLPHGVIHADLFRDNVLFDGGPIRA*
>tcag_1096696615861 /cdnaId=1096696615860 /pepId=1096696615861 /offset=0 /ttable=11 /length=143 /full_length=143 /orientation=0
GNLKKNAQVGEGVIHGDLFHDNALFSGQTLTGIIDFYSASMDQLLLDLAIVVNDWCSEAN
GSLDDTKYQALVSAYQKVRPFNAAEKTAWPNFLCAAALRFWLSRLQVAAHNRDNPSQPWE
NKDPNEYKNILLARRAVPATVV*
>tcag_1096687091363 /cdnaId=1096687091362 /pepId=1096687091363 /offset=0 /ttable=11 /length=155 /full_length=155 /orientation=0
SRELLAEEVARFDQLRDTYTNLPMGITHGDLFHDNALFHEDKLTAILDIYNAATAYWLYD
LAIVANDWCLDENLQIDPVREQALLKAYSAIRPFTADEFEVWPQLTRTAAMRFWLSRLEP
WVDAQQGNGGDKTLKDPDEFKKVLMHRIESPSYL*
>tcag_1096692171179 /cdnaId=1096692171178 /pepId=1096692171179 /offset=0 /ttable=11 /length=210 /full_length=210 /orientation=0
IAMSVYTKITSDEVSKYLEDYSLGLFESLEGISDGIENTNYILKTSKGEYIFTIFENIDI
NKVIQYLKLMNFLNESNFKCAKVHNRKDNQLCGSIQNKPAAIIEKLSGSSISNVNENQCA
EVGGLLANFHILGDGFEDYLKDSRDLTWRKDAYTKLKKVLLPDEEELIEDALVVQKEFND
FALPKGIIHADLFRDNILFDSGKISGMIDF
>tcag_1096691342113 /cdnaId=1096691342112 /pepId=1096691342113 /offset=0 /ttable=11 /length=235 /full_length=235 /orientation=0
ISTKGADIHAPECVLLKMHRHNTALEQDRAMSVYTELTFAELETFVAQFDLGALTGFQGV
DAGVENTTYFVSLGRCETVLQIFEEQGFDEIPFFIELNRQLSDDHVPVARPLANRDGERL
FTLKGKPAALFSRLKGTTLVDVTRDACRQIGEALGKMHHHTQDYSHLSRENHRWSPWWRS
NHARVEPFVEEEFKALLADQIDRSESFVRQSTTLPNGIIHGDLFIDNALFDGSEL
>tcag_1096687771151 /cdnaId=1096687771150 /pepId=1096687771151 /offset=0 /ttable=11 /length=123 /full_length=123 /orientation=0
LVSFREGRSVSTPQPKHCRAVGAALAQMHVAGEGFELSRVNGHAFAQWPDLFAQCAPRAD
EAVPELSQTIEVELQRIISQWPHDLPRGIIHADLFPDNVFFVNDQVSGLIDFYFACEDAY
AYD
>tcag_1096698123777 /cdnaId=1096698123776 /pepId=1096698123777 /offset=0 /ttable=11 /length=236 /full_length=236 /orientation=0
LSMHNTALGQDAAMSVYTELTLQEMQDFTKQFGLGDLMSFQGVDAGVENTTYFVSFETTE
TVLQIFEEQGFDEIPFFIELNRRLSENGVPVATPIANQHGDRLFNIKNKPAALFTRIQGS
TLDPISVNACQQIGVALGQMHAATQHYHDLTRENHRWNTWWESNVERVLDLVPTAHQETL
KDQVSRSQLFVDSAQTLPTGIIHGDLFCDNALFHQGKLAGISISTMHVTDACCSI*
>tcag_1096687621875 /cdnaId=1096687621874 /pepId=1096687621875 /offset=0 /ttable=11 /length=174 /full_length=174 /orientation=0
MAVYTEVTDEELVAFVASYSIGKVTSCKGIAEGTENTNYLLTTDKGSYILTLYEKRVAAD
DLPFFLGLMGHLAERGVACPTPIENRDGRALNQLCGRNAAIISFLEGMWPRRPTPDHCAK
LGQAVAKLHLAGADFEIKRPNALSVASWRELLQASGARADEVKPGLRDILSQXX
>tcag_1096678968229 /cdnaId=1096678968228 /pepId=1096678968229 /offset=0 /ttable=11 /length=205 /full_length=205 /orientation=0
ERPTVAQCRAVGDFLGRMHRLTARLEGPAHPRDLSWLEAGHAAHARRVGHDLGGLLRTAL
DALASAQARSDWQRMPTGLVHGDLFRDNALFEGEVLTGVIDFHHAARAPLAFDLAVAAMD
WCSAPDGRLDGALAQAMIDAYARQRPLTREELWFWPLLLVLACARFLVARLYSPRKAPEE
MAARLADRLARPMYLHPELRPRAA*
>tcag_1096682206221 /cdnaId=1096682206220 /pepId=1096682206221 /offset=0 /ttable=11 /length=314 /full_length=314 /orientation=0
MVIEMRRIDVGVDEANELLNQAGLASVNTMEILQGGWDNTNILLTLTDASKVVLKVWNAN
TIEEVRRVLARHCHLDGHGIPTALPIEFHDGELVVEKEGMAWTILPFVQGGMLGTDEESL
KSLGQTLARLQQIPTADCFPDEYRMGWALFDEMFEIADDTNSWSDFLISLKKESESLRNQ
IPANLPQGILHGDLFPDNVIGDGSVAAILDLEEAFIGPCAFDLMMAFVGFGWDDEEPMHE
RWNALLEGYESVRPLSQEEKLALPALHRYATLSIAAWRYWKHVMTQPDDELRGRYLEMVN
RLEIEINFSCIDH*
>tcag_1096668439067 /cdnaId=1096668439066 /pepId=1096668439067 /offset=0 /ttable=11 /length=134 /full_length=134 /orientation=0
LEGKSIIESKENYCEQLGKVMADFHSYGSDFNIKINNSRGLQWAKESLEKLKNSIDENQL
KILNESIEIQEKFVNNSLPSGMIHADLFRDNVLFSENNITGVIDFYYSCYEPYIYDLAVV
ANDWCNNKNNEVDQ
>tcag_1096686575329 /cdnaId=1096686575328 /pepId=1096686575329 /offset=0 /ttable=11 /length=279 /full_length=279 /orientation=0
GILQGGWDNTNILLTLTDASKVVLKVWNANTIEEVRRVVARHCHLDEHGIPTAVPIEFLD
GKLVVEKEGMAWTILPFVEGGMLGTDEESLKSLGQTLARLQQIPTVDCFPDEYRMGWVLF
EEMFEIADDTNSWSDFLISLKKESESLRNQIPADLPQGILHGDLFPDNVIGEGSVAAILD
LEEAFIGPCAFDLMMAFVGFGWDGKEVFHERWNALLEGYESIRPLTQNERSALPALHRYA
TLSIAAWRYWKHVMTQPDEALKMRYLEMAHRLDQQIDF*
>tcag_1096667105585 /cdnaId=1096667105584 /pepId=1096667105585 /offset=0 /ttable=11 /length=307 /full_length=307 /orientation=0
MVIEMRRIDVGVDEANELLNQAGLASVNTMEILQGGWDNTNILLTLTDASKVVLKVWNAN
TIEEVRRVLARHCHLDGHGIPTALPIEFLDGELVVEKEGMAWTILPFVEGGMLGTDEKSL
KSLGQTLARLQQIPTTDCFPDDYRMGWSLFEEMFEIADNTNSWSDFLISLKKASASLRDQ
IPADLPQGILHGDLFPDNVIGEGSVAAILDLEEAFIGPCAFDLMMAFVGFGWDDEEPMHE
RWNALLEGYESVRPLSKSEKLALPALHRYATLSIAAWRYWKHVMTQPDDELRGRYLEMVN
RLEIEIN
>tcag_1096694863059 /cdnaId=1096694863058 /pepId=1096694863059 /offset=0 /ttable=11 /length=162 /full_length=162 /orientation=0
MRHRRTGRDPAGAGPAHRRRTGLARPALARHPLPRSIVHGDLFPDNVLLRGDSVSGLIDF
YFAATEVRAWDLAVTHAAWSFSSDGGHYHAAIGDALIAGYDAAFGRSDAEKAAFTALARG
ACLRFLLTRAFDWVNTPPGALVMRKDPLAFLRRLDHYAAGA*
>tcag_1096692086181 /cdnaId=1096692086180 /pepId=1096692086181 /offset=0 /ttable=11 /length=201 /full_length=201 /orientation=0
SVFTPLQRDELEAFLAPYRLGRLRDFQGIAAGSENSNFFISLEQGEYVLTLVERGPRQDL
PFFIELLDVLHRAGLPVPYALRSEQGEALRKLAEKPALLQPRLPGKHVVEPNPHHCAEVG
RLLARLHLATREHILERASDRGLDWMQEQGPSLALSLSEDQLPLLRDGLAEIAELRPKLL
ALPRANLHADLFRDNVLFEXX
>tcag_1096700695523 /cdnaId=1096700695522 /pepId=1096700695523 /offset=0 /ttable=11 /length=272 /full_length=272 /orientation=0
VEMVNEMRRVDVGVDEANELLNQAGLPSVDSMEILQGGWDNTNILLTLTDASKVVLKVWN
ANTIEEVRRVVSRHCHLDEYGIPTAVPIEFLDGELLVEKEGMAWTILPFVEGGMLGTDEE
SLKSLGQTLAQLQQIPTTDCFPDDYRMGWSLFEEMFEIADDTNSWSDFLIFLKKESESLR
NQIPGDLPQGILHGDLFPDNVIGDGSVAAILDLEEAFIGPCAFDLMMAFVGFGWDDEEPM
HERWNTLLEGYESVRPLSQDEKLALPALTDTR
>tcag_1096667066503 /cdnaId=1096667066502 /pepId=1096667066503 /offset=0 /ttable=11 /length=169 /full_length=169 /orientation=0
MAVYTEIDSDTLGEFAAQYPLSQIDEFKGITAGVQNSNFLLTTMDAKYILTIYESSANGV
AAADLPFFLGLMLHLSAQGLSCPVPLARKDGGLISTIKKKPAALVSFLEGRSVKTPRPEH
CRALGAAMARMHLAGDGFELTRPNNHGLGNWQALFERCHSRADEVSPDL
>tcag_1096693413651 /cdnaId=1096693413650 /pepId=1096693413651 /offset=0 /ttable=11 /length=155 /full_length=155 /orientation=0
MAVYTEVSDESLKAFVDQYDIGRIHSCKGIAEGVENSNYHLQTNQGSYILTLYEKRVNPE
DLPFFLGLMNYLAENQFPCPIPIHGMDGEVLRNLSDKPAALISFLPGLWPKKINPSHCYA
VGAAAAKMHIAAEGFSLTRENRLNKTAWKELFCXX
>tcag_1096666950261 /cdnaId=1096666950260 /pepId=1096666950261 /offset=0 /ttable=11 /length=257 /full_length=257 /orientation=0
ITPMATYTKLSPQIIQSIADEYDLKIVESYSLKGGSGNSSFVLRDNHSSYVLTVCDDKNL
KEISKMGELLLFLESHNLPCSRLVLTSNNDRMSTLKISNKIKPVMLKRHIEGHVIKELDE
TMLFQIGSEVARLNKIPSPDYLPISHPYGLELFSSVIGLNIDIEYESWLSKEMIYLKRHI
ISGLPKGLIHGDLFYDNILFTSLSNNSIAFKAFIDFEEACNYYLVFELGMGILGCCIKSN
TIDLDKARAFVRGYQXX
>tcag_1096670019377 /cdnaId=1096670019376 /pepId=1096670019377 /offset=0 /ttable=11 /length=235 /full_length=235 /orientation=0
VKGLYRGVNMAYTEVSLDEANELLDLAGLSEVQKIEPLKGGWANSNYVLSLKDDSKIVLK
VWDDRPSEEVHLVLKTTAWIGEHGIPTPVPIKFQNGEYMVLKNGFSWILMPFVEGEWLTT
DYDSLFALGKVQAELHEIPFPENIHEAFSMGFDLWEKIFEHADKKGFDSDFIEMLRREMA
VLKPKIIVDLPQGILHGDLFPDNVLGSNGVISGVLDFEEVCLGPKVFDLVMSFVG
>tcag_1096694863053 /cdnaId=1096694863052 /pepId=1096694863053 /offset=0 /ttable=11 /length=342 /full_length=342 /orientation=0
FDPDNFVGRRHCRDCRGAAGAFSRHCCAEGRRYLLRHVESASSGQGDCRTLRPDAGNWCA
QQFEQPAPRRSRRARWDTVAARAARQRCRTGVAGRHKNARCHCWGQRARTAGARSHRRRR
RSAPGARRAGNDRRRRHDLQAAARAGSHRSLMAVYTQVSAEQLTALLARYDLGALVSAKG
IAEGVENSNYMVDTVQCRLFLTLYEKRVEVGDLPFFFALLDHLAARDVPVPRTYRDRDGR
QLQDVAGRPACLIEFLPGVSVSAPTPAHARNVGIALGQMHAALADFLLERPNALGLAGWH
DLTAKCGTAGLDAIQPGLARRIGDELAWLDQHWPATLCRAR*
>tcag_1096666330937 /cdnaId=1096666330936 /pepId=1096666330937 /offset=0 /ttable=11 /length=284 /full_length=284 /orientation=0
IFFQKMDRYTALTTPDLFEILTPYGLESFDSFSVLSGGIENTNYQVTLKEENYVISLFEQ
KTWEEVLALSQLLQYLENNRFETSKIVSAKNGMPITLWCQKPVMIKRFISGGIKSYLTLP
LIELAGFQVGKLHRIPPPDYLPNDLNFGKEHFDLLNDYAPKDPFGTWLTNIVSELVPHLS
DELPRAFIHSDLFCDNVLISPDEQKVTLMDFEEAAHYYRIFDVGMAIIGLCSEEGRLNAD
KVQGFLRGYSKQVTLTAIEQKGLGAFTAYAGASMSFWRHKNFNF
>tcag_1096699579823 /cdnaId=1096699579822 /pepId=1096699579823 /offset=0 /ttable=11 /length=151 /full_length=151 /orientation=0
MAVYTHVSEEELDIFLKDYQIGKLVEFQGISEGVENTNYKIITDTGPYILTLYENRVEKK
DIPFFLEYMFHLSSNKINCPLPLKNKDNSLFSELNGKPSSILTFLEGTSTNNVTPEQAFE
LGSVLAKIHLMSSNLNIKRDNPLDINSFENL
>tcag_1096667801553 /cdnaId=1096667801552 /pepId=1096667801553 /offset=0 /ttable=11 /length=190 /full_length=190 /orientation=0
MANAASAVFCIFIVCTFFMAVYTDVSDAEAQTLVAALQLGQLTALEGISGGIENSNFFMT
VATEAQTETYVLTLFERLNHEQLPYYLRLMQHLAGKGLAVPAPVANADGEILHTVAGKPA
AVVSKLSGKSQLAPTAHHCQALGDTLARMHLAGADFAMQQPNLRALDWWNDTVPEILPHL
TPAQAAMLGQ
>tcag_1096686692239 /cdnaId=1096686692238 /pepId=1096686692239 /offset=0 /ttable=11 /length=318 /full_length=318 /orientation=0
MERRSNMCLSTGMSVTNEVRLEDANWLLSLAGLPHSENMAPLAGGWDNKNFLVDLADGSK
VVLKAWFANRIEEVDRVILRHIHLDSHGIPTTVPIKLADNSSFAEKNGVAWTLLPYIRGG
HLGNDSESLIDLGKVLAQMHEIPNSDCFPTEYRMGFSLFEEVSSLSKDRGPDSSFVELLA
IEASAIKEGLVEEIPVGILHGDLFPDNVIGKGEVGAILDLEEAWIGPKIFDLAMAFVGFG
WDGTQPVLDRWQSLVEGYQSVRLLEDKEIESLPMMHRYATLAIASWRYWKHNLVDPGEGL
SERYVEMVDRLEVEFEF*
>tcag_1096675752247 /cdnaId=1096675752246 /pepId=1096675752247 /offset=0 /ttable=11 /length=164 /full_length=164 /orientation=0
VFHSVNLTIEPSRSYGRLHRSFRYELEAFVAAYDIGDIQSCKGIAEGVENSNYLLQTDGG
NYILTLYEKRVDPKDLPFFLGLMDHLSAKDFPCPTPIHGRDGEALRDLCGRPAALTSFLS
GLWPKRVAPEHCSGVGGAAAKMHLAAEGFGLSRKNVMDRAGWRE
>tcag_1096698060171 /cdnaId=1096698060170 /pepId=1096698060171 /offset=0 /ttable=11 /length=245 /full_length=245 /orientation=0
IKMIQYTLLSNQNIKEIVSPFGFKKVTRIKKLIGGSENTNYFFGTESHSYVLNLFEHKSL
NQVNDLAQLLLYLDSHNFKTSQPVLTLDQRLVLKWRNKPVMVKSFFEGKIMDDLPPHVLR
LIGKKLGQLHQLAPVDYLPKILPLGYENFHLVNEYAKSSPFSKWLFGIKDYVQPYLDLNL
PKALIHSDLFSNNVVVSYDESRITILDFEEATNYYRIFDLGMAIIGLCSVNKIIDAEKLT
QLLIG
>tcag_1096698836227 /cdnaId=1096698836226 /pepId=1096698836227 /offset=0 /ttable=11 /length=312 /full_length=312 /orientation=0
MCLSTGMSVTNEVRLEDANWLLSLAGLPHSENMAPLAGGWDNKNFLVDLADGSKVVLKAW
FANRIEEVDRVILRHIHLDSHGIPTTVPIKLADNSSFAEKNGVAWTLLPYIRGGHLGNDS
ESLVDLGKVLAQMHEIPNSDCFPTEYRMGFSLFEEVSSLSKDGGPDSSFVEFLASEASAI
KEGLVEEIPVGILHGDLFPDNVIGKGEVGAILDLEEAWIGPKIFDLAMAFVGFGWDGTQP
VLDRWQSLVEGYQSIRLLGDKEIESLPMMHRYATLAIACWRYWKHNLVDPDEGLSKRYVE
MVDRLEVEFEF*
>tcag_1096692190127 /cdnaId=1096692190126 /pepId=1096692190127 /offset=0 /ttable=11 /length=147 /full_length=147 /orientation=0
MAVYTQISIDELNHFLSKYNIDNINEFSGIKGGTSNSNYLLTADNKKFILTIFEERTDQE
NLPFYFDLMNHLNAHDIKCPEVIKDKHGNFSNFIKEKHAVITSFLTGSSLEKIKPVHCSN
LGLTIAKMHNASEKLNIKRENELGFNK
>tcag_1096675059747 /cdnaId=1096675059746 /pepId=1096675059747 /offset=0 /ttable=11 /length=164 /full_length=164 /orientation=0
MAVYTHVDDTALAEFLSAYDLGSLLSVTGIAEGVENSNFLLRTDRANYILTLYEKRVDPQ
DLPFFIEVMEVLAGSGMACPLPVPSRDGSILQQLAGRPCAVFSFLEGRWSRYPNTKKCAA
LGKTLATIHINAAPVTRRRENALGPSGWRLLLASIGDDAETLRP
>tcag_1096676696175 /cdnaId=1096676696174 /pepId=1096676696175 /offset=0 /ttable=11 /length=221 /full_length=221 /orientation=0
GYGSLIAEKEGMSWTLLPFIEGGMLDTDENSLKSLGENLARLHQIPAADCFPDDYRMGWS
LFEEMFVIADETNTWSDFLLTLKKESERLQNQIPESLPQGILHGDVFPDNVIGDGAVAAI
LDLEEAFIGPCAFDLMMTFVGFGWNEDEPLIDSWNALLEGYESIRPLTQDEKLALPALHR
YATLSIAAWRYWKHVMAQPDEELKERYLEMVHRLDQQIDF*
>tcag_1096677295197 /cdnaId=1096677295196 /pepId=1096677295197 /offset=0 /ttable=11 /length=185 /full_length=185 /orientation=0
MSVFTTVSFTQLQAWLKDYAIGELQEIKGIASGITNTNYFVTTSQAKYVLTLFEHNSLEE
LPYFIDLMSHLAAHGIPCPAPIKDQSGHSLHSLNGKPAVLISCLKGQDVVRPNLAQCRAV
GRVLAQMHVASLSFDLQPNYHNSHNTRGADWREHTAALVMPHLSAAEQSLLSDSMAFQAK
LDVSA
>tcag_1096667666465 /cdnaId=1096667666464 /pepId=1096667666465 /offset=0 /ttable=11 /length=243 /full_length=243 /orientation=0
MIQYTLLSNQDIKDIVSSFGLKKITRIKKLTGGSENTNYFFATESHSYVLNLFEHKSLNQ
VNNLAQLLLYLQRHNFNTSQPVLTLDQRLVLKWRNKPIMLKSFFEGKIMDDLPPNVLPLI
GKKLGQLHQLAPVDYLPKILPFGYENFDLVNEYARSSPFSKWLFGIKNYVRPYLDLNLPK
ALIHSDLFSNNVVVSYDETSITILDFEEASNYYRIFDLGMAIIGLCSVNKRIDAEKLRQL
LIG
>tcag_1096692521959 /cdnaId=1096692521958 /pepId=1096692521959 /offset=0 /ttable=11 /length=231 /full_length=231 /orientation=0
VPLRLLSGDYYAEKEGIAWTLIPYVSGGMLSKDEASLKSLGVALSRMSLIPAADCFPREY
RMGFSLFDKVLKSKSEKVDRAFIEVLSSEVSKLKGAFPENLPVGVLHGDLFPDNVIGCDG
EVLAILDLEEGWIGPRIFDLAMAFVGFGWEDGKPVEKSWKALVDGYQSISKLSQAEISAL
PILHRFATLSIACWRYWKHNLTAPDLSLSERYVEMLERLSVEFDFSEAFE*
>tcag_1096688600843 /cdnaId=1096688600842 /pepId=1096688600843 /offset=0 /ttable=11 /length=197 /full_length=197 /orientation=0
LADQPLFSHFRSDVPAVRLTDTTPNHPGHPLFVMAVYTEVSDDQAQALVNMLDLGTLTAL
QGISGGIENSNFFMTTEKDGVASTHVLTLFERLSHAQLPFYLELMRHLADKGVAVPAPVP
NAEGAILHTVCGKPAAVVNKLAGKSQLAPTTVHCAALGETLAKMHLAGQDYPSTQRNLRG
LPWWNETVPAITPHLXX
>tcag_1096682095555 /cdnaId=1096682095554 /pepId=1096682095555 /offset=0 /ttable=11 /length=201 /full_length=201 /orientation=0
EGGMLDTDDNSLKSLGENLARLHQIPAADCFPDDYRMGWSLFEEMFVIADDANTWSDFLI
TLKKESESLQNQIPESLPQGILHGDVFPDNVIGDGAVAAILDLEEAFIGPCAFDLMMAFV
GFGWNEEGPINERWKALLEGYESVRPLSREERSALPALHRYATLSIAAWRYWKHVMTHPD
EELKGRYLEMVNRLESEFNF*
>tcag_1096693962095 /cdnaId=1096693962094 /pepId=1096693962095 /offset=0 /ttable=11 /length=154 /full_length=154 /orientation=0
LTEIPMAVYTHVDDDNLAQLLAAYDLGKVQSLTGIAEGVENSNYLLRTDRANYILTLYEK
RVKRDDLPFFIEVMEVLANAGMDCPLPVPATDGSILQQLMERPCAIFSFLDGNWSRHPKR
EKCRELGKSLANIHLNCATVTRRRPNALGPDSWQ
>tcag_1096668737189 /cdnaId=1096668737188 /pepId=1096668737189 /offset=0 /ttable=11 /length=151 /full_length=151 /orientation=0
MAVYTQVDDAALADFMSAYDLGTLLSFAGIAEGVENSNFLLRTDRANYILTLYEKRVDPQ
DLPFFIEVMEVLAGSGMSCPLPVPARDGSILQQLAGRPAAVFSFLDGTWSRYPNREKCAA
LGRTLASLHLKAAPVTRLRENALGPTEWRPL
>tcag_1096695971069 /cdnaId=1096695971068 /pepId=1096695971069 /offset=0 /ttable=11 /length=94 /full_length=94 /orientation=0
IKNSKNNNEYNFAKVKNIIIETVNNWPFDLQKGSIHADLFPDNVFFIGNKLSGIIDFYFA
CYDILAYDLSICINSWCFNENGNFLIERAQSIVQ
>tcag_1096668306437 /cdnaId=1096668306436 /pepId=1096668306437 /offset=0 /ttable=11 /length=164 /full_length=164 /orientation=0
MGVKLFEKLFIIADAKNDWNDFLIELKSSKSLLLNLDKLPRGIIHGDLFPDNVIGDNNRA
ISILDFEEVCNGILAFDLAMTFVGFGWENGEPISERWNAILDGYQSIRKLSEEEISALPD
LHKLATLSIAAWRYWQFKINMPGTEHENRYLEMTSRLDKVLPF*
>tcag_1096688106977 /cdnaId=1096688106976 /pepId=1096688106977 /offset=0 /ttable=11 /length=183 /full_length=183 /orientation=0
LARLHQILPQIVFPDDYRMGWSLFEEMFVIADDANTWSDFLITLKKESESLQNQIPESLP
QGILHGDVFPDNVIGDGAVAAILDLEEAFIGPCAFDLMMAFVGFGWNEEGPINERWKALL
EGYESVRPLSREERSALPALHRYATLSIAAWRYWKHVMTHPDEELKGRYLEMAHRLDQQI
DF*
>tcag_1096696318547 /cdnaId=1096696318546 /pepId=1096696318547 /offset=0 /ttable=11 /length=194 /full_length=194 /orientation=0
ISTKGADIHAPECVLLKMHRHNTALEQDRAMSVYTELTFAELETFVAQFDLGALTGFQGV
DAGVENTTYFVSLGRCETVLQIFEEQGFDEIPFFIELNRQLSDDHVPVARPLANRDGERL
FTLKGKPAALFSRLKGTTLVDVTRDACRQIGEALGKMHHHTQDYSHLSRENHRWSPWWRS
NHARVEPFVEEESK
>tcag_1096672054821 /cdnaId=1096672054820 /pepId=1096672054821 /offset=0 /ttable=11 /length=209 /full_length=209 /orientation=0
LVRRRQDAGSDRRGERTRNSGARGRRHAGPPFRRHRRTGQDGGRAHHLQAAARPGQRGRC
CLMAVYTHVSAEMMARFLDDYDTGELISFKGIAEGVENSNFLVETRGGKDGHRFILTLYE
KRVDPQDLPFFMALLDHLAARGCRVPRAIADRGGVQIRELAGRPACLIEFLEGISLTAPS
PAQAYAAGEALAKMHHAVADFGGARANSM
>tcag_1096695302129 /cdnaId=1096695302128 /pepId=1096695302129 /offset=0 /ttable=11 /length=154 /full_length=154 /orientation=0
IGGRLVMAVFTHVDLETLASFWAQYSLDDVTDLKGIQAGVQNTNYLVSTRDMKYILTLYE
DTQTGVDPKDLPFFLGLLEHLSGQGLACPSPIQQTSGSLLGQLAGRPAALVSFLNGRGTV
TPKPLHCRNAGAALARMHLAGADFSMQRENTQA*
>tcag_1096690011897 /cdnaId=1096690011896 /pepId=1096690011897 /offset=0 /ttable=11 /length=167 /full_length=167 /orientation=0
MSVFTPLERPELETFLEPYGLGRLKDFQGIAAGSENSNFFISLEGGEFVLTLVERGPRAD
MPFFVELLERLHQAGLPVPYGIATGNGEVLRELAGKPALLQPRLSGKHVDQPNPHHCAEI
GAWLARLHLATREHILERRSDRGLDWMLEEGPVLALELHDEQLRCCX
>tcag_1096700574835 /cdnaId=1096700574834 /pepId=1096700574835 /offset=0 /ttable=11 /length=179 /full_length=179 /orientation=0
VAVYTHLGAEYLAQLIAHYDVGRLVSFKGIAEGVSNSNWLLETTQGRFILTMYERRIETH
DLPFFLGLLDHLSAADCPVPRTIHDCDGAAYRMVDGKAVALIEFLPGLSPSTPTEAQARS
VGAALGQMHRAAQDYPGTRNSTLEPQDTLEILDQCGTDALAGIDPALPDILPIGARIVA
>tcag_1096696783253 /cdnaId=1096696783252 /pepId=1096696783253 /offset=0 /ttable=11 /length=217 /full_length=217 /orientation=0
LSWTLFPYICGRWLSPEPSSLYNLGRFMAKLHQIPLNEDIPQSYAYGYDFWDDLIETKLG
NGEVSPFIKMLKKESAELKKNIPLELPKGNIHGDLKLENIISSKEKILAVLDLEDMCFDW
LSLDIAMTFSHCGWKNGQPVKRPWESLIGGYQSIRHLEVAEKKALPYLHKYSILALASWR
YKQYVLKKSVSNLAKRYLEMAARLNIDLIKWHKSSS*
>tcag_1096688442769 /cdnaId=1096688442768 /pepId=1096688442769 /offset=0 /ttable=11 /length=110 /full_length=110 /orientation=0
MSVFTTVSFTQLQAWLKDYAIGELVELKGIASGITNTNYFVTTSQAKYVLTLFEHNSLDE
LPYFIDLMSHLAAHGIPCPAPIKDQSGQSLHSLNGKPAVLISCLKGQDVX
>tcag_1096683013105 /cdnaId=1096683013104 /pepId=1096683013105 /offset=0 /ttable=11 /length=143 /full_length=143 /orientation=0
MAVYTQVSDTDLNKLLADFDLGQAVALKGIDGGIENTNFFLTTEKSGQQSEYVLTLFEEL
DRDEVPFFVELGSWLAKRNVPVSYAIEDRNGIGLKQISKKPAIIQPRYPGAHLKRELLTA
NHCAQIGTALAHYHQASNDFYLK
>tcag_1096691474037 /cdnaId=1096691474036 /pepId=1096691474037 /offset=0 /ttable=11 /length=208 /full_length=208 /orientation=0
MRGRLGISVNNQVEAEDARWLLSMAGLSDLDTMVSLEGGWDNSNFHLRLLDGSEVALKAW
FANNLDEVGRVIKRHLHLDSHGIPTTVPIQMLDGHYIAVKDGFAWTLLPFVKGGFLGSDE
DSLRSLGETLARMHSIPDAECFPREYRMGFVLFEEVITLSTRMGGGGSFGRLLADESKHL
RSIMSDNLPTGVLHGDLFPDNVIGESGR
>tcag_1096668784563 /cdnaId=1096668784562 /pepId=1096668784563 /offset=0 /ttable=11 /length=236 /full_length=236 /orientation=0
MVDMIPGELPKLSCVEDIGRACGELNTAMGKLQGMSAECNCPPYYYMWENHHAVNRENFI
QMMNGPDFDGNLRPFADFMRDYVLEMDEKIEGEYKGLPEQLIHGDMHYDNILVDKTAGKV
TGILDFEFVMYDWRAMELAICLSKYAGEEGALQYFEDFISGYSKTAPMTEKEAEAVPDLI
NLRILSNVVYFVGRAIAKEDSIDSLTTRIENYVGRIKWQNENADAVISMIKSKIA*
>tcag_1096694844137 /cdnaId=1096694844136 /pepId=1096694844137 /offset=0 /ttable=11 /length=149 /full_length=149 /orientation=0
PGITKDQKALLLSTQENIIEKLEALGKSRDVYGMIHADLHDENVFVANNKMYLIDFDDAG
FGWHLYDIAVALYTHAFGEDYQTLQAAFLKGYQQHRPLTEEHIKLIPMFLHIRTRALIGW
LTARPELKEAARLKFLIDHACSEADQYS*
>tcag_1096676164435 /cdnaId=1096676164434 /pepId=1096676164435 /offset=0 /ttable=11 /length=83 /full_length=83 /orientation=0
MSVFTKVSTEQLSDWLGRYALGGLVDMQGIAAGIENTNYFVTTDKGRYVLTLFERLTDEQ
LPFYLDLMAHLARHGIPCPAPVP
>tcag_1096695432027 /cdnaId=1096695432026 /pepId=1096695432027 /offset=0 /ttable=11 /length=307 /full_length=307 /orientation=0
NKKFKTHKFISFKGIKQGIENTNYLLKSKNEKFILTIFEKRVSKKEIPFFIKLMDQLNNL
NFNCPKPLRNSNGHYLFKLKNKTACIVSFLKGKDKKILNLKNCYNIGKMVATMHISTKKI
KLYRKNSMGVKNLNSLFNSIKFKSKKFTNVEKFLKINFIDIKKKWPKKLPNGIIHGDLFI
DNIFFKNNKLSGVIDFYFAANDFYMYEIAICINALCFDKNNTKFNINKNKVKNLIKGYES
IKKISLREKKSLNILCRGAAMRYFLTRLYDYTNTPKTALIKIKDPREYYQKLVIHNNLKT
YKDYLN*
>tcag_1096673464033 /cdnaId=1096673464032 /pepId=1096673464033 /offset=0 /ttable=11 /length=275 /full_length=275 /orientation=0
ILTLFEKRVQEKDLPFFMNLMEKLNKHKINCPEPQRNKKGGFLIKIKNKTASIVSFVEGK
DKLKLNPKNCYEIGKNIAKLHIASKKIKLYRKNSLSVKDWPKLLNKIGNKSKIISPNLNG
LMKDSLLEIKNKWPKNLPYGIIHADLFIDNIFFKKNKFHGYIDFYFACNDFLIYEIAICI
NALCFDKKNNKFVFNKKKSTNLIKGYSKIRRISDREKKTLNILCRGAALRYLLTRTYDYL
NTPKSAVIKIKNPREYIQKLKVHNKFNNFKNYYN*
>tcag_1096685770047 /cdnaId=1096685770046 /pepId=1096685770047 /offset=0 /ttable=11 /length=294 /full_length=294 /orientation=0
IKKGIENTNYLLKTKSKKFILTIFEKRVQKKDLPFFMNLMDKLNNYKINCPQPQRNKKGN
FLIKIKNKAGSIVSFVEGKDKLKLKLKDCYEIGKNIARFHIASKRIKLYRKNSLSLKEWP
KLLKKIGNKSRIINPNLSSLMKKSFLEIKSKWPKKLPDGIIHADLFIDNIFFKKNKFNGY
IDFYFACNDFLMYEIAICINALCFDKKNNKFIFNKKKSTNLIKGYSKIRKFSINEKKSLN
ILCKGAALRYLLTRTYDYLNTPKNAIIKIKNPREYIQKLKVHNKFSNFKNYYS*
>tcag_1096683246599 /cdnaId=1096683246598 /pepId=1096683246599 /offset=0 /ttable=11 /length=272 /full_length=272 /orientation=0
IFEKRVQVKDLPFFMNLMDKLNHYKIKCPIPQKNKRGSFLIKVKNKTASIVSFVEGKDKL
KLAAKDCYSIGKNIAKFHKASKKIKLYRKNSMSLNECKKILNKIGNKYKKINSNLNILMK
NSYLEVKNKWPKNLPHGIIHGDLFIDNIFFKKNKFHGYIDFYFACNDFLVYEIAICINAL
CFDKKGRKFIFNKKKSKNLIMGYSKVRSLSNNEKKSLNILCKRAALRYLVTRSYDYLNTP
KNAIIKIKDPKEYIQKLNILNKFNSFKNYYS*
>tcag_1096698676883 /cdnaId=1096698676882 /pepId=1096698676883 /offset=0 /ttable=11 /length=323 /full_length=323 /orientation=0
MAVFTKINKTDISKIENNFKLGKVINYHGIKKGIENTNYYLEFKKEKTVLTIFEKRVNKK
DLPFFMKLMHGLSKLKIVCPSPIKNKKGSYLFKIKSKNACLVTFLKGGDKKKLSPSDCMQ
IGKNVAELHKATKKLKINRKNSLSIKLLHKILNKIDKRINKLSKNLRNHMRSDINELVKN
WPKNLPNGVIHSDLFIDNIFFYKKKFYGFIDFYFSCTDFYAYELATCVNALCFERKKNKF
VLNRKKSYNLIKGYESKRKLTISEKINFNILCRGSALRYLLTRSYDYLNTPKNAIIKKKN
PREYLDKLIFHKKIKKFSEYLK*
>tcag_1096672754619 /cdnaId=1096672754618 /pepId=1096672754619 /offset=0 /ttable=11 /length=275 /full_length=275 /orientation=0
IYLNYLRKRVQKKDLPFFISLMSGLSRLKVKCPVPIKDKKGKYLFNFKNKKACIVSFLKG
KDKEQLNNKDCYIVGKNAALLHKAAKKLKLYRKNSLSINSWGSILNKIDNKINKLSKNLK
NLMKDDLKDIKRKWPKKMPYGIIHSDLFIDNIFFNKGKFHGFIDFYFSANDFLSYELATC
INALCFKKKNRKFVLDKKRSSNLLKGYQSVRKLSEIEKRNLNTLCRGSALRYLLTRSYDY
LNTPKQAIIKIKDPKEYIDKLNFHRNLSSFKDYS*
>tcag_1096666258491 /cdnaId=1096666258490 /pepId=1096666258491 /offset=0 /ttable=11 /length=260 /full_length=260 /orientation=0
PFFMNLMDKLNKSKINCPKPQTKKGGGYLINLKNKAACIVSFLNGKDKKSLNFKNCYDIG
KMIAEMHQSTKKMNLTRKNSMGVRNLNPLLKSIRFKSKKFTNVEKFLKNNFKDIKTKWPK
NLPNGVIHGDLFIDNIFFKNNRLSGVIDFYFAANDYFMYEIAICVNALCFDKKKSKFVLN
KKKVKNLIKGYEKKRKISVKEKKSLNILCRGAAIRYFMTRLYDYSNTPKTALIKIKDPRE
YYQKLVIHNNLRTYKDYLN*
>tcag_1096701345545 /cdnaId=1096701345544 /pepId=1096701345545 /offset=0 /ttable=11 /length=260 /full_length=260 /orientation=0
LFFMKLMDQLSISKINCPKPLKNKDGKYLIKLKNKTACIVSFVSGKDKKTLSYKNCYDVG
KMVAQMHISTKKIKVFRKNSMNIKNLNPLLKNIKFKSKKFTNLEKFLKFNFKDIKVKWPK
KLPKGIIHGDLFIDNIFFKNNKISGIIDFYFAANDYFMYEIAICINALCFDKMNLKFKIN
KKKIKNLIRGYESVKKISLKEKQSLNILCRGAAMRYFLTRLYDYTNTPKTALIKIKDPRE
YYQKLVIHNNLRNYKNYLN*
>tcag_1096698060443 /cdnaId=1096698060442 /pepId=1096698060443 /offset=0 /ttable=11 /length=291 /full_length=291 /orientation=0
IKMAVYTKINKKDISSINREFKIEKIINFKGIKQGIENTNYLLKSKSKKFILTIFEKRVS
QKEIPFFMKLMDQLNDSKIDCPKPQKNKNGGYLIRIKNKSACIVSFLEGKDKKSINLKNC
YDIGKMIAEMHLSTKKINLFRKNSMGIKFLNPLLNSIKFKSKKFSNIEKFVKINFKDIKM
RWPKKLPKGIIHGDLFIDNIFFKKNKLSGMIDFYFAANDYFMYEIAICVNALCFDKKKSK
FFLNKNKVRNLIKGYESIKKFSIEEKKSLNILCRGAAMRYFLTRLYDYSNT
>tcag_1096681858433 /cdnaId=1096681858432 /pepId=1096681858433 /offset=0 /ttable=11 /length=324 /full_length=324 /orientation=0
MAVFTKINKKDIFNIQNFFNIGKIISYRGIKEGIENTNYLISTRRQKFILTIFEKRVKKE
DLPFFMKLMDKLSNLKIKCPSPLKSKKGNYLFNLKSKKACLVSFLKGKDKKKLKKEDLYV
IGKNIGKMHKASRKIRLYRKNTFSPLKLKNLLDSINKNKINKLSKNLVSEMKNTFMEIKQ
GWPKTLPKNIIHGDLFIDNIFFHRGKFLGFIDFYFSSNDFEAYELATCINALCFNKKKKT
FSYDKGKTLQLIKGYETIRKLQKKEKDCLNILCKGSALRYLATRSYDYINTPKSAIIKKK
DPREYIQKLAFHKKINSFSSYIK*
>tcag_1096678851545 /cdnaId=1096678851544 /pepId=1096678851545 /offset=0 /ttable=11 /length=250 /full_length=250 /orientation=0
NNSKINCPKPLKNNKGNYLFKLKNKTACIVSFLNGKDKKSLNFKNCYDVGKMVAQMHSST
KKIKLYRKNSMGVKNLNPLLNSIKFKSKKFVNIEKFLKTNFIDIKKKWPKKLPSGIIHGD
LFIDNIFFKKNKLSGIIDFYFAANDYFMYEIAICVNALCFDKYKNKFILNKKKVKNIIRG
YESIKKISVKEKSSLNILCRGAAMRYFLTRLYDYTNTPKTALIKIKDPREYYQKLVTHNN
LKNYKHYIN*
>tcag_1096697387181 /cdnaId=1096697387180 /pepId=1096697387181 /offset=0 /ttable=11 /length=286 /full_length=286 /orientation=0
YLISTKKQKFILTIFEKRVKKTDLPFFMKLMDKLSNLKIKCPSPLKNKKGHYLFNLKSKK
ACLVSFLKGKDKKTLKKKDLYVIGKNIGIMHKASRKIKLYRKNSFSPLKIKKLLNDINKN
KINKLSKNLASEMQNTFMEIKQGWPKTLPKNIIHGDLFIDNIFFHRGKFLGFIDFYFSSN
DFEAYELATCINALCFNKKKKTFSYDKGKTLQLIKGYETIRKLRKKEKDCLNILCKGSAL
RYLATRSYDYLNTPKSAIIKKKDPREYIQKLAFHKKINSFSSYIK*
>tcag_1096691227797 /cdnaId=1096691227796 /pepId=1096691227797 /offset=0 /ttable=11 /length=248 /full_length=248 /orientation=0
SKINCPKPLKTRNNKYFIKLKNKSACIVSFLEGKDKKILNINDCYTVGKTIARMHVVTNT
MKLNRKNSMGIKNLKPLLESIKFKSKKFSNLKVFLNNNLKDINKNWPKQLPKGIIHGDLF
IDNIFFKKNKLSGIIDFYFAANDYFMYEIAICINALCFDHKKRKFHLNNKKIKNLIKGYE
SVKKISMKEKKSINILCRGAALRYLLTRLYDYSNTPKTALIKIKDPNEYYQKLLSHNNLS
SFKDYLN*
>tcag_1096678306057 /cdnaId=1096678306056 /pepId=1096678306057 /offset=0 /ttable=11 /length=251 /full_length=251 /orientation=0
LNNLKINCPKPLKNKNGNYLIRIKNKTACLVSFLDGKDKKKLSLKNCFDIGKIVAQIHLS
SKKIKLYRKNSMGINNLNPLFNSIKFKSKKFVNIEKFLKNNFKDIKNKWPKGLPNGIIHG
DLFIDNIFFKNNKLSGIIDFYFAATDYFMYEIAICINALCFDKKNSKFLINKKKVKNIIK
GYESVKKISKKEKKSLNILCRGAAMRYFLTRLYDYTNTPKTAFIKIKDPREYYQKLIIHN
NLKTYKDYLK*
>tcag_1096693584201 /cdnaId=1096693584200 /pepId=1096693584201 /offset=0 /ttable=11 /length=246 /full_length=246 /orientation=0
INCPKPLRNQKGNYLLKIKNKTACIVSFLKGKDKKSLNIKNCYDIGKTIAQMHSVTKKIK
LHRKNSMGVKNLNSLFNSIKFKSKKFINIEKFLKTNFIDIKKKWPKKLPKGIIHGDLFID
NIFFKKNSISGIIDFYFAANDYFMYEIAICVNALCFDKNKSKFILNKRKVKNLIKGYESV
KKISIKEKKSLNILCRGAAMRYFLTRLYDYTNTPKTALIKIKDPREYYQKLVTHNNLRHF
KDYLN*
>tcag_1096693452003 /cdnaId=1096693452002 /pepId=1096693452003 /offset=0 /ttable=11 /length=247 /full_length=247 /orientation=0
MNLMDKLSKHKINCPKPQRNKKGSFLIKIKNKTGSIVSFVEGKDKLKLNLKNCYEIGKNI
AKFHRASKKIKLYRKNSLSLKDLPKLLNKIGNKSKIINPNLSSLMKNSFLEIKNKWPKNL
PFGIIHADLFIDNIFFKKNKFHGYIDFYFACNDFLMYEIAICINALCFDKKNNKFIFNKK
KSKNLIKGYSKIRKFSEKEKKSLNVLCKGAALRYLLTRTYDYLNTPKSAIIKIKNPREYI
QKLKVHN
>tcag_1096680396937 /cdnaId=1096680396936 /pepId=1096680396937 /offset=0 /ttable=11 /length=255 /full_length=255 /orientation=0
LMSGLSRLEVKCPVPIKDKNGKYLFNLKNKKACIVSFLQGKDKDQLNSKDCFIVGKNAAL
LHKASKKLKLYRKNSLSINSWGSILNQIDNKINKLSKNLKDLMKDDLKDIKKKWPKKMPN
GIIHNDLFIDNFFFEKGKFNGFIDFYFSANDFLSYELATCINALCFKKKNRKFVLDKKRS
SSLLKGYQSVRKLSEIEKRNLNTLCRGSALRYLLTRSYDYLNTPKNAIIKIKDPKEYIDK
LNFHRNLSTFKDYS*
>tcag_1096685122401 /cdnaId=1096685122400 /pepId=1096685122401 /offset=0 /ttable=11 /length=255 /full_length=255 /orientation=0
MDSLSKFNVICPKPLKNNNNKYLTLVNKKSACIVSFLEGKDKKSLSDNECYIVGKNIAKM
HLITRKSSLFRKNSMGINKLGSLIKTINFKSINIDKNFKNFINSNYSEIKKNWPKKLPSG
IIHGDLFIDNIFFNKSKFSGFIDFYFSANDFFMYEIAICVNALCFDKKGKKFLLNKKKVN
SLIKGYETIKNISNNEKNSLNILCRGAALRYLLTRVYDFINTPKTALIKIKDPKEYYQKL
LIHNKLHSFNDYIN*
>tcag_1096677603143 /cdnaId=1096677603142 /pepId=1096677603143 /offset=0 /ttable=11 /length=249 /full_length=249 /orientation=0
IKLIVQNLKKNRRGSFLIKIKNKTASIVSFVEGKDKLKLNLKNCYEIGKNIAKFHKASKK
IKLYRKNSLSLKDWPKLLNKIGNKSKIINLNLNSLMKNSLLQIKNKWPKNLPYGIIHADL
FIDNIFFKKNKFHGYIDFYFACNDFLMYEIAICINALCFDKKNNKFVFNKKKSTNLIKGY
SKIRKFSDKEKKSLNVLCKGAALRYLLTRTYDYLNTPKNAVIKIKNPREYIQKLKVHNNF
SNFKNYYN*
>tcag_1096665800849 /cdnaId=1096665800848 /pepId=1096665800849 /offset=0 /ttable=11 /length=231 /full_length=231 /orientation=0
IKLKNKTACIVSFLEGKDKKILNINDCYTVGKTIARMHVVTNKMKLNRKNSMGIKNLKPL
LESIKFKSKKFSNLKVFLNNTLKDINKYWPKQLPKGVIHGDLFIDNIFFKKNKLSGIIDF
YFAANDYFMYEIAICINALCFDHKKRKFYLNKKKIKNLIKGYESIKKISLEEKESINILC
RGAALRYLLTRLYDYSNTPKTALIKIKDPNEYYQKLLSHNNLSSFKDYLN*
>tcag_1096678473285 /cdnaId=1096678473284 /pepId=1096678473285 /offset=0 /ttable=11 /length=235 /full_length=235 /orientation=0
NKYLVKLKNKTACIVSFLEGKDKKILNINDCYAIGKTIARMHVVTNKMKIKRKNSMGIRN
LKSLLNSIKFKSKKFSNLKIFLKDNLYYINKNWPKKLPEGIIHGDLFIDNIFFKRNKLSG
IIDFYFAANDYFMYEIAICINALCFEHKNNKFRMNTNKIKKLIKGYESVKKISMKEKKSV
NILCRGAALRYLLTRLYDYSNTPKTALIKIKDPNEYYQKLLSHNNLSSFRDYLN*
>tcag_1096694629827 /cdnaId=1096694629826 /pepId=1096694629827 /offset=0 /ttable=11 /length=233 /full_length=233 /orientation=0
YLFKIKNKVACVVSFLDGKDKKNLSLKNCYDIGKTVAQMHSSSKKIKLFRKNSMNIKNLN
PLLKSIKFKSKKFINLEKFLKSNFREIKNKWPKKLPNGIIHGDLFIDNIFFKKNKISGII
DFYFAANDYFMYEIAICINALCFDKKKSQFKLNKKKVKNLIKGYEGIKKISGIEKKSLNI
LCRAAAMRYFLTRLYDYTNTPKTALIKIKDPREYYQKLIIHNNLKNYKDYLV*
>tcag_1096672054729 /cdnaId=1096672054728 /pepId=1096672054729 /offset=0 /ttable=11 /length=238 /full_length=238 /orientation=0
EPRWKYTFKIKNKVACVVSFVDGKDKKNLNLKNCYDIGKTVAQMHSSSKKIKLFRKNSMN
IKNLNPLLKSIKFKSKKFINLEKFLKSNFREIKNKWPKKLPNGIIHGDLFIDNIFFKKNK
ISGIIDFYFAANDYFMYEIAICINALCFDKEKSQFKLNKKKVKNLIRGYESVKKVSGIEK
KSFNILCRAAAMRYFLTRLYDYTNTPKTALIKIKDPREYYQKLIIHNNLKNYRDYLG*
>tcag_1096667395419 /cdnaId=1096667395418 /pepId=1096667395419 /offset=0 /ttable=11 /length=225 /full_length=225 /orientation=0
TACIVSFLEGKDKKILNINDCYTVGKTIARMHVATNTMKLNRKNSMGINNLKPLLESIKF
KSKKFSNLKIFLRNNLKDINKNWPKQLPTGIIHGDLFIDNIFFKKKKLSGIIDFYFAAND
YFMYEIAICINALCFDYKKKKFQMNKKKIKNLIRGYESVKKILLKEKKSINILCRGAALR
YLLTRLYDYSNTPKTALIKIKDPNEYYQKLLSHNNLNSFRDYLK*
>tcag_1096665849303 /cdnaId=1096665849302 /pepId=1096665849303 /offset=0 /ttable=11 /length=235 /full_length=235 /orientation=0
KKGKYLFNLNNKKACIVSFLEGKDKDQLNSKDCFIVGKNAALLHEASKKLKLYRKNSLSI
NSWGSILNKIDNKINKLSKNLKDLMKDDLRDLKKKWPKKMPNGIIHSDLFIDNIFFNKGR
FHGFIDFYFSANDFLSYELATCINALCFKKKNRKFILDKNRSSNLLKGYQSVRKLTEIEK
RNLNTLCRGSALRYLLTRSYDYLNTPKNAVIKIKDPKEYIDKLNFHRNLSSFKDY
>tcag_1096667883595 /cdnaId=1096667883594 /pepId=1096667883595 /offset=0 /ttable=11 /length=232 /full_length=232 /orientation=0
LFKIKNKIACVVSFLDGKDKKNLSLKNCYDIGKVVAQMHSSSKKIRLFRKNSMNIKNLNP
LLKSIKFKSKKFINLEKFLKSNFREIKNKWPKKLPNGIIHGDLFIDNIFFKKNKISGIID
FYFAANDYFMYEIAICINALCFDKKKSQFKLNKKKVKNLIRGYECNKKISGIEKKSLNIL
CRAAAMRYFLTRLYDYTNTPKTALIKIKDPREYYQKLIIHNNLKNYRDYLI*
>tcag_1096674771155 /cdnaId=1096674771154 /pepId=1096674771155 /offset=0 /ttable=11 /length=235 /full_length=235 /orientation=0
GSHLIKIKNKTACIVSFLKGKDKKSLSLRNCHETGKMIAEMHLSTKKLNLYRKNSMNIKY
LYPLLKSIKFNSKKLDNLKKFLKINFKDIKMKWPKKLPSGIIHGDLFIDNIFFKKNKISG
MIDFYFAANDYFMYEIAICVNALCFDKKASKFFLNKQKVKNLIKGYESIKKFSIKEKKSL
NILCRGAAMRYFLTRLFDYSNTPRSALIKIKDPIEYYQKLVIHNNLKTYRDYLN*
>tcag_1096670786207 /cdnaId=1096670786206 /pepId=1096670786207 /offset=0 /ttable=11 /length=243 /full_length=243 /orientation=0
PQPVKNRKGNFIFKVKNKEACIVSFLSGKDKKELSSSDCYSVGKNVAKLHLISKKIKLYR
KNSFSLDSWHTLLSKLDSRANDISENLKNVMKNDLKNIKQNWPKNLPKGIIHCDLFIDNI
FFYKKKFYGFIDFYFSSNDFYIYELAICINALCFKKRKNKFIFDKMKSSKLLKGYISIRN
LNIYEMKYFNLMCRGSALRYLLTRTFDYLNTPRNAVIKIKDPKEYLQKLNFHRKLRSFKD
YI*
>tcag_1096671407877 /cdnaId=1096671407876 /pepId=1096671407877 /offset=0 /ttable=11 /length=238 /full_length=238 /orientation=0
KNSKYLINIKKKQACIVTFVDGKDKKILNAKNCYDAGKNIAKLHLVSKKIKLFRNNSMSI
KKLRPLLNSIKFKSKIISPNIKSFLKSNFNNINKKWPKNIPAGIIHGDLFIDNIFFKNNK
FSGFIDFYFSSNDFFMYEIAICVNALCFDKKNRKFHLNKNKVKNFINGYKSVRKISIKEK
NSLNILCKGAAMRYLLTRIYDYFNTPKNAYIKIKDPKEYFQKLVIHNKLNKFEDYLR*
>tcag_1096680956835 /cdnaId=1096680956834 /pepId=1096680956835 /offset=0 /ttable=11 /length=222 /full_length=222 /orientation=0
IVSFLEGKDKKSLNLKNCQDIGTMIAKMHLSSKKVNLSRKNSMNIKYLNPLLNSINFKFK
RFTNIEKFLKINFKDIKMKWPKNLPNGIIHGDLFIDNIFFKKNKLSGVIDFYFAANDYFI
YEIAICVNALCFDKKKSKFLINKKKVKNLIKGYEKIRKITNKEKKSLNILCRGAAMRYFL
TRLYDYSNTPKSALIKIKDPREYYQKLVIHNNLRTYKDYLN*
>tcag_1096696803843 /cdnaId=1096696803842 /pepId=1096696803843 /offset=0 /ttable=11 /length=242 /full_length=242 /orientation=0
IVPEPVRNKKGSYIFKLKNKNACIVSFLEGKDKKQLSVNDCYTVGKNIAKLHIASKKIKL
LRKNSIGINSWKPLLNKIDSKINKLSNNIINNMENELKYIKKNWPNKIPVGIIHGDLFID
NIFFYKKRFYGFIDFYFSSTDFLVYELATCVNALCFKKKQNKFVLDKNKSSRLLKGYQSL
RKLTPAEKNSFNVLCRGSALRYLLTRCFDYLNTPKSAIIKIKDPKRIYSKINFSPVIYIL
FK
>tcag_1096683460789 /cdnaId=1096683460788 /pepId=1096683460789 /offset=0 /ttable=11 /length=220 /full_length=220 /orientation=0
SFLEGKDKKLLNAIDCYAIGKSIAKMHLITQKIKLNRKNSMGINNLGPLLKSIKLKSRET
SNLKNFLKNNLKNIREIWPKKLPKGIIHGDLFIDNIFFKKNKLSGIIDFYFAANDYFMYE
IAICINALCFELKNKKFVINKKKIKSLIKGYESIKKISLKEKSSLNTLCRGAAIRYLLTR
LYDFSNTPKTALIKIKDPNEYYQKLLTHNNLSSFQDYLN*
>tcag_1096680835523 /cdnaId=1096680835522 /pepId=1096680835523 /offset=0 /ttable=11 /length=233 /full_length=233 /orientation=0
LIKLKNKNACIVSFLKGKDKRNLSPKDCYIVGKNIAKLHNASKKLKLYRKNALAVPKLNK
LLSSINKKIDKVQNNILSNMRNEYKFLRKSWPKNLNSGIIHCDLFIDNIFFYKKKYYGFI
DFYFSANDFLAYELSICINALCFNKKGKKYFLNKKKSTNLIKGYESIRKLNNTEKKHFNI
LCRGSALRYLLTRAYDYLNTPKDAYIKIKDPREYIQKLKYHQNINNFRDYLK*
>tcag_1096698240991 /cdnaId=1096698240990 /pepId=1096698240991 /offset=0 /ttable=11 /length=227 /full_length=227 /orientation=0
KAACIGFPLSIGKDKKSLNFKNCYDIGKMIAEMHKSTKKINFTRKNSMGVRNLNPLLKSI
RFKSKKFTNVEKFLKNNFKDIKMKWPKNLPNGVIHGDLFIDNIFFKNNKLSGVIDFYFAA
NDYFMYEIAICVNALCFDKKKSKFVLNKKKVKNLIKGYEKIRKISVKEKKSLNILCRGAA
IRYFMTRLYDYSNTPKTALIKIKDPREYYQKLVIHNNLRTYKDYLN*
>tcag_1096697763789 /cdnaId=1096697763788 /pepId=1096697763789 /offset=0 /ttable=11 /length=240 /full_length=240 /orientation=0
KNLEDKYLIEIKGKLACIVTFLDGKDKKVLTTNNCYQVGMIIGKMHKITNKFKIKRENSM
GMKNMPKLLKSINFNKIKFAKNIKQNLEKTQIEINKKWPANLPQGIIHGDLFIDNIFFKK
NKISGIIDFYFASNEYYMYEVAICINALCFDLKNNQFKINKHNINSLIKGYEKVRKFTSK
EKRYLNILCLGSAFRYLLTRLYDFSNTPKTALIKIKDPKEYYQKLLAHKQLKTFKDYLN*
>tcag_1096690328771 /cdnaId=1096690328770 /pepId=1096690328771 /offset=0 /ttable=11 /length=212 /full_length=212 /orientation=0
KSLNPKNCYEVGKTIAKMHLSTSKIKLYRKNSMGVKNLNSLFNSIKFKSKKFINIEKFLK
SNFKDIKKKWPKGLPNGIIHGDLFIDNIFFKNNKLSGIIDFYFAANDYFMYEIAICVNAL
CFDKKNSKFLINKKKIRNLVRGYESIKKISIKEKKSLNILCRGAAMRYFLTRLYDYTNTP
KTAFIKIKDPREYYQKLVIHNNLRTYKDYLE*
>tcag_1096690667117 /cdnaId=1096690667116 /pepId=1096690667117 /offset=0 /ttable=11 /length=263 /full_length=263 /orientation=0
IKMAVYTKINKKDISYINKKFEIEKIINFKGIKQGIENTNYLLRSKNKKFILTIFEKRVS
QNEIPFFMKLMDQLSNSKINCPKPQKNKNGNYLIKIKNKSACIVSFLEGKDKKFLNLKNC
HEIGKMIAEMHLSTKKITFSRKNSMGIKYLNPLLNSIRFKSKKFTNIEKFLKINFKDIKM
KWPKKLPSGIIHGDLFIDNIFFKKDKLSGIIDFYFAANDYFMYEIAICVNALCFDKKKTR
FLINKKKVKNLIKGYESIKKIXX
>tcag_1096676046949 /cdnaId=1096676046948 /pepId=1096676046949 /offset=0 /ttable=11 /length=257 /full_length=257 /orientation=0
MAVYTNINKKDLSVINNKFKTHKFISFKGIKQGIENTNYLLRSKNEKFILTIFEKRVLQK
EIPFFMKLMDQLNNLNFNCPKPLRNSKKNYIFKLKNKTACIVSFLKGKDKKTLNLKNCYD
IGKMVAAMHNSTKKIKLYRKNSMGIKNLNSLFNSIKFKSKKFTNIEKFLKRNFIDIKKRW
PKKLPNGIIHGDLFIDNIFFKNNKLSGVIDFYFAANDFYMYEIAICVNALCFDKNKSKFS
INKNKVKNLIKGYESIK
>tcag_1096696550973 /cdnaId=1096696550972 /pepId=1096696550973 /offset=0 /ttable=11 /length=215 /full_length=215 /orientation=0
KDKKILKTNDCYAIGKTIARMHVVTKKMKLNRKNSMGIRNLKPLLESIKFKSKKFSNLKF
FLRNNLEDINKNWPKKLPNGIIHGDLFIDNIFFKKKKLSGIIDFYFAANDYFMYEIAICI
NALCFEQNKRKFKMNHIKIKNLIKGYESVKKISLKEKKSINILCRGAALRYLLTRLYDYS
NTPKTAWIKIKDPNEYYQKLLSHNNLNSFKDYLN*
>tcag_1096669472877 /cdnaId=1096669472876 /pepId=1096669472877 /offset=0 /ttable=11 /length=230 /full_length=230 /orientation=0
IRNKKACLVTFLKGGDKKKLSPSDCRQIGKNVAELHKATKKLKINRKNSLSIRSLYKILN
TIDKRINKFSKNLKINMKSDLNKLVKNWPKKLPSGIIHSDLFIDNIFFYKKKFYGFIDFY
FSCTDYYAYELATCINALCFEKKKNKFILNKKKSYNLIKGYETKRSLTKNEKNAFNILCK
GSALRYLLTRSYDYLNTPKNAIIKKKNPREYLNKLYFHKNIKKFSEYLR*
>tcag_1096687729511 /cdnaId=1096687729510 /pepId=1096687729511 /offset=0 /ttable=11 /length=218 /full_length=218 /orientation=0
LEGKDKEQLNNKDCFIVGKNAALLHKASKKLTLYRKNSLSVNSWGSILNKIDNKINKLSK
NLKDLMKDDLKDIKRKWPKKMPNGIIHSDLFIDNIFFNKGKFYGFIDFYFSANDYLSYEL
ATCINALCFKKKNRKFVLDKKRSSNLLKGYQSVRKLSKIEKRNLNTLCRGSALRYLLTRS
YDYLNTPKNAIIKIKDPREYIDKLNFHRNLSSFKDYS*
>tcag_1096697304791 /cdnaId=1096697304790 /pepId=1096697304791 /offset=0 /ttable=11 /length=213 /full_length=213 /orientation=0
KKNLSLKNCYDIGKTIAQMHSCSKKIKLFRKNSMNIKNLNPLLKSIKFKSKKFINLEKFL
KSNFREIKNKWPKKLPNGIIHGDLFIDNIFFKKNKISGIIDFYFAANDYFVYEIAICINA
LCFDKKKSQFKLNKKKVKNLIRGYEVIKKISGIEKKSLNILCRAAAMRYFLTRLYDYTNT
PKTALIKIKDPREYYQKLIIHNNLKNYRDYLI*
>tcag_1096699876577 /cdnaId=1096699876576 /pepId=1096699876577 /offset=0 /ttable=11 /length=222 /full_length=222 /orientation=0
LVTFLEGKDKNNLNSKECFVIGKNIARLHNSSKKLRIFRKNSLSVNSWGPLLKKISRKIN
KKFKDLTKNMKTDYIQIKKLWPKKLPTGIIHCDLFLDNIFFYKGRFHGFIDFYFSSNDYY
AYDLAICVNALCFNKKNNKFIMNKNKSSNLLKGYQSVRKLTKLEKNSFNTLCKGSALRYL
LTRSYDYLNTPKTAIIKIKDPKEYIQKLDFHKNLNSFKDYC*
>tcag_1096692017987 /cdnaId=1096692017986 /pepId=1096692017987 /offset=0 /ttable=11 /length=219 /full_length=219 /orientation=0
LKGKYKKQLNAKDCFAVGKNIAKLHKVSTKLKLYRKNTLSVNSWAKLLSKVDNRINKVSK
NFKRIMFDDLKYIKKNWPKNLPNGIIHCDLFIDNIFFNKNQFYGFIDFYFSSNDFLSYEI
ATCVNALCFTKRKSQFVLDKKKSKKLIKGYETIRKLTNKEKLSFSVLCRGSALRYLLTRS
YDYLNTPKNAVIKIKDPKEYLQKLNFHRNIRSFNQYLN*
>tcag_1096674374359 /cdnaId=1096674374358 /pepId=1096674374359 /offset=0 /ttable=11 /length=210 /full_length=210 /orientation=0
LTLKNCYDIGKTVAQMHSSSKKIKLFRKNSMNIKNLDPLLKSIKFKSKKFINLEKFLKSN
FREIKNKWPKKLPNGIIHGDLFIDNIFFKKNKISGIIDFYFAANDYFMYEIAICINALCF
DKKNSQFKLNKKKVKNLIRGYEGIKKISGIEKKSLNILCRAAAMRYFLTRLYDYTNTPKT
ALIKIKDPREYYQKLVIHNDLKNYRDYLV*
>tcag_1096686513805 /cdnaId=1096686513804 /pepId=1096686513805 /offset=0 /ttable=11 /length=203 /full_length=203 /orientation=0
KNLNLKNCYDVGKMVARMHLSTKKIKLYRKNSMGLKNLYPLLNSIKFKSKKFDNLEKFLK
INFKDIKKKWPKKLSSGIIHGDLFIDNIFFNNNKLSGIIDFYFAANDYFMYEIAICINAL
CFDKSKNRFILNKKKVKNLIKGYESIKNISNKEKNSLNILCRGAALRYFLTRLYDYTNTP
KTALIMIKDPREYYQKLIIHNNL
>tcag_1096679103697 /cdnaId=1096679103696 /pepId=1096679103697 /offset=0 /ttable=11 /length=214 /full_length=214 /orientation=0
KLKLTPKDCYVIGKNIAKFHKTSKKIKLYRKNSMSLEGCKKILNKIGNKYKKIDSDLNIL
MKNSYLEAKAKWPKNLPHGIIHGDLFIDNIFFKKNKFYGYIDFYFACNDFLMYEIAICIN
ALCFDKKRGKFSFNKKKSKNLIKGYSKIRMPSKSEKKSLNILCKGAALRYLLTRSYDYLN
TPKNAIIKIKDPKEYIQKLKVHNKFDNFKNYYN*
>tcag_1096679120733 /cdnaId=1096679120732 /pepId=1096679120733 /offset=0 /ttable=11 /length=199 /full_length=199 /orientation=0
IIARMHVVTNKMKLNRKNSMGIRNLKPLLESIKFKSKKFSNLKVFLKNNLKDINKNWPEK
LPKGIIHGDLFIDNIFFKKNKLSGIIDFYFAANDYFMYEIAICINALCFDYKKRKFQMNH
KKIRNLIKGYESVKKISIKEKKSINILCRGAALRYLLTRLYDYSNTPKTALIKIKDPNEY
YQKLISHNNLSSFKDYLN*
>tcag_1096676608631 /cdnaId=1096676608630 /pepId=1096676608631 /offset=0 /ttable=11 /length=203 /full_length=203 /orientation=0
IGSEVAKMHNLTKNFKLNRQNDLSMSSWRKLFNSVKDKCENIHKDLPKLIEENLNDVEKN
WPKNLPRGIIHADLFHDNIFFNKDKFSGFIDYYFSCEDFFALEIAICFNALCFDGVKENL
SFNVTKAKNFVDGYSSVRKLSALEIQNIKVLSQGAALRFLLTRVFDALNTVEGAIVKVKD
PIEYLKRLEFHKNAKNHEDYFF*
>tcag_1096673491031 /cdnaId=1096673491030 /pepId=1096673491031 /offset=0 /ttable=11 /length=203 /full_length=203 /orientation=0
IGKNIAKFHKTSKKIKLYRKNSLSLKDWPKLLNKIGNKSKIISPTLNHLMKSSFLQIKNK
WPKNLPFGIIHADLFIDNIFFKKNKFHGYIDFYFACNDFLMYEIAICINALCFDKKNNKF
MFNKKKSTNLIKGYSKIRKFSDKEKKSLNVLCKGAALRYLLTRTYDYLNTPKSAVIKIKN
PKEYIQKLKVHNKFNNFKNYYN*
>tcag_1096688585197 /cdnaId=1096688585196 /pepId=1096688585197 /offset=0 /ttable=11 /length=198 /full_length=198 /orientation=0
IARMHVVTNKMKLNRKNSMGIKNLKPLLESIKFKSKKFSNLKVFLNNNLKDINRYWPKQL
PKGVIHGDLFIDNIFFKKNKLSGIIDFYFAANDYFMYEIAICINALCFDRKRRKFHLNKK
KIKNLMKGYESIKKISMKEKKSINILCRGAALRYLLTRLYDYSNTPKTALIKIKDPNEYY
QKLLSHNNLSSFKDYLN*
>tcag_1096670539113 /cdnaId=1096670539112 /pepId=1096670539113 /offset=0 /ttable=11 /length=202 /full_length=202 /orientation=0
INCPKPLKTKNKHYLIKLKNKSACIVSFLEGKDKKFLKATDCFLIGKSIARMHLVTKKIK
LNRKNSMGINYLNPLLNSIKFKSKQTSNLEAFLKYNLESIRKKWPKNLPKGIIHGDLFID
NIFFKKNKLSGIIDFYFAANDYFMYEIAICINALCFDYKNKKFVMNKQKIKSLIKGYESI
KKISLKEKNSLNILCRGAAIRY
>tcag_1096668988729 /cdnaId=1096668988728 /pepId=1096668988729 /offset=0 /ttable=11 /length=196 /full_length=196 /orientation=0
MHELTKNIKIKRQNDLSVNSWRSLFETVKDQCSKLHKDLPKLIEESLNSVEKKWPKDLPK
GIIHADLFHDNIFFNKDKLSGIIDFYFSCEDFFAFEIAICFNALCFDGAKENLSFNVTKA
KNFIEGYSSVRKLSELEKQSIKVLSQGAALRFLLTRVFDALNTVEGAMVKVKDPIEYLKR
LEFHKNAKNHEDYFF*
>tcag_1096688275381 /cdnaId=1096688275380 /pepId=1096688275381 /offset=0 /ttable=11 /length=199 /full_length=199 /orientation=0
IAKLHQITKNFEFVRTNDLSVKSWRSIFSQVKDKCSKIHRELPKLIEANLTSIEKEWPKN
LPSGIIHADLFSDNIFFKNNKFSGFIDFYFSCNDFYAFEIAICFNALCFDGFKQNLSFNV
TKAKKLMEGYNEVRKITKDEKIAIKVLSQGAALRFLLTRVFDYINTVDNAVVKIKDPEEY
LKRLEFHKNAKSYEDYLI*
>tcag_1096677312871 /cdnaId=1096677312870 /pepId=1096677312871 /offset=0 /ttable=11 /length=197 /full_length=197 /orientation=0
ATMHSSTKKIKLYRKNSMGIKNLNPLLNSIKFKSKKFINIEKFLRINFVNIKKKWPKKLP
NGIIHGDLFIDNIFFKNNKLSGVIDFYFAANDFYMYEIAICINALCFDKSKTKFSINKNK
VKNLIRGYESIKKISQKEKKSLNILCRGAAMRYFLTRLYDYSNTPKTALIKIKDPSEYYQ
KLVTHNYLKTYKDYLN*
>tcag_1096692735493 /cdnaId=1096692735492 /pepId=1096692735493 /offset=0 /ttable=11 /length=234 /full_length=234 /orientation=0
KYIFNLKRKKACLVSFLEGNDKKNLLEKDLLVIGKKIGLMHKKLTKIKLKRKNSFSPLKM
SGLINKIKLKNSKLPKNLKEEMKESFRDISKKWPKKIPSSVIHGDLFIDNIFFHKRKFGG
FIDFYFSAYDFQAYELAICINSLCFNKTKNKFKFNKKKAFKLFKGYESIRKLKPEEKRSM
KILCKGSALRYLATRVYDYLNTPKNILIKKKDPSEYIQKLRFHDSIEKFEEYL*
>tcag_1096684395713 /cdnaId=1096684395712 /pepId=1096684395713 /offset=0 /ttable=11 /length=211 /full_length=211 /orientation=0
QLTNKDCFQVGKNAALLHLAAKKLRLYRKNSLSVNSWRPLLNRIDKRINKLSSNLIDTMQ
TDLVDIKKKWPTRMPNGIIHSDLFIDNIFFYKKKYYGFIDFYFSANDFLAYELATCVNAL
CFKKRNKIFILDKSKSSQLLKGYQSVRKLNYKEKSNFNTLCRGSALRYLLTRSYDYLNTP
KKALIKIKDPKEYLDKLNFHRKLNSFKDYS*
>tcag_1096695371421 /cdnaId=1096695371420 /pepId=1096695371421 /offset=0 /ttable=11 /length=192 /full_length=192 /orientation=0
VTNKMKLNRKNSMGIRNLKPLLESIKFKSKKFSNLKVFLKNNLKDIIKNWPKQLPKGIIH
GDLFIDNIFFKKNKLSGIIDFYFAANDYFMYEIAICINALCFDYKKRKFQMNHKKIKNLI
KGYESVKKISIKEKKSINILCRGAALRYLLTRLYDYSNTPKTALIKIKDPNEYYQKLLSH
NNLSSFKDYLN*
>tcag_1096672557833 /cdnaId=1096672557832 /pepId=1096672557833 /offset=0 /ttable=11 /length=211 /full_length=211 /orientation=0
LNAKDCFAVGKNIAKLHKVSAKIKLFRKNSFSVQSWPKMLKKIDNRINKVSKNLKYTMKS
DLKIIKKNWPKRLPSGVIHCDLFIDNIFFYRRKFYGFIDFYFASNDFLIYELATSVNALC
FDKKNNKFLLNKNKSSKLIKGYEIVRKLTNQEKQNFNTICRGSALRYLLTRSYDYLNTPK
SAVIKIKDPKEYVQKLNFHRNIKSFKEYLN*
>tcag_1096696064409 /cdnaId=1096696064408 /pepId=1096696064409 /offset=0 /ttable=11 /length=196 /full_length=196 /orientation=0
LHRASKKIKLYRKNSLSLKEWSKLLNKIGNKSKIISPDLNSLMKNSFLEIKNKWPKNLPN
GIIHGDLFIDNIFFKNNKFSGYIDFYFACNDFLIYEIAICINALCFDKKNNKFIFNKKKS
TNLIRGYSKISRISVKEKKSLNILCKGAALRYLLTRTYDYLNTPKSAVIKIKNPREYIQK
LKAHNKFSNFKNYYN*
>tcag_1096674612115 /cdnaId=1096674612114 /pepId=1096674612115 /offset=0 /ttable=11 /length=198 /full_length=198 /orientation=0
CAMHLVTKKLKLYRKNSMGIKNLNPLLKSIKFRSNKFSKLELFLKSNLKDINKYWPKNLP
NGIIHGDLFIDNIFFKKNKLSGILDFYFAGNDYFMYEIAICINALCFDLKGKKFIINKQK
IKSLIEGYESIKKISSREKSAINVLCRGAALRYLLTRLYDYSNTPKTALIKIKNPNEYYQ
KLLTHNSLHSHKDYLPR*
>tcag_1096672313935 /cdnaId=1096672313934 /pepId=1096672313935 /offset=0 /ttable=11 /length=189 /full_length=189 /orientation=0
IKIKRQNDLSISSWRGLFETVKDQCSKLHKDLPKLIEESLNSVEKKWPKDLPKGIIHADL
FHDNIFFNKNKLSGIIDFYFSCEDFFAFEIAICFNALCFDGAKENLSFNVTKAKNFIDGY
SSVRKLSVQEKQSIKILSQGAALRFLLTRVFDALNTVEGAMVKIKDPIEYLKRLEFHKNA
KNHEDYFF*
>tcag_1096675110179 /cdnaId=1096675110178 /pepId=1096675110179 /offset=0 /ttable=11 /length=188 /full_length=188 /orientation=0
IKLHRKNSMGVRNLKPLLESIKFKSKKFSNLKIFLRNNLKHINKNWPKQLPKGIIHGDLF
IDNIFFKKKKLSGIIDFYFAANDYFMYEIAICINALCFDQKKGKFKMNNNKIKNLIKGYE
SVKRISLKEKKSINTLCRGAALRYLLTRLYDYSNTPKTALIKIKDPNEYYQKLLSHNNLS
SFKDYLN*
>tcag_1096672428097 /cdnaId=1096672428096 /pepId=1096672428097 /offset=0 /ttable=11 /length=260 /full_length=260 /orientation=0
RTKVADLPYYNKLMKKFNEDGVNCPLSISIENQNLFKIKEKTCCIYTFVEGRPVSISNKV
QLNSLGKSIAHLHQSGSDSDLFRKNMMLLPSWKHIIESFSKSNPKVCSEEYRHIVENINH
LQDKFPLDLRQINIHADLFKDNIFFLDNKVSGFIDFFFSCTDTVIYDLATFVNAWFFKEN
KFVEDYYINFLKSYQQNFELTIEEKNNFNFYLKVSAIRFFLTRLYDLHFNYEGNVKHKNP
LEFFEIFKFHEKNNIQDFF*
>tcag_1096667612161 /cdnaId=1096667612160 /pepId=1096667612161 /offset=0 /ttable=11 /length=197 /full_length=197 /orientation=0
KMHLITRKSSLFRKNSMGINKLGSLIKTINFKSINIDKNFKNFINSNYSEINKNWPKKLP
SGIIHGDLFIDNIFFNKNKFSGFIDFYFSANDFFMYEIAICVNALCFDKKGKKFLLNKKK
VNSLIKGYETIKNISNNEKNSLNILCRGAALRYLLTRVYDFINTPKTALIKIKDPKEYYQ
KLLIHNKLHSFNDYIN*
>tcag_1096667392869 /cdnaId=1096667392868 /pepId=1096667392869 /offset=0 /ttable=11 /length=197 /full_length=197 /orientation=0
KMHQITRKSSLFRKNSMGINKLGSLIKTINFKSINIDKNFKNFINSNYLEINKNWPKKLP
SGIIHGDLFIDNIFFNKNKFSGFIDFYFSANDFFMYEIAICVNALCFDKKGKKFLLNKKK
VNSLIKGYETIKNISNNEKNSLNILCRGAALRYLLTRVYDFINTPKTALIKIKDPKEYYQ
KLLIHNKLHSFNDYIN*
>tcag_1096689497271 /cdnaId=1096689497270 /pepId=1096689497271 /offset=0 /ttable=11 /length=220 /full_length=220 /orientation=0
LEGNDKKNLSENDLSVIGKKIGLMHKKFKGIKLKRKNSFSPLKINGLINKINIKNSKLPK
NLKNEMKDSFRDIYKNWPKNIPSSIIHGDLFIDNIFFHKGKFGGFIDFYFSAHDFQAYEL
AICINSLCFNKTKNKFKFNKNKASKLFRGYESIRKLKAEEKKSMKILCKGSALRYLATRA
YDYINTPKNILIKKKDPSEYIQKLRFHDSIERFEEYFND*
>tcag_1096677704661 /cdnaId=1096677704660 /pepId=1096677704661 /offset=0 /ttable=11 /length=194 /full_length=194 /orientation=0
QITRKSSLFRKNSMGINKLGSLIKTINFKSINIDKNFKNFINSNYSEINKNWPKKLPSGI
IHGDLFIDNIFFNKNKFSGFIDFYFSANDFFMYEIAICVNALCFDKKGKKFLLNKKKVNS
LIKGYETIKNISNNEKNSLNILCRGAALRYLLTRVYDFINTPKTALIKIKDPKEYYQKLL
IHNKLHSFNDYIN*
>tcag_1096665718595 /cdnaId=1096665718594 /pepId=1096665718595 /offset=0 /ttable=11 /length=189 /full_length=189 /orientation=0
IKLFRKNSMSLKEWSRLINKIGNKSNKISPTLKNLMKNSFLEIKKKWPKNLPFGIIHGDL
FIDNIFFKKKKFSGFIDFFFACNDFLIYEIAIAINALCFDNKSRKFIFNKNKSRNLIKGY
SKVRTLSNIEKKSLNILCRGAALRYLLSRTYDYFNTPKSAIIKIKDPREYIQKLKIHNKL
GNFKNYYN*
>tcag_1096670499335 /cdnaId=1096670499334 /pepId=1096670499335 /offset=0 /ttable=11 /length=207 /full_length=207 /orientation=0
KVNDIKPMHCLQVGDMISNFQKFTKNFSQKRKNTLRLDNWKSIFSKCLKVNDHKYLELIS
PIKNELQYLENHWPSSLPKGIIHGDIFQDNVFFIKDKLSGLIDFYFSCNEYYTYELALTT
NAWCFDNKNNFNSENFTSLLEGYCKFSKLNSDEKNHFNTLLRSAAMRILVTRLHDQLFHP
NGAIVIPKDPMQFFEILKWHQNNKIF*
>tcag_1096678581193 /cdnaId=1096678581192 /pepId=1096678581193 /offset=0 /ttable=11 /length=179 /full_length=179 /orientation=0
GIRNLKPLLESIKFKSKKFSNFKVFLKNNLKDINKNWPKQLPKGIIHGDLFMDNIFFKKN
KLSGIIDFYFAANDYFMYEIAICINALCFDYKKRKFQMNHKKIKNLIKGYESVKKISIKE
KKSINILCRGAALRYLLTRLYDYSNTPKTALIKIKDPNEYYQKLLSHNNLSSFKDYLN*
>tcag_1096693465927 /cdnaId=1096693465926 /pepId=1096693465927 /offset=0 /ttable=11 /length=196 /full_length=196 /orientation=0
GKMIANFQQITKSFKKQRKNNLSISMWKKIFSKCVKVKNHKHINLIKPIEKELIYLNKNW
PKKLPKGIIHADLFKDNIFFKKSNLSGVIDFYFSCVDFYSYELAITTNAWCFDNNQNFIK
KNFFSLIEGYNCLYSLKKQEIENYNILLRGAAIRILLTRLHDYIFHPKDAIVVPKNPNEY
FKILQWHQNNSVFDK*
>tcag_1096689812639 /cdnaId=1096689812638 /pepId=1096689812639 /offset=0 /ttable=11 /length=180 /full_length=180 /orientation=0
MNIKNLNPLLKSIKFKSKKFINLEKFLKSNFREIKNKWPKKLPNGIIHGDLFIDNIFFKK
DKISGIIDFYFAANDYFMYEIAICINALCFNKKKSQFKLNKKKVKNLIRGYESIKKISVI
EKKSLNILCRAAAMRYFLTRLYDYTNTPKTALIKIKDPREYYQKLIIHNNLKNYRDYLV*
>tcag_1096670607807 /cdnaId=1096670607806 /pepId=1096670607807 /offset=0 /ttable=11 /length=194 /full_length=194 /orientation=0
LAAKKLRLHRKNSLSVSSWGPLLNRIDKRINKLSNNLIETMKTDLVDIKKKWPKNIPNGI
IHSDLFIDNIFFYKKKYYGFIDFYFSANDFLAYELATCVNALCFKKRNKIFVLNKNKSSQ
LLKGYQSVRKLNAKEKSNFNTLCRGSALRYLLTRSYDYLNTPKKALIKIKDPREYLDKLN
FHRKLNSFKDYSS*
>tcag_1096666797273 /cdnaId=1096666797272 /pepId=1096666797273 /offset=0 /ttable=11 /length=190 /full_length=190 /orientation=0
NLYRRNSLSISSWPNLLSKINIKIDKISKNLKSLMKNEFKQIKKSWPKNLPKGIIHSDLF
VDNIIFHKKKFHGFIDFYFSCNDYLSYELATCVNALCFEKKGSKYILNQRKSSNLIKGYE
SIRKLRDIEKRNFNTMCKGSALRYLLTRAYDYLNTPKNAIIKIKDPIEYVQKLNFHRQIN
SFKTYTNND*
>tcag_1096690133639 /cdnaId=1096690133638 /pepId=1096690133639 /offset=0 /ttable=11 /length=174 /full_length=174 /orientation=0
KPLLESIKFKSKKFSNLKVFLNNNLKDINKYWPKKLPKGIIHGDLFIDNVFFKKNKLSGI
IDFYFAANDYFMYEIAICINALCFDHKKRKFHLNKKKIKNLIKGYESVKKISMKEKKSIN
ILCRGAALRYLLTRLYDYSNTPKTALIKIKDPNEYYQKLLSHNNLSSFKDYLN*
>tcag_1096699174993 /cdnaId=1096699174992 /pepId=1096699174993 /offset=0 /ttable=11 /length=185 /full_length=185 /orientation=0
IEKTQSGIKNLKPLLESIKFKSEKSSHLKEFLKNNFKNINKNWPKKLPKGIIHGDLFVDN
IFFKKNKISGIIDFYFAANDYFMYEIAICINALCFDHKKRKFQMNKNKIKNLIKGYESVK
KISMKEKKSIHILCRGAALRYLLTRLYDYSNTPKTAMIKIKDPNEYYQKLLSHNNLNSFK
DYLN*
>tcag_1096696602085 /cdnaId=1096696602084 /pepId=1096696602085 /offset=0 /ttable=11 /length=180 /full_length=180 /orientation=0
SMSIVKLNPLLKKIKFRSREFKNLKKFLKINFQNIKKNWPKQLPKGIIHADLFIDNIFFK
NNKLSGIIDFYFAANDFFMYEIAICINALCFDQLNSKFYLNKKKVANLIKGYEKIKKISI
KEKRSLNILCRGAALRYFLTRLYDYTNTPRTALIKIKDPKEYYQKLVIHNNLSAYKDYF*
>tcag_1096667203773 /cdnaId=1096667203772 /pepId=1096667203773 /offset=0 /ttable=11 /length=179 /full_length=179 /orientation=0
IQSWRGMFDSVKDQCSKLHTDLPRLIEENLKDVEKNWPQDLPRGIIHADLFHDNIFFLKD
NFSGIIDFYFSCEDFFSFEIAICFNALCFDGVKENLSFNVTKAKNFVDGYSSIRKLTDQE
KQSIKVLSQGAALRFLLTRVFDALNTIEGAIVKIKDPIEYLKRLDFHKNAKNHEDYFF*
>tcag_1096695430447 /cdnaId=1096695430446 /pepId=1096695430447 /offset=0 /ttable=11 /length=166 /full_length=166 /orientation=0
FKSKKFSNLKVFLKNNLKDINKNWPKQLPKGIIHGDLFIDNIFFKKNKLSGIIDFYFAAN
DYFMYEIAICINALCFDCKKRKFKMNHKKIKNLIKGYESVKKISTKEKKSINILCRGAAL
RYLLTRLYDYSNTPKTALIKIKDPNEYYQKLLSHNNLNSFKDYLN*
>tcag_1096693859347 /cdnaId=1096693859346 /pepId=1096693859347 /offset=0 /ttable=11 /length=205 /full_length=205 /orientation=0
VIGKNIGIMHKASRKIRLYRKNSFSPLKIKKLLDDINKNKINKLSKNLASEMQNTFMEIR
QGWPKTLPKNIIHGDLFIDNIFFHKGKFLGFIDFYFSSNDFEAYELATCINALCFNKRKK
KFSYDKGKTLQLIKGYETIRKLQKKEKDYLNILCKGSALRYLATRSYDYINTPKSAIIKK
KDPREYIQKLAFHKKINSFNSYIK*
>tcag_1096673511327 /cdnaId=1096673511326 /pepId=1096673511327 /offset=0 /ttable=11 /length=169 /full_length=169 /orientation=0
IGNKSKIISPNLNSLMKNSFSQIKNKWPKNLPYGIIHADLFIDNIFFKKNKFHGYIDFYF
ACNDFLMYEIAICVNALCFDKKNNKFVFNKKKSKNLIKGYSKIRPLSDKEKKSLNILCKG
AALRYLLTRTYDYLNTPKSAVIKIKNPREYIQKLKVHNQFNNFKNYYN*
>tcag_1096679244315 /cdnaId=1096679244314 /pepId=1096679244315 /offset=0 /ttable=11 /length=216 /full_length=216 /orientation=0
MAIYTKISSKDIQSIEKNYNLGKIINFNGIKKGIENTNYLLKTKNKKFILTLFEKRVQKK
DLPFFMNLMDKLSKYKINCPKPQRNKKGSFLIKIKNKTGSIVSFVEGKDKLKLNPKNCYE
IGKNIAKFHKASKKIKLYRKNSLSLKEWPKLLNKIGNKSKAINPNLNTLMKNSFLQLKNK
WPKNLPYGIIHADLFIDNIFFKKNKFHGYIDFYFAC
>tcag_1096679716625 /cdnaId=1096679716624 /pepId=1096679716625 /offset=0 /ttable=11 /length=172 /full_length=172 /orientation=0
LLKSIKFKSKKFINLEKFLKSNFREIKNKWPKKLPNGIIHGDLFIDNIFFKKNKISGIID
FYFAANDYFMYEIAICINALCFDKKKSQFKLNKKKVKNLIRGYEGIKKISGIEKKSLNIL
CRAAAMRYFLTRLYDYTNTPKTALIKIKDPREYYQKLIIHNNLKNYKDYLV*
>tcag_1096693715355 /cdnaId=1096693715354 /pepId=1096693715355 /offset=0 /ttable=11 /length=289 /full_length=289 /orientation=0
KRRCIFQSTTKIKKLKMAVFTKLKKNEIEDFVKTYDIGKLESYNGIIEGIENTNYKLLCD
GVPYILTIFEKRINEEDLPFFMKLKIFLYENNFLCPMPLKNKNKKIINSIVDKKAVIISF
IEGKKIISPNYNECFEVGKMIGNLHSLTLNFNHKKQNNLNINELKKIFYKCEKYKNNQFN
EIFLKLKNEIEFLERIIPNNLPSGIIHADLFKDNIFFKDEKITGVIDFYFSCYHFLIYDI
SIAINAWCFKNNGTQFNNDYFKAITKGYILSRNLENGELKSFNSILRXX
>tcag_1096680340207 /cdnaId=1096680340206 /pepId=1096680340207 /offset=0 /ttable=11 /length=167 /full_length=167 /orientation=0
KFKSKKFINLEKFLKSNFREIKNKWPKKLPNGIIHGDLFIDNIFFKKNKISGIIDFYFAA
NDYFMYEIAICINALCFDKKKSQFKLNKKKVKNLIRGYESIKKISGSEKKSLNILCRAAA
MRYFLTRLYDYTNTPKTALIKIKDPREYYQKLIIHNNLKNYRDYLV*
>tcag_1096680413567 /cdnaId=1096680413566 /pepId=1096680413567 /offset=0 /ttable=11 /length=173 /full_length=173 /orientation=0
LLKTIKFKSNQITPNLKNTLNLCLKDIKNKWPKNLPQGIIHGDLFIDNIFFNKNKFSGFI
DFYFSSNDYLIYEIAICINALCFDKKKNKFVMNSSKIKNLINGYESIRTLSKKEKDALNV
MCRGAALRYLLTRIYDYFNTPKTALIKIKDPMEYLQKLIIHNNLSHYKDYYK*
>tcag_1096670259383 /cdnaId=1096670259382 /pepId=1096670259383 /offset=0 /ttable=11 /length=169 /full_length=169 /orientation=0
SIKFKSKKFSNLKIFLRNNLQDINKNWPKQLPKGIIHGDLFIDNIFFKKKKLSGIIDFYF
AANDYFMYEIAICINALCFDYKNKNFQINNNKIKNLIKGYESVKKISLKEKKSINTLCRG
AALRYLLTRLYDYSNTPKSALIKIKDPNEYYQKLLSHNNLNSFKDYLN*
>tcag_1096689083453 /cdnaId=1096689083452 /pepId=1096689083453 /offset=0 /ttable=11 /length=179 /full_length=179 /orientation=0
SINSWGSILNKIDNKINILSKNLKNLMKDDLKNLKKKWPKKMPNGIIHSDLFIDNIFFNK
GKFHGFIDFYFSANDFLSYELATCINALCFRKKNKKFILDKNRSSNLLKGYQSVRKLSEI
EKRNLNTLCRGSALRYLLTRCYDYLNTPKNAVIKIKDPREYIDKLNFHRNLSSFKDYS*
>tcag_1096689623519 /cdnaId=1096689623518 /pepId=1096689623519 /offset=0 /ttable=11 /length=242 /full_length=242 /orientation=0
MRLFHSNGVSCPLSVTIKNEDLFRVNEKPCCIYSFVEGRPLLEINKENLNSLGSSIAHLH
KSGINSKLYRKNMMLLPSWKNITESFSRNSTKIHIDEYNYILENINLLQDKFPDNLRQIN
IHADLFKDNIFFLDNQVSGFIDFFFSCTDTVVYDLATFINAWFFQDNKFLENEYLNFLKS
YLNNFELKNDEKNELNFYLKVSAIRFFLTRLYDLHFNKEGNVKHKNPIEFFEIFKFHEKY
NI
>tcag_1096678284215 /cdnaId=1096678284214 /pepId=1096678284215 /offset=0 /ttable=11 /length=162 /full_length=162 /orientation=0
KFSNLEKFLKNNFKDIIRKWPKKLPNGIIHGDLFIDNIFFKKNKLSGFIDFYFAANDYFM
YEIAICINALCFDKQNSKFKINKQKIKNLLKGYQKVKKISLKEKKSLNILCRGAAMRYFL
TRLYDYSNTPKTALIKIKDPGEYYQKLVIHNNLSTYKDYLI*
>tcag_1096669823051 /cdnaId=1096669823050 /pepId=1096669823051 /offset=0 /ttable=11 /length=160 /full_length=160 /orientation=0
INLEKFLKSNFREIKNKWPKKLPNGIIHGDLFIDNIFFKKNKISGIIDFYFAANDYFMYE
IAICINALCFDKKNSQFRLNKKKVKNLIRGYEGIKKISVIEKKSLNILCRAAAMRYFLTR
LYDYTNTPKTALIKIKDPREYYQKLIIHNNLKNYRDYLV*
>tcag_1096696053635 /cdnaId=1096696053634 /pepId=1096696053635 /offset=0 /ttable=11 /length=163 /full_length=163 /orientation=0
IISPNLNSLMKNSFLQIKNKWPKNLPYGIIHADLFIDNIFFKKNKFHGYIDFYFACNDFL
MYEIAICINALCFDKKNNKFIFNKKKSTNLIRGYSKIRKFSDKEKKSLNVLCRGAALRYL
LTRTYDYLNTPKSAVIKIKNPREYIQKLKVHNQFNNFKNYYN*
>tcag_1096682362321 /cdnaId=1096682362320 /pepId=1096682362321 /offset=0 /ttable=11 /length=180 /full_length=180 /orientation=0
GINKLGSLIKTINFKSINIDKNFKNFINSNYSEINKNWPKKLPSGIIHGDLFIDNIFFNK
NKFSGFIDFYFSANDFFMYEIAICVNALCFDKKGKKFLLNKKKVNSLIKGYETIKNISNN
EKNSLNILCRGAALRYLLTRVYDFINTPKTALIKIKDPKEYYQKLLIHNKLHSFNDYIN*
>tcag_1096679243377 /cdnaId=1096679243376 /pepId=1096679243377 /offset=0 /ttable=11 /length=214 /full_length=214 /orientation=0
MAIYTKISSKDIQSIEKKYNLGKIIHFKGIKKGIENTNYLLKTKNKKFILTLFEKRVQKK
DLPFFMNLMDKLSKYKINCPKPQRNKKGSFLIKIKNKTGSIVSFVEGKDKLKLNSKNCYE
IGKNIAKLHKASKKIKLYRKNSLSLKDWPKLLNKIGNKSKIISSNLNDLMKNSFLQIKNK
WPKNLPYGIIHADLFIDNIFFKKNKFHGYIDFYF
>tcag_1096667825889 /cdnaId=1096667825888 /pepId=1096667825889 /offset=0 /ttable=11 /length=151 /full_length=151 /orientation=0
NLKDINKNWPKELPKGIIHGDLFIDNIFFKKNKLSGIIDFYFAANDYFMYEIAICINALC
FDYKKRKFQMNHKKIKNLIKGYESVKKISIKEKKSINILCRGAALRYLLTRLYDYSNTPK
TALIKIKDPNEYYQKLLSHNNLSSFKDYLN*
>tcag_1096690189971 /cdnaId=1096690189970 /pepId=1096690189971 /offset=0 /ttable=11 /length=163 /full_length=163 /orientation=0
IISSNLNSLMKNSLLQIKNKWPKNLPYGIIHADLFIDNIFFKKNKFHGYIDFYFACNDFL
MYEIAICINALCFDKKNNKFIFNKKKSANLIKGYSKIRRFSDKEKKSLNVLCKGAALRYL
LTRTYDYLNTPKSAVIKIKNPREYIQKLKVHNQFNNFKNYYN*
>tcag_1096673477277 /cdnaId=1096673477276 /pepId=1096673477277 /offset=0 /ttable=11 /length=186 /full_length=186 /orientation=0
KKNDLSIFVLGENYFESIKDRSIKIHIDLPKLIETNLIDVEKNWPKNLPQGIIHADLFSD
NIFFKQDNFSGIIDFYFSCNDFYAFEIAICFNALCFDGPKNNLSFNVTKAKNLIDGYKEV
RKLTDEEKRSIKVLSQGSALRFLLTRVFDALNKVEGAIVKVKDPMEYLKRLEFHKKSKDF
EDYFF*
>tcag_1096674433795 /cdnaId=1096674433794 /pepId=1096674433795 /offset=0 /ttable=11 /length=169 /full_length=169 /orientation=0
INKIEFKSEFKNLEKFLKINLRDINKNWPKKLPHGIIHGDLFIDNIFFKKNNLSGIIDFY
FAANDYFMYEIAICVNALCFDLLNSKFYLNKKKVKSLIKGYEKIRKLSNKEKKSLNILCR
GAALRYFLTRLYDYTNTPKTALIKIKNPREYYQKLVTHNKLKTYKDYL*
>tcag_1096699580119 /cdnaId=1096699580118 /pepId=1096699580119 /offset=0 /ttable=11 /length=151 /full_length=151 /orientation=0
NFKDIKTKWPKNLPSGVIHGDLFIDNIFFKNNKLSGIIDFYFAANDYFMYEIAICINALC
FDKKRSKFVMNKNKVKNLIKGYEKIRKISVKEKKSLNILCRGAAIRYFMTRLYDYSNTPK
TALIKIKDPREYYQKLVIHNNLRTYKDYLN*
>tcag_1096690099425 /cdnaId=1096690099424 /pepId=1096690099425 /offset=0 /ttable=11 /length=183 /full_length=183 /orientation=0
LNLSRPNSLNYETWVSIYENFKNINDNSYQEYIEILSKELIFLKNNWPINLPAAIIHADL
FIDNILFIKNKISGIIDFYFSCNDFIAYELALTINAWCFNKEGTFNHKNYNSLIMGFNNM
SSLNIEEKASMNVLLRGAAVRILVTRLYDKIFHPDDALVKLKDPKEYLNILKWHQKNTEI
DS*
>tcag_1096680497027 /cdnaId=1096680497026 /pepId=1096680497027 /offset=0 /ttable=11 /length=174 /full_length=174 /orientation=0
GSILNKIDNKINKLSKNLKDLMRDDLKDIKRKWPKKMPNGIIHSDLFIDNIFFNKDKFHG
FIDFYFSANDFLSYELATCINALCFKKKNRKFVLDKKRSSNLLKGYQSVRKLSEIEKRNL
NTLCRGSALRYLLTRSYDYLNTPKNAVIKIKDPKEYIDKLNFHRNLSTFKDYS*
>tcag_1096692078675 /cdnaId=1096692078674 /pepId=1096692078675 /offset=0 /ttable=11 /length=147 /full_length=147 /orientation=0
INKNWPKQLPKGIIHGDLFIDNIFFKKNKLSGIIDFYFAANDYFMYEIAICINALCFDHK
KKKFQMNNKKIKNLIKGYESVKKISMKEKKSINILCRGAALRYLLTRLYDYSNTPKTALI
KIKDPNEYYQKLLSHNNLNSFKDYLN*
>tcag_1096680936039 /cdnaId=1096680936038 /pepId=1096680936039 /offset=0 /ttable=11 /length=235 /full_length=235 /orientation=0
LSLTLNNKNLFKIKGKPCCIYSFIEGRPVVKPNLKQLKSLGNSIAQLHQFGDHSELFREN
MMLLPTWKFITSQFSKNETKINSSEYKYILSNIHTLSDSFPQNLRKINIHADLFKDNIFF
VGNQVSGFIDFFFSCTDTIIYDLATFVNAWFFSENKFIEENYVSFLRSYKENIELTPEEK
SHFNFYLKVSAIRFFLTRIYDLNFNLEGDVKHKNPLEFFEIFKFHEKNNLQDFF*
>tcag_1096668479573 /cdnaId=1096668479572 /pepId=1096668479573 /offset=0 /ttable=11 /length=222 /full_length=222 /orientation=0
MAIFTKISLKDIKYIENKYSLGKIIFFKGIKKGIENTNYLLKTKNKKFILTIFEKRVQVK
DLPFFMNLMDKLNNYKINSPKPQRNKSGNFFFKIKNKTASIVSFVEGKDKFKLKLKDFYE
IGKNIAKFHSASKKIKLYRKNSMSFNEWTKLLKKIGNKSTKINPGLNFLMKKNFLEVRAN
WPKKLPAGIIHGDLFIDNIFFKKNKFHGYIDFYFACNDFLXX
>tcag_1096693581823 /cdnaId=1096693581822 /pepId=1096693581823 /offset=0 /ttable=11 /length=166 /full_length=166 /orientation=0
SVTKFHSELPSLIEANLSSIEKEWPNNLPSGIIHADLFSDNIFFKNNKFTGFIDFYFSCN
DFYAFEIAICFNALCFDGVKQNLSFNVTKAKKLMEGYNQIRKISKDEKVAIKVLSQGAAL
RFLLTRVFDYINTVDDAVVKIKDPEEYLKRLEFHKNAKSFEDYLI*
>tcag_1096667716123 /cdnaId=1096667716122 /pepId=1096667716123 /offset=0 /ttable=11 /length=147 /full_length=147 /orientation=0
INKNWPKQLPKGIIHGDLFIDNIFFKKNKLSGIIDFYFAANDYFMYEIAICINALCFDHK
KRKFHLNKKKIKNLIKGYESVKKISMKEKKSINILCRGAALRYLLTRLYDFSNTPKTALI
KIKDPNEYYQKLLSHNNLSSFKDYLN*
>tcag_1096668467931 /cdnaId=1096668467930 /pepId=1096668467931 /offset=0 /ttable=11 /length=147 /full_length=147 /orientation=0
IKTKWPKNLPSGVIHGDLFIDNIFFKNNKLSGIIDFYFAANDYFMYEIAICINALCFDKK
RSKFVMNKNKVKNLIKGYEKIRKISVKEKKSLNILCRGAAIRYFMTRLYDYSNTPKTALI
KIKDPREYYQKLEIHNKLRTYKDYLN*
>tcag_1096698297881 /cdnaId=1096698297880 /pepId=1096698297881 /offset=0 /ttable=11 /length=158 /full_length=158 /orientation=0
LPNLIEENLKDVKNNWPKNLPRGIIHADLFHDNIFFNQDKLSGIIHFYFSCEDFFSFDIA
ICFNALCFDGMKENLSFNVTKAKNFIDGYSSIRKLTDEEKNSIKVLSQGAALRFLLTRVF
DALNTVEGAIVKIKDPIEYLKRLEFHKNSKNYEDYFF*
>tcag_1096667393753 /cdnaId=1096667393752 /pepId=1096667393753 /offset=0 /ttable=11 /length=157 /full_length=157 /orientation=0
KNTLNLCLKDIKNKWPKNLPQGIIHGDLFIDNIFFNKNKFSGFIDFYFSSNDYLIYEIAI
CINALCFDKKKNKFVMNSSKIKNLINGYESIRTLSKKEKDALNVMCRGAALRYLLTRIYD
YFNTPKTALIRIKDPMEYLQKLIIHNNLGHYKDYYK*
>tcag_1096684042175 /cdnaId=1096684042174 /pepId=1096684042175 /offset=0 /ttable=11 /length=152 /full_length=152 /orientation=0
NSLLQIKNKWPKNLPYGIIHADLFIDNIFFKKNKFHGYIDFYFACSDFLMYEIAICINAL
CFDKKNNKFIFNKKKSKNLIKGYSKIRKFSDKEKKSLNVLCRGAALRYLLTRTYDYLNTP
KSAVIKIKNPREYIQKLKVHSQFNNFKNYYN*
>tcag_1096671549415 /cdnaId=1096671549414 /pepId=1096671549415 /offset=0 /ttable=11 /length=161 /full_length=161 /orientation=0
HSDLPKLIEANLISIEKEWPQNLPSGIIHADLFSDNIFFKNNKFSGFIDFYFSCKDFYAF
EIAICFNALCFDGSKQNLSFNVTKAKKLMEGYNEVRKITKDEKLSIKVLSQGAALRFLLT
RVFDYINVVDDAVVKVKDPEEYLKRLEFHKNAKSFEDYLI*
>tcag_1096701115195 /cdnaId=1096701115194 /pepId=1096701115195 /offset=0 /ttable=11 /length=168 /full_length=168 /orientation=0
KDECSKIHKDLPKLIEDNLSDVEKNWPRDLPSGIIHADLFNDNIFFQNEKFNGFIDFYFS
CNDFYAFEIAICFNALCFDGSQNNLSFNVTKAKNFINGYNSIRELTENEKKNIKTLSQGA
ALRFLLTRVFDSLNAIEGAIVKVKDPIEYLKRLEFHKNSKNFEDYFF*
>tcag_1096665807171 /cdnaId=1096665807170 /pepId=1096665807171 /offset=0 /ttable=11 /length=203 /full_length=203 /orientation=0
IKMAVYTKINKKEISYINKKFKVDKIISFKGIKQGIENTNYLLKSKKNKFILTIFEKRVS
KKEIPFFMKLMDQLNNYKINCPKPIKNKNGDYLIKIKNKTACIVSFLNGKDKKSLSPKNC
YEIGKMIAQMHLSTSKIRLYRKNSMGVKNLNPLLNSIKFKSKKFANLEKFLKNNLQEIKK
KWPEKLPKGIIHGDLFIDNIFF*
>tcag_1096680461439 /cdnaId=1096680461438 /pepId=1096680461439 /offset=0 /ttable=11 /length=154 /full_length=154 /orientation=0
IEENLNDVEKNWPKKLPRGIIHADLFHDNIFFIKDKFSGVIDFYFSCEDFFAFEIAICFN
ALCFDGQKNNLSFNVTKAKNFIDGYTSVRKLTDEELNNIKVLSQGAALRFLLTRVFDTLN
KVEGAIVKIKDPLEYLKRLEFHKNAKNHEDYFF*
>tcag_1096671124971 /cdnaId=1096671124970 /pepId=1096671124971 /offset=0 /ttable=11 /length=151 /full_length=151 /orientation=0
NLNSVEKKWPKDLPKGIIHADLFHDNIFFNKDKFSGIIDFYFSCEDFFAFEIAICFNALC
FDGVKENLSFNVTKAKNFIDGYSSVRKLSDLEKQNIKVLSQGAALRFLLTRVFDALNTVK
GAIVKVKDPIEYLKRLEFHKNAKNHEDYFF*
>tcag_1096672558335 /cdnaId=1096672558334 /pepId=1096672558335 /offset=0 /ttable=11 /length=210 /full_length=210 /orientation=0
MAVFTKINRSDILQIEKLFNFGKIGKFEGIKKGIENTNYLIFIKNKKYILTIFEKRVHPK
DLPFFMKLMSNLSKLGIRCPQPVKNKKGSFIFKIKKKNACIVSFLSGKDKKELNNSDCFS
VGKNIAKLHLASKKIKLYRKNSLSLNTWPNLLSRLDNRVNKISVNLKSIMKDDLKDIKKN
WPKNLPKGIIHCDLFIDNIFFYKKKFYGFX
>tcag_1096685325027 /cdnaId=1096685325026 /pepId=1096685325027 /offset=0 /ttable=11 /length=181 /full_length=181 /orientation=0
SFSPLKMSGLINKIKLKNSKLPKELKEEMKESFRDISKKWPKKIPSSVIHGDLFIDNIFF
HKGKFGGFIDFYFSAYDFQAYELAICINSLCFNKTKNKFKFNKKKASKLFKGYESIRKLK
PEEKKSMKILCKGSALRYLATRVYDYLNTPKNILIKKKDPSEYIQKLRFHDSIKKFEEYL
*
>tcag_1096672954309 /cdnaId=1096672954308 /pepId=1096672954309 /offset=0 /ttable=11 /length=200 /full_length=200 /orientation=0
NGECYNVGKQIGKFHKIASKLPIKRKNTLNFETWNKIYNQTKNIYPKYSLKLKEYLTNYK
KYKPKKLDNGIIHADLFPDNIFFKNKKFSGFIDFYFSCNENYLYELAVCINALCFNKKSV
NRAKVKKLIDGYQLVKKIKKTELRYLNILCLGAAIRFFVTRLYDLKNTPKNAKIMKKNPK
EYLFKMDYFYKNLNTNFYG*
>tcag_1096698527819 /cdnaId=1096698527818 /pepId=1096698527819 /offset=0 /ttable=11 /length=171 /full_length=171 /orientation=0
LNKIDKRINKIQNNLIGLMNDELSIIKKNWPKHLSVGIIHSDLFIDNIFFHKNKFYGFID
FYFSANDFLSYDLATCINALCFIKKKGKFILDKNKSYNLIRGYQTVRKLSNSEKLKFNIL
CRGSALRYLLTRSYDYLNTPKTAIIKIKDPREYIQKLIFHKNVNSFSEYF*
>tcag_1096666260221 /cdnaId=1096666260220 /pepId=1096666260221 /offset=0 /ttable=11 /length=206 /full_length=206 /orientation=0
MAVYTKINKEDISIINNKFDIEKIVSFHGIKKGIENTNYLLKSKNKRFILTIFEKRVSNK
EIPFFMKLMDQLNYSKINCPKPLKNNNGSYLIKLKNKTACIVSFLQGKDKNKLNLKNCFE
VGKIIAQMHSITKNIKISRKNSMGIKNLDPLLKSIKFKSKKFNNLEKFLKDDLKDIKKNW
PKKLPNGIIHGDLFIDNIFFKNNKLX
>tcag_1096673705953 /cdnaId=1096673705952 /pepId=1096673705953 /offset=0 /ttable=11 /length=210 /full_length=210 /orientation=0
IKLMAVYTKISSKDIRSVEKKYNLGKIIYFKGIKKGIENTNYLLKTKDKKFILTLFEKRV
QKKDLPFFMNLMDKLSKYKINCPKPQKNKRGSFLINIKNKTASIVSFVEGKDKLKLNPKN
CYEIGKNIAKLHRASKKLKLYRKNSLSLKDWPKLLNKIGNKSKIINSNLNSLMKNSLLQI
KNKWPKNLPYGIIHADLFIDNIFFKKNKXX
>tcag_1096682721599 /cdnaId=1096682721598 /pepId=1096682721599 /offset=0 /ttable=11 /length=217 /full_length=217 /orientation=0
LMAVFTKINTNDISYIENQFNLGKIKIFKGIKKGIENTNYLIRTKNKKYILTIFEKRIHG
GCKYKDLTFFMKLMSKLSKLKIKCPEPVRNKKGSYIFKLKNKNACIVSFLEGKDKKQLSV
NNCYSVGKNIAKLHIISKKIKLFRKNSLGINSWKPLLNKIDSKINKLSKNLIDNMETELK
YIKKKWPKKLPAGIIHSDLFIDNIFFYKKRFYGFIDF
>tcag_1096691524861 /cdnaId=1096691524860 /pepId=1096691524861 /offset=0 /ttable=11 /length=142 /full_length=142 /orientation=0
PKKLPSGIIHGDLFIDNIFFNNNKLSGVIDFYFAANDYFMYEIAICVNALCFDKSKNRFI
LNKKKVKNLIKGYESIKNISNKEKNSLNILCRGAALRYFLTRLYDYTNTPKTALIMIKDP
REYYQKLIIHNNLKNFKAYLN*
>tcag_1096678512993 /cdnaId=1096678512992 /pepId=1096678512993 /offset=0 /ttable=11 /length=143 /full_length=143 /orientation=0
WPKNLPFGIIHADLFIDNIFFNKKKFHGYIDFYFACNDFLMYEIAICINALCFDKKNNKF
MFNKKKSKNLIKGYSKIRKFSDKEKKSLNVLCKGAALRYLLTRTYDYLNTPKSAVIKIKN
PREYIQKLKVHNQFNNFKNYYN*
>tcag_1096674163863 /cdnaId=1096674163862 /pepId=1096674163863 /offset=0 /ttable=11 /length=172 /full_length=172 /orientation=0
LLNRIDKRINKISGNLINIMKNDLYDIKKKWPKNMPNGIIHSDLFTDNIFFYKKKYYGFI
DFYFSANDFLAYELATCVNALCFKKRNNIYTLDKNKSAQLLRGYQSVRKLSAKEKINFNT
LCRGSALRYLLTRSYDYLNTPKKALIKIKNPKEYLDKLNFHRKLNTFRDYN*
>tcag_1096684760255 /cdnaId=1096684760254 /pepId=1096684760255 /offset=0 /ttable=11 /length=140 /full_length=140 /orientation=0
KLPQGIIHGDLFIDNIFFNKDKFSGVIDFYFAANDIFMYEIAICINALCFDYKNSKFEMN
KQKIKKLIKGYESVKKISLKEKKSLNILCRGAAIRYLLTRLYDYSNTPKTALIKIKDPNE
YYQKLITHNNLRSYKDYLN*
>tcag_1096691798773 /cdnaId=1096691798772 /pepId=1096691798773 /offset=0 /ttable=11 /length=202 /full_length=202 /orientation=0
MAIYTKISSKDVRSIEKSYNLGKIIHFKGIKKGIENTNYLLKTKDKKFILTLFEKRVQKK
DLPFFMNLMDKLSKYKISCPEPQRNRKGSFLIKIKNKTASIVSFVEGKDKLKLNPKNCYE
IGKNIARFHRASKKIKLYRKNSLSLKDWPKLLSKIGNKSKIISPNLNGLMKDSFLQIKNK
WPKNLPYGIIHADLFIDNIFFK
>tcag_1096682926925 /cdnaId=1096682926924 /pepId=1096682926925 /offset=0 /ttable=11 /length=154 /full_length=154 /orientation=0
LKKILMMLKKAGPKNLPRGIIHADLFQDNIFFIQDKFSGVIDFYFSCEDFFAFEIAICFN
ALCFDGLKNNLSFNVTKAKNFIDGYSSVRKLSDEELSNIKVLSQGAALRFLLTRVFDALN
KVEGAIVKIKDPMEYLKRLEFHKNAKNHEDYFF*
>tcag_1096693565209 /cdnaId=1096693565208 /pepId=1096693565209 /offset=0 /ttable=11 /length=208 /full_length=208 /orientation=0
IKLMAVYTRINHNDLSLIEKNFKIGKILSFSGIKKGIENTNYLIKTNKKKIILTIFEKRV
QKKDLPFFMNLMFGLSKHKIKCPEPIKNKKGKYLFKIKNKTACLVSFLKGKDKNQLKTDD
CFQVGKNAAMLHIAAKKLKLYRKNSLSVNSWGTLLNRIDERINKISNNLIKTMKTDLVDI
KKKWPKNMPNGIIHSDLFIDNIFFYKKK
>tcag_1096686030403 /cdnaId=1096686030402 /pepId=1096686030403 /offset=0 /ttable=11 /length=204 /full_length=204 /orientation=0
MAVYTNINKKDLSIINSKFKTHKFVSYKGIKQGIENTNYLLRSKNEKFILTIFEKRVLQK
EIPFFMKLMDQLNNLNFNCPKPLSNSKKNYIFKLKNKTACIVSFLKGKDKKTLNLKNCYD
IGKMVAAMHSSTKKIKLYRKNSMGIKNLNSLFDSIKFKSKKFTNIEKFLKRNFIDIKKRW
PKKLPSGIIHGDLFIDNIFFKNNK
>tcag_1096681390251 /cdnaId=1096681390250 /pepId=1096681390251 /offset=0 /ttable=11 /length=163 /full_length=163 /orientation=0
NKLSSNLINTMRTDLFDIKKKWPKSMPNGIIHSDLFIDNIFFYKKKYYGFIDFYFSANDF
LAYELATCVNALCFKKRNKIFILDKSKSSQLLKGYQSIRKLNYKEKSNFNTLCRGSALRY
LLTRSYDYLNTPKKALIKIKDPKEYLDKLNFHRKLNSFKDYS*
>tcag_1096668667097 /cdnaId=1096668667096 /pepId=1096668667097 /offset=0 /ttable=11 /length=145 /full_length=145 /orientation=0
KKVWPKKLPTGIIHCDLFLDNIFFYKGRFHGFIDFYFSSNDYYAYDLAICVNALCFNKKN
SNFVMNNKKSSSLLKGYQTVRKLTKLEKNSFNTLCKGSALRYLLTRSYDYLNTPKTAIIK
IKDPKEYIQKLAFHKKLSSFKDYC*
>tcag_1096681804529 /cdnaId=1096681804528 /pepId=1096681804529 /offset=0 /ttable=11 /length=154 /full_length=154 /orientation=0
LEKTQIEINKKWPANLPQGIIHGDLFIDNIFFKKNKFSGIIDFYFASNEYYMYEVAICIN
ALCFDIKNNQFKINKHKINSLIKGYEKFRKFTSKEKRYLNILCLGSAFRYLLTRLYDFSN
TPKTALIKIKDPKEYYQKLLAHKQLKTFKDYLN*
>tcag_1096695149189 /cdnaId=1096695149188 /pepId=1096695149189 /offset=0 /ttable=11 /length=205 /full_length=205 /orientation=0
IKLKMAVYTKINLKEINIINKNFNIDKVISFKGIKQGIENTNYLLKSKKKKYILTIFEKR
VLQKEIPFFMKLMDNLNNSKINCPKPLKTRNNKYLIKLKNKTACIVSFLEGKDKKILNIN
DCYTVGKTIARMHMVTNTMKLNRKNSMGVKKLKPLLESIKFKSKRFSNLKLFLNNNLKDI
NKNWPKQLPKGIIHGDLFIDNIFSK
>tcag_1096670633211 /cdnaId=1096670633210 /pepId=1096670633211 /offset=0 /ttable=11 /length=203 /full_length=203 /orientation=0
MAVYTKISSKDINIINSKFNVDKIKSFQGIKKGIENTNYLLKTKKEKFILTIFEKRVSYK
EIPFFMRLMDDLNQSNISCPKPLKDKNGNYLIKLKNKTACIVSFLKGKDKQILNINNCYQ
VGKIISQMHSITKKLNLSRKNSMGIKNLNPLLKSIKFKSKKNSNLEKFLIQNLSNIKKKW
PSKLPNGIIHGDLFIDNIFFNKD
>tcag_1096669009419 /cdnaId=1096669009418 /pepId=1096669009419 /offset=0 /ttable=11 /length=204 /full_length=204 /orientation=0
IKLKMAVYTKINQKEINIINENFNIDEIKSFKGIKQGIENTNYLLKSKKKKYILTIFEKR
VLQKEIPFFMKLMDNLNSSKINCPKPLKTRNNKYLIKLKNKNACIVSFLEGKDKKILSIN
DCYAIGKTIAQMHLVTKKMKLNRKNSMGIRNLKPLLESIKFKSKKFSNLKIFLKNNLNDI
NKSWPKQLPKGIIHGDLFVDNIXX
>tcag_1096672360899 /cdnaId=1096672360898 /pepId=1096672360899 /offset=0 /ttable=11 /length=144 /full_length=144 /orientation=0
IGQINYPSGIIHADLFIDNIFFKKNKFNGYIDFYFACNDFLMYEIAICINALCFDKKNNK
FIFNKKKSTNLIKGYSKIRKFSDKEKKSLNVLCRGAALRYLLTRTYDYLNTPKSAVIKIK
NPREYIQKLKLHNQFNNFKNYYN*
>tcag_1096696116141 /cdnaId=1096696116140 /pepId=1096696116141 /offset=0 /ttable=11 /length=155 /full_length=155 /orientation=0
NMAAELKYIKKNWPNKLPSGIIHSDLFIDNIFFYKKRFYGFIDFYFSSTDYLTYELATCV
NALCFKKKKYKFVLDKEKSSKLLKGYQSLRKLTPAEKNSFNVLCRGSALRYLLTRSFDYL
NTPKSAIIKIKDPREYIQKLTFHSDLYSFKDYLK*
>tcag_1096678582931 /cdnaId=1096678582930 /pepId=1096678582931 /offset=0 /ttable=11 /length=200 /full_length=200 /orientation=0
MAIYTKISKKDVVSIEIKFNLGKITSFKGIKKGIENTNYLIRTKNKKYILTIFEKRVQKK
DLPFFMSLMDKLNNHNINCPKPQKSKKGNYLISVKNKLASIVSFVEGKDKNKLKINDCYE
IGRNIAKFHKASKKIKLYRKNSMSVKEWPKILNKIGNKCKVINPNLHLLMKNSFLELKAK
WPKNLPKGIIHGDLFIDNIF
>tcag_1096673784303 /cdnaId=1096673784302 /pepId=1096673784303 /offset=0 /ttable=11 /length=142 /full_length=142 /orientation=0
PKNLPKGIIHADLFHDNIFFIQDKFSGIIDFYFSCEDFFAFEIAICFNALCFDGLKNNLS
FNVTKAKNFIDGYSSVRKLSEEELVNIKVLSQGAALRFLLTRVFDTLNKVEGAIVKIKDP
MEYLKRLEFHKNAKNHEDYFL*
>tcag_1096679921663 /cdnaId=1096679921662 /pepId=1096679921663 /offset=0 /ttable=11 /length=207 /full_length=207 /orientation=0
IKLMAVYTRINQNDLSLIEKDFKIGNIISFSGIKKGIENTNYLIKTNKKKIILTIFEKRV
QKKDLPFFMDLMFGLSRQKIKCPEPIKNKKGKYLFKIKNKTACLVSFLEGNDKINLTNKD
CYVVGKNAALLHLAAKKLRLYRKNSLSVNSWGPLLKRIDKRINKLSVNLINIMKNDLLDI
KKKWPKSMPNGIIHSDLFIDNIFFYKR
>tcag_1096691629491 /cdnaId=1096691629490 /pepId=1096691629491 /offset=0 /ttable=11 /length=149 /full_length=149 /orientation=0
ILRKELIFLKNNWPINLPTAIIHADLFIDNILFIKNKISGIIDFYFSCNDFIAYELALTI
NAWCFNKDLTFNYKNYYSLMIGFENISSLNIEEKASMNVLLRGAAVRILVTRLHDKIFHP
DDALVKLKDPKEYLNILKWHQQNTQIDS*
>tcag_1096697762731 /cdnaId=1096697762730 /pepId=1096697762731 /offset=0 /ttable=11 /length=197 /full_length=197 /orientation=0
MAVYTKINKGDISFINKQFGIEEIISFQGIKKGIENTNYLLKSKNKKFILTIFEKRVSNK
EIPFFMKLMDKLNNSKINCPKPLKNNDGKYLIKLKNKTACIVSFLKGKDKNKLDLKNCFE
VGKIIAQMHLVTKNINLSRKNSMGIKNLDPLLKSIKFRSNKFSNLEKFLANNLNEIKKNW
PKKLPKGIIHGDLFIDN
>tcag_1096693591453 /cdnaId=1096693591452 /pepId=1096693591453 /offset=0 /ttable=11 /length=145 /full_length=145 /orientation=0
INVPKNLTNGIIFADLFIDNIFFKKNKFHGFIDFYFACNDFLMYEVAICVNALCFDKKNN
KFIFNKKKSTDLIKGYSKIRKFSEREKQSLNILCRGAALRYLLTRTYDYLNTPKSAVIKI
KNPREYIQKLKVHNQFKNFKNYYN*
>tcag_1096667899805 /cdnaId=1096667899804 /pepId=1096667899805 /offset=0 /ttable=11 /length=206 /full_length=206 /orientation=0
ILNPDEKKCEDVGTILGDFHNYSSGFNIPIPNSRDLSWCKSTKEKLAKTISKPEILLIED
AIKNQESLQSQKLPVGMIHADLFRDNVLFYKEKISGMIDFYYSCQGFLIYDLAVVANDWC
TEPDGSLSQLKLRKLLKSYNMKRIIEDNEKTFWKHALISAALRFYLSRLLDLHFPKIGEM
THIKDPSIFKDILEDRIKNSYIIDL*
>tcag_1096669248059 /cdnaId=1096669248058 /pepId=1096669248059 /offset=0 /ttable=11 /length=139 /full_length=139 /orientation=0
LPIGIIHGDLFIDNIFFKNNKLTGMIDFYFAANDYFMYEIAICVNSLCFDKHNNKFILNK
KKVNNIIRGYESVKKISMKEKKSLNVLCRGAAMRYFLTRLYDYTNTPKTALINIKDPREY
YQKLVTHNNLKDYKHYIN*
>tcag_1096699867115 /cdnaId=1096699867114 /pepId=1096699867115 /offset=0 /ttable=11 /length=206 /full_length=206 /orientation=0
IKLMAVFTKINSKDIKKIENIFNLGVINKVEGIKKGIENTNYIIKFNNTKFVLTIFEKRV
KTNDLPFFMNLMSGLSNLKINCPKPMKTKKKSYLFNIKNKKACLVSFLKGNDKKTLTPKD
CYVLGKNIAILHKATKKLKLYRKNSLDVKSWSNLNKKIDRRINKLSKNLKNIIEENIINI
EKNWPKNLPKGVIHSDLFIDNIFFLX
>tcag_1096690808267 /cdnaId=1096690808266 /pepId=1096690808267 /offset=0 /ttable=11 /length=201 /full_length=201 /orientation=0
MAIYTKISSKHIRLIEKKYNLGKIIHFKGIKKGIENTNYLLKTKNKKFILTLFEKRVQKK
DLPFFMNLMDKLSKYKINCPEPQKNKRGSFFIKIKNKTASIVSFVKGKDKLKLNPKNCYE
IGKNVAKFHRVSKKIKLYRKNSLSLKDWLKLLNKIGNKSKIISPNLNTLMKTAFSQIKNK
WPKNLPHGIIHADLFIDNIXX
>tcag_1096691879403 /cdnaId=1096691879402 /pepId=1096691879403 /offset=0 /ttable=11 /length=139 /full_length=139 /orientation=0
LPYGIIHADLFIDNIFFKKNKFHGYIDFYFACSDFLMYEIAICINALCFDKKNNKFVFNK
KKSTNLIKGYSKIRRFSDREKKFLNILCRGAALRYLLTRTYDYLNTPKSAIIKIKNPREY
IQKLKVHNQFNNFKNYYN*
>tcag_1096688112093 /cdnaId=1096688112092 /pepId=1096688112093 /offset=0 /ttable=11 /length=196 /full_length=196 /orientation=0
MAVYTKISKKEISYINKKFEIEKIINFKGIKQGIENTNYLLKSRNNKFILTIFEKRVAQK
EIPFFMKLMDQLNNSKINCPKPLKNKKGNYLIKIKNKTACIVSFLKGKDKKILNLKNCLD
VGKMIAHMHLSTSKLKLYRKNSMGIKNLNSLFNSIKFKSKKFTNIEKFLKINFKDIKKKW
PKKLPNGIIHGDLFID
>tcag_1096670242591 /cdnaId=1096670242590 /pepId=1096670242591 /offset=0 /ttable=11 /length=135 /full_length=135 /orientation=0
IIHGDLFIDNIFFKKNKISGIIDFYFAANDYFMYELAICINALCFDKKKSQFKLNKKKVK
NLIRGYEGIKKISGIEKKSLNILCRAAAMRYFLTRLYDYTNTPKTALIKIKDPREYYQKL
IIHNNLKKYNDYLV*
>tcag_1096698778451 /cdnaId=1096698778450 /pepId=1096698778451 /offset=0 /ttable=11 /length=222 /full_length=222 /orientation=0
IYYQLSNLNPCSIMEKLSGKTVNYTNASLCKSIGNIIGNFHITGSKYNYKISNSRNIKWV
EKNIAKIKDHVSKEQLNILKYSSKIFTKIFKMKLPHGMIHSDLFRDNVLSKGDKVTGIID
YYYSFNGPLVYELAVIINDWCVNKDGSINIRKYNSFLDSYNSVRRLTVTEKKQINNAMIA
AGLRFYLSRLVDMIFPKVGEITHIKDPSAFEKIVKKRINSA*
>tcag_1096689928919 /cdnaId=1096689928918 /pepId=1096689928919 /offset=0 /ttable=11 /length=148 /full_length=148 /orientation=0
IIKENWPKKLPSGIIHCDLFVDNIFFYKKKFYGFIDFYFATNDFLAYELATSVNALCFNK
KNGKFILDKKKSSRLIKGYESVRKLTKDEKLHFNTICRGSALRYLLTRSYDYLNTPKKAV
IKIKDPKEYFQKLNFHRKIVSFNQYLK*
>tcag_1096671889427 /cdnaId=1096671889426 /pepId=1096671889427 /offset=0 /ttable=11 /length=204 /full_length=204 /orientation=0
MAVYTKLEEQDINGILLNYKLGKLKRFGGIKEGIENTNYSIETEKGKYILTIYEKRVKET
DLPFFSNLMVELSKNGFICPKPIPNKENNYISNINNKKFMIVSFLDGKSKNNLSPFECKI
VGREIAKLHKITKNFKFIRKNNLSVRSWRGIFTQVKDRCNKIHSELPKLIEANLTSIERE
WPKSLPSGIIHADLFSDNIFFKXX
>tcag_1096674005921 /cdnaId=1096674005920 /pepId=1096674005921 /offset=0 /ttable=11 /length=139 /full_length=139 /orientation=0
LPRGIIHADLFHDNIFFLQDKFSGIIDFYFSCEDFFAFEIAICFNALCFDGLKENLSFNV
TKAKNFIEGYTSIRKLSEEEKNNIKVLSQGAALRFLLTRVFDTLHKVEGAIVKIKDPIEY
LKRLEFHKNSKNYEDYFF*
>tcag_1096696743615 /cdnaId=1096696743614 /pepId=1096696743615 /offset=0 /ttable=11 /length=195 /full_length=195 /orientation=0
MAVYTRINNRELRYIENTFNIGKIKSFSGIKQGIENTNYLIITKNKKIILTIFEKRVQKK
DLPFFMNLMFGLSKYKIKCPKPIKNKKGKYLFKIKNKSACLVSFLKGKDKNNLNYRECFT
VGKKVAQLHLASKKLNLYRKNDLSVDSWGPLLKKIDKRINKLSNNLKNLMKSDLADIRKK
WPKKIPNGIIHSDLF
>tcag_1096680421583 /cdnaId=1096680421582 /pepId=1096680421583 /offset=0 /ttable=11 /length=135 /full_length=135 /orientation=0
IIHGDLFIDNIFFNKTKFSGFIDFYFSSNDYLIYEIAICINALCFDKKKNKFVMNSSKIK
NLINGYESIRTLSKKEKDALNVMCRGAALRYLLTRIYDYFNTPKTALIKIKDPMEYLQKL
IIHNNLSHYKDYYK*
>tcag_1096672373601 /cdnaId=1096672373600 /pepId=1096672373601 /offset=0 /ttable=11 /length=222 /full_length=222 /orientation=0
VKEKPCAVYSFVNGSQINSLNDQAIISLSASVSKIHHVGIKSKLHRDNDMLQPSWKYILD
KFKGYKGKNENEISHIANVISIMEKKFPKNLRKALVHADLFKDNIFFIDNKVSGFIDFFF
TCSDTIVYDLATLINAWFFKFSDFDEHHFQIFFNHYFDSITWTNEEKENLNFYLKASSIR
FFLTRMHDQYFNKNGKVNHKDPLEFFEILKFHEKNNLQDFF*
>tcag_1096680276581 /cdnaId=1096680276580 /pepId=1096680276581 /offset=0 /ttable=11 /length=201 /full_length=201 /orientation=0
IKLMAVYTKINNKQIKFIERKYNIGKIENYSGIKKGIENTNFLLKTKKNKYILTIYEKRV
QKKDLPFFVNLMSGLSRLKVKCPVPIKDKKGKYLFNLKNKKACIVSFLKGKDKEQLNNKD
CFIVGKNAALLHEASKKLKLYRKNSLSINSWGSILNKIDNKINKLSKNLKNLMKDDLKDI
KRKWPKKMANGIIHSDLFIDN
>tcag_1096670797495 /cdnaId=1096670797494 /pepId=1096670797495 /offset=0 /ttable=11 /length=139 /full_length=139 /orientation=0
LPRGIIHADLFNDNIFFKNNKFSGFIDFYFSCNDFYAFEIAICFNALCFDGFKQNLSFNV
TKAKKLMEGYNEIRRISKEEKISIKVLSQGAALRFLLTRVFDYINIVDDAVVKIKDPIEY
LKRLEFHKNAKGFEDYLL*
>tcag_1096688035161 /cdnaId=1096688035160 /pepId=1096688035161 /offset=0 /ttable=11 /length=131 /full_length=131 /orientation=0
DLFIDNIFFKKNKLSGIIDFYFAANDYFMYEIAICINALCFDHKRGKFQINNKKIKNLIK
GYQSVKKLSMKEKKSINILCRGAALRYLLTRLYDYSNTPKTALIKIKDPNEYYQKLLSHN
NLSSFKDYLN*
>tcag_1096678449149 /cdnaId=1096678449148 /pepId=1096678449149 /offset=0 /ttable=11 /length=136 /full_length=136 /orientation=0
GIIHADLFHDNIFFIQDKFSGVIDFYFSCEDFFAFEIAICFNALCFDGLKSNLSFNVTKA
KNFIDGYTSVRKLSDEELKNIKVLSQGAALRFLLTRVFDALNKVEGAIVKIKDPMEYLKR
LEFHKNAKNHEDYFF*
>tcag_1096671936279 /cdnaId=1096671936278 /pepId=1096671936279 /offset=0 /ttable=11 /length=154 /full_length=154 /orientation=0
LRKILSMLKKIGQKIYPRGIIHADLFHDNIFFIKDKFNGVIDFYFSCEDFFAFEIAICFN
ALCFDGLKSNLSFNVTKAKHFIDGYKSVRKLTDEELNSIKVLSQGAALRFLLTRVFDTLN
KVEGAIVKIKDPVEYLKRLEFHKNLKNHEDYFF*
>tcag_1096691023061 /cdnaId=1096691023060 /pepId=1096691023061 /offset=0 /ttable=11 /length=131 /full_length=131 /orientation=0
DLFIDNIFFKKNKISGIIDFYFAANDYFMYEIAICINALCFDKKNSQFKLNKKKVKNLIR
GYEGIKKISGIEKKSLNILCRAAAMRYFLTRLYDYTNTPKTALIKIKDPREYYQKLIIHN
NLKNYRDYLI*
>tcag_1096669122017 /cdnaId=1096669122016 /pepId=1096669122017 /offset=0 /ttable=11 /length=131 /full_length=131 /orientation=0
DLFIDNIFFKNNRLSGIIDFYFAANDYFMYEIAICVNALCFDKKNSKFLINKKKVNNLIK
GYESIKKISIKEKKSLNILCRGAAMRYFLTRLYDYSNTPKTAIINIKDPREYYQKLVIHN
KLKTYKDYLN*
>tcag_1096679741267 /cdnaId=1096679741266 /pepId=1096679741267 /offset=0 /ttable=11 /length=135 /full_length=135 /orientation=0
IIHADLFHDNIFFIQDKFSGIIDFYFSCEDFFAFEIAICFNALCFDGLKSNLSFNVTKAK
NFIDGYTSVRKLSHQELNNIKVLSQGAALRFLLTRVFDALNKVEGAIVKIKDPMEYLKRL
EFHKNVKNREDYFF*
>tcag_1096679488731 /cdnaId=1096679488730 /pepId=1096679488731 /offset=0 /ttable=11 /length=184 /full_length=184 /orientation=0
LQKEIPFFMKLMDNLNNSKINCPKPLKTTNNKYLIKLKNKTACIVSFLEGKDKKILNIND
CYAIGKTIARMHVVTNKMKLNRKNSMGIRNLKPLLESIKFKSKKFSNLKVFLKNNLKDIN
RNWPKQLPKGIIHGDLFIDNIFFKKNNFQELLISTLLLMIILCMKLLYVSMLFVLTIKRE
NFK*
>tcag_1096695699771 /cdnaId=1096695699770 /pepId=1096695699771 /offset=0 /ttable=11 /length=143 /full_length=143 /orientation=0
IGQNSYQKELFMGDLFIDNIFFKNNKLSGIIDFYFAANDFFMYEIAICINALCFDRLNSK
FYLNKKKVANLIRGYEKIKKISIKEKRSLNVLCRGAALRYFLTRLYDYTNTPKTALIKIK
NPREYYQKLVIHNKLRAYKDYL*
>tcag_1096688491055 /cdnaId=1096688491054 /pepId=1096688491055 /offset=0 /ttable=11 /length=189 /full_length=189 /orientation=0
MAVYTKINKEDISIINNKFDIEKIVSFQGIKKGIENTNYLLKSKNKKFILTIFEKRVSFK
EIPFFMKLMDQLNRSKINCPKPLKNNDGSYLIKLKNKTACIVSFLQGKDKNKLNLKNCFE
VGKTIAQMHFVTKDIKISRKNSMGIKNLDPLLKSIKFKSKKFNNLEKFLKDNLKDIKKNW
PKKLPNGII
>tcag_1096670308513 /cdnaId=1096670308512 /pepId=1096670308513 /offset=0 /ttable=11 /length=190 /full_length=190 /orientation=0
MAVYTKINQKEINIINKNFNVEKIISFKGIKQGIENTNYLLKSKKKKYILTIFEKRVLQK
EIPFFMKLMDNLNSSKINCPKPLKTKKNKYLIKLKNKTAGIVSFLEGKDKKILKTNHCYT
IGKTIAQMHSVTKKIKLNRKNSMGIKNLKPLLESIKFKSKKFSNLKIFLKNNLKDINKNW
PKKLPKGIIH
>tcag_1096693421333 /cdnaId=1096693421332 /pepId=1096693421333 /offset=0 /ttable=11 /length=201 /full_length=201 /orientation=0
IKLMAVYTKINNKQIKFIEKKYNIGKIINYSGIKKGIENTNYILKTKKNKYILTIYEKRV
QKKDIPYFINLMSSLSRLKIKCPVPIKDKKGKYLLNLNSKKGCIVSFLEGKEKERLTSKD
CFIVGRNAAILHKATKKLKLYRKNSLSINSWGSILNKINNKINKLFKNLKELMKDDLRDI
KKKWPKKLPIGIIHGDLFIXX
>tcag_1096695699769 /cdnaId=1096695699768 /pepId=1096695699769 /offset=0 /ttable=11 /length=196 /full_length=196 /orientation=0
MAVYTKIVNKDVSYINKKFEIEKIISFKGIKKGIENTNYLLRSKNKKFILTIFEKRVLKK
EIPFFMKLMDQLSDLKINCPKPLKNKNGKFLIKLKNKTACIVTFLNGKDKKKLNYKNCYE
IGKAIAQMHLSTTKLKLYRVNSMSPVKLNPLLKKIKFRSREFKNLEKFLKINFQSIKKNW
PKQLPKGIIHGRFVY*
>tcag_1096678171143 /cdnaId=1096678171142 /pepId=1096678171143 /offset=0 /ttable=11 /length=193 /full_length=193 /orientation=0
IKLKMAVYTKINQKEINIINKKFNIDKIITFTGIKQGIENTNYLLKSKKKKYILTIFEKR
VLQKEIPFFMKLMDNLNSSKINCPRPLKTRNNKYLIKLKNKTACIVSFLEGKDKKILNIN
DCYVIGKTIARMHLVTNKMKINRKNSMGIRNLKPLLESIKFKSKKFSNLKIFLKNNLKDI
NKNWPKQLPKGII
>tcag_1096675414091 /cdnaId=1096675414090 /pepId=1096675414091 /offset=0 /ttable=11 /length=137 /full_length=137 /orientation=0
NGIIHSDLFIDNIFFYKKKFYGFIDFYFSCTDYYAYELATCVNALCFDKKKNKFILNKKK
SYNLIKGYETKRNLTKNEKNAFNTLCKGSALRYLLTRAYDYLNTPKNAMIKKKNPREYID
KLYFHKNINKFSEYLR*
>tcag_1096671207499 /cdnaId=1096671207498 /pepId=1096671207499 /offset=0 /ttable=11 /length=137 /full_length=137 /orientation=0
LATNIPCGVIHADLFRDNIFFKDAKISGVIDFYFACYYFYIYDLAIVINDWCFSENGQYF
NKENCLIILGEYQKLRELSDIEKKSLNILLRAAAVRILCTRVHDYIFHPPDAVVVKKDPF
EYLNILRWHQKNDIFE*
>tcag_1096681343781 /cdnaId=1096681343780 /pepId=1096681343781 /offset=0 /ttable=11 /length=137 /full_length=137 /orientation=0
NGIIHADLFSDNIFFKDNKFSGIIDFYFSCNDFYALEIAICFNALCFDGPKNNLSFNVTK
AKNFMDGYSKLRKLNDEEKRSIKTLSQGSALRFLLTRVFDALNVVEGAIIKVKDPIEYLV
RLEFHKNSKNVEDYFF*
>tcag_1096673474499 /cdnaId=1096673474498 /pepId=1096673474499 /offset=0 /ttable=11 /length=137 /full_length=137 /orientation=0
SGVIHCDLFVDNIFFYKRKFYGFIDFYFASNDFLTYELATSVNALCFDKKNNKFLLNKNK
SSKLIKGYEIVRKLTSEEKQNFNTICRGSALRYLLTRSYDYLNTPKSAVIKIKDPKEYVQ
KLNFHRNIKSFKEYLN*
>tcag_1096686974223 /cdnaId=1096686974222 /pepId=1096686974223 /offset=0 /ttable=11 /length=190 /full_length=190 /orientation=0
MAVYTKLNQNKIEEILSYYKLGKLDSFKGIEEGIENTNYFLSVDKKKFILTVYEKRVKSA
DLPFFSDLMSSLNKANFKCPAPISNNNNETITNFEGKKLMIVSFLEGKAKQNLSPANCKS
IGTEVAKMHELTKTLKLNRQNDLSVNSWRKLFNSVKDKCENIHKDLPRLIEENLNDVEKN
WPKNLPRGII
>tcag_1096668127385 /cdnaId=1096668127384 /pepId=1096668127385 /offset=0 /ttable=11 /length=131 /full_length=131 /orientation=0
DLFSDNIFFKNNKFSGFIDFYFSCNDFYAFEIAICFNALCFDGLKQNLSFNVTKAKKLME
GYNEIRKISKDEKVAIKVLSQGAALRFLLTRVFDYINTVDNAVVKIKDPEEYLKRLEFHK
NAKSFEDYLI*
>tcag_1096679022583 /cdnaId=1096679022582 /pepId=1096679022583 /offset=0 /ttable=11 /length=191 /full_length=191 /orientation=0
ISTIHNIGSKSDLYRENDMLLSSWKYIVNKFNNYDGENKSEFAHVKNVILTLENKFPQNL
KKSLIHGDLFKDNIFFKNNEVSGFIDFFFTCADTIVYDMATLINAWFLNHENFDENYFKI
FFNKYFSFISWTNDEKESFNFYLKASAIRFFLTRIHDKYFNKEGEVNHKDPMEFFAILQF
HEKNNLQDFF*
>tcag_1096698561165 /cdnaId=1096698561164 /pepId=1096698561165 /offset=0 /ttable=11 /length=131 /full_length=131 /orientation=0
DLFHDNIFFIQDKFSGVIDFYFSCEDFFAFEIAICFNALCFDGLKSNLSFNVTKAKNFID
GYTSLRKLSQEELNSIKVLSQGAALRFLLTRVFDALNKVEGAIVKIKDPMEYLKRLEFHK
NAKNHEDYFF*
>tcag_1096670289977 /cdnaId=1096670289976 /pepId=1096670289977 /offset=0 /ttable=11 /length=189 /full_length=189 /orientation=0
MAVYTKINQRDIDIINSKFNIEKILTFQGITKGIENTNYILSSKNNKFILTIFEKRVLPK
EIPFFMKLMDHLNDSKINCPRPLKTKDKNYLIKLKNKTACIVTFLKGKDKKKVNESDCYA
IGKTIAKIHLVTKKIKLTRKNSMGIRYLKPLLQSIKFKSNKRSNLKKFLFNNFNDIKKNW
PKKLPSGXX
>tcag_1096677063643 /cdnaId=1096677063642 /pepId=1096677063643 /offset=0 /ttable=11 /length=203 /full_length=203 /orientation=0
MAVFTKITKEEIEKFLESYSIGNLIAYEGIVEGIENTNYKIVTNKNKYILTIFEKRVKSK
DIPFFMNLQKELVKNGFVCPLPIANNTNTIINNLKSKNAIIISFLEGEKIDKVFPNHCYE
LGSIISKFTNITKSSNLSRKNSLGYETWVNIYLKCKNKEENSHKEYFQILDKELIFLKNN
WPINLPKAIIHGDLFRDNVFFY*
>tcag_1096680261739 /cdnaId=1096680261738 /pepId=1096680261739 /offset=0 /ttable=11 /length=126 /full_length=126 /orientation=0
NIFFKNNKLSGIIDFYFAANDYFMYEIAICINALCFDKYKNKFILNKKKVRNIIKGYENI
RKISIKEKNSLNILCRGAAMRYFLTRLYDYTNTPKTALIKIKDPREYYQKLVTHNNLKDY
KNYIN*
>tcag_1096679879485 /cdnaId=1096679879484 /pepId=1096679879485 /offset=0 /ttable=11 /length=185 /full_length=185 /orientation=0
MAVYTKINKKNLNYINNKFKSKKFISFKGIKQGIENTNYLLKTKNEKFILTIFEKRVSEK
DLPFFMKLMDQLNNSKINCPKPLRNSEGNYLIKLKNKSACIVSFLSGKDKKTLNLKNCYD
VGKIIAEMHSSTKKIKLYRKNSMGIKNLNPLFNSIRFKSKNFTHLEKFLRINFADIKSKW
PKKLP
>tcag_1096684808201 /cdnaId=1096684808200 /pepId=1096684808201 /offset=0 /ttable=11 /length=129 /full_length=129 /orientation=0
FNDNIFFKNNKFSGFIDFYFSCNDFYAFEIAICFNALCFDGVKQNLSFNVTKAKKFIEGY
NEVRKISDEERKSIKVLSQGAALRFLLTRVFDYINIVDGAIVKIKDPIEYLKRLEFHKNA
KSFEDYLI*
>tcag_1096679565487 /cdnaId=1096679565486 /pepId=1096679565487 /offset=0 /ttable=11 /length=186 /full_length=186 /orientation=0
IKMAVYTKISKREISYINKKFEIEKIINFKGIKQGIENTNYLLKSKNNKFILTIFEKRVS
QKEIPFFMKLMDQLNDLKINCPKPLKNKKGNYLIKIKNKTACIVSFLDGKDKKKLNIKNC
FDIGKVIAQMHLASKKIKLHRKNSMGIKNLNSLFNSIKFKSKKFINIEKFLHNNFRDIKK
KWPKGL
>tcag_1096695111473 /cdnaId=1096695111472 /pepId=1096695111473 /offset=0 /ttable=11 /length=175 /full_length=175 /orientation=0
MMLLPSWKHIIESFSKSNPKVCSEEYRHIVENINHLQDKFPLDLRQINIHADLFKDNIFF
LDNKVSGFIDFFFSCTDTVIYDLATFVNAWFFKENKFVEDYYINFLKSYQQNFELTIEEK
NNFNFYLKVSAIRFFLTRLYDLHFNYEGNVKHKNPLEFFEIFKFHEKNNIQDFF*
>tcag_1096679522229 /cdnaId=1096679522228 /pepId=1096679522229 /offset=0 /ttable=11 /length=189 /full_length=189 /orientation=0
MAVYTRISNKDIRLINSKFDIDEIKSFQGIKKGIENTNYLLKTKKEKFILTIFEKRVSNK
EIPFFMKLMDNLNQSKISCPKPLKDKNENYLIKLKNKTACVVSFLKGKDKQILNINNCYQ
VGKIISQMHSITKKLKFSRKNSMGIKNLNPLLKSIKFKSKKNSNLEKFLIQNLSNIKKNW
PSKLPSGII
>tcag_1096671698083 /cdnaId=1096671698082 /pepId=1096671698083 /offset=0 /ttable=11 /length=124 /full_length=124 /orientation=0
IFLPGKEDVSGLIDFYFACNDLLCYDIAICMNAWCFEPDNSFNVTKAKHLLSQYGKVRSL
TDAEIAALPILARGASLRFLLTRLYDWVNTPKDALVTPKNPREYINKLRFHQRVESAAAY
GLD*
>tcag_1096673372417 /cdnaId=1096673372416 /pepId=1096673372417 /offset=0 /ttable=11 /length=186 /full_length=186 /orientation=0
MAVYTKLNQKKIEEILSNYSLGKLDSFKGIEEGIENTNYFLSINKKKFILTIYEKRVKSA
DLPFFSDLMSSLNKASFKCPAPISNNKNETITNFEGKKLMIISFLEGKAKQNLSPANCKS
IGFEIAKMHDLTKNLKLKRQNDLSINSWRKLFNSVKDRCENIHKDLPRLIEENLNDVEKN
WPKNLP
>tcag_1096679362189 /cdnaId=1096679362188 /pepId=1096679362189 /offset=0 /ttable=11 /length=127 /full_length=127 /orientation=0
IIFSSKKNKLSGIIDFYFAANDYFMYEIAICINALCFDHKRRKFQINNKKIKNLLKGYES
IKKISMKEKKSINILCRGSALRYLLTRLYDYSNTPKTALIKIKDPNEYYQKLLSHNNLSS
FKDYLN*
>tcag_1096672982391 /cdnaId=1096672982390 /pepId=1096672982391 /offset=0 /ttable=11 /length=189 /full_length=189 /orientation=0
IKLMAVYTKINNKQIKFIEKKYNIGKIENFSGIKKGIENTNFLLKTKKNKYILTIYEKRV
QKKDLPFFVNLMSGLSRLKVKCPVPIKDKKGKYLFNLKNKKACIVSFLEGRDKEQLNNKD
CFIVGKNAALLHEASKKLKLYRKNTLSINSWGSILNKIDNKINKLSKNLKDLMKDDLRDL
KKRWPKKMX
>tcag_1096670896085 /cdnaId=1096670896084 /pepId=1096670896085 /offset=0 /ttable=11 /length=128 /full_length=128 /orientation=0
HDNIFFLQDKFNGIIDFYFSCEDFFAFEIAICFNALCFDGLKDNLSFNVTKAKNFIDGYT
SIRKLNEKEKNNVKVLSQGAALRFLLTRVFDALNTVEGAIVKIKDPIEYLKRLEFHKNSK
NYEDYFF*
>tcag_1096689846757 /cdnaId=1096689846756 /pepId=1096689846757 /offset=0 /ttable=11 /length=197 /full_length=197 /orientation=0
IQITKRTKLMAVYTQLNQNKIEEILSNYDLGKLDSFKGIEEGIENTNYFLSVNKKKLILT
VYEKRVKSEDLPFFSNLMSSLNKANFKCPAPIINNSNSTITNFDGKKLMIVSFLDGKAKS
NLSPNNCKDIGIETAKMHELTKNLKIKRQNDLSINSWRSLFETVKDQCSKLHKDLPKLIE
ESLNSVEKKWPKDLPXX
>tcag_1096668749217 /cdnaId=1096668749216 /pepId=1096668749217 /offset=0 /ttable=11 /length=182 /full_length=182 /orientation=0
MAVYTKINQRDIDRINSKFSIEKILTFQGITKGIENTNYILNSKNKKFILTIFEKRVLPK
EIPFFMKLMDHLNDSKINCPRPLKTKSKNYLIKLKNKTACIVTFLKGKDKKKVNESDCYT
IGKTIAKMHLVTKKIKLTRKNSMGIRYLKPLLQSIKFKSNKRSNLKKFLFNNFNDIKKNW
AK
>tcag_1096692243473 /cdnaId=1096692243472 /pepId=1096692243473 /offset=0 /ttable=11 /length=130 /full_length=130 /orientation=0
IFPDNIFFHKNNISGVIDFYFSCTDIIVYEIAIAMNAWCFGENDIFDPKKACNLIVGYNL
KRKLTKEEFDSLSILSQGAALRFLLTRLYDWFNTPKNILIAKKNPNEYLNKLRFFKNNKI
VNKINLKNI*
>tcag_1096689809983 /cdnaId=1096689809982 /pepId=1096689809983 /offset=0 /ttable=11 /length=186 /full_length=186 /orientation=0
MAIYTKISRGDISFIEKKFNLGKIISFKGIKKGIENTNYLLKTKNKKFILTLFEKRVQKK
DLPFFMNLMDKLSKYKINCPEPQRNKKGSFLIKIKNKTGSIVSFVEGKDKLKLNPKNCHE
IGQNIAKLHRASKKIKLYRKNSLSLKEWPKLLNKIGNKSKIISPNLNTLMKTAFSQIKNK
WPKNXX
>tcag_1096683894655 /cdnaId=1096683894654 /pepId=1096683894655 /offset=0 /ttable=11 /length=190 /full_length=190 /orientation=0
ITKRAKLMAVYTKIDDEKIRKILSYYDLGKLNQFKGIEEGIENTNYFLSVENKKFILTIY
EKRVKSEDLPFFSNLMSLLNKSNFKCPAPILNKQKKTITDFEGKKLMIVSFLEGKAKKNL
SPLNCKSVGAEVAKMHKLTKDFKFRRENDLSVKSWRNLFDSVKDECSKIHKDLPKLIEEN
LTDVEKNWPK
>tcag_1096681981165 /cdnaId=1096681981164 /pepId=1096681981165 /offset=0 /ttable=11 /length=184 /full_length=184 /orientation=0
MAVYTKIISKDIHLINSKFNIDEIKSFQGIKKGIENTNYLLKTKKEKFILTIFEKRVSNE
EIPFFMKLMDNLNQSKISCPKPLKDKNGNYLIKLKNKTACVVTFLKGKDKQTLNLNNCYQ
VGKIISQMHSITKKLKFSRKNSMGIKKLNPLLKSIKFKSKKNSNLEKFLIQNLNNIKKNW
PSKL
>tcag_1096695193513 /cdnaId=1096695193512 /pepId=1096695193513 /offset=0 /ttable=11 /length=188 /full_length=188 /orientation=0
LYLHQENLRSLSWWQETVPQVLPYLNDFQKELLTQELATQKAFFTSTAYASLPQGASHCD
LFRDNVLFDPQSANDSSQDQLGGFFDFYFAGTDKWLFDLAVTVNDWCLAENKQDLDPARF
KALMDAYQSVRPLTQVEQQSWPLMVRAAALRFWISRLWDFYLPRDAQMLTPHDPRHFENI
LVSRKAI*
>tcag_1096672841033 /cdnaId=1096672841032 /pepId=1096672841033 /offset=0 /ttable=11 /length=183 /full_length=183 /orientation=0
IKLKMAVYTKINQKEINIINKIFNIDKVISFKGIKQGIENTNYLLKSKKKKYILTIFEKR
VLQKEIPFFMKLMDSLNSSKINCPKPLKTRNNKYLIKLKNKTACIVSFLEGKDKKKLNIN
DCYAIGKTIAQMHVVTNKIKLNRKNSMGISNLKPLLKSIKFKSKKFSNLKVFLKNNLKDI
NKN
>tcag_1096667366839 /cdnaId=1096667366838 /pepId=1096667366839 /offset=0 /ttable=11 /length=186 /full_length=186 /orientation=0
IKLMAVYTKINNKQIKLIEKKYNIGKIINYSGIKKGIENTNFLLKTKENKYILTIYEKRV
QKKDLPFFVNLMSGLSRLKVKCPVPIKDKNGKYLFNLKNKKACIVSFLEGKDKDQLNSKD
CFIVGKNAALLHKASKKLKLYRKNSLSINSWGSILNKIDNKINKLSKNLKDLMKDDLRDL
KKKMA*
>tcag_1096671300037 /cdnaId=1096671300036 /pepId=1096671300037 /offset=0 /ttable=11 /length=166 /full_length=166 /orientation=0
IEDTYLDMKSKLTSTEKNIIEPEIDFLKSKQIDDLPKSTIHGDLFKDNVLFLDDSRPSFI
DFYYACEEVLVFDIGIAINDWCINDDGSIDQNKLSQFVDGYESKRKLESVEKDFMHVALR
WASLRFYISRLEHIHSNPSAEILAIKNPIQFKNILIDRQSNEYKF*
>tcag_1096682926923 /cdnaId=1096682926922 /pepId=1096682926923 /offset=0 /ttable=11 /length=212 /full_length=212 /orientation=0
IAERTQLMAVYTKLNQKKIEEILSNYSLGKLESFKGIEEGIENTNYFLSVNKKKFILTIY
EKRVRSADLPFFSDLMSSLNKASFKCPAPISNINDETITNFGGKKLMIVSFLEGKAKQNL
SPANCKSIGSEIAKMHELTKNFKLKRQNDLSVNSWRKLFNSVKDKCENIHKDLPKLIEEN
LNDVEKSWAKKSTKRNNPCRFISRQYFFYSR*
>tcag_1096694601613 /cdnaId=1096694601612 /pepId=1096694601613 /offset=0 /ttable=11 /length=153 /full_length=153 /orientation=0
INIINNELENLSYCLGKNLPSGVIHSDLFRDNALFIGDNLTGVIDFYYACNGYYLYDLAI
IVNDWCLNMDYTINLKRQDALISSYNKYRIIEEVEKEFWPNALRHAALRFWLSRLHDKHF
PLDGEITHQLDPDIFYNILADRMLKDYTIKIN*
>tcag_1096676501863 /cdnaId=1096676501862 /pepId=1096676501863 /offset=0 /ttable=11 /length=183 /full_length=183 /orientation=0
SRDYKLGKIIKSEGIKKGIENTNYLLKTNTKKLILTIFEKRVQKKDLPFFMNLMEKLDKK
KIICPKPLKNSANKHLSRIQNKPACIVTFLKGKDKTTLNYKNCFDIGKNIAKFHKVGTKI
KLYRQNSMSINKLGDLLKSIKFTSNKITPKLKPTLNVCLKDIKKQWPKKLPKWNYTWRFI
YR*
>tcag_1096695384117 /cdnaId=1096695384116 /pepId=1096695384117 /offset=0 /ttable=11 /length=192 /full_length=192 /orientation=0
IKLMAVYTKINSKEINYINKIYNIGKIIEFTGIKKGIENTNYLIKTKNKKFILTIFEKRV
KKKDLPFFMNLMFGLSKLKIKCPEPIKNKNGKYLFKINNKSACLVSFLKGKDKKELNYNE
CFIVGKNIAKLHLASKKLKLYRKNTLSVSSWKPLLNKIGKGYKNSKELMKNELKYLKKNW
AQKASFRNYSC*
>tcag_1096672748843 /cdnaId=1096672748842 /pepId=1096672748843 /offset=0 /ttable=11 /length=187 /full_length=187 /orientation=0
IKMAVYTKINKKDISYINKKFKIDKIISFKGIKQGIENTNYLLRSKNKKFILTIFEKRVS
QNEIPFFMKLMDQLNNSKINCPKPQKNKNGNYLVRIRKKSACIVSFLEGKDKKLLSLKNC
HEIGKMIAGMHLSTKKINLSRKNSMGIKYLNPLLNSIKFKSKKFTNIEKFLKINFKDIKM
KWPKNXX
>tcag_1096669483665 /cdnaId=1096669483664 /pepId=1096669483665 /offset=0 /ttable=11 /length=182 /full_length=182 /orientation=0
IKLKMAVYTKINQKEINIINKNFNINKVISFKGIKQGIENTNYLLKSKKKKYILTIFEKR
VLQKEIPFFMKLMDNLNNSKINCPKPLKTRNNKYLIKLKNKTACIVSFLEGKDKKILNIN
DCYTVGKTIARMHVVTNKMKLNRKNSMGIKNLKPLLESIKFKSKKFSNLKVFLNNNLKDI
NR
>tcag_1096670574165 /cdnaId=1096670574164 /pepId=1096670574165 /offset=0 /ttable=11 /length=158 /full_length=158 /orientation=0
YDGENKSEFAHVKNVILSLENQFPQNLKKSLIHGDLFKDNIFFKKNEVSGFIDFFFTCAD
TIVYDLATLINAWFLNHENFDETYFKIFFNKYFSFISWTNEEKESFNFYLKASAIRFFLT
RIHDKYFNKEGEVKHKDPMEFFTILQFHEKNNLQDFF*
>tcag_1096670678889 /cdnaId=1096670678888 /pepId=1096670678889 /offset=0 /ttable=11 /length=183 /full_length=183 /orientation=0
IKMAVYTKISKKEISYINKKFEVDKIINFKGIKQGIENTNYLLKSRNKKFILTIFEKRVS
QKEIPFFMKLMDQLNNLEINCPKPFKNKSGNYQIRIKNKMASIVSFLDGKDKKKLNLKNC
FDVGKMVAQIHLSSKKIRLYRKNSMGIKNLNPLLNSIKFKTKKFINLEKFLKNNFRDIKK
RWP
>tcag_1096683040199 /cdnaId=1096683040198 /pepId=1096683040199 /offset=0 /ttable=11 /length=184 /full_length=184 /orientation=0
MAVYTKISKKDISLINKKFNIENFKSFKGIKQGIENTNYLLKSKNNKFILTIFEKRVLKK
EIPFFMKLMDQLSSLDIICPKPLRNKSGHFLIKLKNKTACIVSFLTGKSKKSLSLKNCYD
VGKTVALMHLSTRKIKLFRNNSMGIKKLKPLINKIEFKSEFKNLEKFLKINLRDINKNWP
KKLP
>tcag_1096677963709 /cdnaId=1096677963708 /pepId=1096677963709 /offset=0 /ttable=11 /length=126 /full_length=126 /orientation=0
NVFFINDKITGVIDFYFSCTDILTYDLAIAINAWCFDKKHNFLEKNYQSLLSGYNSERKL
SADENFFLPLLCQAAALRFLLTRLFDWVHTPIEANVVPKNPKEYIIKHQYFKKLVNNVNY
KENLL*
>tcag_1096674866789 /cdnaId=1096674866788 /pepId=1096674866789 /offset=0 /ttable=11 /length=194 /full_length=194 /orientation=0
IAERTQLMAVYTKLNQNKIEEILSNYSLGKLDSFKGIEEGIENTNYFLSVNNKKFILTIY
EKRVKSDDLPFFSDLMSSLNKAGFKCPAPISNNDNETITNFGEKKLMIVSFLEGKAKQNL
SPVNCKSIGSEIAKMHKLTKNLKLKRQNDLSINSWRKLFNSVKHKCENIHKDLPRLIEEN
LNDVEKSGQKVTKR
>tcag_1096671984365 /cdnaId=1096671984364 /pepId=1096671984365 /offset=0 /ttable=11 /length=181 /full_length=181 /orientation=0
MAVYTKINKKDISLINKKFDFLNFNSFKGIKQGIENTNYLLKSKSNKFILTIFEKRVKKK
EIPFFMKLMDQLSGLNIACPKPLRNRQGDFIFKLKGKSACIVTFLKGKDKRKLNNKNCFD
IGRMVAQMHLSTRKINLYRKNSMGIKNLNPLLSSIKFKSKKFINIEKFLKTNLKDIKKKX
X
>tcag_1096687621879 /cdnaId=1096687621878 /pepId=1096687621879 /offset=0 /ttable=11 /length=115 /full_length=115 /orientation=0
LIDFYFACNDVFAYDVAICLNAWCFEQDGSFNTTKARRMLRAYGKVRSFSKEELALLPLL
ARGSAMRFLLTRLYDWLNTPSNAMVTIKNPLEYLEKLQFHQGVTSPSSYGLDQL*
>tcag_1096672158791 /cdnaId=1096672158790 /pepId=1096672158791 /offset=0 /ttable=11 /length=189 /full_length=189 /orientation=0
IELMAVYTRINKGDLSLIEKSFKIGKILSFSGIKKGIENTNYLIRTKNKKIILTIFEKRV
QKKDLPFFMDLMFGLSRQKVKCPEPIKNKKGKYLFKIKNKTACLVSFLEGKDKINLTKKD
CYDVGKNAALLHVAAKKLKLFRKNSLSVSSWGLLLNRIDKRINKLSRNLIDIMKNDLFDI
KKKCQRIXX
>tcag_1096668612101 /cdnaId=1096668612100 /pepId=1096668612101 /offset=0 /ttable=11 /length=183 /full_length=183 /orientation=0
IKLMAVYTKINSKDLSNIERNFNIGKIISFSGITEGIENTNYLLKTQKGKFILTIFEKRV
KTSDLPFFMNLMDGLYRLKVKCPRPIENKNKKYIFKIKKKSASIVTFLNGKDKKKLSNSN
CFEVGKNIAKLHLASKKLKIYRKNSLSINSWKPLLNKIDKRINKIQNNLIGLMNDELGII
KKN
>tcag_1096675494379 /cdnaId=1096675494378 /pepId=1096675494379 /offset=0 /ttable=11 /length=254 /full_length=254 /orientation=0
KDAFLLGRVLFPMMELLKQLEVAVPSPLKDLKGNYFHYIDTGEKALVQPRLPGNHISSVE
IHHIRHLSESIADLHQIPYQSLKNLPLHPRNLEWALTQSKKLEHDLTPDQKELLRTSLKK
AKTLTDTLENANVSKSLIHADLFRDNVLFDNEHISGLLDFHHASIGYCMYDLAVVAIDWC
RTKDGGLNSEFLYELLKIYNLKKPITSEELWLFKDFIVFAAFHFWLSRLTGQMENRERSK
NPDEIKAILELLI*
>tcag_1096692191437 /cdnaId=1096692191436 /pepId=1096692191437 /offset=0 /ttable=11 /length=182 /full_length=182 /orientation=0
IKLMAIYIKISRNDISAIEKKFNIGKIISFNGIKKGIENTNYLLKTKYKKYILTIFGKRV
EKKDIPFFMNLMSELKKYNINCPLPQKSKKGNYLFHIKNKPGVIVSFVDGKDKTKLSIKN
CYDIGKHVAKLHNASKKIKLYRKNSMSSSSWQKILNKIGNRCKTIHPNLKELMKENLKDI
KX
>tcag_1096673614473 /cdnaId=1096673614472 /pepId=1096673614473 /offset=0 /ttable=11 /length=184 /full_length=184 /orientation=0
IKLMAIYIRVSKKDISSVEKKFNLEKIISFQGIKKGIENTNYLLKTKNKKYILTIFGKRV
QKKDIPFFVKLMKQLNKLKIVCPNPQKNKKGGYLFNIKNKPALIVSFVEGKDKKKLNTKN
CYEIGKNVAKFHKVSRKIKLYRKNSMSLKEWPKILNKIGNKCEVINPDLNLLMKDSFLEL
KQKW
>tcag_1096673373287 /cdnaId=1096673373286 /pepId=1096673373287 /offset=0 /ttable=11 /length=185 /full_length=185 /orientation=0
IAERTQLMAVYTKLNQKKIEEILSNYNLGNLDSFRGIEEGIENTNYFLSVNKKKFILTIY
EKRVKSTDLPFFSNLMSSLNRASFKCPAPISNNNNETITNFGEKKLMIVSFLEGKAKQNL
SPANCKSIGSEIAKMHELTKNLKLKRQNDLSVNSWRKLFNSVKDKCENIHKDLPKLIEEN
LNDV*
>tcag_1096698446779 /cdnaId=1096698446778 /pepId=1096698446779 /offset=0 /ttable=11 /length=306 /full_length=306 /orientation=0
MLTKEIVSALCSNYGLGTITQIDLARGGIENLNYFIDINNNSTLNFYVLTVIKAPSYSGD
SYFEMMELLKQLEVAVPYPLKDLKGNVFNYIDTGEKALVQPRLPGNHISSVEILHIRQLS
KSIADLHQLPCQSVKNLPLHPRNLKWALTQSKKLERHLTPYQKALLHTSLKRVKTLTDTL
ETANVSKSLIHADLFRDNVLFDNEHISGLLDFHHASIGYCMYDLAVIAIDWCRTKEGGLN
SEFLHELLKIYNLKKQITSDELWLFKDFIVFAALNFWLSRLMGQMENRERSKHPDEIKAV
LELLI*
>tcag_1096670272825 /cdnaId=1096670272824 /pepId=1096670272825 /offset=0 /ttable=11 /length=165 /full_length=165 /orientation=0
IINKFNDYNGENKSEFTHIKNLISSLENQFPQNLKKSLIHGDLFKDNIFFQNNEVSGFID
FFFTCTDTIVYDFATLINAWFLNYENFDEKYFKIFFNQYFGSISWTNKEKESFNFYLKAS
AIRFFLTRIHDKYYNKEGEVNHKDPMEFFSILQFHEKNDLREFF*
>tcag_1096688804793 /cdnaId=1096688804792 /pepId=1096688804793 /offset=0 /ttable=11 /length=173 /full_length=173 /orientation=0
MAVYTKINQRDIDIINSKFNIEKILTFQGITKGIENTNYILNSKNKKFILTIFEKRVFPK
EIPFFMKLMDHLNDSKINCPRPLKTKDKNYLIKLKNKTACIVTFLKGKDKKKVNESDCYA
IGKTIAKMHVVTKKIKLTRKNSMGIKYLKPLLQSIKFKSNKRSKLKKFLFNNL
>tcag_1096677246937 /cdnaId=1096677246936 /pepId=1096677246937 /offset=0 /ttable=11 /length=174 /full_length=174 /orientation=0
MAVYTKISKKDISYINQKFDIEKILEFKGIKQGIENTNYLLKSKNKKFILTIFEKRVSKK
ELPFFMNLMDKLNKSKINCPKPQTKKDGGYLINLKNKAACIVSFLNGKDKKSLNFKNCYD
IGKMIAEMHQSTKKINLTRKNSMGVRNLNPLLKSIRFKSKKFTNVEKFLKNNFK
>tcag_1096685633745 /cdnaId=1096685633744 /pepId=1096685633745 /offset=0 /ttable=11 /length=147 /full_length=147 /orientation=0
IALEINFLKSHVLDDLPRSTIHGDLFRDNVLFLNESRPSFIDFYYACNEVLVFDIAIAVN
DWCVRDDGSLDQNKLSQFLAGYESERKLDCKEKDNMHVALRWAALRFYISRLEHIHSNPS
AEILALKNPDQFKKVLIDRQINEYKF*
>tcag_1096673115585 /cdnaId=1096673115584 /pepId=1096673115585 /offset=0 /ttable=11 /length=184 /full_length=184 /orientation=0
IKMAVYTKINKKDISYINKKFEIEKIISFKGIKQGIENTNYLLRSKNKKFILTIFEKRVS
QNEIPFFMKLMDQLNNSKINCPKPQKNKNGNYLVRIRKKSACIVSFLEGKDKKLLNLKNC
HEIGKVIAGMHLSTKKINLFRKNSMNIKYLNPLLNSIKFKSKKFTNIEKFLKINFKDIKM
KWXX
>tcag_1096683563727 /cdnaId=1096683563726 /pepId=1096683563727 /offset=0 /ttable=11 /length=143 /full_length=143 /orientation=0
ILTLENKFPQNLKKSLIHGDLFKDNIFFKNNEVSGFIDFFFTCADTIVYDLATLINAWFL
NHENFDENYFKIFFNKYFSFISWTNEEKESFNFYLKASAIRFFLTRIHDKYFNKEGEVNH
KDPMEFFAILQFHEKNNLQDFF*
>tcag_1096668478287 /cdnaId=1096668478286 /pepId=1096668478287 /offset=0 /ttable=11 /length=121 /full_length=121 /orientation=0
NVFFKNNKISGVIDFYFSCNNYFIYDLAIVINDWCFDNEVSNLNNIFFRALIDGYESERK
ISNSEYESLNIVLRAAAVRILVTRLHDYIFHPNDAILVRKDPNQYFKILNWHQNNQLIYD
*
>tcag_1096689669713 /cdnaId=1096689669712 /pepId=1096689669713 /offset=0 /ttable=11 /length=188 /full_length=188 /orientation=0
MAVFTKVSKEDIENFIKNYSIGSLISFEGIVEGIENTNYKIATSNHHYILTIFEKRVNPT
ELPFFMSLQKELVAHGFDCPLPIENNNGSIINKIQNKSAVIISFLEGKQLESILPNHCKE
VGSMIARLTNITKKSKLRRENGLNLETWEVILNKCKESSDKSYDHYFNQLDAELNFLKNN
WPANLPTA
>tcag_1096672000663 /cdnaId=1096672000662 /pepId=1096672000663 /offset=0 /ttable=11 /length=178 /full_length=178 /orientation=0
MAIYTKISLKDIRSIGKKYNLGKIIYFKGIKKGIENTNYLLKTKNKKFILTLFEKRVQKK
DLPFFMNLMDKLSKYKINCPKPQRNKKGSLLINIKNKTGSIVSFVDGKDKLKLNSKNCYE
IGKNVAKLHIASKKIKLYRKNSLSLKEWPKILNKIGNKSKIINPNLNSLMKNSLLQIX
>tcag_1096671976295 /cdnaId=1096671976294 /pepId=1096671976295 /offset=0 /ttable=11 /length=177 /full_length=177 /orientation=0
MAIYTKIFSNDIRSIEKNYKLGKIISFKGIKKGIENTNYLLKTKNKKFILTLFEKRVKKK
DLPFFMNLMDKLSKYKINCPKPQKNKRRSFLIKIKNKTGSIVSFVEGKDKLKLNSKNCYE
IGRNIAKLHKATKKIKLYRKNSLSLKEWPKLLNKIGNKSKIISPNLNSLMKNSLLQX
>tcag_1096673184321 /cdnaId=1096673184320 /pepId=1096673184321 /offset=0 /ttable=11 /length=186 /full_length=186 /orientation=0
ITQRTKLMAVYTKLDQSSIEKILSNYKLGSLDNFKGIEEGIENTNYFLSINKKKYILTIY
EKRVKSKDLPFFSSLMTSLNNSGFKCPIPIINNSNKSISNFMGKNLMIVSFLEGKAKKNL
SPNNCKSIGIEVAKMHDLTKNFKLKRENDLSIKSWRNLFDAVKDKCSKIHGDLPKLIEEN
LNSVEH
>tcag_1096679532569 /cdnaId=1096679532568 /pepId=1096679532569 /offset=0 /ttable=11 /length=167 /full_length=167 /orientation=0
IKMAVYTKINQKEINIINENFNIDKIKSFKGIKQGIENTNYFLKSKKKKYILTIFEKRVL
QKEIPFFMKLMDNLNNSKINCPKPLKTKENKYLIKLKNKTACIVSFLDGKDKKILNINDC
YAIGKTIARMHLVTNKMKLNRKNSMGIRNLKPLLESIKFKSKKFQIK
>tcag_1096670627719 /cdnaId=1096670627718 /pepId=1096670627719 /offset=0 /ttable=11 /length=165 /full_length=165 /orientation=0
IKMAVYTKISKKEISYINKKFEVEKIINFKGIKQGIENTNYLLKSRNNRFILTIFEKRVS
QKEIPFFMKLMDQLNNFKINCPKPLKNKSGNYLIKIKNKSACIVSFLDGKDKKKLSLKNC
FDVGKIIAQMHLSSKKVKLYRKNSMGIKNLNPLLNSIKFKSKKXX
>tcag_1096688454821 /cdnaId=1096688454820 /pepId=1096688454821 /offset=0 /ttable=11 /length=170 /full_length=170 /orientation=0
IKLKMAVYTKINQKEINIINKKFNIDKVISFKGIKQGIENTNYLLKSKKKKYILTIFEKR
VLQKEIPFFMKLMDHLNNSKINCPKPLKTKENKYLIKLKNKTACIVSFLEGKDKKILNIN
DCHVIGKTIARMHVVTNKMKLNRKNSMGISNLKPLLESIKFKSKKFSNLK
>tcag_1096666327073 /cdnaId=1096666327072 /pepId=1096666327073 /offset=0 /ttable=11 /length=165 /full_length=165 /orientation=0
MAVYTKINQRDIDIINSKFNIEKILTFQGITKGIENTNYILNSKNKKFILTIFEKRVLPK
EIPFFMKLMDHLNDSKINCPRPLKTKNKNYLIKLKNKTACIVTFLKGKDKKKVNESDCYA
IGKTIGKMHLVTKKIKLTRKNSMGVRYLKPLLQSIKFKSNKKSNL
>tcag_1096681335411 /cdnaId=1096681335410 /pepId=1096681335411 /offset=0 /ttable=11 /length=173 /full_length=173 /orientation=0
IKLKMAVYTKINQKEINIINENFNIDKIKSFKGIKQGIENTNYLLKSKKKKYILTIFEKR
VLQREIPFFMKLMDNLNSSKINCPKPLKTKNNKYLFKLKNKTAGIVSFLEGKDKKILNIN
DCYTVGKTIAQMHLVTKKMKLNRKNSMGVRNLRPLLESIKFKSKKFSNLNIF*
>tcag_1096683324741 /cdnaId=1096683324740 /pepId=1096683324741 /offset=0 /ttable=11 /length=163 /full_length=163 /orientation=0
IKLMAVYTRINQNDLSLIEKNFKIGKIHSFSGIKKGIENTNYLIKTNKKKIILTIFEKRV
QKRDLPFFMNLMFGLSKHKIKCPEPIKNKKNKYLFKIKNKTACLVSFLEGKDKNQLTNKD
CFQVGKNAALLHLAAKKLRLYRKNSLSVNSWGPLLNRIDKRIN
>tcag_1096669546587 /cdnaId=1096669546586 /pepId=1096669546587 /offset=0 /ttable=11 /length=173 /full_length=173 /orientation=0
MAVYTKINKKNISLINKKFDIEKFISFQGIKQGIENTNYLLKTKNKKYILTIFEKRVSNK
ELPFFMKLMEILNNSKINCPRPIKNKNGNYLFELKNKKACIVTFLEGNDKKILNTKNCYD
IGKFIARIHLITKNIKIFRKNSMGINNLNPILRNIKFKKKEFNNLERFLKIXX
>tcag_1096693540759 /cdnaId=1096693540758 /pepId=1096693540759 /offset=0 /ttable=11 /length=101 /full_length=101 /orientation=0
IIHGDLFIDNIFFLNNKFSGMIDFYFAANDYFMYEIAICVNALCFDKKKSKFLINKKKVK
SLIKGYEGLKKISIKEKNSLNILCRGAAMRYFLTRLYDYSN
>tcag_1096666185479 /cdnaId=1096666185478 /pepId=1096666185479 /offset=0 /ttable=11 /length=169 /full_length=169 /orientation=0
MAVYTKINKKDISYINKKFENQKFLSFKGINQGIENTNYLLKSKNNKFILTIFEKRVQKK
EIPFFMKLMDQLNDLKIRCPKPLKNRDGKYLFKIKNKVACVVSFLDGKDKKNLSLKNCYN
IGKTVAQMHSSSKKIRLFRKNSMNIKNLNPLLKSIKFKSKKFINLEKFL
>tcag_1096694171151 /cdnaId=1096694171150 /pepId=1096694171151 /offset=0 /ttable=11 /length=207 /full_length=207 /orientation=0
IVRYKVLNFHKINMAFHTKLSKIEVESILLDFQIGRYLNHIGINQGIENSNYLLHTNKSK
YILTIFEKRVNKDDIPFFLELMNHTRTSGIVCPTSLKNTKGKRFDTIKNKSFAIFTFIEG
KSLKNWSHKDCFFIGKKICDFHYANRNFKPRRQNNFGVSQFSKIFNKIEKGIEKVLPKTK
NLIKKEITFLEKMYPSNLPSGIIHADF
>tcag_1096678121293 /cdnaId=1096678121292 /pepId=1096678121293 /offset=0 /ttable=11 /length=161 /full_length=161 /orientation=0
MAVYTKINKKDISYINKKFENQKFLSFKGIKQGIENTNYLLKSKNNKFILTIFEKRVQKK
EIPFFMKLMDQLNDLKIKCPKPLKNRDGKYLFKIKNKVACVVSFLDGKDKKNLNLKNCYD
IGKTVAQMHSTSKKIRLFRKNSMNIKNLNPLLKSIKFKSKK
>tcag_1096698042727 /cdnaId=1096698042726 /pepId=1096698042727 /offset=0 /ttable=11 /length=168 /full_length=168 /orientation=0
MAVYTKIDKSDIKLINTNFKIEKIISFQGIKQGIENTNYLLKSKDKKFILTIFEKRVSNK
EVPFFMKLMDKLNSSKINCPKPLRTKSDSYLIKLKKKTACIVSFLEGKDKKKLNIKDCYA
VGKTTAQMHLVTEKLKLYRKNSMGIKNLNSLLKSIKFKDDKFSKIDLF
>tcag_1096698689649 /cdnaId=1096698689648 /pepId=1096698689649 /offset=0 /ttable=11 /length=173 /full_length=173 /orientation=0
MAVYTKINKKDIVSINDQFEMERITHFKGIKKGIENTNYLLKTKKNKFILTIFEKRVSDK
EIPFFMKLMELLNNSNVNCPKPLKSKNGSHLIKLKNKKACIVSFINGKDKIKLNLKNCYE
VGKVIANIHQITKKIKISRRNSMGIKELGPLLKSIKFKSKKFSNLQKFLENN*
>tcag_1096692029527 /cdnaId=1096692029526 /pepId=1096692029527 /offset=0 /ttable=11 /length=124 /full_length=124 /orientation=0
IHSDLFRDNVLASKNKVTGIIDYYYSFNGPLIYELAVIANDWCINKDGTIHQGKFTTLIS
SYNSIREINKKEMKYMNNAMVAAALRFYLSRLTDMIFPKVGEITHIKDPNIFENILLKRI
EQK*
>tcag_1096668512975 /cdnaId=1096668512974 /pepId=1096668512975 /offset=0 /ttable=11 /length=204 /full_length=204 /orientation=0
ITKQSKKRSKNINRRDSSCRRKSCIQITKRTKLMAVYTQLNQSKIEEILSNYNLGKLDSF
KGIEEGIENTNYFLSVNKKKLILTIYEKRVKSEDLPFFSNLMSSLNKANFKCPAPIVNNS
NSTITNFDGKKLMIVSFLDGKAKSNLSPKNCKDIGIEIAKMHKLTKNIKIKRQNDLSVNS
WRSLFETVKDQCSKLHNDLPKLIX
>tcag_1096665756251 /cdnaId=1096665756250 /pepId=1096665756251 /offset=0 /ttable=11 /length=161 /full_length=161 /orientation=0
MAVYTKINKKDISSINKIFSDEKFISFKGIRQGIENTNYLLKTKNKKFILTIFEKRVSKK
EIPFFMELMNRLNASKINCPKPLKNNDGKYLIRLKNKTACIVSFLKGKDKKILNLKNCYD
IGKTIAQMHLTTNKIKLFRKNSMGIKNLDLLFKSIKFKSKR
>tcag_1096670758769 /cdnaId=1096670758768 /pepId=1096670758769 /offset=0 /ttable=11 /length=198 /full_length=198 /orientation=0
MAVYTEVSLSEAQELFQPLGKIIEFEGIKEGVENTNYLVKLSDNKKFILTLFEKRTEEQD
LPYFNNLMKLFYDNGISCPLSLTLNNKNLFKIKGKPCCIYSFIEGRPVLKPNLEQLKSLG
NSIAQLHQFGDNSKLFRENMMLLPTWRFITSQFSKNETKLNSSEYKYILNNIHTLSDSFP
QNLRKINIHADLFKDNIF
>tcag_1096678690831 /cdnaId=1096678690830 /pepId=1096678690831 /offset=0 /ttable=11 /length=148 /full_length=148 /orientation=0
IKMAVYTKINKRDIFYINKKFEIDKIISFKGIQQGIENTNYLLRSKNKKFILTIFEKRVS
KKEIPFFMKLMDQLNAHEINCPKPIKNKNGNYLINIRNKTACIVSFLDGKDKKSLNPKNC
HEIGKMIAEMHLSTSKIKLYRKNSMGIK
>tcag_1096668362785 /cdnaId=1096668362784 /pepId=1096668362785 /offset=0 /ttable=11 /length=165 /full_length=165 /orientation=0
IKLMAVYTKINNKQIKFIEKKYNIGKIINYSGIKKGIENTNFLLKTKENKYILTIYEKRV
[truncated: 183,923 more chars]
