# Supplementary material for: Structural and Functional Diversity of the Microbial Kinome
Source: PLoS Biol. 2007 Mar 13;5(3):e17. doi: 10.1371/journal.pbio.0050017 (PMC1821047; doi:10.1371/journal.pbio.0050017)
Supplement: Dataset S1 — (10 MB BZ2) [file pbio.0050017.sd001.bz2 › FastA/kdo.all.pep]

>gi|71281419|YP_266885 3-deoxy-D-manno-octulosonic acid kinase [Colwellia psychrerythraea 34H].
MSQTITSAQFSKFEQGNVTCVYNQTLITNFNAAMLSPSYWQQSNAVTGSAQGRGTTWFVE
YNDNSNTPHDWVLRHYYRGGLIGKIIKDSYWFSGVEKTRAACEFALLRHMNTLQLPTPEP
IAYRVMQHGFHYQADLLSSRIEHAQDLVAILSEKALTDDIWHNIGATIKRFHQHGIYHHD
LNSHNILLNDKKQVFLIDFDRGELRTNPVETNWKQANMARLQRSFLKELNKLEQFNFTEQ
NWQALKDGYQDADVERQN
>gi|51860392|AAU11337 WavC [Aeromonas hydrophila].
MQIQTEHNQICWYAEGAFRDPSPELFDPAWWQNNRQVVGTSIGRGVTWFVKDESRHLVLR
HYYRGGMVGKVVRDRFWFEGVESSRAMAEYSLLAKLSAQGLPVPRPFAARMAKQGPFYRA
DILIERIRGAKDLVALLKQGPIAGEVWHKVGQTVRQLHDAGVYHADLNSHNLLLDKEGKV
WVIDFDKGAIRSPGNWQQANLERLLRSFNKESQLHTSFHFVPENWQALMNGYQGKAS
>gi|24376149|NP_720192 hypothetical protein SO4677 [Shewanella oneidensis MR-1].
MNAQIKIINTANGYMALCQDTPEDITPAWFSVDFWREKSAVVGSSKGRYTTWFVAFEHSH
WVLRHYWRGGMMEKFSKDAYFYTGLENTRAMGELRLLDALYREQFAVPKPIAANIVRDGL
FYRADIIIERVDGAEDLVAKLTKGTMTQAQWHALGATIAQFHRRGVYHADLNAKNILWQP
QQTDSAQERFYLIDFDRGELKTPNAKWQKANLDRLLRSFNKEQGKQPTLAFTPANWAALL
EGYHAVVPKV
>gi|67158041|ZP_00419131 Lipopolysaccharide kinase [Azotobacter vinelandii AvOP].
MQLILSEPFESLWAGRDAFVEVERLQGRVYRELEARRTLRVEVAGRGYFVKIHRGTGWGE
ILKNLLTAKAPVLGAAQEWTALRRLAEAGVPSMTPVAFGERGGNPACRHSFLITEELAPT
VSLEDFCLDWPSRPPAPRLKHALIAEVARMTADMHRAGVNHRDCYICHFLLHTDRPIEPG
SLRLSLIDLHRAQTRARTPRRWRDKDLAALYFSALDIGLTRRDKLRFLRGYFRRPLRQVL
REEASLIARLEVRAGRLLARFRRKAAEGNPL
>gi|69942458|ZP_00634245 Lipopolysaccharide kinase [Shewanella denitrificans OS-217].
MQIKTTQKGHIAWCQDEAQALPVAGFTMDYWQAKDAIVGQSKGRYTTWFVQANAYFPSCS
AEQHWVLRHYWRGGLIEKLSKDAYVYTGLKRTRAVAELALLEQLYREGFAVPRPIAANVE
RFGIWYRADIIIERVPLAKDLVAHLANDSLTPIQWHALGQTLAQFHLRGVYHADLNAKNI
LIADNKFYLIDFDRGEFRTPQKNWQQANLARLLRSFNKEQSKQANLGFTLDNWHLLMMGY
QEAMLSKPT
>gi|56477701|YP_159290 lipopolysaccharide core biosynthesis protein WaaP [Azoarcus sp. EbN1].
MSAPTPLSVDEPFRSLWAGRDPFDMVEALQGEVFRELEGRRTLRVEAGGRGYFVKIHRGV
GWREIFKNLLSARLPVLGARNEWQAIRQLDKLGVATMKAVAYGERGRNPARQHSFIVTEE
LAPTVSLEDYCRDWARCPPDSALKRALIERVADMVRRMHEGGMNHRDLYICHFLLHLEPA
PTPAALRLSLIDLHRSQIRTRTPRRWRDKDLAALYFSALGIGLTRRDKLRFVRRYFGRPL
REVLRDEAVLLARLEAQAGRLHARYLRKYAPEAAL
>gi|18652043|AAL76930 WavC [Vibrio cholerae].
MQSKTAKLPDNDRNRPLKQTFNDEQQKVWFDDALLREDPSQCCNPEFWQQNGKVLGSATG
RGTTWFVQLQQTQGALRHYRRGGLFGKLVADSYGFTGWEKTRSYQEFMLLNHLRDAGVNV
PRPIAARVQKHGLLYKADLLSEKVPNARDLVSILQESPISDELYRKIGREIRKMHDAQVN
HTDLNIHNILIDDQEKVWIIDFDKCYVQSGHSWKQGNLNRLKRSFDKEVVKRAVKWREFD
WQPVVQGYQLVD
>gi|9654635|AAF93403 conserved hypothetical protein [Vibrio cholerae O1 biovar eltor str. N16961].
MQSKTAKLPDNDRNRPLIQTFNDAQQKVWFDDALLHEDPSQCCNPEFWQQNGKVLGSATG
RGTTWFVQLQQTQGALRHYRRGGLFGKLVADSYWFTGWEKTRSYQEFMLLNHLRDAGVNV
PRPIAARVQKHGLLYKADLLSEKVPNARDLVSILQESPISDELYRKIGREIRKMHDAQVN
HTDLNIHNILIDDQEKVWIIDFDKCYVQIGDSWKQGNLKRLKRSFEKEVCKRGINWSLEA
FAIISSYKHEE
>gi|24981712|AAN65975 lipopolysaccharide core biosynthesis protein WaaP [Pseudomonas putida KT2440].
MKLILAEPFKRLWAGRDAFDAVEALQGEVYRELEGRRTLRTEVAGEGFFVKIHRGIGWGE
IFKNLFTAKLPVLGAGQEWRAIQRLHEVGVPTMTAVAYGERGSNPAAQHSFIITEELAPT
ISLEDFSIDWVKQPPEPRLKRALIAEVAKMTGGMHRAGVNHRDCYICHFLLHTDRPVTAD
DFKLSVIDLHRAQTRARISRRWRDKDLAALYFSALDIGLTQRDKLRFLRGYFQRPLRQVL
KDEAALLAWLERKAQKLYDRKQRYGDAL
>gi|69951402|ZP_00639143 Lipopolysaccharide kinase [Shewanella frigidimarina NCIMB 400].
MQIKNTQLGHIAWCETTAQHIAPQDFAVDGWREKNAVVGQSKGRYTTWFVKTDNSDSPQT
WVLRHYWRGGMMEKFSRDAYFYTGLQRTRAVAELAILEVLYQEGFAVPRPIAANVERFGL
WYRADIIIEHVAGANDLVAYLSHNPMTESQWYLLGETIAKFHQRGVYHADLNAKNILLAH
GEFYLIDFDRGELRTPQPTWQQANLDRLLRSFNKEHAKLTTLQFSQQHWLQLLAGYQSIN
PI
>gi|37678481|NP_933090 putative KDO kinase WavC [Vibrio vulnificus YJ016].
MIEQQQFGQSRICYDSEWVSSPELALFDPQYWQAQNKVVGSATGRGTTWFVQLPKITAAL
RHYRRGGLFGKLVKDHYWFRSWSATRSFAEFHLLKQLREAGVNVPRPIAAYAMRKGLFYQ
ADLLSERIANAQDLVTILQKHSLNAELYQKIGVEIAKMHRVGVNHTDLNIHNILIDAQET
IWIIDFDKCYPQAGDGWKQENLDRLKRSFNKERVKRSIHWHDKDFQALLTGYESQQ
>gi|48732110|ZP_00265853 COG0515: Serine/threonine protein kinase [Pseudomonas fluorescens PfO-1].
MKLMLAEPFKSLWAGRDPFAEVEGLQGEVYRELEARRTLRTEVDGNGFFVKIHRGIGWGE
IFKNLLTAKLPVLGAGQEWKAIQRLQEVGVPTMTAVAYGEKGSNPADQHSFIVTEELAPT
ISLEDFSIDWVKQPPQPKLKRALIAEVARMTGMMHRAGVNHRDCYICHFLLHTDKPVTPE
DFKLSVIDLHRAQTRPAITQRWRNKDLAALYFSALDIGLTRRDKLRFLKGYFQQPLRRIL
AEEAPLLSWLEGKANKLYARKQRYGDAL
>gi|53732917|ZP_00155268 COG0515: Serine/threonine protein kinase [Haemophilus influenzae R2846].
MNQFQQDNQYFIFNFDRTFERETEFFQAEFWQKQERVIGSAKGRGTTYFLQTEDWFGVNC
ALRHYYRGGLWGKLNKDRYRFSALETTRSFAEFHLLQRLYEAGLPVPKPIAARIQKGKLG
ICYQADILTEKIENAQDLTALLQTQTLPKETWRQIGRLIRKLHDLQICHTDLNAHNILLQ
QTEQGQKCWLLDFDKCGEKSGDFWKVQNLNRLKRSFEKEVGRMNIQFTEQNWADLMAAYH
Q
>gi|68057066|AAX87319 3-deoxy-D-manno-octulosonic acid kinase [Haemophilus influenzae 86-028NP].
MHQFQQDNQYFIFNFDRTFEQATEFFQAEFWQKQERVIGSAKGRGTTYFLQTEDWFGVNC
ALRHYYRGGLWGKLNKDRYRFSALETTRSFAEFHLLQRLYEAGLPVPKPIAARIQKGKLG
ICYQADILTEKIENAQDLTALLQTQTLPKETWRQIGRLIRKLHDLQICHTDLNAHNILLQ
QAEQEQKCWLIDFDKCGKKSGDFWKAQNLNRLKRSFEKEVGRMNIQFTEQNWADLTAAYH
Q
>gi|18653281|AAL77354 putative Kdo kinase WavC [Vibrio cholerae].
MQSKTAKLPDNDRNRPLIQTFNDAQQKVWFDDALLHEDPSQCCNPEFWQQNGKVLGSATG
RGTTWFVQLQHTQGALRHYRRGGLFGKLVADSYGFTGWEKTRSYQEFMLLNHLRDAGVNV
PRPIAARVQKHGLLYKADLLSEKVPNARDLVSILQESPISDELYRKIGSEIRKMHDAQVN
HTDLNIHNILIDEQEKVWIIDFDKCYVQSGHSWKQDNLNRLKRSFEKEVVKRAVKWSELD
WQPVVQGYQLAD
>gi|27360381|AAO09318 Putative KDO kinase WavC [Vibrio vulnificus CMCP6].
MIEQQQFGQSRICYDSEWVSSPELALFDPQYWQAQNKVVGSATGRGTTWFVQLPKITAAL
RHYRRGGLFGKLVKDHYWFQSWSATRSFAEFHLLKQLREAGVNVPRPIAAYAMRKGLFYQ
ADLLSERIANAQDLVTILQKHSLSAELYQKIGVEIAKMHRVGVNHTDLNIHNILIDAQET
IWIIDFDKCYPQAGDGWKQENLDRLKRSFNKERVKRSIHWHDKDFHALLTGYESQQ
>gi|70734018|YP_257658 lipopolysaccharide kinase RfaP [Pseudomonas fluorescens Pf-5].
MKLMLAEPFKSLWAGRDAFDAVEGLKGQVYRELEARRTLRTEVDGRGYFVKIHRGIGWGE
IVKNLVTAKLPVLGAGQEWRALERLHQVGVPTMTAVAYGERGANPADQHSFIVTEELAPT
VSLEDFSIGWVKQPPAPALKRALIAEVARMTGMMHRAGVNHRDCYICHFLLHTDRPVTPE
GLKLSVIDLHRAQTRPKITQRWRNKDLAALYFSALDIGLTRRDKLRFLKGYFQQPLRQIL
AEEAALLAWLEGKAEKLYARKQRYGDAL
>gi|9971095|CAC07181 KDO kinase [Haemophilus influenzae].
MHQFQQDNQYFIFNFDRTFEQATEFFQAEFWQKQERVIGSAKGRGTTYFLQTEDWFGVNC
ALRHYYRGGLWGKLNKDRYRFSALDTTRSFAEFHLLQRLYEAGLPVPKPIAARIQKGKLG
ICYQADILTEKIENAQDLTALLQTQTLPKEIWRQIGRLIRKLHDLQICHTDLNAHNILLQ
QTEQGQKCWLLDFDKCGEKLGDFWKVQNLNRLKRSFEKEVGRMNIQFTEQNWADLTSAYH
Q
>gi|42630558|ZP_00156097 COG0515: Serine/threonine protein kinase [Haemophilus influenzae R2866].
MNQFQQDNQYFIFNFDRTFEQATEFFQAEFWQKQERVIGSAKGRGTTYFLQTEDWFGVNC
ALRHYYRGGLWGKLNKDRYRFSALDTTRSFAEFHLLQRLYEAGLPVPKPIAARIQKGKLG
ICYQADILTEKIENAQDLTALLQTQTLPKEIWRQIGRLIRKLHDLQICHTDLNAHNILLQ
QTEQGQKCWLLDFDKCGEKLGDFWKVQNLNRLKRSFEKEVGRMNIQFTEQNWADLTAAYH
Q
>gi|16422289|AAL22580 lipopolysaccharide core biosynthesis protein [Salmonella typhimurium LT2].
MVELKAPLTTLWRGKDAFEEVKTLQGEVFRELETRRTLRFELDGKSYFLKWHKGTSLKEI
VKNLISLRMPVLGADREWHAIHRLHELGVDTMHGVGFGEKGVNPLTRTSFIITEDLTPTI
SLEDYCADWAVNPPDAQVKWMIIKRVATMVRKMHAGGINHRDCYICHFLLHLPFTGREED
LKISVIDLHRAQIRQHVPLRWRDKDLIGLYFSSMNIGLTQRDIFRFMREYFSLPLREILQ
KESGLIHQADVKAARIKERTIRKNL
>gi|52308071|AAU38571 SPS1 protein [Mannheimia succiniciproducens MBEL55E].
MRKDMLQVQHENHFFLFNFDENRPNQEHFFESYFWQKQNRIIGSAKGRGTTWFIQSQDLF
GVNTALRHYYRGGLWGKINKDRYAFSSLEETRSFAEFNLLNRLYQAGLPVPKPIGAHVEK
LAFNHYRADLLSERIENTQDLTALLPNTELTAEQWQQIGKLIRRLHDLQICHTDLNAHNI
LIRQQNNDTKFWLIDFDKCGEKPGNLWKQENLQRLHRSFLKEVKRMRIQFSEKNWADLLN
GYQN
>gi|18653296|AAL77366 putative Kdo kinase [Vibrio cholerae].
WFDDALLHEDPSQCCNPEFWQQNGKVLGSATGRGTTWFVQLQQTQGALRHYRRGGLFGKL
VADSYGFTGWEKTRSYQEFMLLNHLRDAGVNVPRPIAARVQKHGLLYKADLLSEKVPNAR
DLVSILQESPISDELYCKIGREIRKMHDAQVNHTDLNIHNILIDDQEKVWIIDFDKCYVQ
SGHSWKQGNLKRLKRSFEKEIVQSNIIIELGSVDILCNTALQ
>gi|15600202|NP_253696 lipopolysaccharide core biosynthesis protein WaaP [Pseudomonas aeruginosa PAO1].
MRLVLEEPFKRLWNGRDPFEAVEALQGKVYRELEGRRTLRTEVDGRGYFVKIHRGIGWGE
IAKNLLTAKLPVLGARQEWQAIRRLHEAGVATMTAVAYGERGSDPARQHSFIVTEELAPT
VDLEVFSQDWRERPPPPRLKRALVEAVARMVGDMHRAGVNHRDCYICHFLLHTDKPVSAD
DFRLSVIDLHRAQTRDATPKRWRNKDLAALYFSALDIGLTRRDKLRFLRTYFRRPLREIL
RDEAGLLAWMERKAEKLYERKQRYGDLL
>gi|4210950|AAD12056 WaaP [Pseudomonas aeruginosa].
MRLVLEEPFKRLWNGRDPFEAVEALQGKVYRELEGRRTLRTEVDGRGYFVKIHRGIGWGE
IAKNLLTAKLPVLGARQEWQAIRRLHEAGVATMTAVAYGERGSDPARQHSFIVTEELAPT
VDLEVFSQDWRERPPPPRLKRALVEAVARMVGDMHRAGVNHRDCYICHFLLHTDKPVSAD
DFRLSVIDLHRAQTRDATPKRWRNKDLAALYFSALDIGLTRRDKLRFLRTYFRRPLREIL
RDEAGLLAWMERQAEKLYERKQRYGDLL
>gi|49082840|AAT50820 PA5009 [synthetic construct].
MRLVLEEPFKRLWNGRDPFEAVEALQGKVYRELEGRRTLRTEVDGRGYFVKIHRGIGWGE
IAKNLLTAKLPVLGARQEWQAIRRLHEAGVATMTAVAYGERGSDPARQHSFIVTEELAPT
VDLEVFSQDWRERPPPPRLKRALVEAVARMVGDMHRAGVNHRDCYICHFLLHTDKPVSAD
DFRLSVIDLHRAQTRDATPKRWRNKDLAALYFSALDIGLTRRDKLRFLRTYFRRPLREIL
RDEAGLLAWMERKAEKLYERKQRYGDLLG
>gi|53726566|ZP_00347622 COG0515: Serine/threonine protein kinase [Pseudomonas aeruginosa UCBPP-PA14].
MRLVLEEPFKRLWSGRDPFEAVEALQGKVYRELEGRRTLRTEVDGRGYFVKIHRGIGWGE
IAKNLLTAKLPVLGARQEWQAIRRLHEAGVATMTAVAYGERGSDPARQHSFIVTEELAPT
VDLEVFSQDWRERPPPPRLKRALVEAVARMVGDMHRAGVNHRDCYICHFLLHTDKPVSAD
DFRLSVIDLHRAQTRDATPKRWRNKDLAALYFSALDIGLTRRDKLRFLRTYFRRPLREIL
RDEAGLLAWMERKAEKLYERKQRYGDLL
>gi|66043790|YP_233631 Lipopolysaccharide kinase [Pseudomonas syringae pv. syringae B728a].
MKLFLAEPFKSLWAERDAFVEVEGLSGEVYRELEGRRTLRTEVDGRGYFVKIHRGIGWGE
IAKNLATAKLPVLGAGKEWDAIERLHEVGVPTMTAVAYGERGSNPAAQHSFIVTEELAPT
ISLEDISLNWRSEPPEPRLKRAFIAEVARMVGMMHRAGVNHRDCYICHFLLHTDKPVTAD
DFKLSVIDLHRAQTRRAITPRWRNKDLAALYFSALDIGLTRRDKLRFLKGYFQKPLREIL
LKEATLLTWLDKKADKLYQRKVRYGDAL
>gi|21327098|AAM48167 WaaP [Salmonella enterica subsp. arizonae].
MVELKAPLTTLWRGKDAFEEVKTLQGEVFRELETRRTLRFELDGKSYFLKWHKGTSLKEI
VKNLISLRMPVLGADREWHAIHRLCELGVNTMHGVGFGEKGVNPLTRTSFIITEDLTPTV
SLEDYCADWVVNPPDVQVKRMIIKRVATMVRKMHTGGINHRDCYICHFLLHLPFTGREED
LKISVIDLHRAQIRQRVPLRWRNKDLIGLYFSSMNIGLTQRDIFRFMREYFSLPLREILQ
KESGLIHQADVKAARIKERTIRKNL
>gi|68541031|ZP_00580778 Lipopolysaccharide kinase [Shewanella baltica OS155].
MNAQIQIIKTAQGHMALCQDTPKDIAPAWFAVDFWRAKDAVVGSSKGRYTTWFVAFEHSH
WVLRHYWRGGLMEKFSKDAYVYTGLENTRAMAELRLLNILYHEDFAVPKPIAANIVRDGL
FYRADIIIERVEGAEDLVAKLSKGLMNTEQWQALGATIAQFHQRGVYHADLNAKNILFQP
AQTAPITPERFYLIDFDRGELKTPSPQWQQSNLDRLLRSFNKEQGKLPSLAFTADNWSSL
MMGYQAAMQSA
>gi|56415611|YP_152686 lipopolysaccharide core biosynthesis protein [Salmonella enterica subsp. enterica serovar Paratyphi A str. ATCC 9150].
MVELKAPLTTLWRGKDAFEEVKTLQGEVFRELETRRTLRFELDGKSYFLKWHKGTSLKEI
VKNLISLRMPVLGADREWHAIHRLHELGVDTMHGVGFGEKGVNPLTRTSFIITEDLTPTI
SLKDYCADWAVNPPDAQVKWMIIKRVATMVRKMHAGGINHRDCYICHFLLHLPFTGREED
LKISVIDLHRAQIRQRVPLRWRDKDLIGLYFSSMNIGLTQRDIFRFMREYFSLPLREILQ
KESGLIHQADVKAARIKERTIRKNL
>gi|71735007|YP_272815 lipopolysaccharide kinase RfaP [Pseudomonas syringae pv. phaseolicola 1448A].
MKLFLAEPFKSLWAGRDAFVEVEGLSGEVYRELEGRRTLRTEVNGRGYFVKIHRGIGWGE
IAKNLATAKLPVLGAGKEWEAIERLHEVGVPTMTAVAYGERGSNPAAQHSFIVTEELAPT
TSLEDVSLNWRTQPPEPRLKRAFIAEVARLVGMMHRAGVNHRDCYICHFLLHIDTPVTAD
DFRLSVIDLHRAQTRRAITPRWRNKDLAALYFSALDIGLTRRDKLRFLKGYFQKPLREIL
RKEAPLLSWLEKKADKLYQRKVRYGDAL
>gi|2226278|AAC33169 RfaP protein [Pseudomonas aeruginosa].
MRLVLEEPFKRLWSGRDPFEAVEALQGKVYRELEGRRTLRTEVDGRGYFVKIHRGIGWGE
IAKNLLTAKLPVLGARQEWQAIRRLHEAGVTTMTAVAYGERGSDPARQHSFIVTEELAPT
VDLEVFSQDWRERPPPPRLKRALVEAVARMVGDMHRAGVNHRDCYICHFLLHTDKPVSAD
DFRLSVIDLHRAQTRDATPKRWRNKDLAALYFSALDIGLTRRDKLRFLRTYFRRPLREIL
RDEAGLLAWMERKAEKLYERKQRYGDLL
>gi|20138553|P58551 3-deoxy-D-manno-octulosonic acid kinase (KDO kinase).
MQIIQTKQQYICYNPELLTETPEMAFSSEFWQQQNKIIGSAQGRGTTWFVQGEKLAMALR
HYRRGGLFGKLVADSYLFSGWDKTRSVAEFSLLNHLIAHQVNVPKPVAARAVRLGWFRYQ
ADILVEKIANSRDLVGILGQETLSQQVWFDVGAMIKRMHDAGVCHTDLNCHNIILDDHKT
VWIIDFDKCYRLEGANWQEKNLARLHRSFIKEQGKRGILFNEDNWQWLCKVIRVNGNKGQ
>gi|32033543|ZP_00133870 COG0515: Serine/threonine protein kinase [Actinobacillus pleuropneumoniae serovar 1 str. 4074].
MIFYHFNRTVVPDTQTSLIKTLFGCKNFADSGRLLGSSKGRGTTWFLNTQAELGVNTVLR
HYYRGGLFGKIVKDQYLFNGLENTRAFQEFSLLEKLHEWHLPVPQPIALKVEKTCCWYRA
DIMLEKIEGTQDLSKYLQTNALSDTQYQQIGKLIRQLHDHQVHHSDLNIHNILLDPASGR
FFLIDFDKCGISQANDWKTENLARLLRSFKKEQTRLNIRFNEQNWQALLAGYHK
>gi|29144077|NP_807419 lipopolysaccharide core biosynthesis protein [Salmonella enterica subsp. enterica serovar Typhi Ty2].
MVELKAPLTTLWRGKDAFEEVKTLQGEVFRELEMRRTLRFELDGKSYFLKWHKGTSLKEI
VKNLISLRMPVLGADREWHAIHRLHELGVDTMHGVGFGEKGVNPLTRTSFIITEDLTPTI
SLEDYCVDWAVNPPDAQVKWMIIKRVATMVRKMHAGGINHRDCYICHFLLHLPFTGREED
LKISVIDLHRAQIRQHVPLRWRDKDLIGLYFSSMNIGLTQRDIFRFMREYFSLPLREILQ
KDSGLIHQADVKAARIKERTIRKNL
>gi|9971093|CAC07180 KDO kinase [Haemophilus influenzae].
MHQFQQDNQYFIFNFDRTFEQATEFFQAEFWQKQERVIGSAKGRGITYFLQTEDWFGVNC
ALRHYYRGGLWGKLNKDRYRFSALETTRSFAEFHLLQRLYEAGLPVPKPIAARIQKGKLG
ICYQADILTEKIENAQDLTALLQTQTLPKETWMQIGRLIRKLHDLQICHTDLNAHNILLQ
QTEQGQKCWLLDFDKCGEKSADFWKVQNLNRLKRSFEKEVGRMNIQFTEQNWADLTSAYH
Q
>gi|12721665|AAK03387 unknown [Pasteurella multocida subsp. multocida str. Pm70].
MLEFKHKNTFFLFNFKQPKAQQACFFRSSFWKKQARILGSAQGRGVTWFLQTKDLFGVNA
ALKHYYRGGLWGKINRDYYRFSTLSNARSFAEFSLLKQLHEAGLAVPKPLGACVEKVAFG
FYRADLLTEKIEHAQDLTVYLQQGKLTEQDWHKVGQLIHQLHSLQVCHTDLNAHNILVQQ
RDDGRKFWLIDFDKCAHQLGERWKSENLNRLHRSFMKEVTRMKIQFSEQDWQALLAGYQA
>gi|28872114|NP_794733 lipopolysaccharide core biosynthesis protein WaaP [Pseudomonas syringae pv. tomato str. DC3000].
MKLFLAEPFKSLWAGRDAFAEVEGLSGEVYRELEGRRTLRTEVDGRGYFVKIHRGIGWGE
IAKNLATAKLPVLGAGKEWDAIERLHEVGVPTMTAVAYGERGSNPAAQHSFIVTEELAPT
TSLEDVSLNWRTEPPEPRLKRAFIAEVARLVGMMHRAGVNHRDCYICHFLLHTDKPVTAD
DFRLSVIDLHRAQTRRAITPRWRNKDLAALYFSALDIGLTRRDKLRFLKDYFQLPLREIL
LKEAALLTWLDKKADKLYQRKVRYGDAL
>gi|33148447|AAP95967 3-deoxy-D-mannooctulosonic acid kinase [Haemophilus ducreyi 35000HP].
MPMIHYIFNREIVPPAIEPLLKQLFSGQNFTQSDRLLGYSKGRGITWFLNTQAELGINIV
LRHYYRGGLFGKVVKDRYLFQRIDQTRAVQEFNLLTQMQRWHLPVPRPIAVEINKQSIFY
RAKIMLEKIEHTQDLSKLLQTQPLVAEQYQQLGQLIRQLHDHQIHHSDLNIHNILLDDNG
KFWLIDFDKCCIKAGEEWKQANLNRLLRSFHKEQTRLGIQFHQQNWQSLLTGYQQHNQGD
NR
>gi|3821842|AAC69677 WaaP [Escherichia coli].
MVELKEPFATLWRGKDPFEEVKTLQGEVFRELETRRTLRFEMAGKSYFLKWHRGTTLKEI
IKNLLSLRMPVLGADREWNAIHRLRDVGVDTMYGVAFGEKGMNPLTRTSFIITEDLTPTI
SLEDYCADWATNPPDVRVKRMLIKRVATMVRDMHAAGINHRDCYICHFLLHLPFSGKEEE
LKISVIDLHRAQLRTRVPRRWRDKDLIGLYFSSMNIGLTQRDIWRFMKVYFAAPLKDILK
QEQGLLSQAEAKATKIRERTIRKSL
>gi|3821854|AAC69688 WaaP [Escherichia coli].
MVELKEPFATLWRGKDPFEEVKTLQGEVFRELETRRTLRFEMAGKSYFLKWHRGTTLKEI
IKNLLSLRMPVLGADREWNAIHRLRDVGVDTMYGVAFGEKGINPLTRTSFIITEDLTPTI
SLEDYCADWATNPPDVRVKRMLIKRVATMVRDMHAAGINHRDCYICHFLLHLPFSGKEEE
LKISVIDLHRAQLRTRVPRRWRDKDLIGLYFSSMNIGLTQRDIWRFMKVYFAAPLKDILK
QEQGLLSQAEEKATKIRERTIRKSL
>gi|22002917|CAD19783 heptosyl-I-kinase [Escherichia coli].
MVELKEPFATLWRGKDPFEEVKTLQGEVFRELETRRTLRFEMAGKSYFLKWHRGTTLKEI
IKNLLSLRMPVLGADREWNAIHRLRDVGVDTMYGVAFGEKGINPLTRTSFIITEDLTPTI
SLEDYCADWATNPPDVRVKRMLIKRVATMVRDMHAAGINHRDCYICHFLLHLPFSGKEEE
LKISVIDLHRAQLRTRVPRRWRDKDLIGLYFSSMNIGLTQRDIWRFMKVYFSAPLKDILK
QEQGLLSQAEAKATKIRERTIRKSL
>gi|26250276|NP_756316 Lipopolysaccharide core biosynthesis protein rfaP [Escherichia coli CFT073].
MVWMVELKEPFATLWRGKDPFEEVKTLQGEVFRELETRRTLRFEMAGKSYFLKWHRGTTL
KEIIKNLLSLRMPVLGADREWNAIHRLRDVGVDTMYGVAFGEKGINPLTRTSFIITEDLT
PTISLEDYCADWATNPPDVRVKRMLIKRVATMVRDMHAAGINHRDCYICHFLLHLPFSGK
EEELKISVIDLHRAQLRTRVPRRWRDKDLIGLYFSSMNIGLTQRDIWRFMKVYFSAPLKD
ILKQEQGLLSQAEAKATKIRERTIRKSL
>gi|24114897|NP_709407 lipopolysaccharide core biosynthesis protein [Shigella flexneri 2a str. 301].
MVWMVELKEPFATLWRGKDPFEEVKTLQGEVFRELETRRTLRFEMAGKSYFLKWHRGTTL
KEIIKNLLSLRMPVLGADREWNAIHRLRDVGVDTMYGVAFGEKGMNPLTRTSFIITEDLT
PTISLEDYCADWATNPPDVRVKRMLIKRVATMVRDMHAAGINHRDCYICHFLLHLPFSGK
EEELKISVIDLHRAQLRTRVPGRWRDKDLIGLYFSSMNIGLTQRDIWRFMKVYFAAPLKD
ILKQEQGLLSQAEAKATKIRERTIRKSL
>gi|13363980|BAB37928 lipopolysaccharide core biosynthesis protein RfaP [Escherichia coli O157:H7].
MVWMVELKEPFATLWRGKDPFEEVKTLQGEVFRELETRRTLRFEMAGKSYFLKWHRGTTL
KEIIKNLLSLRMPVLGADREWNAIHRLRDVGVDTMYGVAFGEKGMNPLTRTSFIITEDLT
PTISLEDYCADWATNPPDVRVKRMLIKRVATMVHDMHAAGINHRDCYICHFLLHLPFSGK
EEELKISVIDLHRAQLRTRVPRRWRDKDLIGLYFSSMNIGLTQRDIWRFMKVYFAAPLKD
ILKQEQGLLSQAEAKATKIRERTIRKSL
>gi|38704184|NP_312532 RfaP [Escherichia coli O157:H7].
MVELKEPFATLWRGKDPFEEVKTLQGEVFRELETRRTLRFEMAGKSYFLKWHRGTTLKEI
IKNLLSLRMPVLGADREWNAIHRLRDVGVDTMYGVAFGEKGMNPLTRTSFIITEDLTPTI
SLEDYCADWATNPPDVRVKRMLIKRVATMVHDMHAAGINHRDCYICHFLLHLPFSGKEEE
LKISVIDLHRAQLRTRVPRRWRDKDLIGLYFSSMNIGLTQRDIWRFMKVYFAAPLKDILK
QEQGLLSQAEAKATKIRERTIRKSL
>gi|3821830|AAC69666 WaaP [Escherichia coli].
MVELKEPFATLWRGKDPFEEVKTLQGEVFRELETRRTLRFEMAGKSYFLKWHRGTTLKEI
IKNLLSLRMPVLGADREWNAIHRLRDVGVDTMYGVAFGEKGMNPLTRTSFIITEDLTPTI
SLEDYSADWATNPPDVRVKRMLIKRVATMVRDMHAAGINHRDCYICHFLLHLPFSGKEEE
LKISVIDLHRAQLRTRVPRRWRDKDLIGLYFSSMNIGLTQRDIWRFMKVYFAAPLKDILK
QEQGLLSQAEAKATKIRERTIRKSL
>gi|68545354|ZP_00584905 Lipopolysaccharide kinase [Shewanella amazonensis SB2B].
MAAGSTLWTRIPAMQQQNHPPYTLAIAQGESISLDPSHFTPEHWQALAAVTGTSKGRYTT
WFVRHPEANQDWVLRHYWRGGLMEKFSKDRYLYTGMANTRAIAELALLEKLHAEGFPVPR
PVGARVRRYALWYSADILIERMPGCRDLLAWLEQGPLDEAEWKALGVCIARFHHRGVYHA
DLNAKNILKGPQGFALIDFDRGEIRNPANSWQQANLSRLRRSFDKEKGKLPSLAFDESCW
QWLLEGYAAA
>gi|28896970|NP_796575 hypothetical protein VP0196 [Vibrio parahaemolyticus RIMD 2210633].
MIQQYRDSNQVIWFDEELIEDPSQPIFDAEYWQSTNKVTGSASGRGTTWFVQLDTMQAAL
RHYRRGGLFGKLVKDNYLFSGWEQTRCAQEFQLLLTLINAGVHVPRPIAARAVKSGLTYQ
ADLLSERIPNARDLVSILQEKPLPEGMYQKIGQEIAKMHNAGVNHTDLNIHNILIDDKDK
VWIIDFDKCRKQEHGDWKKQNLERLLRSFKKELLKRQIHWKERDFAVLTEALSCLDIK
>gi|466768|AAB18607 CG Site No. 298 [Escherichia coli].
MVELKEPLATLWRGKDAFAEVKKLNGEVFRELETRRTLRFELSGKSYFLKWHKGTTLKEI
IKNLLSLRMPVLGADREWHAIHRLSDVGVDTMKGIGFGEKGLNPLTRASFIITEDLTPTI
SLEDYCADWAVNPPDIRVKRMLIARVATMVRKMHTAGINHRDCYICHFLLHLPFTGREDE
LKISVIDLHRAQIRAKVPRRWRDKDLIGLYFSSMNIGLTQRDIWRFMKVYFGMPLRKILS
LEQNLLNMASVKAERIKERTQRKGL
>gi|3132875|AAC69656 WaaP [Escherichia coli].
MVELEEPLATLWRGKDAFAEVKKLNGEVFRELETRRTLRFELAGKSYFLKWHKGTTLKEI
IKNLLSLRMPVLGADREWHAIHRLHDVGVDTMHGIGFGEKGLNPLTRTSFIITEDLTPTI
SLEDYCADWAVNPPDVHIKRMLIARVATMVRKMHAAGINHRDCYICHFLLHLPFTGREDE
LKISVIDLHRAQIRAKVPRRWRDKDLIGLYFSSMNIGLTQRDIWRFMKVYFGMPLRDIYR
LEIDLLKKARIKAGKIEARTIRKNL
>gi|68177247|ZP_00550400 Lipopolysaccharide kinase [Desulfuromonas acetoxidans DSM 684].
MIVLPRSWQQQWHGRDYFEVVLGLEGEEYRNMDGRRTFRFEKDGRGYFAKVYTGLGWKRI
FKSLLAFKRPPVLTAANEWRAIRRLEELNVDTMTLVGYGEQGSDPAHRQSFIITEELTPT
ESLEYFCRNWGSDPPPVTLKRALIDKLAQISKQLHDHGVNHRDYYLCHFLLDLTVGRENL
CSDNLTLYLIDLHRVQFRRRLPQRWRLKDLAALYFSSMEIGLTRRDLYRFIAIYTGKPLR
HALQEHAALWQQIERRSAQLMERYNRKYRPND
>gi|71901528|ZP_00683613 Lipopolysaccharide kinase [Xylella fastidiosa Ann-1].
MVAFDANEILTPFCEGHREGAILFDCQRMRQVEYGLFVPAWWGERAHPVSEGGRGSAWFV
EASFGNAVLRQYRRGGMIAMLNRDRYFWCGGHRTRSVLEFRLMRELISRGLPVPTPLAAC
YVRHGVQYRAAILMERLEGVSSLAMCVRGNSKEIHWEQIGRMISRFHREGLDHADLNAHN
ILLDQAGQCWLIDFDRGALRIPATKWREHNLARLLRSLLKIRGERSVDAVYRDFERLCRA
YDLAWSRGC
>gi|56461087|YP_156368 3-deoxy-D-manno-octulosonic-acid transferase [Idiomarina loihiensis L2TR].
MQLWIYGVLIRLVTPAVFVWLWLRGGKDSRYRQNWSERLALGSVDKKQHGCLVIHSVSVG
ETLAAKRLIEQLLRQEPGQKILITCMTPTARELIQQHFADTVSCRYWPIDSPGAAKRFVR
KFKPKAVWVMETELWPQMLNQFSKANIPVALLNARLSARSAAGYRRFHWLMKKVWKQLTL
VSVQNKETARRMKVLGVPDSVLFVDGNLKYDIELSVTDIEKALLWRQSCASRHVWLASSS
HPGEHELLLEAHKLIQQDLSNSCLIIAPRHPEQFEVVAKMIRESGLKLARRSESNAIPED
CDVFLADSMGEMMLWGQLASASFVGGSIIERGGHNPLEVIAAGSNVMSGRHVFNFPQVYG
ELAKAGAVQWVNNAGEIKQAVELMQQTAVMKAQHEAAKSVLQTHQGATLRVLKRALEYTL
TGSGMIKTEQSPQGLIRYDSDIFETIEDKHFTAQYWQQQKSIAGNSTGRATVWFIQQGDL
GLLLRHYYRGGLVGKINKDRFLREPAEKSRAIHEFDLLLKLREIGLPVPRPVAARMEKTA
VFSYKADILVEVIPGAVDVFRLLREKKLSAELWQKLGSVIKELHDTGVYHSDLNCHNLML
DDKDKAWIVDFDKCDFRENGDWKEANIQRLLRSLRKEKEKNETFYWKESRDWPELLTGYR
R
>gi|15838744|NP_299432 hypothetical protein XF2153 [Xylella fastidiosa 9a5c].
MLHRIVTLERMVAFDANEILTPFCEGHREGAILFDCQRLRQVEYGLFVPAWWGGRAHAVS
EGGRGSAWFVEASFGNAVLRQYRRGGMIAMLNRDRYFWCGGHRTRSVLEFRLMRELISRG
LPVPTPLAACYVRYGVQYRAAILMERLEGVSSLAMCVRGNSKETHWEQIGRMISRFHREG
LDHADLNAHNILLDQAGQCWLIDFDRGALRIPATKWRERNLARLLRSLLKIRGERSVDAV
YRDFERLRRAYDLAWSRGC
>gi|71898484|ZP_00680656 Lipopolysaccharide kinase [Xylella fastidiosa Ann-1].
MVAFDANEILTPFCEGHREGAILFDCQRMRQVEYGLFVPAWWGERAHPVSEGGRGSAWFV
EASFGNAVLRQYRRGGMIAMLNRDRYFWCGGHRTRSVLEFRLMRELISRGLPVPTPLAAC
YVRYGVQYRAAILIERLEGVSSLAMCVRGNSKETHWEQIGRMISRFHREGLDHADLNAHN
ILLDPAGQCWLIDFDRGALRIPATKWRERNLARLLRSLLKIRGERSVDAVYRDFERLRRA
YDLAWSRGC
>gi|28199100|NP_779414 KDO kinase [Xylella fastidiosa Temecula1].
MLHRIVTLERMVAFDANEILTPFCEGHREGAILFDCQRMRQVEYGLFVPAWWGERAHPIS
EGGRGSAWFVEASFGNAVLRQYRRGGMIAMLNRDRYFWCGGHRTRSVLEFRLMRELISRG
LPVPTPLAACYVRHGVQYRAAILMERLEGVSSLAMCVRGNSKEIHWEQIGRMISRFHREG
LDHADLNAHNILLDQAGQCWLIDFDRGALRIPATKWREHNLARLLRSLLKIRGERSVDAV
YRDFERLCRAYDLAWGRGC
>gi|18653270|AAL77345 putative Kdo kinase WavC [Vibrio cholerae].
TTWFVQLQQTQGALRHYRRGGLFGKLVVDSYGFTGWEKTRSYQEFMLLNHLRDAGVNVPR
PIAARVQKHGLLYKADLLSEKVPNARDLVSILQESPISDELYRKIGREIRKMHDAQVNHT
DLNIHNILIDDQEKVWIIDFDKCYVQSGHSWKQDNLNRLKRSFEKELIKRKIHWTKEHWE
LMLASQ
>gi|54307431|YP_128451 hypothetical protein PBPRA0210 [Photobacterium profundum SS9].
MEELCFDNQRIWFDPNLLQEDPKACFDASFWQQQGKVIGSAQGRGTTWFVQGETLPMALR
HYRRGGLFGKLIEDAYVFTGWEKTRCAEEVALLSTLAVGGVNVPRPVAARATRHGLVYRA
DLLVEKIDSAKDLVDLLQQAMLPDHVWYAIGRTVRKMHDLQVCHTDLNAHNILVDSRELV
WLIDFDKCYTQEGEAWKAKNLSRLHRSFVKEQGKRNIHFSATSWQVLCQGYELPDN
>gi|67521272|EAM25212 Lipopolysaccharide kinase [Chromohalobacter salexigens DSM 3043].
MRLATFQTGKAFILYDADILCDAGQGPQIDADWFTPAFWRSRDAVIGEAPGRGASLFVAH
GDERWALRPYRRGGAIARVSERRYVWTGLERTRAFREMRLTAALEQRGLPVPTPVAAAVW
RHALSYEAALITRVIPGVQALAERLPTADTPLLARVGQTIRRFHDVGLDHVDLNARNLLV
DADDRVWLIDLDRCRLRAPGRWQEANLARLERSLARFSPTTAGRAFTAIVDGYRHAPRDS
R
>gi|59710743|YP_203519 3-deoxy-D-manno-octulosonic acid kinase [Vibrio fischeri ES114].
MKIIRNKKQTIWYDDSILNDSPEQCCNPNYWQQQNRIIGSAQGRGTTWFIALEKMDAALR
HYRRGGLFGKLIKDHYLFTSWEATRSHQEFQLLKVLRSASVNVPKPIAARATKRTFCYQA
DLLSEKIPNARDLVAILQEKPLSEEMYQKIGNEIRKMHAVQVNHTDLNIHNILIDDNDKV
WIIDFDKCYQQKGDDWKQSNWDRLQRSFKKEVNKRQIHWSENEWSHLLSDHHTM
>gi|21107232|AAM35969 conserved hypothetical protein [Xanthomonas axonopodis pv. citri str. 306].
MVSFDATEALAPYREGRGYGAILFDRERLRQADASLFSPQSWGDRARPVDAGGRGGAWFV
DAPFGHSVLRQYLRGGMAARVSRDRYLWKGAGRTRSFAEFRLMRELIKRKLPVPRPLAAC
YLREGLGYRAALLMERLENVRSLAEHAQVAGRGAPWEATGQLIARFHRAGLDHADLNAHN
ILFDAGGHGWLIDFDRGVLRIPATRWRERNLKRLHRSLLKLRGNRSREDVDKDYARLHRA
YELAWGRGY
>gi|58580680|YP_199696 hypothetical protein XOO1057 [Xanthomonas oryzae pv. oryzae KACC10331].
MVSFDATEALAPYREGRGYGAIVFDRERLRQADASLFSPQSWGDRARPVDKGGRGGAWFV
DAPFGRSVLRQYLRGGMAARVSRDRYLWKGAGRTRSFAEFRLMRELIKRKLPVPRPLAAC
YLREGLGYRAALLMERLENVRSLADHAQLAGRGAPWEATGQLIARFHRAGLDHPDLNAHN
ILFDAGGHGWLIDFDRGVLRIPATRWRERNLKRLHRSLLKLRGNRSGEDVDKDYERLHRA
YELAWGRGY
>gi|21230453|NP_636370 hypothetical protein XCC0993 [Xanthomonas campestris pv. campestris str. ATCC 33913].
MVSFDATEALTPYREGRGYGAILFDRERLRQADAGLFSPQRWGDRARPVDEGGRGGAWFV
DAPFGHSVLRQYRRGGMAARVSRDQYLWKGAGRTRSFAEFRLMRELLKRKLPVPRPLAAC
YLREGLGYRAALLMERLENVRSLADHAQVAGRGAPWEDTGRLIARFHRAGLDHADLNAHN
ILFDAGGHGWLIDFDRGVLRIPATRWRERNLARLHRSLLKLRGNRTREDVDKDYERLHRA
YELAWGRGY
>gi|33602391|NP_889951 hypothetical protein BB3418 [Bordetella bronchiseptica RB50].
MPADTRARTERLAWREAPAGAMLYDAARIEAPGPALFDPSSYGAAAQPVAAGGRQAAWFV
ATPGWQGVLRGYRRGGLAARVSRDAYVWQGEARTRGLREYRLLAHMREQGLAVPAPLAAG
YWRHGLTYRAAILVERIPAARPLASLLDEPAWEAVARAIAAMHRAGVWHADLNAFNILLD
PGGLAWLIDFDRGTAGGVSERGRQGNLARLRRSLVKVGGERGQDFWQRLEPAYRAAWARG
TARA
>gi|33596322|NP_883965 hypothetical protein BPP1690 [Bordetella parapertussis 12822].
MPADTRARTERLAWREAPAGAMLYDAARIEAPGPALFDPSSYGAAAQPVAAGGRQAAWFV
ATPGWQGVLRGYRRGGLAARVSRDAYVWQGEARTRGLREYRLLAHMREQGLAVPAPLAAG
YWRHGLTYRAAILVERIPAARPLASLLDEPAWEAVARAIAAMHRAGVWHADLNAFNILLD
PGGLAWLIDFDRGTAGGVSERGRQGNLARLRRSLVKVGGERGQAFWQRLEPAYRAAWARG
TARA
>gi|33593343|NP_880987 hypothetical protein BP2349 [Bordetella pertussis Tohama I].
MPADTRARTERLAWREAPAGAMLYDAARIEAPGPALFDPSSYGAAAQPVAAGGRQAAWFV
ATPGWQGVLRGYRCGGLAARVSRDAYVWQGEARTRGLREYRLLAHMREQGLAVPAPLAAG
YWRYGLTYRAAILVERIPAARPLASLLDEPAWEAVARAIAAMHRAGVWHADLNAFNILLD
PGGLAWLIDFDRGTAGGVSERGRQGNLARLRRSLVKVGGERGQDFWQRLEPAYRAAWARG
TARA
>gi|68213100|ZP_00564934 Lipopolysaccharide kinase [Methylobacillus flagellatus KT].
MNCKELQLSPELTQALGEGDVFSRVMALGGEVFRDVPGRKTVRVQLAGQPYFIKQHFGVG
WGEIFKNLLAFKVPIVSANTEKQAIEKLGEIGIATTPLAGFGSRGCSPASRQSFLITHDL
GDILSLETLADQWMQSPPEPRFKRRLLMEVATLAARLHDSGLNHRDFYICHICLDLPRLR
HGDIHLYLIDLHRVGIRETIRPQDRMKDIAALYFSAMNAGLVTRDYLRFLRRYRGKPIRQ
VMREERDFWQQVQARAIKLYIKLHKVEPGLHQIGGMIG
>gi|70732158|YP_261914 inaA protein [Pseudomonas fluorescens Pf-5].
MAVECASELDAAPTDCFEYFWNKQGEWVEEPNQRRGGESGVQRIQSSSGGLLYAKRQIGH
IHRSWLHPFGRPTVLREREALQGLRLLDVEVPELVFCGARRGPERQWQALLVTAALEGFM
EVDNWYAAGGRERHGEAFHDRLLQAVAATLARMHKGRWQHGCLYAKHVFVRVDGEGEQAQ
VRVALLDFEKCRQRLSSRRAAAHDLKQLRRHSSWNDADWQKLYYFYKTVFGSPIKGL
>gi|15600201|NP_253695 hypothetical protein PA5008 [Pseudomonas aeruginosa PAO1].
MAGWTLEPDYRHLAADFGSLDSVFALEGERLTRDPLSEVIRIERDGVRYYVKRYRSAGKG
LRRYLARPRIKAEWQNLKRFEKWGIPTAEVVAWGLERKAGAFQRGAMITRELPGTEDLSV
LACNRDPRLKDPRWVDGVSRQIAKATRLMHDQHFTHNDLKWRNLLVDDQPLVYFIDCPNG
AFWWSFMLRYRITKDLACLDKVAKYHLSRTQRLRFYLQYRRRRHLNESDKKRIRQVVAFF
EGRE
>gi|67158042|ZP_00419132 Lipopolysaccharide kinase [Azotobacter vinelandii AvOP].
MSAWQLDPALEPAAAAAFANLDAVFALEGERVSKDPLSDVIRVEVAGVRYYVKRYRSAGK
GLRRYLGRPRVKAEWQNLKRFAKWGIPAASPAAWGLERDGGGAFLRGALITRELPDTRDL
ARLARDKDPRLADPRWVDIVSRQLARATRTMHDHHFVHNDLKWRNLLVDDEGRLFLIDCP
MGGFWWGHWLCWRIVKDLACLDKVAKYELSRTQRLRFYLQYRRCRRLADGDKARIRQILK
YFEGRE
>gi|3482880|AAC33170 unknown protein [Pseudomonas aeruginosa].
MAGWTLEPDYRHLAADFGSLDSVFALEGERLTRDPLSEVIRIERDGVRYYVKRYRSAGKG
LRRYLARPRIKAEWQNLKRFEKWGIPTAEVVAWGLERKAGAFQRGAMITRELPGTEDLSV
LACNRDPRLKDPRWVDGVSRQIAKATRLMHDQHFTHNDLKWRNLLVDAQPLVYFIDCPNG
AFWWSFMLRYRITKDLACLDKVAKYHLSRTQRLRFYLQYRRRRHLNESDKKRIRQVVAFF
EGRE
>gi|53726565|ZP_00347621 COG0515: Serine/threonine protein kinase [Pseudomonas aeruginosa UCBPP-PA14].
MAGWTLEPDYRHLAADFGSLDSVFALEGERLTRDPLSEVIRIERDGVRYYVKRYRSAGKG
LRRYLARPRIKAEWQNLKRFEKWGIPTAEVVAWGLERKAGAFQRGAMITRELPGTEDLSV
LACNRDPRLKDPRWVDGVSRQIAKATRLMHDQHFTHNDLKWRNLLVDGQPLVYFIDCPNG
AFWWSFMLRYRITKDLACLDKVAKYHLSRTQRLRFYLQYRRRRHLNESDKKRIRQVVAFF
EGRE
>gi|66047294|YP_237135 Lipopolysaccharide kinase [Pseudomonas syringae pv. syringae B728a].
MGLQSVKEPVVNPIQNEFDQFWSQRGEWVEEPNVRRGGESGVQRLVMDDGQTLYAKRQTG
HIYRSLLHPLGRPTVLREREALEGLRKLGVVVPEVVFCGAERGEDNAWRALLVTVALEGF
EEIEKWQAAGGRERHGELFYERVLKEVAATLARMHLGRWQHSCLYIKHIFVRVTGEGPDA
NVEVALLDLEKGRRRLTAQGAAQHDMKQLRRHSSFSAADWQKLIYFYQAAFGSSIKGLES
>gi|49082090|AAT50445 PA5008 [synthetic construct].
MAGWTLEPDYRHLAADFGSLDSVFALEGERLTRDPLSEVIRIERDGVRYYVKRYRSAGKG
LRRYLARPRIKAEWQNLKRFEKWGIPTAEVVAWGLERKAGAFQRGAMITRELPGTEDLSV
LACNRDPRLKDPRWVDGVSRQIAKATRLMHDQHFTHNDLKWRNLLVDDQPLVYFVDCPNG
AFWWSFMLRYRITKDLACLDKVAKYHLSRTQRLRFYLQYRRRRHLNESDKKRIRQVVAFF
EGREG
>gi|71733524|YP_272817 lipopolysaccharide biosynthesis protein, putative [Pseudomonas syringae pv. phaseolicola 1448A].
MSVFIASADQPLLARHNLADFESLWNIRLDAVDEPNTGRGGWSSVFRLDLDGQGFYLKRQ
SNYLTHTLHHPFGEPSFSREFRNISRYRKLGIPALQAVFYGERKVDGEYRAILMTRALDG
WTDLDELLQQWNQMESVQRLAVLHACGQLVRTLHGAGQVHGCFYPKHIFLQAVGKGYQAQ
LIDLEKTRPVIFGKRDLARDLEPLLRRAPMWNEADRRELLAAYLQATPNSLLVDAWNARL
GKRGAHKRDLQHRDDKETR
>gi|28871507|NP_794126 inaA protein [Pseudomonas syringae pv. tomato str. DC3000].
MGLQSLKEPVENSVQDEFSHFWSQHGEWVEEPNVRRGGESGVQRLVMDNGQTLYAKRQTG
HIYRSLLHPLGRPTVLREREALEGLRKLGVVVPEVVFCGAERGEDNAWRALLVTVALDGF
DEIEKWLAAGGRERHGELFYERMLKEVASTLARMHLGRWQHSCLYIKHVFVRVTGDGPDA
KVEVALLDLEKGRRRLTAQGAAQHDMKQLRRHSSFSAADWQKLVYFYQTAFGSSIKGLES
>gi|15599574|NP_253068 InaA protein [Pseudomonas aeruginosa PAO1].
MAPDLASLQRISGDSAIDQWLQVPGSWVEEPNERRGGASGVQRVYTGDGRLLYRKQQTGH
VYRDWQRPFGYPTAMRERDALRAFESLGIRVPRLVYSGCRKVDGQWQALLVTEALEGFSS
LDECYARGDQDRWGEAKHQRILQQIGATIARMNLAHWQHGCLYPKHIFVRVEGEAIEVAL
IDLEKSRRRLTVNKASQHDLKQLKRRSSWTGAQWQAFIYGYQTAFGSAIKGLQT
>gi|71734159|YP_276198 inaA protein [Pseudomonas syringae pv. phaseolicola 1448A].
MGLQSLKEPVMNSVQDEFNHFWSQHGEWVEEPNSRRGGESGVQRLTMDNGQTLYAKRQTG
HIYRSLLHPLGRPTVLREREALEGLRKLGVVVPEVVFCGAERGEDNAWRALLVTVALEGF
EEIEKWQAGGGRERHGELFYELVLKEVAATLARMHLGRWQHSCLYIKHIFVRVTGEGPDA
KVEVALLDLEKGRRRLTAQGAAQHDMKQLRRHSSFSAADWQKLIYFYQAAFGSSIKGLES
>gi|71734294|YP_272816 lipopolysaccharide core biosynthesis protein, putative [Pseudomonas syringae pv. phaseolicola 1448A].
MAGWKLEPEYAFLEQDFGSLDAVFALQGQQLTRDPLSDVIRVERAGVYYYVKRYVGAGKG
LRRYIGKPRVKSEWQNLKRFAKWGIPTAEVVAWGLERNGAAYDRGALITRGLPNTEDLSA
LAQRKDPRLTDRHWVDAVSRQLAACTRTMHDNHFTHNDLKWRNLLVDDEGKLFFIDCPNG
AFWWSFMLRYRITKDLACLDKVAKYHLSATQRLRFYLQYRHRTRLNASDKKRIRHIVSFF
EGRE
>gi|66043792|YP_233633 Lipopolysaccharide kinase [Pseudomonas syringae pv. syringae B728a].
MSVFIASADQPLLARHNLADFESLWNIRLDAVDEPNTGRGGWSSVFRLDLDGQGFYLKRQ
SNYLTHTLHHPFGEPSFSREFRNISRYRKLGIPALQAVFYGERKVDGERRAILMTRALDG
WTDLDELLQQWNQMEAPQRQAILHACGQLARTLHRAGQVHGCFYPKHIFLQAAGTGYQAQ
LIDLEKTRPVIFGKRDLARDLEPLLRRAPMWNEADRRELLAAYLHATPNSLLVDAWSARL
GKRGAHKRDLQHSDDKETR
>gi|66043791|YP_233632 Lipopolysaccharide kinase [Pseudomonas syringae pv. syringae B728a].
MAGWKLEPEYAFLEQEFGSLDAVFALQGQQLTRDPLSDVIRVERAGVYYYVKRYVGAGKG
LRRYMGKPRVKSEWQNLKRFAKWGIPTAEVVAWGLERNGAAYDRGALITRGLPNTEDLSA
LAQRKDPRLADRHWVDAVSRQLAAFTRIMHDNHFTHNDLKWRNLLVDNEGKLFFIDCPNG
AFWWSFMLRYRITKDLACLDKVAKYHLSATQRLRFYLQYRQRTRLNASDKKRIRHIVSFF
EGRE
>gi|48730336|ZP_00264084 hypothetical protein Pflu02003756 [Pseudomonas fluorescens PfO-1].
MAVQFAAETEVAPEDRFDYYWNQRGEWVEEPNVRRGGESGVQRVVGRDGQLLYAKRQTGH
IYRSWLHPFGRPTVLRELDALTGVSRLGVRVPEIVFCGAQPDPKFKWRALLVTKSLDGFQ
ELEHWEAGGGREQYGEAVYERVLKDLAENLARMHKGRWQHSCIYIKHVFVRVAGEGDSAK
VEVALIDLEKCRQRLTAHRAAAHDMKQLRRHSSFSATDWKKLVYFYETAFGSAIKGL
>gi|48732112|ZP_00265855 COG0515: Serine/threonine protein kinase [Pseudomonas fluorescens PfO-1].
MTDFLSAEDRALLERHGLGTFDALWSKQLDAVDEPNTDGGGWSSVFRLDLEGHGYYLKRQ
CNYLTRTLHAPFGEPTFAREFRNISRYNKLGIPALQAAFFGERKVNGEVRAILLTRALDG
WDDLDSLLQRWSDLDAAQQSAILKSCGLLARHLHGMRQVHGCFYPKHIFLRAEGDGYQAQ
LIDLEKTRPLLFGMRDRVKDLEPLLRRAPEWSEAQLRELLAAYLDQSTDSSLVDSWVTRL
TARRSRKETR
>gi|28872113|NP_794732 lipopolysaccharide core biosynthesis protein, putative [Pseudomonas syringae pv. tomato str. DC3000].
MAGWNLEPEYTSLARDFGSLDAVFALQGQQLTRDPLSDVIRVERAGVYYFVKRYVGAGKG
LRRYMGKPRVKSEWQNLKRFAKWGIPTAEVVAWGLERNGAAYDRGALITRGLPNTEDLSA
LAQRKDPRLADRQWVDGISRQLAAYTRIMHDNHFTHNDLKWRNLLVDNEDRLFFIDCPNG
AFWWSFMLRYRITKDLACLDKVAKYHLSATQRLRFYLQYRQRARLNAADKKRIRHIVSFF
EGRE
>gi|70734020|YP_257660 inaA protein [Pseudomonas fluorescens Pf-5].
MTDFLASEERALLERNGLGTFDQLWATQLEAVDEPNTGRGGSSSVFRLDVEGQGFYLKRQ
TNYLTRTLHRPFGEPSFAREFRNIRRYQQLGIPALQAVFFGMRKVDGESRAILLTRALDG
WDDLDALLLQWDRLSEHQRQAVLQACGQLARQLHGLRQVHGCFYPKHIFLRAEGDGYQAQ
LIDLEKTRPLLFGQRDRVKDLEPLLRRAAVWSGDEVRSLLAAYVGQPRDSSLVDAWVARL
SARRSHKGAR
>gi|48732111|ZP_00265854 COG0515: Serine/threonine protein kinase [Pseudomonas fluorescens PfO-1].
MAGWNLEPEYSDLAQHFGSLEAVFALQGERLTRDPLSEVIRVQLNGVNYYVKRYVGAGKG
LRRYLGKPRVKMEWQNLKRFAKWGIPTAEVVAWGLERNGMAYDRGAMITRELPRTEDLSA
LAERNDPKLKDRAWVDGVSRQLAGYTRVMHDHRFTHNDLKWRNLLIDDQAQLFLIDCPNG
DFWRGFWLKYRITKDLACLDKVAKYHLSNTQRLRFYLQYRQRDRLNAADKQRIRHVVRFF
EGRE
>gi|24981713|AAN65976 heptose kinase WapP, putative [Pseudomonas putida KT2440].
MASWTLAPGYEHLAADFGSLDAVFALQGERLTRDPLSEVVRIERDGINYYVKRYTGAGKH
MRRYLGRPRIKAEWQNLKQFAKWGIPTAEVVAWGLERNGLAFGRGAMITRELPHTEDLSA
LAEHNDARLADRAWVDHVSRQLARHTRVMHEHRFAHNDLKWRNLLVDDQGTLFFIDCPTG
DFWRGFMWRHRMIKDLACLDKVAKYHLSATQRLRFYLQYRGRDRLNVRDKKRIHRVLGFF
EGRE
>gi|28872112|NP_794731 lipopolysaccharide biosynthesis protein, putative [Pseudomonas syringae pv. tomato str. DC3000].
MSVFIASADQPLLMRHDLADFESLWNIRLDAVDEPNTGRGGWSSVFRLDLDGQGFYLKRQ
SNYLTHTLHHPFGEPSFSREFRNISRYRKLGIPALQAVFYGERKVDGERRAILMTRALDG
WTDLDELLQQWSALASEQRSGILQACGLLARTLHGAGQVHGCFYPKHIFLQAVGAGYQAQ
LIDLEKTRPVIFGKRDLARDLEPLLRRAQVWNDAERRELLAAYLQATPDSLLVDAWSGRL
GKRSAHKRDLQHR
>gi|70734019|YP_257659 lipopolysaccharide core biosynthesis protein, putative [Pseudomonas fluorescens Pf-5].
MASWNLDPAYQALAEDFGSLEAVFALQGEHLTRDPLSEVIRVERGGVNYYVKRYTGAGKN
LRRYLGKPRVKFEWQNLKRFAKWGIPTADVVAWGLERRCLAYSRGAMITRELPRTEDLSV
LAERNDPRLQDRRWVDGVSRQLAAYTRVMHDHRFTHNDLKWRNLLVDDQDRLYLIDCPNG
DFWRGFWLKYRITKDLACLDKVAKYHLSATQRLRFYLQYRQRDHLSAADKERIRHVVRFF
EGRE
>gi|68177272|ZP_00550425 Lipopolysaccharide kinase [Desulfuromonas acetoxidans DSM 684].
MFNKARNNWVFLGKDEEQEAFSTLQAALNQKGTCLSKDPISSVQRITHQDATYYVKVYTR
NGKGLRHYLGRGRLQGEWENLLYFSQLGIPTPRIVAYGQHKRHGMFKVGALITEEVPQSD
DLLTLTKKDPQRFQDRSWVKTILRQTADYTSRLHQHGFIHWDLKWRNILVSTEEEAHPKI
FFFDCPLGKTRWGWLRRRGTIKDLACLDKVGKKALHRTQRLRFFKYYEKIDRLTPAHKRK
ILQILNFFSDE
>gi|24981714|AAN65977 heptose kinase WapQ, putative [Pseudomonas putida KT2440].
MTDYLASADLALLKRHGLDNFEALWALQLDAVDEPNTGRGGWSSVFRLELEGKGYYLKRQ
SDYLTRTLHRPFGEPTFAREFRNISRYQKLRIPALQAVFYGERKQGGKHRAILMTRALDE
WADLDSLLAQWPRLGEAERTGILQACGQLARTLHSAGQVHGCFYPKHIFLRQRREGWDAQ
LIDLEKTRPLLFGMRDRLKDLEPLLRRAQAWRVQDVRTLLATYLGQPADGALVDTWLQRL
TQRRREKEAR
>gi|24982321|AAN66529 InaA protein [Pseudomonas putida KT2440].
MMAVAHKGEAQFDFYWRQQGEWVEEPNQRRGGESGVQRLNDADGKLLYAKRQVGHIYRSL
LHPFGRPTVLRELDALNSFEQLGVRVPRIVFCGAQRDAEHQWRALLVSEALDGFVELDTW
HAEGARERYPQVVHERMLKDLADNLARMHLGHWQHGCLYGKHVFIKVIGEGEQARVEVAL
LDLEKCRRRISCQRAAGNDLRQLRRHSSLNDAEWRTLLYFYKMAFGSAVKGLE
>gi|15600200|NP_253694 hypothetical protein PA5007 [Pseudomonas aeruginosa PAO1].
MSVFIAAQDHDLLQRNRLDSFDALWALQLDAVDEPNTERGGWSSVYRLDLGDSAYYLKRQ
SNHLTRSLRHPLGEPTFAREFRNIERYRALGIPALQAAFFAQQAVGGERQAILLTRALDG
WQDLDTWLASWHDLAEERRRAILRAVGRLARQLHAAGQMHGCFYPKHVFLREGADGVFEA
CLIDLEKTRPIWFGRRDQVKDLEPMLRRAPDWSEADVHEFISAYVDEPLDSAEVEQWYRL
LDQRRRRKESRR
>gi|67158626|ZP_00419532 Lipopolysaccharide kinase [Azotobacter vinelandii AvOP].
MRRRSLLAPADRASRTGSARRRQLGGNPVDGRGQAPRRGAGPGADLPGRPRRHRPARQRG
RRHPLHAPAAPRRRPRQPAGHPPRVPPGQPRQPDRLPLGGRQLQGLAAPLPGAAARRPGG
SRGEAQPLRHRALDHRGRIPRSRLRHRRAPRCPARLCHAAHLCVAQEDLSVNESIALRPL
DSFVGTFQSWWNRQGEWVEEPNARRAGESGVQRLSAFSVPLYSKRQTGHLYHSLRYPLGR
PTVLREQDAFEAIGRLGVRLPKIVFCSARKTAGKWQALLVTESLEGFVSLDAWYQGDARQ
RWGDAVHRQMLEQLALTLSRLHRGRWEHGCCYPKHIFVKVEECNGQPQVEIALIDLEKSR
RRLRVATASRRDVDQLRRHSPAISPAEWAFFKAAYDQAMAAG
>gi|3482883|AAC33173 unknown [Pseudomonas aeruginosa].
MSVFIAAQDHDLLQRNRLDSFDALWALQLDAVDEPNTERGGWSSVYRLDLGDSAYYLKRQ
SNHLTRSLRHPLGEPTFAREFRNIERYRALGIPALQAAFFAQQAVGGERQAILLTRALDG
WQDLDTWLASWHDLAEERRRAILRAVGRLARQLHAAGQMHGCFYPKHVFLREGADGVFEA
CLIDLEKTRPIWFGRRDQVKDLEPMLRRAPDWSEADVHEFISAYVD
>gi|68213740|ZP_00565570 Lipopolysaccharide kinase [Methylobacillus flagellatus KT].
MPHRKPVTVPGMDFDTLWHHPGEWFEAPNVYRQGWSGVSRTPLGPADGNRPLYAFLKRQH
NFMRRTWRHPWHGVSTFYCEYHHLLRLLKLGVPVPAPLFFSEKKEGRNVSAILVTAELVG
FTPLDQLAADIFKADVSITRQRKLAASVADAVSKFHSTRLQHRALYPKHILVKETPSGNF
DMALIDLEKARIRLFPLLRTLQDLATLNRELMHLSRTTRLYFLKRYYGVHKLDTALKWIA
RLIQDRTRRKAKT
>gi|52548764|AAU82613 conserved hypothetical protein [uncultured archaeon GZfos18F2].
MTEILTKRYKSYRFGLSSDLGDKQLDNLIALFGLPTNTVDSVLGGRSSVTIAELEGAGSV
VIKYYTRGGLVRYFVKQRYLKWGKTRCQLEYEMLCKVRRLGVGAPEPVACASTGGLFYKA
WLVTRELKHQKSLAELSRADENRAGIVMKKLLDQVSILINSSIFHVDLHPGNVLVNRDDR
VFLVDFDKARVFRGNKNRLRDRYIKRWRRAVIKHHLPEILLETMHAGLQKNYK
>gi|68177258|ZP_00550411 Lipopolysaccharide kinase [Desulfuromonas acetoxidans DSM 684].
MNETLIYLNPDWKNILEDSNLGTFEQLWKLKLTAVDEGNVGRGKNGWSKVCIFSFKDDKQ
QQHTVVIKRQSNYRSHTLRHPLIGVPTFLKEMESIRRYEQAGIPALKAVYCATRKINGEL
QAILITEFLSGYQPLELILENWHEQGRPKRQNCMAIAKACGSLVGTLHEQGLEHRCLFPK
HIFMRIDKDCVDARLIDLEKTRWRPWFEARRVRDLTALARRSKHVANRERMFFLHAYFGI
TKLDARAKQLWREVAKRIDKKRRG
>gi|13362589|BAB36543 InaA protein [Escherichia coli O157:H7].
MAVSAKHDEFNHWWATEGDWVEEPNYRRNGMSGVQCVERNGKKLYVKRMTHHLFHSVRYP
FGRPTIVREVAVIKELERAGVIVPKIVFGEAVKIEGEWRALLVTEDMAGFISIADWYAQH
AVTPYSDEVRQAMLKAVALAFKKMHSVNRQHGCCYVRHIYVKTEGKAEAGFLDLEKSRRR
LRRDKAINHDFRQLEKYLEPIPKADWEQVKAYYYAM
>gi|1788569|AAC75297 pH-inducible protein involved in stress response [Escherichia coli K12].
MAVSAKYDEFNHWWATEGDWVEEPNYRRNGMSGVQCVERNGKKLYVKRMTHHLFHSVRYP
FGRPTIVREVAVIKELERAGVIVPKIVFGEAVKIEGEWRALLVTEDMAGFISIADWYAQH
AVSPYSDEVRQAMLKAVALAFKKMHSINRQHGCCYVRHIYVKTEGNAEAGFLDLEKSRRR
LRRDKAINHDFRQLEKYLEPIPKADWEQVKAYYYAM
>gi|48732113|ZP_00265856 COG0515: Serine/threonine protein kinase [Pseudomonas fluorescens PfO-1].
MQLSDLKNAGRTPSLPLTVSLADAAGAADLQLLSLLRVLPGQRYVGAGVWRGRAVLAKLL
VGSKAARHFQRELEGVKLLAAQGMTTPLLLADGLKDGEGGWLLFEFLEGAESLGDAWSKV
ESLPVLADEQSAVLAEALGAIGQLHGKGLWQEDLHLDNLLRHGGQLYLIDGAGICAENAG
QPLSRQKVLENLGVFFAQLPKSLEPFTEELLVYYLLSNSEHALPLEALQKQIDKVRAWRL
RDYLIKVGRECTLFSVKRGAFALRSIRREEEAAMLPVLEQADALLDQGHLYKTGGAASVG
KVEVAGRALVIKRYNIKNFAHWLKRFWRPSRAWHSWREGNRLAFLGIATPKPLAVLETRF
FWLRSKAYLITEHLAGPDIIERFAPYVESGEAPEAELQALDQLFARLIAERISHGDFKGH
NLFWQEDRWALIDLDSMCQHGSLGSFAPAYARDRARFMRNWPENSALYQVIDQRLPKDVA
GAA
>gi|26248625|NP_754665 Protein inaA [Escherichia coli CFT073].
MAVSAKHDEFNHWWATEGDWVEEPNYRRNGMSGVQCVERNGKKLYVKRMTHHLFHSVRYP
FGRPTIVREVAVIKELERAGVIVPKIVFGEAVKVEGEWRALLVTEDMAGFISIADWYARH
AVSPYSDEVRQAMLKAVALAFKKMHSVNRQHGCCYVRHIYVKTEGKAEAGFLDLEKSRRR
LRRDKAINHDFRQLEKYLEPIPKADWEQVKAYYYAM
>gi|70734021|YP_257661 hypothetical protein PFL_0517 [Pseudomonas fluorescens Pf-5].
MRLSELKNSGRSPTLPLSLELADAAGPAQLQLLSLLRVLPGQRYVGAGVWRGRPVLAKLL
VGSKAARHFQRELQGVRLLAEQGLTTPLLLADGLQEGEGGWLLFELLQGAQSLGDAWKQV
EALPVLADEQAEVLAEALGAIGQLHAKGLWQSDLHLDNLLRHDNRLYLIDGAGICVEEAG
KPLSRQKVLENLGVFFAQLPKSLEPFTEELLVHYLLSNAEHALPLEALQKQVNKVRGWRL
RDFLNKVGRECTLFSVQRGPFALRAIRREEEAAMLPVLEQADALLDQGHLYKTGGAASVG
RVEVAGRPLVIKRYNIKGFAHWLKRFWRPSRAWHSWREGNRLAFLGIATPKPLALLERRF
LWLRRSAYLVTEHLPGPDIIERFAPFVDSGQAPEPELLALDQLFAELIKERISHGDFKGH
NLFWQEGRWALIDLDSMCQHSSLSSFALAYARDRARFMRNWPQDSNLYQVIDQRLPKTAQ
GTEA
>gi|24113617|NP_708127 pH-inducible stress response protein [Shigella flexneri 2a str. 301].
MAVSAKYDEFNHWWATEGDWVEEPNYRRNGMSGVQCVERNGKKLYVKRMTHHLFHSVRYP
FGRPTIVREVAVIKELERAGVIVPKIVFGEAVKIEGEWRALLVTEDMAGFISIADWYARH
AVSPYSDEVRQAMLKAVALAFKKMHSVNRQHGCCYVRHIYVKTEGKAEAGFLDLEKSRRR
LRRDKAINHDFRQLEKYLEPIPKADWEQVKAYYYAM
>gi|56477700|YP_159289 conserved hypothetical protein, predicted protein kinase family [Azoarcus sp. EbN1].
MSVRPLDGPTPRQVNAPFETAATLRQAGRHPAVPFRIALDDGRVATVKRLLRVLPGKRLV
GEAEVGGQAVLAKFFIARRGCIRHFEQERQGLAALAAQAIATPRLLGAGTLDGGHYLLTE
FLDGAEDLAEGWHVALATHPDDIGAALGMLAPALETLGRMHARGLAQSDLHLGNFLRHRG
VLYAIDGDAIRARRPGHPLGADDALRNLAILLAQLPRDADARLPDLLADYRTGNPDTSLD
PALLQREIARVRNWRLRDYLAKTLRDCSLFHVEQRRDRFVSVVRQEAERLAPVIADPDLT
LAAGSLLKDGGSSTVARIDIGARKLVIKRYNIKDVAHALSRFWRPSRAWHSWIEGHRLAF
LGIATPQPLALIERRFGPLRGRAWLVTDSCDGPHLLQHLDAGREPPPAEARALRELFAAL
HRERISHGDLKATNLLWDQGAVKLIDLDAMRQHASVAAHARAWQKDRARLLRNWPEGCAL
RGWFEANVPPATQRPQRLSSI
>gi|28872111|NP_794730 hypothetical protein PSPTO4997 [Pseudomonas syringae pv. tomato str. DC3000].
MRLSELKNAGRTPELPMSLTLADAAGPAKLQLLSLLRVLPGQRYVGAGVWRGRTVLAKLL
VGDKAARHFQRELAGVRLLAEQGLTTPLLLADGLQEGEGGWLLFEFLEQASSLGDAWTEV
EELPPLADEQQAVLGEALTAIAQQHAKGLWQEDLHLDNLLRHKGQLYLIDGAGIRAEQAG
KPLSRQKVLENLGVFFAQLPKAFEPFTEELLVHYLLSNGEHGLPMEALQRQIDKVRSWRL
KDFLGKTVRDCSLFSVEDTASVFRAIRRNEEAAMLPVLEQADALLGKGHLYKTGGAASVG
RVEASGRTLVIKRYNIKNFSHWLKRFWRPSRAWHSWREGNRLMFLGIATPKPLAVQERRF
LGLRSKAWLVTEFIDGPDIIERFAPYVESGDAPEAELLALDTLFAQLIQARISHGDFKGH
NLFWHKDRWAMIDLDAMQQHSSQSSFAAAYARDRARFMRNWPVHSALHQKLEQRLPKIEP
A
>gi|71737801|YP_272818 hypothetical protein PSPPH_0516 [Pseudomonas syringae pv. phaseolicola 1448A].
MRLSELKTAGRTPELPMSLTLADAAGSAELQLLTLLRVLPGQRYVGAGVWRGRTVLAKLL
VGDKAARHFQRELAGVRLLAEQGLTTPLLLADGLQDGEGGWLLFEFLEQASSLGDAWNTV
QDLPPLADEQQAVLGEALSAIARQHAKGLWQEDLHLDNLLRDNGQLYLIDGAGIRAEQAG
TPLSRQKVLENLGVFFAQLPRSFEPFTEELLVHYLLSNAEHGLPMEALQKQIDKVRSWRL
KDFMSKTVRDCSLFSVEDRASMFRAVRREEESAMLPVLDQADALLDKGHLYKTGGAASVG
RVEISGRTLVIKRYNIKNFSHWLKRFWRPSRAWHSWREGNRLMFLGIATPKPLAVQEKRF
LGLRSKAWLVTEFIEGPDIIEHFAPHVETGDAPEAELLALDTLFAQLIQARISHGDFKGH
NLFWHTDRWAMIDLDAMQQHSSHSSFAAAYARDRARFMRNWPVQSALHQMLEQRLPKITP
D
>gi|66043793|YP_233634 hypothetical protein Psyr_0526 [Pseudomonas syringae pv. syringae B728a].
MRLSELKTAGRTPELPMSLTLADAAGSAELQLLTLLRVLPGQRYVGAGVWRGRTVLAKLL
VGDKAARHFQRELVGVRLLAEQGLTTPLLLADGLQDGEGGWLLFEFLEQAPSLGDAWNAV
QHLPPLADEQQAVLGEALSAIARQHAKGLWQEDLHLDNLLRHNGQLYLIDGAGIRAEQAG
TPLSRQKVLENLGVFFAQLPRSFEPFTEELLVHYLLSNAEHGLPMEALQKQIDKVRSWRL
KDFMSKTVRDCSLFSVEDSASVFRAIRREEESAMLPVLSQADALLDQGHLYKTGGAASVG
RVEVSGRPLVIKRYNIKNFSHWLKRFWRPSRAWHSWREGNRLKFLGIATPKPLAVQEKRF
LGLRSKAWLVTEFIDGPDIIERFAPYVESGDAPEVELQALDRLFVQLIQARISHGDFKGH
NLFWHVDRWAMIDLDAMQQHSSQSSFAAAYARDRARFMRNWPAHSALHQLLEQRLPKLAS
D
>gi|67158043|ZP_00419133 conserved hypothetical protein [Azotobacter vinelandii AvOP].
MNLRQLRKAGRQPELPLFVELADAAGPADLRLDSLLRVLPGQRYVGRGEWRGQRVLAKLL
VGDKASRHFQRELKGVHLLAAQRQATPRLLAEGLAEGEGGWLLFEYLEEAQGLNEAWQRV
EDEPLLSDGQRAVLGEALAAIAGLHAAGLWQADMHLDNLLRHAGRLYVVDGAAVQAQTPG
RPLSRERVLENLGAFFAQFPAELEPFIEELLVHYLLVNGEHALPLEALLKEVARVRRWRL
RDFLAKLGRDCTLFSVQRGPMGLRAVRRDSEALLRPLLAAPDALIERGHIYKTGGAATVA
RIESCGRTLVVKRYNIKGFAHWLKRFWRPSRGWRSWVAGNRLAFLGIPTPRPLAVLERRF
CGLRGRAYLIAEYCGGQDILARFRPYLDGAPPEEELLALERLFAALLRERISHGDLKGNN
LLWQDGRWLLIDLDALEQHQGGARFERAFAEDRARFLRNWPTDSALHRLLDQRLPRAADA
RTTEE
>gi|24981715|AAN65978 conserved hypothetical protein [Pseudomonas putida KT2440].
MRLSELKDAGRSPTLPLSITLVDAAGSADLQLLTLLRVLPGQRYVGAGVWRGTPVLAKLL
VGGNAARHFQRELQGVKLLAEQGLTTPTLLADGLKEGEGGWLLFEFLDGAQSLADAWAAV
ENLPVLADEQHLVLGEALTAVAHMHAQGLWQEDLHLDNLLRHAGKLYLIDGAGIRAETPG
QQLSRPRVLENLGVFFAQLPKRLEPFIEELLVHYLLANAEHALPLEALQKQVDKVRNWRQ
KDYLDKAGRECSLFSVQRTLSGLQAIRRSEVEAMQPVLEQADALIDKGHLYKTGGAASVA
RIEVNGRQLVIKRYNIKNTAHWFKRFWRPSRAWHSWIEGHRLEFLDIATPRPLAVLEQRV
LGLRSRAYLVTEYVDGPDLTACFAPHVESGDAPEEQVDALVHVMQQLIRERISHGDFKGH
NLFWHNGQWSLIDLDAMCQHATQLSFAPAYARDRARLLRNWPTGSALHQRLDRLLPKLVD
>gi|15600199|NP_253693 hypothetical protein PA5006 [Pseudomonas aeruginosa PAO1].
MRLAELQAAGRQPQLPLRVTLADGAGAAELRLDSLLRVLPGQRYVGAGEWRGRKVLAKLL
VGGKAARHFQRELEGARLLAAQGLTTPALLADGLQQGEGGWLLFDYLDAAQSLGDAWRAV
EAQAPLGDAQQAVLGEALAAIGELHAKGLWQDDLHLDNLLRHAGRLYLIDGGGVRAETPG
QPLSRQKVLENLGVFFAQLPALLDPFLEELLVHYLLANGEHALPLEALQKEIAKVRRWRV
RDLLRKVGRDCSLFSVVRGPFRLFAARRSEAETMAPLLADADRLIAAGHVYKDGGAATVA
RVEANGRTLIIKRYNIKGWVHWLKRFWRPSRAWASWREGNRLEFLGIATARPLAMLERRW
CWLRGRAYLITDYLGGQDIIARFKPCLDMPDGAVSPPEAELAALDRLFSTLIRERISHGD
LKGHNLFWQAHEQGGEWALIDLDAMRKHHSQASFARAYARDRARFLRNWPQDSGLYRLLE
QRIPRLGDAAGA
>gi|53726564|ZP_00141480 COG0515: Serine/threonine protein kinase [Pseudomonas aeruginosa UCBPP-PA14].
MRLAELQAAGRHPQLPLRVTLADGAGAAELRLDSLLRVLPGQRYVGAGEWRGRKVLAKLL
VGGKAARHFQRELEGARLLAAQGLTTPALLADGLQEGEGGWLLFDYLDAAQSLGDAWRAV
EAQAPLGDAQQAVLGEALAAIGELHAKGLWQDDLHLDNLLRHAGRLYLIDGGGVRAETPG
QPLSRQKVLENLGVFFAQLPALLDPFLEELLVHYLLANGEHALPLEALQKEIAKVRRWRV
RDLLRKVGRDCSLFSVVRGPFRLFAARRSEAETMAPLLADADRLIAAGHVYKDGGAATVA
RVEANGRTLIIKRYNIKGWVHWLKRFWRPSRAWASWREGNRLEFLGIATARPLAMLERRW
CWLRGRAYLITDYLGGQDIIARFKPCLDMPDGAVSPPEAELAALDRLFSTLIRERISHGD
LKGHNLFWQAHEQGGEWALIDLDAMRKHHSQASFARAYARDRARFLRNWPQDSGLYRLLE
QRIPRLGDAAGA
>gi|34396303|AAQ65370 conserved domain protein [Porphyromonas gingivalis W83].
MLSYHTDIPTDLPLLRQAVEAIRREESGGAVPDSDRPRVIYEARNRLYAIRTAQGEQVVK
SFRIPIAIQRVVYSFFRPSKAARSYRNAIRLGRCGIGTPRPSGYAIEREKGLLCRSYYVC
ESMHDCRDIRLSMQGVEGGEALLRALAGFIARMHRAGIHHIDLSPGNVLYRTDEKGEYSF
YLIDLNRMKFYDKPIVGRKAYANFARLSFCPAVSKQLAEYYAEAQGLNTDGVVQGVQSES
DRFFRSKVRKYARKALVREQKRMSRSAFRRAYIRYRSVRLIRKLTGCTRLFRIENDLYTS
YLEVGDLRHTLKRAEGYSSPKNVQ
>gi|4323000|AAD16156 putative heptose kinase WapQ [Pseudomonas aeruginosa].
MSVFIAAQDHDLLQRNRLDSFDALWALQLDAVDEPNTERGGWSSVYRLDLGDSAYYLKRQ
SNHLTRSLRHPLGEPTFAREFRNIERYRALGIPALQAAFFAQQVGGERQAILLTRALDGW
QDLYTWLASWHDLAEERRRAILRAVGTLAPAARGRTDAWLLLSQACIPPRGGRWCLRGLP
DRPGEDPPDLVRPPRPGQGPGADAAPCPGLERSGCAEFISAYVDEPLDSAEVEQWYRLLD
QRRRRKESRR
>gi|68177257|ZP_00550410 IMP dehydrogenase/GMP reductase [Desulfuromonas acetoxidans DSM 684].
MTALPYTCPFSITLDHADHTEIVCREVLRDLPQKRCVLRGEWNQRQVLVKLFLHPVSAHR
HWLREKQGVERLIDADLTTPPLLFSGKLTDQTPVLVFEFIPQAFSALHLWPHCSNDTERL
TLLNNLTMEIAHQHAHGIWQKDLHLGNFLIAEKTIYTIDGDAIDGKSDKTALGPERSADN
LALFQAQIAPHFDHLFSSVVQHYMGQRQFPAQWQHQFNQQVVRQRQKRRLKYVAKSFRSC
SEFFRSRHNNLEMIQRRDASAAFIDQFKAHPDQIVASGTLLKDGNSATVVRLTTPDGDWV
IKRYNIKNLWHGLKRCLRRTRASVSWGNAHRLKISGISTPSAIAMAEKRFGPLRLTGYYV
CDFVEGEDVAAYFADGNEPSESQLDTANRLVELFRIFLQLGIVHGDCKATNFLVTDQGIA
VIDLDAMWEPKSHNRFNKLYRRDRNRFLRNWKTDSALYRWFDRHLPQPDDI
>gi|68213098|ZP_00564932 hypothetical protein MflaDRAFT_1682 [Methylobacillus flagellatus KT].
MPMTNLAALSIPDLQQYAQGAVAAPFGLVLDDGSVLQSLEVVRRVPGKRLVCRGLLNGQA
IYAKLFIGGQAGKYAARDKRGARWLAQARLATPTLLLESGVASQGCEALLYGAIPARNAE
QVWQDLDEEGRHALALRLVEEVARHHRAGLLQTDLYLKNFLVDAQAVYTLDGDGIRQLRV
FGRQRQQWDNLARLISKFDVDAVAAWLPSLLRQYVAVIGGGASDIDIMQQLIARHWRRDM
RQYASKVQRSCTDVAVEEKPWHYLAINRAQDSPGVRQALATPDGLLDATSAVRLKSGNTC
TVAAVEIDQRKMVIKRYNIKNFWHGLGRAWRPSRAVVSWSNAFRLQLKGIATPAAVAVLE
RRWLGLRREAYLLTEFMIARDAAEFYADLTIDREVKERVAQRIARLFFQLFCLQLEHGDF
KATNILIRDQYPLLIDLDSMRQHACKKRFERRHARDLQRFFKNWQGDAATSQLLAAAFRA
VYADGRVLDQAGIVFNQSEKDE
>gi|298345|AAB25550 RfaP [Salmonella typhimurium].
REEDLKISVIDLHRAQIRQHVPLRWRDKDLIGLYFSSMNIGLTQRDIYRFMREYFSLPLR
EILQKESGLIHQADVKAARIKERTIRKNL
>gi|52214380|BAD46973 conserved hypothetical protein [Bacteroides fragilis YCH46].
MTKRLTKIGVNPDFQELSSFVHELPTVFETGGKVIYKGRNELKEFDVEGKKLIVKSYQLP
HLLNRIIYNFFRASKAKRSYSYALMLRKLGIGSPAPVGYYSTGSWLLFGRSYFVCLKSDC
PYTYRDFEKTVFPNQEQILRAIARTTAMLHENGLLHKDYSAGNILFRTIDEKVEVEIIDL
NRMRFGNVGIEAGCKNFERLPGTHEMFAILAEEYAKARGFDVQTCLKLIEQAHSLSD
>gi|60491212|CAH05960 conserved hypothetical protein [Bacteroides fragilis NCTC 9343].
MTKRLTKIGVNPDFQELSSFVHELPTVFETGGKVIYKGRNELKEFDVEGKKLIVKSYQLP
HLLNRIIYNFFRASKAKRSYSYALMLRKLGIGSPAPVGYYSTGSWLLFGRSYFVCLKSDC
PYTYRDFEKTVFPNQEQILRAIARTTAMLHENGLLHKDYSAGNILFRTIDEKVEVEIIDL
NRMRFGNVGIEAGCKNFERLPGTHEMFAILAEEYAKARGFDVQTCLELIEQAHSLSD
>gi|54298940|YP_125309 hypothetical protein lpp3007 [Legionella pneumophila str. Paris].
MIFNRKNSSIFVSPHYPNIKFNLNDFELDFDECQNILQKSRNTIKQLKINNISTVVKSFR
IPDGINGFIYRYFRMSKSRRSFEYAEYLRYLNILTPRPIAYIEVFSKMRLYQSYYITEYY
AYDFSIRELINMNLNDRDKILRLFVQFTYDMHQKGILHLDNSPGNTLIRRKGNGLEFCVV
DINRLKIGNVSLELGISNFNRISTDHEIVEVIADEYAKLTKSNQKDCLTTLWKHIKKYRA
YSERKERIKKIIK
>gi|16554472|NP_444196 hypothetical protein VNG0772a [Halobacterium sp. NRC-1].
MINAPKTCTCYNGCVGGPSRPAGHPRRRTDKPRWRWTFDSGRRTPSVRIRQLVRGTVPWE
SLEAVARELGARYDQDTVRVVFLDADNWLSTPCVVNDRWFVKVISEQNALVHAVFTGARN
LGMFSSGTEGFFERFDGPVAMAEHERDATRDLRALGVNAPRPIEAFEVDGFGVLVLDYLP
AFTPLDEVPAADVAAHAPAVFEALSTMHANGVAHGDLRAENVLVSDGDLYFIDATNVDTD
AIADARAYDLACALAALEPLIDAQTVVRIARESYTVDEAAADVSTTMDALLRAQDFLGFV
QLRPDHDFDTAALTGHIGMAATNAQRGL
>gi|29340679|AAO78470 hypothetical protein [Bacteroides thetaiotaomicron VPI-5482].
MKIMINPKYEYLREYVERIPKDFETIGTVIHSGRNLIKMITVDGLDINVKRYTIPPLINR
IAYAFFRPSKGKRAFVYPEKLLEKGFETPCPIAYIEETKMGLIGHSYFMSIQSPYRYNFC
QFGNADIKSCEDVVTAFAEFTARLHEAGILHLDYSPGNILYDKIGEEYHFSLVDINRMHF
GEVDIKKGCANFARLWGQTPFFILLGKEYAHSRGMDEEECVRLVLHYRKKFWNRYRRRHQ
VWFQLDI
>gi|34103585|AAQ59946 conserved hypothetical protein [Chromobacterium violaceum ATCC 12472].
MLGFNGERLDPASGAFHLGNGYRAYSPALMRFHCPDSLSPFGASGVNPYAYCAGDPANRA
DPSGHLSWQAWTGIGLAVASLALAAFTAGTSIIASGGIVAALESASAITLAEGGLAVVSD
MTAIACGAMEASDPQAAAALSWVSLACGAMGMVHAGYGAVRGIDRKLGAFLQENSRFLGK
ITRGERDSLGIPLGGGLTKCFRPASEMEGASAGIALGRLHRSSSTPDMEAFLALPAAKRK
RIGSGVSGVVYEAGRGWVVKIAIDPLPIETMEREAEIFRAVHGPRSALVAENMLWMKRIP
GVPVNTLNLLADEKAEMWQKTLAEVKRLQEMGIHHGDPSWNNLLFDQQTGTVSFIDFGKS
RYLDGFAPAT
>gi|38107971|EAA54072 hypothetical protein MG02057.4 [Magnaporthe grisea 70-15].
MYRPFEHTATSRAMDCATFAVYHDDDHFDAGNLAEQASETSSQSSGVINLHDPLHPLLVG
SFVAAWGGPEEPTAQMHEDEDLPSPWGEHRLSPTSRSQSRELQQTTDIVRAQTPVSFEEE
KVGCPGFGYTFGDEVDCGQDGLRPETLHTKTPASEFWVNKTESGYAPQCGDLHPDRILEN
RHISHWEMQCVLSRRGPGSMTAEQIEYYQQKVDNWWYGMLPVSQAVDDAVAQTSGTKPYK
SEFLSASPLLKDKGVNVRIRWCPWHKGIEGNEKADRLADEGAKGPADTDPRTQGATVSGI
RSELRKAAREASARCWQARKTHADRTRGLPRLPQPVCSPGRKMQCPWCDNSTAPDHLSTA
HTVSNYGKSLDEKQPELASDANYFTTLMIFSHGRPHTPASLHIIKPELMPVRLAQNPGPP
SLSNASQAMQTQFVIDSWTTSTRDNECTIIVRSSGAVFYLQWIPAELEAEPILLADFYKS
LKILKTNEHEDDVGDEGYDARRAEAEKLAQPFNEIISALAPDPPMPPITLHQWLNPEWFL
LIATADEGKIRPRRDYENPYLPPGEYRQSRLWKSLDLDKWVPNWYLARDVQIISANPGEN
PLLSPPSKVFVQGDVTCHFKGFERGFPAVFRELRTFRKISDALATGQIPSDMRICRLQGV
VCDVDVDTPNQTRITGLLLVYIEPKITPAPSTLMNIARSTNQETRKRWAKELGTTVQTLH
KAGIQWGDAKPDNILVDKNDDLWLIDFDGGYTRTWIYSRGGQRR
>gi|2121206|I76774 hypothetical protein 708 - Escherichia coli.
MTKDLNTLVSELPEIYQTIFGHPEWDGDAARDCNQRLDLITEQYDNLSRALGRPLNVLDL
GCAQGFFSLSLASKGATIVGIDFQQENINVCRALAEENPDFAAEFRVGRIEEVIAALEEG
EFDLAIGLSVFHHIVHLHGIDEVKRLLSRLADVTQAVILELAVKEEPLYWGVSQPDDPRE
LIEQCAFYRLIGEFDTHLSPVPRPMYLVSNHRVLINDFNQPFQHWQNQPYAGAGLAHKRS
RRYFFGEDYVCKFFYYDMPHGILTAEESQRNKHELHNEIKFLTQPPAGFDAPAVLAHGEN
AQSGWLVMEKLPGRLLSDMLAAGEEIDREKILGSLLRSLAALEKQGFWHDDVRPWNVMVD
ARQHARLIDFGSIVTTPQDCSWPTNLVQSFFVFVNELFAENKSWNGFWRSAPVHPFNLPQ
PWSNWLYAVWQEPVERWNFALLLALFEKKAKLPSAEQQRGATEQWIIAQETVLLELQSRG
RNESAGSEALRGQIHTLEQQMAQLQSAQDAFVEKAQQPVEVSHELTWLGENMEQLAALLQ
TAQAHAQADVQPELPPETAELLQRLEAANREIHHLSNENQQLRQEIEKIHRSRSWRMTKG
YRYLGLQIHLLRQYGFVQRCKHFIKRVLRFVFSFMRKHPQVKHTAVNGLHKLGLYQPAYR
LYRRMNPLPHSQYQADAQILSQTELQVMHPELLPPEVYEIYLKLTKNK
>gi|69951110|ZP_00638877 conserved hypothetical protein [Shewanella frigidimarina NCIMB 400].
MTENNGFQQHVAKVYREHRGERIVPFEYQGKRYWLKQVEHLAGAMRLLKQNSTAALHKEI
GILNTLSHIGAPVPAVVDYGDGYMVVEDVGNTINHLLDHTSQALWQPILNDVSVALAKLH
SMQLAHGRPALRDISWQAGEVKFIDFEANQQHKSVVSQQVRDVLVFIHSLYRYIGPNNRM
INQAIACYRLAGGEAIWQKAKQFLASWQWLYYFARPFRDFGGKDLKPVYWVLWHFRQAPL
TLA
>gi|23465261|NP_695864 narrowly conserved hypothetical protein [Bifidobacterium longum NCC2705].
MELNELPQMDPRALKATSVKAEDEHANSAEPQALKITAASSNPKMFTLPWHKPLATWPKD
LLANLPRGISRHVVRFVHVGDEVYAMKEITRQVAEREYEILRRLQKLELPTVTPIAVVIG
RHTREGEPLEAILVTRHLKFSLPYRALFARNLRPDTAERLIDALAVLLVRLHLAGFYWGD
VSLSNVLFLRDADAFSAFLVDAETGDLQAQLTDGQREYDIDLARTNIIGELMDLASGKLL
LGDVDEIEVGNRLVDRYHSLWSALTDTDKFNPDEMWKIEQRVNKLNELGFDVDELEMKTA
EDGKRVLVRPRVVDAGYANRKLLRLTGLDVQENQARRLLNDLDAYRASTWREGEDLEIVA
TDWMREVFEPTVRMIPREYRSQIEPAQFFHEVLDHRWFLAEKAGHDVPMGEAVTSYIDNA
LPSYSLDSKALAELNEEADSGVIDDESTYSDPDDDGYNPDDDPDAAVWSH
>gi|46190707|ZP_00121138 hypothetical protein Blon03001028 [Bifidobacterium longum DJO10A].
MELNELPQMDPRALKATSVKAEDEHANSAEPQALKITAASSNPKMFTLPWHKPLATWPKD
LLANLPRGISRHVVRFVHVGDEVYAMKEITRQVAEREYEILRRLQKLELPTVTPIAVVIG
RHTREGEPLEAILVTRHLKFSLPYRALFARNLRPDTAERLIDALAVLLVRLHLAGFYWGD
VSLSNVLFLRDADAFSAFLVDAETGDLQAQLTDGQREYDIDLARTNIIGELMDLASGKLL
PGDVDEIEVGNRLVDRYHSLWSALTDTDKFNPDEMWKIEQRVNKLNDLGFDVDELEMKTA
EDGKRVLVRPRVVDAGYANRKLLRLTGLDVQENQARRLLNDLDAYRASTWREGEDLEIVA
TDWMREVFEPTVRMIPREYRSQIEPAQFFHEVLDHRWFLAEKAGHDVPMGEAVTSYIDNA
LPSYSLDSKALAELNEEADSGVIDDESTYSDPDDDGYNPDDDPDAAVWSH
>gi|38107961|EAA54063 predicted protein [Magnaporthe grisea 70-15].
METEFVLASWITSSIDNECDLIVRSPGAVFYLQWIPSELERAPLLLADFLKSLDILKLDY
GQNTDDVDEDMIQAEVKKLQRPFNEILLSLAPNPPMPPFTLDHWINPQWFVLVATADESD
KIRPRREYENPYMPTGEPRQSISLKGLDLEKWVPNWYSSHEVQIMPSTKGKNPLLFTPTK
VQVRGNIICHFKGIKCNSPTAIRELKTHRQILDALAKGRIPVDFRVCRLHGVVYDKSDNN
ERIVGLLLLHIKTKISDAPSTLADIAFLTKQETCQRWSKELAKLVHTLHNAGIQWGDAKP
DNVLVDENDDLWLIDFGGGYTPTWVSRQNCGKLEGDIEGLKNSQAWLSNIIDKSCH
>gi|55230348|AAV45767 unknown [Haloarcula marismortui ATCC 43049].
MAFRRLLRGTVPWEQLEGVVRAVIGRYDEPAARVAFLEADNWLSTPLVVNDQWFVKVITG
QNSLVHTLLTAGRNIGAFSSGTEGFFEHFGTPYEMAEHELAATRRMREIGVNAPEPIEAF
EYDGMGVLVLEYIPDFEPLDDLPTQTVERHSPTVFDFLNRMHKDGLAHGDFRCENVLVAH
GDLYFIDATSVREAAIRDARAYDVACALGALEPLIGAPAAVSAAAQYYDTSELLAAEEFL
DFVNIRPDHDFAAAEIRGAVEKHA
>gi|71149728|ZP_00648650 conserved hypothetical protein [Thiomicrospira denitrificans ATCC 33889].
MKFEVIQNEYSALLKEIQSYFKNSQNSIHKARNEIKIIDFKQKSLVIKSFKVPHLINRVV
YTFFRDSKAKKSYENSVKIAQFVPKPIGFVELKKSGLLHESYFVSENFEYDFTIREPLLE
SVFLDREKIFKAFAEFTFKLHVEGIFHLDYSPGNILIKKESDGYIFKIVDINRMEFKPLN
LDKRLKNFSKLWAKDEDLKIIIKEYARLYKSDEERSIKIALQYSQAHKNRKNRKKRLRGE
AVVD
>gi|71895249|NP_001026438 similar to 2-5A-dependent ribonuclease (2-5A-dependent RNase) (Ribonuclease L) (RNase L) (Ribonuclease 4) [Gallus gallus].
MQRAESIASELNDALRYGQREKVLELLENGADVNSKVEFGWTPLHSAVQSGDKEMVQLLL
DKGACPHARKDNGGTVFIEAAMVGNVEILELLFGCGFNINDSDNNGFTAFMEAAWYGKEE
ALRFLHSKGADVNMRRNASEEKKKLNKGGKAALMDACWGGHFSVVKTLIQEMGADVNICD
NEGRNALIHALKDYQRGKSESDVFEIGRFLLDHGIDVNCKDEAGRTALILAVQRKNTSLV
KALLDREDINIDDADEDGQTALMVAVEKNAYDIAEMRCKKGARADTGKLIAVANRNRASE
MACLLLKYNTEFVPTQRDNWEPKSKRWRHQLQSLHKMYRPMIGKLKVFQCVSQRIQSASQ
GDIYLGLYDGMEVAVWIHRRAEGVKEKTFLDQCGSCEHLLKLFQSEQEKGCMYLCFTLWE
KNLEEHLQDPEDQKDYKGILKMIFQAVRELHSLGFAHQALHPKNFLIDLGGKIYLADFDN
TRKLTEGKTELINKDLENLSKLMLYVLTGGKKPLNEVSTEDMAAVSMDHEEALDLIDSLA
SHDERGLEGLSEHPYFWSKQRKFNTLKNIWNKIKDLTDDDKKDAYNTLNAGEPIPYPNWT
KQIDPEILCIMSNSSVGKKFIYTEKITDLLRLIRNLDEHPNKRISEITGDYAEYFLKLFP
KLTIYVYNRLRQHPRYSHFIDIQDPSP
>gi|68177245|ZP_00550398 conserved hypothetical protein [Desulfuromonas acetoxidans DSM 684].
MEKITPQEFQRLIRSCQVLEKDGHGEKVLRRHDGIIIKIFRRKRFLSSALLFPYAQRFSR
NALKLWAFDIPTIRVVKCGHCPNPARDLVWYQPVEGQTLRDYAREQSLEPLMEQLGAFVA
TLHDNGVLFRSLHWGNIIVQPDGAFGLIDIADLRCGRRALSVKQRQRNFHHLLRYKEDRS
QFFELIDLFCQGYAERSGFADETCRQWLVAATESGQDKGRP
>gi|54308777|YP_129797 hypothetical protein PBPRA1584 [Photobacterium profundum SS9].
MEIKVWDGGLQAQEIRAIDKIKDAFCKPKLTNDRPQRGGSMQDQLRSIGGSTMFPWKGYA
GFRYVDRTGKEGEFDLVIVTHCNILIIELKDWNHGDVKSYGDKWFKNDKDMGRSPVSVTQ
NKVYLLKDKLTKVKHKLTSRKLPWVDFFVVMCGNASFKNISEKDRKHTISLKQFLEFADE
DKFNERFRPFDNTKTLNQDFDILDKVFGEEFTAPKQISVNGYTEDTLIFDKHPTKLYKEY
LAKSDSSKQDEALLRVWNFNNFKGVKGGTPEGRYHIVSREREVLGYIKHQNHDLYKHCLR
SLTNIQKDDVTTEFNEVFELPPSHSRFNEFIGKFGKNFSDTDRVNLVKLLVAKFADLHKI
KVAHRDLADHSLWISPGKEIALSNFISAYHQPAGTVGDYREQLSVSDAELESGLSPFQND
VKALGVICWHILADLRISKVSLVQLNDKLTSSEDWYGCVLYDAIEAKRFLDAGELFDALK
LAEPSSEGSFDFDDSELEPFRQNVNHSRQYREDDDFIVETDEKEVYVSDGLMVKAWLNVN
PSVDESSLSYKVLHFLKRLEKIASVNPPYFPCIREYGIATKSSSLFLVTDKAEGEHWDEC
FAGSKEKLAVIDKLIEAVEHLHGLGLYHGDLQPKNILLYRGIQDIQLSLIDTPDFSQDGK
EPKSPRYSPENIDGCTGFERDNFAVMRLSCEMLGIEWGTPSEEFAALTEAVKVELEDFNA
GFRDLFRFKLALKPVASTSNIPVVITSKGEFEEVTIYPDNGELYVHVEKSKQNETDVIVN
FYGIGGRVGVVYTSIEKGFIVGFKPAQRDSHRRSDIEKCQLVLDFPIQIKSGSVMELSQL
TKKIAGNEAFNRTVETVLRPEEEPKLDGLTAQLKSAFEAIDNDKDTPDKLTISTEILWKA
VLETETEAYPYIEVVGGALSVKDTDDELVLPYASDVDVLGSFTKTDIVEALQVKGDEEVR
LGEVRIKQSALNEIRLHKFGFKAKSLDDGDQIFFRTRADKASYVKRKAALERILDHESVV
SYLAHYFDPDCDTGATQYGVEVTEGDFARYDREDEYGNQISLNSQQRAAFSKLVNNGPLS
LLQGPPGTGKTEFIAAFVHYLVEKQNVKNILLVSQSHEAVNTAAERIRKHCIRLETPLDV
VRFSNREGAVSTGLKDVFSSAIIAEKRELFRAESKYRVEALAQALGLQKEFLSSVVEAEL
TLFKQVETLSKSLEVIQKQQLEEDEQNILKKNVISLDAAIRESLLNIYSLDYPEDKDVRD
AKQDIIDYLCDQYSVSPDEAKRAVALAAVSRDMLDVLETERVNYEEFFARSRQLVTGTCV
GIGQRHLGIADNQYDWVIIDEAARSIASELAIAMQSGKRVLLVGDHKQLPPLYSDAHKRA
LALKLGIADKEIDVDSVLQSDFARAFESPYGMQSGASLLTQYRMAPPIGNIVSSTFYKGE
LKNGDREIPDIYSDAPEALQSVVTWLDTSKLGQKCYHSEDRGVSIYNRAEADIIINLLKK
ISNKPDFVASLKNNVKKGDAAIGVICMYGEQKRIIRQKFKEIEWQDDFKELVKIDTVDSY
QGKENRIIVLSVTRSSKDKKPKFLKTPNRINVAISRAMDRLLIVGSTHMWTGHNQPLPLG
RVLDFISNKSSEEKSDLGMQSPNYQVLKIDKNLEEVEK
>gi|22127461|NP_670884 hypothetical protein y3587 [Yersinia pestis KIM].
MANIVTCTTKDGETIQYVDEIIGSGSMKDVYFSPDKSYVVAFYKKPQNDQAKERIDMITG
RYRQNIFEQSGGEYWKDLFCWPTHVVEHNGKIGIVVPSYQNHFFFKYGSKNNDFLGIKGR
EKEGKWFASANNQNKFLDPRERGNILNYLKVCLLLTRAVRRMHAAGLCHSDLSYKNVLID
PEQGHACIIDVDGLVVPGKFPPDVVGTPDFIAPEVVKTSHLLKEDPQRILPNITTDRHAL
SVLIYMYLFYRHPLRGGKIHDMDDEVRDESLAMGERALFIEHPTDRSNAVKLNQVKPSSL
PWADPQKVPYTIMGPYLTQLFEKAFIDGLHDPSKRPTADEWETALVKTVDLIQPCQNTAC
EQKWYVFSGKTKPVCPYCGTAFKGKLPILNLYSSRKAGSYRPDDHRLMVWNGQSLYAWHV
NRLIAPNERTSEAQKKRVGYFVFHNDQWWLVNEGITGLMSLPDKKTIGIGEKLALTDGAQ
LVLSTEEGGRLVVVQLVAN
>gi|45442678|NP_994217 putative kinase protein [Yersinia pestis biovar Medievalis str. 91001].
MANIVTCTTKDGETIQYVDEIIGSGSMKDVYFSPDKSYVVAFYKKPQNDQAKERIDMITG
RYRQNIFEQSGGEYWKDLFCWPTHVVEHNGKIGIVVPTYQNQLFFKYGSKNNDFLGIKGR
EKEGKWFASANNQNKFLDPRERGNILNYLKVCLLLTRAVRRMHAAGLCHSDLSYKNVLID
PEQGHACIIDVDGLVVPGKFPPDVVGTPDFIAPEVVKTSHLLKEDPQRILPNITTDRHAL
SVLIYMYLFYRHPLRGGKIHDMDDEVRDESLAMGERALFIEHPTDRSNAVKLNQVKPSSL
PWADPQKVPYTIMGPYLTQLFEKAFIDGLHDPSKRPTADEWETALVKTVDLIQPCQNTAC
EQKWYVFSGKTKPVCPYCGTAFKGKLPILNLYSSRKAGSYRPDDHRLMVWNGQSLYAWHV
NRLIAPNERTSEAQKKRVGYFVFHNDQWWLVNEGITGLMSLPDKKTIGIGEKLALTDGAQ
LVLSTEEGGRLVVVQLVAN
>gi|51597759|YP_071950 putative kinase protein [Yersinia pseudotuberculosis IP 32953].
MANIVTCTTKDGETIQYVDEIIGSGSMKDVYFSPDKSYVVAFYKKPQNDQAKERIDMITG
RYRQNIFEQSGGEYWKDLFCWPTHVVEHNGKIGIVVPTYQNHFFFKYGSKNNDFLGIKGR
EKEGKWFASANNQNKFLDPRERGNILNYLKVCLLLTRAVRRMHAAGLCHSDLSYKNVLID
PEQGHACIIDVDGLVVPGKFPPDVVGTPDFIAPEVVKTSHLLKEDPQRILPNITTDRHAL
SVLIYMYLFYRHPLRGGKIHDMDDEVRDESLAMGERALFIEHPTDRSNAVKLNQVKPSSL
PWADPQKVPYTIMGPYLTQLFEKAFIDGLHDPSKRPTADEWETALVKTVDLIQPCQNTAC
EQKWYVFSGKTKPVCPYCGTAFKGKLPILNLYSSRKAGSYRPDDHRLMVWNGQSLYAWHV
NRLIAPNERTSEAQKKRVGYFVFHNDQWWLVNEGITGLMSLPDKKTIGIGEKLALTDGAQ
LVLSTEEGGRLVVVQLVAN
>gi|15025955|AAK80848 Spore coat protein cotS related [Clostridium acetobutylicum ATCC 824].
MMREFEIERQFNIKIEYIKPNKGVYFVKTNKGNKCLKKINYGIQKLLFVYAAKEHLINNG
FKYVDKYCLNTEGNPYALVNEDIYTLSEWIEGRECSFYDTEDLVKASKTLAKMHECSKGY
EPPENSKLKSDLGRWPHLIEKRVKALDKMRDMARKKGNKKDFDMNYIKNVDFFKEQGIKS
MNVLKNSKYESLCAVAEEEKGFCHHDYTYHNIIINNEDNVYVIDFDYCKRELRAYDISNF
MIKVLKRSNWSMKTAELILDSYSSISKLDDDEYGVIYAFLIFPQRFWRLANRYYYNEVNW
GQNTFNNKMEELIEERERYIKFIEDFREAYNLQ
>gi|68213725|ZP_00565555 hypothetical protein MflaDRAFT_1126 [Methylobacillus flagellatus KT].
MTEKTPIQGYVPPSGSKTHLHQPSMLTWEIIRKGLAYILKGKMMVPNSHIPPAAHDIPAD
FAGVGVATSGDLEVDDYVIARLEELGLRQARLDFSYGDIDHNAARLLEKLLDREYNIILH
LVQPFDAAIAMEQAAAQQAWQAFLQQVLDRYGSRVTMVEIGSTVNRKRWAGYTPQGFLKT
WEIAHHEVKRRNITLAGPNISDFEPLYNIGMLDIFRQRNQLPDIHTNNLFSERSTEPERF
DHRILKYRRAAALKFNLIKKARLLHKITRDYGVHEVMSPSAFWTLPRILRLLPDGEQKQA
DYLARYMILCAASGALRQAFWGPLICHREGLIDDGSDSYPRLERITHYASVTGDIQRFRP
RPSFYSMQAFAKLIPGRHYLGALGGRNGLEIHAFKDGQTLVHAVWTTNGKGAVLADHYHL
DDLLHAHYTSRDGTQMKSNPGLASESPIYITWPAGRNIALKTEKSLFEHLSIQRHGEHGE
NKHYHAYQDAEWRGILVAANDAEAALLSQALHPSRLGKPPKDAILRNARNAIWTIEDPRD
PSRKLVVKQPVKMHVHKKLLDQFKLSKAKRSWNGTNELLRRGVEAAAPVAYFEKHGDRSL
LQNYYICEFVRTDFSIRDIFAAFYDGQTSYQGVTAEQIYPQLTRYLLNMHDRGVFFRDLS
GGNILVTKLEDGQLAFSLIDTNRAHFFNHGIPLSKRLSDLTRVCVKLPWHGREQLVGMYL
QAMKQEFGWRQRLPFYLYDIKVGMKKRIGRKAIRRAFKKK
>gi|41326642|CAF21124 conserved hypothetical protein [Corynebacterium glutamicum ATCC 13032].
MKESMSITSSTYASALLTLPWGTPLEQWPDNLIAALPRGISRHIVRFVGINRGIVAVKEI
GARTAHHEYKMLRELQRLGAPSVRPVAVITGRHPAEEDYGELTAALVTEHLEFSLPYREI
FSRHLTVVESEKLIRALSVLLVRMHLLNFYWGDVSLSNTLFRRDAETYSAYLVDAETGEF
QPNLSESRRLYDVDIARVNIIGELMDLQAGECLDKSIDVIALGGLVESSYLELWTELTAE
ESVDASEYWRLSERIDRLNQLGFDVGELKVTKDDSRQVVRIRPVVVDPGHYRAELLSLTG
LSVEEHQAQRLLGSIQAYQAVECGPHVGLTQAAHLWMTNEYEPTIAAVPVEMLDKLEPAQ
IFHEIVDHRWFLAQERGGAVTLPEATASYLESVLPARRDEARLLSTNPSDEDLS
>gi|15458839|AAL00009 Conserved hypothetical protein [Streptococcus pneumoniae R6].
MIKFLGDFVMDYNFNLEHPFFFTNNDYSTDTSIKYQVSLPFNWHEVMNNDEWVYQYPIGK
FVERQGWKIHISSEYNSSHELLQDVAKICHEMRIPFKHLSTEDKFIMRNGKLVSRGFSGK
FITCYPNQNELESVLQRLESALKQYNGPYILSDKRWDEAPIYLRYGVFRPSRDDEKKVAI
DELIVGDEVVKDERLPVFKIPKGIVPPDFLNKWLDKKDKKQGDFPFIIDNAIRFSNSGGI
YNARLKEDGKKIILKEARPYTGLGFDGTYSSEKLASECKALKILNEWSEAPKIYWHGKIW
EHTFLGIEHMKGVPLNRWVTNNFPLYEVVDKTKDYLLRVSKIVEKLIDLTNKFHSENVYH
QDLHLGNILVKDEDEISIIDWEQAVFSNDEKVVHKVAAPGFRAWRETLPSEIDWYGIRQI
AHYLYMPLVTTSDLTYNYVSQTRIEGKKLFESLGYTREHIDYVESLLSYLDSKCPQIENI
SRKKVLKPMHEIRTIESEQDIQDFIIKLLRGFTLTYGQWRKEFQSRFFPVHYYGLNFNQG
IAFSDLAILWSYQQLAKKVKNFKFDDYYEIRTQVINEAVNNFKKSSLSGLFDGKIGTIWL
IYEFGEIDRAVELFTTHFIEIFENSQNKNLYSGQAGILLVGLYFLSKGEIDNKLGEEILI
RLREYTLNYIENPETFCKVGASDVQSNDPYENFGGLLYGHAGVAWLFGEAYKLTGESIYK
NGLELAVDKELVAYKVDSNNSLQYSQGHRLLPYLATGSAGLLLLINRNKEILSSKYLKYL
TSLERATDVVFCVLPGLFNGFCGLEVANNIYSDIDDNFSGQKKLIEQLYRYLCVIEEGFV
IAGDNGLKITTDIASGFAGVAIGLVSIMDNKLTILPQI
>gi|15901198|NP_345802 hypothetical protein SP1344 [Streptococcus pneumoniae TIGR4].
MDYNFNLEHPFFFTNNDYSTDTSIKYQVSLPFNWHEVMNNDEWVYQYPIGKFVERQGWKI
HISSEYNSSHELLQDVAKICHEMRIPFKHLSTEDKFIMRNGKLVSRGFSGKFITCYPNQN
ELESVLQRLESALKQYNGPYILSDKRWDEAPIYLRYGVFRPSRDDEKKVAIDELIVGDEV
VKDERLPVFKIPKGIVPPDFLNKWLDKKDKKQGDFPFIIDNAIRFSNSGGIYNARLKEDG
KKIILKEARPYTGLGFDGTYSSEKLASECKALKILNEWSETPKIYWHGKIWEHTFLGIEH
MKGVPLNRWVTNNFPLYEVVDKTKDYLLRVSKIVEKLIDLTNKFHSENVYHQDLHLGNIL
VKDEDEISIIDWEQAVFSNDEKVVHKVAAPGFRAWRETLPSEIDWYGIRQIAHYLYMPLV
TTSDLTYNYVSQTRIEGKKLFESLGYTREHIDYVESLLSYLDSKCPQIENISRKKVLKPM
HEIRTIESEQDIQDFIIKLLRGFTLTYGQWRKEFQSRFFPVHYYGLNFNQGIAFSDLAIL
WSYQQLAKKVKNFKFDDYYEIRTQVINEAVNNFKKSSLSGLFDGKIGTIWLIYEFGEIDR
AVELFTTHFIEIFENSQNKNLYSGQAGILLVGLYFLSKGGIDNKLGEEILIRLREYTLNY
IENPETFCKVGASDVQSNDPYENFGGLLYGHAGVAWLFGEAYKLTGESIYKNGLELAVDK
ELVAYKVDSNNSLQYSQGHRLLPYLATGSAGLLLLINRNKEILSSKYLKYLTSLERATDV
VFCVLPGLFNGFCGLEVANNIYSDIDDNFSGQKKLIEQLYRYLCVIEEGFVIAGDNGLKI
TTDIASGFAGVAIGLVSIMDNKLTILPQI
>gi|66876968|ZP_00402657 COG0515: Serine/threonine protein kinase [Streptococcus pneumoniae TIGR4].
MNNDEWVYQYPIGKFVERQGWKIHISSEYNSSHELLQDVAKICHEMRIPFKHLSTEDKFI
MRNGKLVSRGFSGKFITCYPNQNELESVLQRLESALKQYNGPYILSDKRWDEAPIYLRYG
VFRPSRDDEKKVAIDELIVGDEVVKDERLPVFKIPKGIVPPDFLNKWLDKKDKKQGDFPF
IIDNAIRFSNSGGIYNARLKEDGKKIILKEARPYTGLGFDGTYSSEKLASECKALKILNE
WSETPKIYWHGKIWEHTFLGIEHMKGVPLNRWVTNNFPLYEVVDKTKDYLLRVSKIVEKL
IDLTNKFHSENVYHQDLHLGNILVKDEDEISIIDWEQAVFSNDEKVVHKVAAPGFRAWRE
TLPSEIDWYGIRQIAHYLYMPLVTTSDLTYNYVSQTRIEGKKLFESLGYTREHIDYVESL
LSYLDSKCPQIENISRKKVLKPMHEIRTIESEQDIQDFIIKLLRGFTLTYGQWRKEFQSR
FFPVHYYGLNFNQGIAFSDLAILWSYQQLAKKVKNFKFDDYYEIRTQVINEAVNNFKKSS
LSGLFDGKIGTIWLIYEFGEIDRAVELFTTHFIEIFENSQNKNLYSGQAGILLVGLYFLS
KGGIDNKLGEEILIRLREYTLNYIENPETFCKVGASDVQSNDPYENFGGLLYGHAGVAWL
FGEAYKLTGESIYKNGLELAVDKELVAYKVDSNNSLQYSQGHRLLPYLATGSAGLLLLIN
RNKEILSSKYLKYLTSLERATDVVFCVLPGLFNGFCGLEVANNIYSDIDDNFSGQKKLIE
QLYRYLCVIEEGFVIAGDNGLKITTDIASGFAGVAIGLVSIMDNKLTILPQI
>gi|50085102|YP_046612 conserved hypothetical protein; putative protein kinase [Acinetobacter sp. ADP1].
MTKIIQCQTLDGRPVAFVDEVIGSGAMKDVYFSPDKSYVVCFFSKEKNHFYQSHAELERQ
KDRLKEIVGNKWQGIFNSAGGDYWKNVFCWPDGLIEYNGLLGITAPTYQKQFFFEHGSKN
NDFLGIKGKEKEGKWFASANNQNRFLDEKEKGNFANYLKICILIARAVRRMHAAGLAHSD
LSYKNILIDPVTGSACVIDVDGLVVPGKYPPDVVGTPDFIAPEVVKTNHLKKDDPQRNLP
NIMTDRHALAVLIYMYLLYRHPLRGGKVHDVNDPQRDENLAMGENALFIEHPTDTSNRVK
VSQVRPSALPWADPEKIPFTVTGPYLKELFLQSFVAGLHQPQQRPSANDWETALVKTVDL
IQPCLNSDCGQKWYVFDNTIKPVCPFCGTAFKGKLPVLNLYSARREGSFRPDNHRLMVWT
GQSLYPWHVNNLIAPNERLTAEQTKRVGYFVFHQNQWWLVNENLPDLMDVATKTTIPIGE
KIELLDGKQILLSRQDGGRLVVVQIVECI
>gi|42545127|EAA67970 predicted protein [Gibberella zeae PH-1].
MKHNNNVRLLAVLTDAETDEKSEYRFLVDGAHVRYVTLDGGLVPPEDRTYEPILLPQLPV
FPPGDWNEGRVGKDGHTGKPFFCETRRSSLPGIGNVWHDTMINHLELKQLDRVRQTVFRV
THPSFKKPVLAKFAQFPWEIPYFAAETTSYEWIHGRGIGPAFLGHIHENGRVIGFLVEEV
RGARTAEPEDLAACQHSLRKLHELGILHGDINKHNFLIGADGEAVLVDFETAHKCSDPEL
LDEEYRHIKDRLEDTSGRGGAGMASDSSSD
>gi|48732122|ZP_00265865 COG3307: Lipid A core - O-antigen ligase and related enzymes [Pseudomonas fluorescens PfO-1].
MQFSGFSSTSSRIFDFISLWILPVGYFLLLCALFFLPGRSLHHKLFYGLFSIPTLIALCL
RPRELKEMLREPVFIALLLFAGWALLSLCWGPQDEPIGGMFKPPLHTLMLFAGCFLLVRY
RSDILTPLLFAAALVALIATIAFLIPFMLHFEPGARLIGGGAFDNPLLSSHLFGFFCAYW
LSLSMTCKNRRLYWLSIPAMLIMFMAVIGTGSRTPLVALTMAALWLSLICWNRRSLVLLG
TLAIGGATVVVLFSKMIIERGDSYRFEIWQQALEKIAEHPWIGHGYNAVLAIDPGVGYNF
QEPHSFALGVLYYVGILGMLPWLFFQAWGLLSSWRQRVQPLLIIASTWLVFGIGAGLTEG
GGIISRPKEHWFLLWIPLALIAALSINQRARRLLAMPVQKLSATALQQLSSDAQVIEEDG
LGPKVLRLSDGSFLKLFRHRRWYTSGSFNPYSERFAVNSEQLRRMGIPTPQVLNLYRLDD
GSSAVHYTPLPGHTLRQVLQGITAPAVRHALVERFGKFMASLHEQGVYFRSLHLGNVLVL
EDGEFGLIDLADLRIYPSPLSLSLRQRNLRHMQRYTVDRRWLFEDHLEALLQGYAVTASK
SAVDNLHRQVLAGNTPARVH
>gi|70734030|YP_257670 O-antigen polymerase family protein/toluene tolerance protein [Pseudomonas fluorescens Pf-5].
MQPNALHNTANRVFDFICLWILPIGYLLLLCAMFFLPGRSGLHKLYYGLFSIPTLIALCT
RPSELKSLLREPVFIAMLLFCTWAIVSLAWSPPVDSVLGEIKTPLHTLMLFAGCMLLVRY
RGEVLQPLVFCAAIVALIASIFNLYVFVRYHTPELRMIGAGAFDNPLLSSHVFGFFCVYW
LCLSMNCRRYQILWLSVPALVIMVAALIATGSRTPLVALTLAALWLSFISWNRRSLMLLG
GMLAGGIAVVALFSQMLLERGSSSRFDLWRLALEQIANHPWIGHGYNASLSLDPGIGFLL
QEPHNFALGVLYYVGIIGLLPWLFMQAWALFKSWQLRAEPLLILASTWLMFGIGAGLTEG
GGILSRPKEHWFLLWIPLALIAALCISQRARRSPSHTVESLTQADADKLMANARVIEADG
LGPKVLRLDDGSFLKLFRPRRWYTSGGFNPYSERFVTNSEQLRELGITTPKILGLYRLAD
GSNAVRYQPLPGQTLRQSLQLASSGDERSKLIKRFGAFMANLHEQGVYFRSLHLANVLVL
ENGEFGLIDLADLRVYPSSLRKSLRQRNVRHMQRYAEDCGWLFLEHLDALQAGYAQGTSM
PLATGLLKQLPANDLHQVAR
>gi|71005408|XP_757370 hypothetical protein UM01223.1 [Ustilago maydis 521].
MPKLLLHTRRARQECNLGHKHDMPLGGASEIDAADAPDLQSLPICATCTATIVARANQGY
GIHDYSRLTSDLASRKSPIDAAHPACGVHYALSCPVLLCPPLLSRADYSTYMNCAAPAAA
APHAGVTSSSTPSARLAARLAALTPHAPINSFPQLGSSCTRRTHNRIDNLALSIHATHLA
EWVMAIAPAEPTPPFTMAQNGFADDTAGSATPHPSTVATSSTRHRTHTAVGTGRVLQNHY
PPKDTDTPIDTSCSPCTPTGLAARAPIVIRPSGRPGFNAPKAATLYLGKDHERWRQYDRE
RFSGLFSWERVASAISSHSHSRSLRGSRGAFSSYSSGSEEDQSDSGNSFRSSRSRSSRYS
GSRRPSEAFSPPITPLDSTTPSSRPRRFSSNGPEAAFHRHETVIGIHTPNRRRSSASSDA
LPFLRPLAQINPASETPNSVDVPVPASTSTHLTAEAQKPTKKPKHANDPRAVTKKKQPKS
VKPHTAKSRSKDAPVPNTSGPHGILDLDDAARPHLRRLRSNLEEAAAAAAASTEASPAIE
EDADADADALAERIGMHVSLSDAALDGKGPLSAQDLRYLLASDHRATTARCAAPSGSPRA
PPLKLAQRLYPQKVEGTLYDKTGPYREGAVSDGLSVRLFSAQFERRTSSFEDADLSNSEH
PVTKRWGRRGSSSSYDEDDSDAVFMQTRRKRSNSSGGDERRLSPKPSFSDAAHAPSDLGV
DDSSNEVYLITTPDNRVSSAAKLRRWAMDGAGNFYAAMEIKSIEAKLKAADPCAGRVTQE
LTKELQETYLDDILDEVQKAQTLNPTRSGAISKILKTEDDRYIRLEQDYPEEAFFVIAGC
EEAELNGVIINIFVHAIRTLSRFHASGWMHGDVKLENLMFDENGELVVIDYENANPYRGI
PGGDGQVQLVSYDWIPPEACPGAMGRRMGPSGDLWALGCNLIRAFALRDGVEDASIRETL
LGKGQKAFLDKMSKLVSKKETPSDADGRMKDYFARKSADENQANRVAGMPWDIFAYHVDL
EPILNDTLEDESSPSHTAWSSGCTEDGSYDSLTATPDTSVGASSAHTSASILLDSASSLP
TPARLLYRFARSAPELLVWVLSRCVVSSVSQRNIAHAEPEALLLADWLERNRSDMIHLGR
TAVDTAIQMSGSVWVRPRLDDARKSLGLHT
>gi|71540596|ZP_00662437 Anti-sigma factor antagonist [Syntrophomonas wolfei str. Goettingen].
MLNVAVSTRENIPLISLQGRFDGLGSQLFEQEIGLHLKEEKYWLIDFSNVNYLSSAGIRS
LLKYGKMLAKVKGKLILMGLNREVKSVMEMTGVLQLFGQAEGMADALALIAREQTAQGGG
QIFSAGGREYSWQLLSRQESYLDIWKAVHGSSLQGLSSSDLMAAGLDELELAFGIGGLGF
DCSNAFEGLGSFLALDKMAGVLPADNYNHPDFMVVKDPQEAVVHIAAAVGFSGAPWGKLD
LPEGEAITIRDIRKLISDKLQSSESQELSLLGLVILGQVQAGEGAYYRNFEDLTNNKPLK
RELPRQQSMLLLGLGADSGWKAEEHLLLLMEQRGIRAGEEFFQGNALLFADLLDWENIHE
PREIMNYCNELDLMQDVFMAGEDTAISAGRVWFFVPGHIRSAEEKQLEIAIRDGISFPEE
WQIITRRLYADARRVVLEPLQGGFSLGKPFRVTSYDREQRRMLPTVLKIGPHSLIEKEIE
NHQKYVQGYILNNSTTIMGVSSCGESTGMRYNFVGISGPDSNLDWLTHRFQEKALEELIP
LFDTIFTRILKPWYGQPRWEKIKPYQEHDPLLRFPVIFDFAEEKLGISVQDKTIDCPELG
RVLPNPYHFLKYQYPARQSISRLWYTGINHGDLNMQNILLDERDNVYIIDFSDTRPRNIV
SDFARLEPIFKFEMTLMENEQDLRSFLEFEQALARVNTLDELPPLVYHGNDPALEKVYRM
TCLIRKYAKTVVIFENDILPYLLAMLEWTYPIVLYVNVTPCARKAATYSAALIVEQILRL
EG
>gi|38016638|AAR07659 hypothetical protein LV055 [Klebsiella pneumoniae].
MANIITCKTKDGKTIQYVDEVIGSGSMKDVYFSPDKSYVVAFYHKPQNEQARERINMITG
RYRQNIFEQTGGDYWKGLFCWPTDVVEHADKVGIVVPAYQQHFFFRYGSKNNDFLGIKGR
EKEGKWFASANNQNKFLDPRERGNTLNYLKVCILLTRAVRRMHAAGLCHSDLSYKNVLID
PELGHACIIDVDGLVVPGKYPPDVVGTPDFIAPEVVKTSHLPKDDPRRVLPSIATDRHAL
SVLIYMYLLFRHPLRGGKIHDIDDEVRDEALSMGERALFIEHPTDRSNTVKVNQVSSFSL
PWADPQKIPYTIMGPYLKPLFDRAFIDGLHDPSKRPTADEWESALVKTVDLIQPCQNKDC
DQKWYVFNGKTKPVCPYCGTPYKGKLPILNLYSSRKAGTFRPDDHRLMVWSGQSLYAWHV
NRLIAPNERTTDEQKKRVGYFVFHNDQWWLVNEGLSGLISLPDRKTVGIGEKLLLEDNTQ
FILSSEDGGRLVVVQLVVN
>gi|56419377|YP_146695 hypothetical protein GK0842 [Geobacillus kaustophilus HTA426].
MASKRSRLLFDILSSYDLTGTEVDIMKELKNDKVWLVRNKKTRERYVLKRLSEDKTNFPI
LLHSKLYQEGFHVPKIFQTKTDQYYIHRKGHYYYLMDYIVPSGTKPSFQQRIEGLARFHA
HSLFADWIGPCPSSFPEPKDVLSAHRQKAAQLEEQAKAIDHGDTLSHIMEQMARIANQSY
AWLEKSNLADFCRTAKERKAICHGDYNSNNLLLAENHEVMMIDFDRAYYGLPLDDFRFLL
VSLMKNPKNDAVKRTKLLFDLYFSICPLYAPYKSVYVADAMFPHVFYSEAVGREKQKQAL
HSPSSLDLLTRLAEQETKKFAFLSDFFKSEG
>gi|62516265|ZP_00387623 COG0515: Serine/threonine protein kinase [Lactobacillus delbrueckii subsp. bulgaricus ATCC BAA-365].
MLEEQIKYLEAARNSGSLFYTRQKGEEEHFFTLKDRPDAAWLEKKTANWHYVLYEPDELP
VQGWKIHLSATVKQAQGMLDAVALCLIKQKVSFKFQSSLEQYVESNSKYADRGESGKFIT
VYPRGEEEFACLLAELQKLTETFALGPYILSDQNWQESNVYFRYGGFKPLYLVNAAGERV
PAIYDPAGNKVADQRLPYYQQADFVKDLPIFGKNTFPKQEAFAPLEEYQVKEALHFSNAG
GVYLDLHEGKKVVLKEGRQQAGLDANLKDGFARVENEAEILRQLADLTGVVNYLDDFTSW
RHHFLVEEYIAGQSLEELLATEFPFVVGDLEKKARYKAKAIKILEQLKELLKQIHARGLA
VGDLSLSNILVTEDGDVRLIDLENAGKATEKYVPGLTTVGFVSRAAKTYAEADDFALARI
AYYLFLPVIPVADLAPDIIAKQEKWIGGYFGQDLVQFLRKIAGNMQASEPIFLKKPLAIP
EKDLSRQTVDFFTDGLTRGILRHSRFDQVGLVPNLHEKNADPMELLNLARGAAGILWAVG
QNADLQAWVARNQGKIIKIAEESEATGLFNGLAGLASVLEKRDFPALAKQLRQILRQKVD
LNMADNSLATGLTGIALALREEKPEVSEKIAEELAGRWKQVDFANFADEDVGLLTGWGGV
SWLFWQLGQKEVAEEIVSRILRDHAEEAETLTISDQSRGFERLLPYLENGNFGLALLMHK
FMREDPAFKQRYQLPFDKLKKSCLTYCTYMETLVSGYSGVLPLAKSLAGDGDYALLDYAL
AALNQYLVANNDEILAPGKYGYKLSLDFSTGSAGLLTLLKDLRQRDEFSWLPL
>gi|38347887|NP_941136 putative protein kinase [Serratia marcescens].
MANIVTCKTKDGETVQYVDEVIGSGSMKDVYFSPDKSYVVAFYHKPQNEQARDRIDMITG
RYRQNIFGQSGGEYWKDLFCWPTHVVEHGDKIGIVVPTYKSYFFFKYGSKNDDFLGIKGR
EKEGKWFASASNQNKFLDPRERGNTLTYLKVCLLLTRAVRRMHAAGLCHSDLSYKNVLID
PEMGHACIIDVDGLVVPGKYPPDVVGTPDFIAPEVVKTSHLSKEDPNRVLPSITTDRHAL
SVLIYMYLFFRHPLRGGKIHDMSDEVRDETLSMGEKALFIEHPTDKSNAVKVSQLSSFSL
PWADPEKIPYTIMGPYLTPLFERAFIDGLHDATKRPTADEWESALVKTVDLIQPCQNKAC
EQKWYVFSGKTKPVCPYCGTPYKGKLPVLNLYSSRKEGSYRPDDHRLMVWSGQSIYAWHV
NRLIAPNERTTDLQRKRVGYFVFHNDQWWLVNEGINGLMSLPDKRQIAIGEKIELTNNAQ
FVLSKEEGGRLVVVQLVEN
>gi|9631603|NP_048382 similar to E. coli LPS core biosynthesis protein, corresponds to Swiss-Prot Accession Number P27240 [Paramecium bursaria Chlorella virus 1].
MYPRPEKSKSFMSHDYCRDAVCKKIFGVIPRRSSKELRVKIENTPKDFATKPVKITLEKI
PVLFGGKILVFVAKGSYGSVYKMKPNGKFVDYLKRVILPRTTDYIGNVDRIPTDGTLAVI
KFQETKGPAQKEAILKEIAIHSSLSRSKISSKLYAAGFIGDIAWQISSYVDGTGMCDVKI
TADIFKKIEKTVFELWKHNIFHADLHCNNLMITRKKDIVVIDFGRAIVLPKKLVPKTLTE
FRNIKYQEKVQRYADSIITGRSKKNSNYVRATMDKKGEVIPLVVYSNDVHALRVFYDKMS
AEDKKQIR
>gi|71737314|YP_272828 toluene tolerance protein, putative [Pseudomonas syringae pv. phaseolicola 1448A].
MTTSSPWGIKTGVSMQAFDHAHYLDLVQGAEVLEADGTGDKVLRLRDGSMLKLFRRKRLV
SSAAWYPYAQRFADNCETLIKRGIPCPRIRSVSRIAEIERDAVHYDPLAGFTLRQLLGSA
VADDKLRRQLGSFIAHLHEKGIYFRSAHLGNVILTPEGTLGLIDIADMKTYRRALRKSLR
LRNFKHMLRYQEDRQWLLDNGNPAFLDGYMSAQSLCDTSELVQAIQ
>gi|23467723|ZP_00123302 COG0515: Serine/threonine protein kinase [Haemophilus somnus 129PT].
MAKVVTLTATNGETIQFVEEVKAQGGMKDVMFSPNRDYVVAFLRDPADNETKERLEMITG
QYRKRIFNQEGGEYLKKLYCWPTAVVEYNGKLGVVSPFYRDCFFFQYGSRNSDMLGIQGK
EKDGKWFASANNRNKFLAPEELGDWMLHLKVCLMLARAVRRMHMAGLSHSDLGYKNCLID
PTTGQACLIDIDGLVVPGKHPPTVVGTPDFIAPEVVATSHLDVKDPNRKLPSRTTDLHAL
AVLIYMYLLYRHPLRGDKVFDPNDPQRDEELGMGKQALFVEHPTDRSNRIKTENIRPSEH
PWKDTEKMPYTLTGTYLSDLFKRAFIDGLHNPQARPTADEWEQALVKTVDLLQPCSNASC
EQKWYAFDNSKHPKCPFCGTAHHGKLPVLNLYSGTPDGKFRPDNHRIMVYSNQSLFKWHA
DNRVFPNEKLRSEDAKRVGYFVQHNGNWWLVNEALPEIYDVKAKQAIPIGGKVKLDDGGQ
ILLQKGIGGRLLMVQMAG
>gi|66828941|XP_647824 putative protein kinase [Dictyostelium discoideum].
MVNDNKTYFQRSLRIERIPIDFKYKIWNLLLIAKAKLNTTHDGELNTTNFDELNQMIDSR
INNPSYSEEIKESLNFIKDIKNQCNLLPSVNFLTPNKNYDDLIEKFKVILLNLRFKEDDI
KNFNYNGQHYLNDQHIKLNRKGIEYYKNKDYGNALKCYNQIEKSPFKSLSFHLISKNSLN
LAILYSKLNNGPKAIESSLKSCIYNPLNNRAYFYYGRYILESNKQKALDHLYTAFIMESK
TKEKQYYEHEYFSLKDTTISGFKKVEESLKMETRQNLLNMYHFIGPSNNQISQTVEQYMD
QVANQTQTEKAHNYNDWVTKINDKIKLTKQTIKMTKRKFLSIDELISNPFDINEIQFDAL
QSNGMNGIVKSGTIGSMKVVVKFPNSYFNGIISTATINSTGSSEWSFGSSDNGGNNSNSN
GNSDSNSNNDSNNNNNNNNNNNNNNNNNNNNNNNNNNNNNNNNNNNNNNNNNNNNNNNNN
NNSNNNNNSDGSSGDDNRNSDNLIKSDLIDECFLNETVSHLLINEFQINNTPSIVGIGIN
MIVMEKVDGTELEKYDKTKLTKKIFMDLVIYLMEMNIFEIQHRDLHAANILIKEDGSLSI
IDYGYSNIGDDRKGYDISNLKSIYYDFFNNYDTINHDKKEKIKNVFNYLNLNLNSNSNLN
LNLNLYSNSNPNSNPNSNPNPKSNLNLNSNSNSNPNPNLNSYSNSHSNSNSNLNSNQKIL
IDLLNILIEDEEILIPIHSKSYNDERQIEYIFAKRDNDKFLLNDKTFPKIPHCLEMDNKI
DLSETPMLKTNIIKKSLKTILPPFIKVCDLEIKGKKELVFWVQDRGNIIIYVPISIESQK
FNGCVCPYGQYFHSKLCIFTDKEEYDIPLSFRTKGNIHLDDKPIARFRPLTHVRYICFAL
KLCDGLKNEYIIEPFEEQFEK
>gi|4336795|AAD17955 toluene tolerance protein Ttg8 [Pseudomonas putida].
MVLQHYFRHYCRSFCSPDDKALFMQCSRLPQVDFDQLTQGAQVLEADSHGAKVYLLADGN
FLKVFRRKRLISSALLRPYSQRFVDNAARLAQLGIPTLEVISQHKLELPGRTAVLYRPLP
GRTLLQMSRDEGFSWDTYLPSLIELIRQLHRSGVYFRSLHLGNVVVTPDQQLGLIDVADM
RFLRPPLSARMIRRNVQHMVRYIERENLGDRFPLAAFEAALLAR
>gi|40745627|EAA64783 hypothetical protein AN1663.2 [Aspergillus nidulans FGSC A4].
MSRSSSPDYKTFFLEAEEERKQEREIRKQAEEERNQEKERNRPSTFGEFIRYSHDLLWRP
LKAEVPSRSTTGKIDPPTDKYCPKRLLPWTACAARQLEIYESVCRHLQPTEADSRQLFAS
RAGLEEIGRRFADRAISSEQDLATCERLAVEDHVHDIIAELCKIPDAKDGEPGGSRSSSE
KPAKPDQFCIHRVDSDTRNLLTTVEYKAPHKLSVQSLREGLRPMNFWQENVKLNTIPTEE
PEKSKYNMARLVGAAIVQDFHVMIQEGLEYSYLTNGLMDVQLWVPFDDPDTLYYNLVLTA
TSEYLPSSFSAGLPVPGGHRMATRYGLGCAPSSDQPHREDSSDSDADPNTSTGRKRGFSK
VEPSPPTRRSARRTDIGGCQGKQFYQHVAQFCTQKYLLGLQQGGVMDPCCPNAELHISGR
QDDRHIDVKTLVQMVKEQLDEDLDHNFTPMGDRGSYAAPFKVTCAAYGYTIVGKATTSRR
WKVVSSEADVYRILRPVQGSAVPVFLGAIDLDRVYFLHGAGEIRHILLMGWGGEDLSHLR
SGNSLDHAISRSLRKIRSLGIIHQDLRPENILWNAELNRALIIDFHRCTLRQQQMHRRPG
SNKRPRDAAQEHYHKRVREV
>gi|28872099|NP_794718 toluene tolerance protein, putative [Pseudomonas syringae pv. tomato str. DC3000].
MTTSGPWGVKTGVSMQALDHAHYLDLVQGAEVLEADGTGDKVLRLRDGSMLKLFRRKRLV
SSAAWYPYAQRFADNCVTLAQRAIPCPRVLTVCRIAEIERDAVHYDPLAGYTLRQLLGSA
LSDDSLRWQLGRFIAELHEKGIYFRSAHLGNVILTPEGNLGLIDIADMKTFRRALRKSLR
LRNFKHMLRYQEDRQWLLDNGNPAFLEGYMSAQSLCDSTELTQAMN
>gi|23613545|NP_704566 hypothetical protein [Plasmodium falciparum 3D7].
MELICVFFMVQKNNIYIYILILYYMDVRIIRVIQINNDYNSFTHFNNSRYLSEYSSDIET
LNNSTFHNTCIKDNIKSDKYLVNINDEKNKLNKEINNIKNYENNLYCNHNCEKFNHDTYV
NKLFIKDEIYYNEPYFKENIIENVNYVLEDLEEFSPNNNPIYNWKLGIRCLNKYLDLSKR
FEIKGVNYDEWNLTYLPLNSFCNKKERIHKIFETRISYNNVNKKSELKLFIKKIPIDIWL
KQFEMMQMYNGEFIENGENFVMEAIVLSFLNEYYPNICPKFYRLLYEPHYYFNLKSISCF
ENINDINIFNNLLREHLKMNMIGYVVMISEFFGEDLENYIYNIRNKKTYKFKKNDKKKIM
LECLKLINKLHQVGICHLDFSIDNILISKNGDMRLCDFSKSTPKYSYYLRHTKKMKNLCL
FESCIPSVGKTRYIPPECWDLVKIYIKENVDYPFEYLKNMYDDEERKQYYFDVSCVDKYM
LGILFIAIWNNGYLWYKSDPLQDKDYLKYSKSNMNFNKFWTTFFWPKELKIILRVAY
>gi|49654144|CAG86560 unnamed protein product [Debaryomyces hansenii CBS767].
MCFHIPEKKDYYGMFFNELVINEKIASSQFASNFPKLLVSGYWNGLADHPMHIFEYLGRE
IPEKKWDKKKVHTTIKSRLEELHLLGISHNDVRLENIHVSELGKISLIDFGLSDSSNNEK
RKRLDFESLDFILEVHSSS
>gi|24986707|AAN70504 toluene tolerance protein [Pseudomonas putida KT2440].
MVLQHYFRHYCRSFCSPDDKALFMQCSRLTQVDFDQLTLGAQVLEADSHGAKVYLLTDGN
FLKVFRRKRLISSALLRPYSQRFVDNAARLAQLGIPTLEVISQHKLDLPGRTAVLYRPLP
GRTLLQMSRDDGFSWDTYLPRLIELIRQLHRSGVYFRSLHLGNVVVTPDQRLGLIDVADM
RFLRPPLSARMIRRNVQHMVRYIERENLGDRFPLAAFEAALLTR
>gi|66855877|ZP_00399948 conserved hypothetical protein SC5F8.10c. [Anaeromyxobacter dehalogenans 2CP-C].
MTGHPGLVGLQVRPGHPDFLDLPWDLPLARWGERCARIVEVTRGVSRHDVLFLQYDRALY
VVKELPPALGEREYGALRWLEDRELPAVVAAGHAHVRTGEGDASVLITRFLDRSLPFRTL
FENAGLETYRARLLDAIAGLLVRLHLAGFYWGDCSLSNTLFRRDAGELRAYLVDAETAEM
HEPLSDGQRRHDVDILEENVTGDLLDVAAMLGLAPPPWLYETGAALRARYERLWSEITRE
EIISAGESWRIHERIRALNALGFTVGEVKLEATGDGSRLRMRAVVTDRDYHRDLLHALTG
LVTEDRQAALMVNEIQELRATLVRRENRSVALAVAAYRWLNERWLPAIRKLAPRPGTDPA
ELYCQLLEHKWYLSERARRDVGFDAALDDWLRRFPPPAPSAPLPPPDPE
>gi|68006144|XP_670262 hypothetical protein PB301228.00.0 [Plasmodium berghei].
FYMKISNNEKSYILYQCLKLLIRLHDAGLSHLDLTPENILISDNYEMRLCDLSKSTPIYT
YNLRHIKDVNRLYLFESCEPTIAKGAYMPPECWKIYWKYDTMKIKNPLRDLKSITDQEKR
KQFYFDVANADKFMLGVFFFWIWTNGNLWKCSDPLQDEDFFYCVKCDMNFDKFELTRKWP
SELKSIINA
>gi|15024228|AAK79269 Uncharacterized protein, related to B.subtilis spore coat protein COTS [Clostridium acetobutylicum ATCC 824].
MIEKTNPSHILLPEDSIKKYILPKYNLQDAEILQIKFKDTEKQRAVYKLTLGSKKYCLKK
VYYDKGELLFVYSTTEWFFRHGINVTRILPTLDNSRFVIYSGMIFILMPWIDGLKCNYDK
KEDLFKASKNLAHMHKCSQKFFSIQGSSIRYGFEHIYLSNKKHFEQILSFFNKAYEINDS
FSKIALNNCDLCIKLSKIALNASSRIESRNFKKSLCHLDYVNKNIIFDKNNDIWVIDFDK
CKFDYSVHDISYFMRRIMKRDNTRWNSELLINMLNVYEQINPLNLDEYLYILSYLVFPQK
FWKICKDYYNNLSRCNKAAFINLIKSTTKYSELHLKFAYNFSNYIEGKFNVSLNL
>gi|23491327|EAA22891 Protein kinase domain, putative [Plasmodium yoelii yoelii].
MNSNNYIIEENDYHNNKNLHINKEMNISKKKNDTTLKKSGIYEYRKYEKNKCLEGYHHNE
HSEISLRNVKCENSASGYNEMVSNNNRNXNINSQYMIPPSQIGCNKNNKKKENVIYYESR
RNIDKMGGRAGDMNSRMITKINENIDSKEANENAVSYKDAHRSNRNSIINCNHINQNYHN
NCNNSNYYNSITENEIIHNEIDYNNIQGKRYYLPPSKKNDGTKYSKNQMLMISKQKIKKM
WNKFKNGSPKDQNIGSTLDDENNMFPNVIEDCNIQQKVQIYNDHYETNNGNHSNNVYKDC
VNKPIKWVKNNNNIEKPIQSKCIFNWKIAQMSLLKLLHSAHNFHFNNVKYSDWKFICIPT
LGFSKSSNRVQQMYKAIIPSKDGNSKNDVKLFIKKIPIYIWVKQFNLMSEFDGEYVTDGE
NFVMEAASLAFLSEYHPRIAPKLHKILYEVDSNNLDDSNNNILPESMFSNLTIFNNVLGE
RLKNNINGNIVLVSEFFSEDILDFIDRRQKNFNMKISNNEKSYILYQCLKLLIRLHDAGL
SHLDLTPENILISDNYEMRLCDLSKSTPIYTYNLRHIKDVNRLYLFESCEPTIAKGAYMP
PECWKIYWKYDTMKIKNPLRDLKSITDQEKRKQFYFDVANADKFMLGVFFFWIWTNGNLW
KCSDPLQDEDFFYFVKCDMNFDKFELTRKWPSELKSIIKGLLHAETRKKLNLKDMIMHPW
WSCKL
>gi|68071773|XP_677800 Serine/threonine protein kinase, putative [Plasmodium berghei].
KNQMLMISKQKIKKMWNKFKNGSKDQNISSTIEDENNMFPNAVEDCNMQQKVQIYNDHYE
TNNDNHSNGYKDCVNKPIKWVKNNNIEKPIQSKCIFNWKIAQMSLLKLLHSAHNFHFNNV
KYHDWKFICIPTLGFSKSSNRVQQMYKAIIPSKDGNSKNDVKLFIKKIPIYIWVKQFNLM
TEFDGEYVTDGENFVMEAASLAFLSEYHPRIAPKLHKILYEVDNTNLDGSNNNIPPESMF
SNLTVFNNVLEERLKNNINGNIVLVSEFFSEDILDFIDRRQKNFNMKISNNEKSYILYQC
LKLLIRLHDAGLSHLDLTPENILISDNYEMRLCDLSKSTPIYTYNLRHIKDVNRLYLFES
CEPTIAKAYMPPECWKIYWKYDTMKIKNPLRDLKSITDQEKRKQFYFDVANADKFMLGVF
FFWIWTNGNLWKCSDPLQDEDFFYFVKCDMNFDKFELTRKWPSELKSIIKGLLHAETRKK
LNLKDMIMHPWWSCKL
>gi|67158056|ZP_00419146 conserved hypothetical protein [Azotobacter vinelandii AvOP].
MRIVSAQQLEKWLGNGRVLEKDGRGPKVVALDDGRFLKIFHTRRHPLLARLRPAARRFFG
NAERLAQRGIRAPRVVDLFWLDRETGLSGCLYQPLPGISVEQLYRQEPQKIAELLPALAD
FIRCLHEHGVYFRSLHLGNIIRMPDGQFGLIDILDLRCRQGALGAWQVKRNFAHLRRYLE
RRKLTDFPFDALYELYGHPAHGQHGPDALATSGKAK
>gi|49653356|CAG85706 unnamed protein product [Debaryomyces hansenii CBS767].
MPCMYFSGEDSNNITYDDPANKCIRINPSLYARVQDDNEQNIRVFLDTHLLKIRNISHNQ
KLPTLEHIISKHNASVSTGSTTVMLALNYVTKAMMTAEFREISSDKFKNTYLAPLDKVMK
DSNLNGRFLLPEYYYPLGDARHVEDDIQIYFNEEIANSIKRFYRDILDEYHHFGYASSIT
PPLSINPNFKPDIVHVSWDEALTRQNPDICFAIGDYKTENYFLTKGLQELKLAITDFVEK
RLNLKQLRLHENQHIFEDREWSPRVLCALVLRKYLYQAFLCGTDRVFISDHQSFSGFFKY
EIMDDGKMIIDYYVINGPETVEHGITLRSAIAGFFYKDNTEALSTKEKLAGLIEISQKTK
GPDPLANVLPRLVEEPTPSRKRKRSKISGSQLRERLITIEESYEVDFDAIRGNTFCRIIY
NPAASFPNLGLLLPSTVFVKWYNYSEQAQENFPDKDSYYDMYVNELEINEILASSRFAAN
FAKLIVSGYWNGIPSQPMHIFEDLGEEMPSTEWDKFRVHKVVKERLTELHLLGISHNDIR
LDNIHVSISGRITLIDFGLAIYPSSEERKRRDIEALNEIIPIVGHGNNGQYEIQDGILCA
DKDSESKYNESRWNDHANSSIEMVFDELVLESDDTQGSTKVDFHSKCDET
>gi|22298519|NP_681766 hypothetical protein tlr0976 [Thermosynechococcus elongatus BP-1].
MATVSLLPNSRGLPSDLTINDQEVHRGGEGSIFFTVDAQYVVKIYHRPAPDKQQLLQHVL
DLGRNLGEDEQFLAWPLGIVDQLNGQTKVGVVTRRVPASHVPLYKLIYSPLDAMEQFHQG
RTWLEYLKMARGTAAAVRTIHGKGMAHADIHLKNFLADPISGEVVLIDLDGLVVKGFLPP
QVKGMVGFIAPEVMMGKAQPDQSSDRHSLAVLVLWILLLRNVMLTQTCYDPDDEKHDDEL
GYGQYACFSEHPNDRRNWIPRIGTPFFRRGALSYRTLTPKLQELTERALIHGLHDPPQRP
QALEWERALAEAYDLLISCPTCRQSFFYPYWLQPPRRRQCPFCGASVQPPFPAVLQLMES
RARGTYVPVRMIVLYHGLPIFADIAEPGRLPPFTRRGTPLLGQVVWDAKAGVHRLLNNSD
TPWQMLAGGTGMVRRGASVVLRPGLLLSFGDGRRLVRVIE
>gi|49653345|CAG85694 unnamed protein product [Debaryomyces hansenii CBS767].
MPCMYFSGVDSNAITIDDPSNECIVVNPEVYDGVHNNKEQNARAFLDTHLLRIRSGRSDQ
NTSPGRLVPRSKASVDIGNTPFMRVLVYTSRALITAEFREMSSNEFKDMYLAPLDNALRV
SSIRSRLLAEDYRYPSGDAMHVEHAIQEYFNEIAIPIKGLYRDVGDTNNYFGSPSIIRPT
LDQRRIVQPDIIHMIYKSDIQYPEIIFGIGDYKTGVYKMTEGFEELKAAIESQIENLLNR
RRLRLQSSGSFFPNREWSPRVLFALVLRKYIYQAFLCGTDRFFISDHQTFSGFFKYEIMN
DKMSIDYYIINDPETVEHGITLRSAIAGFFYKNEADAIDTKGRLMKTFEVARKTEEQDPF
LNVLPKLSYGSSGKLSDSGVSSKLASKLDPVKENDDSDNFDAIDGNTYCRVIYDSAEFYP
DLKLPSPVFVKLYYYSSRLWKGNSLMCLELPEKEGYYGMFFNELAINEKIASSQFASNFP
KLLVSGYWNGLPDHPMHIFEYLGKEMQEDNWDKKKVHRVIKSRLKELHLLGISHNDVRPA
NIHVSVSGKISLIDFGLSDCSNNEKRKKNDFENLDYILGVHGSNESYKHANRVNAKSEAI
PADRADKNDKYGNDSNSSSEEVFDEGSSGTFGTQITIEDIASKPSRR
>gi|66043802|YP_233643 toluene tolerance protein, putative [Pseudomonas syringae pv. syringae B728a].
MRIRRVKKRPNCITAVFAAACCGNIGGSSIPWGVKTGVSMQALDHAHYLERVQGAEVLEA
DGTGDKVLRLRDGSMLKLFRRKRLVSSAAWYPYAQRFADNCETLARRGIPCPRIRSVSRI
AEIERDAVHYDPLAGFTLRQLLGSAVADDKLRRQLGSFIAGLHEKGIYFRSAHLGNVILT
PEGSLGLIDIADMKTYRRALRKSLRLRNFKHMLRYQEDRQWLLDNGNPAFLDGYMSAQTL
CDTSELAQAVQ
>gi|66847407|EAL87737 hypothetical protein Afu1g00230 [Aspergillus fumigatus Af293].
MSGSSSPDYKELFLKAEEERKWAEERQRQAEEREKQADEERRLAEERQRQAEERQRQAEE
RQRQAEEREWQERERNRPTTFSEFIRHCHDLLWRPLRAQTPSRSTTGKIPSPTGKYCPIR
LLPWTEREARQREIYESVCRYLQPTEEDAQQLFTPLVALEDHGRRFARRPISSEQDLETY
ERLAVEDHVHDIVTELCKIPDAREEFRLGSGVWFDNHANALDEDDETDASQPSTTKPSKP
DQFCIHRVDGATSTLLTTVEYKPPHKLSVAVLREGLRPIDFWHEIVEPDTVPTEEPEKSR
YNAARLVGSAIVQEFHVMIQEGLEYSYLTNGLMDVQLWVPYDDPTTLYYDLGDPSMYRTE
GVGRLRAPMTRIERTLCLCLMSFRTPLRDQAWRNAAKARLPIWHTSFDSERSQIPAAELP
QDASVDYAGSEYTTPEQTTSEYVPSSSPAGSPVTKGRRVTTRAASGCAPSSDQHHQEDSS
DSEVDPAASAGRKRGFSQVTSSPSTQRSAPRTDSQRYQSGQSRPHVAQYCTQKCLLGLQQ
AGTLDADCPNTKLHTLGGSDVRHLISAEDLVKKLKAQLDQDLDHNCTPIGHCGSYGAPFK
ITCATFGYTIVGKGTTSKRWKKVSREAEVYRVLQRAQGSAVPVFLGAINLAQVYFLHAAG
EIRHMLLMGWGGESVEHITLDKTIQRAISRSVREIRSLGVSHQDLRPENILWNAELKRAL
IIDFHRCTLDPRPMHKRPGSLKRLRCEPEERESKRLRVA
>gi|49656927|CAG89647 unnamed protein product [Debaryomyces hansenii CBS767].
MPCMYFSGEESENIVNDDPANKSITINPTLYDNVRGDHERSMRVFLDAHLSKIRDESEEE
PSEIMVPRGDASVSLGAKPIMSLLAYITNSLMMAEFREISGDEFKDSYLGPLDNAIKRSD
VNFPLLERDYRYPAVRASHLYTECFNKSIIPSFSEIFYILCGTSNYFGESLMIRSHLDKK
SVFKTNIAHVLHRGSFKDPQTPEICFAIGDYNQRNHGLALGLEDLRMTIKDLKQTLLETN
RLEPLKSLPFFLDKEWSPRVFFALVLRKYLYQAFLCGTDRIFISDYQTFSGFFKYEIVND
KMTIDYYVIDDPETVANGITLKSAIAGFFYKDVEDALATKDRIAKCFGVTKEPTKQDPFE
NVLPRDESQSSGNFSGKGKKDPYKEDSDNDTYNGYACCRIMHNTPKRYPDLKLPPTVFTK
LYYYSRQLWAEEGLTCFSIPDLHEYYDAFFNELEINEKLGKSQFASNFPKLFKSGYWNGL
PDHPMHIFEYLGREIPMKEWDKHKVHKTIKLRLEELHLLGISHNDVRLANIHVSVSGKVS
LIDFGLSDCTNNGEHKMNDLENLDYILGLNSSCDSSDTDNQVNQDSQKSDATLPYKAEKD
YKKFLQSKF
>gi|15828475|NP_325835 hypothetical protein MYPU_0040 [Mycoplasma pulmonis UAB CTIP].
MKYIKSKIHKKVFRKLSHVKLFYKGFHNRTYLGFYNGIKVQIRLKINDIVNHEDEYKYLK
NNEDYLFVNKFVVIKKWFDGEHFKANKESLKNLYDILEKFWSQNLDLAKMNWLFYKTKDP
KYLSLVEKYKDDFNDVIHGDLNFKNILANDKNEVKLIDFEWIKKGSKYFDIICIYKNFNI
NKNELIKRFDLNEEKFDDYLYMSVKFIEEAEEKVYSKMSDSFWYEKK
>gi|2313539|AAD07499 protein kinase C-like protein [Helicobacter pylori 26695].
MELEEIVDSERNIHKTIEVLGKGGQGIVYRCLDKDVAIKVVLRDGDFIKDKESLKQYEKS
VLNLSFKPIESHFPMSIPLVTLKEKQGYVMKMAEGYEPLKTFLKKPSILENEEKDGIFRI
NNAIQELCKDNHYMTLSLSYYSQTQGLRSRLKILTHLAKLLFRLQSKGLVYGDLNLNNVF
YKDNSAFLIDADNVRYESEKALCVIFTPNYGALEISQTSKNSDTTNYNTMLSDTFSFAII
TYELLNMVHPFDGNKADDSVENFIELPWIEDRKDDSNRSCGLLPFFLTRDLKNLLA
>gi|48856790|ZP_00310947 COG2453: Predicted protein-tyrosine phosphatase [Cytophaga hutchinsonii].
MGNNAPRIIDFADSKGKGIIKYRYASMGAGQASSFQKKFTGKEPVEKIQHYLHVVFKEQL
GKLYTAKTHEKMNLLSYYEFDNISAGKLKASIGNVYQGNIEANEFILHANSFPNPLNFYK
NDLDTYLKNNNMYAFQSYVHGDLNGANIIIDAQDNVWIIDFFHTHRGHVLKDLVKLENDL
LYIFSEMHSESDFQEALKISEVLFAVSDLQASLPDITQTGITKPSFVRVYKTLSYLRSLY
SDLVEWDRNPLQVFIAQLRYSMHSLIFDECNQWQKEWALYNSGKFSQIISNKFLETDKLR
IDFIKSDKIDAHSLALTILPGRKDYSRDLSEDLKEIKEQQIDCVVSLITKDEMDMYGVPE
LLDVYKKQGVECLHVPVIDQKIPVKAEIERINAFINAQQKKHKKVLIHCVGGLGRSGLVA
ACYLKSLGYPSDDAIKIVREARSSRAIESTEQEKFVYDYNERTV
>gi|34763251|ZP_00144212 Lipopolysaccharide core biosynthesis protein rfaY [Fusobacterium nucleatum subsp. vincentii ATCC 49256].
MDKTDISKIIKVLKDDYRSYVYVFAVDGDNKKYVYKEPKEKNTRKWQKFLNFFRGSESKR
EYYQMKKINSLGLKTAKPVFYSKDYLIYEYIEGNKPTIDYIDLVVKELQKIHSMGYLHGD
SHIDNFLITPNKEIYIIDSKFQKNKYGKFGQIFEMMYLEDSVGIEIDYDKKSFYYKGAML
LRKYLTFFSKLKNIIRGK
>gi|49653354|CAG85704 unnamed protein product [Debaryomyces hansenii CBS767].
MPRMYFSGVDSDIITYDDPENRCIRVNLDLFIRVLNNNEQNTRVFLDTHLLKIRGNEDGQ
EPRAEKLVSKGNASVGLGNMPSIPIVVYTSRALITAEFREMSSDDFKDRYLAPLDSVLRE
SNICRLPLAREYAYPRGDAVHMEQAIQSYFNEISIPIRGLFQDLGDRENNFGYVSFIRPP
LDQKRMIQPDIIHMLTRSNLNTQYPEDVFGIGDYKTGIYKMTQGFEEFKTAILNRRRLRL
HSIGNFFPDREWSPRVLFALVLSKYIYQAFLCGTDRILISDHQTFSGFFRYEIVDGEMII
DYYVINNPETVENGITLRSAIAGFFYKNVADTADTKARLMKSFDIANNTGIKKLEELDPF
FNVRPRDPSGSSGKLARRGFSGNLDSVKENDASDNFDAIDGNTYCRVIYDSAEFYPDLKL
PSPVFVKLYYYSSRLWEENSLMCLEIPEKEGYYGMFFNELLINERIAKSEFASNFPKLLV
SGYWNGLSDHPMHIFEYLGKEVPEEKWNNKEVYKVIKSRLEELHLIGISHNDIRLANIHV
SVSGKISLIDFGLSDCTNNEEHKKNDFETLDYILRANGSNENYKHANRVSSEAISADRAD
EDDKYGNDSNPSSEEVFDEGSSGTFGTQITIEDIASKPSRR
>gi|23613547|NP_704568 hypothetical protein [Plasmodium falciparum 3D7].
MLILYFYLIVSENNIFSELYTYNITLRHLNEYSLEDEKYGENFFSRIVNKIHKGKKSKDA
ITKYIKEIIYKNKLCKKINFCKDFSSDEKDDEITNVRKEEKNIKEIKNCSFLPNYISDNF
EKGISYKNKLEEEYMSVENVFNWELGKESLKKRLGCTNNFQINGVYYENWILKNINFRNS
SNSHYSPKNVYKGIIPMNNNYNVDEVYVFIKKIPINKWLNQYEKMELYNGEYILKGENYV
MEAVVSAFLSEYHPGISPHFYTLLYEPLDYNENGNENGNENGNGDENGNENGNENGNENG
NENGNENGNENGNGNGVENGNENGVENGNENGNAIRSYENNIPNLNVFNDILKEQNKHKS
IGNIVMVFEFFGEDLDCFMNRMCIKGYSTLGRKAKKKIMLSCLKLINRLHKIGLCHLDIS
LENILMQDNYEMRICDFAKCTPRYTYNLRHIRNPNGLCLFESCIPTIGKIEYIPPECCEI
EKIYKELKITKPFSYLKTIIDQDERKKNYFDVTSADNYMLGILFILIWVYHFFWNKADAS
VDKEYAEFARVNMDFHKVEKTYHWPDGIKFIIQQLLHFESRKNLDLNDLINHPWFTREKC
WFLKLFSFDLRYFK
>gi|40742138|EAA61328 hypothetical protein AN7123.2 [Aspergillus nidulans FGSC A4].
MSGSSSPDYKALFLKAEDERKQAEERQRQAEERQRQAEERQRQAEERERQERERNRPTTF
EEFIRHCHNLLWRPLQAEAPSRSTTGKIPPPTGKYCPIRLLPWTDCEARQQEIYESVCRH
LQSTEEDAKQLFTPLVALEDHGRRFARRPISSEQDLETYERLAVEDHVHDIIAELCKIPN
AREEFQLGSGVWFDNHANALDEDVGIDASQTSTARPSRHDQFCIHRVDSNTSTLLTTVEY
KPPHKLSVESLREGLRPMDFWQEVVEPDTIPTEEPKKSMYNVARLVGSAIVQEFHVMIQE
GLEYSYLTNGLMDVQLWVPYDDPCTLYYDLGDPSMYGTMSVGRLGTPRTRIERTLCLCLM
SFRSSCRNQAWRNDARGQLPTWHTSFDSERSQISAAGLPQYPSVEHTSSDHTSPEQTTSE
YLPSSSPAGSPVTKGRQVTTQAASRCASSSDQHYLEDSSDSEVEPAASDGRKRTFSQVTS
SSPTQQSRPRTDPQVNQSGQSRQHVAQYCTQKCLLGLLQGSTLDPDCPNMELHTLGRSDN
RHLISAEDLVEKLKAQLDQDLDHNCTPIGPCGSYGAPFKITCATFGYTIVGKGTTSRLWK
EVSSEVDVYRVLQPAQGSAVPVFLGAIDLAQIYFLHGAGEICHMLLMGWGGEGMGNIKLD
KTIQRAISRSVKEIRSLGIFHQDLRSENILWNAELKRALIIDFHRCTLDPQLMHKRPGSL
KRTRLGHEERESRRLRVVEPGPPLLGLPSVGAMFITTPHAWECFLACLFRLSAH
>gi|49654533|CAG87018 unnamed protein product [Debaryomyces hansenii CBS767].
MGGDDLAKNIGRYILKGGEDADMDVDVDVDTDMDMDIDIDSFGITKFDYRKIFDNNQNVS
YREILDKMFEITNVLDLDMDHIRSHYRDHSNEWKELFIFFCVMPFTEYEFQGDDGDLLNP
DTLRSTSTSEATENNLIGTFADIEFESFKQEIPEARLATNLQTILKTDIFSGKFSQDESK
NIITKLLGVCFKLDYKIVTGIGSNAESTYKNNFMNYLFRPICEYTASMLRFEPQVEEVNA
IGQAGVQTRVPHQSKDLFYSYPDMVAYAEKVHYQSLALVEVKKLPILISRKILDFTDVKT
KKFIKQVVAEMFSNHTDKGMLTDSYTTILIEMDIERSLDIIEQNAEWNDGKPIALNHKVL
NCHSSGLTLRGGLISYIYEAFAVSETRLDEIKRGLNEIYRFIRKTDEEYLSYLDEIALNI
EVPFRDYCINAIEHHVVKDRRRHISAIEIALGSFDEIDVQCGFTFNSQLFKVNKEDIEAF
FIKPFDGDQFIVKVFDPIKAKRDHKNYRTERTDTYDTCRKAYLCEKLAYEILSDEELFNN
VYVDQKYVFGKFNIGEHYHALGPFIILKYIEPEKGKYKESEKGEHNRLPKDRRTYEKAEE
QLKIIHSCRILHGDICERNILYSQGNVYFIDFGYSDYNIVEKGSRPVTADPKSMNNEHRK
LCRVFNQEIPKQYEDDE
>gi|16805117|NP_473145 Serine/threonine protein kinase, putative [Plasmodium falciparum 3D7].
MFNFILYDLNLTPKKNLIYKSKYIKEYTYNYFNYVISNKEPKYFLCTFNHTSVSSYQIKE
KAYCRFLSEHDYVKDCSDENMLSRIFKKILLRKKEHHEKFEDEQEDGRFLFSNSSIKDKW
SKNKRISSIGDDIKSEFWSKENLMYNIKLLKNEKIEVNDYDTSDDDCDDNKISKYPKILK
ERDNSKPIFNWHLGKISVLKMLDNAENFSIGGVKYKDWDLIPILPPNNNKNDKKVHKMFK
ASISARYGLKNKTMKFFIKKIPMDTWVKQYNLMTEYDGEYLLAGENAVMEAMALAFLNEY
HPNIAPKFYKLLYEEDNKNSSDCILDNEIFYDLNLFNDFLCEKLNTNINGNIVMISEYYG
EDIFDFILRETEGFNTFLNKNKKKKILYESLHLLVKLHDAGFSHLDLSPENILISDKYQM
LFCDFAKSTPLYSFKLRHLKHFEGLYSFESCEPSIGKIEYMPPECWNLLRKYKKMKIKDP
MRNLNYITNQDKRKDFYYDVSNADKYMLGVFFIWVWNNGYLWSRSDPEQDHVFYELSQAD
MNFNMLERTKKWPDDFKFILKKLLHMEHRRNLDLKDLCKHPWFTSKK
>gi|19714042|AAL94741 Lipopolysaccharide core biosynthesis protein rfaY [Fusobacterium nucleatum subsp. nucleatum ATCC 25586].
MDKADISKIIKVLKDDHRSYVCVFEIDGDNKKYVYKEPREKNKRKWQKFLNFFRGSESKR
EYYQMEKINSLRLKTAKPVFYDKNYLIYEYIEGNKPTIDDIDLVVKELQKIHSMGYLHGD
SHIDNFLISLNREIYIIDSKFQKNKYGKFGEIFEMMYLEDSVGIRIDYDKKSFYYKGAML
LRKYLTFFSKLKNVIRGK
>gi|49656030|CAG88653 unnamed protein product [Debaryomyces hansenii CBS767].
MDITLRDQRYEALFYKDNAEALSTKEKFAGLIEISQKTKGPDPLANVLPRLVEEPTPSRK
RKRSKMSGNQLRKRLVTIEESNEVDFDAIRGNTFCRIIYNPAASFPNLGLLLPSTVFVKW
YNYPEQAQENFPDKDSYYDMYVNELEINEMLANSSFTANFAKLIVSGYWNGIPSQPMHIF
EDLGEEIPSTEWDKFRVHKVVKERLAEIHLLGISHNDIRLDNIHVSISGRVTLIDFGLAF
YPSNEEQKKRDFEALDELVPITGYGISGEDKIRDVV
>gi|49658318|CAG91167 unnamed protein product [Debaryomyces hansenii CBS767].
MYFSGEDSNNITYDDPANKCIRINPSLYARVQDDNEQNIRVFLDTHLLKIRNISHNQKLP
TLEHIISKHNASVSTGSTTVMLALNYVTKAMMTAEFREISSDEFKNTYMAPLDKVIKNSN
LSEDLLLKRYTYPLGDATHVEDDIQIYFDEEIARSIKRFYRDILDDYHHFGHASIIPPLL
TNPNFKPDIVHVSYDKASTRRNPDICFAIGDYKTENYFLTQGLQELKLAITDFVEKRLNL
KQLRLRENQRIFEDREWSPRVLCALVLRKYLYQAFLCGTDRVFISDHQSFSGFFKYEIMD
DGKMIIDYYVINNPETVEHGITLRSAIAGFFYKANTEALSTKEKFAGLIEISQKTKGPDP
LANVLPRLVEEPTPSRKRKRSKMSGCQLRKRLITIEESNEVDFDAIRGNTFCRIIYNPAA
SFPNLGLLLPSTVFVKWYNYPEQAQENFPDKDSYYDMYVNELEINEMLANSSFAANFTKL
IVSGYWNGIPSQPMHIFEDLGEEIPSTEWDKFGVHKVVKERLAEIHLLGISHNDIRLDNI
HVSISGRVTLIDFGLAFYPSSEEQKKRDFEALDELVPITGYGISGEDKIRDVVLAKNENN
ESRWNDHANSSDEVVFDELVSKSDDTPGSTKVDFNSKYDET
>gi|68126090|CAJ07143 hypothetical protein, conserved [Leishmania major].
MMAASASTLTDTERTGTAGASFITSSASPMTPNPAVSYTRVSKSPAAVWSAAATVLPASQ
LPTSPSPAGSLPCDPLLPHIAPAAAGHGNAVYSSFEAASGEEVDENDLNSSAASRAAQAA
LDAEEQLRGHEGPSDSSLVPTALSERSSSVAPPQTPARKKVSAPPRPMQVHACEDEMDTS
TSVFHLDEEKDCDGSVAGMLAGSSVALVHTTPSDKRPLVPREERSDLDGAAANSSGDAGA
VSHMATWRRQPPPPPTPSTATKKSPSASSAMRHAVESDDTTSTSSGGSPHCTNLTVEQQN
TPVIAQGTVTTLATSVDAAQAVVHYTASTLPPDRSSSSGSDSPAFISGKNAGDPAHKMHS
RADGTHALSLQHQRVMEYSGRPEEAAVGEHVGSAMMLSTIATEGGAVKIRGSDSEGVAAA
ASVPGLEQHPPHHGLKPLSTDQLNGETKTRAADPAALTTGGETSASRASTVLMPPSPSQP
RAAAILDNSSFSSPSCGDAPAAATAALARQSGRRSSGQALPASEGDAAAQSSKSDVVRRA
LVMRCVQDSSTSSSLSSSSSRSVSGHTKGPRQALVNRSTRAAGGEQTSVESKGGGNNPRV
SPSSSALCVDAMCAKDTSATHARALQYTEALDGADVGENEEAEEAEENGAPPINWDGAEE
QESNPLLLQEAGRWDAVLEEMELVDCTVVSRVYQRAMPLGRTASHSTSEDAGDNMGSEDD
DELCLFKVVSLFPIAADHSERWGRRTRVQKCLLALAEEMRATQRALDEAGLTEAEAEPGS
SASQHVGSSAKPPANGEERVGGHEDDTGDVFAKRRRRTTCAGVSEVYVDSRCRLIAQLEA
VPYMVPLRHLVAASSGTGLRENEVLALIRTVVCKAATMHNAGFVHGALHAGNVLLSSYDG
DAVLTQPCGLMSQSSWLPTDLSVISVARANAMAPYLSEVWGARRLQVSGATSTRLGPPQR
PDTAELITYHNLAALGWLDDDDARKAGGSADRRDSAELCMAGAAYTPTAADDLYAVGMIA
FLIYVGVPPFQMASLWAVVERLRALGAAYRAAMQSSASSSASAAARQEARRLVAEFCFGT
RRRGAGAGDCHRHGVARFRPDFEQALESFIVDCVEASCSAATLTHASGTPDESGAGPHVY
ADAQELLTRHPLFRCLSLPAHAGQDDEEEHGSGGGVRSSGEEESHQSVDERMRDTVHRVA
YPAFCTWARAREDCGSAPHLSRLHSNALFTARCTALCECVSATVTSYDDERSESQNAAED
GEPWSSLPVISPHVAGALQAWHFPFLSAEAGTSCLNGRETDTRTCTVSSAEAAAATRPRQ
RRGDARAVTGPARHQCLPSLVRPTASAAPAERAAAGDGDDGADGDVSATTLAQQEEDALA
AQLFSGEQRQADGDFVHQPHLHALTLAGKQQSAFSLSRAFVLSRVLPVADTLVLQHLTDC
TVTLLAPFRYIVLDGLQRCEVRLGPCETCVLRDVHDCPLIAVAALQLSGNNVTETHLSWS
RQGSGRPLLKCSRGITASLYGLMYEGLVEDYSRVGLALEHAACFVAADDVNEDSGEVDGA
VTFRGPALACPRAVELLATTATSASGSQREVALCLAPEAPYDLALLLSNTRYVHSGRPSV
GLQSPRIPSPDVFHFFGELAEKDVVVCDVRGGTRDGDARPVIFLVGVLGDIVIERCSHCT
ILVAGTPSNLQASQCHDCQLIFMARESVVENCARVECVALVTEYLLVRECDAVRVRPLFL
DCPFSDEVLRCVVGGSVGSADEEMVVGAYEAGRLDELNAVLRGIGQGVLVEASENVVIED
IGYYYNRSGRVGDGEREDREGGADGDGFSVLSVAYASMQSPTAAASSSGNASRFMAEAAQ
SLAEHLSLPCYLEPLQRYGGGESGAASHADRPTVSFHDLLNCSVLRLCGSLCPLESQASP
TSCDSTAELADICVERVHGGVLYVEDAVGTLCLRHCVGPLDIVVCAAARVIMEACVGVQL
RTACVDFRATDCVHCHVALHVNNPPRYQRCRNVQASALNITARDFNALLSAAGVDLATNL
YDEPLLLTEEWKPTVAAGMSGALLEARGMHALRGGCVDTPTGPHSTADMCAVLLSSVPRE
QLHPRQGGPRDSRLRVRPDQVLHIMTVLRQPVTVVAPLPGLCASPNETPFLEELEARVAV
WAKQPLSVSREEAVAIALYALADLAEVYASVTEWVEATDAVQPTEAPERVAAFGGSWNPD
TPPHLLSTRAPPSLPAASSASSTTVSVPGLALDAVQQRLPSTERVLLQQPCTKDGGCAAQ
DASAAPSSSLSAGDASGAEIRTPAKPVLLEVGVVEIAPGTEGFVEEVAVHSASAPPLSSP
LTCYTDPAPAPENDGARTSPAEGPHADPVALHRPSQSDSLPMRAQHGGLTAAELPTLPCT
SASAFASSATVLDGAASGMEDDTSVNSSVAPPPLPPGPAYALNPTNVGASSTMDVFCRTQ
RDAASVARGTAGPLMEEEGGAYSLTARMLDDEGVGLTSASPWPDDICSPVVKGSHRALEW
VMESGDNHEGARSGRQASPVAKTINVLGAQAQAQWPSSLERSPHVRASEERSSRDGDELL
VATTAVSAKDMQEVFLKAEDEPHYTRNAAHSSLRTSASSVAEYPWRGVMSYKNSAEYVAG
GSDSGTGETAVPQTNFLHVSQDSSARRLELNSHAATGTPVVAMGSDEGGSGEDGSFSRAQ
SGVLGPPASERAAVRKMEPLGRLSPEVMAMRDVDADVKEVLRQVEQARQLFARNQRSWES
SAGGGLEARVRAAVAKLTALKAAHAEAA
>gi|49652899|CAG85231 unnamed protein product [Debaryomyces hansenii CBS767].
MPRMYFSGEDSNDITFDEPTMDRLVVDPTLFARVQNDEEQNVRVFLDTHLLKIRSMGDSV
EHTPEKFVSKNHASVSVGMALDLSALAYITDAMVNAEFREMSSEEFKSSYLAPLETTIRK
LKLRIRPLAVQYNYPLGNPGQVEYHIQEYCNTISWPIQDLYRDICGPHHRFGIASYLRPL
LNTDIFIEPDIIHFAEYGSENGQFPEICFGLGDYKTENYYLSQGFGELKVAIEDFRRRDQ
QTEYLFHDTHWNRGILFALVLSKYFYDAFLCGTNRVFISNHQSFSGFFRYDIVEGQMSVD
YYIINDPETVANGITLRSAMAGFFYQTEDDAIETQNRSKKYLTIAHKANKLDPLLNVRPK
SLRDSSMRSFDTLSENADKENVHEIQDKIYGNTYCRVIYDSAKCYPSLSVQLPSTVFVKL
YYYSSRLWRQNDLACFSIPDRKSYYDMFFNELVINEEIAKSHFASNFPKIFASGYWNGLT
SHPMHIFEYLGKEIPKEKWDEKRVYEVIRLRLNELHLLRISHNDVRRSNIHVSESDKVTL
VDFGLSEYPCSEASKQGDLESLDSIFGVTNKREVASLVAVNDKADIDHNDEDDANTSSEV
ELAEMSFESHDTKTTTTTK
>gi|49657197|CAG89961 unnamed protein product [Debaryomyces hansenii CBS767].
MYFSGEDSNNITYDDPANKCIRINPSLYARVQDDNEQNIRVFLDTHLLKIRNISHNQKLP
TLEHIISKHNASVSTGSTTVMLALNYVTKAMMTAEFREISSDEFKITYLAPLDKVIKKTN
FGRRIIAEDYGYPLGDARHVEDDIQIYFDEEIASSIKRFYRDILDEYHHFGHASIIPPLS
TNPNFKPDIVHVSWDETLARQNPDICFAIGDYKTENYFLTKGLQELKLAITGFVEKRLGL
KQLRLHENQHLFEDREWSPRVLCALVLRKYLYQAFLCGTDRVFISDHQSFSGFFKYEIMD
DGQMIIDYYVINNPETVEHGITLRSAIAGFFYKDNTEALSTKEKLAGLIEISQKTKGPDP
LANVLPRLVEEPTPSCKRKRSKISGSQLRERLITIEESYEVDFDAIRGNTFCRIIYNSAA
SFPNLGLLLPSTVFVKWYNYPEQAQENFPDKDSYYDMYVNELEINEILANSSFAANFAKL
IISGYWNGIPSQPMHIFENLGEEIPSTEWDKFRVHKVVKERLAEIHLLGISHNDIRLDNM
HVSISGKVTLIDFGLSSYPSSEEQKKRDFEALDELVPIIGYGISGEDKIRDVVLAKNENN
ESGWNDHANSSDEIVFDELVLESDDTPGSTKVDFNSKYDET
>gi|19714867|AAL95436 Lipopolysaccharide core biosynthesis protein rfaY [Fusobacterium nucleatum subsp. nucleatum ATCC 25586].
MAELNLKKYKELNIYYYEKEFLDLALKVIDGNYSTCQILKDTKRNYVSIIEIDGKKYVYK
EPRNEFRIPQRQFTTFLKKGEALTTLVNINKLINIGFKEFVKPLVAVNKRHHGFIVSSFF
IMEFVEGEDNRKNLDMIVEKMKEIHKLGYYHGDFNPGNFLVENKQIHILDTQGKKMFFGN
YRAHYDMITMKYDSYDEMIYPYKRNLFYYLAYSMKRFKRLAFIKKIKYFKKKLRDKGWKI
>gi|21230077|NP_635994 kinase [Xanthomonas campestris pv. campestris str. ATCC 33913].
MIESLNIGALVAALPEKYQPIFAHPELSDGSSRGCEDRLVLIRQCAQRLQHALGRPLRVL
DLGCAQGFFSLNLAADGHTVHGVDFLDLNVNVCKALAAENPACAATFEHGTVEDVIDRLE
HDECDLVLGLSVFHHLIHDKGILKVSALCRKLSETTSAGIYELALREEPLYWAPSLSQDP
AELLSSYAFLRLLSQQQTHLSAVSRPLYFASSRFWYVDGAIGNFTSWSSESHAHGRGTHL
QSRRYYFSEQSFVKKMTLGVGDRAEINLQEFVNEVEFLGNPPESYPAPRLIASLNDSRDL
FIARSMMNGRLLSQAIDDGAAYDADEIIAQILAQLVLLERAGLYHNDVRCWNILIAPEGR
AVLIDYGAISANPFDCSWLDDLLLSFLITVKEILERKVVPSSPSREPALDFMTLPARYRN
AFIGFFGQNRSPLTFALLQQCLQQADATPHSAPEWVTIYQRLQKALLGYNARLSAVHIET
EHHRVELAARGAAIEHLRDSTLQDQERTQAFEQGVAAAEERYKRLEEESEKLAAWAKGLE
AQTIESNRDKEALAALNAELESDKAALATRIASLGQELEERQRARELAELLAADVGRLTE
ERDAARSDLLDTQSVVEQHQATITALEARVAVQQQQISGLESSRDQERNRLRELQVDLSR
SMDGTASAREYIRELEMAVDALEGQINSLHGSRSWRVTAPLRLFTTRVLKRGNADAATIR
KVSDARLESPVHTDGVTPTPAEAAMDERLAAVDQLGSRIRKSLK
>gi|49654164|CAG86610 unnamed protein product [Debaryomyces hansenii CBS767].
MYFSGEDSNNITYDDPANKCIRINPSLYARVQDDNEQNIRVFLDTHLLKIRNISHNQKLP
TLEHIISKHNASVSTGSTTVMLALNYVTKAMMTAEFREISSDEFKNTYLAPLDMVIKDSN
LSKELLSRTYDYPLGDARHVEDDIQIYFDEEIARPIKRFYRDILDEYHHFGHASIIPPFS
TNPNFKPDIVHVSWDEASTRQNPDICFAIGDYKTENYFLTKGLQELKLAITGFVEKRLNL
KQLRLHENQHLFEDREWSPRVLCALVLRKYLYQAFLCGTDRVFISDHQSFSGFFKYEIMD
DGKMIIDYYVINDPETVEHGITLRSAIAGFFYKDNTEALSTKEKFAGLIEISQKTKGPDP
LANVLPRLVEEPTPSRKHKRSKMSGNQLRKRLVTIEESNEVDFDAIRGNTFCRIIYNPAA
SFPNLGLLLPSTVFVKWYNYPEQAQENFPDKDSYYDMYVNELEINEMLANSSFAANFTKL
IVSGYWNGIPSQPMHIFEDLGEEIPSTEWDKFGVHKVVKERLEEIHLLGISHNDIRLDNI
HVSISGRVTLIDFGLAFYPSSEEQKKRDFEALDELVPITGYGISGEDKIRDVVLAKNENN
ESGWNDHANSSDEIVFDELVLESDDTPGSTKVDFNSKYDET
>gi|7228143|CAB77026 inaA [Pseudomonas fluorescens].
MGVQAAEPSTILHDDFEHFWSQQGEWVEEPNVRRGGESGVQRIKSKDGKLLYAKRQTGHI
YRSWLHPFGR
>gi|49657163|CAG89920 unnamed protein product [Debaryomyces hansenii CBS767].
MPRMYFSGEDSNNITFDEPTRNCIEVDPMLFTRVQNDEEQNVRVFLDTHLLKIRSRRGLG
ERAPGKLVSKSHASINVGLVPDILALAYITDAMVNAEFREMSSEEFKSSYLAPLETTIRE
LKFAIRPLAVQYTYPSGNSRNVGHHIQKYFNEICRPIENLYQDICCRYHYFESASYLRPP
LNTDIFIEPDIIHFAEYKSEDGRFPEICFGLGDYKTENYYLGQGFEEFKVVLKGFKQKDQ
QKKCLFPDIHWNPSILFALVLSKYFYNAFLCGTNRVFISNHQSFSGFFRYDIVEGQMSVD
YYIISDPETVADGITLRSAIASFFYQTEDGAIETRNKLKTYLGIAHNANKLDPLRNVRPK
SHRQTPMRSSESKYVPLLYSIYEDADHENIQVIQDIIYGNTYCRVIYNSAKCYPKLTVNI
PSTVFVKLYYFSRRLQRENDLTCFGIPDRKGYYSMFFNELEINEEIAKSRFASNFPKLFV
SGYWNDFTNQPIHIFEYLGKEIPREKWDKKRVYEVTRLRLKELHLLRISHNDIRKSNIHV
SESGKITLVDFGLSEYPCSEAGIQDDFDSLDNIFGVNSSANKKQDVGQTNTDRQKSQVVA
NDKAKTSHSDEGDETTSSDFELAEMSFELHDTKTTTTTK
>gi|67985449|EAM73314 hypothetical protein KradDRAFT_0498 [Kineococcus radiotolerans SRS30216].
MSTSTAASLQITAARPYPELLDLPWEVPLEEWPEEHLAALPRGISRHIVRFVKVGGRVIA
VKETNAEIAHREYRMLRMLNRLDVPSVAPVAVITGRVDRHGEPLNSVLVTRHLQYSLPYR
ALYSQTLRPDTAKRAVDALAVLLVKLHLTGFYWGDVSLSNTLFRRDAGAFAAYLVDAETG
ELYDELSPGQRNYDLDLARTNIAGELMDVVASEALDADLDEVIAIADRIVSRYRALWSEL
TEAESFERGDRWRVEARIRRLNDLGFDVGELAITTDIDGTSVRIEPKVVDAGHHSRRLLR
LTGLDAEENQARRLLNDLDSYTAATDRQGEDEEIVAHDWMADVFEPVQRAVPREMRGKLE
AAELFHEVLEHRWYLSERAGRDVGLEEAVNSYVVGVLPAKPDERAVLGVDTEAIRVIADD
>gi|66848462|EAL88791 hypothetical protein Afu6g09390 [Aspergillus fumigatus Af293].
MAGNSSPDYKALFLKEAELRKQAEDQHKQEKRRNQHTTFTEFIRACHSLLSPSLKVETPS
RSTRGTIPPPSGKYCPTRLRLWEDCPARQQAIYDAVRGYLQPPAKDASRLFSPLVELEGL
ARRFDRRPLSSEQDLESYERFAVEDHVHDVIAELCKIPEARQRFRLGNGVRFDNHANALD
EAEVDLPEDKPANPHRSRPDQFCIHRIDDNNTTLLTTVEYKPPHKLSVENLRVGLRPMGF
WEAVVKPDSIPVDEAARLKHNAERLVGAALVQEYHVMIQEGLGMSYLTNGLAQVLLHIPY
DDPSTLCYYLCEPNMDVNAEDDQSFQQPTTAIARVLCLCLMSFSSPVRDQEWRNRARAGL
HIWKTSFDHTRAQIPEEELQRTPPNSGYTGSQATSSDYASSEYLPSSPLDSHPGTGRRLS
TRSRPGCSPSDTVNRSQREDSPDPDPNQGAPARKRGISQVASSPPTQRSTRQSTNDSGRG
QRQHRIVPFCTQRCLLGLQRDAPLDANCPNVALHRQGQNGNRHLVTAGHLVHLLKRQLDE
DLDHNCTPFGSCGAYGAPFKITCATYGYTIVGKGTTSRLWKEVSREADIYHVLRKAQGSA
VPVFLGAIDLAKIYFLHGAGEIRHMLFMAWGGESTSRLKHGPAMWREISRSKNEIRALGV
VHQDLRPDNILWNSELGRALIIDFHRSTLDRRPGGKRMTGIKRSLFSSEARDSKRLRVK
>gi|68132847|ZP_00541165 conserved hypothetical protein [Methanosarcina barkeri str. fusaro].
MAYQYVNTLSPGNPFRDWLVEKVVKDQLKNKRCLVDVFKSNSSHTVCKYHFKGQHYSVVA
KFFSEPTGQLKNYNSYKGMMKEYKNLERASSIINVAKPLAVNKKFNCALVTEYIPGKSLA
WYIKHDKKLDERLTAVAYMLRHLHDNTKSSYNRENEFRNYHEVLGHLKLDHDTRKTFNKL
LGEWWYSSWLDRECGCMVHRDVNPSNYIFYKGKPYAIDFESSWLHAHPVRDLGILTAELK
NEFEWHKGGSWKAEPYIGNFLWEYSNDEKDFAYITKVLPFFMSIGLLRSARIHRGSHRNY
LIKEARKCLKAINKG
>tcag_1096687853099 /cdnaId=1096687853098 /pepId=1096687853099 /offset=0 /ttable=11 /length=258 /full_length=258 /orientation=0
LEVHHLIKGLQFFRDNGIVHNDLKPQNILYDTKTNKLMFIDFGLMQTKAELIRTSKNNTN
NQAVFHWSYPLDCGFMDYNSYSKYKRGLTNGYRILVKDELTGMLVSDSKKNTARLPLKRP
EAFELFFSYINPTGKDMTTDAKYAFIESFFDGLDEIVKLEYDDYLYDAIDSIDVYGLGFT
LQYILNCFKRHNAVSEQFFTRASALFFKMYDYNPDDRELDIYELLDEYESILLGTGILAR
LNKRFNSDNELVDSAPMP
>tcag_1096666182453 /cdnaId=1096666182452 /pepId=1096666182453 /offset=0 /ttable=11 /length=163 /full_length=163 /orientation=0
EELAEFVKFQQYDPNDEYHLGTPIMCKPDLREPKVMDDVKGCQRLSLDVNAHPESYDLLV
MKYGGPDLKIFCKDVITQYLKANKWEKSDKFWLEVHHLIRGLQFFKDSGIVHNDLKPQNI
LYDTKTNKLMFIDFGLMQTKAELIRTSKNNTNNQAVFHWSYPL
>tcag_1096682167821 /cdnaId=1096682167820 /pepId=1096682167821 /offset=0 /ttable=11 /length=518 /full_length=518 /orientation=0
YVDSSIGQYIGTRNQEYWTYNDIPYDNEKSIHNYSSVINPYDRSIKYKDRCVIMVYEAVN
LLSFEKVFTNYKNDKSAINIMKCLNVLFDFYDLVNSLKYLGVYYGFMHNDLHSANIIYNE
DTGRVMIIDLGRVSYRKYIDSPSTQINADVAYQFYKLGYNDLYSDIRSGINSYKDLYSNK
RLFRYQLSEKVYGSITDKKIYYGFIYDLITLTLQFYIKSLYFLSDRNPTLNNHIKPYLMN
IVNINYGSDTKNLLSPYNFEMTTVDIPTLISNFNTAKDFISTLNDSHHIAAADVEKVRDF
YDEIANGLLMTAIFFHTSGVGIPPYRRRMIINPRVHDPNNVHMFDPDMPMYWALQITKVK
LGDFYAFLSQIYNNPNYKATMNRIDFIRAIFDSRIELPTDVSLGGATMKENPGTTIKDDT
YLVKGIDFGIKPNKSIKSLKQYSFKRLTPVFNTIYKKNSDVSIDTLIENYTDVMNNKFEQ
QINYPIIDSKTGKKIEPPDFESVESPRAISKSKTKSG*
>tcag_1096699286391 /cdnaId=1096699286390 /pepId=1096699286391 /offset=0 /ttable=11 /length=387 /full_length=387 /orientation=0
IFKISVLEDLDKKILENEMFPAIENYISKQDPLKRWSNGDLAPRNILGNSDGNVWLIDFE
FAHQTHFFEEDMVRFWQYSSEELRSLNFLENLRSSFSDSIISYFWLRQAILDQNTKPEST
KSDFLKVNLSNSLIALKKEKVHSPTLYGSLATIDRLDKNIIDLHKEKFDHDYQITSLKNH
VSTLEKDKVHRENHISTLEKDKVHRENHISTLEKDKVHRENHISTLEKDKVHRENHISTL
EKDKVHRENHISTLEKDKVHRENLVGSLKSHVSSLENIVEKNEHDLSFYLREVELHKDKI
RRMQSSFSWVITSWMRFLRRKFVDPLTKSNKGSLSSSNITIIRTYSEWVRKYNTTKASEF
ENWKEKLDRLKTTPKISILMPVCDPKK
>tcag_1096695809741 /cdnaId=1096695809740 /pepId=1096695809741 /offset=0 /ttable=11 /length=192 /full_length=192 /orientation=0
IKIIKFKKDLAKNDRLDNSKTVFNVIDDYINYININKISKKFDLSFYINNYFFIKNKFEN
IDQDTCACHVDNTASNFMINDKGSIKFIDLDHCSNVDPVSDLGAFASEVCLFKNEINKLI
EEYYGFFRQNLSNRCFIYSILDDLRWGLFNYILNSISTRKNIEFMKYANWKFLSFKQKIL
SYDIGEILENI*
>tcag_1096668509981 /cdnaId=1096668509980 /pepId=1096668509981 /offset=0 /ttable=11 /length=113 /full_length=113 /orientation=0
LKGGMQAMLELDPILAKRFSERHAFAQWMQLPGEMFRDMPSRQTKRFTYEGQSYFIKQHF
GISWKEFFKNIFCGRLPVISAKQERDAVRHLKSQGIETMEVVGFGEKGWGIGX
>tcag_1096701095097 /cdnaId=1096701095096 /pepId=1096701095097 /offset=0 /ttable=11 /length=254 /full_length=254 /orientation=0
LPLPCVAMTDRPEAPKMQIQTEHNQICWYAEGAFRDPSPELFDPAWWQTHRQVVGSSIGR
GVTWFVKDESRHLVLRHYYRGGMVGKVVRDRFWFEGVESSRAMAEYTLLAKLSAQGLPVP
RPFAARMAKQGPFYRADILIERIRGAKDLVALLKQGPIAGEVWHKVGQTVRRLHDAGVYH
ADLNSHNLLLDKEGKVWVIDFDKGAIRSPGNWQQANLERLLRSFNKESQLHTSFHFVPEN
WQALMNGYQGKAS*
>tcag_1096699810423 /cdnaId=1096699810422 /pepId=1096699810423 /offset=0 /ttable=11 /length=242 /full_length=242 /orientation=0
MAYIQQKAVKSQIMLFDAGHFPEPVPKMFTGQYWKAQNAITGQATGRGTTYFFQHNKNEY
VLRHYRRGGLIGKVLSDQYMYTGIEKSRAWQEFKLLQHMKNMDLNCPTPIAAMLKRTGLY
YQADIILKKISSARDLHHILLANSLTADVWKKIGQTIAKFHHHQIYLHDLNIHNIMLDIE
DEVWLIDFDKCRIRQGSNWKNSNIARLKRSFEKENRLHNIYWQLADWQILISAYNEAAMA
N*
>tcag_1096690644643 /cdnaId=1096690644642 /pepId=1096690644643 /offset=0 /ttable=11 /length=242 /full_length=242 /orientation=0
MAYIQQKSVKSHIMLFDAGHFPAPVPKMFTGQYWKTQNAITGQATGRGTTYFFRHNKNEY
VLRHYRRGGLIGKVLSDQYMYTGIEKSRAWREFKLLQHMKNMDLNCPTPIAAMLKKSGLY
YQADIILKKISSATDLHHILLANSLNADIWKKIGQTIAKFHHHQIYLHDLNIHNIMLDIE
NEVWLIDFDKCQIRQGSNWKNSNLARLKRSFEKEKRLHNIYWQQTDWQILISAYNEAAMA
N*
>tcag_1096682700081 /cdnaId=1096682700080 /pepId=1096682700081 /offset=0 /ttable=11 /length=242 /full_length=242 /orientation=0
MAYIQHKAVKSHIMLFDAGHFPELVPKMFTDQYWKAQNAITGQATGRGTTYFFQHNKNEY
VLRHYRRGGLAGKVLSDQYIYTGIEKSRAWQEFKLLQHMKNMDLNCPTPIAAMLKKTGLY
YQADIILKKISSARDLHHILLANSLTADVWKKIGQTIAKFHHHQIYLHDLNIHNIMLDIE
DEVWLIDFDKCRIRQGSNWKNSNIARLKRSFEKEKRLHNIYWELADWQTLISAYNEAAMA
N*
>tcag_1096673424105 /cdnaId=1096673424104 /pepId=1096673424105 /offset=0 /ttable=11 /length=241 /full_length=241 /orientation=0
MAYIQQKSVKSHIMLFDSGHFPVPVPKMFTGQYWKTQNAITGQATGRGTTYFFKHNKNEY
VLRHYRRGGLIGKVLSDQYMYTGIEKSRAWREFKLLQQMKNMDLNCPTPIAAMLKKTGLY
YQADIILKKISSARDLHHILLANSLTADVWKKIGQTIAKFHHHQIYLHDLNIHNIMLDIE
NEVWLIDFDKCQIRQGSNWKNSNIARLKRSFEKEKRLHNIYWQLADWQILISAYNEAAMA
X
>tcag_1096684147051 /cdnaId=1096684147050 /pepId=1096684147051 /offset=0 /ttable=11 /length=243 /full_length=243 /orientation=0
MAYIQQKSVKSHIMLFDSGHFPAPVPKMFTGQYWKTQNAITGQATGRGTTYFFKHNKNEY
VLRHYRRGGLIGKVLSDQYMYTGIEKSRAWREFKLLQQMKNMDLNCPTPIAAMLKKTGLY
YQADIILKKISSARDLHHILLANSLTADVWKKIGQTIAKFHHHQIYLHDLNIHNIMLDIE
NEVWLIDFDKCQIRQGSNWKNSNIARLKRSFEKEKRLHNIYWQLADWQILISAYNEAAMA
NV*
>tcag_1096691234589 /cdnaId=1096691234588 /pepId=1096691234589 /offset=0 /ttable=11 /length=230 /full_length=230 /orientation=0
IMLFDAGHFPVPVPKMFTGQYWKTQNAITGQATGRGTTYFFKHNKNEYVLRHYRRGGLIG
KVLSDQYMYTGIEKSRAWREFKLLQHMKNMDLNCPTPIAAMLKKTGLYYQADIILKKISS
ARDLHHILLANSLTADVWKKIGQTIAKFHHHQIYLHDLNIHNIMLDIDNEVWLIDFDKCQ
IRQGSNWKNSNIARLKRSFEKEKRLHNIYWQQADWQILISAYNEAAMAN*
>tcag_1096686282413 /cdnaId=1096686282412 /pepId=1096686282413 /offset=0 /ttable=11 /length=251 /full_length=251 /orientation=0
MNAQIKIINTADGYMALCQDTPEDITPAWFSVDFWREKGAVVGSSKGRYTTWFVAFNERH
WVLRHYWRGGLMEKFSKDAYFYTGLENTRAMGELRLLDLLYREQFAVPKPIAANIVRDGL
FYRADIIIERVDGAEDLVAKLTKGAMTPEQWQALGATIAQFHRRGVYHADLNAKNILWQP
QQTDGVQERFYLIDFDRGEIKTPNTQWQKANLDRLLRSFNKEQGKQPTLAFTPADWSALL
AGYHSVIPKA*
>tcag_1096668393149 /cdnaId=1096668393148 /pepId=1096668393149 /offset=0 /ttable=11 /length=251 /full_length=251 /orientation=0
IRLAKNSYMSFIQQKSVKSHIMLFDSGHFPAPVPKIFTGQYWKTQNAITGQATGRGTTYF
FKHNKNEYVLRHYRRGGLIGKVLSDQYMYTGIEKSRAWREFKLLQQMKNMDLNCPTPIAA
MLKKTGLYYQADIILKKISSARDLHHILLANSLTADVWKKIGQTIAKFHHHQIYLHDLNI
HNIMLDIENEVWLIDFDKCQIRQGSNWKNSNIARLKRSFEKEKRLHNIYWQLADWQILIS
AYNKAAMANV*
>tcag_1096683835213 /cdnaId=1096683835212 /pepId=1096683835213 /offset=0 /ttable=11 /length=306 /full_length=306 /orientation=0
STESDRWRKPMKTPPFAGYLALMVNLSILMVFFIFIMLQKDVINKILNCLKCVVISVYAK
NSFMSYIQQKSVKSHIMLFDSGHFPVTVPKMFTGQYWKTQNAITGQATGRGTTYFFKHNK
NEYVLRHYRRGGLIGKILSDQYMYTGIEKSRAWREFKLLQQMKNMDLNCPTPIAAMLKKT
GLYYQADIILKKISSARDLHHILLANSLTADVWKKIGQTIAKFHHHQIYLHDLNIHNIML
DIENGVWLIDFDKCQIRQGSNWKNSNIARLKRSFEKEKRLHNIYWQLADWQILISAYNKA
AMGNV*
>tcag_1096682795125 /cdnaId=1096682795124 /pepId=1096682795125 /offset=0 /ttable=11 /length=251 /full_length=251 /orientation=0
MNAQIKIINIADGYMALCQDTPEDITPAWFSVDFWREKAAVVGSSKGRYTTWFVAFNERH
WVLRHYWRGGLMEKFSKDAYFYTGLENTRAMGELRLLDLLYREQFAVPKPIAANIVRDGL
FYRADIIIERVDGAEDLVAKLTKGAMTPEQWQALGATIAQFHRRGVYHADLNAKNILWQP
QQANEAQERFYLIDFDRGEIKTPNAQWQKANLDRLLRSFNKEQDKQPTLAFTPADWAALL
AGYHSVIPKA*
>tcag_1096685113263 /cdnaId=1096685113262 /pepId=1096685113263 /offset=0 /ttable=11 /length=251 /full_length=251 /orientation=0
MNAQIKIINTANGYMALCQDTPEDITPAWFSVDFWREKAAVVGSSKGRYTTWFVAFEHSH
WVLRHYWRGGLMEKFSKDAYFYTGLENTRAMGELRLLDLLYREQFAVPKPIAANVVRDGL
FYRADIIIERVDGAEDLVAKLTKGTMSQAQWQALGATIAQFHRRGVYHADLNAKNILWQP
QQADSVQECFYLIDFDRGEIKTPNAQWQKANLERLLRSFNKEQGKQPTLAFTPANWAALL
EGYHSIIPKA*
>tcag_1096679465351 /cdnaId=1096679465350 /pepId=1096679465351 /offset=0 /ttable=11 /length=248 /full_length=248 /orientation=0
LDQNCYMAYIQQKAVKPHIMLFDAGHFPAPVPKMFTSQYWKTQNAITGQATGRGTAYFFK
HNKNEYVLRHYRRGGLIGKVLSDQYMYTGIEKSRVWQEFKLLQHMKNMDLNCPTPIAAML
KRTGLYYQADIISKKISSAKDLHHILLANNITADVWKKIGQTIAKFHYHQIYHHDLNIHN
IMLDIENEVWLIDFDKCGIKQGNSWKNSNMMRLKRSFEKEKRLRNIFWQLADWQILISAY
NEAAMAN*
>tcag_1096666029471 /cdnaId=1096666029470 /pepId=1096666029471 /offset=0 /ttable=11 /length=229 /full_length=229 /orientation=0
MLFDAAHFPAPVPKMFTGQYWKAQNAITGQATGRGTTYFFQYNKNEYVLRHYRRGGLIGK
VLSDQYMYTGIDKSRAWQEFKLLQHMKNMDLNCPTPIAAMLKKKGLYYQADIILKKISSA
KDLHHILLANSLTADVWKKIGQTIAKFHHHQIYLPDLNIHNIMLDIENEVWLIDFDKCGI
RQGSNWKNSNMARLKRSFEKEKRLHNIYWQLSDWQILISAYNEVAMAN*
>tcag_1096673302347 /cdnaId=1096673302346 /pepId=1096673302347 /offset=0 /ttable=11 /length=209 /full_length=209 /orientation=0
WKTQNAITGQATGRGTTYFFQHNKNEYVLRHYRRGGLIGKVLSDKYMYTGIEKSRVWQEF
KLLQHMKNMDLNCPTPIAAMLKKTGLYYQADIISKKISSAKDLHHILLANSLTADVWKKI
GQTIAKFHHHQIYHHDLNIHNIMLDIENEVWLIDFDKCGIRQGSNWKNSNMVRLKRSFEK
EKRLRNIYWQLADWQILISAYNEAAMAN*
>tcag_1096699330299 /cdnaId=1096699330298 /pepId=1096699330299 /offset=0 /ttable=11 /length=238 /full_length=238 /orientation=0
MTYIQQKAVKSHIMLFDAGHFSEPVPKMFTGQYWKAQNAITGQATGRGTTYFFQHNKNEY
VLRHYRRGGLVGKVLSDQYFYIGIEKSRAWQEFKLLQQMKNMDLNCPTPIAAMLKKTGLY
YQADIILKKISSARDLHHILLANSLTADVWKKIGQTIAKFHHHQIYLHDLNIHNIMLDTE
DEVWLIDFDKCRIRRGSNWKNSNIARLKRSFEKEKRLHNIYWQLTDWQILISAYNEGL
>tcag_1096683317095 /cdnaId=1096683317094 /pepId=1096683317095 /offset=0 /ttable=11 /length=221 /full_length=221 /orientation=0
MTYIQQKSVKSHIMLFDSGHFPVPVPKMFTGQYWKTQNAITGQATGRGTTYFFKHNKNEY
VLRHYRRGGLIGKVLSDQYMYTGIEKSRAWREFKLLQQMKNMDLNCPTPIAAMLKKTGLY
YQADIILKKISSARDLHHILLANSLTADVWKKIGQTIAKFHHHQIYLHDLNIHNIMLDIE
NEVWLIDFDKCQIRQGSNWKNSNIARLKRSFEKEKRLHNXX
>tcag_1096680641839 /cdnaId=1096680641838 /pepId=1096680641839 /offset=0 /ttable=11 /length=256 /full_length=256 /orientation=0
MPLGAEHGEGLSTDYMTLDIQTIRESPGRYVVFDKDLVLNPSRAFFQPESWFDQAEPHVE
GRGTVWRINAGEQQWILKHYLRGGLISHLVSARYFFTGYERTRMANEFSILQKLYLAGLP
VPRPVAASAQRKSLLTYSGALITEYLPNSRSLASLIRLGDWENAPWEAIGKTIRRFHEYG
AMHRDLNATNILLVEGCTYLIDFDKGKLVGRRSKASWKQTNLRRLRRSLNKLSGSTAAID
SAWNRMLTGYGAESD*
>tcag_1096698384727 /cdnaId=1096698384726 /pepId=1096698384727 /offset=0 /ttable=11 /length=238 /full_length=238 /orientation=0
LISKQSGKSWPLRCVRQRSVLNPSREFFQPESWFDQAEPHVEGRGTVWRINSGEQQWILK
HYLRGGLISHLVSARYFFTGYERTRMANEFSILQKLYLAGLPVPRPVAASAQRKSLLTYS
GALITEYLPNSRSLASLIRLGDWENAPWEAIGKTIRRFHEYGAMHRDLNASNILLVEGCT
YLIDFDKGKLVGCRSKASWKQTNLRRLRRSLNKLSGSNAAIDSAWNRMLTGYGAESE*
>tcag_1096689603053 /cdnaId=1096689603052 /pepId=1096689603053 /offset=0 /ttable=11 /length=260 /full_length=260 /orientation=0
MKLILAEPFKTLWAGRDAFAEVEKLQGQVFRELAARRTLRTEVEGRPYFVKIHRGIGWGE
IFKNLITAKLPVLGAGLEWSAIHRLQELGVPTMTGVAFGEKGSNPADQHSFIITEELAPT
ISLEDLTVNWVAEPPAPALRHALTAELARMVGDMHRGGVNHRDCYLCHFLLDTSRPIDAR
TIKLSVIDLHRAQLRAHLPLRWRDKDLSALYYSALDIGLTQRDKLRFLKGYFRQPLRQIL
AEQSASLSLLQRKADKLYAR
>tcag_1096688787637 /cdnaId=1096688787636 /pepId=1096688787637 /offset=0 /ttable=11 /length=261 /full_length=261 /orientation=0
IDGEGMPLGGEHGKGWSTDYMTLDIQTIRESPGRYVVFDKDLVLNPSPEFFQPESWFDQA
EPHVEGRGTVWMINAGEQQWILKHYLRGGLISHLVSARYFFTGYERTRMANEFSILQKLY
LAGLPVPRPVAASAQRTSLLTYSGALITEQLPNSRSLASLIRLGDWENAPWEAIGKTIRR
FHEYGAMHRDLNASNILLVEGCTYLIDFDKGKLVGRRSKASWKQTNLRRLRRSLNKLSGS
TAAIDSAWNRMLKGYGAESD*
>tcag_1096667791687 /cdnaId=1096667791686 /pepId=1096667791687 /offset=0 /ttable=11 /length=240 /full_length=240 /orientation=0
MTPLSQTILAATGDFIIYDDELISAPSPRLFDPNEWGEKATPHAEGRGTVWFIEQPDGEW
ILKNFRRGGLVGRFIKQRYFFSGNRRTRMAREYLLLCRLHQMGLPVPRPVAACSRKTTFF
SYSGSLLTQRLVDVRSLASWLSSEEPLGDSQWREIGRTIRKFHDCGVFHSDLNAGNILLN
ENLVYLIDFDRGRFRSSRFGPDWKRANLKRLRRSLDKLPLGAQLHGEGGWELLCAGYDG*
>tcag_1096671365371 /cdnaId=1096671365370 /pepId=1096671365371 /offset=0 /ttable=11 /length=235 /full_length=235 /orientation=0
LMLNPHVKTMQTSSILFDRNAYANISEDWFLESYWHDHQLVINEISGRGSVFVVRQEEET
WVLRHYRRGGFMMHLTEDSYVWTGLERTRSFREWHLLHELYNRGLPVPCPVAAQVIRHGI
FYQANIITQCIEHTRSWASMVISGQAQKSQWEGVGMTLRRFHDEGVNHADLNAHNILIDT
FNRVFLVDFDRSSVVSDGPWKKTNIKRLLRSLKKLSLETGARFDEIGWKELYVVX
>tcag_1096678913525 /cdnaId=1096678913524 /pepId=1096678913525 /offset=0 /ttable=11 /length=191 /full_length=191 /orientation=0
LFSHNKNEYVLRHYRRGGLIGKVLSDQYMYTGIEKSRAWQEFKLLQHMKNMDLNCPTPIA
AMLKKRGLYYQADIISKKISCAKDLHHILLANSLTADVWKKIGQTIAKFHHHQIYHHDLN
IHNIMLDIENEVWLIDFDKCGIRQGSNWKNANMVRLKRSFEKEKRLRNIYWQLADWQILI
SAYNEAAMAN*
>tcag_1096691706185 /cdnaId=1096691706184 /pepId=1096691706185 /offset=0 /ttable=11 /length=253 /full_length=253 /orientation=0
TLLSTTGGRHLQQRDGTSEIWYDPQLLSAGGFARADKKLFQAAFWQQQQAVTGQSSGRNT
VWFVKANTEQWVLRHYYRGGLIGKINKDWFWAVPLAKSRAMAEFSMLQQMVQLGLPVPKP
VAALYTKRGLGYSADILLELIPGSIDICHLLQQRALTASEWQQLGAMLKQFHLAQAYHSD
MNCHNMLLDPQGKFWLLDFDKCAFRPGQDWQQGTMDRLLRSLRKEARLAAEKGYSFYWQE
SDWALLLAGYQA*
>tcag_1096677513489 /cdnaId=1096677513488 /pepId=1096677513489 /offset=0 /ttable=11 /length=471 /full_length=471 /orientation=0
ISSQDLSSLRIKLKKESMRKSDFKELEIGDLFSSDDLISEAKNIEGEVFREYENRVTKRI
KHNDQNYFLKFHGPVGWKEIIKNLILLKPPILGAKQEYLALSRMNELGINGPKVKYYHLR
GFNPSNQSSFLITKELKDTISLEDFFLEGKQKNISFEQKNNLLNSVANITRKLHQSGINH
RDLYLCHYHLDTNTDFNQIDLSLIDLHRAQIRNEVPERWLVKDIGGLYHSAIQFGLTERD
CYRFLMVYFNCSLRDLFSKHHNFLEKARSRAFSMYMKPLMAEIDISSKETLSNQSLYKRL
INKDFRWIGLKNKISEDLVKLIQDEEALVSQGEVIKNEEGHLVVKINFSGRSLFVKKYRI
KNLFHMIRKLFTKTRARNSWETSHWFNSVGIRTMQPVLIYEELGLSGALNSVLVTEEIEG
KRLDYEIQEKEEFIKTASSIYNFFKRMKWIGFHHGDAKSSNFYISKDRLVA
>tcag_1096699869919 /cdnaId=1096699869918 /pepId=1096699869919 /offset=0 /ttable=11 /length=269 /full_length=269 /orientation=0
VVVCFAAYTQRQEARPPGAQLIRKLSSDYMTPTNQTIQNISKGQVIFDAGLVTEPGAQLF
DSAAWGARATPHSEGRSVVWRIQLEQGCWLLKHYWRGGLVGRLISRRYWFFGFGSTRMAR
EYRLLCDLHEADLPVPRPVAALAQRHLLLFYSGSLLTEYLEGCESLASRIRSSTLSDIPW
EAIGAVIRRFHDEGVMHHDLNASNILLGLEQIYLIDFDKGQQVSSSGEASWKEVHLRRLR
RSLDKLLEAGEGIDESWARLKDGYHKAD*
>tcag_1096671556379 /cdnaId=1096671556378 /pepId=1096671556379 /offset=0 /ttable=11 /length=255 /full_length=255 /orientation=0
IPLHAIDGEEMPLGAEHGTGLSTDYMTLDIQTIRESPGHYVVFDKDLVLNPSREFFQPES
WFDQVEPHVEGRGTVWMINAGEQQWVLKHYLRGGLISHLVSAQYFFIGYERTRMANEFSI
LQKLYLAGLPVPRPVAASAQRKSLLTYSGALITEYLPNSRSLASLIRLGDWENAPWEAIG
KMIRRFHEYGAMHRDLNASNILLVEGCTYLIDFDKAKLVGRRSKASWKQTNLRRLWRSLN
KLSGSTAAIDSAWNQ
>tcag_1096690866531 /cdnaId=1096690866530 /pepId=1096690866531 /offset=0 /ttable=11 /length=273 /full_length=273 /orientation=0
QLLQRQQAYFQVATVADLVSTVTQLIQQPELVIQTGEKGLKLYQQQQGAVARIMAQVNHL
LPMAEVKKLNLDNALAWFDPHFSPNFELTYFQPDYWQQQGLVIGQSKGRNTVWFIRQQNG
KEAVLRHYYRGGLVGKLNKDKFWPEPAAQSRAMAEFSLLWQMRLWGLPVPRPCAALYQQH
SLGYSADILIERIPGTTDLAHLLQQRPLTTTEWQQLGALIASFHQHQVHHSDLNCHNILL
DQQGQFWLIDFDKCAIRTAADYPDQSWKTQNXX
>tcag_1096697562221 /cdnaId=1096697562220 /pepId=1096697562221 /offset=0 /ttable=11 /length=178 /full_length=178 /orientation=0
YRRGGLIGKVLSDQYMYTGIEKSRAWQEFKLLQHMKNMDLNCPTPIAAMLKKTGLYYQAD
IISKKISSAKDLHHILLANSLTADVWKKIGQTIAKFHHHQIYHHDLNINNIMLDLENEVW
LIDFDKCGIRQGSNWKNSNMARLKRSFEKEKRLRNIYWQLADWQILISAYNEAAMAN*
>tcag_1096688246485 /cdnaId=1096688246484 /pepId=1096688246485 /offset=0 /ttable=11 /length=197 /full_length=197 /orientation=0
MACIQQKSVKSHIMLFDSGHFPVPVPKMFTGQYWKTQNAITGQATGRGTNYFFKHNKNEY
ILRRYRRGGLIGKVLSDQYMYTGIERSRAWREFKLLQQMKNMDLNCPTPIAAMLKKTGLY
YQADIILKKIPSARDLHHILLANSLTADVWKKIGQTIAKFHHHQIYLHDLNIHNIMLDIE
NEVWLIDFDKCQIRQXX
>tcag_1096682416915 /cdnaId=1096682416914 /pepId=1096682416915 /offset=0 /ttable=11 /length=244 /full_length=244 /orientation=0
IYRHRKMSNLLIQDNENIIIYADDLIKDINEDFFETNKWLQSKSYDLTDTGRGETIFFEY
QNLKCVLKHYFRGGILGRYIRDRYLWTGIDGSRSIREFRRLEELSIMGLPVPKPIGARVK
KSGATYTADLITIEIENSKTLSELIIDDDVDNNVWKAIGKCLHLFNNKEIYHPDLNTNNI
LIDDELNVYLIDFDTSSRLHQKISSKRSTLDRFHRSLKKTFKNSNKKFLESDWNIILSHS
SID*
>tcag_1096673560121 /cdnaId=1096673560120 /pepId=1096673560121 /offset=0 /ttable=11 /length=244 /full_length=244 /orientation=0
IYRHRKMSNLLIQDNENIIIYADDLIKDINEDFFEVNKWLQSKNSDLTDSGRGETIFFEY
QNLKCVLKHYFRGGILGDYIRDRYLWTGIDGSRSIREFRRLQELSAMGLPVPKPIGARVK
KSGATYTADLITIEIENSKTLSELIIDDDADNNVWKAIGKCLHLFNNKEIYHPDLNTNNI
LIDDELNVYLIDFDTSSRLHQKISSKRSTLDRFHRSLKKTYKNSNKNFLESDWNIMLSHG
SID*
>tcag_1096669129197 /cdnaId=1096669129196 /pepId=1096669129197 /offset=0 /ttable=11 /length=231 /full_length=231 /orientation=0
IILYDDTLISEVDENLFDLEFWANHEETQLINKGRGKVLLINFQGLPSVLKHYYRGGLVS
NFLSETYLWQGERNARSIKEFMILQEMFQAGLPVPRPIAARVNRQGIFYTADLITSRIDN
SSSMGDLLRENSMSSDLWKNTGSCIASFHMKGFYHHDLNIENILIDSDQNVFLLDFDKAL
QMDPSNSMAQKNINRLQRSLNKNFSNPSKPFPKAEWEILIEEHSKQLHQD*
>tcag_1096673800203 /cdnaId=1096673800202 /pepId=1096673800203 /offset=0 /ttable=11 /length=230 /full_length=230 /orientation=0
NENIIIYADDLIKDINKDFFEANKWLQIPGTNVIGSGRGETIFFSHQNLKCVLKHYHRGG
ILGRYIKDHYFWTGINGSRSIREFKRLNELFAMGLSVPKPIGARVKRSGITYTADLITAE
IKNAKTLSELIAADHIDNNVWEAIGRCLRLFEEKRIYHPDLNTNNILIDESLEVFLIDFD
VASRLHEKNGSSNKTLNRFHRSLKKTYLQNKKEFSESDWKIILSRYSID*
>tcag_1096672799023 /cdnaId=1096672799022 /pepId=1096672799023 /offset=0 /ttable=11 /length=186 /full_length=186 /orientation=0
EGQRWVLRHFKRGGLVGNVLSDQYMFIGVERSRPFEEFRLLEYMRAQGLLVPVPVAARIH
RRGLIYRGDLITLSIPNSKDLHHALCDKPLDKDEWYEVGRALAAMHNCQVYHHDANVRNI
MIDSDKQIWLIDFDRCEQRQGNSWKQGNLDRLLRSLHKEKAKNPVFHWQESDWSACMNGY
REAVK*
>tcag_1096684466569 /cdnaId=1096684466568 /pepId=1096684466569 /offset=0 /ttable=11 /length=244 /full_length=244 /orientation=0
IYRHRKMSNLLIQDNENIIIYADDLIKDINEDFFEANKWLQSKSYDLKDTGRGETIFFEY
QNLKCVLKHYFRGGILGGYIRDRYLWTGIDGSRSIREFRRLEELSAMGLPVPKPIGARVK
KSGATYTADLITIEIENSKTLSELIIDDDADNNVWKSIGKCLHLFNNKEIYHPDLNTNNI
LIDEELNVYLIDFDTSSRLHQKISSKRGTLDRFHRSLEKTFKNSNKKFLESDWNIILSHS
SID*
>tcag_1096679623407 /cdnaId=1096679623406 /pepId=1096679623407 /offset=0 /ttable=11 /length=218 /full_length=218 /orientation=0
KDINEDFFEVNKWLQNQSADVTYSGRGETIFFEHQNLKCVLKHYYRGGLLGHFIRDRYLW
TGIDGSRPIREFRRLKELCEMDLPVAKPIGARAKKSGASYTADLITIEIENSKTLSELIA
EDHVNKNVWEAVGKCLHLFSNKEIYHPDLNTNNIIIDDELNVYLIDFDTSSRLHQKISSK
RSTLDRFHRSLKKTYKKRNKTFSEGDWNIILSQSPID*
>tcag_1096683347229 /cdnaId=1096683347228 /pepId=1096683347229 /offset=0 /ttable=11 /length=251 /full_length=251 /orientation=0
LICGFGKIYRHRKMSNLLIHDNENIIIYADDLIKDINEDFFEVNKWLQSKNSDLTDSGRG
ETIFFEYQNLKCVLKHYFRGGILGRYIRDRYLWTGIDGSRSIREFRRLQELSAMGLPVPK
PIGARVKKSGATYTADLITIEIENSKTLSQLIIDDDADNNVWNAIGKCLHLFNSKEIYHP
DLNTNNILIDDELNVYLIDFDTSSRLHQKILSKRSTLDRFHRSLKKTYKNSNKNFLESDW
NIILSHSSID*
>tcag_1096674992671 /cdnaId=1096674992670 /pepId=1096674992671 /offset=0 /ttable=11 /length=272 /full_length=272 /orientation=0
MKLFLTEPFATKWQNLDPFKEVFSLTGKIYRDMGDRCTKRIELDGSVYFIKIHTGVGWKE
ILKNLLCLKKPILGAINEYEAIIRLSELGINTMVVRAYGSNGWNPATRISFIITEALEPT
APLDEVYNPGTLKDLDINQRRKLVKRLAKITRIMHENGMNHRDYYLCHFLIEATKETKKN
IFIEQVISLIDLHRMQIRKRTPKRWKHKDLSALYYSAINSGFNQRDAFCFMREYKQGFLK
QIINDDPSFWESVKLEAKNLHDKGIRKGYHT*
>tcag_1096671623441 /cdnaId=1096671623440 /pepId=1096671623441 /offset=0 /ttable=11 /length=206 /full_length=206 /orientation=0
LKGSLNSKGRGDTYFIGNKPREFVLRHYNRGGMISRIIKDHYIFLGQSFTRSFSEWRILK
KLSLLKMNVPRPVAARFCRHGFLYKADLITVCIPKIKSLSDYITISNRDHVFWQSIGESI
YNFHKAGVYHADLNAYNIQISEDGEVWMLDFDKCKIKLPGSWMKHNLNRLHRSLKKIMIL
NSNVNFNDNNWKNLLIGYFEASKSS*
>tcag_1096683476325 /cdnaId=1096683476324 /pepId=1096683476325 /offset=0 /ttable=11 /length=410 /full_length=410 /orientation=0
IALYKIKCPNMFEKSEILDSELESFFSDVDPFVKIFQIEGDIYRKTANRETKKFSLGERT
FFLKYHGPIGYKEVFKNLLKFQLPTVSAYPEWKALQKLSKLGIKAPTPLAIISRGFNPAN
SESIIITESVEPNISIEEILESQLINGVKANEKRNLIKKIAEISRSLHLNGINHRDLYLC
HFLTDKNLDSDKEIFLIDLHRAQSRSKVPMRWAIKDIGGLIHSGMGYSLTERDLYRFFEV
YFDKSLKEFSIEENKFLESCIDRAFRMYMKPLLNQIDITSNVKQENFYKQSGSNFRFIFR
KEYKDFAKNLFPKIDDVMHSGEVIKDEEGHYIVSCEFENESIFIKKYQVKSFFHFFRKLF
TKTRARVSWESSHWLNSAGIRTFEIIGIIERFNVLSTTDSYLISKKIKXX
>tcag_1096700270907 /cdnaId=1096700270906 /pepId=1096700270907 /offset=0 /ttable=11 /length=243 /full_length=243 /orientation=0
ILTDHIFKTDHGAILYDNTIIKNITENLFLPHSWPDVKLISNDIGGRGEIYFLGDGKHTF
VMRHYNRGGMIRRFMKDSYVWKDEERTRSFSEWYLLKKLYAMNLPVPMPVAANYIKSGFF
YKANILTMEIPEVKSLARYMIESEYFENFWPKIGAHIQSFHRVGLCHADLNAHNIQIDKD
RKMWLLDFDKSRILKPGKWQNSNLSRLKRSIQKIKDQNLNVSFSSDDWEALKKSYIHSSR
LA*
>tcag_1096667267165 /cdnaId=1096667267164 /pepId=1096667267165 /offset=0 /ttable=11 /length=243 /full_length=243 /orientation=0
ISVIMAIRLVEHNNSSILLDEDYTVNERDDVFTALDSSNELKIRVKQAGRGSVSFFMHAD
ASMVHKHYLRGGLVSKLIFDQYLWVNLELTRSFIEFRALEEMSQLGLPVPRPIAARVKRR
GVSYTADLITEKLDNTKTLGDCLYDQSVSEQIFSAIGETIKNFHATGCYHPDLNVENILI
DDSQTVFLLDFDRWKRKEESKKLGLTNIERLKSSIRKRLGSMGLPFPEKEWRGFLATYHS
RT*
>tcag_1096688156207 /cdnaId=1096688156206 /pepId=1096688156207 /offset=0 /ttable=11 /length=214 /full_length=214 /orientation=0
IYRHRKMSNLLIQDNENIIIYADDLIKDINEDFFEANKWLQSESYDLTDTGRGETIFFEY
QNLNCVLKHYFRGGILGRYIRDRYLWTGIDGSRSIREFRRLEKLSAMGLPVPKPIGARVK
KSGASYTADLITIEIENSKTLSELIINDDADNNVWKSIGKCLHLFNNKEIYHPDLNTNNI
LIDDELNVYLIDFDTSSRLHQKISSKRSTLDRFI
>tcag_1096683613713 /cdnaId=1096683613712 /pepId=1096683613713 /offset=0 /ttable=11 /length=262 /full_length=262 /orientation=0
LFLGNWIMPNSAAIVRGAHTILFDQALFKEPTEALFDAQAWPTHSALNEGRGTVHFVSDE
RGSFLLKPFLRGGLVAKFVKDRYVFTGLLRTRMAREWSALRTLRQCNLPVPLPVATCVTR
KGLFYEGSTLYERIPKATSFREHLLRGTATADLFAAVGKMLAVFHNKGVFHPDLNAGNIL
VAEDALYLIDFDRFNACLQRSDARVVANLERLKRSLEKLAVLDQDLLNDNWQALLEGHQS
VAVSSAGVPPRAAFKLILDLQ*
>tcag_1096690229127 /cdnaId=1096690229126 /pepId=1096690229127 /offset=0 /ttable=11 /length=163 /full_length=163 /orientation=0
YVLRHYRRGGLIGKVLSDQYMYTGIEKSRAWREFKLLQQMKNMDLNCPTPIAAMLKKTGL
YYQADIILKKISSARDLHHILLANSLTADVWKKIGQTIAKFHHHQIYLHDLNIHNIMLDI
ENEVWLIDFDKCQIRQGSNWKNSNIARLKRSFEKEKRLHNIXX
>tcag_1096701426039 /cdnaId=1096701426038 /pepId=1096701426039 /offset=0 /ttable=11 /length=173 /full_length=173 /orientation=0
LDWKVLSDQYMYTGIEKSRAWQEFKLLQHMKNMDLNCPTPIAAMLKRTGLYYQADIILKK
ISSARDLHDILLANSLTADVWKKIGQTIAKFHHHQIYLHDLNIHNIMLDIEDEVWLIDFD
KCRIRQGSNWKNSNIARLKRSFEKEKRLHNIYWQLADWQILISAYNEAAMAN*
>tcag_1096676254681 /cdnaId=1096676254680 /pepId=1096676254681 /offset=0 /ttable=11 /length=231 /full_length=231 /orientation=0
IMDKIYNKENSYIQYDQDIFDQLPVSLFDYDYIANKGLIKSEAQGRGKTIEFEYQKKRYF
LKNYIRGGVPSKLIYNKYWFSTIASTRAVLEYNFLLNLLKFNLPVPKPVALQIIRNKFFY
KANIITCKIENEGTLYEFIKSKKMNKKLWSNLYKTLNNFYLQNVYHSDLNSKNILIDKNN
NIHLIDFDKSYFFQNKKLFLKSLKRLDRSLKKIKIYNNEFSEFIEKFYTN*
>tcag_1096689485399 /cdnaId=1096689485398 /pepId=1096689485399 /offset=0 /ttable=11 /length=281 /full_length=281 /orientation=0
IYREHANRITKKIIVNHKGYFIKLHGPVGWREIFKNLIQIKIPVIGATRELKALKHLAYH
GVNTLSVIGYFKRGIIPAYSQSFLITKELKKTISLEDFFMEGLHKKLLFKHKRFLLEKIA
ETLRKIHLSGMNHRDLYLCHLHIEKDCNFNDLKIFVIDLHRAQIRKNVPERWLVKDLGGF
LHSTMGFGLTERDYYRFFKTYFNCSLESLSSKHTLLLKKIFKRAFLMYLKPKIKPFKYSA
SINFSEGSNYHKIQDDTGRWLYKKSGPVKKIMGLIKDEDLL
>tcag_1096667456027 /cdnaId=1096667456026 /pepId=1096667456027 /offset=0 /ttable=11 /length=193 /full_length=193 /orientation=0
IYRHRKMSNLLIQDNENIIIYADDLIKDINEDFFEANKWLQSESYDLTDTGRGETIFFEY
QNLNCVLKHYFRGGILGRYIRDRYLWTGIDGSRSIREFRRLEKLSAMGLPVPKPIGARVK
KSGASYTADLITIEIENSKTLSELIINDDADNNVWKSIGKCLHLFNNKEIYHPDLNTNNI
LIDDELNVYLIDF
>tcag_1096686740543 /cdnaId=1096686740542 /pepId=1096686740543 /offset=0 /ttable=11 /length=183 /full_length=183 /orientation=0
ISYMAYIQQKAVKPHIMLFDAGHFPVPVPKMFTGQYWKTQNAITGQATGRGTTYFFQHNK
NEYVLRHYRRGGLIGKVLSDQYMYTGIEKSRAWQEFKLLQHMKNMDLNCPTPIAAMLKKT
GLYYQADIILKKISSAKDLHHILLANSLTADVWKKIGQTIAKFHHHQIYHHDLNIHNIML
DIE
>tcag_1096673400273 /cdnaId=1096673400272 /pepId=1096673400273 /offset=0 /ttable=11 /length=184 /full_length=184 /orientation=0
DVTTWAEERQSCFEYQNLKFVLKHYYRGGMLGRYISDRYLWTGIDGSRSIREFRKLKELC
LMGLPVPKPIGARVKKSGATYTADLITIEIEKSKTLSELIAEDHVKKNVWEAVGKCLHLF
NNKEIYHPDLNTNNILIDDELNVYLIDFDTSSRLHQKISSKKIMLDRFHRSLKKTYKKRN
KTFS
>tcag_1096671307105 /cdnaId=1096671307104 /pepId=1096671307105 /offset=0 /ttable=11 /length=187 /full_length=187 /orientation=0
KLNKDKFWPEPAAQSRAMAEFSLLWQMRLWTLPVPRPCAALYQKHAFGYSADILIERIPD
TTDLAHLLQQRPLTDTEWRQLGAVIASFHQHQVYHSDLNCHNILLDKQGQFWLIDFDKCA
IRTAADFQDQSWKQQNLQRLLRSLNKEQQQLPVFHWQNDQFAALELGYQQAGSQSQQISQ
NRQSTN*
>tcag_1096688492191 /cdnaId=1096688492190 /pepId=1096688492191 /offset=0 /ttable=11 /length=231 /full_length=231 /orientation=0
IMDEIIKNKNTYIQYDSNNLKNFTDKLFNVDYIAKEGLIKSTIDGRGKTIEFEHENNKYF
LKHYIRGGLVRKISYDKYIFSTLASTRPVREYNFLNDMNSKGLPVPKPVALKVTNSRFTY
IADLITCKIENEGTLFDFIKNKKMSNNLWDKLSITLEKFFNENVFHSDLNSKNIIIDKNN
NIFLLDFDNSHYFHNKKLFNKSMYRLERSLKKIDNYNNEFKLAIEKLSNL*
>tcag_1096678519649 /cdnaId=1096678519648 /pepId=1096678519649 /offset=0 /ttable=11 /length=169 /full_length=169 /orientation=0
LSDQYMYTGIEKSRAWREFKLLQQMKNMDLNCPTPIAAMLKKTGLYYQADIILKKISSAR
DLHHILLADSLTADVWKKIGQTIAKFHHHQIYLHDLNIHNIMLDIENEVWLIDFDKCQIR
QGSNWKSSNIARLKRSFEKEKRLHNIFWPLADWQILISAYNEAAIANV*
>tcag_1096671933975 /cdnaId=1096671933974 /pepId=1096671933975 /offset=0 /ttable=11 /length=171 /full_length=171 /orientation=0
VLSDQYMYTGIEKSRAWREFKLLQQMKNMDLNCPTPIAAMLRKTGLYYQADIILKKISSG
RDLHHILLANSLAADVWKKIGQTIAKFHHHQIYLHDLNIHNIMLDIENEVWLIDFDKCQI
RQGSNWKNSNIARRLKRSFEKEKRLHNIYWQLADWQILISAYNEAAMANV*
>tcag_1096674406033 /cdnaId=1096674406032 /pepId=1096674406033 /offset=0 /ttable=11 /length=210 /full_length=210 /orientation=0
LICSFGKIYRHRTMSNLLIQDNENIIIYADDLIKDINKDFFEANKWLQNQGTNVIVSGRG
ETIFFSHQNLKCVLKHYHRGGILGRYIKDHYFWTGINGSRSIREFKRLNELFAMGLSVPK
PIGARVKRSGITYTADLITAEIKNAKTLSQLIAADHIEKNVWEAIGRCLRLFEEKRIYHP
DLNTNNILIDESLEVFLIDFDVASRLHEKI
>tcag_1096673481111 /cdnaId=1096673481110 /pepId=1096673481111 /offset=0 /ttable=11 /length=225 /full_length=225 /orientation=0
IALYKIKCPYMFEKSEILDSELESFFSDVDPFVKIFQIEGDIYRKTANRETKKFSLGERT
FFLKYHGPIGYKEVLKNLLKFQLPTVSAYPEWKALQKLSKLGIKAPTPLAIISRGFNPAN
SESIIITESVEPNISIEEILESQLINDVKANEKRKIIKKVAQISRSLHLNGINHRDLYLC
HFLTDKNLDPDKEIFLIDLHRAQFRPKVPMRWAIKDIGGLIHSXX
>tcag_1096691027861 /cdnaId=1096691027860 /pepId=1096691027861 /offset=0 /ttable=11 /length=192 /full_length=192 /orientation=0
MKLILAEPFKRLWAGRDAFDAVEALQGEVYRELEGRRTLRTEVAGEGFFVKIHRGIGWGE
IFKNLLTAKLPVLGAGQEWKAIQRLHEVGVPTMTAVAYGERGSNPATQHSFIITEELAPT
ISLEDFSIDWVKQPPEPRLKRALIAEVAKDDGGMHRAGVNQRDCYICHFLMHTDRPVTAD
DFKLSVIDLHRA
>tcag_1096683636075 /cdnaId=1096683636074 /pepId=1096683636075 /offset=0 /ttable=11 /length=444 /full_length=444 /orientation=0
IGYKEVLKNLLKFQLPTVSARPEWNALLKSKEVGINTPKPLAICEKGFNPANSESFIITK
SIEPNISLEEVFESNMAKEISATQKKTFIKSVASICRDLHLGGMNHRDLYLCHFLVDAKL
DPKKTIYLIDLHRTQIRKKVNERWLIKDIGGLYHSAIKFGITERDCYRFLMTYFNCSLRD
LFSNQQIFMDKSRRRAFSMHMKPILGEIDIRSKKDLPNQSVYIKEIKQNERWIGLKDYFN
QDILEIIKNEKALVSQGELIKNEEGHLVVKLHMSDEKFIIKKYRIKNFFHMIKRMFKKTR
ARNSWETLHWLNSVGINTMQPVLIYEELGLIGATNSVLVSKEIEGKRLDHQIEEKEEPVI
IASNIYHFFKRMYWISFHHGDAKSSNFFINKNKLVVFDLDSSKRNKFKKLLINNIEKDKK
RILKSLKNSLLITEALKLRFKGK*
>tcag_1096677119275 /cdnaId=1096677119274 /pepId=1096677119275 /offset=0 /ttable=11 /length=192 /full_length=192 /orientation=0
VGDMATIRRDIGAGHHFIFDDTLVSHPNAEMFSPEFWQLQNKITGQAKGRGTTIFIEHEG
QHWVLRHFKRGGLVGKVLSDQYLFVGVERSRPFEEFRLLEYMRSQSLLVPIPVAARIHRI
GLIYRGDLITLSIPNSQDLHHALCNGPLSEDEWYSVGQSLAAMHNCQVYHHDANVRNIMI
DSKKADLAYRF*
>tcag_1096687376421 /cdnaId=1096687376420 /pepId=1096687376421 /offset=0 /ttable=11 /length=244 /full_length=244 /orientation=0
NTDGFKGFHIMKYSSQIVIKKLDNKFIFNNKDDGKNLPQLMVEGKLDTRVKVNVEWINDN
KWVKKHYQRKGMMQIFNDLYLYTSIKRTRSFREFEILNYLVISDFSTCKPLIGWVEYIGG
ILYRANLITENIPGMNFNDFLTSKDPIESILVRIYENIGSTIAKMHKLSIFHGDLNISNI
IVNTENYSASIIDFDKSYYKKLSDNDKAKNIQRFKRSLIKNKLYNKNYFDLFLNSYNSTI
NSF*
>tcag_1096673352639 /cdnaId=1096673352638 /pepId=1096673352639 /offset=0 /ttable=11 /length=196 /full_length=196 /orientation=0
RVKVNVEWINDNKWVKKHYQRKGMMQIFNDLYLYTSIKRTRSFREFEILNYLVISDFSTC
KPLVGWVEYIGGILYRANLITENIPGMNFNDFLTSKDSIESILVRIYENIGSTIAKMHKL
SIFHGDLNISNIIVNTENYSASIIDFDKSYYKKLSDNDKAKNIQRFKRSLIKNKLYNKNY
FDLFLNSYNSTINSF*
>tcag_1096684515399 /cdnaId=1096684515398 /pepId=1096684515399 /offset=0 /ttable=11 /length=282 /full_length=282 /orientation=0
LIFCTTYDPCNRCFNTIFFNSIDYWHYMCNISNRGQPKNTDGFKGFHIMKYSSQIVIKKL
DNKFIFNNKDDGKNLPQLMIEGKLDTRVKVNVEWINDNKWVKKHYQRKGMMQIFNDLYLY
TSIKRTRSFREFEILNYLVISDFSTCKPLVGWVEYIGGILYRANLITENIPGMNFNDFLT
SKDSIESILVRIYENIGSTIAKMHKLSIFHGDLNISNIIVNTENYSASIIDFDKSYYKKL
SDNDKAKNIQRFKRSLIKNKLYNKNYFDLFLNSYNSTINSF*
>tcag_1096691157139 /cdnaId=1096691157138 /pepId=1096691157139 /offset=0 /ttable=11 /length=243 /full_length=243 /orientation=0
VARPALATPQAALAFASLESVFALQGEAITHDPLSDVIRIELDGLGYYVKRYHGAGKGIR
RFIGRPRVKAEWQNLKYFAAWGVPTAPIAAYGLERKVGAFARGALITQEIIGTVDMSRLA
ASGDARLRDRGWVDDVSRQLARATRTLHDHHFTHNDLKWRNLLVDEERRLFFIDCPTGAF
WWGPFLRYRIIKDLACLDKVAKYHLSRTQRLRFYLQYRRRDRLSDSDKRRIVQIVRYFEG
RE*
>tcag_1096676547025 /cdnaId=1096676547024 /pepId=1096676547025 /offset=0 /ttable=11 /length=214 /full_length=214 /orientation=0
MFDRVYTKFNEEITFHVDDNIFNVHSANYAYQFKAKKIGRGEVYFIDYNNNKLVLKEYNR
GGLIRYFTKNKYLYLGLKRTRPFKEFLMLKRMHELELPVPRPVSIKLSISGFYYTGKIIT
EEVLNAVNLKKIIISKKINNQMISNIISVLRNLIQNNIFHSDLNINNILIDESLSIYIID
FDNSFFTKRKKLLIKPLDRLIKSIRKEQENKNLI
>tcag_1096666641057 /cdnaId=1096666641056 /pepId=1096666641057 /offset=0 /ttable=11 /length=225 /full_length=225 /orientation=0
MGGKTSYIRRRLQLQIFSKSFWPEKLRAQHMQYLSEDFAKDLPKGDSFDNLRAMEGKVYR
DVQGRKTLQFALGGKSYFIKNHFGVGWREIVKNLVQLRLPILGAENEWRAISKLKSLGLA
TMTSKAYGSKGWNPARRQSLIVTEDLADTISLEDYCKDWRQNPPGFTLKQKLLNKLASIS
RTLHKGGVCHRDFYLCHFLMPKNCLDAFSEQALELFIIDLHRALI
>tcag_1096682464463 /cdnaId=1096682464462 /pepId=1096682464463 /offset=0 /ttable=11 /length=260 /full_length=260 /orientation=0
SETLRSQATLWGCTLMASWTLAPGYEHLAADFGSLDAVFALQGERLTRDPLSEVVRIERD
GINYYVKRYTGAGKHMRRYLGRPRIKAEWQNLKQFAKWGIPTAEVVAWGLERNGLAFGRG
AMITRELPRTEDLSALAEQNDPRLADRTWVDHISRQLARHTRVMHEHRFAHNDLKWRNLL
VDDQGTLFFIDCPTGDFWRGFMWRHRMIKDLACLDKVAKYHLSATQRLRFYLQYRGRDRL
NVRDKKRIRRVLGFFEGRE*
>tcag_1096692104071 /cdnaId=1096692104070 /pepId=1096692104071 /offset=0 /ttable=11 /length=243 /full_length=243 /orientation=0
IVIKKINNNIIFYDNGNEKNIEQLFLEGRFVTKEINNVEFINNDNWIKKHYFRKGTMSFL
KDKYLRCTEITSTRSYREFSILNHLTKKNFNTCKPVLGWAYFSSGIFYQANLVVENIKNT
RTLAEELKLLQIDSQSVSVSLICDRYTALGQQVAKMHLAGVYHGDLNLHNILINKYDNVQ
KIITSDDIHIIDFDKSDIKIITNKDKILNTNRLMRSLKKLNLFSDFNFDFFQEGYNSVID
NF*
>tcag_1096691497545 /cdnaId=1096691497544 /pepId=1096691497545 /offset=0 /ttable=11 /length=223 /full_length=223 /orientation=0
MFDRVYTKFNEEITFHVDDNIFNVHSANYAYQFKAKKIGRGEVYFIDCNNNKLVLKEYNR
GGLIRYFTKNKYLYLGLKRTRPFKEFLMLKRMHELELPVPRPVSIKLSISGFYYTGKIIT
EEVLNAVNLKKIIISKKINNQMISNIISVLRNLIQNNIFHSDLNINNILIDESLSIYIID
FDNSFFTKRKKLLIKPLDRLIKSIRKEQENKKLIKSISELKDE
>tcag_1096684639655 /cdnaId=1096684639654 /pepId=1096684639655 /offset=0 /ttable=11 /length=228 /full_length=228 /orientation=0
MFDRVYTKFNEEITFHVDDNIFNVHSANYAYQYNAKKIGRGEVYFIDCNNNKLVLKEYNR
GGLIRYFTKNKYLYLGLKRTRPFKEFLMLKRMHELELPVPRPVSIKLSISGFYYTGKIIT
EEVLNAVNLKKIIISKKINNQIISNIISVLRNLIQNNIFHSDLNINNILIDESLSIYIID
FDNSFFTKRKTLLIKPLDRLIKSIRKEQENKKLIKSISELKDEIILS*
>tcag_1096693441093 /cdnaId=1096693441092 /pepId=1096693441093 /offset=0 /ttable=11 /length=210 /full_length=210 /orientation=0
LICSFGKIYRHRTMSNLLIQDNENIIIYADDLIKDINKDFFEANKWLQIQGTNVIGSGRG
ETIFFSHRNLKCVLKHYHRGGILGRYIKDHYFWTGINGSRSIREFKRLNELFAMGLSVPQ
PIGARVKRSGITYTADLITAEIKNAKTLSELIAADHIDKNVWEAIGRCLRLFKEKRIYHP
DLNTNNILIDETLEVFLLILMSHQDSMRKL
>tcag_1096692344783 /cdnaId=1096692344782 /pepId=1096692344783 /offset=0 /ttable=11 /length=192 /full_length=192 /orientation=0
MLNGLMIINGVKKHYQRKGMMQIFNDLYLYTSIKRTRSFREFEILNYLVISDFSTCKPLV
GWVEYIGGILYRANLITENIPGMNFNDFLTSKDSIESILVRIYENIGSTIAKMHKLSIFH
GDLNISNIIVNTENYSASIIDFDKSYYKKLSDNDKAKNIQRFKRSLIKNKLYNKNYFDLF
LNSYNSTINSF*
>tcag_1096689399797 /cdnaId=1096689399796 /pepId=1096689399797 /offset=0 /ttable=11 /length=145 /full_length=145 /orientation=0
HMKNMDLNCPTPIAAMLKKRGLYYQADIISKKISCAKDLHHILLANSLTADVWKKIGQTI
AKFHHHQIYHHDLNIHNIMLDIENEVWLIDFDKCRIRQGSNWKNANMVRLKRSFEKEKRL
RNIYWQLADWQILISAYNDAAMAN*
>tcag_1096684743343 /cdnaId=1096684743342 /pepId=1096684743343 /offset=0 /ttable=11 /length=430 /full_length=430 /orientation=0
IKTPVIGAQREYDALNLLRNNSINCPEVKGFGKRGINPANSSSFLITEELYETISLEDFF
LEGHYKKLTLKQKIILIQKVALLVKKMHHSGLNHRDLYLCHIHIKNDLDFIEPQLHLIDL
HRAQIRSKVPRRWVVKDLGGLFHSCFQFGLSERDFYRFMMIYYDCSLRTLISGYGHILER
ITNRAFRMYLKPALGELSKKNSLRTDENLSQLKNKYGKCFVDIEFDFKSVAPYINDENLL
IKDGEVIKNEAGHLVVRVKKEDRIFYVKKYRIKNIFHRITRLLKKTRAYNSCISTLWLNA
AGIKTAKVLLLFEGKGTLGARESFLVTEEIYGDRLDDFLEKNSDYDLSNDIEVFFKRMKW
IQFSHGDAKTSNFFFNENGLVTFDLDSSSRKHSKLTYRRAISRDKNRILRSLKVHSRLYL
KLQKSLKGS*
>tcag_1096700625841 /cdnaId=1096700625840 /pepId=1096700625841 /offset=0 /ttable=11 /length=210 /full_length=210 /orientation=0
EEPNARRGGKSGVQRLLDETGVLYAKKQIGHIYRSLLHPQGRPTVLRERSALLALDALGV
PVPKLIYCGVERDPQQGWRGLLVTAELEGFMDIESWYAKGGREACGEAVHTELLQLVGAT
LARMHLGRWQHGCLYAKHVFVNLAGETPQVALLDLEKSRRRLTRVQAAQHDLPQLRRHSP
WSDADWQQLLQGYRQIFADGAKGLGTAIA*
>tcag_1096682464465 /cdnaId=1096682464464 /pepId=1096682464465 /offset=0 /ttable=11 /length=234 /full_length=234 /orientation=0
MTDYLASADLALLKRHGLDDFEALWALQLDAVDEPNTGRGGWSSVFRLELEGKGYYLKRQ
SDYLTRTLHRPFGEPTFAREFRNISRYQKLRIPALQAVFYGERKQGGKHRAILMTRALDE
WADLESLLAQWPRLGEAERTGILQACGQLARTLHSAGQVHGCFYPKHIFLRQRRDGWDAQ
LIDLEKTRPLLLGMRDRLKDLEPLLRRAQAWSVQDVRTLLATYLGQPADGALVD
>tcag_1096699185415 /cdnaId=1096699185414 /pepId=1096699185415 /offset=0 /ttable=11 /length=164 /full_length=164 /orientation=0
ARQHSFIVTEELAPTVDLEQLSLNWAQQPPKASLKWALIREVAQMTGTMHRAGVNHRDCY
ICHFLLHTDRPIQADDLRLSVIDLHRAQVRSATPRRWRDKDLAALYFSALDIGLTRRDKL
RFLRVYFQCPLRQVLREEATLLAWLEHKAAKLYERKQRYGDAL*
>tcag_1096699185411 /cdnaId=1096699185410 /pepId=1096699185411 /offset=0 /ttable=11 /length=213 /full_length=213 /orientation=0
LMASWSLAAEYQVLAEDFGSLEAVFAITGERLTKDPLSEVIRIEREGVHYYVKRYWGAGK
GLRRYLGRPRVKAEWQNLKLFAKWGIPTAQIVAHGLERRAGAFVRGALVTRELENTRDMA
EIANQDDPRLRDPCWVANVSRQLASHTRTLHDRRFTHNDLKWRNLLVNDKAELFFIDCPT
GSFWWGPLLHYRIVKDLACLDKVAKRVCRGLSV
>tcag_1096689623015 /cdnaId=1096689623014 /pepId=1096689623015 /offset=0 /ttable=11 /length=224 /full_length=224 /orientation=0
MTDFVSQQDRALLEQHGLASFDALWALKLEAVDEPNTERGGWSSVYRLELGERAFYLKRQ
SNHLTRSVLHPWGEPTFAREFRNIRRYAELAIPALQAAFFGERRMPGERRAILLTRALDG
WQDLDSWLAQWPTLGAAQQNAILRATGDLAGVLHRAGQMHGCFYPKHIFLREQGGGFDAQ
LIDLEKTRPLLFGRRDRIKDLEPLLRRASVWSEANVRTLLAAXX
>tcag_1096683786803 /cdnaId=1096683786802 /pepId=1096683786803 /offset=0 /ttable=11 /length=250 /full_length=250 /orientation=0
LRHNLDIVTKKINNQFIFYDKDIEINIEELFLSNAFESSEKENVVWLNNDTWVKKHYFRK
GKMSFLNDNYLYSRLKQTRSYREFEILNYLYKHNFDTCKPLVGWVTYNGIAYKANLVTEA
VHARPLDEILSLLFTGLGVVDMSIFNSSIVKYERPTLLKEIGAKVAQMHNLNVFHGDLNI
SNILISRDPITNKKVVWILDFDKSFVKDLREKDRMSNLDRFYKSLVKNGYYLDSDYTEFV
TGYNSVINR*
>tcag_1096690985461 /cdnaId=1096690985460 /pepId=1096690985461 /offset=0 /ttable=11 /length=160 /full_length=160 /orientation=0
ITEELAPTISLEDYSRDWLDKPPAPTSKWALIRRVAEMTAAMHRAGVNHRDCYICHFLLH
TDKPMSTHDFKLSIIDLHRAQVRAQVPRRWRDKDLAGLYFSALEIGLTRRDKLRFLKAYF
ASPLRDTLRLEAPLLALLERKAQKLQARFERKYAPGAGE*
>tcag_1096693943563 /cdnaId=1096693943562 /pepId=1096693943563 /offset=0 /ttable=11 /length=216 /full_length=216 /orientation=0
IATDIWQLSNPSELEAEQFRNLDHVLGVEGEQINTSDMSTLVRVKVGESKYYIKKYHRGG
RHFRRRLGRSRVRAEWENSHYFRQIGVPTARLVAFGERRKPFGDRIGALVIEELENVQDM
AVVLKTGHHMQQNKGWLGGVMLKIAKYTAMLHDKGFVHGDLKLRNILVNFGQDPEVYIID
CPDGSIKSGMLFDRGIVKDIACLDRTAKEFLPRRKD
>tcag_1096671648437 /cdnaId=1096671648436 /pepId=1096671648437 /offset=0 /ttable=11 /length=134 /full_length=134 /orientation=0
IAARVSTSGLIYRGDIITEAIKGAKSLLDILIERPLTEGELKRIANTIALFHNKGVYHAD
LNINNILFNEEGDVYIIDFDRGELKVPNPQWQQSNMARLKRSFLKEQGRNSVFNWQSNDW
KTLNALYSQKLSA*
>tcag_1096700997165 /cdnaId=1096700997164 /pepId=1096700997165 /offset=0 /ttable=11 /length=172 /full_length=172 /orientation=0
IYRHRKMSNLLIQDNENIIIYADDLIKDINEDFFEVNKWLHSKNSDLTDSGRGETIFFEY
QNLKCVLKHYFRGGILGGYIRDRYLWTGIDGSRSIREFRRLQELSAMGLPVPKPIGARVK
KSGATYTADLITIEIENSKTLSELIIDDDVNNNVWNAIGKCLHLFNNKEIYH
>tcag_1096695424731 /cdnaId=1096695424730 /pepId=1096695424731 /offset=0 /ttable=11 /length=169 /full_length=169 /orientation=0
YEFLGDMYLNTSIKKTRSYLEFILLNDLYKKNFPTCKPIMGWITKNKYTYKANLISEYIP
NVNLKAYIEQNKMKDDDWYSVGVLISNLHKQNVFHGDLNITNILVSENKEEREKFILVDF
DKSKNKSYLTVKEKSSNIDRVLRSLKKNNLYDKNSFNLLIKGYSFTND*
>tcag_1096675356065 /cdnaId=1096675356064 /pepId=1096675356065 /offset=0 /ttable=11 /length=177 /full_length=177 /orientation=0
LICSFGKIYRHRNMSNLLIQDNENIIIYADDLIKDINKDFFEANKWLQIQGTNVIGSGRG
ETIFFSHQNLKCVLKHYHRGGILGRYIKDHYFWTGINGSRSIREFKRLNELFAMGLSVPK
PIGARVKRSGITYTADLITAEIKNAKTLSELIAADHIDKNVWEAIGRCLRLFEEKRI
>tcag_1096670839127 /cdnaId=1096670839126 /pepId=1096670839127 /offset=0 /ttable=11 /length=127 /full_length=127 /orientation=0
LGLYYQADIILKKISSARDLHHILLANSLTADVWKKIGQTIAKFHHHQIYLHDLNIHNIM
LDIENEVWLIDFDKCQIRQGSNWKNSNIARLNRSFEKEKRLHNIYWQLADWQILISAYNE
AAMANV*
>tcag_1096672734345 /cdnaId=1096672734344 /pepId=1096672734345 /offset=0 /ttable=11 /length=129 /full_length=129 /orientation=0
LKRTGLYYQADIILKKISSARDLHHILLANSLTADVWRKIGQTIAKFHHHQIYLHDLNIH
NIMLDIENEVWLIDFDKCQIRQSNNWKNSNIARLKRSFEKEKRLHNIYWQQADWQILISA
YNEAAIAN*
>tcag_1096696133209 /cdnaId=1096696133208 /pepId=1096696133209 /offset=0 /ttable=11 /length=175 /full_length=175 /orientation=0
INILGHNLDILIKKINNQFIFYDKEIGIDIEELFLKGGLQNQAKDNVTLINDNKWIKKHY
LRKGLMTFLGDLYMYKSVENTRSYKEFNLLNSLYKKEFPTCKPIMGWITRNWFTYTADLV
MEYIPSVDLKTYILQNKINENDWYLIGKLIFKLHEQNIFHGDLNITNILVNDQN*
>tcag_1096673712487 /cdnaId=1096673712486 /pepId=1096673712487 /offset=0 /ttable=11 /length=135 /full_length=135 /orientation=0
PVPKPVGARVKKSCLTYTADLISIEIENSKTLSELIREGDVDKNIWKAIGQCLHLFIQKE
VYHPDLNTSNILIDNELKVYLIDFDSASRLHQKMASKKSTLNRFRRSLEKTYQNNDKDFS
DIDWDNILSYCSID*
>tcag_1096700506711 /cdnaId=1096700506710 /pepId=1096700506711 /offset=0 /ttable=11 /length=153 /full_length=153 /orientation=0
IYRHRKMSNLLIQDNENIIIYADDLIKDINEDFFEANKWLQSKSYDLTDTGRGETIFFEY
QNLKCVLKHYFRGGILGGYIRDRYLWTGIDGSRSIREFRRLEELSAMGLPVPKPIGARVK
KSGATYTADLITIEIENSKTLSELIIDDDVDNS
>tcag_1096699771683 /cdnaId=1096699771682 /pepId=1096699771683 /offset=0 /ttable=11 /length=266 /full_length=266 /orientation=0
IVERLFFKDRWERFFAEFGLTKFDDFFGFSAGDEINRNRKRNVYRLTFGDSDSQVFFIKR
FFKPYLKDMFFACCNFGWGCSQAANEWHNAELLLNNGIETYHPVCFGERLRCGMETRSFL
ITRQIQGQCLSEFVARHWQQISDEKKKQIVVLLADGIRKMHDAGIDMPDLHIHHIFLIEA
ESRLCDIGMIDLHRMKHNCRGEGFKVRDLARIHCSMLEKYFTTAQKRLLIEAYAKGNWQG
GINRLIAKVERLSGSMTARKKQKEY*
>tcag_1096672826155 /cdnaId=1096672826154 /pepId=1096672826155 /offset=0 /ttable=11 /length=206 /full_length=206 /orientation=0
ISRRQGTSDRCGRSCGRSWRCCSGCNAKPIACWFVTPASTRRERTMSEWRVTSLATPQAA
KAFASLDAVFSLQGEAITHDPLSDVIRVEFDGLRYYVKRYHGAGKGMRRFIGRPRVKAEW
QNLKHFAAWGIPTAPIAAYGLERKAGAFARGALITQEVVDTLDMSRLAATDDARLHDRAW
VDDVSRQLARATRTLHDHHFVHNDLK
>tcag_1096690229129 /cdnaId=1096690229128 /pepId=1096690229129 /offset=0 /ttable=11 /length=114 /full_length=114 /orientation=0
ISSARDLHHILLANSLTADVWKKIGQTIAKFHHHQIYLHDLNIHNIMLDIENEVWLIDFD
KCQIRQGSNWKNSNIARLKRSFEKEKRLHNIYWQLADWQILISAYNEAAMDNV*
>tcag_1096670179919 /cdnaId=1096670179918 /pepId=1096670179919 /offset=0 /ttable=11 /length=159 /full_length=159 /orientation=0
LICSFGKIYRHRNMSNLLIQDNENIIIYADDLIKDINKDFFEANKWLQIQGTNVIGSGRG
ETIFFSHQNLKCVLKHYHRGGILGRYIKDHYFWTGINGSRSIREFKRLNELFAMGLSVPK
PIGARVKRSGITYTADLITAEIKNAKTLSELIAADHIDK
>tcag_1096672728039 /cdnaId=1096672728038 /pepId=1096672728039 /offset=0 /ttable=11 /length=113 /full_length=113 /orientation=0
ISSARDLHHILLANSLTADVWKKIGQTIAKFHHHQIYLHDLNIHNIMLDIENEVWLIDFD
KCQIRQGSNWKNSNIERLKRSFEKEKRLHNIYWQLADWQILISAYNEAAMAN*
>tcag_1096699817629 /cdnaId=1096699817628 /pepId=1096699817629 /offset=0 /ttable=11 /length=316 /full_length=316 /orientation=0
IDLHRAQIRNEVPERWLVKDIGGLYHSAIQFGLTERDCYRFLMIYFDCSLRELFSNHQKF
LKKTRTRAYSMYMKPLLAEIDLSSKAPLPHQSLYKKGFHKNKRWISLKNNVSEDLLELIE
DEHALLSRGEVIKNEEGHLIVKIELYGKSYFVKKYRIKNLFHMTRRFLKKTRARNSWEVL
HWFQSVGIRTMKPVLVYEELGLFGTLDSVLVAEEIEGKRLDHKIQDKEEPIKIASLLYNF
IKRMQWIGFYHGDAKSSNFFISKDRLVVFDLDSSKRLFPKFLLTKRINKDKKRILRSLHN
SSKTTEALRLRFKRK*
>tcag_1096668808825 /cdnaId=1096668808824 /pepId=1096668808825 /offset=0 /ttable=11 /length=95 /full_length=95 /orientation=0
VWKKIGQTIAKFHHHQIYLHDLNIHNIMLDIENEVWLIDFDKCQIRQGSNWKNSNIARLK
RSFEKEKRLHNIYWQLADWQILISAYNEVAMTNV*
>tcag_1096667372619 /cdnaId=1096667372618 /pepId=1096667372619 /offset=0 /ttable=11 /length=245 /full_length=245 /orientation=0
LQAELFAIYAKSRGWLVKKKDHSRLETALKEWQVKRLSQYSQKIMRTCSAFERINQSFSR
IMYDRDCESKEFLAVLQNPESIFMKRSTKILKAGNSATVAKISLDGIPYVIKRYNIKNIL
HFLCRAFRSTRASSAWYSGQRLRLLDIPTAKPVAFIEKRFFGLRGKSYLIMEYIKGDHAV
DYFLHSSENVSIKRVVAEQIVAILENLAKMRFTHGDLKMTNILIAKGKPHLIDLDGMEEH
FLNXX
>tcag_1096672545797 /cdnaId=1096672545796 /pepId=1096672545797 /offset=0 /ttable=11 /length=151 /full_length=151 /orientation=0
LICSFGKIYRHRTMSNLLIQDNENIIIYADDLIKDINKDFFEANKWLQNQGTNVIVSGRG
ETIFFSHQNLKCVLKHYHRGGILGRYIKDHYFWTGINGSRSIREFKRLNELFAMGLSVPK
PIGARVKRSGITYTADLITAEIKTPKHSRN*
>tcag_1096693943567 /cdnaId=1096693943566 /pepId=1096693943567 /offset=0 /ttable=11 /length=130 /full_length=130 /orientation=0
NLIPKVAQLTRRMHEAGVNHRDCYICHFHLQLEEKDLKAPTLYVIDLHRAQIRKHTPMRW
RVKDVGSLLFSAAEENALEVTDLFRFMRAYSNKPLRQTLSEDHVFWSKVLVRAQKLYLKN
HSQLSPLLM*
>tcag_1096687637441 /cdnaId=1096687637440 /pepId=1096687637441 /offset=0 /ttable=11 /length=190 /full_length=190 /orientation=0
ISRGRFLKMGGSATVAVVSSDVGSIVIKRYNNKGMFHRLTRMFRRSRASVSWANTLRLEF
LGINTLKPVALIEERFGPLRGRAYFISRYLGGDDASALMERPQLDTEVASIVRIINDLKA
AGVSHGDLKSTNFLLTDEGAAIIDLDSMRDHATSQCHRKAQIRDQERFLRNWRTDPALEK
KFADLLKSP*
>tcag_1096676592023 /cdnaId=1096676592022 /pepId=1096676592023 /offset=0 /ttable=11 /length=500 /full_length=500 /orientation=0
CARLANGTNEGRKLTSMETVDPKRLIKLGRAVEAPFRMEVARSGKAAPLICKQIFRLLPG
KRIVALAEFEGKDVLVKIFLGRMATRNKDRELVGVRLIADADVRTPTLLWQGKSECGRSD
ILAFEYLPDAVGLFDRWREATGDDERIDILTRAMIAIARLHQKGIVQEDIHLANFLLSND
SLFTIDGGGVSRITKGALPVGFSLHNLGWFFAQFYPTFDDFVTIVLPAYEAVRSWDADER
RVKMLQREVVKNRESRKKDYLDKVFRDCTRFACEKRFNRYQVCERSALDEDLLPILGDPD
YHMAQGELLKDGNSATVALVKTDNRSLVIKRYNLKGPGHAIRRAFRKSRAWTAWSNAYRM
EFLGIRSLKPIAMIENRAGAIRGTAYLITEYIEGVDALECLRNTKKPNGELEALAGILHE
LSESKISHGDLKATNFLMAEGGPVIIDLDAMREHKTQASFHRAFSKDLDRFMQNWKDHPE
VASQFRGLLSEVNVAASAE*
>tcag_1096693951555 /cdnaId=1096693951554 /pepId=1096693951555 /offset=0 /ttable=11 /length=157 /full_length=157 /orientation=0
LIISLATLANIMKFAMRFIVFKSNPLKINWAIYHCFIKLVILIKIKVIPMLDIINNGNHT
LLTAVTNPLKINRNWFSPEYWRSQNAIIAEKKGRSTTWFIKYSSGTAVLRHYWRGGLVGK
ILSDQYLFTGLKNTRTYQEFTLLLELQKRGLNVPTPI
>tcag_1096672192909 /cdnaId=1096672192908 /pepId=1096672192909 /offset=0 /ttable=11 /length=294 /full_length=294 /orientation=0
TGAVINSYSCTEFIHSLTRLPELLADAAVQLIAGGRNQNLRLAIPYRGSHLDVLVKSFGK
QKLWKDAVDLRYRGSKARRSFMAAQHLRNHGVATPTPIAYLEKLRGHRLLESYFISLYED
EASSFQDELIDSLNSEPSCGELVPLLMRVACLCRAMHDAGYLHYDLGNQNILLTRQPGES
SQSAQIIDLNRGRIFAEVSLRQRGQDLSRLNLPSALMHMFLDMYWGSPAPAELLRAHDRH
AGLFRLRANTRRLRHPIREARLARERAANPDARVFPAPKDIWIWDEATDQAFGX
>tcag_1096693231629 /cdnaId=1096693231628 /pepId=1096693231629 /offset=0 /ttable=11 /length=170 /full_length=170 /orientation=0
INFSGRSLFVKKYRIKNFFHMIRKIFNKTRARNSWEALHWFNSVGVRTMQPVLIYEELGL
SGALNSVLVTEEIEGKRLDRAIQEKEESIKTASSIYNFFKRMNWIGFYHGDAKSSNFYIS
KDRLVVFDLDSSKRHYQRSFIKKIEKDKKRILRSLEDSAEITEALKLRF*
>tcag_1096690676565 /cdnaId=1096690676564 /pepId=1096690676565 /offset=0 /ttable=11 /length=87 /full_length=87 /orientation=0
YHSDLNCHNILLDKQGQFWLIDFDKCAIRLAADYPDQSWKAQNLQRLLRSLNKEQQQLPV
FHWQNDQFAALLLGYQQAGSQSQQIS*
>tcag_1096669039389 /cdnaId=1096669039388 /pepId=1096669039389 /offset=0 /ttable=11 /length=149 /full_length=149 /orientation=0
IDFNNIINKYSGNEVHGIFELCLPIFAFINKKGITYKGDIVLSKIEGMTLDNYLKSELND
LNFYIDLGRCFKILFDNGIYNIDMNIKNIIYNNNSKKITFIDFDKLIINQLNKNNKRYSN
MVLEKFKSSLVKFNLDNKFMWDEFISNL*
>tcag_1096694922773 /cdnaId=1096694922772 /pepId=1096694922773 /offset=0 /ttable=11 /length=382 /full_length=382 /orientation=0
LTDYREQSVLKKALKLAGCPKSALDLPCGTGRFWRSFYDTGVEELITGDASRSMLSVAKQ
RLELEGWPHTPIVTNAFELPFKSNAVEFSACLRFYHHIARSQDRLKLLKELMRVSKGYIA
ISLWVDGNLAGNRRMKKQDVDLLVQGYGPRLCRTQTEVEQEFDEAGLLIVESFDVWPIVG
MWRLYLLQIKPDAGELVKAVQRRGRKGYSAIRLVSSDTEKVFIKSQKDYTCRPAWRGFRK
TPTLTREYRALNAFKALHICVPDIVYFKEENTTAELALAEISNAVPLDQALAETTKVRTV
LETLANLVGKIHRHGWTHGSLRPEHILVRGTDIFLIDLEKARPGGKNRQRQDVDRLCRSI
DFMPKDDLDFFKQAYTASLER*
>tcag_1096696692719 /cdnaId=1096696692718 /pepId=1096696692719 /offset=0 /ttable=11 /length=329 /full_length=329 /orientation=0
HIKKETDFDNFEIYLIDLHRAQIRSTVPERWIVKDLGGFLHSAIQFNLSERDFYRFMMTY
YNCSFRELITRHNDILRKILNRAFSMYLKPSLKEFSKKSTVAVSQDSSFMKLQKKSGRCF
VKKGIEPDHLIRFFEDEDFLISQGEVIKNEQGHLIVKVKIVDSWFYIKKYRIKSLMHGIS
RLLKETRAYNSWLSTIWLNSVGIRTANLVSLYEADGFLGWRDSFLVTQAIDGKRLDEEIE
QGSNADLIVSRMSAFFKRMDWIKFTHGDAKTSNFFFNQKELIAFDLDSSKRRYFFHKRYR
NKDKKRILRSLQNDKKIFVSLYKRLNGN*
>tcag_1096698122851 /cdnaId=1096698122850 /pepId=1096698122851 /offset=0 /ttable=11 /length=75 /full_length=75 /orientation=0
ILDLNCPTPIAAMLKKTGLYYQADIILKKISSARDLHHILLANSLTADVWKKIGQTIAKF
HHHQIYLHDLNIHHX
>tcag_1096665936739 /cdnaId=1096665936738 /pepId=1096665936739 /offset=0 /ttable=11 /length=117 /full_length=117 /orientation=0
LLSINNLPSHSQADLKHKIYRSIGFLVSKMHMLGVNHGDLNMTNILINKQRINHDNTNKN
IWIIDFDKSMKANLILSKEAKDLNLKRFKRSLLKKKLFDQKSFNHFLDAYGAHSRD*
>tcag_1096677482939 /cdnaId=1096677482938 /pepId=1096677482939 /offset=0 /ttable=11 /length=187 /full_length=187 /orientation=0
MSRDDLTLVKPAQSRRGKGESIVFKGSGKPWGRDGITVYVKRQSHYQRRAAWRLYRLTPM
LRCEKRALDACKVLGVPVPDIVSYKEAGNDVELVLAEIENALPLSNAINTKGVQRELLIQ
NVGRVFAKLHKGGWVHGSLIDEHILVQMNDYSVHLIDLEKATFGVVRKKRDLARFFRQAT
YCQRTKS
>tcag_1096695573165 /cdnaId=1096695573164 /pepId=1096695573165 /offset=0 /ttable=11 /length=249 /full_length=249 /orientation=0
TSRAFRMYLKPALGELSKKNSLRTDENLSQLKNKYGKCFVDMEFDFKSVAPYINDENLLI
KDGEVIKNEAGHLVVRVKKEDRIFYVKKYRIKNIFHRITRLLKKTRAYNSCISTLWLNAA
GIKTAKVLLLFEGKGTLGARESFLVTEEIDGDRLDDFLEKNLDYDLSNDIEVFFKRMKWI
QFSHGDAKTSNFFFNENGLVAFDLDSSSRKFSKLTYRRAISRDKNRILRSLKIHSRLYLK
LQKSLKGS*
>tcag_1096693160119 /cdnaId=1096693160118 /pepId=1096693160119 /offset=0 /ttable=11 /length=85 /full_length=85 /orientation=0
ILQTLLLFLSPQELYETISLEDFFLEGLHKKLTFNQKNKLLKAAASIIREMHLSGLNHRD
LYLCHLHINKEIDFNNIQIYLIDCT
>tcag_1096680661015 /cdnaId=1096680661014 /pepId=1096680661015 /offset=0 /ttable=11 /length=264 /full_length=264 /orientation=0
INRYIYIKNIKYLLNKFSSINDKYFSFQEKINLCIKNFDREGELIKDSRNTVKVFRIDDL
YINIKRFKRPNFINRLVYSFFRSTKACRSFLYANKLLDYNILTPDPIAYIENSKYFLLDD
SFYVCKNIDYDFDMKHVFENKELEQRDKLIKKFVLFTHKLHENGIMFLDHSTSNTIIKKI
EGDYKLFLIDLNRMHFKKMNFEDRLKNFRRLNLSDDSIKKVSHFYSEIINVNKDLIFEKI
KKYSQNFQINRRKRKKIKNIFKN*
>tcag_1096687450219 /cdnaId=1096687450218 /pepId=1096687450219 /offset=0 /ttable=11 /length=300 /full_length=300 /orientation=0
LLEVWQESENDAQRLRLIGKVIPALAAMHLGGVVQNDIHPENFLFCSGQIYTIDGGDVTR
HGKVPLGSQKSLRNIALFFAQFHGCHDHLVSEGFKQYRQLRAWSVDKSRYMRLINLIGSQ
RSERKKEYIRKAFRDCTRFICENSFKRFLVCEREYDSPEMRELLSGIDERMESGKLLKDG
ISATVALVDGPSGPLVVKRYNIKGVAHGFSRAFRKSRAWVSWANANRLDFLGISTVKPVA
LVEERFGPLRRKAYFVTEYIDGPDARVLAEKKNPMAEMASIVDILKELAVAGVSHGDLRR
>tcag_1096670589507 /cdnaId=1096670589506 /pepId=1096670589507 /offset=0 /ttable=11 /length=87 /full_length=87 /orientation=0
IGKCLHLFNKKEIYHPDLNTNNILIDDELNVYLIDFDTSSRLHQKISSKKTMLDRFQRSL
KKTYKKRNKTFSESDWNIILSHSSND*
>tcag_1096699941039 /cdnaId=1096699941038 /pepId=1096699941039 /offset=0 /ttable=11 /length=239 /full_length=239 /orientation=0
FFSEKINLCIKNFDREGKLINDSRNTVKVFRIGDLYINIKRFKRPNFINRLVYSFFRSTK
ACRSFLYANKLLDYNILTPDPIAYIENSKYYLLDDSFYVCKNIDYDFDMKHVFENKELKQ
RDKLIRKFVLFTHKLHENGIMFLDHSTSNTIIKKIENDYKLFLIDLNRMNFKKMNFEDRL
KNFRRLNLSDDSIKKVSHFYSEIINVNKDLIFEKIKTYSQNFQTNRRKRKKIKNIFKN*
>tcag_1096696595155 /cdnaId=1096696595154 /pepId=1096696595155 /offset=0 /ttable=11 /length=245 /full_length=245 /orientation=0
LNKFSSINDKYFSFQEKINLCIKNFDLEGELIKDSRNTVKVFRIDDLYINIKRFKRPNFI
NRLVYSFFRSTKACRSFLYANKLLDYNILTPDPIAYIENSKYYLLDDSFYVCKNIDYDFD
MKYVFENKELEQRDILIKKFVLFTHKLHENGIMFLDHSTSNTIIKKIEGDYKLFLIDLNR
MNFKKMNFEDRLKNFRRLNLSDDSIKKVSHFYSEIINVNKDLIFEEIKIHSQNFQINRRK
LKKIK
>tcag_1096679132461 /cdnaId=1096679132460 /pepId=1096679132461 /offset=0 /ttable=11 /length=93 /full_length=93 /orientation=0
LKISKILGHLRKELKLLQIDSQSVSVSLICDRYTALGKQVAKMHLAGVYHGDLNLHNILI
NKYDNVQKIITSDDIHIIDFDKSDIKIITNKG*
>tcag_1096680656885 /cdnaId=1096680656884 /pepId=1096680656885 /offset=0 /ttable=11 /length=75 /full_length=75 /orientation=0
IYHPDLNTNNILIDDELNVYLIDFDTSSRLHQKISSKRSTLDRFHRSLKKTFKNSNKKFL
ESDWNIILSHSSID*
>tcag_1096684651561 /cdnaId=1096684651560 /pepId=1096684651561 /offset=0 /ttable=11 /length=583 /full_length=583 /orientation=0
ESAKYLGSGMAGDVFKTPEGNIVKILNETLPKNIKEMRMVFERLSDAGLGPKLINSFNIG
AKSIIEMTNAGSKNLLDEFSALLDQVDQGILTLDAARKQIRQRMEQAGAVMRQMHKLGIV
HGDMNLRNFTIDDATDEVRLIDFDDARITDNMPRMERAARETFDFRRFALSDNAQSRRLA
GAMEAEDMLQAMAKGYGELLDAQFLVQQGAIATADTMEQASASLAVALTKITADSKSIVS
FLRKQYQAIFKGFDKIVDNYGKELEQIINEFITGYNRNIVDIVQRVFRSTGKVFGNLFPR
VSQSVTKTFDSLNATKRNEFIQAELTEQTKLYNEGLQKSAQLLRGIVTENEETLDKFRQI
KELVEGVRTELDQVNVSATKTAAAVGDILGEADGLSDVIKIISEEARGLAALEDVSVRGI
TGRLDDVFSDARLQQFELLSAMQNPTRAYLEDLKAIVEQYRALGDEAAKLAKIPELIEKL
NNVFAKGQKRGVFIDFSPEKPAGRVKGFADQAKAELESIQKLGKALSNAQKVADLAKLRA
DLAGVFDEFTRLAQVLEPVDFMFLSTAKGNKQVAGRVQHSAN*
>tcag_1096695604017 /cdnaId=1096695604016 /pepId=1096695604017 /offset=0 /ttable=11 /length=77 /full_length=77 /orientation=0
QNIFHGDLNITNILVNDQNLEEKFLLIDFDKSKKKFSIDKTDRNVNLERIAKSLKKNNLF
DKNNFNKILEGYYISS*
>tcag_1096681443709 /cdnaId=1096681443708 /pepId=1096681443709 /offset=0 /ttable=11 /length=262 /full_length=262 /orientation=0
LLVSTYLVKNETNLCELISNIDSLYRNDGITIHSDRNTTKKIEFNGRLFAVKSFQSPNFL
QRIAYANFRKPKAQRSLEFSLKLIDAGLHSPKPIGYIVTKHSMQIHKSFYITEYHDYDFD
LIPVFEQFDSHLKLIEKFIKTIIHMHDNNIYHHDLTKRNILITPSSKHVFSFVDNNRMSF
VEMSLKMRMESLSKLSNNVNELHALANLYGKHSNYSSQRCIDFIDKGFRKSQRYKNVKKF
LKGNKKGAFDATPFFTRGNQR*
>tcag_1096667146237 /cdnaId=1096667146236 /pepId=1096667146237 /offset=0 /ttable=11 /length=159 /full_length=159 /orientation=0
KYRIKNLIHGLSRVFKKTRAYNSWVAYNWMNAVGIQTSEPVLIFIQKGFLGMRNSLLVTE
SIEGQRLDEAILNNVNSEVIVSGIVAFFKKLSWINFNHGDAKTSNFFISKKSIIALDLDT
AGKQGYYSVKKNISKDKMRMLKSIANQPLLHQKISKRI*
>tcag_1096674201711 /cdnaId=1096674201710 /pepId=1096674201711 /offset=0 /ttable=11 /length=184 /full_length=184 /orientation=0
IKNERGHLVVKLKLKDQYFYFKKYRIKNIYHGFTRLLKPTRANNSMKATFWFNAVGIKTA
TPILFCEDKGFLGARASYLITESIVGKSLDDALMIKDNHIRVISSIEAFFKRINWIGFCH
GDAKTSNFFMDKSLIAFDLDSSCQSFMHPFQRKTLLRDKKRILKSLKGYNAIYSKLSKRF
HRS*
>tcag_1096680693363 /cdnaId=1096680693362 /pepId=1096680693363 /offset=0 /ttable=11 /length=149 /full_length=149 /orientation=0
VYHRMDYFTELPNTYYIKYQVSDKEHFIQQYVYQLNIVNVPKIIYYDEESKIMIMKKVEG
MNLSDKYGDDATDIPNEIFEQVVKIVRNLVLHNIEYPDLTGYNFIEDTDGKVWIIDFGHS
QMMSTKHIDNIHIQNICNGYKKWNPEFK*
>tcag_1096698911535 /cdnaId=1096698911534 /pepId=1096698911535 /offset=0 /ttable=11 /length=187 /full_length=187 /orientation=0
LLLVIVANQENESIEPSFIESVEKALRDDQALVKTYEGNQGILFKLNLGDKNYLIKRANK
SNVFLRYFNQRTLNRELEIYKKLKGIDGIPDCFGMTARGELILEYIEGQSYRDKQYELAG
DESFFQKLLDLILNMHNEGVAHGDLKRKDNILVNKDNEPFLIDFGTGISIDKPKGQIKRS
IFRFLKS
>tcag_1096687364589 /cdnaId=1096687364588 /pepId=1096687364589 /offset=0 /ttable=11 /length=386 /full_length=386 /orientation=0
MVMPMTFGRYVGNISSRFDATELMAQLASVPQWLDAGQVLPLSDGHDQVLKSDLVMGGQA
VSVAIKVFGRQSLFKDWFDRRNGSKAARSYHAGAFLYQKALGTAEPIAWLDRWDDGRLVE
SYYLCIHVAAPCFRDALIQIYEQEQNNAGMMALLHKVAPALRRLHEAGFMHGDLGNQNIL
VPKSSAGTYLEPLFIDLNRSQYASAPLGDRERAHDLARIALPGAYLDIFKMIYNHHQNLP
EPLAWLEKKARKRFWGHRRRSRFRHPIRFLKRLRQGQPASPYPSDKDLWLWDEKTAQPVV
VLDRSEKRRLRSPRDIAITLFRGVMASPWLYRRYRRLLSESYSKPVTLKNRFGVALHPRT
EYVEQEWALLKALGSPPVLLRFCHHE
>tcag_1096689199513 /cdnaId=1096689199512 /pepId=1096689199513 /offset=0 /ttable=11 /length=197 /full_length=197 /orientation=0
LLSVIVANQENESIEPSFVESVEKALRDDKALVKSYEGNQGILFKLNLGGKNYLIKRANK
SNVFLRYFNQRTLNRELEIYNKLKDIDGIPNCFGMTWRGDLILEYIEGHSYRDKQYELAG
NESFFQELLDLILNIHNKGIAHGDLKRKDNILVSKDKKPFLIDFGTAISIDKSKGQIKRF
FFRFLKSTDLNAWIKHX
>tcag_1096674141641 /cdnaId=1096674141640 /pepId=1096674141641 /offset=0 /ttable=11 /length=241 /full_length=241 /orientation=0
AVRDDVESWRHQRLQGALISRYASPLLENLLTHPDASFEEPGAQIIKKDLKTTLAATSFD
GARYVIKRYNCTSPLHRLRLAVSTSRAEHSFWAAQQFIRIGIVTTLPVAWTQESCWGLRG
RSWFVYEHTGDAIRADDLSDESDPKQIDQLLGTMVKNLVQMREHGFSHGDMKPPNYLITP
TRAVMIDLDGVRQHKHAGACQQALARDVARWTRWWDENDPQPKISKKSKDLLQAAGFAID
*
>tcag_1096683467287 /cdnaId=1096683467286 /pepId=1096683467287 /offset=0 /ttable=11 /length=217 /full_length=217 /orientation=0
VEHEDLLKKISEKLGTPASIPLFEGNQGRLFKIETDEKAYLIKSANQDHWWSKSINRWSI
RHEFKIYEILENLDGIPKCYGLTKDGSLVLEYIDGESYRSKQFELDGNDQFFNSLLELIK
SMHDRGIAHGDLKRKDNLLVDGDLNPYLIDFGTALIKENRSGLFKNIIFNFLKKTDLNAW
VKHKYKRSYDKISEKDKDYYSPTFVEKFYRKFIKRI*
>tcag_1096668680809 /cdnaId=1096668680808 /pepId=1096668680809 /offset=0 /ttable=11 /length=92 /full_length=92 /orientation=0
IIEMENMYNAPGVKDCMSLYKYVKAGNPFPVVAYKKAIKKMHDLGIAHGDLHANNVMVQV
KTDGSVRVLIFDFGRSRLKNNSNFNSAKNNNI
>tcag_1096693005563 /cdnaId=1096693005562 /pepId=1096693005563 /offset=0 /ttable=11 /length=217 /full_length=217 /orientation=0
VEREDLLKIISEKLGTSASIPLFEGNQGRLFKIETDEKAYLIKSANQDHWWSKAINRWSI
RHEFKIYEILENLDGIPKCYGLTKDGSLVLEYIDGESYRSKQFELDGNDQFFNSLLELIK
SMHDKGIAHGDLKRKDNLLVGGDLNPYLIDFGTALIKENRSGFFKKIIFNFLKKTDLNAW
VKHKYKRSYDKISEKDKDYYSPTFVEKFYRKFIKRI*
>tcag_1096701493989 /cdnaId=1096701493988 /pepId=1096701493989 /offset=0 /ttable=11 /length=331 /full_length=331 /orientation=0
QTLGTATPVAFLDRWDQGRLIESYFLSVYTPAMSFKEALIEIYCDVRDNEALMNLLNTVA
PAVRALHDAGFMHGDLGNQNILVPRSDSGDWLAPLFIDLNRSKQSSQPLSDREKAHDLAR
IKLPGKYLAIFQAIYNHGHDLPQPLAKAALKARRRFWAHRRRSRWRHPLRHAKHKRRQDT
PVDYPSDRDLWLWDEKTAQPMVALSKAEKWQSRYLADGARGALRFLAGAPSLFLAYRQQL
ALSYSKPVVLKDRIGVALHPHDDYLEAERNLLSVLGDPPVLVRFCHHESSAQWQAGIRLI
EQLHRDGVQVMASLLQDRRAVLDPESWQDF*
>tcag_1096699686735 /cdnaId=1096699686734 /pepId=1096699686735 /offset=0 /ttable=11 /length=217 /full_length=217 /orientation=0
VEREDLLKTISEKLGTSASIPLFEGNQGRLFKIETDEKAYLIKSANQDHWWSKAINRWSI
RHEFKIYEILENLDGIPKCYGLTKDGSLVLEYIDGESYRSKQFELDGNDQFFSSLLELIK
SMHDKGVAHGDLKRKDNLLVGGDLNPYLIDFGTALIKENRSGLFKKIIFNFLKKTDLNAW
VKHKYKRSYDKISEKDKDYYSPTFIEKFYRKFIKRI*
>tcag_1096679107481 /cdnaId=1096679107480 /pepId=1096679107481 /offset=0 /ttable=11 /length=399 /full_length=399 /orientation=0
LVPVLGGPGRGRDQADDPGCRYRGADDRLAGILVERQSRRPHHRAPHPGDRCMSTTRVTS
LKGEEIVFRNEVSASGGMKDIHFHPDRKYVVGFFRDVSDQKALRDRLSDITTRYRENLLD
QPSGPFWEKHFCWPFDVVEHNGKIGVVAPFYDKAFFFEHGSNNGDKFKIKGRDKEGKWFV
GSLRDRHLDPREKGTWLTYFQICLAMARAVRRLHMAGLSHSDLSYKNVLLDPTSGRACLI
DLDGLVVPDKHAPDVVGTPDFIAPEVVATQHLDRDDPNRKLPSQATDRHALAVLIYLYLF
FRHPLRGRKIHDPDPDKDETLSMGSGALFVEHPSDASNRVRVDDLHQSALPWGDPAQRPF
TMAGSHLEKLFRRAFIAGLHHPEKRPSPSDWETALVRTL
>tcag_1096671729741 /cdnaId=1096671729740 /pepId=1096671729741 /offset=0 /ttable=11 /length=188 /full_length=188 /orientation=0
VEREDLLKTISEKLGTSASIPLFEGNQGRLFKIETDEKAYLIKSANQDHWWSKSINRWSI
RHEFKIYGILENLDGIPKCYGLTKDGSLVLEYIDGESYRSKQFELDGNDQFFNSLLELIK
SMHDKGIAHGDLKRKDNLLVGGDLNPYLIDFGTALIKENRSGLFKKIIFNFLKKTDLNAW
VKHKYKRS
>tcag_1096674241791 /cdnaId=1096674241790 /pepId=1096674241791 /offset=0 /ttable=11 /length=219 /full_length=219 /orientation=0
MNLSEHQKVKLQTKGHIYWIDKKSNSIYKIYKKFNLLDDLKDIEKRLSQIVKLSSSMDFI
PQTNYFYEEDLLVMKQKCLINKKKLKEIDPSEKIKLIKKFAQSLDKLYAEEFVHGDINRK
NIIYSENKLFLIDFEPSLLQIKDQTKQWMSTRPYRHHADIQNNNITAKSDFLGFACFAKW
FLFNSNCPQHYVKECSKIITNLKFQSSPFRDLTKLFAH*
>tcag_1096697800599 /cdnaId=1096697800598 /pepId=1096697800599 /offset=0 /ttable=11 /length=214 /full_length=214 /orientation=0
HQKVKLQAKGHIHWIDKKSNNIYKIYKKFNLLDNLKDIEKRLSQIVKLSSSMDFIPQTNY
FYEEDLLVMKQKCLINKKKLKEIDSSEKIKLIKKFAQSLDKLYAEEFVHGDINRKNIIYS
ENNLFLIDFEPSLLQIKDQTKQWMSTRPYRHHADIQNNNITAKSDFLGFACFAKWFLFNS
NCPQHYVKECSKIITKLKFQSSPFRDLTKLFAN*
>tcag_1096698867521 /cdnaId=1096698867520 /pepId=1096698867521 /offset=0 /ttable=11 /length=176 /full_length=176 /orientation=0
VEHEDLLKTISEKLGTSASIPLFEGNQGRLFKIETDEKAYLIKSANQDHWWSKSINRWSI
RHEFKIYEILENLDGIPKCYGLTKDGSLVLEYIDGESYRSKQFELDGNDQFFNSLLELIK
SMHDKGIAHGDLKRKDNLLVGRDLNPYLIDFGTAFYQENRSGLLKILFSFPKETDL
>tcag_1096688191189 /cdnaId=1096688191188 /pepId=1096688191189 /offset=0 /ttable=11 /length=130 /full_length=130 /orientation=0
NVSHKEWFMQKYVYNLNIVNVPEIIEYNEESKTMVMKKIGDMNLTDFYGANATDIPNELF
EQVVKIVRNLVLHNIEYPDLTGYNFIEDCDGNVWIIDFEHSRIMPSAQVENIHIQNICNG
DKKWNPEFE*
>tcag_1096678605403 /cdnaId=1096678605402 /pepId=1096678605403 /offset=0 /ttable=11 /length=172 /full_length=172 /orientation=0
MNLSEHQKVKLQAKGHIYWIDKKSNSIYKIYKKFNLLDDLKDIEKRLSQIVKLSSSMDFI
PQTNYFYEEDLLVMKQKCLKNKKKLKEIDPSEKIKLIKKFAQSLDKLYAEEFVHGDINRK
NIIYSENKLFLIDFEPSLLQIKDQTKQWMSTRPYRHHADIQNNNITAKSDF*
>tcag_1096675372617 /cdnaId=1096675372616 /pepId=1096675372617 /offset=0 /ttable=11 /length=169 /full_length=169 /orientation=0
TGGLNQSTDGASDTNLKSMKYSKICDGIPKCYGLTKDGSLVLEYIDGESYRSKQFELDGN
DQFFNSLLELIKSIHDKGIAHGDLKRKDNLLVGGDLNPYLIDFGTALIKENRSGLLKNII
FNFLKKTDLNAWVKHKYKRSYDKISEKDKDYYSPTFIEKFYRKFIKRI*
>tcag_1096688108367 /cdnaId=1096688108366 /pepId=1096688108367 /offset=0 /ttable=11 /length=219 /full_length=219 /orientation=0
MNLSEHQKLKLQAKGHIHWIDKKSNNIYKIYKKFNLLDDLKEIEKRLSQIVKLSSSMDFI
PQTNYFYEEDLLVMKQKYLINKKKLNEIDLLEKMKLIKKFAQSLDKLYEEEFVHGDINRK
NIIYSENNLFLIDFEPSLLQIKDQTKQWMSTRPYRHHEDIQNNNITAKSDFLGFACFIKW
LLSNSNCPQYYVEECSEIVTKLKFQSSPFQKLTKLLLN*
>tcag_1096691676481 /cdnaId=1096691676480 /pepId=1096691676481 /offset=0 /ttable=11 /length=165 /full_length=165 /orientation=0
IFNGLYTSNKYFYEEDLLIMKQKCLSNKKKLKEIDSSAKIKLIKKFAQSLDKLYAEEFVH
GDINRKNIIYSENKLFLIDFEPSLLQIKDQTKQWMSTRPYRHHADIQNNNITAKSDFLGF
ACFAKWFLFNSNCPQHHVKECSKIITKLRFQSSPFQNLIKLFAN*
>tcag_1096684108367 /cdnaId=1096684108366 /pepId=1096684108367 /offset=0 /ttable=11 /length=207 /full_length=207 /orientation=0
MVMPMTFGRYVGNISSRFDATELMAQLASVPQWLDAGQVVPLSDGHDQVLKSDLVLGGQA
VSVAIKVFGRQSLFKDWFDRRNGSKAARSYHAGAFLYQKALGTAEPIAWLDRWDDGRLVE
SYYLCIHVAAPCFRDTLIQIYEQEQNNAGMMALLHKVAPALRRLHEAGFMHGDLGNQNIL
VPKSSAGTYLEPLFIDLNRSQYASAPL
>tcag_1096682737485 /cdnaId=1096682737484 /pepId=1096682737485 /offset=0 /ttable=11 /length=192 /full_length=192 /orientation=0
MVMPMTFGRYVGNISSRFDATELMAQLASVPQWLDAGQVLPLSDGHDQVLKSDLVMGGQA
VSVAIKVFGRQSLFKDWFDRRNGSKAARSYHAGAFLYQKALGTAEPIAWLDRWDDGRLVE
SYYLCIHVAAPCFRDALIQIYEQEQNNAGMMALLHKVAPALRRLHEAGFMHGDLGNQNIL
VPKSSAGTYLEP
>tcag_1096677674213 /cdnaId=1096677674212 /pepId=1096677674213 /offset=0 /ttable=11 /length=207 /full_length=207 /orientation=0
LWMAEQTGGNLIAQGAHGCIFNTMPKCLRAPRTIKSGQFSRDIRKTRRVTKIVRPDDPSI
ENEIKISRALSNLPAYKKYLILVDDVCEGDDITGDPDWEQCRLFSPDKKRLARFVQLRMV
YGGQRLSEYARNINSLLENWLNIQIHIFEGIRLLHSNRWVHGDLHFGNILINDDNVPHII
DFGLGYNISLIQEKDVIHLTYIPTLII
>tcag_1096674101605 /cdnaId=1096674101604 /pepId=1096674101605 /offset=0 /ttable=11 /length=217 /full_length=217 /orientation=0
VENQELLRKISNELESSASIADFSGNQGRLFTIDIEEKTYLIKSANIDNWWSKSINKWSI
KREYRVYEKLEGLNGIPKCYGLTDEGCLVLEYIDGGSYRDKQFELDGNDHFFDSLLELIT
SMHNLGVAHGDLKRKDNLIVDQNLKPYLIDFGTAVINYDESSSLKKIVFNFLRKTDLNAW
IKHKYRRSYENISNEDLAYYSPTSLEKFYRKFIKRI*
>tcag_1096675904323 /cdnaId=1096675904322 /pepId=1096675904323 /offset=0 /ttable=11 /length=439 /full_length=439 /orientation=0
TRYRSNLFDKEGGNFWKDYFCWPTDTVEHNGRIGVVVPFYASNFFFEFGSKNDDMLKIRG
KDKEGKWFASASNREKFLDPREKGNWLTHLQICLSISRAVRRLHMAGLAHSDLSYKNVLI
DPITGKACLIDIDGLVVPGKFPPDVVGTPDFIAPEVIATQNLPKEDPARVLPSRTTDRHA
LAVLIYMYLYFRHPLRGRKVFDSDPTRDEELGMGEQALFVEHPTDDSNRVRPSDLRPQAM
PWGDPAERAYTMAGPLLTELFDRAFIEGLHNPDKRPSAADWESALVRTMDMIQPCTSGCD
MGWFVFDNTRAPVCPHCASPYRGKLPVLNLYSSRMKGSFLPDNHRVMVWDGQSLFPWHVN
RSIFPNEHLEPAQKKRVGYFQLHDADWYLVNENMHGMRDVSLGQEVPLGGNVRLEEGKQI
LLSPQEGGRLIQVQMAGG*
>tcag_1096694908207 /cdnaId=1096694908206 /pepId=1096694908207 /offset=0 /ttable=11 /length=319 /full_length=319 /orientation=0
NTSTENPRSVRSRGWTNSDHIYNHLSAPAPNKMYNFTKPILNQLNFPQNWKTIGKGAYGC
VLESNTNDKNLKYLHDLKNNLKNVQFHGFPDPKSDPKFVIKIQTMKSANEFHGVLREAHI
LNRLRSTSVMKKGTVIRGTEFIPPFFFSGMFGHKHVICMGRVEGRRLFDIIQKYKYMPKP
VFAKLERAVEFMLRAGIVHSDFHSLNILVDKELTRNPKLTIIDFGFAIEIPLRLKNQVSK
ILDKTGSIDDAWVNSGLDEYVNLKRSKTPWFHSNMKMLRYASSMTEAPSRKQQRLTPVPA
TEIWAKSRNWLGVSSVHA*
>tcag_1096682403935 /cdnaId=1096682403934 /pepId=1096682403935 /offset=0 /ttable=11 /length=266 /full_length=266 /orientation=0
MVECYTYVMGETGDRDSIKPLFQPMPSEFAGNSPILPKDEPLSLQQRREAADWLLSPEGG
VSVTLRDPYNTPETKIVLVENMLLNGWFLPDAALGNRIPLKGSSGHKVGSTTIPLQVAEE
ATMRRVDVVAKPFTDKHVKAQQELERYEEVRRRGVATLEPLGLIDINDSAGHDVYELTIL
KRNIIPLQKINFAQLDADKKFTQLRDFLGELGTFVANMHNQGVTHGDLHLGNIAADLSQE
TAAAFVVLDLEKATIMSASNLGVKNK
>tcag_1096669241305 /cdnaId=1096669241304 /pepId=1096669241305 /offset=0 /ttable=11 /length=215 /full_length=215 /orientation=0
MNKKPKTLKTENAKSFIIDTAEEEKSGRMKDVWFCQDRSNVAAFFKKQLTSRDLIRLKKI
TGTYRDSILKGNEGFYGSLFGLPFTMGEDTHPRLNEKRHFVILPLYPSKFFFEKGSKKKD
GPKIKGQEKKGRWFASAKLRSRYLHPDELGTWENHLRCCLEMCRAIEKMHKAGVAHSDLS
YNNVLIDPVTGSACVIDCDMLVVEGMFPADVVGTP
>tcag_1096692909433 /cdnaId=1096692909432 /pepId=1096692909433 /offset=0 /ttable=11 /length=180 /full_length=180 /orientation=0
VFPKKMTVKMLKTAWRHIKNQIHVLHKLGIIHGDVHMENIVVNGAKDKFFLIDFGESCMK
KDFGEYEKLSLRYNQDLYQFLWNIVFLSNKQKQSYEDLGEILRRFPEKSCRKLLKHVEKM
WIDGEKRQLKKYLQYFLEKKLEKINSKKKKIIFKFFLERLYLSYIILFVKKDAIYRKLY*
>tcag_1096679900427 /cdnaId=1096679900426 /pepId=1096679900427 /offset=0 /ttable=11 /length=73 /full_length=73 /orientation=0
HNANISHNDLHCGNILIKDVGGRKQLKIIDFGRSEEKSSGLNIEDKQRDYTFIKRDLVKN
GEKDIADLLPSE*
>tcag_1096701541193 /cdnaId=1096701541192 /pepId=1096701541193 /offset=0 /ttable=11 /length=362 /full_length=362 /orientation=0
KFLDSLELKLLRKRDQVLSGKIKPPSQVKKPYGLDSDVGVIVNKKLLGQDTSILQQILKN
RSLNPNQRAKIAEEVAGRGETPASAKKPQRRAAAKDMAGGAGWNVTEGVKGYKPIQAYNR
KDNELLGEGAMGKAFRTKGPPPGVVKQGAIGEEEVRAWQTLQKTGRVPEFHGAVVSKNMK
EVDSGLGGHVREAKGYLGLGEATGKTLYNQRFDNDQKRDMINEYIRARRDIHKAGVAHND
MHGGNVYYDQATKKAQLIDFGLAQVSPKAALMEALSTNQGDWQSERVFEAFKPRGDEPSS
YNRFRRNQQGVLSDLDLEGFDTGTILGAGIRNKVEYIDQLFDGELTDDRARQLIDQLYEG
V*
>tcag_1096666129761 /cdnaId=1096666129760 /pepId=1096666129761 /offset=0 /ttable=11 /length=161 /full_length=161 /orientation=0
ILDLLAPKRSTNKVAVMTMNKVPRAKSLYNAINNGTIRSKANWQLAENAIRRMHRSGIHH
GNLHGGNILVYTNNSGHLRFVPIDFGAAKYSRKITNTRSAVREATERGGWRGRGTKIIRG
NQVAYNRPGRNQLVRSNENMINHLRDYFNTVYERRYPARR*
>tcag_1096693419999 /cdnaId=1096693419998 /pepId=1096693419999 /offset=0 /ttable=11 /length=251 /full_length=251 /orientation=0
LQQPGDSIWLESCKPLRMYQHGDLNCGNILIDVRDSLWLIDFAKADVHLLFMDATKMVSV
ILLEHFPVPLTLADIRRGGQQKLLDAGIGASEVAASHLAELASRCHSKAELMGQADAQYS
ELFQFIDDEAVAEQRAQEACTVIDYLLAPMPNGRMPQLWETAERTPPPDWPAYSQIALQL
CTRVLKLNVELVAKCSQREIGADGEALAADLHPVHFLLPLLTRALCGIRYFQCGSWQKRV
AWHTSQRLAEA
>tcag_1096667493397 /cdnaId=1096667493396 /pepId=1096667493397 /offset=0 /ttable=11 /length=180 /full_length=180 /orientation=0
CWKMESIKSDKVYPFISGINPNRELQIFDSLKDKKWYTGVKISKCYSGEKKKYKVESMDI
ERMNSDRKFSQETYWFIQRDGGKTLEKWSKGKTEEEKQKIYNRVFEIIEEMRILNLMHMD
LHPENVLVSEEGEVSIIDFGWCMSRNFDMEKDELEFFEGCFKKNFDRLHFTESLAFYDL*
>tcag_1096666030739 /cdnaId=1096666030738 /pepId=1096666030739 /offset=0 /ttable=11 /length=138 /full_length=138 /orientation=0
INMDFKKGTIDLTNIHVKYENKNIRIRLLKKSATSNVYKDVDNTIVIKKIIKYKDYHVFE
REIHILKQLNEQQINVPKLIFYDINSQIIIMSYCGEAISEKIFNSNNNYKKQLSNIIKEI
KKLNIKHNDIKHNSEILL
>tcag_1096674150227 /cdnaId=1096674150226 /pepId=1096674150227 /offset=0 /ttable=11 /length=109 /full_length=109 /orientation=0
ILQNHKVLIPIVLDPVKNDEVKKYQQLTPKMDSCNLNDFTRLDECISIAKKYLLDHGIDH
NDLYTNNMVTHGEDYFLIDFGLAKIQGWPRWLNLNLLNCCRSGFFCPC*
>tcag_1096667636855 /cdnaId=1096667636854 /pepId=1096667636855 /offset=0 /ttable=11 /length=334 /full_length=334 /orientation=0
NYGSDFYSKFPGAPGVFAMTGAKGEELANFFYEDMGDAQYDIMRKIHQLRRDMHKQGIAH
NDMHEGNVFIDNDNEEMSILDFGLASVSPIRALLEGLGGIHEQGQDYQLSRLVKGSSMDN
PTHPETHKFGKMFQRNIDNIRQSLMDNLDFSAINREDYDDDDDYEDDLDRYRSMAEPAIE
KFLQGGIRLNKDEVYDLIESLPINVLNDDNSEGEFANREMSPDDDYVMELIDMLYDGLEE
TPMAKSATQTQRMSRAYDKLVSQMGDRNPDSPIRGQAALDMVKLASKMRTEKGKKPINVK
GLDISKSSEKPSRVPDKKRVFDKLLTTTINVVXX
>tcag_1096674560187 /cdnaId=1096674560186 /pepId=1096674560187 /offset=0 /ttable=11 /length=319 /full_length=319 /orientation=0
IAEKYFSDWNRENLITLCINIVKKINTLHKLNILLGDINPNNILVDKNANVYFIDTDSYQ
VENYPCPVGTATFTHPDILKESRTNNYKNFLRTNDHERFAVSTLIFMILLPGLVPYAFKG
GSNPLANVKKRQFVFPFEDKSKNIHHNRRDKVAEGQWRFIWSHLPFDIKEAFYETFHKGE
IRAINDVINIDKDLDLTKESSKKSVGWLNLLNVYLDHVSNGKMSNRIYPEEYKRLKYFKV
GRSNIYEHSNLNFVGNLMLKTTGCALTHSIGSSNRDFQITAVDEDCDFIAALNLMKDLDN
LEENLIKMQNSGVEVIYFD
>tcag_1096697052745 /cdnaId=1096697052744 /pepId=1096697052745 /offset=0 /ttable=11 /length=180 /full_length=180 /orientation=0
INMDLKKGTINLTNIHVKYENKNIKIKLLKKSATSNVYKDADNTIVIKKIIKYKDYHVFE
REIHILNLLNKQQINVPKLIFYDINSQIIIMSYCGEAISEKIFNSNNNYKKQLSNIIKEI
KKLNIKHNDIKHNSEILLLNDSIYLCDFGWATINGNLDCNINLSNESKPAGIIDDDIFI*
>tcag_1096666790315 /cdnaId=1096666790314 /pepId=1096666790315 /offset=0 /ttable=11 /length=177 /full_length=177 /orientation=0
MVMPMTFGRYVGNISSRFDATELMAQLASVPQWLDAGQVLPLSDGHDQVLKSDLVMGGQA
VSVAIKVFGRQSLFKDWFDRRNGSKAARSYHAGAFLYQKALGTAEPIAWLDRWDDGRLVE
SYYLCIHVAAPCFRDALIQIYEQEQNNAGMMALLHKVAPALRRLHEAGFMHGDLGNQ
>tcag_1096697339811 /cdnaId=1096697339810 /pepId=1096697339811 /offset=0 /ttable=11 /length=195 /full_length=195 /orientation=0
PQFRSLSWTEGLLGPLHARAELRRHTEVKRRHFAATEPLGIGTWRDNTRKRWQYFIQRWI
DPSWASGESLLKESLTVTKLATEIAALHNAGIFHGDLKPYHVAIPSDGAHWLYLDLDPVR
FGLSQRRRVINLYQGLRYFLAAERSLASILIEHYVKQLNPKHTTSLRKLTHQTLKLFDQK
METHSGPRFINDRD*
>tcag_1096678130427 /cdnaId=1096678130426 /pepId=1096678130427 /offset=0 /ttable=11 /length=269 /full_length=269 /orientation=0
VGAGHPRKELEGKAKATKQQQDLKKLLSGQKHVAFPQQVVALPFDASANLTALVYEPLLP
LQYSDYKGAQLITGLRKIHEKNVVHGDISVRNIMQSKQGVAKFIDLNPMDPLSESKKSRD
IRYLGKSLLEMKFAKSLEQENHRMLSYIAKHEDIYSKAQSNQAYQELKYNNAWFTYSLTQ
SGSIEKVPGDMDTFLELLGMEEIIKRDLEKQAGEVFSFDGKFAKFISEQPDPENTDFTAM
ALYMLEHGQIPNNADGILAKLLRVKQQN*
>tcag_1096696243611 /cdnaId=1096696243610 /pepId=1096696243611 /offset=0 /ttable=11 /length=175 /full_length=175 /orientation=0
MILCSKDIFIMEYISFSDNIIDFILRGNIIKLNWYIDSIINIVEVYLSKCQYLNIDKNIL
TNKLENIINNINNNENLKNIKLKECFEYLFEKIDYICSIKIPQGICHGDLTFSNILIDTH
TMKLYLIDLLDSFIESPLLDIIKIRQDTQYHWTLNLYKFNYDKNKIYIIFNNMG*
>tcag_1096667626447 /cdnaId=1096667626446 /pepId=1096667626447 /offset=0 /ttable=11 /length=114 /full_length=114 /orientation=0
FLGARASYLVTESIVGKSLDDALMIKDDHIRIISSIEAFFKRINWIGYCHGDAKTSNFFM
DKSLIAFDLDSSCQSFMHPFQRKNSLRDKKRILKSLKGYNAIYSKLSKRFHRS*
>tcag_1096683034991 /cdnaId=1096683034990 /pepId=1096683034991 /offset=0 /ttable=11 /length=279 /full_length=279 /orientation=0
ISNMAKVNYSDEMVPEALRKTAKPGAVYKNPKSGHTLQKQANGRWKLVQGNDKMEQKAKP
SKPAVPDVSKMKKLAEGNYGIVYKDEKQNRVVKTLKEGKEWGPFEVELGKRMAKLGHSPK
VHSASNEHIEMDAIDGAPLWGNGYNRTPEEKERGLAMSEDQARKSLRAIRDLHKMGFYHG
DMHNQQFMTDGEGGSESTLIDYGLSGKIEESPTKAVVDFNKVYKLIDVDRPEFDKSLYAQ
LVRATVRKYKEAKGQSKAAKQKREEIAREYVERLQAIK*
>tcag_1096679595071 /cdnaId=1096679595070 /pepId=1096679595071 /offset=0 /ttable=11 /length=445 /full_length=445 /orientation=0
IHSRLHRKRILMDQVKFLNDDLKHFFTDKPFDVANDLNGDIFRQHENRVTKRFELEQKNY
FIKTHGPVGWKEILKNLIQFKTPVVGAKREYQALNHLSKNGVKCPEVRGFGLRGLNPANS
SSFLITKELFNTISLEDFFLKRIHEELSFKDKKNLIIKVADLIRRMHATGLNHRDLYLCH
IHIQKNLDINEIDLSLIDLHRAQIRSKVPHRWLVKDLGGFIHSVLQFNLTERDFYRFFMT
YFDCSLEVLLQKHQKLLQAILDRAFAMYLKPQVKGISLNIKDKEVNEFGFSKYIEDKRRF
IIRKDKELFKDQILTFLDDEQSLINSGEVIKNERGHLVVRLKLKDQDFYFKKYRIKNIYH
GFTRLLKPTRANNSMKATFWFNAVGIKTATPVLFCEDKGFLGARASYLVTESIVGKSLDD
ALMIEDDHVRVISSIDAFFKRINWI
>tcag_1096666714003 /cdnaId=1096666714002 /pepId=1096666714003 /offset=0 /ttable=11 /length=248 /full_length=248 /orientation=0
MKGVKIFDHNLLNFFNDDEPFLLAENLEGEIYREYEKRTTKNFQFAQKSYFLKFHGPIGW
FEIFKNLLQFKVPVVGALREFEALSHLKKHKIDSLEVQGFGNKGLNPANSSSFLITEELY
GTISLEDFFLHDRHKELLPTQRRKLIKHVAKLIRKMHLSGLNHRDLYLCHLHIKEDVDFD
DIKVYLIDLHRAQIRSNVPERWLVKDLGGFFHSILQFGLSEKDFYRFMTTYFECSLSELL
QNRSKLIK
>tcag_1096699697577 /cdnaId=1096699697576 /pepId=1096699697577 /offset=0 /ttable=11 /length=255 /full_length=255 /orientation=0
MLFLNQFMYKDKVLTEIVQNDERGSIIFDNTIFEEVSQELFSPSYWLHSKKSSNEIGGRG
NVYFLNDGDKKYVLRHYFRGGLVSKFSYDSYLWLGENKTRSFREWRLLKFLYDKNLPVPR
PAAANYQKNNYLYKADIITLQIPEVQPLATFIAEKTIPDNFWCKLGYQIANFHFVGLFHA
DLNAFNIQIDKSHKSWLIDFDKGSIREPGRWEQSNLNRLKASLEKISRNNPKVSYSNFNW
NELNEGYAQFFRSA*
>tcag_1096682816735 /cdnaId=1096682816734 /pepId=1096682816735 /offset=0 /ttable=11 /length=234 /full_length=234 /orientation=0
IHSRLHRKRILMDQVKFLNDDLKHFFTDKPFDVANDLDGDIFRQHENRVTKRFELEQKNY
FIKTHGPVGWKEILKNLIQFKIPVVGAKREYQALNHLSKNGVKCPEVRGFGLRGLNPADS
SSFLITKELHNTISLEDFFFKRIHEELSFKDKRNLIIKVAALIRRMHATGLNHRDLYLCH
IHIQKDTDINEIDLYLIDLHRAQIRSKVPLRWLVKDLGGFIHSVLQFNLTERDF
>tcag_1096683687047 /cdnaId=1096683687046 /pepId=1096683687047 /offset=0 /ttable=11 /length=255 /full_length=255 /orientation=0
MLFLNQLMFKDKVLTEIVQNTERGSIIFDNTIFEEVSQKLFSPSSWLHSKKSSNEIGGRG
NVYFLNDGDKKYVLKHYFRGGLVSKFSYDSYLWLGENKTRSFREWRLLKFLYDKNLPVPR
PAAANYQKNNYLYKADIITQQIPEVQPLATFIAEKTIPNNFWCKLGYKIANFHFVGLFHA
DLNAFNIQIDKSHKSWLIDFDKGSIREPGRWEQSNLNRLKVSLEKISGKNPKVSYSDLNW
NELNEGYAQFFRSA*
>tcag_1096692736353 /cdnaId=1096692736352 /pepId=1096692736353 /offset=0 /ttable=11 /length=236 /full_length=236 /orientation=0
KQKNYFIKTHGPVGWKEILKNLIQFKTPVIGAKREYQALNHLSKYDVKCPEVRGFGLRGL
NPADSSSFLITKELHNTISLEDFFFKRIHEELSFKDKKNLIIKVASLIRRMHATGLNHRD
LYLCHIHIQKNTDINEVDLSLIDLHRAQIRSKVPLRWLVKDLGGFIHSVLQFNLTERDFY
RFFMTYFDCSLELLLQTHQKLLQTILDRAFEMYLKPQVKGISLNLRDKEVNESGFS
>tcag_1096676972691 /cdnaId=1096676972690 /pepId=1096676972691 /offset=0 /ttable=11 /length=267 /full_length=267 /orientation=0
MMATDVFIREDLQPYLPKENIFTFIAEMDGEEFRALESRRTIAVDLGSKRYFVKYHRGTK
TAEILKNLLQFRLPVVSAHNEWRALSRLDALNIKVPQIAAYGRRGLLPQTCESFIVTDDV
GTQENLEDLTRDWQSKPPAFARKLALIREVAAISRRMHSSGICHRDYYICHFMVTGNIEE
DSGKGGSLTLIDLHRALVKRKLGQRWVIKDIGSLYFSAMDIGLTSRDLFRFIRLYSGMSL
KNAMTRKSDFWKLVFERATKLKSRHS*
>tcag_1096697534503 /cdnaId=1096697534502 /pepId=1096697534503 /offset=0 /ttable=11 /length=439 /full_length=439 /orientation=0
KNILQLKIPVVSARREYEALNHLYECDINCPQVKGFATRGLNPANSSSFLITEELYETIS
LEDFFLEGLHKKLTFNQKNKLLKAAASIIREMHLSGLNHRDLYLCHLHINKEIDFNNIQI
YLIDLHRAQIRSKVPHRWIVKDLGGFIHSILQFDLSERDFYRFMMTYYDCTFREFTSNYS
DTTKAILSRAFSMYLKPHLKVFIKNSSLTSEDGIFAKHISNSSRYLARKDVDTKQFLNLF
RDEDLLIKSGEIIKNEKGHLITKTNIQGKNFYIKKYRIKGPLHFFSRLFKKTRAHNSFLS
TYWMNAVGIRTAKPVLLYEGSGILGARDSFFVTEEVRGQRLDDAIGEDLDQLRLIGHIVS
FFKRMEWIKFIHGDAKSSNFFLDGNGLVVFDLDSSRKLHSTYFFNKFIKKDKKRILRSLK
GHRSIYDLLSKRLQGKQY*
>tcag_1096676948201 /cdnaId=1096676948200 /pepId=1096676948201 /offset=0 /ttable=11 /length=227 /full_length=227 /orientation=0
VSPIADSRSRQTDSGGVASGSMSGAVRATMKDDLARDPSESRLEAGRCVMLYDPSLVGNF
AAHWFDADHWMIAGALRGSARGRGSTHFFEWQGRGYALRHYRRGGLMARLSTDRYFDRGP
ERSRPLQEFRVTRRLQQLGLPVAPAVAARYLPSAFTYQGDLITLRIVGAVSLAALLGGSG
DRGSGDPCAATAAAAIDWSAIGATIARFHAVGLHHADLNAHNLCAMR
>tcag_1096681959875 /cdnaId=1096681959874 /pepId=1096681959875 /offset=0 /ttable=11 /length=403 /full_length=403 /orientation=0
GIAFRGTNPAKSSSFLITEELDSTISLEDFFLKRLHEELSFRDKKNLIIRVADLIRRMHA
TGLNHRDLYLCHIHIKNNFDFNNIDLSLIDLHRAQIRTKVPRRWLIKDLGGFVHSVLQFN
LTERDFYRFFMTYFDCSLEDLTGKYQNLIQNILDRAFKMYLKPQIKSISLKDMHSKSDAF
GFSKCLERNRRFLIKKDNEKLKDKILNFLDDEESLINSGEVIKNERGHLIVKLLIENHEY
FFKKYRIKGFFHGFTRLFKSTRAYNSMKATFWFNAAGIKTAKPVVFCEDKGFLGARTSYL
VTESIVGRSLDDVIMAAEDSDKVIASIVAFFKRITWIGYCHGDAKTSNFFIDKNIIAFDL
DSARQGVAHPIFKKSLIRDKKRILESLKGYNTICSKLSKRLS*
>tcag_1096676712727 /cdnaId=1096676712726 /pepId=1096676712727 /offset=0 /ttable=11 /length=167 /full_length=167 /orientation=0
IDALEDKSTIRILFLSQNCYMAYIQQKAVKSHIMLFDAGHFPAPVPKMFTGQYWKTQNAI
TGQATGRGTTYFFQHNKNEYVLRHYRRGGLIGKVLSDQYMYTGIEKSRVWQEFKLLQHMK
NMDLNCPTPIAAMLKKTGLYYQADIISKKISSAKDLHHILLANSLTA
>tcag_1096699283807 /cdnaId=1096699283806 /pepId=1096699283807 /offset=0 /ttable=11 /length=294 /full_length=294 /orientation=0
VNVQVEDNLAILLAQLDPEWDALAELLLVEYLQHNPVALNPDRLARQVRKVRERRLQAYL
GKTIRDCTAFAVRRSWRRFCAVVRAELESIGALLANPDAALAAQPLLKDGGSSTVGRTAV
QGRELVIKRYNIKGIGHWLKRFWRPSRAWHSWLAAHRLQFLGIATPAPLAMIEQRFGPLR
HRAWLITEYCAGVDLLQQLGEDGQQLPEPEIEKALLALFEQLVQARISHGDFKATNLLWF
EGQVWLIDLDAMQAHGNERSWQPAWQRDRQRFIRNWPVGSPLACWLDERLPHC*
>tcag_1096670266681 /cdnaId=1096670266680 /pepId=1096670266681 /offset=0 /ttable=11 /length=222 /full_length=222 /orientation=0
MGVMTEKASPQLITTEFDRWWNSSGIWVEPANKRRGGESGVQLLQQRDLMRPPLYCKRQI
GHTYRTFLHPFGRPTILRELQAYRAFARLGIKTPNVVYCTARQKHGAWQALLVTEALQGF
VSLEQWYAVENSAALTKAALIQLATTLARLHLAGWQHGCCYPKHIFVKSQVNEGGTVTVE
IALLDLEKSRRRLRIKDAARRDLGQLGRHRGNMPETDLLFXX
>tcag_1096690477913 /cdnaId=1096690477912 /pepId=1096690477913 /offset=0 /ttable=11 /length=128 /full_length=128 /orientation=0
MAYIQQKSVKSHIMLFDSGHFPVPVPKMFTGQYWKTQNAITGQATGRGTTYFFKHNKNEY
VLRHYRRGGLIGKVLSDQYMYTGIEKSRAWREFKLLQQMKNMNLNCPTPIAVMLKKTGLY
YQADIIKK
>tcag_1096698254713 /cdnaId=1096698254712 /pepId=1096698254713 /offset=0 /ttable=11 /length=242 /full_length=242 /orientation=0
MIEYVNPLWAKKLSQFHLNGFADFWDTENHWFEDVNHRRDGWSGVITKHIGDETLFIKKQ
HNHNFKTWLHPFKGEPTFKREFDCIQRLQKLNIPTLEVIFFGIRDNDCILVTQSLNKAHR
CLSEVLDQTQQLSDDQIKIIAKLLKQLHHNNIQHTYPIPKHIYLNQDNSSMVLIDLEKMK
YKLFRFQCAARDLYSFLKFTHHFLTRTQTELFFQTYFDDQNSWLKKIIINKIKRKLSRHH
L*
>tcag_1096667197351 /cdnaId=1096667197350 /pepId=1096667197351 /offset=0 /ttable=11 /length=124 /full_length=124 /orientation=0
MSYIQQKSVKSHIMLFNSGHFPAPVPKMFTGQYWKTQNAITGQATGRGTTYFFKHNKNEY
VLRHYRRGGLIGKVLSDQYMYTGIEKSRAWREFKLLQQMKNMDLNCPTPIAAMLKKTGLY
YQAD
>tcag_1096671178159 /cdnaId=1096671178158 /pepId=1096671178159 /offset=0 /ttable=11 /length=132 /full_length=132 /orientation=0
VGDMATIRRDIGAGHHFIFDDTLVSHPNAEMFTPDFWQLQDKITGQAKGRGTTIFIEHEG
QRWVLRHFKRGGLVGKVLSDQYLFIGVERSRPFEEFRLLEYMRAQGLLVPVPVAARIHQR
GLIYRGDLITLS
>tcag_1096668275271 /cdnaId=1096668275270 /pepId=1096668275271 /offset=0 /ttable=11 /length=144 /full_length=144 /orientation=0
ACLCRVRVLDHLRRAGLRVPEPLGAAYWRPAASPFYRNAILIARVEGAQTLAGRLDRADP
AAVAKAIAAMHAAGVWHADLNAYNILFDIDDQVWLIDFDRARLGVVSPGQASKNRLRLRR
SLVKVAGARGAQWWDAMSRCLPP*
>tcag_1096699369307 /cdnaId=1096699369306 /pepId=1096699369307 /offset=0 /ttable=11 /length=178 /full_length=178 /orientation=0
FKTWLHPFKGQPTFKREFDCIQRLQKLNIPTLEVIFFGIRENDCILVTQSLNKEHLCLSE
VLDQTQQLSDDQIKIIAKFLKQLHLNNIQHTYPIPKHIYLNQDNSSMVLIDLEKMKYKLF
RFQCAARDLYSFLKFTHHFLTRTQTELFFQTYFDDQNSWLKKIIINKIKRKLSRHHL*
>tcag_1096682661083 /cdnaId=1096682661082 /pepId=1096682661083 /offset=0 /ttable=11 /length=430 /full_length=430 /orientation=0
VLAKLLVGAKAERHFQRERQGARLLAEQGMITPALLAEGFEAGQGGWLLFDFLVGAESLE
QAWRAVEHEPPLSDLQQMVLGEALGAIAQLHARGLWQDDLHLDNLLRHDGHLFIIDGGGI
QAQTPGQPLARDKVLANLGVFFAQLPAGLEPYIEELLVHYILVNGEHALPLEALLREIAG
VRRWRLRDYLGKLGRDCSLFSARRSLSELRIVRRSEATVLESLLDAPDMALESGRAMKRG
GSASVALIETAGRPLVIKRYNIKGLGHWLRRCWRPSRAWHSWVEGNRLDFLGIATPRPLA
MLERRWLGLRQRSYLITEYSGGEDIIARFQPYLAGSPPEIELLALDQLFAALRRERISHG
DLKGTNLLWNQGRWTLIDLDAAQQHRSEAGFSRAYTRDRARFLRNWPSDSALHRLLAERI
PKDSLEPDA*
>tcag_1096668957837 /cdnaId=1096668957836 /pepId=1096668957837 /offset=0 /ttable=11 /length=127 /full_length=127 /orientation=0
MAYIQQKSVKSHIMLFDSGHFPVPVPKMFTGQYWKTQNAITGQATGRGTTYFFKHDKNEY
VLRHYRRGGLIAKVLSDQYMYTGIEKSRAWREFKLLQQMKNMDLNCPTPIAAMLKRLAYI
TKPISF*
>tcag_1096671845429 /cdnaId=1096671845428 /pepId=1096671845429 /offset=0 /ttable=11 /length=282 /full_length=282 /orientation=0
GVFFAQLPKRLEPFIEELLVHYLLANAEHALPLEALQKQVDKVRNWRQKDYLDKAGRECS
LFSVQRTLSGLQAIRRSEVEAMQPVLEQADTLIDKGHLYKTGGAASVARIEVNGRQLVIK
RYNIKNTAHWFKRFWRPSRAWHSWIEGHRLEFLDIATPRPLAVLEQRVLGLRSRAYLVTE
YVDGPDLTACFAPYVESGDAPEEQVYALVHVMQQLIRERISHGDFKGHNLFWHNGQWSLI
DLDAMCQHATQLSFAPAYARDRARLLRNWPNGSALHQRLDRL
>tcag_1096669151229 /cdnaId=1096669151228 /pepId=1096669151229 /offset=0 /ttable=11 /length=228 /full_length=228 /orientation=0
VAGIRAALRVAPTLHAWAATAPGAQAFVGRGTAWGATLPCGATPVVVRRSRHGGLLGSLQ
GERFLSPGRAPDELDIALRLQQAGVRTPDVVAYALYPAGPALCRIDVVTRRLPAGADLPE
RWRTADGAAREGILTAVALLLRDLQAAGAWHADLNAKNVYLVDEGRRWQAWALDVDRVVF
GRPDDRAIGARNLGRLVRSLRKRRARHGLAVDEAAIARLTALARDRS*
>tcag_1096697217217 /cdnaId=1096697217216 /pepId=1096697217217 /offset=0 /ttable=11 /length=248 /full_length=248 /orientation=0
IIIFDHMIKTKFGSIVSHKFNNQYICYDSSIQPILKDRILASLDSDEFRLSNTSNFLDLN
NGLIKKHFCRKGAMHFLNDNYFFYGLKNTRPIREQKNYMDFMNIVKNSKNEWVINKLELC
MPIFSYVKRSNLFYKGDIILSKISGETLDKTLLKRLKLNIEEEIGLCFRFLFNNGIYNFD
MNLKNIIYNQESDKLSFIDFDKVTINSHKINSQNYSSRVTDKFRDSLKKYDLFAKFDWDK
FIRSVYG*
>tcag_1096683616237 /cdnaId=1096683616236 /pepId=1096683616237 /offset=0 /ttable=11 /length=245 /full_length=245 /orientation=0
IIFFVHMIKTKYSSIVSHKYNNQYICYDSSVQPILQDRIQSCFTSDEFRLNNRSNFLDLN
NGLIKKHFWRKGGMSVFNDSYLFLGLSSTRPIRELMNYIDFTYILTNLNDTRIIDTFEFC
TPVFSYIERKGIFYSGDIILTKIEGVTLDQYISDNNIGPKFYSDLAFCFKTLFDIGIFNT
DMNLKNIIFNSETQKISFIDFDKLIINPSKKGDTKIISEVLSKFKKSLIKFDLNDKFDWD
EFVN*
>tcag_1096682799891 /cdnaId=1096682799890 /pepId=1096682799891 /offset=0 /ttable=11 /length=111 /full_length=111 /orientation=0
MAYIQQKAVKSHIMLFDAGHFPEPVPKMFTGQYWKAQNAITGQATGRGTTYFFQHNKNEY
VLRHYRRGGLIGKVLSDQYMYTGIEKSRAWQEFKLLQHMKNMDLNCPTPMQ
>tcag_1096672007207 /cdnaId=1096672007206 /pepId=1096672007207 /offset=0 /ttable=11 /length=144 /full_length=144 /orientation=0
IKRYNIKSFAHWLKRFWRPSRAWHSWREGNRLAFLGFATPKPLAVLEKRFLWLRSRAYLV
TEYLPGPDIIERFAPYVESGEAPESELQALDQLFADLIRERISHGDFKGHNLFWSDGHWA
MIDLDAMCQHSSAASFAPAYAKXX
>tcag_1096680370655 /cdnaId=1096680370654 /pepId=1096680370655 /offset=0 /ttable=11 /length=244 /full_length=244 /orientation=0
IIFFDHMIKTKFGSIVTHKFNNQYICYDSSIQPILKNRILASLDSDEFRLSNSSNFLDLN
NGLIKKHFFRKGAMFFLDDKYFYYGLKHTRPMREYINHMDFIKIVQSSKNEWIINKLELC
TPIFSYVVKNTFFYKGDIILSKINGETLDLILKKKERFYLEEQLGLCFKFLFDNGIYNFD
MNLKNIIFNYESNKISFIDFDKVMINTAKRNSKQYSSRVISKFRDSLIKYDLLTSFVWEN
FLRA
>tcag_1096673893253 /cdnaId=1096673893252 /pepId=1096673893253 /offset=0 /ttable=11 /length=127 /full_length=127 /orientation=0
MYKDKVLTEIVQNTERGSIIFDNTIFEEVSQELFSPSSWLHSKKSSNEIGGRGNVYFLND
GDRKYVLRHYFRGGLVSKFSYDSYLWLGENKTRSFREWRLLKFLYDKNLPVPRPAAANYQ
KNNYLYK
>tcag_1096699023675 /cdnaId=1096699023674 /pepId=1096699023675 /offset=0 /ttable=11 /length=201 /full_length=201 /orientation=0
VFSYLNDENLLINEGEVIKNEEGHLVVRVIKGERIFYIKKYRIKNILHWITRLFKKTRAY
NSCISTLWLNAAGIKTAKVLLLFEGKGTFGARESFLVTEEIDGERLDDFLEKNLDHDLSS
NIEAFFKRMKWIQFTHGDAKSSNFFFNDKGLVTFDLDSSTKRYSKFSYKRAIHKDKKRIL
RSLKNYGHLYSKLQKSLKGS*
>tcag_1096679202853 /cdnaId=1096679202852 /pepId=1096679202853 /offset=0 /ttable=11 /length=210 /full_length=210 /orientation=0
IIFFDHMIKTKFGSIVTHKFNNQYICYDSSIQPILKDRILASLDSDEFRLSNTSNFLDLN
NGLIKKHFYRKGAMFFLDDKYLYYGLKHTRPIKEYINHMDFIKIIQSSKNEWIINKLELC
TPIFSYVVKNSFSYSGDIILSKVNGETLDLILKKKEKYYLEEQLGLCFKFLFNNGIYNFD
MNLKNIIFNYESNKISFIDFDKVMINTAKR
>tcag_1096672794215 /cdnaId=1096672794214 /pepId=1096672794215 /offset=0 /ttable=11 /length=117 /full_length=117 /orientation=0
MKNLYFLDKKLSHIFNEFDSFERLKDMEGEIFRKYERRITKRFQINEKNYFIKFHGPVGW
KEILKNIFQIKTPVIGAQREYEALNHLANRGIQCPEIKGFGKKGLNPANSSSFLIXX
>tcag_1096667724065 /cdnaId=1096667724064 /pepId=1096667724065 /offset=0 /ttable=11 /length=96 /full_length=96 /orientation=0
MNAQIQLIKTAQGHMAVCQNTPTDIDPAWFSVDFWRAKNAVVGSSKGRYTTWFVAFEHSH
WVLRHYWRGGLMEKFSKDAYVYTGLENTRAMGELRX
>tcag_1096688636779 /cdnaId=1096688636778 /pepId=1096688636779 /offset=0 /ttable=11 /length=162 /full_length=162 /orientation=0
LKGALHRLKRAIGPSRARRSWVNAWRMEFLGIPSVKPVAMIEEKVGPFRGRAYFVSEYVA
GTDALATIKTSRDPNDQMAAISSLLQDLSDSRVSHGDMKATNFMMSERGPVLLDLDAMKE
HHDVISFRRAFRRDLKRFMENWRDLPELANQFRGLLADLDA*
>tcag_1096666691705 /cdnaId=1096666691704 /pepId=1096666691705 /offset=0 /ttable=11 /length=270 /full_length=270 /orientation=0
FAHFLAQFPVAQDAQSSKLFDLYSQHIPKTSEVDAVEFAQMIRKARRRRLNAYERKLTRS
TTAHRCEQGGSFFYVYDRTIHSPELDRFISDPDAFIEGQPLLKDGNSSTVALIEIDKKNY
VLKRYNIKSFWHGLSRACRPSRAYHSWRNASILEMLGVPTAHPLLFLEERVFWIFRRRAY
FLCEYIEGSDLDTAWKKQELETNEKETVALFRDLFRIFADYRISHGDMKATNFLVKEKIL
HVLDLDAMVRHRTDAKFKEKFSKDLQRFRK
>tcag_1096683616671 /cdnaId=1096683616670 /pepId=1096683616671 /offset=0 /ttable=11 /length=137 /full_length=137 /orientation=0
LICSFGKIYRHRTMSNLLIQDNENIIIYADDLIKDINKDFFEANKWLQIQGTNVIGSGRG
ETIFFSHQNLKCVLKHYHRGGILGRYIKDHYFWTGINGSRSIREFKRLNELFAMGLSVPS
PLELESKDQASHTLPI*
>tcag_1096683734971 /cdnaId=1096683734970 /pepId=1096683734971 /offset=0 /ttable=11 /length=237 /full_length=237 /orientation=0
QVEPFKIVSTSPFPESSLFSKDQDKSGRWLFDKEIPLNSFMEFIKDEDLLISEGKVIKDE
EGHLVVEIEIQGTNYFFKKYRIKNLTHGLSRVFKQTRAYNSWVAYNWMTAVGIKTSEPVL
IYIEKGFFGKRNSFLVTRAIAGQRLDEAISSNVDSEVIVSGIVAFFKKLSWINFSHGDAK
SSNFFISKKSIIALDLDTAGKQGFSSIKKNISKDKKRMLKSLANQPSLHQRVSKRI*
>tcag_1096689623011 /cdnaId=1096689623010 /pepId=1096689623011 /offset=0 /ttable=11 /length=258 /full_length=258 /orientation=0
LDNLLRHDGSLYLIDGGGVCAETPGQPLSRARVLENLGVFFAQLPAELDPCLEELLIHYL
LANGEHALPLEMLQAEVAKVRRWRLRDYLRKAARECSLFTARIGAFGLRVLRREAEPALQ
PLLAELDARIEGGHIYKTGGAATVARVDVDGRPLVVKRYNVKNLLHWFKRFWRPSRAWHS
WREGNRLQLLGIVTPTPLAVIERRWCWLRGRAYLITDYCGGQDIIARFEAYQQATPPEIE
LLALDRLFAAMLRERISH
>tcag_1096678350155 /cdnaId=1096678350154 /pepId=1096678350155 /offset=0 /ttable=11 /length=520 /full_length=520 /orientation=0
QPLKEALRDKALWVGSLARARKLYLKHHQKIPVKIGKLLQESSFMSIKGLKDSGRKIDLP
FSMILLDHNEAKMMIRVTEVLRVLPRKRLVLKGFFRKDPVILKIFFGQSSERRFAREIKG
LDAIKRSGVASPKILRIGLSPSDSGKVIVFQMVKAALSLKAAIESAKSLRERTDLFMRMT
EIFATLHNLGLDQSDPHPENFLVSDGKIFAIDGQQISIQDKGYLDISSSLKSLAVFFSHI
KQINKSEIIESTKHYLSRRDKKFKDSHSKMILISQTFRQKNVRKHLTKCPRLSEISVERG
FFRFTSIKRTHKTPTMLQLINNLDFEIDRGIKLKEGNTNTVSLISTSMGPLVVKRYNMKS
VSHRISRLFRRTRASRSWGYGHLLNSLGIRTPHPIALIEERFGFLRGKAYLITEYSPGYP
AERLIEKKEFGNEPLLIANLIKALFDNQLVHGDLKSQNFLIEDDGAFILDLDSIFEVRNT
KIHRMHIRKEIARFFRNWENHPELRVIFQSHLKSMDLLD*
>tcag_1096682853753 /cdnaId=1096682853752 /pepId=1096682853753 /offset=0 /ttable=11 /length=338 /full_length=338 /orientation=0
SPRSLSRALPHRCRRCPLPHRSSSSPAAPARAEALAQQGPRRPRLLRARGGPPPCTRRTA
LPAGLWPGAAAPHARREPAPVAGRRAAGPAHAAPRGARMSLSGRAWRAAGAVDPRRFEDL
QAGALRGWLDRGLAPAVADGLRRDPDGLLAAGTVLKDGPAATVVALEGGALVLKRFRFPD
PLRALRRAPRRSRALLAFRAGLRLGALGLGVAPPLAVIERRRLGLGSASWLLSAGLPGRD
AGALLADASLDAAARTRLVDALVEVVARLQRERIAHGDLKATNFLVDGDAVRLLDLHAVT
RVRRPTDARLRRDRRRFLRNLEPWPALLDRARARLDP*
>tcag_1096675065003 /cdnaId=1096675065002 /pepId=1096675065003 /offset=0 /ttable=11 /length=108 /full_length=108 /orientation=0
IHCRLHRKRILMDQVKFLNDDLKHFFTDKPFDVADNLDGDIFRQHENRVTKRFELEQNNY
FIKTHGPIGWKEILKNLIQFKTPVVGAKREYQALNHLSKNGVKCPEVR
>tcag_1096687936029 /cdnaId=1096687936028 /pepId=1096687936029 /offset=0 /ttable=11 /length=204 /full_length=204 /orientation=0
EIPLNSFMEFIKDEDFLISEGKVIKDEEGHLVVEIEIQGTNYFFKKYRIKNLTHGLSRVF
KKTRAYNSWVAYNWMTAVGIQTSEPVLIFIQKGFFGKRNSFLVTKAIAGQRLDEAISNNV
NSELIVSGIVAFFKKLSWINFSHGDAKSSNFFIFKKSIIALDLDTAGKQGFSSIKKNISK
DKKRMLKSLANQPLLHQRVSKRI*
>tcag_1096678052169 /cdnaId=1096678052168 /pepId=1096678052169 /offset=0 /ttable=11 /length=245 /full_length=245 /orientation=0
RISNYEKKLFRSTTAHRSIRSFSKFVVYAREIYSSSLESFVSDPNSYIKKESLMKDGNST
TVAQFNLNGKICVIKRYNLNSLWQKVKYLFKTSRAAKCWRNSLMLRMIGVETPRPFIIIE
ERLFGLLRQKAYFVCEKIEAPNLLESLNGDQFNSSELGQIITKFRNLFQIMIDYKISHGD
MKASNFIYHNGQLIVLDLDGMKRHPSNRAFKKAIRKDFKRFIKNWQNSEYEEGFKSLINE
FDCV*
>tcag_1096679790721 /cdnaId=1096679790720 /pepId=1096679790721 /offset=0 /ttable=11 /length=87 /full_length=87 /orientation=0
MAYIQQKSVKPHIMLFDSGHFPAPFPKMFTGQYWKTQNAITGQATGRGTTYFFKHNKNEY
VLRHYRRGGLIGKVLSDQYMFTGMKNH
>tcag_1096680543731 /cdnaId=1096680543730 /pepId=1096680543731 /offset=0 /ttable=11 /length=279 /full_length=279 /orientation=0
YRFFMTYFDCSLEVLLQTHQKLLQTILGRAFEMYLKPQVKGISLNVRDKEVNESEFSKYI
EDKRRFVIRKDKELFKDQILKFLDDEESLINSGEVIKNERGHLVVRLKLKDQDFYFKKYR
IKNIYHGFTRVLKPTRANNSMRATFWFNAVGIKTATPILFCEDKGFLGARASYLVTESIV
GKSLDDALMIEDDHVRVISSIDAFFKRISWIGYCHGDAKTSNFFMDKSLIAFDLDSSCQS
FMHPFQRKTLLRDKKRILKSLKGYNAIYSKLSKRFHRS*
>tcag_1096688026173 /cdnaId=1096688026172 /pepId=1096688026173 /offset=0 /ttable=11 /length=321 /full_length=321 /orientation=0
NFNDLKIYVIDLHRAQIRKNVPERWLVKDLGGFLHSTMDFGLTERDYFRFFKTYFNCSLE
SLSSKHTLLLKKIFKRAFIMHLKPKIKPFKYSASINFSEGSNYHKVQDDTGRWLYKKSDP
VKKIMCLIKDEDLLIKEGMIIKDEEGHLIVKVKIDEQNYFFKKYRIKNAIHGFSRLFKKT
RAYNSWIAFNWLTAVGLHAAEPALIFIGNGFLGNRHSFLVTKEIKGQRLDDALLDSANFD
TITSGISVFFKRLRWINFKHGDAKTSNFFISGKNIIALDLDTAGYENFFSRFNGVSRDKK
RLLKSIANYPNFIKIIQTNLE
>tcag_1096672826161 /cdnaId=1096672826160 /pepId=1096672826161 /offset=0 /ttable=11 /length=96 /full_length=96 /orientation=0
RLSVIDLHRAQVRSATPRRWRDKDLAALYFSALDIGLTRRDKLRFLKSYFAAAGNERPLR
QILREELALLLWLQRKADRLLVRYARKYAPGANHE*
>tcag_1096672794213 /cdnaId=1096672794212 /pepId=1096672794213 /offset=0 /ttable=11 /length=243 /full_length=243 /orientation=0
MYLAPALRNLSENTSTSNEDRYAQYQKNSRRCFIDKNFDFAEISEYLFDENLLIGAGEVI
KNEKGHLIVKVKKEEKIFYIKKYRIKNLLHGISRLFKRTRAYNSCLSTLWLNAAGIKTAR
IMLLLEKKGFLGSRESFLVTEGIKGERLDRVLESNTDLDISANIMAFFKRMNWIRFSHGD
AKTSNFFLNEKGLITFDLDSSKRRFFKFSYEKAISKDKRRILKSIKNHGRLHMKLSKRIL
GN*
>tcag_1096677097213 /cdnaId=1096677097212 /pepId=1096677097213 /offset=0 /ttable=11 /length=486 /full_length=486 /orientation=0
LKTYTSSELTQLGRQIVTPFLIEIYNDGCLDQIKINEILRIIPRKRLVATADWQRTTVVV
KLFFAPLRWKRNLSKDISGINLLRKSGLRAPAILHEGELADKKGAALILELVEDGKTVGE
YFKEAESASERQLWFSRTIRAIAVCHRNGLWQSDLHMDNFLQSENHIYYLDGGGIRALED
SSSNDVIYRNIALFLAQFKVENDTNIGTLLKEYCLENKKINNLNKNLIADKVREARILRI
SNYEKKLFRSTTAHRYIRSISKFVVHARDIYSSSFENFVGDPNGYIKKESLMKDGNSTTV
AEFNFDGEVCVIKRYNLKSPWQKMKYLFKPSRAAKCWRNSLMLRMLGVETPRPYMIMEER
LFGLLRKKAYFVCEKIEAPNLMEYLEGKQLNDSELTQIIAKFRNLFQIMIDYKISHGDMK
ASNFIFHNEKLFVLDLDGMKRHQSNRYFKKAIMKDFNRFMKNWRNNEYEEEFKSMIDELE
ILINS*
>tcag_1096682853771 /cdnaId=1096682853770 /pepId=1096682853771 /offset=0 /ttable=11 /length=100 /full_length=100 /orientation=0
DHRDLYLVHFPIGADGALCLIDLHRARQHRRVPRRWRSKDLAALVFSARAAGRLRARDEL
RFLRAYGRGPLRRTLAGNRRLWRDVERRARRMQRRGARG*
>tcag_1096701825005 /cdnaId=1096701825004 /pepId=1096701825005 /offset=0 /ttable=11 /length=76 /full_length=76 /orientation=0
LDQNCCMAYTQQKAVKSHIMLFDADHFPVLVPKMFTGQYWKTQNAITGQATGRGTTYFFQ
HNKNEYVLRHYRRGGL
>tcag_1096687964149 /cdnaId=1096687964148 /pepId=1096687964149 /offset=0 /ttable=11 /length=133 /full_length=133 /orientation=0
MIEYVNPLWARKLNQFHLKGFADFWDTENHWFEDVNQRREGWSGVITKHIGDETLFIKKQ
HNHNFKTWLHPFKGEPTFKREFDCIQRLQKLNIPTLEVIFFGIRENDCILVTKSLNKEHR
CLSEVLDQTQKLS
>tcag_1096691106803 /cdnaId=1096691106802 /pepId=1096691106803 /offset=0 /ttable=11 /length=226 /full_length=226 /orientation=0
LTGTPHASSATSAADFAQLRDDVESWQYQTLRGGLVSRYASPLLENLLAHPDAIFEQPGA
QIIKQDVKTTLATTSFGGARYVIKRYNCKSPLHRLRLAFSTSRAEHSFWAAQQFTRIGIV
TTLPVAWVQETSWGLRGRSWFVYEHTDDAIRADDLSDESDPEQSDQMLGTMVRNLVRMRE
HGFSHGDMKPPNYLITASRVVMIDLDGVRQHKHAGACQQALARDVA
>tcag_1096671940259 /cdnaId=1096671940258 /pepId=1096671940259 /offset=0 /ttable=11 /length=68 /full_length=68 /orientation=0
MAYIQQKSVKSHIMLFDAGHFPAPVPKMFTGQYWKTQNAITGQATGRGTTYFFQHNKNEY
VLRHYRRG
>tcag_1096698158621 /cdnaId=1096698158620 /pepId=1096698158621 /offset=0 /ttable=11 /length=468 /full_length=468 /orientation=0
LGAAEADRARAERLRVRRGARLAAGPLPRRHRPTQSREGRVRLARGRRGARQDRRGGSRG
GRRAGRRRRRSRRGRRPHLRGRERCPPSRRRAGERPASGGHQVPPAFRHRRRAGPRAGYR
PRHQRTRGARRPLGRGEGPARPVRQHIARPTHHPDVADLPVAVRLADWDLPGIHRVLGVH
RHEVKLVELGDVSYVVKELPDELADREYRLLRELAEGGLPTVEVVATVTGRSEDGFPVDG
LLITRHLDYSLPYRSLLSGRGLSIPFLGDRMLDALVGLLVRLHLAGFFWGDCSLSNTLFR
RDAGTLSAYIIDVETGERHERLTDGQRSLDLMIATDNVAGGLLDLQEAGRLAAAIDPFTV
AQTIEDRYARLWSELTGAEEFDPTGPADTHLRLRRRLDRLHGLGFDVEELDVVSSDGDPS
IRIVPRVVEHGFHAERLKGLTGLVTEENQARRMLDDIREYTTELQSST
>tcag_1096691102269 /cdnaId=1096691102268 /pepId=1096691102269 /offset=0 /ttable=11 /length=66 /full_length=66 /orientation=0
GLEHRALAELAAAGLPTPEAVAWGWCGRDPLRRRSFLVMREIEHDETLHDRWRRPDLDGP
ERRRLL
>tcag_1096698078535 /cdnaId=1096698078534 /pepId=1096698078535 /offset=0 /ttable=11 /length=279 /full_length=279 /orientation=0
IRENMGMSGLRIKGLGEEIATLANLPWDKPLESWPEDELLTSMRGISRHVVRLIRSNPKK
SNSEIFAVKETVSEFANREYTLLRDLNQRTAPCVEPVAVIEGRVDSDGNELPAALVTKYL
PYSLPYRVILSGSVTPAEILNMANALALLLVRMHLLGFWWGDCSLSNTLFRRDANDFAAY
LVDAETGEFQKSLSDGQREHDLELAHFNVAAELEDLASAGVLSKDINPVRASDGVIRRYR
RLWKMLKEPQILDASDRQAVERAMRSLQDLGFAVEEVEV
>tcag_1096697733817 /cdnaId=1096697733816 /pepId=1096697733817 /offset=0 /ttable=11 /length=416 /full_length=416 /orientation=0
IRENKPMSGLRIKGLGEEIATLANLPWDKPLEGWPEDEVLTSMRGISRHVVRLIRSNPSK
SNSQIFAVKETVPEFANREYSLLRDLNQKTAPCVEPVAVIEGRVDGDGNELPAALVTKYL
PYSLPYRVILSGSVTPTEILNMANALALLLVRLHLLGFWWGDCSLSNTLFRRDANDFAAY
LVDAETGEFQRSLSDGQREHDLELAHFNVAAELEDLAAAGVLSKDINPVRASDGVIKRYR
RLWKMLKEPQILDSSDRQAVERAMRSLQDLGFAVEEVEVTTTGDKGSIRFQPKLVAARYH
ANRLEELMGLKAEELQAKRLLASYDRYKAREFAPATPHAVVVKQWLSDVFKRVVNQVPEE
LKGRVEQAQLFHEVLENRWYLGEKLGRDVGLDFATADYIEKVLPYRMDSGVVIKK*
>tcag_1096679778245 /cdnaId=1096679778244 /pepId=1096679778245 /offset=0 /ttable=11 /length=375 /full_length=375 /orientation=0
DKSLEGWHEDEVLTGMRGISRHVVRLIRSNPSKSNSQIFAVKETVPEFANREYSILRDLN
QKTAPCVEPVAVIEGRVDTDGNELPAALVTKYLPYSLPYRVILSGSVTPTEILNMANALA
LLLVRLHLLGFWWGDCSLSNTLFRRDANDFAAYLVDAETGEFQRTLSDGQREHDLELAHF
NVAAELEDLAAAGVLSNDINPVRASDGVIKRYRRLWKMLKEPQILDSSDRQAVERAMRSL
QDLGFAVEEVEVTTTGEKGSIRFQPKLVAARYHANRLEELMGLKAEELQAKRLLASYDRY
KAREFPSATPHAVVVKQWLTDVFKRVVNQVPEELKGRVEPAQLFHEVLENRWYLGEKLGR
DVGLDFATADYIEKV
>tcag_1096691630475 /cdnaId=1096691630474 /pepId=1096691630475 /offset=0 /ttable=11 /length=278 /full_length=278 /orientation=0
LRRGRRAALKIVAEKDLSDVETELRMHKRMASANPGHPPLAPQPDPAIYKASRKLGGRYI
AGYVMEQIDGTLERLFLQQRPRGEMKRIIEGLADMVHRVSELGLVHGDMHLDNVSISNKK
LGLIDFGWTRPGVYTAYDAIQLIRGGSLAVCESLEKCAEEQGDYTWACDNAPRLLRRLEV
LLNTFIKRGFAHKLGSWERDKKNITEITRRVQTPKVYKLAETALRRARRGLGSLGGATGN
YNADKKLAGRAATVFGDLFDSLDDLFGKMQEVYEAYY*
>tcag_1096686502327 /cdnaId=1096686502326 /pepId=1096686502327 /offset=0 /ttable=11 /length=416 /full_length=416 /orientation=0
IRENKPMSGLRIKGLGEEIATLANLPWDKPLEGWPEDEVLTGMRGISRHVVRLIRSNPSK
SNSQIFAVKETVSEFANREYSLLRDLNQKTAPCVEPVAVIEGRVDSSGNDLPAALVTKYL
PYSLPYRVIFSGAVTPTEILNMANALALLLVRLHLLGFWWGDCSLSNTLFRRDANDFAAY
LVDAETGEFQRSLSDGQREHDLELAHFNVAAELEDLAAAGVLSKDINPVRASDGVIKRYR
RLWKMLKEPQILDASDRQAVERAMRSLQDLGFAVEEVEVTTTGDKGSIKFQPKLVAARYH
ANRLEELMGLKAEELQAKRLLASYDRYKAREFAPATPHAVVVKQWLADVFKRVVDQVPEN
LKGRVEPAQLFHEVLENRWYLGEKLGRDVGLDFATADYIEKVLPYRMDSEVVIKK*
>tcag_1096676427759 /cdnaId=1096676427758 /pepId=1096676427759 /offset=0 /ttable=11 /length=267 /full_length=267 /orientation=0
LRENWSMSLRIKGLGEVIATLSQLPWDQPLEEWPEDEVLTQMRGISRHVVRLIRSNPKKP
NSEVFAVKETVPEFANREYELLRELNNRNAPSVEPVAVVEGRQDANGNELPAAFVTKYLP
YSLPYRVILSGETTPADIYNMANALALLLVRMHLLGFWWGDCSLSNTLFRRDADNFAAYL
VDAETGEFHKNLSDGQREHDLELVHFNVAAELEDLAQAGVLQADMNPIRAAEGVIKRYRR
LWQMLKEPQFLDPQDRHAVERAMRSLQ
>tcag_1096697828079 /cdnaId=1096697828078 /pepId=1096697828079 /offset=0 /ttable=11 /length=414 /full_length=414 /orientation=0
LRENWSMSLRIKGLGEVIATLSQFPWDQPLEEWPEDEVLTQMRGISRHVVRLIRSNPKKP
NSEVFAVKETVPEFANREYELLRELNNRNAPSVEPVAVVEGRQDANGNELPAAFVTKYLP
YSLPYRVILSGETTPADIYNMANALALLLVRMHLLGFWWGDCSLSNTLFRRDADNFAAYL
VDAETGEFHKNLSDGQREHDLELVHFNVAAELEDLAQAGVLQADMNPIRAAEGVIKRYRR
LWQMLKEPQFLDPQDRHAVERAMRSLQDLGFAVEEVEVSTVGDKGMLKFQPKLVAARYHS
NRLLELTGLQAEELQAKRLLASYERYRAREFPPATPHSVVVKQWLSDVFRRVVNQVPDNL
RGRVEPPQLFHEVLENRWYLSEKLGRDVGLDFATQDYIEKVLPYRMDAGVLVQ*
>tcag_1096682197797 /cdnaId=1096682197796 /pepId=1096682197797 /offset=0 /ttable=11 /length=416 /full_length=416 /orientation=0
IRENKPMSGLRIKGLGEEIATLANLPWDKPLEGWPEDEVLTGMRGISRHVVRLIRSNPAK
SNSQIFAVKETVPEFANREYSILRDLNQKTAPCVEPVAVIEGRVDADGNELPAALVTKYL
PYSLPYRVILSGAVTPTEILNMANALALLLVRLHLLGFWWGDCSLSNTLFRRDANDFAAY
LVDAETGEFQRSLSDGQREHDLELAHFNVAAELEDLAAAGVLSKDINPVRASDGVIKRYR
RLWKMLKEPQILDSSDRQAVERAMRSLQDLGFAVEEVEVTTTGDKGSIRFQPKLVAARYH
ANRLEELMGLKAEELQAKRLLASYDRYKAREFAPATPHAVVVKQWLADVFRRVVNQVPEE
LKGRVEPAQLFHEVLENRWYLGEKLGRDVGLDFATADYIEKVLPYRMDSGVVIKK*
>tcag_1096684855751 /cdnaId=1096684855750 /pepId=1096684855751 /offset=0 /ttable=11 /length=170 /full_length=170 /orientation=0
VENQELLRKISNELESSRSIADFSGNQGRLFTIDIDQKTYLIKSANIDNWWSKSINKWSI
KHEYRVYKKLKGLNGIPKCYGLTDRGELVLEYIDGGSYRDKQFELDGNHYFFDALLELIT
SMHNLGVTHGDLKRKDNLIVDQNLKPYLIDFGTAVIHDDQSGTFKKIGF*
>tcag_1096689763697 /cdnaId=1096689763696 /pepId=1096689763697 /offset=0 /ttable=11 /length=151 /full_length=151 /orientation=0
MNTYTSENFHFVEEIFPNGFALRDFEEDFFQNQNILNDDRNIIKVMKLGEVETVVKSFKT
PNLFQAIIYKFFRKSKAKRSFENSKLLKSRGVNVPEPLGYIEVFDRYRLRQCYFISSKLN
FNFTLDAATDKKIDSYKDILSDFIHFTYDLH
>tcag_1096676366047 /cdnaId=1096676366046 /pepId=1096676366047 /offset=0 /ttable=11 /length=307 /full_length=307 /orientation=0
IPKSVGATLALGLPLMRSDIAMSPILKRYPCLMALRITGLGEEIAAVTGLPWHINLEEWP
EDPTLAKKRGISRHVVRLVRSTDDPDSEVYAVKETVSEFANREYKALRELAQLGAPSVQS
IAVIEGRTNEANEELPCALVTRFLPYSLPYRILLSGKDVTSNDITMMANALALLLVQLHL
LGFWWGDCSLSNTLFRRDAEAFAAYLVDAETGEFQKSLSDGQREHDLEIAHFNVAAELED
LALSGVLYPGIDPIRASEAVIKRYHRIWKALKERQVLDPKDRHAVERAMRQLHNLGFAVD
EVSVSLD
>tcag_1096682948517 /cdnaId=1096682948516 /pepId=1096682948517 /offset=0 /ttable=11 /length=419 /full_length=419 /orientation=0
ITQIRENGPMSGLRIKGLGEEIATLANLPWDEPLENWPEDEVLTSMRGISRHIVRLIRSD
PKKNNSEIFAIKETVPEFANREYTILRDLNQRAAPCVEPVAVIEGRVDKAGNELPAALVT
KYLPYSLPYRVILSGVVSPTEILNMANALALLLVRMHLLGFWWGDCSLSNTLFRRDANDF
AAYLVDAETGEFHKVLSDGQREHDLELAHFNVAAELEDLAVAGVLSKEINPVRASDGVIR
RYRRLWKMLKEPQILDAADRQAVERAMRSLQDLGFAVEEVEVTTAGDKGSIRFQPKLVAA
RYHANRLEELMGLQAEELQAKRLLASYDRYKAREFPPSTPHAIVVKQWLSDVFKRVVNQV
PDNLKGRVEPAQLFHEVLENRWYLGEKLGRDVGLDFATQDYIEKVLPYRMDSGVIIGR*
>tcag_1096695322715 /cdnaId=1096695322714 /pepId=1096695322715 /offset=0 /ttable=11 /length=399 /full_length=399 /orientation=0
MLILKKILIKLFWILLNFLLVPIGYFNLLVVAKNLKLKKIRVFNFFNLDDGNLNFIGIYD
DREVFIKIDMFGKNLINEFDAYKFLNKHELTFSLPKVVFFKKNILITDFLRGAQTLDTYL
KQNPHKYNMLVDEINMIVNNLNGLKFNHNDFLLKNILIFKESIYLIDFYFSNYTGSYSLF
NQEKKIAYGHINSLHGDIKTFFEDLHAHNLYRVNYSYKLSQIISIIVVFKPDLEKLKDIL
RLHSSTFSNCVVVNNSPEINLGDLPKNIHMISCESNVGLASALNQGITYAKKMGFKMCAL
FDQDSSFNTSFVEAMIKRINLYKSKNKVAVFSPVFFNNVTNSFGYNIFYRYLFLIRLKPN
QKKINLEPDYVITSGSFIPIEAINDVGLMLDKLFIDFID
>tcag_1096690194017 /cdnaId=1096690194016 /pepId=1096690194017 /offset=0 /ttable=11 /length=235 /full_length=235 /orientation=0
MWPCRHFILSNIFYLILIMNKGGTQSNCSVQVKKNEIIKIYKPHAHKAFVNELYVYLLAK
EKKIPFIPKLLSYDLEKRVLVIKNVGESLYEYCKENDCDYTNFFPRIKKIYEKLIDYGLY
HNDMRWKNILYDSSKNKFYLIDFEFTSPKYEDKDDQKIVEKMKDYKGGKKNLTKRNKNNF
DKYIGKIAQLKLPKNNRIGWFWIVKKKENGKYIIRSPKIGVLIKDLDKLRDKDFG
>tcag_1096681815295 /cdnaId=1096681815294 /pepId=1096681815295 /offset=0 /ttable=11 /length=438 /full_length=438 /orientation=0
MPSSLSITAATAEPALLDLPWHLPLEAWPQETIAALPKGLSRHTVRFAHLGDHVIAIKET
LLDLAKREYEVLKKLEKLDVPCVEPFAIISNRKDEVGNELPAVLITRHLKFSLPYRAMWS
QGLRDQTANRLVDALALLLVRLHLAGFFWGDVSLSNTLFRRDAGRFAAYLVDAETGQLFE
GRLSNGQRENDLEIARVNIAGELMDLLASGKAQEIDPNSVSQRIVDKYHELWKELTATEV
FDETERWRISKRVKRLNELGFDIEELSIVKDDEGHTVKIQPKVVDAGHHARRLLLLTGLD
VEENQARRLLNDIDQYKLANARPGADEEVMAHEWLSNVYEPVIGSIPSEFTGRLEPAELF
HEVLEHRWYVSEDKGTDVPLVEAVRSYVSDVLSKRRDEATYLGTTTLTEDLNLIEPVPTG
LIVVADDDEEGDWRDKV*
>tcag_1096667992329 /cdnaId=1096667992328 /pepId=1096667992329 /offset=0 /ttable=11 /length=248 /full_length=248 /orientation=0
MQITNIVKRVLHNHFGVEFTESEGAEGPNTFSHYDPYPHIFRVHSEREYLLKCSTDPQYD
ELIKYEYAMYQELYSLPEFDKYSKYFLEGVEGGHEGVEGGHEGVNFILFPYIESTTLEEY
LRTKPSPSAVCTILKKLQNALVFLLQNNICHGDLHAGNVLIHGDLVKIIDFDKAGSCDEE
MYTLTAKIGNRKALRQNVNFIGTPGHTTGFFVLCRDIFTRLGIESPIDSIISTYLATSNI
DQAYDSIS
>tcag_1096675905873 /cdnaId=1096675905872 /pepId=1096675905873 /offset=0 /ttable=11 /length=358 /full_length=358 /orientation=0
MPSSLSITAATAEPALLDLPWHLPLEAWPQETIAALPKGLSRHTVRFAHLGDHVIAIKET
LLDLAKREYEVLKKLEKLDVPCVEPFAIISNRKDEAGNELPAVLITRHLKFSLPYRAMWS
QGLRDQTANRLVDALALLLVRLHLAGFFWGDVSLSNTLFRRDAGRFAAYLVDAETGQLFE
GRLSNGQRENDLEIARVNIAGELMDLLASGKAQDLDPNSVSQRIVDKYHELWKELTATEV
FDEAERWRISKRVKRLNELGFDIEELSIVKDDEGHTVKIQPKVVDAGHHARRLLLLTGLD
VEENQARRLLNDIDQYKLANARPGADEEVMAHEWLSNVYEPVIGSIPSEFTGRLEPAE
>tcag_1096682793431 /cdnaId=1096682793430 /pepId=1096682793431 /offset=0 /ttable=11 /length=435 /full_length=435 /orientation=0
VMRHFEGPWQARFVQMTGVADQPQLAFLPWGSPLESWPEDVVVALPRGISRHIVRFVRIE
GIVYAIKEVEVELAEREYRLLTDLHRREIPAVEPVAVVSDRVDADDEALPAALITRHLQY
SLPYRALFSSTLRAETAERLLDALAVLLVQLHLAGFSWNDCSLSNTLFRRDAGAFAAYLV
DAETGELHHHLTDGQREYDLETAATNVAGELMDLQAGERLQNDIDPIVIGVSLRTRYDSL
WREITSPITFTRDDRYPLETRIRRLNELGFDFAELQTITDATGTQMIVQPKVVDSGHHSR
RLIRLTGLDVEENQARRLLNDLDSYRVKIGLEPEDEEFAAHRWVSERFETAMAVVPADLR
SRMEPAEIFHEILEHRWYLSEQAGHSVPFLDAVRSYVDTVLVAKPDERSVIGSRSGDVDD
ATAELRIVVPFDED*
>tcag_1096685451341 /cdnaId=1096685451340 /pepId=1096685451341 /offset=0 /ttable=11 /length=410 /full_length=410 /orientation=0
MRRLEFPWQARRVQMTGVADQPQLAFLPWNTPLETWPEDVVVALPRGISRHIVRFVRIEG
IVYAIKEVEVELAEREYRLLTDLHRREIPAVEPVAVVSDRVDADDEALPAALITRHLQYS
LPYRALFSSTLRAETAERLLDALAVLLVQLHLAGFSWNDCSLSNTLFRRDAGAFAAYLVD
AETGELHDHLTDGQREYDLETAATNVAGELMDLQAGERLQDDIDPIVIGVSLRTRYDSLW
REITAPITFTRDDRHPLETRIRRLNELGFDFAELQTITDATGTQMIVQPKVVDSGHHSRR
LIRLTGLDVEENQARRLLNDLDSYRVKIGLEPEDEEFAAHRWVSERFETAMAEVPADLRS
RMEPAEIFHEILEHRWYLSEQAGHSVPFLDAVRSYVDTVLVAKPDERSVI
>tcag_1096700059103 /cdnaId=1096700059102 /pepId=1096700059103 /offset=0 /ttable=11 /length=423 /full_length=423 /orientation=0
MPSSLSITAATAEPALLDLPWHLPLEEWPQETIAALPKGLSRHTVRFAHLGDHVIAIKET
LLDLAKREYEVLKKLEKLDVPCVEPFAIISNRKDETGEDLPAVLITRHLKFSLPYRAMWS
QGLRDQTANRLVDALALLLVRLHLAGFFWGDVSLSNTLFRRDAGRFAAYLVDAETGQLFD
GRLSNGQRENDLEIARVNIAGELMDLLASGKAADIDPNSVSQRIVDKYHELWKELTATEV
FDEAERWRISKRVARLNELGFDIEELSIVKDDEGHTVKIQPKVVDAGHHARRLLLLTGLD
VEENQARRLLNDIDQYKLANARPGADEEVMAHEWLSNVYEPVIGSIPSEFTGRLEPAELF
HEVLEHRWYVSEEKGIDVPLVEAVRSYVSNVLSKRRDEATYLGTTTLTEDLNLIEPVPTG
LIV
>tcag_1096683236107 /cdnaId=1096683236106 /pepId=1096683236107 /offset=0 /ttable=11 /length=217 /full_length=217 /orientation=0
VENQELLRKISNELESSASIADFSGNQGRLFTIDIEEKTYLIKSANIDNWWSKSINKWSI
KHEYRAYKKLKGLNGIPKCYGLTDEGCLVLEYIHGGSYRNKQLELDGNDHFFDALLELIT
SMHNLGVAHGDLKRKDNLIVDQNLKPHLIDFGTAVINYDESSSLKKIVFNFLKKTDLNAW
IKHKYKRTYENISNEDLVYYSPTSLEKFYRKFIKRI*
>tcag_1096682573805 /cdnaId=1096682573804 /pepId=1096682573805 /offset=0 /ttable=11 /length=166 /full_length=166 /orientation=0
MPGGEAHSAGGVCKRSLEPERSARLAHEAHVLALLKGWPLPGLLAFRRRAHRALLVTRAI
PGRHPTAGELCPGAAPRRALEAALAALHGQGWVHGDLARANVIWDGTRAWLLDLEHAAPI
GAEIATLPARAVRPGLTHPDVIWGRGRMGPWVDHWALARLAAGAG*
>tcag_1096689170897 /cdnaId=1096689170896 /pepId=1096689170897 /offset=0 /ttable=11 /length=314 /full_length=314 /orientation=0
PEDSALSEKRGISRHIVRLVRAEETDQNSEVYAVKETVIEFAKREYRALIELKRLGAPSV
EPVAVIEGRTDKNGEELPCAIATRFLPFSLPYRVVLSQSISAHEINNMANALAYLLVRLH
LLGFWWGDCSLSNTLFRRDAEGFAAYLVDAETGEFQNTLSDGQREHDLEIAFFNVAAELE
DLQLSGVLYEGMDPIRASEAVQRRYRRLWSALKEPQKLDPKDRHAVERAMRQLHDLGFAV
EEVQISMDSQDQSLSFQPRLVAAGYHIAKIKNLFGLDTQELQAKRILASFDRWYARQTEK
SSKETMAKRWMEXX
>tcag_1096699822937 /cdnaId=1096699822936 /pepId=1096699822937 /offset=0 /ttable=11 /length=435 /full_length=435 /orientation=0
VMRHFEGPWQARFVQMTGVADQPQLAFLPWNTPLETWPEDVVVALPRGISRHIVRFVRIE
GIVYAIKEVEVELAEREYRLLTDLHRREIPAVEPVAVVSDRVDTDDEALPAALITRHLQY
SLPYRALFSSTLRAETAERLLDALAVLLVQLHLAGFSWNDCSLSNTLFRRDAGAFAAYLV
DAETGELHDHLTDGQREYDLETAATNVAGELMDLQAGERLQDDIDPIVIGVSLRTRYDSL
WREITAPITFTRDDRHPLETRIRRLNELGFDFAELQTITDATGTQMIVQPKVVDSGHHSR
RLIRLTGLDVEENQARRLLNDLDSYRVKIGLEPEDEEFAAHRWVSERFETAMAVVPADLR
SRMEPAEIFHEILEHRWYLSEQAGHSVPFLDAVRSYVDTVLVAKPDERSVIGSRSGDVDD
ATAELRIVVPFDED*
>tcag_1096697647021 /cdnaId=1096697647020 /pepId=1096697647021 /offset=0 /ttable=11 /length=264 /full_length=264 /orientation=0
MSLRITGLGEEIGAVIGLPWEEPLEQWPEDPILTEKRGISRHVVRLVRADEVDPNSEIYA
VKETVVEFAKREYKALIELKRLGAPSVEPIAVIEGRIDKNGEELPCAIATRFLPYSLPYR
VVLSQSVSEHDINNMANALAYLLVQLHLLGFWWGDCSLSNTLFRRDAESFAAYLVDAETG
EFQTKLSDGQREHDLEIAFFNVAAELEDLQLSGVLYAGMDPIRASEAVQRRYRRLWSALK
DPKKLDPNDRHAVERAMRELHDLG
>tcag_1096683198125 /cdnaId=1096683198124 /pepId=1096683198125 /offset=0 /ttable=11 /length=189 /full_length=189 /orientation=0
LKYKKYALREFINYHHAIERNVPVPKIYAYIEKRKFGFVTGSGIIVECLDQQKDLLDIAK
TSGDYCSAAKLGIPALVMLYNSGSMHIDARDENIFVVDDGIGIKFNVIDWQYAAFNKPRK
SWMLEHLAAFFIRNAPLEEQSKLLKYWLNDLYKRAECQIDFSVFSQRVNKLLNTRQSVRA
RQKLRPTD*
>tcag_1096694765587 /cdnaId=1096694765586 /pepId=1096694765587 /offset=0 /ttable=11 /length=436 /full_length=436 /orientation=0
HMTQALDMTAATVDPALLDLPWHLPLEDWPEENIASLPKGLSRHTVRFAHLSGHVIAIKE
TLPDLARQEYEMLKELQKLDIPCVEPFANIRNRRDKDGNELPAALITRHLKFSLPYRAMW
SQGLRAETATRLVDALAVLLVRLHLEGFFWGDVSLSNTLFRRDAGAFAAYLVDAETGQLH
ESGLSAGQRENDLEIARINIAGELMDLVASGRAGEGVDPNATSERIVNKYHDLWKELTAA
EVFDKDERWRINQRVEKLNALGFDIEELMIKADETGNSLKIQPKVVDAGHHTRRLIRLTG
LDVQENQSRKLLNDLDAFRVKIDPEGDEEVLAHRWLSEVFEPVVKAIPREYSRRLEPAEV
FHQVLLHRWELAEKLDRKVPMEEAVNSYVVNVLAHRRDEEALIAPVTEAITLPTAIPSGT
IEVDEDEEGDWRDKV*
>tcag_1096674518107 /cdnaId=1096674518106 /pepId=1096674518107 /offset=0 /ttable=11 /length=305 /full_length=305 /orientation=0
LKDVELIGTLKARTTAELWRLSSANDGSNSAAAISSLWVAGGPLSALALKTTTRDKKAAD
APGGLIEAWQRELSKLGAAIFLPPDGSDVAGRYAPSEALKAALNPDGELKLDAKHAKKFK
DSFVHDQLIDNSVWCSDEACAPICALLTTLREPPPAWLCGWRPLLAHQHGDLNLANILID
ARDGVWIIDFAKSGVMNPFFDGAFFVSRLLFQHFPIPPTVADIKGAVLTDAKGKAHPNLL
IDAMEIEKATAIELQTLASGCESKAELAAKVAAVVDGSVTAALLERIAEDESESRRRMEE
ACAXX
>tcag_1096682084797 /cdnaId=1096682084796 /pepId=1096682084797 /offset=0 /ttable=11 /length=222 /full_length=222 /orientation=0
IRQYVLISYIILMDTKKKWCIIIIVFIIVLTIVLCVLFLNIHSVKEHKNYFSKSYKQKSV
WYPYLSAKEGFLLESHILKTLENNYECICQDKKRIHFPILIKMFEKKKKIYISKCGVSIY
KLSSKQKNIFKNIDFKPQIKCIIYNLNKNNIIHNDIKLKNMTLSNDGTLGLIDFELAEIK
KYCVKNVKSKNLYKNPKNNNKYEDILKILNLSRLGQNTSML*
>tcag_1096684879031 /cdnaId=1096684879030 /pepId=1096684879031 /offset=0 /ttable=11 /length=219 /full_length=219 /orientation=0
MNLSEHQEAKLQARGHIHWIEKKSNTIYKIYKKVNLLDDLNDIEKRLSQIVKLSHSMEFI
PETNYSYEEDLLVMKQKWAVKDKELKEIEPLKKLLLIKNFSQSLDRLYEEGFVHGDINRK
NIIYSEDRLCLIDFEPSLLQLKDQAKQWMSTRPYRHNEDIQNNNITVKSDFLGFGCFIKW
FLFNSNCPQYYAEECSKIITKLKFQSFPFQNLTRLLVN*
>tcag_1096691157141 /cdnaId=1096691157140 /pepId=1096691157141 /offset=0 /ttable=11 /length=213 /full_length=213 /orientation=0
LAAASGDAPQAQGGALMKLGTLTDAGRTPALPLLVETKGEEPIQLLSLLRVLPGQRYVGP
AQWQGRQVLAKLLVGGKAERHFTRELQGVQALAQQGLKTPELLAHGLVAGEGGWLLFEFL
ENARSLGDDWQEVADLAWLDDSQQQVLGQALALIAEMHGKGLWQDDLHLDNLLRHQGSLY
LIDGGGIRVETPGRPLSRASVLANLGQFLPSF*
>tcag_1096693637455 /cdnaId=1096693637454 /pepId=1096693637455 /offset=0 /ttable=11 /length=91 /full_length=91 /orientation=0
PEWVATWQPLRVWQHGDLNAANVMLDGQGTLWLIDVRAPRPPAPALRLMDGRPLALCQLR
RAPLRLHVRSHVWPSSPFRGPTGPLPTRPS*
>tcag_1096672676859 /cdnaId=1096672676858 /pepId=1096672676859 /offset=0 /ttable=11 /length=169 /full_length=169 /orientation=0
LRLLPRTALMQRLSDSQFQQWRADANVLEQDHHGEKVLLLADGTMLKLFRRKSWFSKTVL
FPPAQRFADNAAALSKLDIPCPQVINTYKLLNPYRSVVHYHPLAGETLRGLLNAEQSLEQ
LELFAQLAEFITSLHDKGVYFRSLHLGNIVLTPDGQLGLIDISDLRCXX
>tcag_1096680144867 /cdnaId=1096680144866 /pepId=1096680144867 /offset=0 /ttable=11 /length=120 /full_length=120 /orientation=0
YNLMLTMDTKVGILHNDSNALNVMVDEEDDMVLIDFDRADFTGHFWLQKWGLYVNLNIAG
GFTMRGIGSYSKIRSIRNEFNKLMSEKKLRTGRKIRAEEEPEEDLSGCTMGGCTVQLRF*
>tcag_1096697713343 /cdnaId=1096697713342 /pepId=1096697713343 /offset=0 /ttable=11 /length=396 /full_length=396 /orientation=0
LLLACPGTCPWKSGPEDPALAEKRGISRHVVRLVRASNDPDAEVYAVKETVSEFANREYK
ILRELTHLNAPCVEQVAVVEGRTDANGEELPCAIVTRFLPYSLPYRVLLSGAVTAHEITT
MASALALLLVRLHLLGFWWGDCSLSNTLFRRDAEGFAAYLVDAETGEFQKSLSDGQREHD
LDIVHFNVAAELEDLALSGVLYPGMEPVRASEAVIRRYRRIWAALKERQLLDPKDRHAVE
RAMRQLHDLGFAVEEVAITIDGDTQMISFQPKLVAAGYHTQRLRDLTGLDAEELQAKRLL
ASFDRYNARENKLGISIQEMAKKWISEVFEPVISRVPDHMRGRVERAQMFHEILENRWYL
SEKAGYDVGLDEATDNYCAEILPLRRDSGVDIVVQ*
>tcag_1096667362541 /cdnaId=1096667362540 /pepId=1096667362541 /offset=0 /ttable=11 /length=183 /full_length=183 /orientation=0
ICYRHVSYSRRQDRLYPAAMALRITGLGEEIAAVSGLPWHLKLEEWPEDPLLAEKRGISR
HVVRLVRSTDAPDAEIYAVKETVVEFANREYRALRELAHLGAPSVQPIAVIEGRTDENGE
ELPCALATRFLPYSLPYRVLLSGKDVTAQDITMMANALAFLLVRLHLLGFWWGDCSLSNA
LXX
>tcag_1096667725763 /cdnaId=1096667725762 /pepId=1096667725763 /offset=0 /ttable=11 /length=280 /full_length=280 /orientation=0
LSRPDYDMNKTISEGRQLGEGAFGSVYKDPNEDVVVKQGGIGMEELNVLDALKDHPNFPT
LLNAEFESPFLHQSAYYNNPLGVSIRPDEFDPEDYSDFDKEFPTAEGKYAMSAMKGRELA
DAIYDVRNEGRHDLKEKLQQKFWDLRADMHRRGVAHNDMHSGNVMVDYDDDGLNDMGIID
LGLAQIDKLRAFQEAVGAFSGNDFQLTSFMRPGDDGELHPELKDKINGNHDKMIERAKQI
MEERGYDEQQIEDATLSMASPFRGGLRMKEYQLEDMVSDY
>tcag_1096681707755 /cdnaId=1096681707754 /pepId=1096681707755 /offset=0 /ttable=11 /length=74 /full_length=74 /orientation=0
GIWSPDLNATNILKDPSAGILFIDWDRARVSAVKPEDLLASYKRRLLRSLEKLHAPLGIR
SIISNITWMDPYV*
>tcag_1096689579287 /cdnaId=1096689579286 /pepId=1096689579287 /offset=0 /ttable=11 /length=251 /full_length=251 /orientation=0
MGVTHNINPNYQSLESSIVDIHTHFNRSNNTIKEGRNHLKIVELNGKNYVVKSFKKPSFI
QSYIYGNLTTSKARRSFEYANTLLSKDVHTPTPVAFIEHYNRMKLSESFYVCEHYDYDYN
LSVLLPERGEGDASFNDSDALWTAFMNFTVNLHEKGIHHLDFTRKNILITTQDNMYHFSI
VDLNRMEFRSLSFKERIASLGKMTSNKDLIKLIAKHYSIASQTDEAECLQLLQKSVAKHQ
QYWDRKRSLXX
>tcag_1096683979823 /cdnaId=1096683979822 /pepId=1096683979823 /offset=0 /ttable=11 /length=518 /full_length=518 /orientation=0
ISSQDLSSLRIKLKKESMHKSEFKDLEIVDLFSSDDLISEAKNIEGEVFREYENRVTKRI
KHNDQNYFLKFHGPVGWKEIVKNLILLKPPILGAKQEFLALSRMHELGINGPKVKYYHSK
GLNPSSQSSFLITKELKDTISLEDFFLEGKQKNLSFRQKSHLLNSIANITRKLHQCGINH
RDLYLCHYHLDNNTDFNKIDLSLIDLHRAQIRNEVPERWLVKDIGGLYHSAIQFGLTERD
CYRFLMIYFNCSLRDLFCKHHNFLEKARSRAFSMYMKPLMAEIDISSKEPLSNQSLYKRV
SNKDFRWIGIKNKVSEDLLKLIQDEDSLLSQGAVIKNEEGHLVVKINFSGRSLFVKKYRI
KNFFHMVRKFFNKTRARNSWEALHWFNSVGVRTMQPVLIYEELGLSGVLNSVLVTEEIEG
KRLDLAIQEKEESIKTASSIYNFFKRMNWIGFHHGDAKSSNFYISKDRLVVFDLDSSKRH
SQRSLTKKIEKDKKRILRSLEDSAEITEALKLRFKRK*
>tcag_1096683692887 /cdnaId=1096683692886 /pepId=1096683692887 /offset=0 /ttable=11 /length=856 /full_length=856 /orientation=0
VSDDTRPEEPAADSTLRTEFTIAGPLPVPTDTGDEDLRDRVLADSGALSDSPTRYPSAPD
SRGHGSDGVTPGGTIVIEDGVIPRRLRRPLDLARLALALLIAAGAVALGWFATGTATGLE
EDLAGGARLLPDGVVLVLNIIGGIGTLLLPIGGAIALIVRRRVRQLFDALVALLVAAVVL
TGASILVSEFGDARLLITLTGSANPNNAATTPILGGLLAFITASRLMSRRPWNVLSALVM
GSLIIVAILSATISIAGLGASLAVGWALGLAVRYGFGTPTTRPSGAEVADALDRGGLPVV
MLRAQESTRRGRRYTGTTRRGETLQITVLDRDLEGAGLARSIWTSLRLREEPGNSTFNMR
RALEHAALVSYAGQAAGVPEPRLLLASEVGPDSCVLAYQHIEGTRFSDLPELSDTDLTGA
WKAVRALHEHQISHRSLTADHFLRAEDGTVWLIGHDTGGVAASDVSMRIDVAETLCTLAM
FTDVDRAVDTGRSVLGLERLGRALPALQPVALSRPTRTQLRKHKGLMVSLRDRLVEIRPG
ADEETIQFERIKPRTLILVVVGTIAGYVLLSQLAQVDLVTLVTTADWRWIGAAIGFSLLT
YFGSAWALSGFVPEKLRLSRTVMAQVAGDFATLVSPPTLGSIAINVRYLQKSGLHPALAA
ASVGVSGVVTFVVHITLLLGFTIAAGTATDFTFDPPRGAVIVVGALAVVVLALLTVPWVR
KQIMRRLRPLLKEVVPRLVTVAQRPTKLLEGIGGIVLLNLSYIAVLFACVEAFGGSMSVA
VIAVVYLAGATIGQAAPTPGGLGAVEAVLSAGLTAAGLDAGTAVSAVLLYRLVTFWAPTV
PGYLALNKLTRDGLL*
>tcag_1096700585517 /cdnaId=1096700585516 /pepId=1096700585517 /offset=0 /ttable=11 /length=228 /full_length=228 /orientation=0
PDQSVYIKESKKNERWIGLKEHFNQDILEIIKNEKALISQGELIKNEEGHLVVKLHISDE
KFIIKKYRIKNFFHMIKRMFRKTRARNSWETLHWLNSVGISTMQPVLIYEELGLIGTTNS
VLVSKEIEGKPLDHQIEEKEEPVIIASNIYHFFKRMYWISFHHGDAKSSNFFINKNKLVV
FDLDSSKRNKFKKLLIKNIEKDKKRILKSLKNSLLITEALKLRFKGK*
>tcag_1096677394047 /cdnaId=1096677394046 /pepId=1096677394047 /offset=0 /ttable=11 /length=200 /full_length=200 /orientation=0
IIFFDHMIKTRFGSIVSHKYSNQYICYDSSVQPILKERILSGFENDEFRLQNNSNYLDFN
NGFIKKHFWRKGAMKILKDYYFFLNLSATRPLRELKNYIDFNHIIQTQANKDMIQIFELC
SPILAYINKRGLTYQGDIILSKIEGKTLDNYLMSNINDFNFFDDLGCCFKVLFDNGIYNL
DMNIKNIIYNHSTKKIAFID
>tcag_1096672143485 /cdnaId=1096672143484 /pepId=1096672143485 /offset=0 /ttable=11 /length=187 /full_length=187 /orientation=0
MKIIFNTNYIKDKSHILDLVNDFDRSGVELGNQKRNTIKLFNIGKRKINIKSFKSPNFIN
SLIYDTFRKSKAQRSYEYANKLINLGVLTPLPIAYIQNSSFIRLKQSYYISEHLDYDFTF
REISRDLSFDDSVNALKAFTRFTYNLHEKGINFLDHSPGNTLIKKDRSSYDFYLVDLNRM
EFKQMXX
>tcag_1096691157149 /cdnaId=1096691157148 /pepId=1096691157149 /offset=0 /ttable=11 /length=108 /full_length=108 /orientation=0
IVSACGALARCLHGQGQIHGCFYPKHIFLRPSGDAFVAQLIDLEKTRPLLFGERDRVKDI
EPLLRRAGAWGDDDVVGFLTAYLDDARQLKHWLQRLAMRLKHKAGRS*
>tcag_1096690477479 /cdnaId=1096690477478 /pepId=1096690477479 /offset=0 /ttable=11 /length=244 /full_length=244 /orientation=0
IYLIDLHRAQIRSTVPERWIVKDLGGFLHSAIQFNLSERDFYRFMMTYYNCSLRDLITGH
NDILRKILDRAFSMYLKPSLKEFSKKSKVAVSQDSSFMKLQKKSGRCFVKKGIEPDDLIR
FFEDEDFLISQGVVIKNEKGHLIVKVKIVDSWFYIKKYRIKSLMHGISRLLKETRAYNSW
LSTIWLNSVGIRTANLVSLYEADGFLGWRDSFLVTQAIDGKRLDEEIEQGSNADLIVSRM
SAXX
>tcag_1096700081813 /cdnaId=1096700081812 /pepId=1096700081813 /offset=0 /ttable=11 /length=515 /full_length=515 /orientation=0
IFSQGLNLLQIKLKKESMRKSEFKELKITDLFSSDDLISEAKNIEGEVFRKYENRVTKRI
KHNEQYYFLKFHGPVGWKEIVKNLILFKSPILGAKQEYLALSRMHELGINGPKVKYYHSR
GLNPSSQSSFLITKELKDTISLEDFFLEGKQKNLSFGQKNNLLNSIANITRKLHQCGINH
RDLYLCHYHLDSNTDFNQIDLSLIDLHRAQIRNKVPERWLVKDIGGLYHSAIQFGLTERD
CYRFLMIYFKCSLRDLISKHHNFLEKARSRAFSMYMKPLMAEIDISSKEPLPNQSLYKRV
TNEDFRWIGFKNKVSEDLLKLIQDEESLLSQGVVIKNEEGHLVVKINFFGRSLFVKKYRI
KNFFHLIRKLFNKTRARNSWEALHWFNSVGIRTMQPVLIYEELGLSGALNSILVTEEIEG
KRLDRAIQEKEETIKTASSIYNFFKRMKWIGFHHGDAKSSNFYISKDRLVVFDLDSSKRH
SQGSLTKKIEKDKKRILRSLEDSADITEALKLRF*
>tcag_1096667600481 /cdnaId=1096667600480 /pepId=1096667600481 /offset=0 /ttable=11 /length=245 /full_length=245 /orientation=0
FFLEGLHKQLSPPQKRKLIESAADLIRRMHLSGLNHRDLYLCHLHINKEINFDNIEIYLI
DLHRAQIRSNVPKRWLIKDLGGFFHSIMQFNLSEKDFYRFMMHYYQCSFKDLIKNHHKMI
NKILERAFFMYLKPLLKDSSLKSSMELSENSAYFKKVEQSGRWISRRNIEIEDFTKLFSE
ESILLKSGEVIKNEEGHLIVKVKIQDQNYYIKKYRIKGFLHGFSRLFKRTRANNSWITTC
WLNAA
>tcag_1096691636565 /cdnaId=1096691636564 /pepId=1096691636565 /offset=0 /ttable=11 /length=224 /full_length=224 /orientation=0
NQYICYDSSIQPILQDRILSCFTTDEFRLNNTSNFLDLNNGLIKKHFLRKGAMSIFNDSY
LYLGLNSSRPVRELMNYIDFTHILNKLNNDRIMKTFEFCSPVFSYVQRRGLFYTGDIILS
KIEGITLDKYISANNIKTKFYNDLAFCFKILFDNGIFNIDMNLRNIIFNIETQKISFIDF
DKLIINPSKKGDKKSILEVLTKFKKSLNKFNLDDKFDWDEFTS*
>tcag_1096698560163 /cdnaId=1096698560162 /pepId=1096698560163 /offset=0 /ttable=11 /length=88 /full_length=88 /orientation=0
QTIAKFHHHQIYLHDLNIHNIMLDIEDEVWLIDFDKCRIRQGSNWKNSNIARLKRSFEKE
KRLHNIYWELADWQILISAYNEAAMAN*
>tcag_1096673801251 /cdnaId=1096673801250 /pepId=1096673801251 /offset=0 /ttable=11 /length=88 /full_length=88 /orientation=0
TIAKFHHHQIYLHDLNIHNIMLDIENEVWLIDFDKCQIRQGSNWKNSNIARLKRSFEKEK
RLHNIYWQLADWQILISAYNEAAMANV*
>tcag_1096682814185 /cdnaId=1096682814184 /pepId=1096682814185 /offset=0 /ttable=11 /length=243 /full_length=243 /orientation=0
VQSCSQFSFESSADYAFLSGRGFASFSDFWDLPHDFVDDVNYRRGGWSGVTKLCLADGDS
QRNYYVKRQVNQFRYSLDKPLGALTFEYEVAAIRRNSALGLAAIDIAAWGIKKAANSVMG
LVVTPQTHWLALDELVAMKPRWSSMEAVLHRCGLQLLAMHNQGIQHGALYPKHIFINQLN
GDIKLIDFERARKKRPANKAILSDLGQLLKHLQAMPTSAVEILLRPYQIEHGKQIAALNA
SL*
>tcag_1096679597569 /cdnaId=1096679597568 /pepId=1096679597569 /offset=0 /ttable=11 /length=71 /full_length=71 /orientation=0
IHNIMLDIENEVWLIDFDKCKIRQGSNWKNSNMARLKRSFEKEKRLHNIYWQPADWQILI
SAYNEAARAN*
>tcag_1096700407215 /cdnaId=1096700407214 /pepId=1096700407215 /offset=0 /ttable=11 /length=69 /full_length=69 /orientation=0
IMLDIENEVWLIDFDKCQIRQGSNWKNSNIARLKRSFEKEKRLHNIYWQLADWQILISAY
NEAAMANV*
>tcag_1096667285393 /cdnaId=1096667285392 /pepId=1096667285393 /offset=0 /ttable=11 /length=68 /full_length=68 /orientation=0
MLDIENEVWLIDFDKCQIRQGSNWKNSNIARLKRSFEKEKRLHNIYWQLADWQILISAYN
EAAMANV*
>tcag_1096678991183 /cdnaId=1096678991182 /pepId=1096678991183 /offset=0 /ttable=11 /length=66 /full_length=66 /orientation=0
DIENEVWLIDFDKCQIRQGSNWKNSNIARLKRSFEKEKRLHNIYWQLANWQILISAYNEA
AMANV*
>tcag_1096677119285 /cdnaId=1096677119284 /pepId=1096677119285 /offset=0 /ttable=11 /length=64 /full_length=64 /orientation=0
IAKKQIWLIDFDRCEQRQGDSWKQSNLDRLLRSLHKEKAKNPIFHWQESDWSACMDGYRE
AVK*
>tcag_1096695714245 /cdnaId=1096695714244 /pepId=1096695714245 /offset=0 /ttable=11 /length=210 /full_length=210 /orientation=0
WIIKKQFLNDDLLEILSSPDHSMSKGKEIKLEEGNHIVSLDLKNISIYIKKFQVKGALHY
IRKFFSQSRAKTAWKATFWLNAVGIKTIQPIALIENHDAFTTKESYLITLKQQGQRLDAV
DLTEDLENKIVNRMASFVKRLRWIGFSHGDAKSPNFFIESGSLIASDLDVCKRSYVPFLL
ERKLSKDKKRILKSFKNNTKINQSLLKRF*
>tcag_1096678313151 /cdnaId=1096678313150 /pepId=1096678313151 /offset=0 /ttable=11 /length=75 /full_length=75 /orientation=0
NILVTREIFHSTDKSSKGIYIIDFDKSKIQKISKKDISSNINRLKRSLNKIGIYNENDFQ
SFETGYKSISNDLI*
>tcag_1096693694123 /cdnaId=1096693694122 /pepId=1096693694123 /offset=0 /ttable=11 /length=182 /full_length=182 /orientation=0
IKLEEGNHIVSLDLKNISIYIKKFQVKGTLNYIRKFFSQSRAKTAWKATFWLNAVGIKTI
QPIALIENHDAFTTKESYLITLKQQGQRLDAVDLTEDLENKIVNKMASFVKRLRWIGFSH
GDAKSPNFFIESGSLIASDLDVCKRSYVPFFLERKLSKDKKRILKSFENNTKINQSLLKR
F*
>tcag_1096676273209 /cdnaId=1096676273208 /pepId=1096676273209 /offset=0 /ttable=11 /length=369 /full_length=369 /orientation=0
IMNIEYKLKIREVPHKKTVYVGSLNKSSAIIKIFSKKQDFLKELKGVLLLISASVKTPRI
LFQGKQKENWIIAYEKIENAQTAFEFLNSEKNEIKKNKVIAKIILINEDMAQKNLIQKDN
YLKNYLINKNGDIYVIDGEQIKKINCFNYLMKWKYLALLISKLDINQFNFVVEKFNYKNN
IFFQYYYYFSKYKEIIKFKKKCLRNSTDFETYYIANKKVIKKRESFFNEDILKTLDKQNI
IKDGNTCTVFQYKDFVIKRYNTKSVWHFLRLQFTKSRAINSWQASNIFNLLGIATAEPVC
VIQKRKAFFVTESLFVTRLINGENITEYMKNYYRENKLPSKILHKKLQVLLLQLKFHKIF
HGDLKFSNL
>tcag_1096696162401 /cdnaId=1096696162400 /pepId=1096696162401 /offset=0 /ttable=11 /length=393 /full_length=393 /orientation=0
PSSSSSSSSTSSSSSSNPNRLPATPGYLPSVSSTGSSAPSTPPATAPRRMTDEVLFTLKD
RVYKQDVVLKLLLTFDKTVVGFGDLHDHVKTGSLKHEQKGDEFRTERTQLLSPKKCVHNP
YSETFIAKCFHNEAAAYTQMVTQMNKYIDSNGSRGVEPDSFIPLGAVYNKQCQLGPGEKA
VVANMRSDWDVACNRYYAHIAELLAARFGKSVCVRGFLVARFIHGCSAHEEISTLMKNPM
AFPGEPMLHAAMLLKAALESIVKLHVAGIQHNDLHLKNVMVEKNPKDGTMRIAIIDFDRA
STYTVCATAGQPSSKAWGGNIDKIITNMTDSPKVDLTKDCHEFVFHFAALLNTLKIAAST
SGKNGVIVDPIESFNKALDRMYGFFDGVFVHPV
>tcag_1096682244749 /cdnaId=1096682244748 /pepId=1096682244749 /offset=0 /ttable=11 /length=302 /full_length=302 /orientation=0
LFWPKESRPHLIQKPFVYPNAFIEQNKENFYFLHDENWSGITQAKDIETYKLILKYCHPD
TLLPPDKNQSLRKSRNAVWIKDIPNFGKVVIKKPMSIYRHKRFLDRNRPNKSLRAWNGTH
ILLSKGINAAKPIAVFNKKHDPSSLENYYISLYKEGYSFNDLALHFKNDAIFKGFTMRQI
FEQCAEFINKMHSRGVFFNDLSAGNILMLIENNNFHFELIDTGRVKNFNSSLNYKTRKTQ
RMKDLVRLLNKFDWEIRNIFLKHYFALNNKKPSFFTKLQLVKYDVFVNSKRLRKKILKKL
S*
>tcag_1096694954983 /cdnaId=1096694954982 /pepId=1096694954983 /offset=0 /ttable=11 /length=417 /full_length=417 /orientation=0
LNEPEYPKTEQVTFYPEAKGYVSNYHITKSFKALQFFNQTVPGSTFIKSYSENPAIQILE
FETDTETFHIAWTQNNYIADIQKFYHINQLSTAISKDKYGNNIDQPTSINDDPIYLFWPK
ESRPSPIQKPFIYPNAFVEQSKENFYFLHDENWSGITQAKDIETYKLILKYCHPQNLLPP
DKDQSLRKSRNAVWIKDIPDFGKVVIKKPISIYRHKRFLDRHRPNKSLRAWNGTHILLSK
GINAAKPIAVFNKKHDPSSLENYYISLYKDSYSFNDLALHFKNDAIFKGFTMRQIFEQCA
EFINKMHSRGVFFNDLSAGNILMLIENNNFHFELIDTGRVKNFNSSLNYKTRKGQRMRDL
VRLLNKFDWEIRNIFLKHYFGLNNKKPSLFTKLSLVKYDVFVNSKRLRKKMLKKLS*
>tcag_1096682491657 /cdnaId=1096682491656 /pepId=1096682491657 /offset=0 /ttable=11 /length=148 /full_length=148 /orientation=0
MTIIDFYMQHPNTYYVKQNVEYKEYFMQKYVYNLNIVNVPEIIEYNEDSKIMVMKKIGKG
NLSNNYGEDATDVPNELFEQVIRIIRILVLNNIEYPDITGYNFIEDNDGKVWIIDFEHSS
IMTSTNVDNIHIRKICNGNSEWNPEFK*
>tcag_1096697388697 /cdnaId=1096697388696 /pepId=1096697388697 /offset=0 /ttable=11 /length=454 /full_length=454 /orientation=0
PVIIAMHEAIDYPISVMDVFRYFNETESNASDEAEFFKAIHLVNLVISNAYDMYKFLEMI
GTEYGFMHNDLHFSNIILDQTKNKLVIIDFGRCCFSKFIHESNIEINNKLLTEFKKLNYN
IGLKKIYLTDDSIVNKFAYLYEKNLFRFNVSIKDTTTNKYFGIIYDLITYSLNMYIKILY
FSKIMYPDFAIEIEENFKLLIKINYTYDPIKDLIENSKIRISNGSLTLHELMTNYKKIKE
DFVTKITDTETFNFYTMILNGLFYASLLFHFIIGKYGENKIYEHIWYYFQIKNVDLTEFY
DFIQTYILSNESYVEELKNDTFLMQFVKKEESSVSGGFATNSSRSTSISKYKNTSVHTPF
KLNYISKIQEMNDKIFEFKSMYNNPKKYFSLFSKPVEIKSAHKTTMDETSKAYEKIYNEK
ELCDLKVNNTTIKSLPAKRSLRNYKSQPNRSSI*
>tcag_1096693163923 /cdnaId=1096693163922 /pepId=1096693163923 /offset=0 /ttable=11 /length=234 /full_length=234 /orientation=0
IFSQDLSLLPIKLKKESMHKSDFKELDIMDLFASDNLISEAKNIEGEVFREYENRVTKRI
KHNDQNYFLKFHGPVGWKEIIKNLILFKRPVVGAKQEYLALSLMHEMGINGPKVTYYHSK
GFNPSNQSSFLVTKELKDTISLEDFFLEGKQKNLSFGQKINLLNSIANITRKLHQCGINH
RDLYLCHYHLDTKTDFNQIDLSLIDLHRAQIRNEVPERWVVKDIGGLYHSAIXX
>tcag_1096688557825 /cdnaId=1096688557824 /pepId=1096688557825 /offset=0 /ttable=11 /length=212 /full_length=212 /orientation=0
IHTGVGWIEIFKNLIQLKSPVLGAKNEWSALKLLRSTSIKTMTAVAYGEKGWNPAKRQSF
IITEDLQKTISLEDYCLNWLDSKPQFSERKALICKVAEIASALHSCGICHRDLYLCHFLL
HKEETKFPQISVIDLHRALIRKQLPKRWVIKDIAGLYYSAMSIGLTSRDIQRFIWQYSKL
NKNFTVRENGEFWMRVKEKATRMHRKLGPAR*
>tcag_1096695554237 /cdnaId=1096695554236 /pepId=1096695554237 /offset=0 /ttable=11 /length=229 /full_length=229 /orientation=0
IMDEIIKNKNIYIQYDSNVFNNFTEKLFNVNYITKEGLIKSEINGRGKTLEIEYFGKEFI
LKHYIRGGFISKISYDNYIFSSLASTRSVREYNLLNNLFLKGLPVPKPAALKVVKNKFTY
NASLITCKIQNNGTLHDFIIKNKMNNNLWFLLEKTLKDFYEHNVYHSDLNAKNILIDSNN
NFHLVDFDKSYFFYNKKLFYKSIKRLDRSLLKLNNYNNEVKEIIKNFS*
>tcag_1096695753745 /cdnaId=1096695753744 /pepId=1096695753745 /offset=0 /ttable=11 /length=227 /full_length=227 /orientation=0
MDEIIKNKNIFIQYSPSILKNFSGKLFNTDYISKEGLIKSEVDGRGKTFEIEINGERFIL
KHYIRGGFAAKITYDKYYFDSIAATRPVKEYNFLNNLFRKGLPVPKPAALQVVTNKFTYT
GDLITCKIKNEGTLYDFIVNGKMNSDLWSSLGDTLEKFCNENVYHSDLNAKNILIDRENN
FYLVDFDNSYFFYKKELFRKSIRRLERSLSKIENYKKEIKNVIKEF*
>tcag_1096673292821 /cdnaId=1096673292820 /pepId=1096673292821 /offset=0 /ttable=11 /length=199 /full_length=199 /orientation=0
LIQLKNPVVGAKNEWSALKRLSSTSIKTMTVVAYGEKGWNPANRQSFIITEDLQQTISLE
DYCINWLDSKPQLSERKALISKVAEIASALHSSGICHRDLYLCHFLLHKKEPKFPQISVI
DLHRALIRGQLPKRWVIKDIAGLYYSAMNIGLTSRDIQRFIWQYSKSNKNFAFRENGKFW
MQVKEKAVRMHKKLGTAR*
>tcag_1096693573829 /cdnaId=1096693573828 /pepId=1096693573829 /offset=0 /ttable=11 /length=134 /full_length=134 /orientation=0
VAAFIQRIGPALCAGSLITQYLEGTQSLSSLIRSGDLGDAPWAAVGSIIRRFHDHGVIHR
DLNASNILLSGGEVHLIDFDKGRFATASTNDSWKQTNLRRLYRSLEKISAGQDRDLGDYW
KTLLSAYAESSNG*
>tcag_1096668957841 /cdnaId=1096668957840 /pepId=1096668957841 /offset=0 /ttable=11 /length=91 /full_length=91 /orientation=0
IGQTIAKFHHHQIYLHDLNIHNIMLDIENEVWLIDFDKCQIRQGSNWKNSNIARLKRSFE
KEKRLHNIYWQLADWQILISAYNEAAMSNV*
>tcag_1096669556299 /cdnaId=1096669556298 /pepId=1096669556299 /offset=0 /ttable=11 /length=94 /full_length=94 /orientation=0
IGQTIAKFHHHQIYLHDLNIHNIMLDIENEVWLIDFDKCGIRQGSNWKNSNMARLKRSFE
KEKRLHNIYWQLADWQILISAYNEAAMANLVDI*
>tcag_1096683616713 /cdnaId=1096683616712 /pepId=1096683616713 /offset=0 /ttable=11 /length=81 /full_length=81 /orientation=0
LFEEKRIYHPDLNTNNILISESLEVFLIDFDVASRLHEIIGSSNKTLNRFHRSLKKTYLQ
NKKEFSESDWKIILSRYSID*
>tcag_1096697372537 /cdnaId=1096697372536 /pepId=1096697372537 /offset=0 /ttable=11 /length=116 /full_length=116 /orientation=0
GIYHRDFKAKNILMDDNCNIKIIDFDLTRINLSNDEFEKAKKDDLRLARIIIFQLIWGKK
YHDVCYSIKKSWEQVKNEFPNLYELFNVRNYNLEDLVLYFSDMNNILKIWKKTMN*
>tcag_1096671862041 /cdnaId=1096671862040 /pepId=1096671862041 /offset=0 /ttable=11 /length=85 /full_length=85 /orientation=0
ARVQLVDALLDVVLRLQHARIVHGDLKATNFLVDEAGVKLLDLHAVRRVGPAGRAALRRD
RRRFLRNLEPWPALHARARRRLGR*
>tcag_1096680024799 /cdnaId=1096680024798 /pepId=1096680024799 /offset=0 /ttable=11 /length=453 /full_length=453 /orientation=0
GQLLSHLSKDSHVQDMVPELVGQGKLTESDIGYLGSSGVGEAFRYHNHLFGIDEGSAYLI
LDYIPEQDMDEYMKSIKNDPNSAHKALRVLKAIAEALRVFHEHPGGAIHHRDLKPSSIRI
LDDGDQIRVWFVDFGSTTIQGHPEFSFEKLSQVFFMMGKPERVTNGTTKKPFPIPEDWNS
YLLDINALVGMAADYGRSVNRMDSNGTLKVKQALEMLLADPYKVLGKYLRIKPAKTLFGN
PFKPKTIIPPDKITANHFVQLFKTLEAKYVSGARLADTTKFLRNQAQNDFTGPGSVDKKE
VLIAAGARLFLGGKILRLIQDRWRKRHVWINQSAERIYPDMTLEDFLRAEEILGDHVVET
PLVKAKRLSELTGKTVLIPDESRQKDGSFKRYGTYYQVYWTIKNLVDAAIRADVNAQEAL
AEGVEIMTQTVGNHGISMVTATTAVISKLWKNR
>tcag_1096675377905 /cdnaId=1096675377904 /pepId=1096675377905 /offset=0 /ttable=11 /length=284 /full_length=284 /orientation=0
PELARDRSTIAVQRELQVYSHRDLNLDNILVDIQGKLWLIDFATTGLDSVFKDAVKVVSV
LLFQHFPVPLTLEEVQEAHDQKLNLSNALDTGTQAAGSLAAAAKACTSMEQLRAKAGDDA
QMLALLSRVADEKGAQAAADQACHLVDELLGPQPNGSAPELWQMASRKPPDAWSAAAKST
FGLCTAVIKQSLALAVKCSQKEQSVEYGQEAVGLPDDLHSAHFLLPLLQLALSSLRYVQL
GKWQKRVAWHAARRIATALCEVLGRPAVASPDGSGEKATGASXX
>tcag_1096698717377 /cdnaId=1096698717376 /pepId=1096698717377 /offset=0 /ttable=11 /length=212 /full_length=212 /orientation=0
IHASNPYHSIKVVMELIHDSGKSKVYKCGSKVYKFRSFSKKKAFEDEMTIYNKISSLCLN
NVIKFSKIDRDICMIEMEYYPYDLESYFAGKYEFILTETQKKNILYNVIHVLYMLNTNSI
VHGDFKAKNILLDKDFKSFITDFDLGLKGTLENDVHKLKLLICQMLYKMEYKPNLYNNFP
KHLTKVSQDYPELHQLLTTDNLLGLMNYFRN*
>tcag_1096673232693 /cdnaId=1096673232692 /pepId=1096673232693 /offset=0 /ttable=11 /length=121 /full_length=121 /orientation=0
SYRSKQFELDGNDQFFSSLLELIKSMHDKGVAHGDLKRKDNLLVGGDLNPYLIDFGTALI
KENRSGLFKKIIFNFLKKTDLNAWVKHKYKRSYDKISEKDKDYYSPTFIEKFYRKFIKRI
*
>tcag_1096667267861 /cdnaId=1096667267860 /pepId=1096667267861 /offset=0 /ttable=11 /length=80 /full_length=80 /orientation=0
PNIKNINLKDYEEELIGIIDIMHNKYNIYHNDLRPKNICIDKNNKIKLIDFDQSNSKPLE
DKYIFRSKDRIYDFNRFYF*
>tcag_1096694359061 /cdnaId=1096694359060 /pepId=1096694359061 /offset=0 /ttable=11 /length=300 /full_length=300 /orientation=0
IYPEAGGQPGDGPRPCPDPYRRPESRTRVQQQLVTHHGALGTPQGSERQNSLAALQQGFF
VITKALPQASDLDNASWTQGLARNFVDHMLQVFTTVAKLHDMQLYHNDLNDGNVLIGGPA
GTETSMLIDFGRARRENNSGGLNFGGTKRRWLSELDTLYMLKWICPRFWEKTAPWRSSTP
DYEFVGMMCRLNYPVGHNEVKRRSRDGWFGMEWMADYVERYGEVPTAGSIAKLLKEYKDN
RGNWTRADWLQKLQNFPEEARKKEDEEACPPSTTFETPISEPQRGGFHFVGGDCQALTQC
>tcag_1096673825197 /cdnaId=1096673825196 /pepId=1096673825197 /offset=0 /ttable=11 /length=248 /full_length=248 /orientation=0
HSFSWTRLVQHDRCADVVRMLLNPREEGGYGFGRHARVLADCCDMQQRRALGLAKPEVIK
SLAPFLFLFGRYDLGDEKPAYESATSLVFLATDTSLESAGRQVALKFCHSEVHFRDELTA
HDEADLDSDFCFKPRHHHDDDAFGNAAAAFTRPHLPDGLPRFCLVFERGGRSLAEAILNE
GLTRDVNRIRPVVQQVARSLQALHTEGWVHGDVKPRNVVRDTSTDKWKLIDLDAACKVGD
PMGAKLSX
>tcag_1096696287213 /cdnaId=1096696287212 /pepId=1096696287213 /offset=0 /ttable=11 /length=232 /full_length=232 /orientation=0
IRLRPSVELLTFMEYFNPSIENPDRSEQIRQAAIAKLYEFEQEQFFIDKGGVGKVYELPQ
GYCLKVIEDRHNSPNNGMFTLGNRPIVEARIQEQMSNTVYDGPTRAPKLFGVLNAEKLGD
PNAIIMERLQAINLQHIIKGLADPPETFSTEPFFDELERYIKHMHGQENIVHLDLYARNI
MVDIQSGAPRVIDFGRANRITNTTPTEQRHKLEDVDWETLEKAYQDIDKIL*
>tcag_1096689601207 /cdnaId=1096689601206 /pepId=1096689601207 /offset=0 /ttable=11 /length=212 /full_length=212 /orientation=0
LIIRLKLAREFRKLHTEGIAHGDIHGGNFMVNEKSKRVALVDFGFSTQIYDAPHRIHNKD
GVENLMADLHRLPDYLGLRSFSRDYQGVLANIATQAKDYDRSWEKFELGIKRYYDVLEAE
LLDADRRPRSRFVSGADQPRIPGITRAVLTANANTFQRGVMEQVGQQQPSLFKQGAKNLG
LKPAQLHRALAPERAARKAAQRARPFGTPLG*
>tcag_1096670958801 /cdnaId=1096670958800 /pepId=1096670958801 /offset=0 /ttable=11 /length=99 /full_length=99 /orientation=0
IKSMHDKGIAHGDLKRKDNLLVGGDLNPYLIDFGTALIKENRSGFFKKIIFNFLKKTDLN
AWVKHKYKRSYDKISEKDKDYYSPTFVEKFYRKFIKRI*
>tcag_1096674022083 /cdnaId=1096674022082 /pepId=1096674022083 /offset=0 /ttable=11 /length=99 /full_length=99 /orientation=0
IKSMHDKGIAHGDLKRKDNLLVGGDLNPYLIDFGTALIKENRSGFFKKIIFNFLKKTDLN
AWVKHKYKRSYDKISEKDKDYYSPTFVEKFYRKFIKRI*
>tcag_1096685262609 /cdnaId=1096685262608 /pepId=1096685262609 /offset=0 /ttable=11 /length=224 /full_length=224 /orientation=0
IQLKSRVQIAIIQQPKSIRTRQPRIRLIRMEYSYKLASGKSYKVNSDSLSHVGKGGTSTV
KLHATPDGTKHAIKIYNPNEKVEWEKLRFITSHLSAKKKKYSFESFNRSAWPIAILEHDG
APKGIVTQYFPPSDYSTLDHWIEYHLLNKIEKNNDSLSRRLRLLRSLSQQIADLHKVNIC
IVDLKPANVLVHKETSETSLIDCDSFRIPQNYSKVFPASHYSSG
>tcag_1096687776995 /cdnaId=1096687776994 /pepId=1096687776995 /offset=0 /ttable=11 /length=309 /full_length=309 /orientation=0
QALFFLKSLGKGSFKEIRSGSGSGSGTESGADCYVSAKGQDLGMALREAAIALRYRKFAE
VYHGITHSGIQNRLIMSNHGDTLEAFCSGKKREELSAIFQCVFKEIDRFHSFGLMHRDLK
PENICIRSKDSGYEVTLIDYGWVAHLGSRLRPYSPWLIKDTNIYPKDPLFPNSDVGGYLG
GKLVRNINGIFGEGVGDVYKQKLFDYFVLMNCLHEFDGHILEGLFSEEANAQFNANMTEI
KSTIKQYDDRLPDYIGVTEEDVSEKLSSLVEDCLSIFKQLWHVEKSNLSGNYLNGLVGKM
RHSFPFLHX
>tcag_1096692074131 /cdnaId=1096692074130 /pepId=1096692074131 /offset=0 /ttable=11 /length=298 /full_length=298 /orientation=0
KPKRKVSRKPKRKVSSKQNINTNYHSIIMNYIKGNDKALNTLTVKRRNEVLHAVKFHGTK
FGRVEYFKKQLDKHLGASWSNRVLDKTDDLSDVPSVKRLGVPGRQGTTIQLYCDGKYYAV
KVARKGTSCGDGATGGMGFLKQARMQELASKYGVTCPVDAVYCGHTQDISFMVMPVFKDR
FTDRYPKRSTVSLKHQKQLWNLYLKLDSHVGIIHNDMNCLNVMIDFNDNVKLIDFDRSSV
IEKKHIKKWGCYPNLYFIHLLNCFRAYGIKPGSWLGSKINEMKDKKERRYVIKPATI*
>tcag_1096668136477 /cdnaId=1096668136476 /pepId=1096668136477 /offset=0 /ttable=11 /length=281 /full_length=281 /orientation=0
LMKQIFFDSELQGLFTDKASYSYAKKIQGETYRKSANRITKRIEFNQKGYFLKIHGPVGW
KEILKNLIQLKVPVIGALREFNAIKHLSKNSINSLKVIGFFQEGLSPANSRSFLITQELE
ETISLEDFFLEGLHKNLSFKQKKILIEQTAKTIRQIHASGLNHRDLYLCHLHIEKEINFE
DLKIITIDLHRAQIRKNVPERWLVKDLGGFLHSAMGFGLTERDCYRFFKTYFACTLDELC
NQHLALVRKIFDRAFSMYLKPRLKPFKIIAPSSFSEHSKFT
>tcag_1096695155217 /cdnaId=1096695155216 /pepId=1096695155217 /offset=0 /ttable=11 /length=163 /full_length=163 /orientation=0
LIKYWSGSLKLFLAEPFATRWAERDPFAEAFAISGDTYRDMGDRRTTRFEFDGAAYFVKT
HAGVGVGEILKNLLYLRIPVLGAENEYRAIARLKELGVDTMTAVAFGRRGWNPANEQSFL
ITRALEPTEPLDEYCNPRVLAAMGVAERRALVRRLARISRSLH
>tcag_1096691636039 /cdnaId=1096691636038 /pepId=1096691636039 /offset=0 /ttable=11 /length=182 /full_length=182 /orientation=0
LARSLQFDVRQCVTTARHNNMKDKAHPAFSDWWARQGDWVEEPNERRDGNSGVQRLTDQD
VTLYLKRQIGHLSRSLRYPLGRPTVVREAWALEAYRAAGVRVPQIRFAGARKQQGQWQGL
LVTQELRDFISLDDWYAGDARAQHGEAVHRHMLRELASCLSLAHNAGLQHGCLYSNIFSS
GX
>tcag_1096700553623 /cdnaId=1096700553622 /pepId=1096700553623 /offset=0 /ttable=11 /length=100 /full_length=100 /orientation=0
MKQLFFDEDIKYLFNGSKSFDLAQKVEGEIYREHANRITKKIIVNHNGYFIKLHGPVGWR
EIFKNLIQIKIPVIGATRELKALKHLANHGIKTLSVIGYS
>tcag_1096679183509 /cdnaId=1096679183508 /pepId=1096679183509 /offset=0 /ttable=11 /length=264 /full_length=264 /orientation=0
IINIFISNIKNNQLNKSIEFNSKYINFKEEILSIIKNFSTSNGQTIKDHRNNIKKFSLKQ
IQINVKSFGIPNFFNSIVYAFFRLSKANRSYNYAVKLLNLGINTPTPICYYEVKKNGLLT
SSFYVSEQLNFDFPISEVINNVNYPDRINILNDFVGFTLKLHENGINFLDHSPGNTLVKL
NNSRPIFYLVDLNRMRFEEMNFKMRIMNFRRLTNDKEVIKIISREYAVLSNRNEEEVFKL
MMHYSNQFLSRRSIRKKIKKFFS*
>tcag_1096673177213 /cdnaId=1096673177212 /pepId=1096673177213 /offset=0 /ttable=11 /length=84 /full_length=84 /orientation=0
MKLILAEPFKTLWAGRDAFAEVEKLEGQVFRELAARRTLRTVVEGQPYFVKIHRGIGWGE
ILKNLVTAKLPVLGAGQEWVAIQR
>tcag_1096692981245 /cdnaId=1096692981244 /pepId=1096692981245 /offset=0 /ttable=11 /length=76 /full_length=76 /orientation=0
MSKADFLPNDMKGLFSSDDLILEAKNLEGEIYRQYANRVTKKFQFKNQSYFLKFHGPVGW
KEIIKNLVLFRLPVIX
>tcag_1096688931183 /cdnaId=1096688931182 /pepId=1096688931183 /offset=0 /ttable=11 /length=232 /full_length=232 /orientation=0
MSKHIPKKIIRDQIQKNQNKRTYTFKYKGQIYWLKQKESLSLIKHLLMRNASKSLIKEKT
VLEKLSKHGIPVPDVVDFGEDYLVLSDVGDAVINIIEKRHTYYSNNHPKFHVNGNPQKEK
ILTKASTALAKFHKMGYAHGRPSIKDICLKNNKIYFIDFEENQLGKNINKQQTRDLLIFI
HSLYRFFGIKDESIKKIIKTYQQNGGDKVWARTNKKMQTWIWLRYLFFFFKR
>tcag_1096688177603 /cdnaId=1096688177602 /pepId=1096688177603 /offset=0 /ttable=11 /length=65 /full_length=65 /orientation=0
LMKQIFFDSELQDLFTDKASYSFAMKIQGETYRKSANRITKRIEVNQKGYFLKIHGPVGW
KEILK
>tcag_1096683713435 /cdnaId=1096683713434 /pepId=1096683713435 /offset=0 /ttable=11 /length=300 /full_length=300 /orientation=0
VASQPNPQTVSVGYNITPPFWMYLYALAASLLIFLPINKLYLHQKYKYHLNKSFFITDNY
KYFKPKFRDTINNFVSHGKLIKDSRNTIKSFNIDNLKLNIKRFKKPNFFNKIIYTFFRST
KAQRSFDYAKKLIELGIATPKPIFYYNKFKSGLIYQSFYCSENIDYDYDMEYVFENKQLI
NRDQLLKEFTLFTHNLHENGIMFLDHSRSNTLIKKNNNGYKFYLIDLNRMRFKSLTLKER
LKNFKRLKMNDEVLKKVSEYYADLIKIDKQLIFKSIKKYSENFENNRIFRKRLKFFFRI*
>tcag_1096687450221 /cdnaId=1096687450220 /pepId=1096687450221 /offset=0 /ttable=11 /length=173 /full_length=173 /orientation=0
LLMPVWFVTEGVREVFPDHTSAIVAPGEEITRNWMSRLVRCRNGDDYYYIKTYASRGRGL
RRFIGRSRVRAEWENLQAFVAMEIPTAELVAYGESEASGYYRGTLITREVRGAIDLATMV
NNSHSLFCDHQWRLQIIGQLSEIVQKMHGDGFVHNDLKWRNILVDVTGSPAVX
>tcag_1096689877175 /cdnaId=1096689877174 /pepId=1096689877175 /offset=0 /ttable=11 /length=174 /full_length=174 /orientation=0
INRYIYIKNIKYLLNKIPSINDKYFSFQEKINLCIKNFDHEGKLIRDSRNTVKVFKVDDL
YINIKRFKRPNFINRLVYSFFRSTKARRSFLYANKLLDYNILTPDPIAYIENSKYYILYD
SFYVCKNIDYDFDMKYVFDNKELESRDILIKKFVLFTHQLHENGVMFLDHSTXX
>tcag_1096685666715 /cdnaId=1096685666714 /pepId=1096685666715 /offset=0 /ttable=11 /length=522 /full_length=522 /orientation=0
DRNVVKVLRLGEIETVTKSFKTPNFIQGVIYKFFRKSKARRSYEYSFLLNKNGIKTPEPL
GYIEVFDKFRLLQSYYISRKIEYDFTLDFATEKKVTDYKSILKSFIDFTYMMHKKNLMHL
DYVVGNVCIKRTKKGYDFYLVDLNRFYKGIVTPKTGVKNLARISKNSEIFKILADEYANK
TSIPFSNSYKYLIKSANRDEQRLKLKSFLKNLFQGKKRIPYSIYAWDHHSNQPHAINNRR
LKIKIYLLTWYSNIKILLATFYALLMIPIFYLKNSKAYGNKIDSFGLCVNIDKPIESQKL
INNDELIEMIEELSIDNILVRIPLSDFSNFEKYFNFIEQLHNKNVLVCLLQDREHICNLD
LLKQRLDFIFSRLEGLVSEFQIGNSINRKKWAFLSVDEYFSFFKVAYDLKKNKFTKIKLL
GSNIIDFDVPFFARSVFHFKSIFYDGVATQLYVDRRGNPENLQFGFDTLAKIRTYAALAD
ASVKTSNNMYITEVNWPLANTAPWAPAKNFLIEESLQSSYLV
>tcag_1096687752789 /cdnaId=1096687752788 /pepId=1096687752789 /offset=0 /ttable=11 /length=251 /full_length=251 /orientation=0
DTQQHYIIEDEAWRAVIVASSKAQASLLFAGLHPHVVATPDKLNLLRKARNAVWLVENPL
NDKVKLVAKKPLTLHLHKKILDYFKPSKAQKSWNSSSQLMRKEVGVSKPVAFFEHKYNKA
FDQNIYISEAVEHIGSVRDMFTHFSQGGMDFKGVAKEQAYLQLSNFLLHMHARGVLFRDL
SGGNVLIKEAAQGFDFVLIDTNRAHFSNYSLPLDQRISDLVRICNKLDWNNRSIFMKLYL
AALGRSFDLXX
>tcag_1096680324129 /cdnaId=1096680324128 /pepId=1096680324129 /offset=0 /ttable=11 /length=303 /full_length=303 /orientation=0
ALVTKYLPYSLPYRVILSGSVTPTEILNMANALALLLVRMHLLGFWWGDCSLSNTLFRRD
ANDFAAYLVDAETGEFHKTLSDGQREHDLELTHFNVAAELEDLAVAGVLSKDINPVRASD
GVIRRYRRLWKMLKEPQILDSSDRQAVERAMRSLQDLGFAVEEVEVTTAGDKGSIKFQPK
LVAARYHANRLEELMGLYAEELQAKRLLASYDRYKAREFPPSTPHSIVVKQWLSDVFKRV
VNQVPDNLKGRVEQAQLFHEVLENRWYLGEKLGRDVGLDFATQDYIEKVLPYRMDSGVVV
GK*
>tcag_1096665875055 /cdnaId=1096665875054 /pepId=1096665875055 /offset=0 /ttable=11 /length=275 /full_length=275 /orientation=0
GDGEGFIITDYLRGSIQYRRLLSTPGAATSGQFSGRLLDALAVLLVDLHRHGVWWGDGSL
ANALLKRDGNRLQAYLVDAETAEYHEKLSDGQRQHDLDILVENVAFGLADAAAALGGSEV
DTDAAVRASAALRDRYTALWAQLHRPFVASANDRRAVATRIRDLNALGFAVEELSLDVTS
GEGMRVSLAIASRRFHAEQLLRLTGVDALEGQAQLLLNDLHEYGVWLQVQSGERLATGLV
AARWRAEVLEPTLVRLRPHLASGRDALQPTAMRWX
>tcag_1096693895483 /cdnaId=1096693895482 /pepId=1096693895483 /offset=0 /ttable=11 /length=337 /full_length=337 /orientation=0
VDYCFSKIINLASSKDLPKILTIKKRFSIQKKLSLSRSFYIDKNYQLAIEYYVQAILENP
LQILNFSYFRKFIYSLISYWRLKFFTSVEIDIQLPDNIKDLNFDQIFNLKGNILRSVANR
TTEFIEHGDRSQSFYIKKHCELKFHECLKSILSLKSPVFGAKNEFIALKKLQENRFLTIT
PMAFAASGFIFKKSFLITQPLEGMVQLDEHFPKLSLVCQKSIIKKVCAIISGIQTMGMLH
RDLYLCHFWVKQNYHMDHNNEIYLIDLHRAVFKSKISSKEKLKELADFIFSVHQVNKKLI
KIVDEELGKNITDKEKKFMNLRIDQLNSRFNRKFKK*
>tcag_1096693095375 /cdnaId=1096693095374 /pepId=1096693095375 /offset=0 /ttable=11 /length=258 /full_length=258 /orientation=0
IVKAVAGRVLESPFDQDEMNGELAAALVSPNLAIWSQNGLRYGADPNLYHMPTSAVDAIE
AVAQNRQQCATANKAATNPWVDLRRDLIGLGDFHQIMSVQGELFREAPGRKTVRFTKNGK
NYFLKTHTGVGWKEIVKNLFYLRLPVLGAMNEWHGAHHLQRLGIDTLTIKGYGTESDMSR
PFAHLWQRSTERTATPWDLPWWKGNPARRRSFIITDEISDTQSLEEFCSSWKQRPPRQPH
EIRYKRWLIESLARIARR
>tcag_1096699468735 /cdnaId=1096699468734 /pepId=1096699468735 /offset=0 /ttable=11 /length=412 /full_length=412 /orientation=0
VATTDKQLHIKGLGEEISALYNLPWHIPLEQWPEDETLAAQRGISRHIVRLVRSTPDPAS
EIYAVKETVEEFAVREYEALRELSLRGAPAVAQVAIVTNRYSQNGEELPCAIVTRFLPYS
LPYRIILSGQITQHEISNMANALAYLLVRLHLLGFWWGDCSLSNTLFRRDAEGFAAYLVD
AETGEFQKKLSDGQREHDLELARFNVAAELEDLKIAGVLFPAMDPIRASESVITRYRRIW
KSLSEPQVLPAGDRHAVERAMRSLQDIGFAVEEVDIQLAGDKSTVTFIPKLVAPNYHSQR
LVELMGLETEELQAKRILASFDRFRSREIEKTPKKEEAAKRWLDEVFYQVINAVPAAMRG
RVEDAQLFHEVLEHRWYLGEKAGRDLGLEFATNDYISKVLPERMDSGAPGI*
>tcag_1096694965771 /cdnaId=1096694965770 /pepId=1096694965771 /offset=0 /ttable=11 /length=395 /full_length=395 /orientation=0
QLPQLNEDLENEIALIRRVEALNLTPPLLAEFTFKAHESARPYRMFLQREASGKTLFDLK
DCMATPQRIELLWHILQQFKTLHNNGLYHTDVDLRHIYWDEDAQSIQIIDWGGGFFHDPS
EPSEFTGKKLKHGGKEYYVSNEQRNRDIFTPQSEVYLLGSLAYFFLTNENNGDASPEYEN
NHNPDGIALDSTRSDDDIPDFLRKLVYNATRWDPADRFESVHAMLEFWKTSCEPLVGASL
TVQTMSGEAFILDEENHDLTLDSTLGVVAHPSSPFSAWRVYGECDYLVQHGSSIGEWKPT
HGGLNIYQRPALIRSASTGEVYLLKVTRSAPSSFEASNSEPSLLENPVMYQCNSTGDIVV
ILDDSGDTLSLKNQFTQEIKGISREDFDLGYTEM*
>tcag_1096692176851 /cdnaId=1096692176850 /pepId=1096692176851 /offset=0 /ttable=11 /length=286 /full_length=286 /orientation=0
IYRKYENRITKKFVNEGRSYFIKFHGAVGWKEILKNILQLKIPVVGARREYEALNHLYEC
GINCPQVRGFATRGLNPANSSSFLITEELYETISLEDFFLEGLHKKLNFNQKNKLLKAAA
SIIREMHLSGLNHRDLYLCHLHINKEIDFNNIQIYLIDLHRAQIRSKVPHRWIVKDLGGF
IHSILQFDLSERDFYRFMMTYYDCTFREFTSNYSDTTKAILSRAFSMYLKPHLKVFIKNS
SLTTEDGIFAKHISNSSRYLARKDVDTKQFLNLFRDEDLLIKSGEI
>tcag_1096665970513 /cdnaId=1096665970512 /pepId=1096665970513 /offset=0 /ttable=11 /length=197 /full_length=197 /orientation=0
VITYYQTDDHRFIDAFPPGSLFVQLQSVEGEVHRELAARRTFKFTHENTNYFAKVHSGVG
WLEMIKDWIRFRAPVLGAGNEWHALRRMQDAGLLVPSPVALEVDGWDPARQHSVIVMEAL
TNTVTLEDLAKDPITPLDRRRLVIRLASYIRSMHALGVNHRDLYICHFHLDHGDVNSALY
LIDFHRAQCRDQVPYRW
>tcag_1096677581181 /cdnaId=1096677581180 /pepId=1096677581181 /offset=0 /ttable=11 /length=166 /full_length=166 /orientation=0
MSDINFLDKNLEHLFQAKDSFSVAKSFEGEIYRKYENRVTKKFMNEGRSYFIKFHGPVGW
KEILKNILQIKIPVIGARREYEALSHLDECGINCPQVKGFASRGFNPANSSSFLITEELY
GTISLEDFFLEGLHKKLTFNQKNKLLRAAASIIREMHLSGLNHRDL
>tcag_1096683005167 /cdnaId=1096683005166 /pepId=1096683005167 /offset=0 /ttable=11 /length=408 /full_length=408 /orientation=0
VVNARLSARSAKGYRRFSAFTQPMLQSISQILTQDKNSARRFLALGAKEVQVAGNLKFEL
DVPKTSTQLAQSLKPLLQGRTLWVAGSTHAGEDELLIQAYQQLKVQFPQLLLVLVPRHPE
RFDAVAELLQQQQLKFVRRSVNGLPDASTEVWLGDSMGELLSWYQLADFVFIGGSLIERG
GHNPLEAMAFGKAVLSGPYVFNFQLVFQLLQQQQAYFQVTTVAELVSTVTQLMQQPELAI
TIGAKGLKLYQLQQGAVARMMAQMNHFLPMAEVKKLNKDNALAWFDPHFYPNFDMTYFQA
EFWQQQGLVIGQSKGRNTVWFIRQQNGQEAVLRHYYRGGLVGKLNKDKFWPEPAAQSRAM
AEFSLLWQMRLWGLPVPRPCAALYQKHGFSYSADILIERIPGTTDLAH
>tcag_1096691495909 /cdnaId=1096691495908 /pepId=1096691495909 /offset=0 /ttable=11 /length=109 /full_length=109 /orientation=0
MFNQHIKNNHVILSHPQYSTQISLDWFSPDFWQQQQKIVGAKKGRATAWFFKHADLTAVL
RHYWRGGLIGKLLSDQYLYWGLEHTRVYKEFSLMTQLIELGLNVPKPXX
>tcag_1096693160117 /cdnaId=1096693160116 /pepId=1096693160117 /offset=0 /ttable=11 /length=122 /full_length=122 /orientation=0
LMSNIKILDKHLEHLFHAKDAFTVAKNFEGEIYRKYENRITKKFVNEDRSYFIKFHGGVG
WKEILKNILQLKIPVVSARREYEALNHLYECDINCPQVKGFATRGLNPANSSSFLITARV
V*
>tcag_1096690985465 /cdnaId=1096690985464 /pepId=1096690985465 /offset=0 /ttable=11 /length=136 /full_length=136 /orientation=0
MKRWTLNPEYATGESGRLFADLDTVFGLEGELITYSPISSVHKVWAGDRHYYVKRYTGNG
KGLKQYLGRWRVQAEWENLLRFHAWGIPSVQVVAFGLERRSGRFVRGALVTEDLPATRDL
ADLAAHADLRLRKLDW
>tcag_1096693694125 /cdnaId=1096693694124 /pepId=1096693694125 /offset=0 /ttable=11 /length=135 /full_length=135 /orientation=0
IMTYFFRGSTLLESLSKRSYMANLVLIEESLRPLFSGENPFEIVQGLEGNIHRKYANRTT
KEFIFNNESYFVKYHKGVGWKEIFKNIIQFKKPVLGAKQEWDALNKLKFCGINCPEPLAY
YSKGINPSKKCSFXX
>tcag_1096673013083 /cdnaId=1096673013082 /pepId=1096673013083 /offset=0 /ttable=11 /length=206 /full_length=206 /orientation=0
LNALIASLLKILPINNIYLHQKYKYLLNKSFFILDNYRGLKSKLDCLIDDFNSRGTLIKH
SRNTIKKIKIDNLILNIKRFKRPNFFNKIIYTFFRLSKAQRSFNYARRLIDLGILTPEPI
CYYNTYKSGLIYQSYYLCENVDYDYDMEFVFENVKLDGRDELIKRFTYFTHNLHENGIMF
LDHSRSNTLIKNNNNSYSFYLIDLNX
>tcag_1096696200165 /cdnaId=1096696200164 /pepId=1096696200165 /offset=0 /ttable=11 /length=255 /full_length=255 /orientation=0
IYHLKKMFLKLVFFLFFGDFFAYNWQIMDEIIKNKNIFIQYDPNAFKNFSSKLFNIDYIT
KEGLIKSEISGRGKAYEIEFEGNRFILKHYIRGGFVAKISYDKYLFDTLSSSRAVKEYNF
LNNLLSKDLPVPKPVALQVIINKFTYSADLITRKINNEGTLYDFVQNRKMNSKLWDTLEN
TLQKFYNENVYHSDLNAKNIIIDNTDNFYFLDFDNSYFFYKKELFLKSLNRLDRSLSKMD
NYKNEMKNIIKKFN*
>tcag_1096671029409 /cdnaId=1096671029408 /pepId=1096671029409 /offset=0 /ttable=11 /length=227 /full_length=227 /orientation=0
IIIFDHMIKTKFGSIVSHKFNNQYICYDSSIQPILKDRILASLDSDEFRLSNTSNFLDLN
NGLIKKHFCRKGAMYLFDDNYFFYGLKNTRPIREQKNHMDFMNIVKNSKNEWVISKLELC
MPIFSYVIRSNLFYKGDIILSKISGETLDKTIMKRLKVNIEEEIGLCFRFLFNNGIYNFD
MNLTNIIYNPESDKLSFIDFDKVTINSRKINSQNYSARVINKFSDSL
>tcag_1096673735271 /cdnaId=1096673735270 /pepId=1096673735271 /offset=0 /ttable=11 /length=114 /full_length=114 /orientation=0
IMKYSSQIVIKKLDNKFIFNNKDDGKNLSEFIVEGKLDKSAKVNVEWINDGKWVKKHYQR
KGMMQIFNDLYLYSSIKRTRSFREFEILNYLKISDFSTCKPLIGWVEYVGGILY
>tcag_1096679866275 /cdnaId=1096679866274 /pepId=1096679866275 /offset=0 /ttable=11 /length=116 /full_length=116 /orientation=0
FYKGDIILSKITGETLDKTLMKRLKINIEEEVGLCFRFLFDNGVYNFDMNLTNIIYNPES
DKLSFIDFDKVTINSQKINSQNYSARVINKFSDSLKKYDLFAKFDWDKFVRSVYD*
>tcag_1096691173853 /cdnaId=1096691173852 /pepId=1096691173853 /offset=0 /ttable=11 /length=234 /full_length=234 /orientation=0
INKLINDFNSKGELIKGSRNTIKKINIENLVINIKRFKSPNIFNKIIYTFFRSSKANRSY
NYAKKLIDNGIMSPNPIGFYDIFKFGLIHQSYYVSENIDYDYDMEFVFKNIDLDFRDDII
KKFTYFTHNLHENGIMFLDHSRSNTLVKKYNDDYRFYLIDLNRMKFKSLSTEERFKNFRR
LKLNDEILEKVSSFYSEIVNIEKQIIFDKIKKYSDDFENGRKCRKRLKKFFRL*
>tcag_1096680838183 /cdnaId=1096680838182 /pepId=1096680838183 /offset=0 /ttable=11 /length=169 /full_length=169 /orientation=0
IRPYRRGGSLRFINKDCYLSPKRFHNEWLIHSRLYREGFPTTKPLGYAYRSIGFGLYKGL
YFSESAPAKPWPSSWALNKDEASCLVNGLLSLCKRGIWSPDLNASNILKDPLMGILFIDW
DMAGVSALKPQQLLDRYKSRLLRSLEKLGAPSEIQSIIRDISWMNTYD*
>tcag_1096673050119 /cdnaId=1096673050118 /pepId=1096673050119 /offset=0 /ttable=11 /length=140 /full_length=140 /orientation=0
NSLEAIHWLNAAGIKTIYPLAVIETYDSFTSTESYLITLRQSGERLDQLKITESLENLIP
NKMAALIKRLSWISFNHGDAKRSNFFLDKNSLIVSDLDASKNRYFQITLGNKLSKDKKRI
LKSFEKYPKIQSSLLKRFN*
>tcag_1096679762499 /cdnaId=1096679762498 /pepId=1096679762499 /offset=0 /ttable=11 /length=273 /full_length=273 /orientation=0
IFIKNKDVTVIVNIEKSKNAHFIKEIFPNGFSLESFEKEFTQNQNIIKNDRNIVKILRLG
EIDTVIKSFKTPNFIQGFVYKFFRKSKARRSYEYSELLNQKGIKTPEPLGYIEVFDRFRL
RKSYYISRKIGYDFTLNFATDRKVEDFREILNSFIDFSYEVHKKNIMHLDYVVGNVCVKR
TERGYDFYLVDLNRLYRGTVSAKSGVQNLARISKDPEIIKILAHEYAKRSSISFKNSLKY
LSQSVSRDLYRLKLKSFLKNLFRNDSKIPLTTY
>tcag_1096677256389 /cdnaId=1096677256388 /pepId=1096677256389 /offset=0 /ttable=11 /length=372 /full_length=372 /orientation=0
IYPKDFIFTKNKDVTVIVNIEKSKNAHFIKEIFPNGFSLESFEKEFTQNQNIIKNDRNIV
KILRLGEIETVTKSFKTPNFIQGFVYKFFRKSKARRSYEYSELLNQKGIKTPEPLGYIEV
FDRFRLRKSYYISRKIGYDFTLNFATDRKVEDFREILNSFIDFSYEVHKKNIMHLDYVVG
NVCVKRTEKGYDFYLVDLNRLYRGIVSAKSGVQNLARISKDPEIIKILAHEYAKRSSISF
KNSLKYLSQSVSRDLFRLKLKSFLKNLSRNDSKIPLTTYSWDYHSNQPHAIYSKNLKNKI
SLLAWYSNLKILLATFYALLLIPFFYLKNRESFGKKIDSFGLCVNVENPIESQKLINNDE
LIEMIEELSVDN
>tcag_1096673331787 /cdnaId=1096673331786 /pepId=1096673331787 /offset=0 /ttable=11 /length=77 /full_length=77 /orientation=0
ILSKNILMQKLKYIDDDLENLFQEEFFDAVKNIEGKVYRQYENRVTKKFRNKNKNYFIKF
HGPVGWKEIFKNLFQMK
>tcag_1096679292293 /cdnaId=1096679292292 /pepId=1096679292293 /offset=0 /ttable=11 /length=210 /full_length=210 /orientation=0
IFTKNKDVTVNVNIEKSKNIHFIKEIFPNGFSLESFEKEFTQNQNIIKNDRNIVKILHLG
EIETVTKSFKTPNIIQGFVYKFFRKSKARRSYEYSVLLNKKGIKTPEPLGYIEIFDRFRL
RKSYYISRKIEYDFTLNFATDRKVEDFRDILSSFIDFSYEVHKKNIMHLDYVVGNVCIKR
TKKGYDFYLVDLNRLFRGIVSAKSGVQNLA
>tcag_1096678912897 /cdnaId=1096678912896 /pepId=1096678912897 /offset=0 /ttable=11 /length=72 /full_length=72 /orientation=0
ILTDHIFKTDHGAILYDNTIIKNITENLFLPHSWSDVKLISNDIGGRGEIYFLGDGKHTF
VMRHYNRGGMMR
>tcag_1096672470275 /cdnaId=1096672470274 /pepId=1096672470275 /offset=0 /ttable=11 /length=132 /full_length=132 /orientation=0
LRHNLNIITKKINSTLIFYDKDIEINIEELFSSNAFHTHEKKNVEWINSNKWVKKHYFRK
GMMSFLNDKYLYRDLKNTRSYREFEILNYLYKHGFNTCKPIIGWVTYSGAIYRANLVTET
IQARTLKDLLDL
>tcag_1096665756737 /cdnaId=1096665756736 /pepId=1096665756737 /offset=0 /ttable=11 /length=208 /full_length=208 /orientation=0
DGGMIKKIKFFTSLRKLINLALLESKVDPELLKENINFYQSKISMTTKNFFKRYFIYKSI
QRYLKKTLRTTSEFKRQSNFSRLILKRHDFQFNFNAIDQLLNKTEVIKNGNTCTVFRHDN
LIIKRYNLKSIWHFVALQFKKSRGLNSWQITNALNLLNISTPIPYFYYEKRFLFLRLNTY
FAMSYEDSINIKDYESQLQTSQSRRNFS
>tcag_1096688059817 /cdnaId=1096688059816 /pepId=1096688059817 /offset=0 /ttable=11 /length=198 /full_length=198 /orientation=0
RVVTAAPISGAGTVVVRPCAHGGWWGHLAQDLYFGSHRALREICASERLDHMKIPTPRIE
AALFYPAGPFTRTEVATTMIPKSMDLVRSLAARPRTSDRARIFTAVRKLFSQLHHHGVHH
PDLNARNILLASCPRGRVVAWLLDVDVIRFGQPGSASISQANRARLLRSLLKRARLGELG
WSEAEVPRLWRELFPRR*
>tcag_1096687120943 /cdnaId=1096687120942 /pepId=1096687120943 /offset=0 /ttable=11 /length=285 /full_length=285 /orientation=0
YRFLMVYFNCSLRDLFSNHGEFIQKARKRAFSMYMKPVLSEIDITSKKALQDQSLYIKSV
TKYHRWIGLKHKMSEDLLTLIQDEEALLSLGEVVKNEEGHLVVKIDLSGRSYFIKKYRIK
NFFHMVRRLFRKTRARNSWEVLHWFHSVGIRTMQPVLMYEELGFTGTLNSVLVTEEIDGK
RLDHKILEKEEPVKTASSLHNFFKRMQWIGFHHGDAKSSNFFISKNRLVVFDLDSSKRHL
KESSLTRKIEIDKRRILRSLKDSTNITEALKLRFKGGDIENRNS*
>tcag_1096695231579 /cdnaId=1096695231578 /pepId=1096695231579 /offset=0 /ttable=11 /length=294 /full_length=294 /orientation=0
LTVLCSRELIECSRKFAQCNICHNKPKTYANYTPPQLSHVYRHGSTPDMARTENRLLHIA
PRFAEVASDLKTMEAKFAANADVLYAKRNVVKKIQLGAHTLVAKAFKRPSFIQAFIYANC
RKSKALRAFEHAARLEGLGISTPPPIAAIEHTKNHQLTDSYYITLHHPHDYSMEAVLHAI
EKLNSSDKAHDAAIFKRNLATLHSFVRFTFTMHQAGVLHCDHNAGNTLIRENGNDIEFTI
IDINRMQFKNLTLRERLNNFVRLSDHPIVLKTIADSYAQCMKIPGDACFEQLMR
>tcag_1096697690761 /cdnaId=1096697690760 /pepId=1096697690761 /offset=0 /ttable=11 /length=175 /full_length=175 /orientation=0
PKVYLFDNGDYLKLFRRKRLLSSALLTPYSVRFWRNAERLQRLGIPTVTPLELFRLPNAG
WTAVRYRALAGTTLKSVYAQEQGMDSALLEQLAGFFRNLHRKGVYFRSMHLGNIVLTPNG
TLGLIDIADLTLQSRALSHNKARRNLAHFERYLKHNGLIAGFPFNALCEKVLAP*
>tcag_1096697661519 /cdnaId=1096697661518 /pepId=1096697661519 /offset=0 /ttable=11 /length=284 /full_length=284 /orientation=0
LLNQNGIKTPEPLCYIEVFNRFRLLQSYYISRQINYDFTLEFAAYKEAEDYKDILKSFID
FTYNLHKKNIMHLDYVVGNICVKKIDKGYDFFLVDLNRLYKGVVTSKTGVKNLKRISRDP
EIIKILAEEYANKSSNSFSDFTDYLMKSVNLNLQKSKLKRFAKNIFARDFRIPRSSYAWD
YYSNQPHVLNNKKLKRKIALMSWFANLKIIISSAYALFLGPYFYIKNNKLSENKIDSFGL
CVNLDKPVNSQKLISNDELTEMIEELAVNNILVRIPLADFDNMK
>tcag_1096670177951 /cdnaId=1096670177950 /pepId=1096670177951 /offset=0 /ttable=11 /length=217 /full_length=217 /orientation=0
PKYAKIPKPYFMARLNETPLLGMEPLDDSLYNFIQKTRPRSMTEHTYKMKMTKVITNMFE
CLCNTLILLQDKYEFYHRDMHAGNIMYRKQGESYQWFLIDFGFATFKMNDYRFNWEDAGP
YGTFNSKAIKEGKAKGRVGHDLRVTLLFIFDVVDWGLRHILLPEAFDILNFIYRGIRKSI
LDNDIGDAGHLWHRGYADAFDNLETRETEPKVFLAEX
>tcag_1096688311975 /cdnaId=1096688311974 /pepId=1096688311975 /offset=0 /ttable=11 /length=151 /full_length=151 /orientation=0
WLIRQLAQTARRLHHSGANHRDFYLVHFLLQPGFENGHISSDKSRLAVIDLHRMQLRRNT
PKRWRIKDVAGLHYSSMDLGLTRRDLLRFMKIYTQSTLRETLGQKSDFWPRVNRRAIRLY
QTEQRRAPSVKLAAHSTPVENHHTDRVRSV*
>tcag_1096669219459 /cdnaId=1096669219458 /pepId=1096669219459 /offset=0 /ttable=11 /length=119 /full_length=119 /orientation=0
IVSIIIKKINNHFIFYDKDIGINIEELFLNKNFNRQERFETGIINNKKWFLKHYVRKGLM
KFLGDIYLNTSIKKTRSYLEFILLNDLYKKNFPTCRPIMGWITKNKYTYKANLISEYIP
>tcag_1096671916069 /cdnaId=1096671916068 /pepId=1096671916069 /offset=0 /ttable=11 /length=168 /full_length=168 /orientation=0
VALVGKVIGVYKKSPVPLAQSLQFDVRQCVTTARNNKMVDKAHPAFSDWWVREGDWVEEP
NERRDGNSGVQRLTDQDPTLYLKRQTGHLSRSLRYPLGRPTVVREAWALDAYRAAGVRVP
QIRFAGARKQQGQWQGLLVTEELRDFISLDEWYAGDARAQHGEAVHRH
>tcag_1096675914319 /cdnaId=1096675914318 /pepId=1096675914319 /offset=0 /ttable=11 /length=126 /full_length=126 /orientation=0
KEHRCLSEVLDQTQQLSDDQIKIIAKFLKQLHLNNIQHTYPIPKHIYLNQNNSSIVLIDL
EKMKYKLFRFQCAARDLYSFLKFTHHFLTRTQTELFFQTYFEDQNSWIKKIIINKIKRKL
SRHHL*
>tcag_1096691803699 /cdnaId=1096691803698 /pepId=1096691803699 /offset=0 /ttable=11 /length=260 /full_length=260 /orientation=0
IYLHQKYKYLLNNSFLIQDKYREFTPAINKVINDFDSKGELIKGSRNTIKKINIENLVIN
IKRFKSPNIFNKIIYTFFRSSKANRSYNYAEKLIDNGIMSPQPIGFYDIFKFGLIHQSYY
VSENIDYDYDMEFVFKNIELDFRDDIIKKFTYFTHNLHENGIMFLDHSRSNTLVKKHNDD
YRFYLIDLNRMKFKYLSTEERFKNFRRLKLNDEILEKVSGFYSEIVNIEKQIIFDKIKKY
SDDFEDGRKCRKRLKKFFRL
>tcag_1096691650421 /cdnaId=1096691650420 /pepId=1096691650421 /offset=0 /ttable=11 /length=257 /full_length=257 /orientation=0
MKKKIDKNFKFLETQIDDLIYNFEKGGILIKDSRNKLKKYNCGDIQIVVKSFKTPNIFNK
IIYKFFRKGKAERSFEYARKLMLMGIKTPRPIAFYEEKTSLFLKSSFYISEYINYDFTIR
DVINNLELSQNKKIIKAFTKFTFKLHENKINFLDHSPGNTLIKFEEDKPVFYLVDINRMK
FENMKISKRLANFSRISKKSTVIRIIAKEYSNLSGLDYEFTFNCIWKNILKFRYRFNLKK
RFKNNFLVSYLSKDRL*
>tcag_1096683610281 /cdnaId=1096683610280 /pepId=1096683610281 /offset=0 /ttable=11 /length=251 /full_length=251 /orientation=0
MKIIFNTDFFKYKSHIIDLVNDFDISGIELGNQKRNTIKLFNIGKNKINIKSFKSPNFVN
SLVYDTFRKSKAQRSYEYANKLINLGVLTPLPIAYVQKSSFFRLKQSYYISEHLDYDFTF
REISRDLSFNDSTNALKAFTRFTFNLHEKGINFLDHSPGNTLIKKNKSSYNFYLVDLNRM
EFKEMTLLDRMKNFSRLSHNKDVVKIMSFEYAKCIGKSNKYIYDLMWKEIMIFRTKVNRK
RKLKSILKAT*
>tcag_1096678122483 /cdnaId=1096678122482 /pepId=1096678122483 /offset=0 /ttable=11 /length=238 /full_length=238 /orientation=0
SHIIDLVNDFDNSGIELGNQKRNTIKLFNIGKNKVNIKSFKSPNFVNSLIYDTFRKSKAQ
RSYEYANKLINLGVLTPLPIAYVQKSSFFRLKQSYYISEHLDYDFTFREISRDLSFNDST
NALKAFTRFTFNLHEKGVNFLDHSPGNTLIKKSRSSYNFYLVDLNRMEFKEMTLLDRMKN
FSRLSHNKDVVKIMSFEYAKCIGKSDMYIYDLMWKEIMIFRSKVNRKRKLKSILKAN*
>tcag_1096676537883 /cdnaId=1096676537882 /pepId=1096676537883 /offset=0 /ttable=11 /length=146 /full_length=146 /orientation=0
IIFINHMIKTKFGLIVSHKFNNQYICYSSSIQPILKERILSANNSDEFRLSNNSNFLDLN
NGFIKKHFWRKGAMSFLNDNYFFYGLKQTRPVRELINYIDYSYIVSSSKSATVDRIETCS
PVFSCIKKTNIFYSGDIVLSKIKGET
>tcag_1096692129819 /cdnaId=1096692129818 /pepId=1096692129819 /offset=0 /ttable=11 /length=158 /full_length=158 /orientation=0
IIFFVHMIKTKYSSIVSHKHNTQYICYDSSIQPILQDRILACFVTDEFRLNNRRNFLDLN
NGFIKKHFLRKGAMSILNDSYLFLGLNSSRPVRELVNYIDFNYILNSLNNERIMKVFEFC
SPIFSHVQKKGLFYTGDIILSKVDGITLDKYIAANNIK
>tcag_1096691889715 /cdnaId=1096691889714 /pepId=1096691889715 /offset=0 /ttable=11 /length=83 /full_length=83 /orientation=0
KFNNQYICYDSSIQPILKDRILASLDSDEFRLSNTSNFLDLNNGLIKKHFCRKGAMHVFN
DNYFYYGLKNTRPIREQKNHMDF
>tcag_1096687637449 /cdnaId=1096687637448 /pepId=1096687637449 /offset=0 /ttable=11 /length=87 /full_length=87 /orientation=0
GGLPTKNKEAEPRAYLIDCPMGSKKRGLMLNRGIIKDLACLDKVAKVSLSRTDRLRFYLG
YVSRKRLRNNDKVRIRKVLHFFKGRD*
>tcag_1096692482629 /cdnaId=1096692482628 /pepId=1096692482629 /offset=0 /ttable=11 /length=63 /full_length=63 /orientation=0
VRNMATIRQDLGAGHHFLFDDAIIGEPSIDMFTQEHWQFQNKITGHAKGRGTTLFIEHEK
HSW
