# Supplementary material for: Structural and Functional Diversity of the Microbial Kinome
Source: PLoS Biol. 2007 Mar 13;5(3):e17. doi: 10.1371/journal.pbio.0050017 (PMC1821047; doi:10.1371/journal.pbio.0050017)
Supplement: Dataset S1 — (10 MB BZ2) [file pbio.0050017.sd001.bz2 › FastA/mtrk.all.pep]

>tcag_1096700161589 /cdnaId=1096700161588 /pepId=1096700161589 /offset=0 /ttable=11 /length=227 /full_length=227 /orientation=0
IMNKNYSALTLEELPKRLSQISAITDQIGTNFSEWNVTEVGDGNLNLVFIVIGSKGKIVI
KQALPYVRVVGDSWPLTLERAYFEYNALVRQEDRDPGIVPSVFHFDREQGLIAMECLDSH
KILRGKLIAGEQVENLGDVIGKHCARLAFKGSDLFMDTKDKKHDVSLFQKNLELMSITEN
LVFTDPYFDAKMNNNTKGLDPIIKIIRDDVTMKSRAQLMLLKFTSNT
>tcag_1096699765979 /cdnaId=1096699765978 /pepId=1096699765979 /offset=0 /ttable=11 /length=183 /full_length=183 /orientation=0
IMNKNYSALTLEELPKRLSQISAITDQIGTNFSEWNVTEVGDGNLNLVFIVIGSKGKIVI
KQALPYVRVVGDSWPLTLERAYFEYNALVRQEDRDPGIVPSVFHFDREQGLIAMECLDSH
KILRGKLIAGEQVENLGDVIGKHCARLAFKGSDLFMDTKDKKHDVSLFQKNLELMSITEN
LVF
>tcag_1096688005393 /cdnaId=1096688005392 /pepId=1096688005393 /offset=0 /ttable=11 /length=236 /full_length=236 /orientation=0
IMNKNYSALTLEELPKRLSQISAITDQIGTNFSEWNVTEVGDGNLNLVFIVIGNKGKIVI
KQALPYVRVVGDSWPLTLERAYFEYNALVRQEDRDPGIVPSIFHFDREQGLIAMECLDSH
KILRGKLIAGEQVENLGDVIGKHCARLAFKGSDLFMDTKDKKHDVSLFQKNLELMSITEN
LVFTDPYFEAKMNNNTKGLDPIIKIIRDDVTMKSRAQLMLLKFTSNTETMCHGDLH
>tcag_1096670348945 /cdnaId=1096670348944 /pepId=1096670348945 /offset=0 /ttable=11 /length=165 /full_length=165 /orientation=0
MRRSDCMSSEKYEPLTIETLADRLGSVDAICEVVGDDTSKWKIDEVGDGNLNLVYTVSSE
SGNIIIKQALPYVRLVGDSWPLPLSRSFYEHEVLVRQAKRDPGSVPAIYYFDKEQAIIAM
EMLLPHIILRKKLIAGEYVNGLAQRLGEFCARNAFRGSDLSLQTA
>tcag_1096673176989 /cdnaId=1096673176988 /pepId=1096673176989 /offset=0 /ttable=11 /length=153 /full_length=153 /orientation=0
IRRSDCMSSEKYEPLTIETLADRLGSVDAICKIVGDDTSKWKIDEVGDGNLNLVYTVSSD
SGNIIIKQALPYVRLVGDSWPLPLSRSFYEHEVLVRQAKRDPGSVPVIYYFDKEQAIIAM
EMLLPHIILRKKLIAWGIYKWISAKAGEFCARN
>tcag_1096670886523 /cdnaId=1096670886522 /pepId=1096670886523 /offset=0 /ttable=11 /length=187 /full_length=187 /orientation=0
LTSQFHHDALLKLMLTRAFSIVNTLDKSVNLPMLNLLMILVKRLQMRDDLAYEPLTPKTL
PERLKDLDSITSLIGKEAQEWRVTEVGDGNLNLVFVVEGKSATIIVKQALPYVRVVGDSW
PLSLKRAFFEHETLSRQAKRDPGSVPKIYYFDKKQAIIAMEMLSPHVILRKKLIAGEYVN
GLGKTXX
>tcag_1096699967295 /cdnaId=1096699967294 /pepId=1096699967295 /offset=0 /ttable=11 /length=276 /full_length=276 /orientation=0
MADQYEFLTKDNITNYLSSKKVFANLIDANNLVEFKEVGDGNLNLVFIMKDSSGRGIVLK
QALPYVRLVGPDWPMTPSRARIEAETTIIHSKFAKELVPEIYDYDEERYIIAMEDLSDHV
VWRGALNSGLRFDGVAGPLGKYVAKTAFGTSIFGLGQEQHKLEVARAINPGLCLITEDLV
FTEPYFENGRNSVLQSNEKDAQELANDKEMVNEIGLLKYKFMTAAESLIHGDLHTGSAMI
KCEDKKVAVSVKAIDSEFSFYGPIGFDLGALVANYT
>tcag_1096695306561 /cdnaId=1096695306560 /pepId=1096695306561 /offset=0 /ttable=11 /length=188 /full_length=188 /orientation=0
ITMLTKFKPNKYKPLKLNELKEFIISKKNLKKLFKNTSNLVVKEVGDGNLNLVFFIENKF
NSICLKQPLPYLRVLKDWPLTLKRSYYEYEYFNTHKKYVKNHFPKIYDYDEVLRTITMEK
LSPHIIMRHGLIKGITYNSFAESISTYLSKTLFYTSDLYLTATSKKNLISKFILILSFVK
YRGLDIY*
>tcag_1096678448969 /cdnaId=1096678448968 /pepId=1096678448969 /offset=0 /ttable=11 /length=140 /full_length=140 /orientation=0
IGRSDCMSSEKYEPLTIETLADRLGSVDVICKIVGDDTSKWKIDEVGDGNLNLVYTVSSD
SGNIIIKQALPYVRLVGDSWPLPLSRSFYEHEVLVRQAKRDPGSVPEIYYFDKEQAIIAM
EMLLPHIILRKKLISGEYIN
>tcag_1096693163195 /cdnaId=1096693163194 /pepId=1096693163195 /offset=0 /ttable=11 /length=248 /full_length=248 /orientation=0
MLTRGFSIVNTLDKSQNLPMLEISVFFVKRLQMKDDLEYEPLNSKTLPERLKNLESVTSL
IGNTSEEWKVTEVGDGNLNLVFVVEGKQASLVVKQALPYVRLVGDSWPLPLSRSFFEHET
LCRQGERDPGSVPQIYYFNKKQAIIVMEMLSPHVILRKKLIAGEYVNGLGKTLGNFCART
AFRGSDLSLPTKEKKKDTALFQGNVELMAITENLIFTDPYFEAEMNHHTEGLEPVIKTLR
SDVSLKQE
>tcag_1096667199391 /cdnaId=1096667199390 /pepId=1096667199391 /offset=0 /ttable=11 /length=151 /full_length=151 /orientation=0
IESKQIAEMALQKINLDNDTTKPISDFCKDQGWVLPNMEITRIVPAGDGNMNTVKRAQLS
NGNSLLLKQAFPFVKKYPSIPAPADRLQQEASFYAEVQTHQSLKSTTPNLIGYDEHNKIL
ALEYIDDAEDFSFLWSDNHRSLTAEEKTKIV
>tcag_1096669468981 /cdnaId=1096669468980 /pepId=1096669468981 /offset=0 /ttable=11 /length=144 /full_length=144 /orientation=0
IQIRRNYCMSPDKYEPLTIETLADRLCSVEAICKIVGDDTSKWKINEVGDGNLNLVYTVS
SNSGNIIVKQALPYVRLVGDSWPLPLSRSFYEHEVLVRQAKRDPGSVPEIYYFNKEQAII
AMEMLLPHVILRKKLIAGDKIDG*
>tcag_1096682981163 /cdnaId=1096682981162 /pepId=1096682981163 /offset=0 /ttable=11 /length=229 /full_length=229 /orientation=0
LAQTTLQYQKFGKLYPTFPSPKKKLNLSFSIVNTIDKSQIMPMLIYVRFQQVYTRRKDCM
SSEKYEPLTIEALAKRLSSVPAICKIVGDDTSKWKIDEVGDGNLNLVYTVSSNSGNIIVK
QALPYVRLVGDSWPLPLSRSFYEHEVLVRQAKRDPGSVPEIYYFNEAQAIIAMEMLLPHV
ILRKKLIAGEYIDGLAQRLGEFCARTAFRGSDLSLKTADKKSDTAMFQG
>tcag_1096677630163 /cdnaId=1096677630162 /pepId=1096677630163 /offset=0 /ttable=11 /length=278 /full_length=278 /orientation=0
LASRLGGLETLTNCLGGVADQWQVEEIGDGNLNLVFLVRGAKGAAIVKQALPYIRLVGES
WPLPLNRAYFEYHALIRQAERDPGSVPEVLYFDEDQALIVMEFLDQHVILRSMLIAGAHV
NNLGTRLGQFIARTAFRGSDLALPIVERKSDTKLFLDNHALCNITESLVFTDPYHDAELN
HHNPAVDDVVADLRQNIKLKAEAQALLTKFVANSETMLHGDLHTGSVMCTEDSIRVIDPE
FATYGPMGFDLGMMLANFVMAYISQPAHRSPEDLASYQ
>tcag_1096681363761 /cdnaId=1096681363760 /pepId=1096681363761 /offset=0 /ttable=11 /length=466 /full_length=466 /orientation=0
LASKFHNANLLSPMLTRGFSIVNTLDKSRILSLFILLMFFVGRLQMKDDLEYEPLTSKTL
PDRLKNLASVTSLIGKQSEEWKVTEVGDGNLNLVFVVHGKEASLIVKQALPYVRIIGDSW
PLPLRRAFFEHETLTRQAARDPGSVPKIHYFNEKQAIIVMEMLSPHLILRKKLISGEYVK
GLAKTLGNFCARTAFRGSDLSLPTSEKKKDTALFQGNVELMGITENLIFTDPYFDAEMNH
HTEGLEPIIETLRSDVSLKREAQKMLLKFTANTETLLHGDLHSGSVMCTDSETKIIDPEF
GFYGPIGFDIGMLISNFLMAYFSQPGHRSQENLEDYQDWILSVIEEIYSTFTSEFSNLWH
NERHGILFPKSLFEGQGHSSEAALCDMLQHIWSDALGVCGIEMHRRILSLAHNADFEDIS
DLKIRSRLETRNLLMGRQLILERDQIKNISALQVLARKYNSETHL*
>tcag_1096700555089 /cdnaId=1096700555088 /pepId=1096700555089 /offset=0 /ttable=11 /length=324 /full_length=324 /orientation=0
AAALGGASRRAHWSAKEVGDGNINFVYIVTDGGSNASVVVKQGLPYVRVVGEAWPLTQER
VRYEAEALQFAHGYCPAHVPEVHLYDAAMSVIVMRFLEPPHIILRGGLIAGKTYTRLARH
MGEYLATTLFGSSALAVGCETLRKNRAAFGQNEDMCALTEQVIFTEPYAEAENNKWTSPQ
LDAAAAALRADAEMKAAIGELKKKFACDGAALLHGDLHTGSIMCTEETTFVIDHEFAFYG
PMGFDVGAFLGNVLLAYFAQDGYEGDRESQKLCLLQCVVETWIVFEQRFTQLWNEKGVAD
GTAGVTPGMVYGAQCAGGAEALKA
>tcag_1096699585715 /cdnaId=1096699585714 /pepId=1096699585715 /offset=0 /ttable=11 /length=426 /full_length=426 /orientation=0
MRRSDCMSSEKYEPLTIETLADRLGSVGAICKVVGDDTSKWKIDEVGDGNLNLVYTVSSE
SGNIIIKQALPYVRLVGDSWPLPLSRSFYEHEVLVRQAKRDPGSVPAIYYFDKEQAIIAM
EMLLPHIILRKKLIAGEYVNGLAQRLGEFCARNAFRGSDLSLQTADKKSDTAMFQGNLAL
MAITESLVFTEPYFEAEMNHHTEGLDPVVKTLRSDVKMKSEAQKMLMKFTSNTETLCHGD
LHSGSVMCTDNETKVIDPEFGFYGPMGFDIGMLISNYLMAYFSQPGHRDSEKLLEYQNWI
LKVIEETFKTFQQEFKKLWNSERAGILFPRSMFEDQGDSSDFALNKMLEHIWQDAVAICG
IEMHRRVLSLAHNADFEEISDTKKRSQLEARNLMMGRELILNNNSIKNASALTSLAKKFN
SENYL*
>tcag_1096665794603 /cdnaId=1096665794602 /pepId=1096665794603 /offset=0 /ttable=11 /length=238 /full_length=238 /orientation=0
DPYMYNKNNRWTSPHLDKQKKEIENNDDLKIAVSRLKIKFMSETQSLLHGDLHTGSIMLT
ENDTKVIDPEFAFYGPMGFDIGALLANLLMNFFSQNGHENTPGERKEFKKWILNLINMIW
IKFEKKFCNLWDEYPKGDGYPMQLFKNKNIIKTEQKNYLQNIYNDSIGFAGAKIIRRIFG
FAHNIDFDWIKDDKIRATCENKCANLGIEMQINPSKFKDISSLIETAIKLDNDSVSF*
>tcag_1096692201259 /cdnaId=1096692201258 /pepId=1096692201259 /offset=0 /ttable=11 /length=261 /full_length=261 /orientation=0
PLSRSFYEHEVLVRQAKRDPGSVPVIYYFDKEQAIIAMEMLLPHIILRKKLIAGEYINGL
AQRLGEFCARNAFRGSDLSLQTADKKSDTAMFQGNLALMAITESLVFTEPYFEAEMNHHT
EGLDPIVKILRSDVKMKSEAQKMLMKFTSNTETLCHGDLHSGSVMCTDNETKVIDPEFGF
YGPMGFDIGMLISNYLMAYFSQPGHRDSEKLSEYQNWILKVIEETFETFQQEFKELWNSE
RTGILFPKSMFEDQGDSSDFA
>tcag_1096672079563 /cdnaId=1096672079562 /pepId=1096672079563 /offset=0 /ttable=11 /length=285 /full_length=285 /orientation=0
LAQRLGEFCARNAFRGSDLSLQTADKKNDTAMFQGNLALMGITERFVFTDPYFEAEMNHH
TDGLDPIVKILRSDVKMKSEAHKMFMKFTANTETLCHGDLHSGSVMCTDNETKVIDPEFG
FYGPMGFDIGMLISNYLMAYFSQPGHRDSENLSEYQSWILKVIEETFETFQQEFKKLWNS
ERTGILFPRLMFEDQGDSSDFALNEMLEHIWQDAVAICGIEMHRRVLSLAHNADFEEISD
TKKRSQIEARNLMMGRELILSNKSIKNASELTSLAKKFNSENYL*
>tcag_1096685552737 /cdnaId=1096685552736 /pepId=1096685552737 /offset=0 /ttable=11 /length=346 /full_length=346 /orientation=0
LTLERAYFEYNALVRQEDRDPGIVPSVFHFDREQGLIAMECLDSHKILRGKLIAGEQVEN
LGDLIGKHCARLAFKGSDLFMDTKDKKHDVSLFQKNLELMSITENLVFTDPYFDAKMNNN
TKGLDPIIKIIRDDVTMKSRAQLMLLKFTSNTETMCHGDLHSGSIMCTDTDTKVIDPEFA
FYGPMGFDLGMNIANYLMAFFSQPAHRQNSTEIDSFQNWILKVIEETIQAFIDEFSNLWH
NNRQGILFPKCLFEDQDQSSQFALNSVIKNIWSDAVSVCGIEMHRRCLSLAHNADFEQIE
DLSFRAKLEARNLLMGRELILNSDKIKDASELTSLAIKFNERNIL*
>tcag_1096668625715 /cdnaId=1096668625714 /pepId=1096668625715 /offset=0 /ttable=11 /length=248 /full_length=248 /orientation=0
LMAITEGLVFTDPYFEAERNHHTSGLDEIIKLLRNDVRMKANVQHMLRKFTSNCETMCHG
DLHSGSIMCTENETRVIDPEFAFYGPLGFDIGMLMSNYLMAFFSQPGHRSDGIELKEYQD
WIIGVIEKTVEVFYQEFRYLWHNERFGILYPKALFENQGHDSSEALNHVLAESWKDAVGI
CGIEMHRRCLSLAHNADFEEIDDLKVRAKLEARNLLMGRELILNAGSLVDVKSISKIAKT
YNEKDPF*
>tcag_1096688960061 /cdnaId=1096688960060 /pepId=1096688960061 /offset=0 /ttable=11 /length=273 /full_length=273 /orientation=0
IVKQALPYVRLVGDSWPLTLERAYFEYNALIRQEKRDPGIVPTIYYFDRAQGLIAMEYLD
GFKILRGKLIMGEFVSDLADTMGKFCARLAFRGSDLSLNAKEKKDDASLFQNNTELMAIT
ESLVFTDPYFNAERNHHTKGLDKIVQMLRGDSKMKLNVQHMLRKFTSNAETMCHGDLHSG
SIMCTEQETRVIDPEFAFYGPFGFDLGMLMSNYLMAYFSQPGHRENKEIVHSYQKWILDV
ISKTVQVFRDEFAQLWRHERTGILYPQSLLKIK
>tcag_1096696714539 /cdnaId=1096696714538 /pepId=1096696714539 /offset=0 /ttable=11 /length=399 /full_length=399 /orientation=0
DDICKIVGDDKSKWKIDEVGDGNLNLVYTVSSDSGNIIVKQALPYVRLVGDSWPLPLSRS
FYEHEVLVRQAKRDPGSVPEIIYFNKVQAIIAMEMLLPHVILRKKLIAGEYVDGLAQRLG
KFCARTAFRGSDLSLKTADKKSDTAMFQGNLALMGITESLVFTEPYFAAEMNHHTDGLDP
IVKILRSDVKMKVEAQKMLMKFTANTETLCHGDLHSGSVMCTDDETKVIDPEFGFYGPMG
FDLGMLTSNYLMAYFSQPAHRESNTLSKYQNWILEVIEETHEAFQNEFKKLWSSERTGIL
FPKSMFEDQGDSSEFALNEMLEHIWQDAVAISGIEMHRRVLSLAHNADFEEISDTKKRSQ
LEARNLMMGRKLILNNKTIKNVSELTNMARKFNLENFL*
>tcag_1096689196979 /cdnaId=1096689196978 /pepId=1096689196979 /offset=0 /ttable=11 /length=197 /full_length=197 /orientation=0
LIAGEYIDGLAQRLGEFCARTAFRGSDLSLKTADKKSDTAMFQGNLELMGITESLVFTDP
YFEAEMNHHTDGLDPIVKILRSDVKMKSKAQKMLMKFTSNTETLCHGDLHSGSVMCTDNE
TKVIDPEFGFYGPMGFDIGMLISNYLMAYFSQLGHRHNEKLLEYQNWILKVIEDTFTTFQ
QEFTKLWNSERTGILFP
>tcag_1096679934667 /cdnaId=1096679934666 /pepId=1096679934667 /offset=0 /ttable=11 /length=317 /full_length=317 /orientation=0
IGRSDCMSSEKYEPLTIETLADRLGSVDVICKIVGDDTSKWKIDEVGDGNLNLVYTVSSD
SGNIIIKQALPYVRLVGDSWPLPLSRSFYEHEVLVRQAKRDPGSVPEIYYFDKEQAIIAM
EMLLPHIILRKKLISGEYINGLAQRLGEFCARNAFRGSDLSLQTADKKSDTAMFQGNLAL
MAITESLVFTEPYFEAEMNHHTEGLDPIVKILRSDNKMKSEAQKMLMKFTSNTETLCHGD
LHSGSVMCTDSETKVIDPEFGFYGPMGFDIGMLISNYLMAYFSQPGHRDSEKLSEYQNWI
LKVIEETSETFQQELKN
>tcag_1096684100323 /cdnaId=1096684100322 /pepId=1096684100323 /offset=0 /ttable=11 /length=420 /full_length=420 /orientation=0
MSSEKYEPLTIETLAKRLSSVPAICKIVGDDASKWKIDEVGDGNLNLVYTVSSNSGNIIV
KQALPYVRLVGDSWPLPLSRSFYEHEVLVRQAKRDPGSVPEIYYFNKTQAIIAMEMLLPH
VILRKKLIAGEYIDGLAQRLGEFCARTAFRGSDLSLKTADKKSDTAMFQGNLELMGITES
LVFTDPYFEAEMNHHTDGLDPIVKILRSDVKMKSKAQKMLMKFTSNTETLCHGDLHSGSV
MCTDNETKVIDPEFGFYGPMGFDIGMLISNYLMAYFSQPSHRKSNALSDYQTWILEVIEG
TYEAFQREFKNLWGSERTGILFPQSLFEDQGDSSELALNDMLQHIWQDAVAICGIEMHRR
ILSLAHNADFEEVIDIKERSQLEARNLMMGRELILNNKTIKDVSELTKMARKFNSENYL*
>tcag_1096700064163 /cdnaId=1096700064162 /pepId=1096700064163 /offset=0 /ttable=11 /length=401 /full_length=401 /orientation=0
SVPAICKIVGDDTSKWKIDEVGDGNLNLVYTVSSNSGNIIVKQALPYVRLVGDSWPLPLS
RSFYEHEVLVRQAKRDPGSVPEIYYFNKAQAIIAMEMLLPHVILRKKLIAGEYIDGLAQR
LGEFCARTAFRGSDLSLKTADKKSDTAMFQGNLELMGITESLVFTDPYFEAEMNHHTDGL
DPIVKILRSDVKMKSKAQKMLMKFTSNTETLCHGDLHSGSVMCTDNETKVIDPEFGFYGP
MGFDIGMLISNYLMAYFSQPGHRHSEKILEYQNWILKVIEDTFTTFQQEFTKLWNSERTG
ILFPRSMFEDQGDSSDIALNKMLEHIWQDAVATCGIEMHRRVLSLAHNADFEEISDTKTR
SQLEARNLMMGRELILNNNSIKNAGEVTSLAKKFNSENYL*
>tcag_1096674711905 /cdnaId=1096674711904 /pepId=1096674711905 /offset=0 /ttable=11 /length=201 /full_length=201 /orientation=0
KRKFMTEAQALIHGDLHTGSIMASEGETFVIDPEFAFVGPMGFDLGAIIGNLLMSYFSHE
YRQPLLGREPYQYRKWLLETIESLWSKFVNKFEHLWINHQNSSGDLYWDYDSGVEHFKNQ
REKYILDLLQDSIGFAACKMMRRILGLAKVADIADITDLKERARIENITLQVGKKMVTER
KKFQSISDIIDLAQEFSTLK*
>tcag_1096668446581 /cdnaId=1096668446580 /pepId=1096668446581 /offset=0 /ttable=11 /length=280 /full_length=280 /orientation=0
MRRNDCMSSEKYEPLTIETLAKRLGAVDDICKIVGDDKSKWKIDEVGDGNLNLVYTVSSD
LGNIIVKQALPYVRLVGDSWPLPLSRSFYEHEVLVRQAKRDPGSVPEIIYFNKVQAIIAM
EMLLPHVILRKKLIAGEYVDGLAQRLGKFCARTAFRGSDLSLKTADKKSDTAMFQGNLAL
MGITESLVFTEPYFAAEMNHHTDGLDPIVKILRSDVKMKVETQKMLMKFTANTETLCHGD
LHSGSVMCTDDETKVIDPEFGFYGPMGFDLGMLTSNYLMA
>tcag_1096688588223 /cdnaId=1096688588222 /pepId=1096688588223 /offset=0 /ttable=11 /length=281 /full_length=281 /orientation=0
IREIARKVGADPYSWDVTEVGDGNLNLVFIVTGDLGKVIVKQALPYVRLVGDSWPLTLER
AFFEYNALIRQEERDPGVVPKVLYFDSAQGLIAMEYLENHKILRNKLIDGEKVDGLSEVL
GLHCARIAFKGSDLYMETKTKKSDVSLFEKNIELMAITENLVFTDPYFNAEMNNNTEGLE
KIIKILRNDIKMKSCVQNMLKKFASNTETMCHGDLHSGSIMCTHDQTRVIDPEFAFYGPM
GFDLGMLLANFLMAYFSQEGHRKTSEQSDYQSWISTIMRET
>tcag_1096674664107 /cdnaId=1096674664106 /pepId=1096674664107 /offset=0 /ttable=11 /length=290 /full_length=290 /orientation=0
MYFPKLQDHISTYLHKNLFHTSDLFLDHREKKEMVREFINIDLCKITEDFVFTHPYEQNE
TNVYNPELKESDIKSIQEDSNLKISVAEMKRKFMTEAQALIHGDLHTGSIMASEEETFVI
DPEFAFVGPMGFDLGAIIGNLLMSYFSHEYRQPLLGREPYQYRKWLLETIESLWSEFVNK
FEHLWINHQNSSGDLYWDYDSGVEHFKNQREKYILDLLHDSIGFAACKMMRRILGLAKVA
DIADITDLKERARIENITLQVGKKMVTKRKKFQSISEVIDLAQEFSTLK*
>tcag_1096669389345 /cdnaId=1096669389344 /pepId=1096669389345 /offset=0 /ttable=11 /length=256 /full_length=256 /orientation=0
MLIAGAHVNNLGTRLGQFIARTAFRGSDLALPIVERKSDTKLFLDNHALCNITESLVFTD
PYHDAELNHHNPAVDGVVADLRQNIKLKAEAQALLTKFVANSETMLHGDLHTGSVMCTED
SIRVIDPEFATYGPMGFDLGMMLANLVMAYISQPAHRSPEDLASYQGWILDVIKDLVAAF
NAEFSALWHGERRGVLFPHSLFEDQQHDASLPLQVKQREIWEDALGFCGIEMHRRTLTLA
HNADFEAIKDPSFRGK
>tcag_1096680540141 /cdnaId=1096680540140 /pepId=1096680540141 /offset=0 /ttable=11 /length=252 /full_length=252 /orientation=0
LYFDEDQALIVMEFLDQHVILRSMLIAGAHVNNLGARLGQFIARTAFRGSDLALPIVERK
SDTKLFLDNHALCNITESLVFTDPYYDAELNHHNPAVDGVVADLRQNIKLKAEAQALLTK
FVANSETMLHGDLHTGSVMCTEDSIRVIDPEFATYGPMGFDLGMMLANLVMAYISQPAHR
SPEDLASYQGWILDVIKDLVAAFNAEFSALWHGERRGVLFPHSLFEDQQHDASLPLQVKQ
REIWEDALGFCG
>tcag_1096668676053 /cdnaId=1096668676052 /pepId=1096668676053 /offset=0 /ttable=11 /length=180 /full_length=180 /orientation=0
FVANSETMLHGDLHTGSVMCTEDSIRVIDPEFATYGPMGFDLGMMLANLVMAYISQPAHR
SPEDLASYQGWILDVIKDLVAAFNAEFSALWHGERRGVLFPHSLFEDQQHDASLPLQVKQ
REIWEDALGFCGIEMHRRTLTLAHNADFEAIKDPSFRGKLEAQNLKAGARLIIERHGIXX
>tcag_1096672327195 /cdnaId=1096672327194 /pepId=1096672327195 /offset=0 /ttable=11 /length=218 /full_length=218 /orientation=0
KILRNDVKMKANVQHMLRKFTSNCETMCHGDLHSGSIMCTETATRVIDPEFAFYGPLGFD
IGMLISNYLMAFFSQPGHRENDIELKEYQDWILEIIDRTVQVFYQEFKYLWKNERSGILY
PKVLFEEQGQDSTEALSHVLKETWKDAVTICGIEMHRRCLSLAHNADFEDITDLKFRAKL
EARNLLAGRELILNASSLVDIKSVLKIAQTYNQKETF*
>tcag_1096696222449 /cdnaId=1096696222448 /pepId=1096696222449 /offset=0 /ttable=11 /length=306 /full_length=306 /orientation=0
IGRSDCMSSEKYEPLTIETLAGRLGSVDIICKIVGDDTSKWKIAEVGDGNLNLVYTVSSE
SGNIIIKQALPYVRLVGDSWPLPLSRSFYEHEVLVRQAKRDPGSVPEIYYFDKEQAIIAM
EMLLPHIILRKKLISGEYINGLAQRLGEFCARNAFRGSDLSLQTADKKSDTAMFQGNLAL
MAITESLVFTEPYFEAEMNHHTKGLDPIVKILRSDIKMKSEAQKMLMKFTSNTETLCHGD
LHSGSVMCTDSETKVIDPEFGFYGPMGFDIGMLISNYLMAYFSQPGHRDSEKLSEYQNWI
LKVIEE
>tcag_1096689322109 /cdnaId=1096689322108 /pepId=1096689322109 /offset=0 /ttable=11 /length=275 /full_length=275 /orientation=0
SRRWNLNLVYTVSSNSGNIIVKQALPYVRLVGDSWPLPLSRSFYEHEVLVRQAKRDPGSV
PEIYYFNKEQAIIAMEMLLPHVILRKKLIAGDKIDGLAQRLGEFCARTAFRGSDLSLQTA
DKKSDTAMFQGNLALMAITESLVFTDPYFQAEMNHHTEGLDPVVKILRSDVKMKSEAQRM
LMKFTANTETLCHGDLHSGSVMCTDNETKVIDPEFGYYGPMGFDIGMLISNYLMAYFSQP
GHRSSETLLEYQNWILEVIIETCAAFQNEFKKLXX
>tcag_1096696669305 /cdnaId=1096696669304 /pepId=1096696669305 /offset=0 /ttable=11 /length=288 /full_length=288 /orientation=0
IGRSDCMSSGKYEPLTIETLADRLGSVDVICKIVGDDTSKWKIDEVGDGNLNLVYTVSSE
SGNIIIKQALPYVRLVGDSWPLPLSRSFYEHEVLVRQANRDPGSVPEIYYFDKEQAIIAM
EMLLPHIILRKKLISGEYINGLAQRLGEFCARNAFRGSDLSLQTADKKSDTAMFQGNLAL
MAITESLVFTEPYFEAEMNHHTEGLDPIVKILRSDIKMKSEAQKMLMKFTSNTETLCHGD
LHSGSVMCTDSETKVIDPEFGFYGPMGFDIGMLISNYLMAYFSQPGHR
>tcag_1096699489561 /cdnaId=1096699489560 /pepId=1096699489561 /offset=0 /ttable=11 /length=423 /full_length=423 /orientation=0
IVKTMAYRQLSIESIAEYLQGIPEMKKVFSSFNELDIREIGDGNLNYVYLVKNTEKPNES
VALKQAVPFLRIVGESWPLPKERMTIEIKALLKASEWCPQNVPEIFFYSHEMSLVVMKDL
SSHGVLRGQMIEGMYFPKLADHISTYLAQNLFHTSDLFLDHREKKEMVREFINIDLCKIT
EDFVFTHPYEQNETNVYNPELKESDIKSIQEDSNLKISVAEMKRKFMTEAQALIHGDLHT
GSIMASEEETFVIDPEFAFVGPMGFDLGAIIGNLLMSYFSHEYRQHLLGREPYQYRKWLL
ETIESLWSEFVNKFEHLWINHQNSSGDLYWDYDSGVEHFKNQREKYILDLLQDSIGFAAC
KMMRRILGLAKVADIADITDLKERARIENITLQVGKKMVTERKKFRSISEVIDLAQEFST
LK*
>tcag_1096674303501 /cdnaId=1096674303500 /pepId=1096674303501 /offset=0 /ttable=11 /length=239 /full_length=239 /orientation=0
SLVFTDPYHDAELNHHNPAVDGVVADLRQNIKLKAEAQALLTKFVANSETMLHGDLHTGS
VMCTEDSIRVIDPEFATYGPMGFDLGMMLANLVMAYISQPAHRSPEDLASYQDWILDMIK
DLVAAFKAEFSALWHGERRGVLFPHSLFEDQQHDASLPLQAKQREIWEDALGFCGIEMHR
RTLTLAHNADFESIEDPSFRGELEAQNLKAGARLIIERRGIADVGAFLAVIQHTKVAG*
>tcag_1096682979977 /cdnaId=1096682979976 /pepId=1096682979977 /offset=0 /ttable=11 /length=428 /full_length=428 /orientation=0
IQIRRNYCMSPDKYEPLTIETLADRLGSVEAICKIVGDDTSNWKINEVGDGNLNLVYTVS
SNSGNIIVKQALPYVRLVGDSWPLPLSRSFYEHEVLVRQAKRDPGSVPEIYYFNKEQAII
AMEMLLPHVILRKKLIAGDKIDGLAQRLGEFCARTAFRGSDLSLQTADKKSDTAMFQGNL
ALMAITESLVFTDPYFQAEMNHHTEGLDPVVKILRSDVKMKSEAQRMLMKFTANTETLCH
GDLHSGSVMCTDNETKVIDPEFGYYGPMGFDIGMLISNYLMAYFSQPGHRSSETLLEYQN
WILEVIIETCVAFQTEFKKLWNSERTGILFPRSMFEDQGDSSEIALNNMLEHIWQDAVAI
CGIEMHRRVLSLAHNADFEEISDTKKRSQLEARNLMMGRDLILNNKSIKNASELTDLAKK
FNSENYL*
>tcag_1096692635325 /cdnaId=1096692635324 /pepId=1096692635325 /offset=0 /ttable=11 /length=293 /full_length=293 /orientation=0
MTIEIKALLKASEWCPQNVPGIFFYSHEMSLVVMKDLSSHGVLRGQMIEGMYFPKLADHI
STYLAQNLFHTSDLFLDNREKKEMVREFINIDLCKITEDFVFTHPYEQNETNVYNPELKE
SDIKSVQEDSNLKISVAEMKRKFMTEAQALIHGDLHTGSIMASKQETFVIDPEFAFVGPM
GFDLGAIIGNLLMSYFSHEYRQPLLGREPYQYRKWLLETIESLWSEFVNKFENLWINHQN
SSGDLYWDYESGTEHFKNQREKYILDLLQDSIGFAACKMMRRILGLAKVADIA
>tcag_1096681369215 /cdnaId=1096681369214 /pepId=1096681369215 /offset=0 /ttable=11 /length=304 /full_length=304 /orientation=0
IVKTMAYRQLSIESIAEYLQGIPEMKKVFSSFNELDIREIGDGNLNYVYLVKNKEKPNES
VALKQAVPFLRIVGESWPLPKERMTIEIKALLKASEWCPQNVPEIFFYSHEMSLVVMKDL
SSHGVLRGQMIEGMYFPKLADHISTYLAQNLFHTSDLFLNHREKKEMVREFINIDLCKIT
EDFVFTHPYEQNETNVYNPELKESDIKSIQEDSNLKISVAEMKRKFMTEAQALIHGDLHT
GSIMASEEETFVIDPEFAFVGPMGFDLGAIIGNLLMSYFSHEYRQPLLGREPYQYRKWLL
ETIE
>tcag_1096667487781 /cdnaId=1096667487780 /pepId=1096667487781 /offset=0 /ttable=11 /length=282 /full_length=282 /orientation=0
VKQALPYVRLVGDSWPLPLSRSFFEHETLCRQAIRDPGSVPQIYYFNKKQAIIVMEMLSP
HVILRKKLIAGEYVNGLGKTLGNFCARTAFRGSDLSLATNDKKKDTALFQGNVELMAITE
NLIFTEPYFEAEMNHHTDGLEPVVKTLRSDVSLKQEVQHMLVKFTSNTETLLHGDLHSGS
VMCTDNETKIIDPEFGFYGPMGFDIGMLISNFLMAYFSQPGHRTENTLEKYQNWILSIIE
EIYSTFISEFSNLWRNERHGILFPKSLFESQGHSSEGALNGV
>tcag_1096684534943 /cdnaId=1096684534942 /pepId=1096684534943 /offset=0 /ttable=11 /length=286 /full_length=286 /orientation=0
IQIRRNYCMSPDKYEPLKIETLADRLGSVEAICKIVGDDTSKWKINEVGDGNLNLVYTVS
SNSGNIIVKQALPYVRLVGDSWPLPLSRSFYEHEVLVRQAKRDPGSVPEIYYFNKEQAII
AMEMLLPHVILRKKLIAGDKIDGLAQRLGEFCARTAFRGSDLSLQTADKKSDTAMFQGNL
ALMAITESLVFTDPYFQAEMNHHTEGLDPVVKILRSDVKMKSEAQRMLMKFTASTETLCH
GDLHSGSVMCTDNETKVIDPEFGYYGPMGFDIGMLISNYLMAYFSQ
>tcag_1096666758875 /cdnaId=1096666758874 /pepId=1096666758875 /offset=0 /ttable=11 /length=224 /full_length=224 /orientation=0
LNKMKKEIEKDEKLKIVISRLKLKFMKNTDALLHGDLHTGSIMVTKKDTKVIDPEFAFYG
PMGFDIGALIANLLMSYFSQTGHERKIGERKIYKKWLLEIIKTIWIKFEKKFLKLWETEN
FGDAYPKVLFKKNSKKMILEKKMYMQNLFEETVAYAGAKIIRRIYGFAHNIDFEWIENTK
VRANCEYKASNLAIEMLKNTNSFKSINHLIQVAKRNENMNVKL*
>tcag_1096682970689 /cdnaId=1096682970688 /pepId=1096682970689 /offset=0 /ttable=11 /length=453 /full_length=453 /orientation=0
MLTRGFSIVNTLDKSLNLPMLTLLMILHKRLQMRDDLEYDPLTPKTLPERLKNLDSITSL
IGKEAQEWRVTEVGDGNLNLVFVVEGKSASIIVKQALPYVRVIGDSWPLSLKRAFFEHET
LSRQAKRDPGSVPQIYYFDKEQAIIAMEMLSPHVILRKKLIAGEYVNGLGKTLGHFCART
AFRGSDLSLATKEKKKDTALFQGNVELMAITENLVFTDPYFEAEMNHHTQGLEPVIEKLR
SDISLKTEAQKILLKFASNTETLLHGDLHSGSVMCTETETKIIDPEFGFYGPMGFDIGML
ISNFLMSYFSQPGHRTENTLEEYQDWVLSVIDDIYSGFINEFSNLWHTERKGILFPKSLF
EDQGHSSQAALNGVIEQIWSDALGVCGIEMHRRILSLAHNADFEEISDTHIRSKLEARTL
MMGRQLILERNQIKDAKAIQTLARKYNLEKHL*
>tcag_1096673043205 /cdnaId=1096673043204 /pepId=1096673043205 /offset=0 /ttable=11 /length=189 /full_length=189 /orientation=0
HGDLHTGSIMASEEETFVIDPEFAFVGPMGFDLGAIIGNLLMSYFSHEYRQPLLGREPYQ
YRKWLLETVESLWSEFVNKFENLWINHQNSSGDLYWDYDSGVEHFKNQREKYILDLLQDS
IGFAACKMMRRILGLAKVADIADITDLKERARIENITLQVGKKMVTERKKFRSISEVIDL
AQEFSTLK*
>tcag_1096682640993 /cdnaId=1096682640992 /pepId=1096682640993 /offset=0 /ttable=11 /length=418 /full_length=418 /orientation=0
ITMVTKFKPNKYKPLKLNELKKFIISKRHLKKLFKNISNLEVKEVGDGNLNLVFFIENKY
NSICLKQPLPYLRVLKDWPLTLKRSYYEYEYFNTHKKYVKNHFPKIYDYDEVLRTITMEK
LSPHIIMRHGLIKGIKYNSFAESISTYLAKTLFYTSDLYLNAASKKNIISKFISNTELCK
ITEDLIFTDPYSVNKNNRWTKPYLNKMKNKIERDEKLKIAISRLKLKFMKNTDALLHGDL
HTGSIMVTKNDTKVIDPEFAFYGPMGFDIGALIANLLMSFFSQTGHEKKLGERKKYKKWL
LEIIKTIWIKFEKKFLKLWETENYGDAYPKVLFKKNSKKMILEKKMYMQNLFEETISYAG
AKIIRRIYGFAHNIDFEWIKNTKVRANCEYKASSLAIEMLKSTNSFKSINDLLKQQR*
>tcag_1096680815287 /cdnaId=1096680815286 /pepId=1096680815287 /offset=0 /ttable=11 /length=427 /full_length=427 /orientation=0
ITMVSKFKTNKYKPLKLNDLKKFINSKKNLKKLFKSTSNLRVKEVGDGNLNLVFFVENNY
NAICLKQPLPYLRVLKDWPLTLKRSYYEYEYFNTHKKYVKNHFPKIYDYDGVLRSITMEK
LSPHIIMRHGLIKGIKYNSFAESISTYLAKTLFYTSDLYLNAESKKNFISKFISNTELCK
ITEDLIFTDPYSVNKNNRWTKPYLNKMKKKIEKDEKLKIVISRLKLKFMKNTDALLHGDL
HTGSIMVTKKDTKVIDPEFAFYGPMGFDIGALIANLLMSYFSQTGHERKIGERKKYKKWL
LETIKTIWDKFEKKFLKLWETENHGDAYPKVLFKKNSKKMNLEKKMYMQNLFEETVAYAG
AKIIRRIYGFAHNIDFEWIENTKVRANCEYKASNLAIEMLKNTYSFKSINDLIKAAKINE
NMKAKL*
>tcag_1096701702069 /cdnaId=1096701702068 /pepId=1096701702069 /offset=0 /ttable=11 /length=436 /full_length=436 /orientation=0
LPMLNLLMILPKRLQMRDDLEYEPLTPKTLPERLKNLDSITSLIGKEAQEWRVTEVGDGN
LNLVFVVEGKSATIIVKQALPYVRVIGDSWPLSLKRAFFEHETLSRQAKRDPGSVPQIYY
FDKKQAIIAMEMLSPHVILRKKLIAGEYVNGLGKTLGHFCARTAFRGSDLSLPTKEKKKD
TALFQGNVELMAITENLVFTDPYFEAEMNHHTQGLEPVIKKLRSDISLKTEAQKMLLKFA
SNTETLLHGDLHSGSVMCTETETKIIDPEFGFYGPMGFDIGMLISNFLMAYFSQPGHRTE
NNLEEYQDWILSVIVEVYSAFISEFSNLWHNERNGILFPKSLFEDQGHSSEIALYGVLEN
IWSDALGVCGIEMHRRILSLAHNADFEEISDTHIRSKLEARTLMMGRQLILERNQIKDAK
AIQTLARKYNLEKHL*
>tcag_1096696839609 /cdnaId=1096696839608 /pepId=1096696839609 /offset=0 /ttable=11 /length=375 /full_length=375 /orientation=0
NLVFVVEGKSATIIVKQALPYVRVIGDSWPLSLKRAFFEHETLSRQAKRDPGSVPQIYYF
DKEQAIIAMEMLSPHVILRKKLIAGEHVKGLGKTLGHFCARTAFRGSDLSLPTNEKKKDT
ALFQGNVELMAITENLVFTDPYFEAEMNHHTQGLEPVIKKLRSDISLKTEAQKILLKFAS
NTETLLHGDLHSGSVMCTETETKIIDPEFGFYGPMGFDIGMLISNFLMAYFSQPGHRTKN
NLEEYQDWILSVIVEVYSAFISEFSNLWHNERHGILFPKSLFEDQGHSSEVALYGVLEQI
WSDALGVCGIEMHRRILSLAHNADFEEISDTRIRSKLEARTLMMGRQLILERNQINDAKA
IQTLARKYNLEKHL*
>tcag_1096677419907 /cdnaId=1096677419906 /pepId=1096677419907 /offset=0 /ttable=11 /length=334 /full_length=334 /orientation=0
MLTRGFSIVNTLDKSLNLPMLTLLMILFKRLQMRDDLEYEPLTPKTLPKRLKNFDSITSL
IGKEAQEWRVTEVGDGNLNLVFVVEGKSATIIVKQALPYVRVIGDSWPLSLKRAFFEHET
LIRQAKRDPGSVPQIYYFDKEQAIIAMEMLSPHVILRKKLILGEYVNGLGKTLGHFCART
AFRGSDLSLPTNEKKKDTALFQGNVELMAITENLVFTDPYFEAEMNHHTQGLEPVIKKLR
SDISLKTEAQKILLKFASNTETLLHGDLHSGSVMCTETETKIIDPEFGFYGPMGFDIGML
ISNFLMAYFSQPGHRTENNLEEYQDWILSVIDEI
>tcag_1096683680575 /cdnaId=1096683680574 /pepId=1096683680575 /offset=0 /ttable=11 /length=315 /full_length=315 /orientation=0
MLTRGFSIVNTLDKSLNLPMLTLLMILFKRLQMRDDLEYEPLTPKTLPKRLKNFDSITSL
IGKEAQEWRVTEVGDGNLNLVFVVEGKSATIIVKQALPYVRVIGDSWPLSLKRAFFEHET
LSRQAKRDPGSVPQIYYFDKEQAIIAMEMLSPHVILRKKLILGEYVNGLGKTLGHFCART
AFRGSDLSLPTNEKKKDTALFQGNVELMAITENLVFTDPYFEAEMNHHTQGLEPVIKKLR
SDISLKTEAQKILLKFASNTETLLHGDLHSGSVMCTETETKIIDPEFGFYGPMGFDIGML
ISNFLMAYFSQPGHR
>tcag_1096691279241 /cdnaId=1096691279240 /pepId=1096691279241 /offset=0 /ttable=11 /length=297 /full_length=297 /orientation=0
ITMVTKFKPNKYKPLKLNELKKFIISKKNLKKLFKNTSNLEVNEVGDGNLNLVFFIENKY
NSICLKQPLPYLRVLKDWPLTLKRSYYEYEYFNTHKKYAKNHFPKIYDYDEVLRTITMEK
LSPHIIMRHGLIKGIKYNSFAESISTYLAKTLFYTSDLYLNAASKKNIITKFISNTELCK
ITEDLIFTDPYSVNKNNRWTKPYLNKMKNKLERDEKLKIAISRLKLKFMKNTDALLHGDL
HTGSIMVTKNDTKVIDPEFAFYGPMGFDIGALIANLLMSFFSQTGHENNFGERKKXX
>tcag_1096688816721 /cdnaId=1096688816720 /pepId=1096688816721 /offset=0 /ttable=11 /length=279 /full_length=279 /orientation=0
VMVRLANGKAWVIKQALEKLRVKTDWFCDPARIYREAEAVRFLHAQVPQARVPRFCFEDP
ENYLLGMESVPEPHQVWKSELLKGQVDVELVIQFAEMLAGIHGCSTETPGLPEVFLDKGF
FEALRLEPYYGYAASQIPKAETFFQELMESTRHENRFLVHGDFSPKNILVHQKKLHLIDH
EVIHFGDGAFDLGFALTHLLAKSLHVPGQRVTFQEACHLFADRYLQSVSSVSKFSGIEER
WIKHTLGCLLARIHGRSPLEYLKDSERAVITEKTLECLD
>tcag_1096669368545 /cdnaId=1096669368544 /pepId=1096669368545 /offset=0 /ttable=11 /length=243 /full_length=243 /orientation=0
IGDGNLNLVFVVEGKSATIIVKQALPYVRVIGDSWPLSLKRAFFEHETLGRQAKRDPGSV
PQIYYFDKKQAIIAMEMLSPHVILRKKLIAGEHVNGLGKTLGHFCARTAFRGSDLSLPTN
EKKKDTALFQGNVELMAITENLVFTDPYFEAEMNHHTQGLEPVIKKLRSDISLKTEAQKI
LLKFASNTETLLHGDLHSGSVMCTEAETKIIDPEFGFYGPMGFDIGMLISNFLMAYFSQP
GHR
>tcag_1096701271107 /cdnaId=1096701271106 /pepId=1096701271107 /offset=0 /ttable=11 /length=273 /full_length=273 /orientation=0
KKSFILKQSRPYVNKYPNIKNSEKRIIVEDQFYELIIKSEIQKFFPKKIDFIKKDLILLI
DDLGQCRDMSYLYSSKNINLDHFNSLIYILESIHKTKVNSFPLNSSLKELNHEHIFVLPF
QKNDFQLDDIQSGLKKLSTYITNDSNINDVVKRIGDMYLKVGNTLLHGDYYPGSWMEKDD
NVYVIDPEFSHLGFKEFDLGVMAAHLTMITESEDYLNKIIKAYSENIDKSIFYKVSGIEI
IRRIIGLAQLPLDMSLNVKEKLLNIAKKMILS*
>tcag_1096676681013 /cdnaId=1096676681012 /pepId=1096676681013 /offset=0 /ttable=11 /length=235 /full_length=235 /orientation=0
ICDTNHWTPSALIDEIAKRLREDSEIKTAAAKLKGKFVGCTQALLHGDLHSGSVMAKEGS
TFVIDPEFAFYGPMGFDVGAILANMALAFFAQSADSSRGEYQGWLLEQMVSLHEGFTTKF
LSLWDATVENSSADSELYRSVVFNEADSVKMAQSKYMASLWADTIGFMGMKMIRRIVGIA
HVEDLESIKDDEKRAECEVRALNLAMSLVVASQADPVMQFEDISAVTSAMRSAL*
>tcag_1096699543879 /cdnaId=1096699543878 /pepId=1096699543879 /offset=0 /ttable=11 /length=323 /full_length=323 /orientation=0
INMLVDINIAYDELTSYLKQKNIFLEEDEYVENIEIAGEGNMNVVLRVFSNKNTFILKQS
RPFVRKYPNIQAPVERINVEYNFYKHVSKNLFLPKLKGYIQDDYILILEDLGKGEDMTFI
YDNRDISKNVIKDFILALSDIHIQNFDKGFPENKELRKLNHQHIFVLPFLENNGFSLNKV
QDGLEDLAKPFKQNKKLIKKLKYLGNNYMSKGDTLIHGDYYPGSWLYANEKRFIIDPEFS
FIGPKEFDLGVMAAHLVLTTGNKTAIDYIFEYYPNSFNRDLMSQYCGAEMIRRIIGIAQL
PMKREINEKKKLLHLALKFILD*
>tcag_1096671615035 /cdnaId=1096671615034 /pepId=1096671615035 /offset=0 /ttable=11 /length=298 /full_length=298 /orientation=0
DDAMRFADEHSGLFGDHSKLSCEEFGDGNLNLVFRVSNDKGTSLIVKQALPYARCVGESW
PLTIDRARIEAEVLLKHRKLCPDHTVEVLHYDAEQAAILMEDLKDYRILRTELISGKQFA
HLAPQLASYLAQTLYFTSDFALTGPNKKQQVGRFLNPELCLITEDLFFTDPYCNHERNNI
HTAINSDAQQLWHDEALQAEVAQLKADFLSKPQALLHGDVHSGSIFINDENCKLIDAEFG
FYGPIGFDVGSLVGNLLLNYLGHFGLTADDDTRQQHQDYLQQQISLLWQQFSQQFKQX
>tcag_1096695306559 /cdnaId=1096695306558 /pepId=1096695306559 /offset=0 /ttable=11 /length=243 /full_length=243 /orientation=0
LIFTDPYSVNKNNRWTKPYLNKMKKKIENDEKLKIAISRLKLKFMKNTDALLHGDLHTGS
IMVTKNDTKVIDPEFAFYGPMGFDSGALIANLLMSYFSQTGHEKKIDERKKYKKWLLETI
KTIWIKFEKKFLKLWENENHGDGYPKVLFKKNSKKMIIEKKVYMQNLFEETISYAGAKII
RRIYGFAHNIDFEWIENTKVRADCEYKASNLAIEMLKNTHSFKSINDLIRLAKINENMKV
KL*
>tcag_1096677694481 /cdnaId=1096677694480 /pepId=1096677694481 /offset=0 /ttable=11 /length=257 /full_length=257 /orientation=0
IEAPLDRIHTEYSFYRALSLQGERHYLPKILAYDSENHLLILSDLGSATDCTSIYKNNSE
IQKLISPLCTYARDIHQTEPLNTFPKNKELKALNHQHIFALPFVENGFDLNDIQEGLAAL
AKPFKHNLSLQKHVDEIGALYLSGTGNTLIHGDYYPGSWLSVNQMTYIIDPEFSFKGFAE
FDLGVMGAHFIMASSSIEHLSNILEHYKAYADKLLVQKIAGIEISRRLIGLAQLPLERSI
QEKKELLDIAYDLITT*
>tcag_1096679541435 /cdnaId=1096679541434 /pepId=1096679541435 /offset=0 /ttable=11 /length=275 /full_length=275 /orientation=0
ILMINIDVNTKISDLSSFLNNYNILFKDEHILNVSKAGDGNMNVVLRIKTNLRSLIFKQS
RPYVEKYKTIPAPLDRIEVENKFYVTTNRNGFNSNFPKVIYYSKEEFFMIMEDLGSVEDL
SNLYHGRKIDEKLIIKLTKILKEIHSCSFQINYPLNNELKKLNHQHIFVLPFIKDNGFSL
DSVHKGLEVLAHSFISNEFLKNKSLSIGEQYLKKGSTLLHGDFYPGSWVQNKNKLYVIDP
EFSFIGDIEFDLGVFVAHIIIITLEERYLINIINY
>tcag_1096694467707 /cdnaId=1096694467706 /pepId=1096694467707 /offset=0 /ttable=11 /length=173 /full_length=173 /orientation=0
LHVESCSVCCGRYQMLIGREKPNNAMSTELLTEETVIPYLIDKKIVNQAENPEVEVLTGG
VSNVVLAITTDSKKLVLKQALAELKVAEKWEADQRRAIVEANAISLFHQLSPKQVPKLVF
LDPDRFILILERVPVGSTVWKTDLLSGVINPDIAAELGQTLASWHNFGVSDQK
>tcag_1096681790683 /cdnaId=1096681790682 /pepId=1096681790683 /offset=0 /ttable=11 /length=298 /full_length=298 /orientation=0
MITFLDYRCFTFFTNFKFIQANIGEKMPDNYLALTPESLPERLYKIKEIAGKVGTDPNSW
DVAEVGDGNLNLVFIVTGDLGKVIIKQALPYVRLVGDSWPLTLERAFFEYNALIRQEERD
PGVVPKVLYFDSDQGLIAMEYLENHKILRNKLIEGEKVDGLSEVLGLHCARIAFKGSDLY
METKTKKSDVSLFEKNIELMAITENLVFTDPYFNAEMNSNTEGLEKIINILRNDIKMKSC
VQNMLRKFASNTETMCHGDLHSGSIMCTNDQTRVIDPEFAFYGHYGFRLRYAFSKIF*
>tcag_1096681786415 /cdnaId=1096681786414 /pepId=1096681786415 /offset=0 /ttable=11 /length=157 /full_length=157 /orientation=0
IPLQKDNGVPLEGSLKKKAKHIRELDVVQKAAKDLGEIYLSDQMRSLVHGDFHPGSWMRT
KERGPVIIDPEFSFRGRGEFDLGILEAHMFIKNQDLSEIEEALQNYNKPSYFDDSLVSAF
CSFEIIRRLLGVAQLPLTRDEDFKIDLLDFALDTLR*
>tcag_1096672051049 /cdnaId=1096672051048 /pepId=1096672051049 /offset=0 /ttable=11 /length=94 /full_length=94 /orientation=0
MQPNEVLQVMDACGVDTAGAVVTPLTGGVSCDTYAVDASGESWVVKQALGALRVSELWES
DPGRVVAEAEALRWFHGLSPDHVPEPLAVIESFN
>tcag_1096671736327 /cdnaId=1096671736326 /pepId=1096671736327 /offset=0 /ttable=11 /length=166 /full_length=166 /orientation=0
VEQIGLLIMTSQQTYEPLTPEKLASRLSGLAPLTSCLGDSTDQWQVEEIGDGNLNLVFLV
KGAKGAAIVKQALPYIRLVGDSWPLPLNRAFFEYHALIRQAKRDPGSVPEVLYFDEDQAL
IVMEFLDQHVILRSMLIAGAHVNNLGARLGQFIARTAFKGSDLALP
>tcag_1096668475949 /cdnaId=1096668475948 /pepId=1096668475949 /offset=0 /ttable=11 /length=185 /full_length=185 /orientation=0
HSGSVMCTDNETKVIDPEFGFYGPMGFDIGMLISNYLMAYFSQPGHRDSEKLSEYQNWIL
KVIEETFETFRQEFKKLWNSERTGILFPSSMFEDQGDSSDFALNEMLEHIWQDAVAVCGI
EMHRRVLSLAHNADFEEISDTKKRSQLEARNLMMGRELILNNNSIKNASALTSLAKKFNS
ENYL*
>tcag_1096681859047 /cdnaId=1096681859046 /pepId=1096681859047 /offset=0 /ttable=11 /length=327 /full_length=327 /orientation=0
LNNILRMKIDQYTSKDNLTTYLKNKIGFLELSEIINEIEIAGEGNMNVVLRIKTNKRTFI
LKQSRPFVQKYPDLPAPIDRINVEKKFYDLMDQNSFFPEILGYLPSDYILLLEDLGKGED
LTSLYNTRRITSDLIKEFTLGLYYIHKKKAPDDYPENIELRKLNHDHIFELPFKENNSFN
LDHIQKGLENLSNPFKKNNSLKEKVLYAGKIYLEKGNTLLHGDYYPGSWMRVGDNNYVID
PEFSFVGPKAFDLGVMSAHIIIASGKTSFLEEIYNMYPAKVEFKKISLYCGIEIIRRLIG
LAQLPIKRSLMEKKELLNFAEELILS*
>tcag_1096673562019 /cdnaId=1096673562018 /pepId=1096673562019 /offset=0 /ttable=11 /length=221 /full_length=221 /orientation=0
LRINIENRKEINDYLVKHQQFQKDQLTGFQLLSGGVSNRTVMVRLADGKAWVIKQSLEKL
RVKTDWFCDPARIFREAEAVRFLHAQVPQARVPRFCFEDPENYLLGMESIPVPHQVWKSE
LLKGQVDAELVVQFAEMLAGIHGCSKETPGLPEFFSDKTYYEALRLEPYYGYAASKIPKA
ETFFQELMESTRHENRFLVHGDYSPKNILTHQKKLHLIDHE
>tcag_1096700694957 /cdnaId=1096700694956 /pepId=1096700694957 /offset=0 /ttable=11 /length=185 /full_length=185 /orientation=0
HTGSIMASEEEIFVIDPEFAFVGPMGFDLGAIIGNLLMSYFSHEYRQPLLGREPYQYRKW
LLETIESLWSEFVNKFEHLWINHQNSSGDLYWDYDSGVEHFKNQREKYILDLLHDSIGFA
ACKMMRRILGLAKVADIADITDLKERARIENITLQVGKKMVTERKKFRSISEVIDLAQEF
STLK*
>tcag_1096666027243 /cdnaId=1096666027242 /pepId=1096666027243 /offset=0 /ttable=11 /length=86 /full_length=86 /orientation=0
TFVIDPEFAFVGPMGFDLGAIIGNLLMSYFSHEYRQPLLGREPYQYRKWLLETIESLWSE
FVNKFENLWINHQNSSDDLYWDYDS*
>tcag_1096682175651 /cdnaId=1096682175650 /pepId=1096682175651 /offset=0 /ttable=11 /length=284 /full_length=284 /orientation=0
IINMIFFDESTSINIITNYIKKNTSILRESEIIKKVESAGEGNMNVVLRIKTNFKSFILK
QSRSHVKKFAHIKAPLERIFAEHCFYNLVKKNFLPKVLGFISEDYVLFLEDLTKCRNLNY
IYNSRKIDNDKVNKLTLILHNIHITSAHKNYPENLTLRKLNYNHIFVLPFLKDNGLQLNN
IQDGLEELAIPFKENMDIIRRVSNAGKNYLDRGTTLLHGDYYPGSWMERNNNIYIIDPEF
TFLGSKEFDLGVMSGHLILATGQISYLKKICDNYPDKIDNNEVA
>tcag_1096696910521 /cdnaId=1096696910520 /pepId=1096696910521 /offset=0 /ttable=11 /length=185 /full_length=185 /orientation=0
HSGSVMCTDNETKVIDPEFGFYGPMGFDIGMLISNYLMAYFSQPGHRHSEKILEYQNWIL
KVIDDTFTTFQHEFTKLWNSERTGILFPRSMFEDQGDSSDIALNKMLEHVWQDAVAICGI
EMHRRVLSLAHNADFEEISDTKTRSQLEARNLMMGRELILNNNSIKNAGELTSLAKKFNS
ENYL*
>tcag_1096687283819 /cdnaId=1096687283818 /pepId=1096687283819 /offset=0 /ttable=11 /length=180 /full_length=180 /orientation=0
MCTDNETKVIDPEFGFYGPMGFDIGMLISNYLMAYFSQPGHRDSEKLSEYQNWILKVIEE
TFETFRQEFKKLWNSERTGILFPSSMFEDQGDSSDFALNEMLEHIWQDAFAVCGIEMHRR
VLSLAHNADFEEINDTKKRSKLEARNLMMGRELILNNKSIKNASELTSLAKKFNSENYL*
>tcag_1096699514647 /cdnaId=1096699514646 /pepId=1096699514647 /offset=0 /ttable=11 /length=255 /full_length=255 /orientation=0
IVQPIRVCDDGLLFLWTCDSMPYQRLSPKDAALFADKHSDLFGDHSQLTAEQLDTNGLNQ
VFRVKNNRGTSLIVKQALPEHSGLTQHWPVSLHRAQIEADVLKHHAKISPEYLVEVLFYD
QELAALLLEDLSDCSVLRTALHTRQQPQSIGIHLGRYLAKTSFYSSDFVLTGPVKKARQL
QFNNPELCLVTEDLVFTDPYCNHERNSLSFSQLPEVRNLWLNEELQAEVAQLKADFLAKP
QALLHGDLHCGNVXX
>tcag_1096689581325 /cdnaId=1096689581324 /pepId=1096689581325 /offset=0 /ttable=11 /length=179 /full_length=179 /orientation=0
VSTELLNQDTVVKYLVDQKVITENDDPQVEVLTGGVSNVVLAITTNNQKLVLKQALAELA
VSEKWEADQRRAIVEADALKLFNQLSPDQVPKLLFLDPARFVLVLERVPVGSTVWKSDLL
AGVINPDIGARLSKTLATWHNYGQENPQVKLKFMEDALFDQLRIDPFYRFVAAKNPQIX
>tcag_1096689491263 /cdnaId=1096689491262 /pepId=1096689491263 /offset=0 /ttable=11 /length=141 /full_length=141 /orientation=0
VSVELLNQDTVVKYLIDKKVITSSDNPQVEVLTGGVSNVVLAITTSNQKLVLKQALAELA
VSEKWEADQRRAIVEADAINLFNKLSPDQVPKLVFLDPVRFILVLERVPVGSTVWKSDLL
AGVINPDIGAKLGKTLATWHX
>tcag_1096682320097 /cdnaId=1096682320096 /pepId=1096682320097 /offset=0 /ttable=11 /length=185 /full_length=185 /orientation=0
MSGLVGDSWPLPLSRSFYEHEVLVRQAKRDPGSVPEIYYFNKTQAIIAMEMLLPHVILRK
KLIAGEYIDGLAQRLGEFCARTAFRGSDLSLKTADKKSDTAMFQGNLELMGITESLVFTD
PYFEAEMNHHTGGLDPIVQILRSDVKMKSKAQKMLMKFTSNTETLCHGDLHSGSVMCTDN
ETKVI
>tcag_1096672932687 /cdnaId=1096672932686 /pepId=1096672932687 /offset=0 /ttable=11 /length=177 /full_length=177 /orientation=0
VPTPPPTLILDPDAMHQALSDRPAVIGALGSVSTADWTIEEVSDGNMNAVFRVSAKGCSV
IAKHAPPFIRVIGESWPFPASRIEMEHAALTHHNRLCPQYVPSIIDFDAEQALLVMEDLS
GLVIGRRAFIDGMVLPQLADQLGDYLARSLFFTSDFALNTVEKKALIREFIPNAELC
>tcag_1096683952001 /cdnaId=1096683952000 /pepId=1096683952001 /offset=0 /ttable=11 /length=306 /full_length=306 /orientation=0
DPERFVIGMENLSEYRVWRGAMIEGLKHEGVAGQMGEYVAHLAFGTSVLGMQAEDQKQLM
AKSINPELCRITEDLVFTEPFDDIGRNSVLPENEKDAQEHANDANMIEAMGEAKWKFMTS
AEALIHGDLHTGSVMVMAKNGDQGESVSKAFDSEFAFYGPVGFDLGALWANYTLNASRGI
ALGNEDHASWSLSLIDQTWQGFEQTFRKLYEKRIDSRVWKEGLLETRLEQWKADAWLFAA
AKMSRRIVGLAKVADVEQLEPSLREGAARGILNLSRTLVSERKQSTDTSHFIKVAGDTLH
KFKTS*
>tcag_1096679158167 /cdnaId=1096679158166 /pepId=1096679158167 /offset=0 /ttable=11 /length=403 /full_length=403 /orientation=0
PISRTVSEYIRSKPELSSRVNADKITDVKEVGDGNLNLVFIVTDSDGKSVVLKQALPYVR
LVGPDWPMTPFRAEREAEALRIHGSFQQELVPEIFIYDPERFVIGMENLSEYRVWRGAMI
EGLKHEGVAGQMGEYVAHLAFGTSVLGMQAEDQKQLMAKSINPELCRITEDLVFTEPYDD
IGRNSVLPENEKDAQEHANDANMIEAMGEAKWKFMTSAEALIHGDLHTGSVMVMAKNGDQ
GESVSKAFDSEFAFYGPVGFDLGALWANYSLNASRGIALGNEDHASWSLSLIDQTWQSFE
QTFRKLYEKRIDSRVWKEGLLETRLAQWKADTWLFAAAKMSRRIVGLAKVADVEQLEPNL
REGAARGILNLSRTLVSERKQSTDTSHFIKVAGDTLHKFKTS*
>tcag_1096672354929 /cdnaId=1096672354928 /pepId=1096672354929 /offset=0 /ttable=11 /length=157 /full_length=157 /orientation=0
LKINIENRKELNDYLVKHQQFQKDELTGFQLLSGGVSNRTVMVRLASGKAWVIKQALEKL
RVKTDWFCDPARIYREAEAVRFLHTQVPQARVPRFCFEDPENYLLGMESVPEPHQVWKSE
LLKGQVDAELVIQFAQMLAGIHGCSKEMPGLPEVFSX
>tcag_1096670501469 /cdnaId=1096670501468 /pepId=1096670501469 /offset=0 /ttable=11 /length=155 /full_length=155 /orientation=0
IAICRLWFLYRTSALESLVVSVELLTKDTVVDYLKRHKIIGQKESVEIEVLTGGVSNVVL
AITTNEQKLVLKQALAELAVSEKWVADQRRAIVEADAIKLFNKISPTQVPKLVFLDPEKF
VLIIERVSLGSTVWKSDLLAGVIDPNIGTKLGKTL
>tcag_1096689881239 /cdnaId=1096689881238 /pepId=1096689881239 /offset=0 /ttable=11 /length=129 /full_length=129 /orientation=0
IAICRLWFLYRTSALESLVVSVELLTKDTVVDYLKRHKIIGQKESVEIEVLTGGVSNVVL
AITTNEQKLVLKQALAELAVSEKWVADQRRAIVEADAIKLFNKISPTQVPKLVFLDPEKF
VLIIERVS*
>tcag_1096693944119 /cdnaId=1096693944118 /pepId=1096693944119 /offset=0 /ttable=11 /length=184 /full_length=184 /orientation=0
IRCKKGQAAKNDFKKALVNSQTEESIITAALLRMGLIDADEQPVITHLTGGVSSLIVRVD
TRRGPLCVKQALPELKVATHWSAPLERSHAELAWISHVSNDLPEAVPTILDSDPSSFCFA
MNWLPPESYPVWKLQLRDGIADSVFAAEVGRRLAAIHSATANNDALAQSFANDENFFQLR
LDPY
>tcag_1096682324179 /cdnaId=1096682324178 /pepId=1096682324179 /offset=0 /ttable=11 /length=181 /full_length=181 /orientation=0
HGDLHTGSVMVRALSGDEGPAESRAFDSEFAFYGPVAFDLGALWANYSLASARWTALGRD
DLATWSLSLVEETWQAFESTFRELYPQRIDNRVWKDGCLDYLLEGWREEAWLFAAAKMSR
RIVGLAKVKDIETLEPVHREGAARGILRLARQLAQERKRTSDPQRFVELAGSVLLENRTG
*
>tcag_1096676681011 /cdnaId=1096676681010 /pepId=1096676681011 /offset=0 /ttable=11 /length=268 /full_length=268 /orientation=0
LGVVRSLHEMGALEHVYACETRPYNQGARLTAFEIVEDHLPGTLITDSMASSLMARKGVD
CVVTGADRVTANGDTANKIGTYQLAITAKYHCVPFFAAVPTTTLDLTMASGAEIHIEDRP
ANELTTIFNQRIAPEGIDVWNPSFDVTPSTLIKGVITEIGVIEADPKQGEAIDIPAFLKA
HNMADRCANAATNVNSGSPPDFLVMTEDLLKSYICNMAKLSSLLDVAEGAGAEAGLKVKE
VGDGNLNFVYIVEGPTGKKVVVKQALPX
>tcag_1096697464241 /cdnaId=1096697464240 /pepId=1096697464241 /offset=0 /ttable=11 /length=202 /full_length=202 /orientation=0
LLLLSPLLSPERKPDSFPQHRRPTMDYEFLSPDTVADYIRQRPELKGVINPDLIDSVEEV
GDGNLNLVFIIRDSEDHSVVLKQALPYVRLVGPEWPMTPNRAAKEANALATHSAITPDLV
PTTYFYDEGRFIIGMEDLREFRVWRGAMIEGLRHEGVAADMGRYVANVAFGTSVFGVDPE
KHKELVATAINPELCRISEDLI
>tcag_1096695338985 /cdnaId=1096695338984 /pepId=1096695338985 /offset=0 /ttable=11 /length=88 /full_length=88 /orientation=0
IPGDSLSLQLLDEHTVIPYLIEKKVIKDIENPLVEVLTGGVSNVVLAVTTNTQKLVLKQA
LAELKVAEKWQADQRRAITEAKALQLFT
>tcag_1096671568023 /cdnaId=1096671568022 /pepId=1096671568023 /offset=0 /ttable=11 /length=252 /full_length=252 /orientation=0
MAYRQLSIESIAEYLQEIPEMKKVFSSFNELDIREIGDGNLNYVYLVKNKEKLNESVALK
QAVPFLRIVGESWPLPKERMTIEIKALLKASEWCPQNVPEIFFYSHEMSLVVMKDLSSHG
VLRGQMIEGMYFPKLADHISTYLAQNLFHTSDLFLDHREKKEMVREFINIDLCKITEDFV
FTHPYEQNETNVYNPELKESDIKSIQEDSNLKISVAEMKRKFMTDAQALIHGDLHTESIM
ASEQETFVIDPE
>tcag_1096692302021 /cdnaId=1096692302020 /pepId=1096692302021 /offset=0 /ttable=11 /length=179 /full_length=179 /orientation=0
MGIIDYEHSFYGPYGYDFGHYYGHMFLNYFSQIINKNENKLLNYDKWILSVIEDTWVNFV
KVFSKLWMESRKGDAYSIKILDPNKDKFASKLAKDKLILRCLKNALGFTGIEMIRRIVTV
GQVDDLEKIKNQSDRSKAEIKCIEFGKYLIMNFQKIKNIYEITNKAEEIFLNDNCNSF*
>tcag_1096675612515 /cdnaId=1096675612514 /pepId=1096675612515 /offset=0 /ttable=11 /length=171 /full_length=171 /orientation=0
IDPEFGFYGPIGFDIGMLISNFLMAYFSQPGHRSQNNLEDYQDWILSVIEEIYSTFISEF
SNLWHNERHGILFPKSLFEGQGHSSEAALCDMLQHIWSDALGVCGIEMHRRILSLAHNAD
FEDISDLKIRSRLEARNLLMGRQLILERDQIKNISALQVLARKYNSETHL*
>tcag_1096682516175 /cdnaId=1096682516174 /pepId=1096682516175 /offset=0 /ttable=11 /length=146 /full_length=146 /orientation=0
IVKTMAYRQLSIESIAEYLQGILEMKKVFSSFNELDIREIGDGNLNYVYLVQNKEKPNES
IALKQAVPFLRIVGESWPLPKERMTIEIKALLKASQWCPQNVPEIFFYSHEMSLVVMKDL
SSHGVLRGQMIKGMYFPKLADHISTY
>tcag_1096694043367 /cdnaId=1096694043366 /pepId=1096694043367 /offset=0 /ttable=11 /length=63 /full_length=63 /orientation=0
IKIMSSNFKPKNYKPLEVSTIKNFIESNDKIKNIIGDTEEIEIKEVGDGNLNLVFFVESK
KNS
>tcag_1096678706761 /cdnaId=1096678706760 /pepId=1096678706761 /offset=0 /ttable=11 /length=168 /full_length=168 /orientation=0
FYGPMGFDIGILIGNYLMAYHAMPAHIADRAACAAYQDWLLEVTRATWTTFAAEFRTLWA
TERTGILYPPSLYEDQGHDAAARQACDAVLAEIWTDLLGFAGVEMHRRILGLAHVAEFDS
IEDPDRRAPLEEKSLRLGRELVLNRHRIADIETVLDLARASETGGAG*
>tcag_1096684077077 /cdnaId=1096684077076 /pepId=1096684077077 /offset=0 /ttable=11 /length=127 /full_length=127 /orientation=0
MGLLETIESLWSEFVYKFENLWINHQNSSGDLYWNYDSGAEHFINQREKYILDLLQDSIG
FAACKMMRRILGLAKVADIADITDLKERARIENITLQVGKKMVTERKKFKSISEVIDLAQ
EFSTLK*
>tcag_1096666027245 /cdnaId=1096666027244 /pepId=1096666027245 /offset=0 /ttable=11 /length=77 /full_length=77 /orientation=0
ILDLLQDSIGFAACKMMRRILGLAKVADIADITDLKERARIENITLQVGKKMITERKKFR
SISEVIDLVKEFSTLK*
>tcag_1096698321771 /cdnaId=1096698321770 /pepId=1096698321771 /offset=0 /ttable=11 /length=132 /full_length=132 /orientation=0
LASYQGWILDVIKDLVAAFNSEFSKLWRGERRGVLFPHSLFEDQQHDSSLPLQAKQREIW
EDALGFCGIEMHRRTLTLAHNADFESIEDGSFRGKLEAQNLKAGAWLIIERHGIADVDAL
LAAIQTTEAAG*
>tcag_1096700366147 /cdnaId=1096700366146 /pepId=1096700366147 /offset=0 /ttable=11 /length=195 /full_length=195 /orientation=0
MAYRQLSIESIAEYLQGIPEMKKVFSSFNDLDIREIGDGNLNYVYLVKNKKKPNESVALK
QAVPFLRIVGESWPLPKERMTIEIKALLKASEWCPQNVPEIFFYSHEMSLVVMKDLSSHG
VLRGQMIKGIYFPKLADHISTYLAQNLFHTSDLFLDHREKKEMVREFINIDLCKITEDFV
FTHPYEQNETNVFNR
>tcag_1096675271269 /cdnaId=1096675271268 /pepId=1096675271269 /offset=0 /ttable=11 /length=115 /full_length=115 /orientation=0
VVGGGRGTHRIRLCLFHSLHDGRFASTCAPHLTRPTIRPWSSALKSAYNGEVKESRCLLH
GDLHPGSIMVDGEGMVKIIDPGRGGGTWVFHGFCASAADTWPPLHHHYHPFDSL*
>tcag_1096685552751 /cdnaId=1096685552750 /pepId=1096685552751 /offset=0 /ttable=11 /length=73 /full_length=73 /orientation=0
IMNKNYSALTLEELPKRLSRISAITDQIGTNFSEWNVTEVGDGNLNLVFIVIGSKGKIVI
KQALPYVRGSRG*
>tcag_1096684807609 /cdnaId=1096684807608 /pepId=1096684807609 /offset=0 /ttable=11 /length=188 /full_length=188 /orientation=0
IMKNEINHVPLKPDEIIESLSKIDIVNKIIGRNYKKWEVIELSGGNLNQVNLVRSKKGAV
CIKQSLPYLRILGPDATMPLNRLAYEHNTLCKHKMYVSEFIPEIFYFDSEKYLLIFEYYE
NYKNLRELLISKSKCNFLSNNISSYLARTIFFSSDLYLKPHERRLEAAKMAGNWGMFKWM
EELSYTDP
>tcag_1096685255339 /cdnaId=1096685255338 /pepId=1096685255339 /offset=0 /ttable=11 /length=251 /full_length=251 /orientation=0
MVTLQLIFVKSLDNSQFIGLFKWHPSPFQFGGYLMSEEVYQPLTSETLPMRLGNIKSITA
HIGEEVQEWKVTEVGDGNLNLVFVVSGNGADVIIKQALPYVRLVGDSWPLPLSRSFFEHE
VLVRQSARDPGSVPEIYYFDETQAVIAMEMLSPHTILRRKLIWGEKVVGLADRLGKFCAR
TAFRGSDLSLETAQKKKDVALFQGNFELMAITENLVFTDPYFEADMNHHTAELEPIVNRL
RGDINLKREVK
>tcag_1096695156781 /cdnaId=1096695156780 /pepId=1096695156781 /offset=0 /ttable=11 /length=218 /full_length=218 /orientation=0
IVKTMAYRQLSIESIAEYLQGVPEIKKVFSSFNDLDIREIGDGNLNYVYLVKNKEKPNES
VALKQAVPFLRIVGESWPLPKERMTIEIKALLKASEWCPQNVPEIFFYSHEMSLVVMKDL
SRHGVLRGQMIEGMYFPKLADHISTYLAQNLFHTSDLFLDHREKKEMVREFINIDLCKIT
EDFVFTHPYEQNETNLYNPELKESDIKSIQEDSNLKIS
>tcag_1096672542649 /cdnaId=1096672542648 /pepId=1096672542649 /offset=0 /ttable=11 /length=103 /full_length=103 /orientation=0
MAYRQLSIESIAEYLQEIPEMKKVFSSFNELDIREIGDGNLNYVYLVKNKEKSNESVALK
QAVPFLRIVGESWPLPKERMTIEIKALLNASEWCPQNVPEIFF
>tcag_1096689725279 /cdnaId=1096689725278 /pepId=1096689725279 /offset=0 /ttable=11 /length=103 /full_length=103 /orientation=0
TGILFPSSMFEDQGDSSDFALNEMLEHIWQDAVAVCGIEMHRRVLSLAHNADFEEINDTK
KRSKLEARNLMMGRELILNNKSIKNASELTSLAKKFNSENYL*
>tcag_1096674600253 /cdnaId=1096674600252 /pepId=1096674600253 /offset=0 /ttable=11 /length=229 /full_length=229 /orientation=0
LRINIENRKELNDYLVKHQQFQIDELTGFQILSGGVSNRTVMVRLADGKAWVIKQALEKL
RVKTDWFCDPARIYREAEAVRFLHTQVPQARVPRFCFEDPENYLLGMESVPEPHQVWKSE
LLKGQFDAELVVQFAEMLAGIHGCSTETPGLPGVFSDKTFFEALRLEPYYGYAASQIPKA
ETFFQELMELTRYENQFLVHGDFSPKNILAHQKKLHLIDHEVIHLGDGA
>tcag_1096683510653 /cdnaId=1096683510652 /pepId=1096683510653 /offset=0 /ttable=11 /length=167 /full_length=167 /orientation=0
FGFYGPMGFDIGMLISNFLMAYFSQPGHRTENTLEEYQNWILSIIEEIYSTFISEFSNLW
HNERQGILFPKSLFENQGHSSEGALNGVLNHIWSDALGVCGIEMHRRILSLAHNADFEEI
ADLKTRAELEARNLMMGRQLILERNQIKDIQAIQTLARKYNSEKHL*
>tcag_1096666938011 /cdnaId=1096666938010 /pepId=1096666938011 /offset=0 /ttable=11 /length=139 /full_length=139 /orientation=0
SPLLGREPYQYRKWLLETIESLWSEFVNKFGHLWINHQNLSGDLYWEYDSGVEHFKNQRE
KYILDLLQDSIGFAACKMIRRILGLAKVADIADITDLKERARIENITLQVGKKMATERKK
FRSISEVIDLAQEFSTLK*
>tcag_1096680540147 /cdnaId=1096680540146 /pepId=1096680540147 /offset=0 /ttable=11 /length=101 /full_length=101 /orientation=0
LVIMEGPQIYEPLTPESLASRLGELEALTNCLGGFADQWQVEEIGDGNLNLVFLVRGTKG
AAIVKQALPYIRLVGDSWPLPLNRAFFEYHALIRQAERDP*
>tcag_1096674573025 /cdnaId=1096674573024 /pepId=1096674573025 /offset=0 /ttable=11 /length=110 /full_length=110 /orientation=0
VLLKELVIMEGPEIYEPLTPETLASRLGGLEALTNCLGGVADQWQVEEIGDGNLNLVFLV
RGAKGAAIVKQALPYIRLIGDSWPLPLNRAFFEYHALIRQAERDPGSVPE
>tcag_1096666453431 /cdnaId=1096666453430 /pepId=1096666453431 /offset=0 /ttable=11 /length=216 /full_length=216 /orientation=0
LRINIENRKELNDYLVKHQQFQKDELTGFQLLSGGVSNRTVMVRLASGKAWVIKQALEKL
RVKTDWFCDPARIYREAEAVRFLHTRVPQARVPRFCFEDSENYLLGMESVPEPHLVWKSE
LLKGQVDAELVVQFAEMLAGIHGCSMETPGLPEVFSDKTYFEALRLEPYYGYAASQIPKA
EIFFQELMESTRHENRFLVHGDFSPKNILVHQNKLH
>tcag_1096666720047 /cdnaId=1096666720046 /pepId=1096666720047 /offset=0 /ttable=11 /length=77 /full_length=77 /orientation=0
IKMLTGETILYGRYSIMNSGYTALTLDTLPVRLSKIDAIAQRVGPNYSSWSVSEIGDGNL
NLVFIVKGTIGTVIVKH
>tcag_1096666400943 /cdnaId=1096666400942 /pepId=1096666400943 /offset=0 /ttable=11 /length=232 /full_length=232 /orientation=0
MSQLEKLKEEMKISELNPIEMKNYIESLGLSLGKVTTIEIAGPGNMNCTLRVTHSEGSLV
IKQSQPYCEKYPSIAAPVNRANIEATFYKFISDVDEISTLFPQLLGADSTENVLIIQDLG
ISSDYSYAYNNKAIPVNELKEITKNLLSLHNSITSDDRELDNQGMKELNHEYIFVQPLRD
LNNPSLDDITAGLNEESKFLRSNEKYIKRVTELGKIYLSPGKRLLHGDYYPA
>tcag_1096665921233 /cdnaId=1096665921232 /pepId=1096665921233 /offset=0 /ttable=11 /length=110 /full_length=110 /orientation=0
LWETENHGDAYPKVLFKKNSKKMILEKKMYMQNLFEETISYAGAKIIRRIYGFAHNIDFE
WIENTKVRANCEYKASSLAIEMLKNTNSFKSINDLIKAAKINENMKAKL*
>tcag_1096666624171 /cdnaId=1096666624170 /pepId=1096666624171 /offset=0 /ttable=11 /length=148 /full_length=148 /orientation=0
GPVAFDLGALWANYSLASARWTALGRDDLATWSLSLVEETWQAFESTFRELYPQRIDNRV
WKDGCLDYLLEGWREEAWLFAAAKMSRRIVGLAKVKDIETLEPVHREGAARGILRLARQL
AQERKRTSDPQRFVELAGSVLLENRTG*
>tcag_1096671949903 /cdnaId=1096671949902 /pepId=1096671949903 /offset=0 /ttable=11 /length=233 /full_length=233 /orientation=0
RCPGIGRRPKECDMPSEAVEARCFLRSDHLAPRSASNAEAMDGLRWSEPKLEAEKECMWC
ESRERSDCNLKLSLRKSARHGACHVANQARTHKNRVPNTTRSRPSRSSARRGRAPMQETL
HSPSAARVYVARWALAHGNDKFIDAFAPQSSLARTILLALPAWLLYYVSSLVAFLLLSEW
NFTSCMSGVYNEAETAAYEITDGNVNFSFAVRGRNGAALFVKQARDYLKWQXX
>tcag_1096676181881 /cdnaId=1096676181880 /pepId=1096676181881 /offset=0 /ttable=11 /length=212 /full_length=212 /orientation=0
MRSNDCMSSEKYEPLTIETLADRLGSVDAICKIVGDDTSKWEIDEVGDGNLNLVYTVSSD
SGDIIVKQALPYVRLVGDSWPLPLSRSFYEHEVLVRQAKRDPGSVPQIFYFNKVQAIIAM
EMLLPHVILRKKLIAGEYVDGLAQRLGKFCARTAFRGSDLSLQTADKKSDTALFQGNLAL
MGITESLVFTEPYFAAEMNHHTDGLRIRLLEF
>tcag_1096695480457 /cdnaId=1096695480456 /pepId=1096695480457 /offset=0 /ttable=11 /length=169 /full_length=169 /orientation=0
MSSEKYEPLTIETLAKRLSSVPAICKIVGDDTSKWKIDEVGDGNLNLVYTVSSNSGNIIV
KQALPYVRLVGDSWPLPLSRSFYEHEVLVRQAKRDPGSVPEIYYFNKTQAIIAMEMLLPH
VILRKKLIAGEYIDGLAQRLGEFCARTAFRGSDLSLKTADKKSDTAMFQ
>tcag_1096695511029 /cdnaId=1096695511028 /pepId=1096695511029 /offset=0 /ttable=11 /length=141 /full_length=141 /orientation=0
GHRHSEKILEYQNWILKVIEDTFTTFQQEFTKLWNSERTGILFPRSMFEDQGDSSDIALN
NMLEHIWQDAVAMCGIEMHRRVLSLAHNADFEEISDTKTRSQLEARNLMMGRELILNNNS
IKNAGEVTSLAKKFNSENYL*
>tcag_1096671453809 /cdnaId=1096671453808 /pepId=1096671453809 /offset=0 /ttable=11 /length=133 /full_length=133 /orientation=0
LEYQNWILKVIEDTFTTFQQEFTKLWNSERTGILFPRSMFEDQGDSSDIALNNMLEHIWQ
DAVAICGIEMHRRVLSLAHNADFEEISDTKTRSQLEARNLMMGRELILNNNSIKNADELT
SLAKKFNSENYL*
>tcag_1096700126917 /cdnaId=1096700126916 /pepId=1096700126917 /offset=0 /ttable=11 /length=128 /full_length=128 /orientation=0
WILKVIEETSETFQQEFKKLWNSERTGILFPRSMFEDQGDSSDFALNQMLEHIWQDAVAV
CGIEMHRRVLSLAHNADFEEISDTKKRSQLEARNLMMGRELILNNNSIKNASALTSLAKK
FNSENYL*
>tcag_1096690884949 /cdnaId=1096690884948 /pepId=1096690884949 /offset=0 /ttable=11 /length=140 /full_length=140 /orientation=0
HRSSQTLLEYQNWILEVIIETCAAFQDEFKKLWNSERTGILFPRSMFEDQGDSSEIALNN
MLEHIWQDAVAICGIEMHRRVLSLAHNADFEEISDTKKRSQLEARNLMMGRDLILNNKSI
KNASELTDLAKKFNLENYL*
>tcag_1096668627049 /cdnaId=1096668627048 /pepId=1096668627049 /offset=0 /ttable=11 /length=138 /full_length=138 /orientation=0
NPGERKEFKKWTLNLINMIWVKFENKFCNLWDEYPKGDGYPAQLFNNKHILKMEQKKYLQ
NIYNDAIGFAGAKIIRRIFGFAHNIDFDWISDDRERATCENKCANLGIEMQINPTKFRDI
SSLIEAAIKLDNDSTSF*
>tcag_1096671396503 /cdnaId=1096671396502 /pepId=1096671396503 /offset=0 /ttable=11 /length=101 /full_length=101 /orientation=0
ILFPRSMFEDQGDSSDFALNKMLEHIWQDAVAICGIEMHRRVLSLAHNADFEEISDTKKR
SQLEARNLMMGRELILNNNSIKNASALTSLAKKFNSENYL*
>tcag_1096668181891 /cdnaId=1096668181890 /pepId=1096668181891 /offset=0 /ttable=11 /length=120 /full_length=120 /orientation=0
ELLWSEFVNKFENLWINHQNSSGDLYWDYDSGVEHFKNQREKYFLDLLQNSIGFAACKMM
RRILGLAKVADIADITDLKERARIENITLQVGKKMVTERNKFRSISEVIDLAQEFSTLK*
>tcag_1096680550587 /cdnaId=1096680550586 /pepId=1096680550587 /offset=0 /ttable=11 /length=101 /full_length=101 /orientation=0
ILFPKSMFEDQGDSSEFALNEMLEHIWQDAVAISGIEMHRRVLSLAHNADFEEISDTKKR
SQLEARNLMMGRELILNNKTIENVSELTNIARKFNLENFL*
>tcag_1096670242143 /cdnaId=1096670242142 /pepId=1096670242143 /offset=0 /ttable=11 /length=88 /full_length=88 /orientation=0
AMEMLLPHVILRKKLIAGDKIDGLAQRLGEFCARTAFRGSDLSLQTANKKSDTAMFQGNL
SLMAITESLVFTDPYFQAEMNHHTKGXX
>tcag_1096694211471 /cdnaId=1096694211470 /pepId=1096694211471 /offset=0 /ttable=11 /length=77 /full_length=77 /orientation=0
QIWEDAVGICGIEMHRRVLSLAHNADFEDIQKTKTRASLEARNLMMGRELVLQRSAVGSV
DQLVDLAKRYNSEVHL*
>tcag_1096699514179 /cdnaId=1096699514178 /pepId=1096699514179 /offset=0 /ttable=11 /length=76 /full_length=76 /orientation=0
ILNDSMSVCGIEMHRRCLSLAHNADFEQIEDVTLRAKLEARNLLLGRELILSSDSIKEIS
DLTSLALKFNERNIL*
>tcag_1096684323525 /cdnaId=1096684323524 /pepId=1096684323525 /offset=0 /ttable=11 /length=91 /full_length=91 /orientation=0
DAMVDDYLDRFFAQLLIDSAGFAGAKMTRRVIGISHVQDLEEITDPTMRARCEAHVLAMA
RPLVVDRRAIRTISDITNMARHTPIPKLKD*
>tcag_1096674549563 /cdnaId=1096674549562 /pepId=1096674549563 /offset=0 /ttable=11 /length=69 /full_length=69 /orientation=0
LGFCGIEMHRRTLTLAHNADFESIEDATFRGELETQNLMAGARLIIDRHSIADVDAFLKV
IQHTKVAG*
>tcag_1096699514659 /cdnaId=1096699514658 /pepId=1096699514659 /offset=0 /ttable=11 /length=105 /full_length=105 /orientation=0
IDVFWQEFSAVFSTLMQKETKDQSFQNSLYQQRFLQQLWQDTLGYAGCELIRRTVGWAPA
PELQQLTDASFKLKVQRQLLELGQYLIMQRQQITLANLLAKLAE*
>tcag_1096684586401 /cdnaId=1096684586400 /pepId=1096684586401 /offset=0 /ttable=11 /length=68 /full_length=68 /orientation=0
CGIEMHRRCLSLAHNADFEEINDLALKAKLEARNLIMGRELILKAHSLNGVEYILEMARD
FNRKELI*
>tcag_1096691409849 /cdnaId=1096691409848 /pepId=1096691409849 /offset=0 /ttable=11 /length=61 /full_length=61 /orientation=0
IYGFAHNIDFEWIENTKVRANCEYKASNLAIEMLKNTNSFKSINDLIKAAKINENMEAKL
*
>tcag_1096682320103 /cdnaId=1096682320102 /pepId=1096682320103 /offset=0 /ttable=11 /length=73 /full_length=73 /orientation=0
MSSEKYEPLTIETLAKRLSSVPAICKIVGDDTSKWKIDEVGDGNLNLVYTVSSNSGNIIV
KQALPYVRVGRR*
>tcag_1096677316937 /cdnaId=1096677316936 /pepId=1096677316937 /offset=0 /ttable=11 /length=88 /full_length=88 /orientation=0
LRSQRTRHPGSVRGSGWCTMSYRALDVDDVLAYVAGQPDLARYVPDLNAFTTREIGDGNL
NLVFVLEGNDGDGIIVKQALPYLRVAGE
>tcag_1096667164369 /cdnaId=1096667164368 /pepId=1096667164369 /offset=0 /ttable=11 /length=68 /full_length=68 /orientation=0
MFDSYEFLTAENIAAYLVSHQEISSIIDAGSIVDMKEVGDGNLNLVFIVKDKQGKGIVLK
QSLPYVR*
>tcag_1096668625725 /cdnaId=1096668625724 /pepId=1096668625725 /offset=0 /ttable=11 /length=61 /full_length=61 /orientation=0
MSSDYKALTLETLPGRLVTIEPISKRVGSNPSNWSVSEIGDGNLNLVFIVEGDIGKIIIX
X
>tcag_1096671376171 /cdnaId=1096671376170 /pepId=1096671376171 /offset=0 /ttable=11 /length=115 /full_length=115 /orientation=0
LIDKISMVYFDQNTAVVELNNYLKKNLKFLNKNEFLIKTETAGEGNMNVVMRLRTNQRSF
ILKQSRPFVYKFPDLDAPLNRINVEYNFYSQMGGNPLFPKVLNYSPKNLSFAHGG
>gi|19699220|AAL90976 At1g49820/F10F5_1 [Arabidopsis thaliana].
MSFEEFTPLNEKSLVDYIKSTPALSSKIGADKSDDDLVIKEVGDGNLNFVFIVVGSSGSL
VIKQALPYIRCIGESWPMTKERAYFEATTLRKHGNLSPDHVPEVYHFDRTMALIGMRYLE
PPHIILRKGLIAGIEYPFLADHMSDYMAKTLFFTSLLYHDTTEHRRAVTEFCGNVELCRL
TEQVVFSDPYRVSTFNRWTSPYLDDDAKAVREDSALKLEIAELKSMFCERAQALIHGDLH
TGSVMVTQDSTQVIDPEFSFYGPMGFDIGAYLGNLILAFFAQDGHATQENDRKEYKQWIL
RTIEQTWNLFNKRFIALWDQNKDGPGEAYLADIYNNTEVLKFVQENYMRNLLHDSLGFGA
AKMIRRIVGVAHVEDFESIEEDKRRAICERSALEFAKMLLKERRKFKSIGEVVSAIQQQS
>gi|49612925|CAG76375 5-methylthioribose kinase [Erwinia carotovora subsp. atroseptica SCRI1043].
MSLYRTFTADDAVEYARQYGGVSQPQTLVTAEEIGDGNLNLVFKIKDEAGISRVIVKQAL
PYVRCVGESWPLTLDRARIEAETLLTHARFCPQHTVTVLYHDPELAVMVQEDLSDHRIWR
SELVRGADYPQAAAQLGEYLAQTLFHTSDFYQHPHEKKAAVSQFTNPELCEITEDLFFTD
PYIDHERNQFDAALTPDVQTLRDDRALKLAVAGLKHRFLSKAEALLHGDIHSGSIFVAEG
RLKVIDAEFGFYGPMGFDIGTAIGNLLLNYCGLPGLLAPREAAAGRERRLEDIRTLWQTF
SARFLALSESDCREPALAESGYAALFLQQVWLDAIGFCGTELIRRTIGLAHVVDLDSIQE
TDARLACQRHVLSLGRTLVLAAPHIADVDALLARVRQSGA
>gi|13476069|NP_107639 hypothetical protein mll7285 [Mesorhizobium loti MAFF303099].
MTGKLPFEALSVETLATRLGTNEALCAKIGRHTTHWKVREVGDGNLNLVFIVEGAGGAAV
VKQALPYVRLVGDSWPLPLKRSFFEYHALTRQEARAPGSVPAIYHFDEGQALIIMEYLAP
PHVILRRALIDGRQLPNIARDIGLFMARTLFRGSDLSMVTKDRKADLALFADNVELCDIT
ENLVFSDPYFDAKMNRHTPQLDSVVAELRADRDLKVEAQRLKHIFAANAETLLHGDLHSG
SIMVTDTETRMIDPEFAFYGPMAFDIGMLLANFWMSFFSQRGHEQKGKRDAMRAYLLGVT
KETWSVFRAEFSHLWRTERAGMLYQKSLFEDQGDRLGAEQALDHVLHQIWTDLLGFAGIE
VHRRILGLAHNADFETIADEALRASCEAKALKFGRHIAVNRRQIHSIDEVNTLAALIEQE
SSI
>gi|15141423|CAC49935 conserved hypothetical protein [Sinorhizobium meliloti 1021].
MDKQVFEALSAESLPHRLGGNSALREKIGGDVSHWTVKEIGDGNLNLVFIVTGSKGTAVV
KQALPYVRLVGESWPLPLKRSFFEYHALVRQAARAPGMVPEIFFFDETQALIVMEYLTPH
VILRRALIDGRELPNIGCDLGLFAARTLFRGSDLSMATRDKKADLALFADNVELCDITEN
LVFSDPYFEADLNRHTAPQLDPIVMELRSDRDLKVEAQRLKHLFSAKAETLCHGDLHTGS
VMVTDAETRVIDPEFAFYGPISFDVGMLLANFWMSYFSQSGQESTTGARDGMRAYLLETI
ETIWETFRSEFAQLWRTERMGILYQARVFEDRNDPLGAEQALNIVIDDIWREMLGFAGIE
IHRRILGLAHNADFETIADPDRRAACESKALKLGRHLAVNRHRIHSLRDIRATAERLQKE
TLA
>gi|51595228|YP_069419 5-methylthioribose kinase [Yersinia pseudotuberculosis IP 32953].
MSRYHTFTAADAVEYARQFGQVADPQALVTADEIGDGNLNLVFKIRDTAGISRVIVKQAL
PYVRCVGESWPLTLDRARIEAETLLTHSQFCPQHTVKVLHHDAELAVMVQEDLSDHHIWR
HELIQGNYYPQAAEQLGEYLAQTLFHTSDFYQSAQAKKAAVSRYTNPELCQITEDLFFTD
PYIDHERNNFDPVLLPEVLSLRQDKALKLAVASLKHRFLSQAEALLHGDIHSGSIFVADG
RLKTIDAEFGFYGPIGFDIGTALGNLLLNYCGLPGLAGPRDAAAGREQRLKDVQTVWQTF
AARFLALSQEKTQDPALATEGYATQFLQHVWRDAIGYCGSELIRRTIGLAHVADLDSIDD
EEMRRACQRHALSLGRALILVAPHVDDVGGVVARIRQSPSSLTPQRC
>gi|18921366|AAG43573 5-methylthioribose kinase [Klebsiella pneumoniae].
MSQYHTFTAHDAVAYAQQFAGIDNPSELVSAQEVGDGNLNLVFKVFDRQGVSRAIVKQAL
PYVRCVGESWPLTLDRARLEAQTLVAHYQHSPQHTVKIHHFDPELAVMVMEDLSDHRIWR
GELIANVYYPQAARQLGDYLAQVLFHTSDFYLHPHEKKAQVAQFINPAMCEITEDLFFND
PYQIHERNNYPAELEADVAALRDDAQLKLAVAALKHRFFAHAEALLHGDIHSGSIFVAEG
SLKAIDAEFGYFGPIGFDIGTAIGNLLLNYCGLPGQLGIRDAAAAREQRLNDIHQLWTTF
AERFQALAAEKTRDAALAYPGYASAFLKKVWADAVGFCGSELIRRSVGLSHVADIDTIQD
DAMRHECLRHAITLGRALIVLAERIDSVDELLARVRQYS
>gi|29897677|AAP10952 5-methylthioribose kinase [Bacillus cereus ATCC 14579].
MGYYSLTEITAVQYAKDYGYFEEKANVICHEIGDGNLNYVFKLDDGEKSIIIKQALPYAK
VVGESWPLSIKRATIESKALQIFAQYVPDYVPVVYSHDEELAITVIEDLSRLTITRKGLI
DGEEYPLLSQHIGRFLAHVLFYTSDFGLQSEEKRILEGTFVNPDLCKITEDLVFTDPFGH
YDTNDYEPDLQLVVDELWSDKTLKLKVAQYKYKFLTRKETLIHGDLHTGSIFSSPSETKV
IDPEFATYGPFGFDIGQFIANLLLNALSREEEKRSVLFFHIEKTWSYFVETFTKLWIGEG
VEAYTKEKQWLPIILQNIFTDAVGFAGCELIRRTIGLAHVADLDEIENKETRIQAKKQAL
SLGKELIKYESKSADIQLFRTLFQQTVSRGVKA
>gi|47529545|YP_020894 5-methylthioribose kinase, putative [Bacillus anthracis str. 'Ames Ancestor'].
MGYYSLTEVTAVQYAKEHGYFEKKANVVCHEIGDGNLNYVFKLDDGEKSIIIKQALPYAK
VVGESWPLSIKRATIESKALQIFAKYVPEYVPVVYSHDEELAVTVIEDLSRLTITRKGLI
DGEEYPLLSQHIGRFLANVLFYTSDFGLQSEEKRVLEGTFVNPDLCKITEDLVFTDPFGH
YDTNDYEPELQLTIDELWSDKTLKLKVAQYKYKFLTRKEALIHGDLHTGSIFSSPSETKV
IDPEFATYGPFGFDIGQFIANLLLNALSREEEQRGVLFFHIEKTWSYFVETFTKLWIGEG
VEAYTKEKQWLPIILQNIFTDAVGFAGCELIRRTIGLAHVADLDEITNKETRIQAKKQAL
SLGKELIKYESKNADIQLFRTLFQQTVSGGIKA
>gi|27380009|NP_771538 hypothetical protein bll4898 [Bradyrhizobium japonicum USDA 110].
MTGDRAGDYRILHEAALRDYLAGLPDLKALLGGDPASWEITEVGDGNLNLVFIVKGDRGG
VAVKQALPYVRLVGESWPLPLSRAHYEYLALSRQAELAPGLVPALLHHNEKLALTVMELL
EPHIIMRKGLVAATQYPRFAGDITTFMARTLFFTSDLALSAAEKKEGIAAFAGNHALCKI
TEDLIFTDPYRIAEQNRWTAPYLDGLAASLRDDMDLHVAISRLKLKFMASPEALLHGDLH
TGSIMVTGSQTRVIDPEFAFYGPMGFDVGAVLANLLMAYFASAGHERAPGERAAFEGWVL
ETVEQVWTAFAGKFLDLWRSHAAGDAFPASLFAGENGAARLEAERQAYMQRLFAETVGFA
AAKIIRRIFGLAHNIDFELIEDPKKRAISEARAVRLARAMMVETGAFRTIADVTGAARKL
RDWMPEFANG
>gi|47565914|ZP_00236953 5-methylthioribose kinase [Bacillus cereus G9241].
MGYYALTETTAIQYAKEHGYFEKKANVVCHEIGDGNLNYVFKLDDGEKSIIIKQALPYAK
VVGESWPLSIKRATIERKALQIFAQYVPDYVPVVYSHDEELAITVIEDLSRLTITRKGLI
DGEEYPLLSQHIGRFLAHVLFYTSDFGLQSEEKRVLEGTFVNPDLCKITEDLVFTDPFGH
YDTNDYEPELQLAVDELWSDKTLKLKVAQYKYKFLTRKETLIHGDLHTGSIFSSPSETKV
IDPEFATYGPFGFDIGQFIANLLLNALSRKEEQRSVLFFHIEKTWSYFVETFTKLWIGEG
VEAYTKEKQWLPIILQNIFTDAVGFAGCELIRRTIGLAHVADLDEITNKETRIQAKKQAL
SLGKELIKYESKNADIQLFRSLFQQTVSGGVKA
>gi|52141458|YP_085371 5-methylthioribose kinase [Bacillus cereus E33L].
MGYYSLTEVTAVQYAKEHGYFEKKANVVCHEIGDGNLNYVFKLDDGEKSIIIKQALPYAK
VVGESWPLSIKRATIESKALQIFAKYVPEYVPVVYSHDEELAVTVIEDLSRLSITRTGLI
DGEEYPLLSQHIGRFLAHVLFYTSDLGLESEEKRVLEGTFVNPDLCKITEDLVFTDPFGH
YDTNDYEPELQLTIDELWSDKTLKLKVAQYKYKFLTRKEALIHGDLHTGSIFSSPSETKV
IDPEFATYGPFGFDIGQFIANLLLNALSREEEQRGVLFFHIEKTWSYFVETFTKLWIGEG
VEAYTKEKQWLPIILQNIFTDAVGFAGCELIRRTIGLAHVADLDEITNKETRIQAKKQAL
SLGKELIKYESKNADIQLFRTLFQQTVSGGIKA
>gi|49479358|YP_038094 5-methylthioribose kinase [Bacillus thuringiensis serovar konkukian str. 97-27].
MGYYSLTEVTAVQYAKEHGYFEKKANVVCHEIGDGNLNYVFKLDDGVKSIIIKQALPYAK
VVGESWPLSIKRATIESKALQIFAKYVPEYVPVVYSHDEELAVTVIEDLSRLTITRKGLI
DGEEYPLLSQHIGRFLANVLFYTSDFGLQSEEKRVLEGTFVNPDLCKITEDLVFTDPFGH
YDTNDYESELQLAVDELWSDKILKLKVAQYKYKFLTRKEALIHGDLHTGSIFSSPSETKV
IDPEFATYGPFGFDIGQFIANLLLNALSREEEQRGVLFFHIEKTWSYFVETFTKLWIGEG
VEAYTKEKQWLPIILQNIFTDAVGFAGCELIRRTIGLAHVADLEEITNKETRIQAKKQAI
SLGKELIKYESKNADIQLFRTLFQQTVSGGIKA
>gi|50929519|XP_474287 OSJNBa0043A12.24 [Oryza sativa (japonica cultivar-group)].
MAAAAEQQQQQQQQGFRPLDEASLVAYIKATPALAARLGGSLDALTIKEVGDGNLNFVYI
VLSDAGSVVIKQALPYIRCVGDSWPMTRERAYFEASALQKHRGLCPDHVPEVYHFDRAMS
LIGMRYIEPPHIILRKGLIAGVEYPLLAEHMADYMAKTLFFTSLLYNSTTDHKKGVAQYC
DNVEMCRLTEQVVFSDPYMLAKYNRCTSPFLDNDAAAVREDAELKLEIAELKSMFIERAQ
ALLHGDLHTGSIMVTPDSTQVIDPEFAFYGPMGYDIGAFLGNLILAYFSQDGHADQANDR
KAYKKWILKTIEDSWNLFHKKFVELWNKHKDGNGEAYLPPIYNSSELLCLAQKKYMTSLF
HDSLGFGSAKMIRRIVGIAHVEDFESIEDASKRASCERRALNCAKAILKGRRQFESIGQV
IVHVQSFDRD
>gi|52144903|YP_081927 probable 5-methylthioribose kinase [Bacillus cereus E33L].
MSKFTKYFLMEANDVIVYVKEKLSKFEHAKGLQCKEIGDGNLNYVFRVWDEKKNISVIVK
QAGDTARISDEFKLSTNRIRIESDVLQLEEELAPGLVPKVYLFDSVMNCCVMEDLSDHTI
LRTALINHEIFPKLADDLTTFLVNTLLLTSDVVMNHKEKKELVKNYINPELCEITEDLVY
AEPFTNHNKRNELFPLNEGWIREHIYSDKELRIEVAKLKFSFMTNAQALIHGDLHTGSVF
VKNDSTKVIDPEFAFYGPMGYDIGNVMANLMFAWVNADATMSAGAEKDTYMDWLQSTMVE
VIDLFKKKFLDAWNIHVTEIMAKEEGFNEIYLQSVLEDTAAVTGLELIRRIVGLAKVKDI
TCIENEEARARAERICLQVAKKFILRANQYKTGTSFVETLKEQSMHYVK
>gi|42783146|NP_980393 5-methylthioribose kinase, putative [Bacillus cereus ATCC 10987].
MGYYALTETTAIQYAKEHGYFEKKANVFCHEIGDGNLNYVFKLDDGEKSIIIKQALPYAK
VVGESWPLSIKRATIESKALKIFAKYVPDYVPVVHSHDEELAVTVIEDLSRLTITRKGLI
DGEEYPLLSQHIGRFLANVLFYTSDFGLQSEEKRGLEGTFVNPDLCKITEDLVFTDPFGH
YDTNDYEPELQLAVDELWSDKTLKLKVAQYKYKFLTRKEALIHGDLHTGSIFSSPSETKV
IDPEFATYGPFGFDLGQFIANLLLNALSREEEQRSVLFFHIEKTWSYFVDTFTKLWIGEG
VEAYTKEKQWLPIILQNIFTDVVGFAGCELIRRTIGLAHVADLDEIANKEKRIQAKKQAL
YLGKELIKYESKNADIQLFRTLFQQTVSGGVKA
>gi|52079906|YP_078697 methylthioribose kinase [Bacillus licheniformis ATCC 14580].
MTVTKTAAYETLTESSAAALAVRLGLFPSKSTLTCREIGDGNLNLVFRVYDKEQQRGLVI
KQAVPYAKVVGESWPLTLDRARIESSALIRQAEHVPHLVPKVYYSDTELAVTVLEDLSHL
EIARNGLIDGKDYPHLSEDIGEFLGKTHFYSSEYALDPTVKERLVKQFTNPDLCDITESL
VFTDPFFDHETNDFEEELRDEAEVLWGNEALKIEAAKLKQRFLSAEETLIHGDLHTGSIF
AGEDGETKIIDPEFAFFGPIGFDIGQFIANLLLNALSREENRRAPLYRHVETVWNTFSRT
FSEAWENDAVETCKHENGRLESVLRQAFEDAAGFAGCEMIRRTIGLAHVADLDTIVPFSR
RISQKKLALKIGAAFIEKRSGFRTPKDMIEAFRNALKE
>gi|47569400|ZP_00240082 5-methylthioribose kinase [Bacillus cereus G9241].
MSKFTKYFLMEANDVIVYVKEKLSKFKHAKGLKCKEIGDGNLNYVFRVWDEKENISVIVK
QAGDTARISDEFKLSTNRIRIESDVLQLEEELAPGLVPKVYFFDSVMNCCVMEDLSDHTI
LRTALINHQMFPKLANDLTTFLVNTLLLTSDVVMNHKEKKELVKNYINPELCEITEDLVY
AEPFTNHNKRNELFPLNEGWIREHIYSDKELRMEVAKLKFSFMTNAQALIHGDLHTGSVF
VKNDSTKVIDPEFAFYGPMGYDIGNVMANLIFAWVNADATMSAGAEKDTYMDWLQSTMVE
VIDLFKKKFLNAWDIHVTEIMAKEEGFNEIYLQSVLEDTAAVTGLELIRRIVGLAKVKDI
TRIENEEARARAERICLQVAKKFILRANQYKTGTSFVETLKEQSMHYAK
>gi|49480060|YP_034665 probable 5-methylthioribose kinase [Bacillus thuringiensis serovar konkukian str. 97-27].
MSKFTKYFLMEANDVIVYVKEKLCKFEHAKGLQCKEIGDGNLNYVFRVWDEQKNISVIVK
QAGDTARISDEFKLSTNRIRIESDVLQLEEELAPGLVPKVYLFDSVMNCCVMEDLSDHTI
LRTALINHEIFPRLADDLTTFLVNTLLLTSDVVMNHKEKKELVKNYINPELCEITEDLVY
AEPFTNHNKRNELFTLNEGWIREHIYSDKELRIEVAKLKFSFMTNAQALIHGDLHTGSVF
VKNDSTKVIDPEFAFYGPMGYDIGNVMANLMFAWVNADATMSAGAKKDTYMDWLQSTMVE
VIDLFKKKFLDAWNIHVTEIMAKEEGFNEIYLQSVLEDTAAVTGLELIRRIVGLAKVKDI
TCIENEEARARAERICLQVAKKFILRANQYKTGTSFVETLKEQSMHYAK
>gi|47525613|YP_016962 5-methylthioribose kinase, putative [Bacillus anthracis str. 'Ames Ancestor'].
MSKFTKYFLMEANDVIVYVKEKLCKFEHAKGLQCKEIGDGNLNYVFRVWDEQKNISVIVK
QAGDTARISDEFKLSTNRIRIESDVLQLEEELAPGLVPKVYLFDSVMNCCVMEDLSDHTI
LRTALINHEIFPRLADDLTTFLVNTLLLTSDVVMNHKEKKELVKNYINPELCEITEDLVY
AEPFTNHNKRNELFPLNEGWIREHIYSDKELRIEVAKLKFSFMTNAQALIHGDLHTGSVF
VKNDSTKVIDPEFAFYGPMGYDIGNVMANLMFAWVNADATMSAGAKKDTYMDWLQSTMVE
VIDLFKKKFLDAWNIHVTEIMAKEEGFNEIYLQSVLEDTAAVTGLELIRRIVGLAKVKDI
TCIENEEARARAERICLQVAKKFILRANQYKTGTSFVETLKEQSMHYAK
>gi|65317769|ZP_00390728 COG4857: Predicted kinase [Bacillus anthracis str. A2012].
MEANDVIVYVKEKLCKFEHAKGLQCKEIGDGNLNYVFRVWDEQKNISVIVKQAGDTARIS
DEFKLSTNRIRIESDVLQLEEELAPGLVPKVYLFDSVMNCCVMEDLSDHTILRTALINHE
IFPRLADDLTTFLVNTLLLTSDVVMNHKEKKELVKNYINPELCEITEDLVYAEPFTNHNK
RNELFPLNEGWIREHIYSDKELRIEVAKLKFSFMTNAQALIHGDLHTGSVFVKNDSTKVI
DPEFAFYGPMGYDIGNVMANLMFAWVNADATMSAGAKKDTYMDWLQSTMVEVIDLFKKKF
LDAWNIHVTEIMAKEEGFNEIYLQSVLEDTAAVTGLELIRRIVGLAKVKDITCIENEEAR
ARAERICLQVAKKFILRANQYKTGTSFVETLKEQSMHYAK
>gi|56419485|YP_146803 hypothetical protein GK0950 [Geobacillus kaustophilus HTA426].
MTTVQTSVYEPLTEPKAVALAVRLGLFRDGTPLACREIGDGNLNLVFHIVDQETKQGVII
KQALPYAKVVGESWPLTLKRAVIESNALRTFASYVPQYVPKVYYSDESLAITVMEDLSRL
QIARKGLIEGKTYPLLSQHIGEFVAKTAFYTSDFGMNQQEKKKLAQSFVNPELCKITEDL
VFTDPFFDHETNNFEDELRPDVEALWRDDRLHLEAAKLKRKFLTEADVLLHGDLHTGSIF
VSADETKVIDPEFAFYGPIGFDLGQFFANLLLNALSRSELERQPLFDHIDRTWDVFASVF
SNLWRTESVETYAATPGLLEDVLRHAFIDAVGFAGCEVIRRTIGLAHVADLDGIEHKDER
LVAKRHALRLGRRLIIERRVFTGTEDFRRLFAETEQ
>gi|46883147|AAT06025 methylthioribose kinase [Oryza sativa (japonica cultivar-group)].
MAAAAEQQQQQQQQGFRPLDEASLVAYIKATPALAARLGGSLDALTIKEVGDGNLNFVYI
VLSDAGSVVIKQQALPYIRCVGDSWPMTRERAYFEASALQKHRGLCPDHVPEVYHFDRAM
SLIGMRYIEPPHIILRKGLIAGVEYPLLAEHMADYMAKTLFFTSLLYNSTTDHKKAVAQY
CDNVEMCRLTEQVVFSDPYMLAKYNRCTSPFLDNDAAAVREDAELKLEIAELKSMFIERA
QALLHGDLHTGSIMVTPDSTQVIDPEFAFYGPMGYDIGAFLGNLILAYFSQDGHADQAND
RKVYKKWILKTIEDSWNLFHKKFVELWNKHKDGNGEAYLPPIYNSSELLRLAQKKYMTSL
FHDSLGFGSAKMIRRIVGIAHVEDFESIEDASKRASCERRALNCAKAILKGRRQFESIGQ
VIVHVQSFDRD
>gi|50929521|XP_474288 OSJNBa0043A12.25 [Oryza sativa (japonica cultivar-group)].
MAAAAAEQQQQGFRPLDEASLVAYIKATPALAARLGGRLDALTIKEVGDGNLNFVYIVLS
DAGSLVIKQALPYIRLVGDSWPMSRERAYFEASALQKHRALCPDHVPEVYHFDRAMSLIG
MRYIEPPHIILRKGLVAGVEYPLLAEHMADYMAKTLFFTSLLYNSTTDHKKGVAQYCDNV
EMSRLTEQVVFSDPYRVAKYNRCTSPFLDNDAAAVREDAELKLEIAELKSMFIERAQAFL
HGDLHTSSIMVTPDSTQVIDPEFAFYGPMGYDIGAFLGNLILAYFSQDGHADQANDRKAY
KKWILKTIEDSWNFFHKKFVELWNKHKDGNGEAYLPPIYNSSELLSLVQKKYMTSLFHDS
LGFGSAKMIRRIVGIAHVEDFESIEDASKRASCERRALNCAKAILKGRRQFESIEQVIVH
VQSFDRD
>gi|68055024|ZP_00539173 5-methylthioribose kinase [Exiguobacterium sp. 255-15].
MGYQAFTVQDAIERVRTLGLIGNEPVTAEEIGDGNLNLVFRIQAGEKRLILKQALPYAKV
VGESWPLSLERAWIEQSALKEFAKVAVPFVPHVYHASKEEAFTVMEDLSHLTIVRGGLLE
GEKYPLLAEHIGSYLARTLFYTSDFAVGPVAKKQIARQYYNPDLCDITEKLIFTDPFYDA
ETNAIEAGLEAEVDRIWNDAELKREVAKLEALFITKGDALLHGDLHTGSIFASAEETKVI
DPEFAFYGPFGFDVGQFIAHLFFAAYPDYDRLRDERIKDIDTFWLTFASTFKALWEREAV
EPFRKADGLVDDVLSTILQDALGFAGCELIRRTIGLALVADLEQISDSTVRLERKRHALR
LGAALIKRRTECKTFTDLRNFDVTEELSR
>gi|29894127|AAP07418 5-methylthioribose kinase [Bacillus cereus ATCC 14579].
MSKFTKYFLMEAKDVIAYVKEKLSKFEHAKGLKCKEIGDGNLNYVFRVWDEKENMSVIVK
QAGDTARISDEFKLSMNRIRIESDVLQLEDELAPGLVPKVYLFDSVMNCCVMEDLSDHTI
LRTALINHQIFPRLADDLTTFMVNTLLLTSDVVMNHKEKKELVKNYINPELCEITEDLVY
SEPFTNHNKRNELFQLNEGWIREHIYSDKELRMEVAKRKFSFMTNAQALLHGDLHTGSVF
VRDDSTKVIDPEFAFYGPMGYDVGNVMANLMFVWVNADATMSPGAKKDTYMDWLQTTMVE
VIDLFKQKFLGAWDIHVTEIMAKEEGFSEVYLQSVLEDTAAVTGLELIRRIVGLAKVKDI
TCIGNEEARARAERICLQVAKGFILRANQYRTGTSFVETLKEQSMHYAK
>gi|16078420|NP_389239 hypothetical protein BSU13560 [Bacillus subtilis subsp. subtilis str. 168].
MMMGVTKTPLYETLNESSAVALAVKLGLFPSKSTLTCQEIGDGNLNYVFHIYDQEHDRAL
IIKQAVPYAKVVGESWPLTIDRARIESSALIRQGEHVPHLVPRVFYSDTEMAVTVMEDLS
HLKIARKGLIEGENYPHLSQHIGEFLGKTLFYSSDYALEPKVKKQLVKQFTNPELCDITE
RLVFTDPFFDHDTNDFEEELRPFVEKLWNNDSVKIEAAKLKKSFLTSAETLIHGDLHTGS
IFASEHETKVIDPEFAFYGPIGFDVGQFIANLFLNALSRDGADREPLYEHVNQVWETFEE
TFSEAWQKDSLDVYANIDGYLTDTLSHIFEEAIGFAGCELIRRTIGLAHVADLDTIVPFD
KRIGRKRLALETGTAFIEKRSEFKTITDVIELFKLLVKE
>gi|37999472|O31663 Methylthioribose kinase (MTR kinase).
MGVTKTPLYETLNESSAVALAVKLGLFPSKSTLTCQEIGDGNLNYVFHIYDQEHDRALII
KQAVPYAKVVGESWPLTIDRARIESSALIRQGEHVPHLVPRVFYSDTEMAVTVMEDLSHL
KIARKGLIEGENYPHLSQHIGEFLGKTLFYSSDYALEPKVKKQLVKQFTNPELCDITERL
VFTDPFFDHDTNDFEEELRPFVEKLWNNDSVKIEAAKLKKSFLTSAETLIHGDLHTGSIF
ASEHETKVIDPEFAFYGPIGFDVGQFIANLFLNALSRDGADREPLYEHVNQVWETFEETF
SEAWQKDSLDVYANIDGYLTDTLSHIFEEAIGFAGCELIRRTIGLAHVADLDTIVPFDKR
IGRKRLALETGTAFIEKRSEFKTITDVIELFKLLVKE
>gi|28203095|AAO35538 5-methylthioribose kinase [Clostridium tetani E88].
MSRFDSHFRMETEDAILYAKEKLGIFDEHAKLQAEEIGDGNINYVFKVWDVNTKKSVIIK
HADIFLRSSGRELDVDRNRIEAEVLMLQGILAPGLVPKVYKYDSVMCNLSMEDISDHRNL
RKELLKRNTFPSFAEHITTFIVDTLLPTTDLVMDSGEKKDNVKKYINKDLCKISEDLVFT
EPFIDYKSRNTVLEENIEFVKRQLYEDKELILEAGKLKNNFMNNSQALIHGDLHSGSIFV
NEESTKILDPEFAFYGPIGYDLGNVIGNLFFAWANAYVTEDGKEVEEFTIWIEKTIENIL
ELFKEKFIKKYKEIVTDVMAKEEYYMNWYLHSILSDTAGQVGLEIIRRVVGDSKVLDITS
ITDINKRVKAERILILSAKTFIKNRHKIKTGKRYVEIFNSNMY
>gi|71150446|ZP_00649368 5-methylthioribose kinase [Thiomicrospira denitrificans ATCC 33889].
MNYKKLDKLTVLEYILDVNSVMSYFGEDELQADEIGDGNLNFVYKISSLKDTQKALILKQ
AVPYLRCVGEEFALSRERMNYEIRALQKFYSIFPSFIPKVYHSSESMSLVVMEYLDSHVI
MRKGLLDKVEYKKFSEQISTFMAATLFYTSSLHLSSSEKRALIDRFNSNVELCKLSEDLV
FSFAFMEHETNINMEDDENAKRLFLDMELKERILELKYKFMTQNDALLHGDLHTGSIMIN
EKEACVIDPEFAFVGPFGFDLGVLLANFVSSYVYHSVVSRDDEYREWILLSIKEFLAKFQ
AKFLDFWSESKNSALLVDGYMDKAALEAYKKKFIRDVFRDSVGFAGCEAARRVYGVAGVE
EIRGISDKLLRAEAEALVLKIAREFLMNYKTIQNCDEILEILRDAR
>gi|71367242|ZP_00657771 5-methylthioribose kinase [Nocardioides sp. JS614].
MMSDYEFLTVDTVASYIESRPVLASRVDTVALASVEEIGDGNLNLVFLVKDRHGRGLCLK
QALPYVRMTGEAWPMTPDRARHEVESLRAHHALIPDHVVEVFDYHPERYIIAMEDLSDHR
VWRGALNEGLRHDGAAEAMGAYVGAVAFGTSAFGLERHALADAVSASVNPALCTITEDLV
FTEPLVDAGRNSVLPANEKDAAELAADDAMVRAMGRAKWLFMTQAEALIHGDLHTGSVMV
RAVDGSSRCDSVKAFDSEFAFYGPVAFDLGALWGNYAIAAARALALGQDERAAWALGLVQ
QTWDGFEGEFRRRWPSRLDARVWRDDTLQDLLREWENEAWLFAAAKMSRRIVGAAKTADI
ETLPEELREGAARGVLRAARTLVRHSTSENGPRVVAGRVGEVLAEHCTR
>gi|68270484|ZP_00576722 5-methylthioribose kinase [Moorella thermoacetica ATCC 39073].
MSPDRAIIEGKALAIFSAICPDLTPKLYYTDYDMYLNIMEDLAPRIILRKGLIKRQHYPN
FTKHIGRYLARTLGETCDLYLDPQLKKWNAAQFTNPQLCKITEDLVFTNPYIKDGNGNHF
NPLIAKEVEVIQNDEELHAEMAELKDAFMSHGQALIHGDLHTGSIMVDAATTKVMDPEFA
FYGPAGFDIGAVIGNLFLNYASHEGHTLDPGERREYQQYLLDLAKGVWENFVAEFQFVWE
KQDPVQRPDAYRERYMLKLIQDTAGFGGAKMMRRIIGLAHVEDLESIADPEKRAVAERLG
LAIGRRLVKERSHFSSISDIINVVLTSRPEVF
>gi|19715068|AAL95605 5-methylthioribose kinase [Fusobacterium nucleatum subsp. nucleatum ATCC 25586].
MKYQEHFLLDCDEVISYVKEKNLFQGNVNLTVKEIGDGNINYIFKVENKIDGKSIILKQA
DKLLRSSGRPLDLTRSKIEANILRIENNLAPHFVPEIYFYDEIMCVLAMEDISEYKNLRT
ELIAGKIFPSFVDNISEFLSRTLLLTTDLFMNKFEKKKNVKEFTNPELCDISECLVFTEP
YDNNRNRNIITAGNEEFVENTLYKNEDLHFTILKLREKFMNYSQSLIHGDLHSGSIFINE
KGIKIIDPEFSFYGPMAYDIGNVIGNLYFPLYRAKFFMEDSKKKEEFINWLEKCILDIPI
LFSEKCKLLWEKYSNDKLLKNKKFRDYYIENIVKDSLAYAGTEMIRRTVGDAKVLELTSL
ENSEKKLQLEKELISKAVSMIMKN
>gi|34763810|ZP_00144722 5-methylthioribose kinase [Fusobacterium nucleatum subsp. vincentii ATCC 49256].
MKYQEHFLLDCDEVIFYVKEKNLFSENADLTVKEIGDGNINYIFKVENKIDGKSIVLKQA
DKLLRSSSRPLDLTRSKIEANILRIENDLAPHFVPEIYFYDEIMCVLAMEDISEYKNLRT
DLIAGKIFPNFADNISEFLSRTLLLTTDLFMNKFEKKKNVKEFINPELCDISECLVFTEP
YDNNRNRNIITAGNEEFVENTLYKNEDLHFAILKLREKFMNYSQSLIHGDLHSGSIFINE
KGIKIIDPEFSFYGPMAYDIGNVIGNLYFPLYRAKFFMEDSKKKEEFINWLEKCILDIPI
LFSKKCKLLWEKYSNDRLLKNKKFRDYYIENIIKDSLAYAGTEIIRRVVGDTKVLELTSL
ETSEKKLELERSLINKAISMIIEN
>gi|58040213|YP_192177 5-Methylthioribose kinase [Gluconobacter oxydans 621H].
MTYRILDAQALREWLAQRHDLSGRLGGAAADWDIREVSDGNLNTVFLVNGPAGALCCKQA
LPHVRVAPDWPMPLERALYESRYMQAVAPAVTGLMPELFAYDPDLFLLVMECLTEHEVLR
SALIADQAAPGFSAVIGSYVARTVQATGWVSQPFETGAHLLEQFSGNTALTRITVDLILT
DPYRVCDRNPEPEEGLRADVKALQTDQVLHQAVGRLQDRFLTARQALLHGDLHTGSIMLD
GADVRVIDGEFATMGPIGFDCGLYLGNLALHLCAAPHKADAIRTEMLAFWQKFSEELRTG
LRAGCGDMWALSGPATRPALIETFLSEILRDTAGFCGLEMIRRTVGFAQVADYGLCTTEQ
ERLLARQKALQIGRTLIVESVSLRSFDSVLSLMGL
>gi|42526203|NP_971301 5-methylthioribose kinase [Treponema denticola ATCC 35405].
MRFSSHYKMEGDDIIDYVFEHSNFFDSNENLVCEEIGDGNINYVYRIFDTNTKKSLILKQ
ADVQTRVRPDGYLNPDRSIREAEVLKLYNECAPDFSPKIIYADPVMAAIIMEDIGSYSNL
RTELMAGKIFYGIEELIARFIVDASLPSTDLVLAYQKKFKAAAKFYNPDLCKITEDLVFT
HPYKDVRQRNILLPENADWLKKKFYEDSDLIARVAALKEKFNNYPQGLIHGDLHSGSIFV
KNKNEEIKIKIIDPEFAFYGPIAYDLGNVLAHFIFAQGYAKYSPLFVDEEKQRTDFLSWL
ENAKNNLFKFFHIFAKDFLIKNIKDPVYQNEIFIDNYIEKIKIDAVSFCGTELNRRIIGS
AKTAEITNIKKIENRIALERDLAELGCAMILNPEEILRGF
>gi|29610326|BAC74373 putative 5-methylthioribose kinase [Streptomyces avermitilis MA-4680].
MIPPLPLRTGTPSSSSSPRPGAPHVPYPPARRRALTKQALPWVRVAGPSWPMSPERADAE
ARAYEQVAGVAPDKIPAIHGYDGENHALVMEDMSDLEVLRTVLNEGAAYGPDTSRRIGEF
VAQLSFATSGFGMPSAERKALIAACVSPELCKITEDVVLSEPYIEHEHNHWHPGLDDLAA
AFRADPRLRTEVADLRHVFMTSAQAPLHGDLHTGSVMVGERDGAPVVRVFDPEFSFVGPI
GFDLGLYWANTLVSQERARALGTLTDHGEQLRLSWEAFAAQFRRLWPTRVDTFFDDAYLD
RFLDRVWAESLGFAGTEIVRRVIGFAHLTDLTTLPDPVPASRRALLLGRELIVRRAELTG
PDDVRAVVASLS
>gi|34482785|CAE09785 YKRT PROTEIN [Wolinella succinogenes].
MREESIGRIAKDFLGHEGFQLTEWGGGNLNYLYRVDSTKESYILKYAPPYIRCLGEGYPL
SSERLRYEILGLKAANETIPEFAPKLFYVAKEGVVMEYLEGFKLLRQAFIQGEKIPHLAE
HLAEMLARFLVKNSFWALNEGERKKLLEQSENSLMRRLSEDYIFTFPFMEHPTNQKNPTS
APSVREIHQDKEWLGAILWLKSRFSTAKEGLLHGDLHTGSLMIKGEQIKMIDFEFSFVGP
LSFDLGAILANWLIAYRTHKERGEVGGYSQWLREEMEEFIERFKEQFEFWAGEHGAPQIG
IKGYLEALLIEAWGMAGVKIARRILGAAGVEDITSLESPLKEEVERRLLVLSREMTLRAA
LGIIPIQKGGREAYSWLF
>gi|42779523|NP_976770 5-methylthioribose kinase, putative [Bacillus cereus ATCC 10987].
MMDWLQSTMVEVIDLFKKKFLDAWDIHVPEIMAKEEGFNEIYLQSVLEDIAAVTGLELIR
RIVGLAKVKDITCIENEEARARAERICLQVAKKFILRANQYKTGTSFVETLKEQSMHYAK
