# Supplementary material for: Structural and Functional Diversity of the Microbial Kinome
Source: PLoS Biol. 2007 Mar 13;5(3):e17. doi: 10.1371/journal.pbio.0050017 (PMC1821047; doi:10.1371/journal.pbio.0050017)
Supplement: Dataset S1 — (10 MB BZ2) [file pbio.0050017.sd001.bz2 › FastA/pknb.all.pep]

>tcag_1096698922493 /cdnaId=1096698922492 /pepId=1096698922493 /offset=0 /ttable=11 /length=418 /full_length=418 /orientation=0
ISRRCATGSPRSRPRTRTSAANGRISCSRPIRAAASRRPAPRDEPARRPSSRAPPRVAPR
RPGCADAMTSQDPSLAPGDAPGGAFRIDGPPEAAPPTSAYPATETATGRAATLRLAPRGA
TVAEAARAPEGDAVERRLALLRGAGPDGADLVAVERVEGPTLAQALDRAPLDAGGLRALA
RRIAAGLRALHEAGVAHGALAPETVVLPGGDPSRATLIGWGLDAAADPADDVRRFSALVR
RAAGAAPPPGLAALLARIEARTADAPADGAALATALAESAGPGAAAAPPPRSRAMAWARL
ALIWMLLLVTGAGVAVYGATGEWRSLLLPPDLEAASPYRLTAARDGTRLRLTGHAPDAAA
LAAFERAAARAADGAPTDIDLRLAAGVPSPRWASGLAEAIAALRPIETWTLEIADADG
>tcag_1096677385555 /cdnaId=1096677385554 /pepId=1096677385555 /offset=0 /ttable=11 /length=391 /full_length=391 /orientation=0
GEYEQSVLYSVINVDPEPLTALRTGVPIALDGIVAKLLAKDPDARYQHIDELPVDLKAID
LKVTGTSGISTSALTGVMASTPQKRFHSNSVFAVAMAATLGIGILGTWLLKPEPVLPPKQ
VTRFTLTPPAELHPAQTISALSPDGSTLAYIVSGPDGRELYLQQLDELEPRLLVGAEGRP
AWRPIFSPDGRWIAYDAGGKIMTLLLAPGSSPLLVYDSGGSSLPGAAWTPDGDIIIGCWA
SGEGLLRVPAGGGEPELLLARDTDAGEGSFLWPTILPDGRTVLFTVRGELDLADVRIDGL
DLETRERRVVLEGGAMPRYAATGHLLYTMAGRIMAVPFDAATLRVTGTPVPVLDGVYINP
SGIASYSVADNGTMAYLTRERADEAPCALVW
>tcag_1096678335457 /cdnaId=1096678335456 /pepId=1096678335457 /offset=0 /ttable=11 /length=449 /full_length=449 /orientation=0
ESLRGEPAFRGDTAAAIIGQILTAPAPAATGAPPAVRELVAAALQKAPEFRAPTAHAFRA
DCARVLAGERPVARARGSGRAVATMGIVLALVAALALWAGLRGAGTPEAGPSAASAPEAE
AQRLATRGWSQRHDDLDAARADLSQAVRLAPQNHDWRLQLGMLQWAAGDPVAHVASTWED
VPSGSPLWTRSRWLQGLAWTVLSLETGDGVDSGRARQCWEQAQGGRGPEARWAEAGVRRW
TSRAEARELIGMPDDWSACALRGLIESADRHHGSHAWRAAGIDAYTRAIEQGLAFPWAFV
NRGALRSRQGDLDGALADFEATVARWPRFAAGYANRGKNRERRGDIDGAQADYAQALALD
PDAPHTYVLRGTLRYKQGELGPALADFDAALAIDPTYADAIRGRGSVFGAQGDVETALTE
FARVLATDPANADAYHDRAVLRTRIGAWG
>tcag_1096669883887 /cdnaId=1096669883886 /pepId=1096669883887 /offset=0 /ttable=11 /length=322 /full_length=322 /orientation=0
YRHNGKSTLDVLCNAYKTQDYLYPLEVHTELAQLLNRACAKDKKDRFQSVKELREALESY
IQHRVAFDLLDQSFKQLQVLKTSYKQFLSNSSFNPSTSINTYRKGIDVPEPAVLNFQEFR
ESALECRLLVNQALLVIPHHRSAYKLLDDILSLWTTFEIDQEQDKAAQSLYKQMRNPSPQ
LGQSLKELRQKKQHQQESKYQLDQLTQSISFEGSFLQARMLIGNGVLWFLFLLTLGYLQR
EKVFEITQLDNLYMSSVGLIFTLLTMWSFRKLFTDTLHRRSFTECFIFYLVLGYGARFIY
QHLDLSFQDSLFIDFCCLPCF*
>tcag_1096665720979 /cdnaId=1096665720978 /pepId=1096665720979 /offset=0 /ttable=11 /length=281 /full_length=281 /orientation=0
IATATKHITDKPEKLSTYRANIPKGIENAVLKLLHKYPKDRFKNAEDLRAVLLQQKTQLQ
AIQTQENLVDLTSPKIKYRFTLPALIISLSIVVGTIWTLTRIFDGLPVDGGTQVVIEVPD
LTGSSQTEALNDLQSLGFKVGIENSAHPDVPEGSVIRTQPPANTSTNPDTLVTIIVSVGP
EAYPIPYVVDLETERAIYVIEESGFTIGQKIEVNDDNVPIGFIISQNPMAGKKMGPGSTV
DLVISSGPSLIELGDLSRKSLEDATQILETLGLEFETLEEY
>tcag_1096678495965 /cdnaId=1096678495964 /pepId=1096678495965 /offset=0 /ttable=11 /length=267 /full_length=267 /orientation=0
LTQHMYKAPPPLSRPDGTGSSIPPGLEAIILKCLSKRPELRYKSMLELHQDLKKLIQGQA
PAAVDEMMARSGGFSVPADFFKREGAPVAASPSEVAMDFRGGKSRWPLVLGILMPLGVAA
GVLLTPLREALLPEYLAQQLGANKPAAAPKKEAPVRTARVVPMERQVVLGLEPAEAHAFL
DGKDLGANPVVLSVPEGETFTLEIRHEGYISQTINIDGEQDKLSVSLDKVKRVWRPKPKR
APAPSRPAAPAKAEKKSRPAQTKSKPQ
>tcag_1096671262011 /cdnaId=1096671262010 /pepId=1096671262011 /offset=0 /ttable=11 /length=246 /full_length=246 /orientation=0
RDEISEDLEAVLLKALSRRREARYPTAAAFLEALSGIMVREGHRATSNDLAAYVKGVLEA
AAAKQRGEDPAPPKASASDVQPAAVVVLAVEAAAPPRSIAAPRRTMPMLTNDWGGIVEQA
RGEVWERGDGAMLVVWVARSGLKSALTRAVRTAEQLQRATLDAGYRLSAGLAPGVARIQP
GTGRPADGWELAGPFYLARWMMNLSAHRGRVLLTEVGARHVGGRTSLLGRIPIQGSRYIS
LHELG*
>tcag_1096691511257 /cdnaId=1096691511256 /pepId=1096691511257 /offset=0 /ttable=11 /length=266 /full_length=266 /orientation=0
VVPGLVEVVAACLHREPDRRPETAGAVRDRLRALQRGLPDGPSLDELVRGRPQSDGAGGG
HPTLAEDPFAPIGGGTLLSEPGAVDGALPDVDLLVGREGALAALRAWHGGERRILTITGL
GGIGKTWVAATFAQALRDDGESVLFCDVSESEDAAQLSRVVAGTLGLARVGPDGDQQDGL
LDALAERGRCLLVLDSFDRLVADGTPLLEAWTARAGSLRVLVTSRQRTRARDEAVLELGP
LDPEAGVALFEARADPDGARSEADQR
>tcag_1096679387639 /cdnaId=1096679387638 /pepId=1096679387639 /offset=0 /ttable=11 /length=399 /full_length=399 /orientation=0
SLRGDIPSETERIILKLLEKDIPRRYRDSHHLLEDLKKLQRAAPREIPMSSIPRRTSSRG
QSIAAAPPGGLMTTGVASWALRSVLFGRMVAHAPRNVAGAPNVRRSLDDLWRLCTQAAQV
EASISAENGRVESYERRARDQRAQFGRQIDELSGEESRLRRQIADAQKQAATLRAEQEEA
SRTLDAAWAEIARLEIDGDDAELRKAYERAGAARARFSSRSQELAKIDAKVAHMSASLAA
IAARLLELKESLHRQDDAVEAALAEARRRDGRGGAGSGARSSGISSARPTPSAASSARSR
SAGSSSRRWTPSSAPSRAGPPRAPRRCCPRWSSRRRRPTPRCRRSSRRWSAASRCPPSSA
TARASDEVEGRFRPRARGRRGPRGRRSADAPVERVDAG*
>tcag_1096686481917 /cdnaId=1096686481916 /pepId=1096686481917 /offset=0 /ttable=11 /length=548 /full_length=548 /orientation=0
MAGSMVSKMFCHVKPTGPGQPPEDWPPPPPGTYWPPELEQQPRPSADDDVPPMADAADRE
AQRAALGERMRELLCEQTPCCSLEQQTAFAAVVERCVATNPADRFQTVAELKAQVESLQA
GQLPLIEVARMRRRGWGWKAAVAAALVAVAAGVAALIQPVPSSASSRVVPAPAAPTAVVS
DASRDTAERIYEAVIGPVDGELPGFASAAEENAEHDNWLSLFREQLAALPPAERLPVGLS
LAERLFDEDLSKIAAAVSSDFMEAFQFGGGDLRLQARMMTCRLCQVKRTDLADVRLEAVA
LINALRENDLLETTPKGLTLLATGAGMMLKCFRPEGADSAKTWLTPLLSDPERLFAVDPT
AASKVLLAGMKPHLAAHEPQEALALAEFVTRHNEARLSLRVRYAFFFQEFTALARLDRRD
EAFERLRGFLTGTPEMSVPIKKRLISMLADIRMTQERYADAVVLLQSPAMREPPHRSRDA
SVTCKARYDAGRCLLELARPEEAAASFHAAADLLPAWQVNIRRDLVHDVEAMVARTEAAL
AGVEEGR*
>tcag_1096676541167 /cdnaId=1096676541166 /pepId=1096676541167 /offset=0 /ttable=11 /length=84 /full_length=84 /orientation=0
DFSALDRADIFSLGASLYELALGASLPSHGAEYQSLRRGVVPRVDVPARVHAFVLDAMSP
TPSARPTAGRLHARVRAALDEFA*
>tcag_1096678506557 /cdnaId=1096678506556 /pepId=1096678506557 /offset=0 /ttable=11 /length=516 /full_length=516 /orientation=0
PVPHLPVGQVPAALSAVAMKALALEPGDRYQNVRELQVEIERYQGGFATAAEHASLTRQI
WLLMQRHKAEFGLAATALVFIFALVAGYTWKVSVEKTRAEQNARTARLAETSAETRRQEA
VTQREAAESARAAERELREQAEYDAYIGRIALADQKIGDHAFNQALQLLDTCPERYRHWE
WRRLKFLCQTAALTLTGHAGPVGTARFSPDGRLVLTVSHKLRLWDAQTGEERFASDALPA
VRDARFSPDGTRVVSGHRDGSVRLWDVTEGAVLRTLAAHSKGWVCVSFSSDGKEFATAGF
EDRRVVLWSAKSGESRWQTHLQDLQPRGLRFHPNDHKVWVYGVDRGEQRRRNNIRVLDGG
SGREARTFGSAASQCSDLAFSPDGTLFAAAQGHLKLYVRDVRTGENMKVLPLPEPDGYTL
VSFMPDAARVVAVLADRTVRGFQIDNGEEAFCLAGHSRTISCGDLSPDGARIVTGDVAGV
AKVWSLDASPKSTVLRNSEFCRPRISPDGNVVSSQT
>tcag_1096700473809 /cdnaId=1096700473808 /pepId=1096700473809 /offset=0 /ttable=11 /length=289 /full_length=289 /orientation=0
TAVESTLAPALNAFFGVALAKEPSDRYSSAAAMLKDLKKLSRGEQITTQLPKQKKSAGRI
RFLAIALAILLIVGATNFFIFRPNSSSEIVALPNVVGLTETEARTQLIGFTITIQRAPDA
RIPKDRVASQLPLATVRVGKGSAVTLTLSDGPGDAVVPTNIIGKPLEEARAALAAAGLRV
GRTVAVDSEEQPGIVLKVTPEQGSTIEAGTGVTLEIASGNVKVPDLLGKSEIEARTLLTQ
AGFLVKIVEAFDANQQLGVVIAQAPSAGETKIIGSSVTVTINKAPSNN*
>tcag_1096701120429 /cdnaId=1096701120428 /pepId=1096701120429 /offset=0 /ttable=11 /length=512 /full_length=512 /orientation=0
LPPVSLIVAIQFIAMSDQQPTIFNDRYELHRQIARGGMAEVYLARDLLLDRPVAVKVLFD
EFAHDANFVERFRREAQAAANLNHPNIVSVYDWGEQQGTYFIVMEYVEGRSLADILKTEG
PLHPDRAAEIAVDISAALGFAHRNGLIHRDIKPGNVLVSPNGQIKVADFGIATAMSPGQN
ELTQAGTVMGTATYFSPEQAQGHQIDPRSDLYALGVVLYEMLLGKPPFIGETPVAVAYQH
VQQAPPSLRKVGAQVADSLEAIIMKLLAKNPVNRYPTAEDLRSDLRRYCEGAHDLRPANP
VGVGGKSSGVSSPENEKFGKNKKRRRDDGWLRLTFFAISFAALLGLLGYLVINFVDELGF
NEDDQEIQSGLVEVPSLLNLSLEEARETLDELNLDIQMDFQTNSDFPENTVFDQDPVAGT
KIEEEETIKLLVSQGTGPMVLLNVIGDSVTDAQRDLEAMGLSVIIVSQEDPVVPLGEIIN
QIPSAGSEISSGGEVSLFVSSGPAVKKIPAWR
>tcag_1096694078059 /cdnaId=1096694078058 /pepId=1096694078059 /offset=0 /ttable=11 /length=447 /full_length=447 /orientation=0
MSTPVVVNGRYELGRRIGRGGMAEVFVARDKLLDRPVAVKILFAEYAKDPLFVERFRREA
MSAASLNHPNIVAVFDWGQVDTTYYIAMEYVQGRTLADILQKHERLTVLQACDIALDIAA
ALGEAHKAGVVHRDIKPANVIVSATGHVKVADFGIARAIGAAVEQGLTQTGAVMGTATYF
SPEQAQGGQPDPRSDLYSLGVILYEMLAGVPPFTGENAIAIAYKQVHDVPVSLRTKNPEI
SPAFSAIVMKCLAKDPNRRYASAAALADDVRRFVDGKEVLALREEQAANVDAAATTQMPI
VTGEMNTESIDSQPTTVLPSAGAGRARPPEYPPYDDVVPRRTAAWVFGSVVSVIALVALG
IFGFRAFTDENAGANIVVPNVIGLGIEEAKSLLIDLGLTPIEDPRVRENASNDVVYDQTP
IADTLARQGENVILVYNPGFVPVTVPN
>tcag_1096680757615 /cdnaId=1096680757614 /pepId=1096680757615 /offset=0 /ttable=11 /length=376 /full_length=376 /orientation=0
MSDHGSVILNDRYEMQQRIGRGGMADVYLARDVLLDRLVAIKVLFPEFATDPAFVERFRR
EAQSAANLNHPNIVSVYDWGRGNNTYFMAMEYVPGRTLADALRDIGPISAAKAAEVGIEV
AAALSFAHRNNVVHRDIKPGNILIGSNGQLKVADFGIARALGSSADSGLTQHGAVMGTAA
YFSPEQAQGGQPDPRSDLYSLGIVLYEMVAGRVPFTGENTVAIAYKQVHDQPTPLNQYAP
DVPRAFEAIVARLLTKDPARRYPTAEAVRDDLRRFRDGLPVQALAAIINKRDTPEPPPTV
ANEPILPPSAATAPKADVPRTKIMISDRPPGFDSSGALVQPDEPRRRTGIDRRFGDRRPG
DPRRTRGRLAARLDES
>tcag_1096694168129 /cdnaId=1096694168128 /pepId=1096694168129 /offset=0 /ttable=11 /length=314 /full_length=314 /orientation=0
MSTPVVVNGRYELGRRIGRGGMAEVFVARDKLLDRPVAVKILFAEYAKDPLFVERFRREA
MSAASLNHPNIVAVFDWGQVDTTYYIAMEYVQGRTLADILQKHERLTVLHACDIALDIAA
ALGEAHKAGVVHRDIKPANVIVSATGHVKVADFGIARAIGAAVEQGLTQTGAVMGTATYF
SPEQAQGGQPDPRSDLYSLGVILYEMLAGVPPFTGENAIAIAYKQVHDVPVSLRTKNPEI
SPAFSAIVMKCLAKDPNRRYASASALADDVRRFVDGKEVLALREEQAANVDAAATTQMPI
VTGEMNTESIDSQP
>tcag_1096682018013 /cdnaId=1096682018012 /pepId=1096682018013 /offset=0 /ttable=11 /length=448 /full_length=448 /orientation=0
VVCTRRILCRLRRPRRRRGARGLQGKTAANPVVLPHCARRHWCHPCRGLPCARCRHRRRT
RVRLARQGARVRGIDPRSSRGPTRCRRDRLMSEPIVVNGRYELGRRIGRGGMAEVFVARD
RLLDRPVAVKILFAEYAKDPLFVERFRREAMSAAALNHPNIVAVFDWGQVDSTYYIAMEY
VQGRTLADILQRHERLTVLQACDIAIDIAAALAEAHKAGVAHRDIKPANVIVSATGVVKV
ADFGIARAIGASVEQGLTQTGAVMGTATYFSPEQAQGAQPDPRSDLYSLGVIMYEMLAGV
PPFGGENAIAIAYKQVHDKPVALRAKNPDISPAFNAIVMKCLEKDPQRRYATAGALADDL
RRFVDGKEVLALREEAAANNDAVATTQMPVVDATGESVDDQPTTVLPTSAGSRTRGGDYP
PYDDVVPKRTAAWVFGSVVSVIALVAVA
>tcag_1096680478095 /cdnaId=1096680478094 /pepId=1096680478095 /offset=0 /ttable=11 /length=544 /full_length=544 /orientation=0
IRSRGDRGGGCHRSHRVVCTRRILCRLRRPRRRRGARGLQGTTAANPVVLPHGARRHWCH
PCRGLPCARCRHRRRTRVRLARQGARVRGVDPRCGRGPTRCRRGRFMSEPIVVNGRYELG
RRIGRGGMAEVFVARDRLLDRPVAVKILFAEYAKDPLFVERFRREAMSAAALNHPNIVAV
FDWGQVDSTYYIAMEYVQGRTLADILQKHERLTVLQACDIAIDIAAALAEAHKAGVAHRD
IKPANVIVSATGVVKVADFGIARAIGASVEQGLTQTGAVMGTATYFSPEQAQGAQPDPRS
DLYSLGVIMYEMLAGVPPFGGENAIAIAYKQVHDKPVALRAKNPDISPAFNAIVMKCLEK
DPQRRYPTAGALADDLRRFVDGKEVLALREETAANNDAVATTQMPVVDATGESVDDQPTT
VLPTSTGSRTRGGDYPPYDDVVPKRTAAWVFGSVLSVIALVAVAIFGFRAFTDESAGANI
VVPNVIGLNIEEAKSLLIDLGLTPIEDPRVRENAANDVIYDQTPVADTLARQGENVILVY
NPXX
>tcag_1096681396651 /cdnaId=1096681396650 /pepId=1096681396651 /offset=0 /ttable=11 /length=668 /full_length=668 /orientation=0
TRSATSSTPHPPPSRGDHDVSDQPRALINDRYEVGKRIARGGMAEIFRGHDVLLDRPVAI
KVLFPEFATDPAFVERFRREAQAAAGLNHPNIVTVFDWGKVNNTYYIAMEYVDGKTLADI
LRGAGTLTPLQVCDVAIEVASALDFAHRNGVVHRDVKPGNILVASSGQVKVADFGIARAL
GAGAEQGLTQTGAVMGTATYFSPEQAQGTHTDQRSDIYSLGVVMYELLTGAPPFTGDNAV
AIAYKQVHDEATPLAERAPQVPAPFAAIVAKCMAKRPDERYDTAAMLREDLRRFVDGAEV
LALAGPAPTPAAGATRVMPVTETPTEMLPATAARPPATRPAPRRDTMPPYDDSVPRRTAL
LVFGTLFAAIVLGGGGLFLYQTLTRSSANASITVPDVTGLSVKDASEALLGLGFTPVPYA
DPRDGVGDDVVYAQDPPPSVLARTGDTVTITYNPASSPVVVPLVRGLTVKDATALLAPLG
LQLTVREVRNDPAVPENQIISQEPKADAQVRKGSAISVIVSGGLGQLVVPAVEGQTAGAA
RQLLEATPYFFSVTVSEEASTAVEAGRVIRTEPAAGSAAAARSAITLVVAAGQAKVAVPQ
VEGLTEADARAALAAAGLGADVRYQDVPAGDANDQRVISQGTDPNTQVAAGAVVRLTVGR
AVATPTP*
>tcag_1096680540945 /cdnaId=1096680540944 /pepId=1096680540945 /offset=0 /ttable=11 /length=353 /full_length=353 /orientation=0
MSDKGSIIFGGRYELKKRIARGGMAEVFLGEDQLLGRPVAVKVLFPEFASDPNFVERFRR
EAQAAANLSHPNIVGVFDWGKERNTYYIVMEYVEGRTLSQIIRKEGSLPAARVAEIADAI
ASAVGFAHKGNVVHRDMKPGNVIISDTGQIKVADFGIATAISTGSDAELTQAGAVMGTAN
YFSPEQAQGLNVDGRSDLYSLGVVMYEMLTGTLPFTGETSISIAYKHVQEQPEPISAKRP
GVPQALQAITAKLLNKKPEQRYSSAAELQSDLQQFLSGRYTVDDSRLEHDVTDHETSVIT
RPVPADFNDVDESGPPYPPEYYEPYDRQDRRIWLWGILTLGLLGALVALTIVL
>tcag_1096695410087 /cdnaId=1096695410086 /pepId=1096695410087 /offset=0 /ttable=11 /length=563 /full_length=563 /orientation=0
YEILEILGEGGMAFVYKARDTQLERFVAIKTLKPNYVNQETFVERFKREAKTAANLNHPN
IVQIFDWGIEDEPYFVMEYIEGNTLTSIIAKNRTISLSDILFIGAQVSNGLHAAHQKGLV
HRDIKPGNIMITPDGKVKVTDFGIVSLQNEESDITKTGSILGTASYISPEQAQGKPVSIE
SDLYSLGTVLYELIAGKPPFTGDTPISTATKHLTEKPEKLSSFRRDLPKGVENTIMKMLE
KATYDRFKSAEDVRATLLQQRKSLQFEQTRENLVDLTNPKIKLRFTLPALLISIGVVVGT
IWTLTQVFDGLPVDGGTPTLIEIPDLTGSEQAQALEDLQNLGFKVGIENSADPSVPAGSV
IRTQPQSNTIVNPDSLVTIIVSVGPEAFPIPYVLDIETERAIYVVEESGFTLGQLLEVND
ENIPRGFVISQNPVAGTKMSPGTKVDLVVSKGPSLIEISDLSRKSPEDAIQILETLGFEY
ELIEEYSEDVEIGLVSGTLPEAGEIVTPDQLIQVVVSLGIRIEMPEVDGLSYEDAINILE
ELNLIATVVGDTNGKVRKQIPRK
>tcag_1096700802297 /cdnaId=1096700802296 /pepId=1096700802297 /offset=0 /ttable=11 /length=409 /full_length=409 /orientation=0
ISNNNKCDLIMKIGQIIKERYEIVEILGEGGMAFVYKARDKQLQRDVAIKTLKPNYVNQE
KFVDRFRREAQTAANLNHPNIVQIFDWGIEDEPYFVMEYIEGNTLTSIISGNRTVGLNDI
LYIGSQVANGLKEAHRRGLVHRDIKPGNIMITPDGKVKVTDFGIVSLQNEESDITKTGAV
LGTASYISPEQAQGKPVSFESDLYSLGTVLYELIAGKPPFTGDSPIATATKHLTDKPEKL
SNYRKDIPKALENAILKLLEKRPSDRFKSAEDLRALLLQQRKQIQINQTQENLVDLTNPK
IKFRFTLPALIISVALVFGTVWALSNVFDGLPVDGGAPTLVEIPDLTGSEQAQALNDLQS
LGFIVGIENAADSSVPAGFVITTQPPANTITNPDTLVTIIVSVGPEAFP
>tcag_1096697066247 /cdnaId=1096697066246 /pepId=1096697066247 /offset=0 /ttable=11 /length=600 /full_length=600 /orientation=0
ISNNNKCDLIMKIGQIIKERYEIVEVLGEGGMAFVYKARDKQLQRDVAIKTLKPNYVNQE
KFVDRFRREAQTAANLNHPNIVQIFDWGIEDEPYFVMEYIEGNTLTSIISGNRTVGLNDI
LYIGSQVANGLKEAHKHGLVHRDIKPGNIMITPDGKVKVTDFGIVSLQNEESDITKTGAV
LGTASYISPEQAQGKPVSFESDLYSLGTVLYELIAGKPPFTGDSPIATATKHLTDKPEKL
SNYRKDIPKALENAILKLLEKRPSDRFKSAEDLRALLLQQRKQIQINQTQENLVDLTNPK
IKFRFTLPALVISVALVFGTVWALSNVFDGLPVDGGAPTLVEIPDLTGSEQAQALNDLQS
LGFIVGIENAADSSVPDGFVITTQPPANTITNPDTLVTIIVSVGPEAFPIPYVVDLEVAR
GVYVIKESGFQVGQQLEINDDNIPRGFIISQNPIAGTKMSPDSTVDLVISAGPSLIEISD
LSRKSIVDAIQILETLGFEYEFIEEYSEDVSVGLVSHTIPRAGELVTIDQVIQVIVSIGL
KVEVPNLIGFTYQEASNILQEIGLLPSASGDTGGRVSEQSPREGEFIDPEGFVELSFGS*
>tcag_1096681978943 /cdnaId=1096681978942 /pepId=1096681978943 /offset=0 /ttable=11 /length=325 /full_length=325 /orientation=0
IGNNNKCDLIMKIGQIIKERYEIVEILGEGGMAFVYKARDKQLQRDVAIKTLKPNYVNQE
KFVDRFRREAQTAANLNHPNIVQIFDWGIEDEPYFVMEYIEGNTLTSIISGNRTVGLNDI
LYIGSQVANGLKEAHKRGLVHRDIKPGNIMITPDGKVKVTDFGIVSLQNEESDITKTGAV
LGTASYISPEQAQGKPVSFESDLYSLGTVLYELIAGKPPFTGDSPIATATKHLTDKPEKL
SNYRKDIPKALENAILKLLEKRPSDRFKSAEDLRALLLQQRKQIQINQTQENLVDLTNPK
IKFRFTLPALIISVALVFGTVWALS
>tcag_1096683988329 /cdnaId=1096683988328 /pepId=1096683988329 /offset=0 /ttable=11 /length=403 /full_length=403 /orientation=0
ISNNNKCDLIMKIGQIIKERYEIVEILGEGGMAFVYKARDKQLQRDVAIKTLKPNYVNQE
KFVDRFRREAQTAANLNHPNIVQIFDWGIEDEPYFVMEYIEGNTLTSIISGNRTVGLNDI
LYIGSQVANGLKEAHKRGLVHRDIKPGNIMITPDGKVKVTDFGIVSLQNEESDITKTGAV
LGTASYISPEQAQGKPVSFESDLYSLGTVLYELIAGKPPFTGDSPIATATKHLTDKPEKL
SNYRKDIPKALENAILKLLEKRPSDRFKSAEDLRALLLQQRKQIQINQTQENLVDLTNPK
IKFRFTLPALIISVSLVFGTVWALSNVFDGLPVDGGAPTLVEIPDLTGSEQAQALNDLQS
LGFIVGIENAADSSVPAGFVITTQPPANTITNPDTLVTIIVSV
>tcag_1096684329117 /cdnaId=1096684329116 /pepId=1096684329117 /offset=0 /ttable=11 /length=359 /full_length=359 /orientation=0
IGNNNKCDLIMKIGQIIKERYEIVEILGEGGMAFVYKARDKQLQRDVAIKTLKPNYVNQE
KFVDRFRREAQTAANLNHPNIVQIFDWGIEDEPYFVMEYIEGNTLTSIISGNRTVGLNDI
LYIGSQVANGLKEAHKRGLVHRDIKPGNIMITPDGKVKVTDFGIVSLQNEESDITKTGAV
LGTASYISPEQAQGKPVSFESDLYSLGTVLYELIAGKPPFTGDSPIATATKHLTDKPEKL
SNYRKDIPKALENAILKLLEKRPSDRFKSAEDLRALLLQQRKQIQINQTQENLVDLTNPK
IKFRFTLPALIISVALVFGTVWALSNVFDGLPVDGGAPTLVEIPDLTGSEQAQALNDLQ
>tcag_1096695611381 /cdnaId=1096695611380 /pepId=1096695611381 /offset=0 /ttable=11 /length=304 /full_length=304 /orientation=0
ISNNNKCDLIMKIGQIIKERYEIVEILGEGGMAFVYKARDKQLQRDVAIKTLKPNYVNQE
KFVDRFRREAQTAANLNHPNIVQIFDWGIEDEPYFVMEYIEGNTLTSIISGNRTVGLNDI
LYIGSQVANGLKEAHKRGLVHRDIKPGNIMITPDGKVKVTDFGIVSLQNEESDITKTGAV
LGTASYISPEQAQGKPVSFESDLYSLGTVLYELIAGKPPFTGDSPIATATKHLTDKPEKL
SNYRKDIPKALENAILKLLEKRPSDRFKSAEDLRALLLQQRKQIQINQTQENLVDLTNPK
IKFR
>tcag_1096698898379 /cdnaId=1096698898378 /pepId=1096698898379 /offset=0 /ttable=11 /length=595 /full_length=595 /orientation=0
KCDLIMKIGQIIKERYEIVEILGEGGMAFVYKARDKQLQRDVAIKTLKPNYVNQEKFVDR
FRREAQTAANLNHPNIVQIFDWGIEDEPYFVMEYIEGNTLTSIISGNRTVGLNDILYIGS
QVANGLKEAHKRGLVHRDIKPGNIMITPDGKVKVTDFGIVSLQNEESDITKTGAVLGTAS
YISPEQAQGKPVSFESDLYSLGTVLYELIAGKPPFTGDSPIATATKHLTDKPEKLSNYRK
DIPKALENAILKLLEKRPSDRFKSAEDLRALLLQQRKQIQINQTQENLVDLTNPKIKFRF
TLPALIISVALVFGTVWALSNVFDGLPIDGGAPTLVEIPDLTGSEQAQALNDLQSLGFIV
GIENAADSSVPAGFVITTQPPANTITNPDTLVTIIVSVGPEAFPIPYVVDLEVARGVYVI
KESGFQVGQQLEINDDIIPRGFIISQNPIAGTKMSPDSTVDLVISAGPSLIEISDLSRKS
IVDAIQILETLGFEYEFIEEYSEDVSVGLVSHTIPRAGELVTIDQVIQVIVSIGLKVEVP
NLIGFTYQEASNILQEIGLLPSASGDTGGRVSEQNPREGEFIDPEGFVELSFGS*
>tcag_1096683500889 /cdnaId=1096683500888 /pepId=1096683500889 /offset=0 /ttable=11 /length=563 /full_length=563 /orientation=0
IMKIGQIVKDRYEILEILGEGGMAFVYKARDTQLERFVAIKTLKPNYVNQETFVERFKRE
AKTAANLNHPNIVQIFDWGIEDEPYFVMEYIEGNTLTSIIAKNRTISLSDILFIGAQVSN
GLHAAHQKGLVHRDIKPGNIMITPDGKVKVTDFGIVSLQNEESDITKTGSILGTASYISP
EQAQGKPVSIESDLYSLGTVLYELIAGKPPFTGDTPISTATKHLTEKPEKLSSFRRDLPK
GVENTIMKMLQKATYDRFKSAEDVRATLLQQRKSLQFEQTRENLVDLTNPKIKLRFTLPA
LLISIGVVIGTIWTLTQVFDGLPVDGGTPTLVEIPDLTGSEQAQALEDLQNLGFKVGIEN
SADPSVPAGSVIRTQPQSNTIVNPDSLVTIIVSVGPEAFPVPYVLDIETERAIYVVEESG
FTLGQLLEVNDENIPRGFVISQNPVAGTKMSPGTKVDLVVSKGPSLIEISDLSRKSPEDA
IQILETLGFEYELIEEYSEDVEIGLVSGTLPEAGEIVTPDQLIQVVVSLGIRIEMPEVDG
LSYEDAINILEELNLIATVVGDT
>tcag_1096701182765 /cdnaId=1096701182764 /pepId=1096701182765 /offset=0 /ttable=11 /length=450 /full_length=450 /orientation=0
IMKIGQIVKDRYEILEILGEGGMAFVYKARDTQLERFVAIKTLKPNYVNQETFVERFKRE
AKTAANLNHPNIVQIFDWGIEDEPYFVMEYIEGNTLTSIIAKNRTISLGDILFIGAQVSN
GLHAAHQKGLVHRDIKPGNIMITPDGKVKVTDFGIVSLQNEESDITKTGSILGTASYISP
EQAQGKPVSIESDLYSLGTVLYELIAGKPPFTGDTPISTATKHLTEKPEKLSSFRRDLPK
GVENTIMKMLEKATYDRFKSAEDVRATLLQQRKSLQSEQTRENLVDLTNPKIKLRFTLPA
LLISIGVVVGTIWTLTQVFDGLPVDGGTPTLVEIPDLTGSEQAQALKDLQNLGFKVGIEN
SADPSVPAGSVIRTQPQSNTVVNPDSLVTIIVSVGPEAFPIPYVLDIETERAVYVVEESG
FILGQLLEVNDDNIPRGFVISQNPVAVQK*
>tcag_1096682257433 /cdnaId=1096682257432 /pepId=1096682257433 /offset=0 /ttable=11 /length=600 /full_length=600 /orientation=0
ISNNNKCDLIMKIGQIIKERYEIVEILGEGGMAFVYKARDKQLQRDVAIKTLKPNYVNQE
KFVDRFRREAQTAANLNHPNIVQIFDWGIEDEPYFVMEYIEGNTLTSIISGNRTVGLNDI
LYIGSQVANGLKEAHKHGLVHRDIKPGNIMITPDGKVKVTDFGIVSLQNEESDITKTGAV
LGTASYISPEQAQGKAVSFESDLYSLGTVLYELIAGKPPFTGDSPIATATKHLTDKPERL
SNYRKDIPKALENAILKLLEKRPSDRFKSAEDLRALLLQQRKQIQINQTQENLVDLTNPK
IKFRFTLPALVISVALVFGTVWALSNVFDGLPADGGAPTLVEIPDLTGSEQAQALNDLQS
LGFIVGIENAADSSVPAGFVITTQPPANTITNPDTLVTIIVSVGPEAFPVPYVVDLEVAR
GAYVIKESGFQVGQQLEINDDNIPRGFIISQNPIAGTKMSPDSTVDLVISAGPSLIEISD
LSRKSIVDAIQILETLGFEYEFIEEYSEDVSVGLVSHTIPRAGELVTIDQVIQVIVSIGL
KVEVPNLIGFTYQEASNILQEIGLLPSASGDTGGRVSEQNPREGEFIDPEGFVELSFGS*
>tcag_1096679569917 /cdnaId=1096679569916 /pepId=1096679569917 /offset=0 /ttable=11 /length=357 /full_length=357 /orientation=0
IMKIGQIVKDRYEILEILGEGGMAFVYKARDTQLERFVAIKTLKPNYVNQETFVERFKRE
AKTAANLNHPNIVQIFDWGIEDEPYFVMEYIEGNTLTSIIAKNKTISLSDILFIGAQVSN
GLHAAHQKGLVHRDIKPGNIMITPDGKVKVTDFGIVSLQNEESDITKTGSILGTASYISP
EQAQGKPVSIESDLYSLGTVLYELIAGKPPFSGDTPISTATKHLTERPEKLSSFRRDLPK
GVESTIMKMLEKATYDRFKSAEDVRATLLQQRKSLQSEQTRENLVDLTNPKIKLRFTLPA
LLISIGVVVGTIWTLTQVFDGLPVDGGTPTLIEIPDLTGSEQARALEDLQNLGFKVG
>tcag_1096676409483 /cdnaId=1096676409482 /pepId=1096676409483 /offset=0 /ttable=11 /length=289 /full_length=289 /orientation=0
VTQAEPGKMLGDRYQVGDVIGRGGMAEVHEGRDLRLGRRVAIKILRPDLAKDPTFQERFR
REAQSAAALNHPNIVAVYDTGEDTLIDPDGQDVVVPYIVMEYVDGMTLRQLLASGRRLLP
ERALEIAAGVLTALDYAHRHGIVHRDIKPANVMLTRTGDVKVMDFGIARAVNESGQTMTS
ASAVMGTAQYLSPEQARGEVVDARSDLYSTGVLLYELLVGQPPFTGESAVSIAYQHVSEM
PTPPSQVDNGVSPEIDTVVLGALAKRADDRYQSATEFRADVERAIAGAP
>tcag_1096681887205 /cdnaId=1096681887204 /pepId=1096681887205 /offset=0 /ttable=11 /length=698 /full_length=698 /orientation=0
IASRWTPGRSRSRPATDSCCAATGWWTRWTTPRSSRRSARRPTPSGPPRVSWPRPTTTAA
ATTSRSSSWTWAGSTRRRTHAGGRRAARSRSSGRSRRRCSWAASRSWRRMHATGSSSHSS
PAPTTRACSCGAAARVACCGSAPRSRPTPRCAAGTWTRCWPARSRGARPSTTRSKPATTS
TPSATSSSRPPPPCGGRDVSDRPRALVNDRYEVGARIARGGMAEIFRGHDVLLDRPVAIK
VLFPEFATDPAFVERFRREAQAAAGLNHPNIVTVFDWGKVNNTYYIAMEYVDGKTLADIL
RGAGTLTPLQVCDVAIEVASALDFAHRNGVVHRDVKPGNILVASSGQVKVADFGIARALG
AGAEQGLTQTGAVMGTATYFSPEQAQGTHTDQRSDIYSLGVVMYELLTGAPPFTGDNAVA
IAYKQVHDEAAPLGERAPQVPAPCAAIVAKCMAKRPDERYETAALLREDLRRFVDGAEVL
ALAGPAPTPAAGATRVMPATEAPTEMLPATGGRPPAVRPAPRRDTMPPYDDSVPRRTALL
VFGTLFAAIVLGGGGLFLYQTLTRSSANASITVPDVTGQSVKDASEALLGLGFTPVPYAD
PRDGVGDDVVYAQDPPPSVLARAGDTVTITYNPASSPVVVPLVRGLTVKDATALLAPLGL
QLTVREVRNDPSVPENQIISQDPKADAQVRKGSAISVV
>tcag_1096697729695 /cdnaId=1096697729694 /pepId=1096697729695 /offset=0 /ttable=11 /length=374 /full_length=374 /orientation=0
ISNNNKCDLIMKIGQIIKERYEIVEILGEGGMAFVYKARDKQLQRNVAIKTLKPNYVNQE
KFVDRFRREAQTAANLNHPNIVQIFDWGIEDEPYFVMEYIEGNTLTSIISGNRTVGLNDI
LYIGSQVANGLKEAHKRGLVHRDIKPGNIMITPDGKVKVTDFGIVSLQNEESDITKTGAV
LGTASYISPEQAQGKPVSFESDLYSLGTVLYELIAGKPPFTGDSPIATATKHLTDKPEKL
SNYRKDIPKALENAILKLLEKRPSDRFKSAEDLRALLLQQRKQIQINQTQENLVDLTNPK
IKFRFTLPALIISVGLVFGTVWALSNVFDGLPVDGGAPTLVEIPDLTGSEQAQALNDLQS
LGFIVGIENAADSS
>tcag_1096699228155 /cdnaId=1096699228154 /pepId=1096699228155 /offset=0 /ttable=11 /length=328 /full_length=328 /orientation=0
MVVTQAEPGKMLGDRYQVGEVIGRGGMAEVHEGRDLRLGRRVAIKIVRPDLAKDPTFQER
FRREAQSAAALNHPNIVAVYDTGQDTLIDPNGQDVVVPYIVMEYVDGMTLRQLLASGRRL
LPERALEIAAGVLTALDYAHRHGIVHRDIKPANVMLTRTGDVKVMDFGIARAVNESGQTM
TSASAVMGTAQYLSPEQARGEVVDARSDLYSTGVLLYELLVGQPPFTGESAVSIAYQHVS
EMPTPPSQVDSGVSPEIDTVVLGALAKRADDRYQSATEFRADAERAIAGAPVTAAVPTIV
ADSTRQMTPVQAAGGQTPATDPIYDTSR
>tcag_1096685741543 /cdnaId=1096685741542 /pepId=1096685741543 /offset=0 /ttable=11 /length=400 /full_length=400 /orientation=0
VETEEPGKMLGDRYQVAGVIGRGGMAEVHEGRDLRLGRRVAIKILRPDLAKDPTFQARFR
REAQSAAALNHPNIVAVYDTGEDTLIDPDGQSVVVPYIVMEYVDGMTLRQLLASGRRLLP
ERALEIAAGVLAALDYAHRHGIVHRDIKPANVMLTRTGEVKVMDFGIARAINESGQTMTS
ASAVMGTAQYLSPEQARGEVVDARSDLYSTGVLLYELLVGRPPFTGESAVSIAYQHVSEM
PTPPSQVDSGVSPEIDAVVLRALAKRADDRYQSAAEFRGDVERAIAGSPVTAAVPTITPD
YTQQLAPVEAAGSGDGGYSPDPIYDDRRRRRGRAGRSTLFWILSLSAVAIAVLGALAIGR
FIFGGTSASLVNVPNLDGLTLEEATESLAEFELRLGAQTP
>tcag_1096696546819 /cdnaId=1096696546818 /pepId=1096696546819 /offset=0 /ttable=11 /length=470 /full_length=470 /orientation=0
VETEEPGKMLGDRYQVAGVIGRGGMAEVHEGRDLRLGRRVAIKILRPDLAKDPTFQARFR
REAQSAAALNHPNIVAVYDTGEDTLIDPDGQSVVVPYIVMEYVDGMTLRQLLASGRRLLP
ERALEIAAGVLAALDYAHRHGIVHRDIKPANVMLTRTGEVKVMDFGIARAINESGQTMTS
ASAVMGTAQYLSPEQARGEVVDARSDLYSTGVLLYELLVGRPPFTGESAVSIAYQHVSEM
PTPPSQVDSGVSPEIDAVVLRALAKRADDRYQSAAEFRGDVERAIAGSPVTAAVPTITPD
YTQQLAPVEAAGSGDGGYSPDPIYDDRRRRRGRAGRSTLFWILSLSAVAIAVLGALAIGR
FIFGGTSASLVNVPNLDGLTLEEATESLAEFELRLGAQTPEISDREPGTVIAQQPAPGES
IEQGQAVNVTISTGREQATVPQLIGLTSLDAVRTALSDANLQLGDITEED
>tcag_1096700343027 /cdnaId=1096700343026 /pepId=1096700343027 /offset=0 /ttable=11 /length=633 /full_length=633 /orientation=0
VETEEPGKMLGDRYQVAGVIGRGGMAEVHEGRDLRLGRRVAIKILRPDLAKDPTFQARFR
REAQSAAALNHPNIVAVYDTGEDTLIDPDGQSVVVPYIVMEYVDGMTLRQLLASGRRLLP
ERALEIAAGVLAALDYAHRHGIVHRDIKPANVMLTRTGEVKVMDFGIARAINESGQTMTS
ASAVMGTAQYLSPEQARGEVVDARSDLYSTGVLLYELLVGRPPFTGESAVSIAYQHVSEM
PTPPSQVDSGVSPEIDAVVLRALAKRADDRYQSAAEFRGDVERAIAGSPVTAAVPTITPD
YTQQLAPVEAAGSGDGGYSPDPIYDDRRRRRGRAGRSTLFWILSLSAVAIAVLGALAIGR
FIFGGTSASLVNVPNLDGLTLEEATESLAEFELRLGAQTPEISDREPGTVIAQQPAPGES
IEQGQAVNVTISTGREQATVPQLIGLTSLDAVRTALSDANLQLGDITEEDSNQPAGYVLA
QDPAEGAQLAAGSAVAVVVSSGLIEVPDVREVTVAQALSDLAQAGFEVQQVEQESTLEPP
GIVLAQSPQPGTSLERGSVVTITISLAPEPTETPTPVPTEPLPPDPNQPTDGPVPVPTDQ
PPAPDPTAPPEPAPEPEPAPPEPQPAPTVPVP*
>tcag_1096693925537 /cdnaId=1096693925536 /pepId=1096693925537 /offset=0 /ttable=11 /length=365 /full_length=365 /orientation=0
ISNNNKCDLIMKIGQIIKERYEIVEILGEGGMAFVYKARDKQLQRDVAIKTLKPNYVNQE
KFVDRFRREAQTAANLNHPNIVQIFDWGIENEPYFVMEYIEGNTLTSIISGNRTVGLNDI
LYIGSQVANGLKEAHKRGLVHRDIKPGNIMITPDGKVKVTDFGIVSLQNEESDITKTGAV
LGTASYISPEQAQGKPVSFESDLYSLGTVLYELIAGKPPFTGDSPIATATKHLTDKPEKL
SNYRKDIPKALENAILKLLEKRPSDRFKSAEDLRALLLQQRKQIQINQTQENLVDLTNPK
IKFRFTLPALIISVALVFGTVWALSNVFDGLPVDGGAPTLVEIPDLTGSEQAQALNDLQS
LGFIV
>tcag_1096683571311 /cdnaId=1096683571310 /pepId=1096683571311 /offset=0 /ttable=11 /length=471 /full_length=471 /orientation=0
LIMKIGQIIKERYEIVEILGEGGMAFVYKARDKQLQRYVAIKTLKPNYVNQEKFVDRFRR
EAQTAANLNHPNIVQIFDWGIDDEPYFVMEYIEGNTLTSIISGNRTVGLNDILYIGSQVA
NGLKEAHKRGLVHRDIKPGNIMITPDGKVKVTDFGIVSLQNEESDITKTGAVLGTASYIS
PEQAQGKPVSFESDLYSLGTVLYELIAGKPPFTGDSPIATATKHLTDKPEKLSNFRKDIP
KALENAILKLLEKRPSDRFKSAEDLRALLLQQRKQIQINQTQENLVDLTNPKIKFRFTLP
ALIISVALVFGTVWALSNVFDGLPVDGGAPTLVEIPDLTGSEQAQALNDLQSLGFIVGIE
NAADSSVPAGFVITTQPPANTITNPDTLVTIIVSVGPEAFPVPYVVDLEVARGVYVIKES
GFQVGQQLEINDDNIPRGFIISQNPIAGTKMSPDSTVDLVISAGPSLIEIS
>tcag_1096681274191 /cdnaId=1096681274190 /pepId=1096681274191 /offset=0 /ttable=11 /length=590 /full_length=590 /orientation=0
MKIGQIIKDRYEILEVLGEGGMAFVYKAKDTQLKRFVAIKTLKPNYVNQDTFVERFRREA
QTAANLNHPNIVQIFDWGIDDEPYFVMEYIEGNTLTSIIAKNRTISLSDILFIGSQVSSG
LHAAHLKGLVHRDIKPGNIMITPDGKVKVTDFGIVSLQNEESDITKTGSILGTASYISPE
QAQGKPVSIESDLYSLGTVLYELIAGKPPFSGDSPIATATKHLTDKPEKLSSFRRDIPKG
IENAVMKLLEKATYDRYRSAEDLRATLLQQRKNLQAEQTRENLVDLTNPKIKLRFTLPAL
IISIALVAGTIWTLGRVFEGLPADGGAPTVIEIPDLTGSEQAQALLDLQNLGFKVGIENA
ADPVVPSGAVIRTQPPANTVTNPDTLVTIIVSVGPEAFPIPYVLDLETERAIYVIEESGF
TIGQTLEVNDDTVPRGFVISQNPVAGTKMGPDSTVDLVISAGPSLIVISDLSRKSPEDAI
QILETLGFEYEIIEEYSENVDVGLVSHTLPGRGEIATLDQVIQVIVSLGLKVEVPNVIGF
TYQEASNILQEAGLLPSASGDTSGRVSSQTPKEGEFLDPEGFVELTFGG*
>tcag_1096675147935 /cdnaId=1096675147934 /pepId=1096675147935 /offset=0 /ttable=11 /length=299 /full_length=299 /orientation=0
INWSSSMKKVLGERYQLGEMIGTGGMADVYIAEDLRLHREVAVKILRSDLARDPAFVARF
NKEALAAAGLNHPGIVAVYDSGQEETASGAMPYIVMEYVQGHTLREILHKGERLAFERAL
EIVSGVLDALAYSHKNGLVHRDIKPGNIMITSTGEVKVMDFGIARALSDAGATLTSTWNI
VGTAQYLSPEQATGGQADARSDLYSLGCLFYELVSGKPPFSGETPVAIAYQHVSAPLPTI
TAVESTLAPALNAFFGVALAKEPSDRYSSAAAMLKDLKKLSRGEQITTQLPKQKKSAGE
>tcag_1096697578053 /cdnaId=1096697578052 /pepId=1096697578053 /offset=0 /ttable=11 /length=600 /full_length=600 /orientation=0
ISNNNKCDLIMKIGQIIKERYEIAEILGEGGMAFVYKARDKQLQRDVAIKTLKPNYVNQE
KFVDRFRREAQTAANLNHPNIVQIFDWGIEDEPYFVMEYIEGNTLTSIISGNRTVGLNDI
LYIGSQVANGLKEAHKHGLVHRDIKPGNIMITPDGKVKVTDFGIVSLQNEESDITKTGAV
LGTASYISPEQAQGKPVSFESDLYSLGTVLYELIAGKPPFTGDSPIATATKHLTDKPEKL
SNFRKDIPKPLENAILKLLEKRPSDRFKSAEDLRALLLQQRKQIQINQTQENLVDLTNPK
IKFRFTLPALVISVALVFGTVWALSNVFDGLPVDGGAPTLVEIPDLTGSEQAQALNDLQS
LGFIVGIENAADSSVPAGFVITTQPPANTITNPDTLVTIIVSVGPEAFPVPYVVDLEVAR
GVYVINESGFQVGQQLEINDDNIPRGFIISQNPIAGTKMSPDSTVDLVISAGPSLIEISD
LSRKSIVDAIQILETLGFEYEFIEEYSEDVSVGLVSHTIPRAGELVTIDQVIQVIVSIGL
KVEVPNLIGLTYQEASNILQEIGLLPSASGDTGGRVSEQNPREGEFIDPEGFVELSFGS*
>tcag_1096685801549 /cdnaId=1096685801548 /pepId=1096685801549 /offset=0 /ttable=11 /length=591 /full_length=591 /orientation=0
IMKIGQIVKDRYEILEILGEGGMAFVYKARDTQLERFVAIKTLKPNYVNQETFVERFKRE
AKTAANLNHPNVVQIFDWGIEDEPYFVMEYIEGNTLTSIIAKNRTISLSDVLFIGAQVSN
GLHAAHQKGLVHRDIKPGNIMITPDGKVKVTDFGIVSLQNEESDITKTGSILGTASYISP
EQAQGKPVSIESDLYSLGTVLYELIAGKPPFAGDTPISTATKHLTEKPEKLSIFRRDIPK
GVENTIMKMLEKATYDRFKSAEDVRATLLQQRKSLQSEQTRENLVDLTNPKIKLRFTLPA
LLISIGVVVGTIWTLTQVFDGLPVDGGTPTLVEIPDLTGSEQARALEDLQNLGFKVGIEN
AADPSVPVGSVIRTQPQSNSVVNPDSLVTIIVSVGPEAFPIPYVLDIESERAIYVIEESG
FTLGQLLEVNDDNIPRGFVISQNPVAGTKMSPESTVDLVVSKGPSLIEISDLSRKSPEDA
IQILETLGFQYELIEEFSEDVEIGLVSGTLPEAGEIVTPDQLIQVIVSLGIKIEVPEVEG
LKYEDAIRVLEELGLVATVNGDTNDVVRKQIPRKGEYLEPEGVVELTFGN*
>tcag_1096699464953 /cdnaId=1096699464952 /pepId=1096699464953 /offset=0 /ttable=11 /length=590 /full_length=590 /orientation=0
MKIGQIVKERYEILEILGEGGMAFVYKARDMQLERFVAIKTLKPNYVNQETFVDRFKREA
KTAANLNHPNIVQIFDWGIEEEPYFVMEYIEGNTLTSIIAKNRTISLSDILFIGAQVSSG
LHAAHQKGLVHRDIKPGNIMITPDGKVKVTDFGIVSLQNEESDITKTGSILGTASYISPE
QAQGKPVSIESDLYSLGTVLYELITGRAPFSGDSPISTATKHLTEKPEKPSLYRRDLPKG
VENAILRLLEKASYDRFKSAEDLRATLLQQRKALQSEQTRENLVDLTNPKVKLRFTLPAL
IISIGVVIGTVWTLTQVFDGLPVDGGAPTLIEIPDLTGSEQAQALEDLQNLGFKVGIENS
ADSSVPAGSVIRTQPPSNTVINPDSLVTIIVSVGPEAFPIPYVLDIETERAIYVVEESGF
TLGQLLEVNDENIPRGFVISQNPVAGTKMSPGTTVDLVISKGPSLIEISDLSRKSPEDAI
QILETLGFEYELIEEYSEDVEIGLVSGTLPEAGEIVTPDELIQVIISLGIRIEVPEVEGL
KYEDAIRVLEELGLVATVSGDTNDVVRKQIPRKGEFIEPEGVVELTFGN*
>tcag_1096698763803 /cdnaId=1096698763802 /pepId=1096698763803 /offset=0 /ttable=11 /length=596 /full_length=596 /orientation=0
VTEGPGVERTLGDRYELISIIGRGGMAEVWEGRDVRLGRRVAIKILRPDLARDPAFQARF
RREGQSAAALNHPNVVAVYDTGEDVLGDHGETTIVPYIVMEYVDGMTLRQLVSSGRRLMP
ERSLEIISGTLAALDYAHRHGIVHRDIKPANVMLARTGEVKVMDFGIARAINEVGHTMTS
ASTVMGTAQYLSPEQARGEVVDARSDLYSAGVLLYELLTGKPPFTGDSPVSVAYQHVSEQ
ALPPSQLDPEISPAIDAVVMRSLAKSPDDRYQSAAEFRLDVDAAAVGGPVTAAVPAVVAT
PTQVLDVVDPTEVYAIDTAKPRGRKAQRGAGFFVALIIGILAIVGLAALAAALVLGRTTA
AKVTVPDLTGLTIVQAENVLQREGLVLGVQTPEVSELPVDTVIAQQPIPGEQLEEGQAVN
VTISAGAEKATVPPLVGLTSIADVETALADAKLVLGAVNPVDSDQPEGYVLGQNPPEGTS
VDVGTTVSIDVSSGRVQVPNTVGETEGAARGILSGAGFEVSVIYEESQTVAPGTVLSQSP
SAGTTAVKGTQVTLTVAIAAPTPTPTPEPTPTPEPTPTPEPTPTPEPTPTEPAAP*
>tcag_1096683136937 /cdnaId=1096683136936 /pepId=1096683136937 /offset=0 /ttable=11 /length=335 /full_length=335 /orientation=0
MKIGQLIKERYEIVELLGEGGMAFVYKAKDMQLERMVAIKTLKPNYVEQTTFVERFKREA
QTAANLNHPNIVQIFDWGIEEEPYFVMEYIEGNTLTSIISNRKTISLSDALFIGAQVANG
LQAAHSQGLVHRDIKPGNIMITPSGKVKVTDFGIVSIQDEESDITKTGSILGTASYISPE
QAQGKAVSVGSDLYSLGTVLYELITGNPPFEADTPIATATKHLTERPEKPSKYRQDLPKG
IENAILKLLHKTPRDRFKSAEDLRAVLLQQRNQLEMVQTQESLVDLTNPKIKYKFTLPAL
VVSIGLVLGTFWTLSQIFDGLPVDGGAPTLIEIPD
>tcag_1096683820937 /cdnaId=1096683820936 /pepId=1096683820937 /offset=0 /ttable=11 /length=592 /full_length=592 /orientation=0
LIMKIGQIIKDRYEIVEILGEGGMAFVYKAKDRQLQRIVAIKTLKPNYVNQKKFVERFRR
EAQTAANLNHPNIVQIFDWGIEEEPYFVMEYIEGNTLTSVISGNKTIGLSDILYIGSQVA
NGLTEAHKRGLVHRDIKPGNIMITPDGKVKVTDFGIVSLQNEESDITKTGAVLGTASYIS
PEQAQGKPVSFESDLYSLGTVLYELISGQPPFSGDSPIATATKHLTDKPEKLSTYRTDLP
KALENAVLKLLEKKPSDRFKSAEDLRALLLQQRKQIQINQTQENLVDLTNPKIKFRFTLP
ALTISIMLVFGTIWALSNIFEGLPVDGATPSLVEVPDLTGSEQAQALNDLQSIGFIVGIE
NSADSSVPSGFVIRTQPPANTITNPDTLVTIIVSVGPEAFPVPYVVDLEVARGVYVIEES
GFEIGQRLEVNDDNIPRGFIISQNPIAGTKMGPNSTVDLVISAGPSLIEISDLSRKSIVD
AIQILETLGFAYEFVEEYSEDVSVGLVSHTIPRAGELVTLDQVIQVIVSIGLKVEVPNLI
GFTYQEASNILQEIGLLPSASGDTGGRVSEQNPREGEFLDPEGFVELSFGS*
>tcag_1096699216667 /cdnaId=1096699216666 /pepId=1096699216667 /offset=0 /ttable=11 /length=500 /full_length=500 /orientation=0
MKIGQFIKERYEIVELLGEGGMAFVYKAKDMQLERMVAIKTLKPNYVEQTTFVERFKREA
QTAANLNHPNIVQIFDWGIEEEPYFVMEYIEGNTLTSIISNRKTISLSDVLFIGAQVANG
LQAAHSQGLVHRDIKPGNIMITPSGKVKVTDFGIVSIQDEESDITKTGSILGTASYISPE
QAQGKAVSVGSDLYSLGTVLYELITGSPPFEADTPIATATKHLTEKPEKPSKYRQDLPRG
IENAILKLLHKTPRDRFKSAEDLRAVLLQQRNQLEMVQTQESLVDLTNPKIKYKFTLPAL
IVSIGLVLGTFWTLSQIFDGLPVDGGAPTLIEIPDLTGSDQAEALSDLQALGFKVGIENS
ADPKVPSGAVIRTQPLANTVTNPDTLVTIIVSVGPEAFPIPYIIDLETARAIYIIEQNGF
TLGQTIEVNNDDIPRGFIISQNPVAGTKMSPGSSVDLVVSSGPSLIEISDLSRKSLVDAI
QILENLGLEYEFVEEYSEDV
>tcag_1096701342377 /cdnaId=1096701342376 /pepId=1096701342377 /offset=0 /ttable=11 /length=465 /full_length=465 /orientation=0
IMEIGQIIKERYEIIQLLGEGGMSYVYKANDKQLKRTVAIKTLKPNYVQQEKFVERFKRE
AQTAANLNHPNIVQIFDWGIGDEPFFVMEYIEGNTLTSIIAKRRTISLNDVLFIGAQVSS
GLQAAHSKGLVHRDIKPGNIMITPEGKVKVTDFGIVSLQNEESDITKTGSILGTASYISP
EQAQGKPVSKESDLYSLGTVLYELITGRPPFEGDTPIATATKHITDKPEKLSVFRPDIPK
GIENAVLKLLHKYPKDRFKNAEDLRAVLLQQKTQLQAMQTQENLVDLTSPKIKYRFTLPA
LIISLTIVIGTVWTLTRIFDGLPVDGGTQVIINVPDLTGSSQTEALNDLQSLGFKVGIEN
SAHPDVPSGAVIRTQPPANTSTNPDTLVTIIVSVGPEAYPIPYVVDLETDRAVYVIEESG
FTIGQKIEVSDDNVPIGFIISQNPMAGKKMGPGSSVDLVISSGPS
>tcag_1096684088609 /cdnaId=1096684088608 /pepId=1096684088609 /offset=0 /ttable=11 /length=591 /full_length=591 /orientation=0
IMKIGQIVKERYEILEILGEGGMAFVYKARDMQLERFVAIKTLKPNYVNQETFVDRFKRE
AKTAANLNHPNIVQIFDWGIEEEPYFVMEYIEGNTLTSIIAKNRTISLSDILFIGAQVSS
GLHAAHQKGLVHRDIKPGNIMITPDGKVKVTDFGIVSLQNEESDITKTGSILGTASYISP
EQAQGKPVSIESDLYSLGTVLYELITGRAPFSGDSPISTATKHLTEKPEKPSLYRRDLPK
GVESAILRLLEKASYDRFKSAEDLRATLLQQRKALQSEQTRENLVDLTNPKVKLRFTLPA
LIISVGVVIGTVWTLTQVFDGLPADGGAPTLIEIPDLTGSEQAQALEDLQNLGFKVGIEN
SADSSVPAGSVIRTQPPSNTVINPDSLVTIIVSVGPEAFPIPYVLDIETERAIFVVEESG
FTLGQVLEVNDENIPRGFVISQNPVAGTKMSPGTTVDLVVSKGPSLIEITDLSRKSPEDA
IQILETLGFEYELIEEYSEDVEIGLVSGTLPEAGEIVTPDELIQVIVSLGIRIEVPEVEG
LKYEDAIRVLEELGLVATVSGDTNDVVRKQIPRKGEFIEPEGVVELTFGN*
>tcag_1096698745309 /cdnaId=1096698745308 /pepId=1096698745309 /offset=0 /ttable=11 /length=384 /full_length=384 /orientation=0
MKIGQLVKERYEILEILGEGGMAFVYKARDMQLERFVAIKTLKPNYVNQETFVDRFKREA
KTAANLNHPNIVQIFDWGIEDEPYFVMEYIEGNTLTSIIAKNRTISLSDILFIGAQVSSG
LHAAHQKGLVHRDIKPGNIMITPDGKVKVTDFGIVSLQNEESDITKTGSILGTASYISPE
QAQGKPVSIESDLYSLGTVLYELITGKAPFSGDSPISTATKHLTEKPEKPSLFRRDLPKG
VESAILKLLEKATYDRFKSAEDLRATLLQQRKALQSEQTRENLVDLTNPKVKLRFTLPAL
VISIGVVFGTVWTLTQVFDGLPVDGGAPTLIEIPDLTGSEQAQALEDLQNLGFKVGIENS
ADASVPAGSVIRTQPPSNTIVNPD
>tcag_1096698541247 /cdnaId=1096698541246 /pepId=1096698541247 /offset=0 /ttable=11 /length=590 /full_length=590 /orientation=0
MKIGQIVKERYEILEILGEGGMAFVYKARDMQLERFVAIKTLKPNYVNQETFVDRFKREA
KTAANLNHPNIVQIFDWGIEDEPYFVMEYIEGNTLTSIIAKNRTISLSDILFIGAQVSSG
LHAAHQKGLVHRDIKPGNIMITPDGKVKVTDFGIVSLQNEESDITKTGSILGTASYISPE
QAQGKPVSIESDLYSLGTVLYELITGKAPFSGDSPISTATKHLTEKPEKPSLFRRDLPKG
VETAILKLLEKATYDRFKSAEDLRATLLQQRKALQSEQTRENLVDLTNPKVKLRFTLPAL
IISIGVVFGTIWTLTQVFDGLPVDGGAPTLIEIPDLTGSEQAQALEDLQNLGFKVGIENS
ADASVPAGSVIRTQPPSNTIINPDSLVTIIVSVGPEAFPIPYVLDIETERAIYVVEESGF
TLGQLLEVNDENIPRGFVISQNPVAGTKMSPGTTVDLVVSKGPSLIEISDLSRKSPEDAI
QILETLGFEYELIEEYSEDVEIGLVSGTIPEAGEIVTPDELIQVIVSLGIKIEVPEVEGL
GYEDAINILEELGLVVTVSGDTNGIVRKQIPRKGEFLEPEGVVELTFGS*
>tcag_1096677414489 /cdnaId=1096677414488 /pepId=1096677414489 /offset=0 /ttable=11 /length=314 /full_length=314 /orientation=0
ISNCYKRDVKMKIGQVIKDRYKVVGLLGEGGMAYVYKAKDMQLERMVAIKTLKPNYVEQT
TFVERFKREAQTAANLNHPNIVQIFDWGIEEEPYFVMEYIEGNTLTSIISSKKTISLSDV
LFIGAQVANGLQAAHTQGLVHRDIKPGNIMITPGGKVKVTDFGIVSIQDEESDITKTGSI
LGTASYISPEQAQGKAVSVGSDLYSLGTVLYELLTGNPPFEGDSPIATATKHLTEKPDKP
SKYRKDLPKGIENAVLKLLHKNPRDRFKSAEDLRAALLQQRNQLEMVQTQESLVDLTNPT
IKYKFTLPALVVSI
>tcag_1096684498999 /cdnaId=1096684498998 /pepId=1096684498999 /offset=0 /ttable=11 /length=591 /full_length=591 /orientation=0
IMKIGQIVKERYEILEILGEGGMAFVYKARDMQLERFVAIKTLKPNYVNQETFVDRFKRE
AKTAANLNHPNIVQIFDWGIEEEPYFVMEYIEGNTLTSIIAKNRTISLSDILFIGAQVSN
GLHAAHQKGLVHRDIKPGNIMITPDGKVKVTDFGIVSLQNEESDITKTGSILGTASYISP
EQAQGKPVSIESDLYSLGTVLYELITGRAPFSGDSPISTATKHLTEKPEKPSLYRRDLPK
GVESAILRLLEKASYDRFKSAEDLRATLLQQRKALQSEQTRENLVDLTNPKVKLRFTLPA
LIISIGVVIGTVWTLTQVFDGLPVDGGAPTLIEIPDLTGSEQAQALEDLQNLGFKVGIEN
SADSSVPAGSVIRTQPPSNTVINPDSLVTIIVSVGPEAFPIPYVLDIETERAIYVVEESG
FTLGQLLEVNDENIPRGFVISQNPVAGTKMSPGTTVDLVVSKGPSLIEISDLSRKSPEDA
IQILETLGFEYELIEEYSEDVEIGLVSGTLPEAGEIVTPDELIQVIVSLGIRIEVPEVEG
LKYEDAIRVLEELGLVATVSGDTNDVVRKQIPRKGEFIEPEGVVELTFGN*
>tcag_1096680777575 /cdnaId=1096680777574 /pepId=1096680777575 /offset=0 /ttable=11 /length=590 /full_length=590 /orientation=0
MKIGQIVKERYEILEILGEGGMAFVYKARDMQLERFVAIKTLKPNYVNQETFVDRFKREA
KTAANLNHPNIVQIFDWGIEDEPYFVMEYIEGNTLTSIISKNRTISLSDILFIGAQVSSG
LHAAHQKGLVHRDIKPGNIMITPDGKVKVTDFGIVSLQNEESDITKTGSILGTASYISPE
QAQGKPVSIESDLYSLGTVLYELITGKAPFSGDSPISTATKHLTEKPEKPSLFRRDLPKG
VESAILKLLEKATYDRFKSAEDLRATLLQQRKSLQSEQTRENLVDLTNPKVKLRFTLPAL
VISIGVVFGTIWTLTQVFDGLPVDGGAPTLIEIPDLTGSEQAQALEDLQNLGFKVGIENS
ADASVPAGSVIRTQPPSNTVINPDSLVTIIVSVGPEAFPIPYVLDIETERAIYVVEESGF
TLGQLLEVNDENIPRGFVISQNPVAGTKMSPGTSVDLVVSKGPSLIEISDLSRKSPEDAI
QILETLGFEYELIEEYSEDVEIGLVSGTIPEAGEIVTPDELIQVIVSLGIKIEVPEVEGL
GYEDAINILEELGLVVTVSGDTNGVVRKQIPRKGEFLEPEGVVELTFGS*
>tcag_1096683955929 /cdnaId=1096683955928 /pepId=1096683955929 /offset=0 /ttable=11 /length=591 /full_length=591 /orientation=0
IMQIGQIIKERYEITQLLGEGGMSYVYKAIDKQLQRTVAIKTLKPNYVEQEKFVERFKRE
AQTAANLNHPNIVQIFDWGIGDEPFFVMEYIEGNTLTSIIANKRTISLNDILFIGAQVSS
GLQAAHSKGLVHRDIKPGNIMITPEGKVKVTDFGIVSLQNEESDITKTGSILGTASYISP
EQAQGKPVSKESDLYSLGTVLYELITGRPPFEGDTPIATATKHITDKPEKLSTYRADIPK
GIENAVLKLLHKYPKDRFKNAEDLRAVLLQQKTQLQAIQTQENLVDLTSPKIKYRFTLPA
LIISLSIVVGTIWTLARIFDGLPVDGGTQVVINVPDLTGSSQTEALNDLQNLGFKVGIEN
SAHPEVPEGSVIRTQPPANTSTNPDTLVTIIVSVGPEAYPIPYVVDLETERAVYVIEESG
FTVGQKIEVNDDNVPIGYIISQNPIAGKKMGPGSTVDLVVSSGPSLIVLSDLSKKSVEDA
TQILDTLGLEFETIEEFSEDIEEGLVSGTIPEAGEVITPDDIITVIVSLGIKIEVPEVEG
LTYQDAINKLEEVGLVATISGDTNGIVRKQLPRKGEFLEPEGVVELTFDE*
>tcag_1096697349045 /cdnaId=1096697349044 /pepId=1096697349045 /offset=0 /ttable=11 /length=591 /full_length=591 /orientation=0
IMKIGQIVKERYEILEILGEGGMAFVYKARDMQLERFVAIKTLKPNYVNQETFVDRFKRE
AKTAANLNHPNIVQIFDWGIEEEPYFVMEYIEGNTLTSIIAKNRTISLSDILFIGAQVSS
GLHAAHQKGLVHRDIKPGNIMITPDGKVKVTDFGIVSLQNEESDITKTGSILGTASYISP
EQAQGKPVSIESDLYSLGTVLYELITGKAPFSGDSPISTATKHLTEKPEKPSLYRRDLPK
GVESAILRLLEKASYDRFKSAEDLRATLLQQRKALQSEQTRENLVDLTNPKVKLRFTLPA
LIISIGVVIGTVWTLTQVFDGLPVDGGAPTLIEIPDLTGSEQAQALEDLQNLGFKVGIEN
SADSSVPAGSVIRTQPPSNTVINPDSLVTIIVSVGPEAFPIPYVLDIETERAVYVVEESG
FTLGQLLEVNDENVPRGFVISQNPVAGTKMSPGTSVDLVVSKGPSLIEISDLSRKSPEDA
IQILETLGFEYELIEEYSEDVEIGLVSGTLPEAGEIVTPDKLIQVIVSLGIRIEVPEVEG
LKYEDAIRVLEELGLVATVSGDTNDVVRKQIPRKGEFIEPEGVVELTFGN*
>tcag_1096697177593 /cdnaId=1096697177592 /pepId=1096697177593 /offset=0 /ttable=11 /length=534 /full_length=534 /orientation=0
IEHISHKFWSGSVMKRILGERYELGAMIGTGGMSDVFIADDQRLHREVAIKVLRSDLARD
PSFVTRFNKEALSVAALNHPGIVAVYDSGKEETPSGVMPYIVMEYVEGKTLREIIHKGER
FPLHRAVEIVEGILEALQYSHKNGIVHRDIKPGNIMITDSGDIKVMDFGIARALADSGAT
LTSTWNIVGTAQYLSPEQATGGQADARSDIYSVGCLFYELVSGKPPFSGETPVAIAYQHV
SAPLVPVTDIEPSLDPMLNKFLSVALAKDPADRYQSAHAMLKDLKKLSKGEGITTQIPRT
KKPLTRRNRIAAIALSIVVLVGGASYLIFNPSSTAIVVLPNVVGLTEAQAREQLSGFTIT
IQRAPDPRIPRDRVSNQLPLATTKVSQGSSVTLTLSDGPGDATVPTGLIGKPLEEVRTVL
IAAGLRVSRTVAVDSEQEPGIVLKVTPEPGTTIEAGTGVVLEIASGNVQVPQLIGVSEIE
AKTLLTQAGFLVKTVEAYDANQPVGTVLAQAPSAGETKIIGSSVTITINKAPS*
>tcag_1096694549297 /cdnaId=1096694549296 /pepId=1096694549297 /offset=0 /ttable=11 /length=299 /full_length=299 /orientation=0
MKIGQIVKERYEILEILGEGGMAFVYKARDMQLERFVAIKTLKPSYVNQETFVDRFKREA
KTAANLNHPNIVQIFDWGIEDEPYFVMEYIEGNTLTSIISKNRTISLSDILFIGAQVSSG
LHAAHQKGLVHRDIKPGNIMITPDGKVKVTDFGIVSLQNEESDITKTGSILGTASYISPE
QAQGKPVSIESDLYSLGTVLYELITGKAPFSGDSPISTATKHLTEKPEKPSLFRRDLPKG
VESAILKLLEKATYDRFKSAEDLRATLLQQRKSLQSEQTRENLVDLTNPKVKLRFTLPA
>tcag_1096684689631 /cdnaId=1096684689630 /pepId=1096684689631 /offset=0 /ttable=11 /length=535 /full_length=535 /orientation=0
LMSISGLQHVKMLSATSLHLNGFRHSMTNDNIPLVNDRYRVERSIGRGGMAEVFLARDVL
LDRPTALKVLFPEFATDPTFVERFRREAQAAAALTHPNIVAVYDWGKVNSTYFIAMEYVE
GKTLATILQERGQLSPTQTCDIISEVALALSFAHENGVIHRDIKPGNILIGSNGQVKVAD
FGIARALGSGVDESLTETGSVMGTATYLSPEQAQGAQPDPRSDIYSLGVMMYELVAGRAP
FVGESAVAIAYQHVHQNPSPLREFVSDLPRGFESVVAKCMAKNHERRYANAMLVRDDVRR
VLDGVDTIALTEARGPAPTAQLANTSAIPIIQLPPLEDTYVDETHTDNGYRGVAIKKPVV
AVLGGTVLALLVLAIGLFVFQRASESGAVTMPQVTSLNIDLATRQLSELGLLVLPNELPK
GGIEPGVVYEQDPVSGKKLKIGDSVTLTFTPKIGTIMVPPIQGLLYDAAASQLADLGLAI
AIVEEREDPTTPAGQIIVQDPSATVLVAPGSTVTVVVSTGGAAVAVPNVEGQTVE
>tcag_1096680996845 /cdnaId=1096680996844 /pepId=1096680996845 /offset=0 /ttable=11 /length=420 /full_length=420 /orientation=0
MKRVLGDRYKLGQMIGTGGMADVYIADDQRLHREVAVKILRSDLARDPAFINRFNKEALA
AAGLNHPGIVSVYDSGQEETPSGLMPYIVMEYVEGHTLREILHSGDRLPFERAIEIVEGV
LNALAYSHKNGLVHRDIKPGNIMITDTGEVKVMDFGIARALSDAGATLTSTWNIVGTAQY
LSPEQATGGQADARSDLYSVGCLFYELVSGKPPFSGETPVAIAYQHVSAPLTPVTSIEPS
LDPALNAFFEVALAKNSSDRYPSAAAMLKDLKKLSRGERITTQIPKQKGAKTPGRNRFAA
IALALVGIVGFTSFFIFRPTPSGELKTLPNVVGLTESEARAQLSGFTITIQRAPDARIPK
DRVASQLPLATVRVSEGSSVTLTLSDGPGDATVPTDIIGKPLEEARAALAAAGLRVSRTM
>tcag_1096698189151 /cdnaId=1096698189150 /pepId=1096698189151 /offset=0 /ttable=11 /length=591 /full_length=591 /orientation=0
IMKIGQIVKERYEILEILGEGGMAFVYKARDTQLERFVAIKTLKPNYVNQETFVDRFKRE
AKTAANLNHPNIVQIFDWGIEEEPYFVMEYIEGNTLTSIIAKNRTISLSDILFIGAQVSS
GLHAAHQKGLVHRDIKPGNIMITPDGKVKVTDFGIVSLQNEESDITKTGSILGTASYISP
EQAQGKPVSIESDLYSLGTVLYELIAGKAPFSGDSPISTATKHLTEKPEKPSVFRRDLPK
GVESAILKLLEKATYDRFKSAEDLRATLLQQRKALQSEQTRENLVDLTNPKVKLRFTLPA
LIISIGVVIGTVWTLTQVFDGLPVDGGAPALVEIPDLTGSEQAQALEDLQNLGFKVGIEN
SADASVPTGSVIRTQPPSNTVINPDSLVTIIVSVGPEAFPIPYVLDIETERAIYVVEESG
FILGQLLEVNDENIPRGFVISQNPVAGTKMSPGTKVDLVVSKGPSLIEISDLSRKSPEDA
IQILETLGFEYELIEEYSEDVEIGLVSGTIPEAGEIVTPDQLIQVVVSLGIRIEMPEVDG
LSYEDAINILEELNLIATVVGDTNGKVRKQIPRKGEFVEPGQVVELTFGD*
>tcag_1096683109647 /cdnaId=1096683109646 /pepId=1096683109647 /offset=0 /ttable=11 /length=325 /full_length=325 /orientation=0
IVKERYEILEILGEGGMAFVYKARDTQLERFVAIKTLKPTYVNQETFVDRFKREAKTAAN
LNHPNIVQIFDWGIEDEPYFVMEYIEGNTLTSIIAKNRTISLSDILFIGAQVSSGLHAAH
QKGLVHRDIKPGNIMITPDGKVKVTDFGIVSLQNEESDITKTGSILGTASYISPEQAQGK
SVSIESDLYSLGTVLYELITGKAPFSGDSPISTATKHLTEKPEKPSLFRRDLPKGVESAI
LKLLEKATYDRFKSAEDLRAILLQQRKALQSEQTRENLVDLTNPKVKLRFTLPALILSIG
VVIGTVWTLTQVFDGLPADGVLQL*
>tcag_1096683142325 /cdnaId=1096683142324 /pepId=1096683142325 /offset=0 /ttable=11 /length=591 /full_length=591 /orientation=0
IMQIGQIIKERYEITQLLGEGGMSYVYKAIDKQLQRTVAIKTLKPNYVEQEKFVERFKRE
AQTAANLNHPNIVQIFDWGIGDEPFFVMEYIEGNTLTSIIANKRTISMNDILFIGAQVSS
GLQAAHSKGLVHRDIKPGNIMITPEGKVKVTDFGIVSLQNEESDITKTGSILGTASYISP
EQAQGKPVSKESDLYSLGTVLYELITGRPPFEGDTPIATATKHITDKPEKLSTYRADIPK
GIENAVLKLLHKYPKDRFKNAEDLRAILLQQKTQLQAIQTQENLVDLTSPKIKYRFTLPA
LIISLSIVVGTIWTLTRIFDGLPVDGGTQIVVEVPDLTGSSQTEALNDLQSLGFKVGIEN
SAHPDVPEGSVIRTQPPANTSTNPDTLVTIIVSVGPEAYPIPYVVDLETERAIYVIEESG
FTIGQKIEVNDDNVPIGFIISQNPMAGKKMGPGSTVDLVISSGPSLIELGDLSRKSVEDA
TQILETLGLEFETLEEYSEDIEEGLVSGTLPEAGEIITPDDVVTIIVSLGIKIEVPEVEG
LSYQDAIDKLEEAGLVATISGDTSGVVRKQLPRKGEFLEPEGVVELTFDE*
>tcag_1096681446009 /cdnaId=1096681446008 /pepId=1096681446009 /offset=0 /ttable=11 /length=484 /full_length=484 /orientation=0
IMKIGQIVKERYEILEILGEGGMAFVYKARDTQLERFVAIKTLKPNYVNQETFVDRFKRE
AKTAANLNHPNIVQIFDWGIEEEPFFVMEYIEGNTLTSIIAKNRTISLSDILFIGAQVSS
GLHAAHQKGLVHRDIKPGNIMITPDGKVKVTDFGIVSLQNEESDITKTGSILGTASYISP
EQAQGKPVSIESDLYSLGTVLYELIAGKAPFSGDSPISTATKHLTEKPEKPSVFRRDLPK
GVESAILKLLEKATYDRFKSAEDLRATLLQQRKALQSEQTRENLVDLTNPKVKLRFTLPA
LIISIGVVVGTVWTLTQVFDGLPVDGGAPALVEIPDLTGSEQAQALEDLQNLGFKVGIEN
SADASVPAGSVIRTQPPSNTVINPDSLVTIIVSVGPEAFPIPYVLDIETERAIYVVEESG
FILGQLLEVNDENIPRGFVISQNPVAGTKMSPGTKVDLVVSKGPSLIEISDLSRKSPEDA
IQIL
>tcag_1096696959477 /cdnaId=1096696959476 /pepId=1096696959477 /offset=0 /ttable=11 /length=395 /full_length=395 /orientation=0
IMQIGQIIKERYEITQLLGEGGMSYVYKAIDKQLQRTVAIKTLKPNYVEQEKFVERFKRE
AQTAANLNHPNIVQIFDWGIGDEPFFVMEYIEGNTLTSIIANKRTISMNDILFIGAQVSS
GLHAAHSKGLVHRDIKPGNIMITPEGKVKVTDFGIVSLQNEESDITKTGSILGTASYISP
EQAQGKPVSKESDLYSLGTVLYELITGRPPFEGDTPIATATKHITDKPEKLSTYRADIPK
GIENAVLKLLHKYPKDRFKNAEDLRAVLLQQKTQLQAIQTQENLVDLTSPKIKYRFTLPA
LIISLSIVVGTIWTLTRIFDGLPVDGGTQIVVEVPDLTGSSQTEALNDLQSLGFKVGIEN
SAHPDVPEGSVIRTQPPANTSTNPDTLVTIIVSVG
>tcag_1096677738301 /cdnaId=1096677738300 /pepId=1096677738301 /offset=0 /ttable=11 /length=457 /full_length=457 /orientation=0
IEPNFYRSSSIMNRILGQRYQMGRLIGTGGMADVYLAEDQRLHREVAIKILRSDLARDPA
FVARFNKESLAVAALNHPGIVAVYDSGQEQTGAGLMPYIVMEFVEGETLRTLISRSSGLS
FERSIEIVSGILEALSYSHKSGIVHRDIKPGNIMITDSGDVKVMDFGIARALSDAGATLT
STWNIVGTAQYLSPEQASGTETDERSDLYSVGCLLYEMLAGRTPFTGETPVAIAYQHVSS
PVPAITSLFPSLDPAINEFFAVALAKDPKDRYQNANAMLKDLKRLSRGEKITTQIPRSRT
RISGRRRVLAIATLLVALAGSVGYLVVNPGSNSSQIVIPNVVGLTETDARAQLSGFTITI
QRAHDPRIPKDRIATQVPLATSKVSSGSAITLTISDGPGDAIVPTGLVGKPLEEVRSLLA
AAGLLISKITPIDSEQEPGIVLKISPDQGSTIEAGSG
>tcag_1096700792807 /cdnaId=1096700792806 /pepId=1096700792807 /offset=0 /ttable=11 /length=590 /full_length=590 /orientation=0
MNIGQIIKDRYKILELLGEGGMAFVYKAEDRQLKRTVAIKTLKPNYVQQETFVERFKREA
QTVANLNHPNIVQIFDWGIEDEPFFVMEYIEGNTLTSIIAKKKTISIGDILFIGAQVSDG
LQAAHNRGLVHRDIKPGNIMITPGGKVKVTDFGIVSIQNEDSDITKTGSILGTASYISPE
QAQGKPVSVESDLYSLGTVMYELITGRPPFEGETPIATATKHLTEKPKKLSLYRKDIPKG
LENAVLKLLHKYPKDRYKNAEDLRAVLLQQRKQLQMQETQENLVSLTNPKIKFRFTFPAL
ILSIGLVFGTVWGLSQIFNGLPADGGSPAIIEIPDLTGSSQTQALTDLQQLGFKVGIENA
AHPTVPAGTVIRTQPLANTITNPDTLVTIIVSVGQEAFPIPYVIDLETDRAIYVIEESGF
SIGQQLEVNDDNVPRGFIISQNPVAGKKMSPGSTVDLVISSGPSLIEISDLSRKSPEDAT
QILETLGFEYEIVEEYSEEVSEGLVSHTTPKAGEIVTPQEVITVIVSLGLKAEVPNLIGY
TYQEASNILQEIGLLPSASGDTGGRVTSQNPEEGQFLDPEGFVELSFDN*
>tcag_1096683001307 /cdnaId=1096683001306 /pepId=1096683001307 /offset=0 /ttable=11 /length=592 /full_length=592 /orientation=0
LIMKIGQIVKERYEILEILGEGGMAFVYKARDMHLERFVAIKTLKPNYVNQETFVDRFKR
EAKTAANLNHPNIVQIFDWGIEDEPFFVMEYIEGNTLTSIITKNRTISLSDILFIGAQVS
SGLHAAHQKGLVHRDIKPGNIMITPDGKVKVTDFGIVSLQNEESDITKTGSILGTASYIS
PEQAQGKPVSIESDLYSLGTVLYELITGKAPFSGDSPISTATKHLTEKPEKPSLFRRDLP
KGVETAILKLLEKATYDRFKSAEDLRATLLQQRKALQSEQTRENLVDLTNPKVKLRFTLP
ALVMSIGVVFGTIWTLTQVFDGLPVDGGAPTLIEIPDLTGSEQAQALEDLQNLGFKVGIE
NSANASVPAGSVIRTQPPSNTIINPDSLVTIIVSVGPEAFPIPYVLNIETERAIYVVEES
GFTLGQLLEVNDENIPRGFVISQNPVAGTKMSPGATVDLVISKGPSLIELSDLSRKSPED
ALQILETLGFEYELIEEYSEDVEFGLVSGTIPEAGEIVTPDELIKVIVSLGIKIEVPEVE
GLGYEDAIKILEELGLVATVSGDTNGVVRKQIPRKGEFLEPESVVELTFGS*
>tcag_1096682347763 /cdnaId=1096682347762 /pepId=1096682347763 /offset=0 /ttable=11 /length=275 /full_length=275 /orientation=0
MKRVLGDRYKLGQMIGTGGMADVYIADDQRLHREVAVKILRSDLARDPAFINRFNKEALA
AAGLNHPGIVSVYDSGQEETPSGVMPYIVMEFVEGHTLREILHSGDRLPFERAIEIVEGV
LNALAYSHKNGLVHRDIKPGNIMITDTGEVKVMDFGIARALSDAGATLTSTWNIVGTAQY
LSPEQATGGQADERSDLYSVGCLFYELVSGKPPFSGETPVAIAYQHVSAPLTPVTSIEPS
LDPALNAFFEVALAKNSNDRYGSAAAMLKDLKKLS
>tcag_1096685138833 /cdnaId=1096685138832 /pepId=1096685138833 /offset=0 /ttable=11 /length=521 /full_length=521 /orientation=0
MKRVLGDRYELGAMIGTGGMSDVYIANDLRLHREVAIKVLRSDLARDPAFVNRFNKEALS
VAALNHPGIVSVYDSGKEETPSGVMPYIVMEFVEGKTLRDIIHKGERFPLQRAVEITEGI
LEALQYSHKNGIVHRDIKPGNIMITDSGDIKVMDFGIARALADSGATLTSTWNIVGTAQY
LSPEQATGGQADARSDLYSVGCLFYELVSGKPPFSGETPVAIAYQHVSAPLTPVTDIEPS
LDPALNDFFSVALAKDSGDRYQSANAMLKDLKKLAKGEGITTQIPRTRKLSGSRNRIAAI
ALSIVVLVGGASFFIFNPSSSQIVVLPNVVGLTEAQAREQLTGFTITIQRAPDPRIPRDR
VSNQLPLATSKVSQGSSITLTLSDGPGDAIVPIGLIGKPLEEVRTALVAAGLRVSRTIAV
DSEQEPGIVLKVTPEPGTTIEAGTGVVLEIASGNVQVPQLVGITEIEARTLLTQAGFLVK
NVEAYDASKSIGTVLAQAPSAGETKIIGSSVTITINKAPS*
>tcag_1096687262591 /cdnaId=1096687262590 /pepId=1096687262591 /offset=0 /ttable=11 /length=266 /full_length=266 /orientation=0
VSEPTIVNGRYELGRRIGRGGMAEVFVARDRLLDRPVAVKILFAEYAKDPLFVERFRREA
MSAASLNHPNIVAVFDWGQVDSTYYIAMEYVQGRTLADILQRHERLTVLQACDIAIDIAA
ALAEAHKAGVAHRDIKPANVIVSATGVVKVADFGIARAIGASVEQGLTQTGAVMGTATYF
SPEQAQGAQPDPRSDLYSLGVIMYEMLAGVPPFGGENAIAIAYKQVHDKPVALRAKNPDI
SPAFNAIVMKCLEKNPQRRYATAGAL
>tcag_1096679314371 /cdnaId=1096679314370 /pepId=1096679314371 /offset=0 /ttable=11 /length=414 /full_length=414 /orientation=0
IMQIGQIIKERYEITQLLGEGGMSYVYKAIDKQLQRTVAIKTLKPNYVEQEKFVERFKRE
AQTAANLNHPNIVQIFDWGIGDEPFFVMEYIEGNTLTSIIANKRTISMNDILFIGAQVSS
GLQAAHSKGLVHRDIKPGNIMITPEGKVKVTDFGIVSLQNEESDITKTGSILGTASYISP
EQAQGKPVSKESDLYSLGTVLYELITGRPPFEGDTPIATATKHITDKPEKLSTYRASIPK
GIENAVLKLLHKYPKDRFKNAEDLRAVLLQQKTQLQAIQTQENLVDLTSPKIKYRFTLPA
LIISLSIVVGTIWTLTRIFDGLPVDGGTQVVVEVPDLTGSSQTEALNDLQSLGFKVGIEN
SAHPDVPEGSVIRTQPPANTSTNPDTLVTIIVSVGPEAYPIPYVVDLETERAIY
>tcag_1096681786289 /cdnaId=1096681786288 /pepId=1096681786289 /offset=0 /ttable=11 /length=330 /full_length=330 /orientation=0
IMQIGQIIKERYEITQLLGEGGMSYVYKAIDKQLQRTVAIKTLKPNYVEQEKFVERFKRE
AQTAANLNHPNIVQIFDWGIGDEPFFVMEYIEGNTLTSIIANKRTISMNDILFIGAQVSS
GLQAAHSKGLVHRDIKPGNIMITPEGKVKVTDFGIVSLQNEESDITKTGSILGTASYISP
EQAQGKPVSKESDLYSLGTVLYELITGRPPFEGDTPIATATKHITDKPEKLSTYRANIPK
GIENAVLKLLHKYPKDRFKNAEDLRAVLLQQKTQLQAIQTQENLVDLTSPKIKYRFTLPA
LIVSLSIVVGTIWTLTRIFDGLPVDGGTQS
>tcag_1096682558579 /cdnaId=1096682558578 /pepId=1096682558579 /offset=0 /ttable=11 /length=591 /full_length=591 /orientation=0
IMQIGQIIKERYEITQLLGEGGMSYVYKAIDKQLQRTVAIKTLKPNYVEQEKFVERFKRE
AQTAANLNHPNIVQIFDWGIGDEPFFVMEYIEGNTLTSIIANKRTISMNDILFIGAQVSS
GLQAAHSKGLVHRDIKPGNIMITPEGKVKVTDFGIVSLQNEESDITKTGSILGTASYISP
EQAQGKPVSKESDLYSLGTVLYELITGRPPFEGDTPIATATKHITDKPEKLSTYRANIPK
GIENAVLKLLHKYPKDRFKNAEDLRAVLLQQKTQLQAIQTQENLVDLTSPKIKYRFTLPA
LIISLSIVVGTIWTLTRIFDGLPVDGGTQIVVEVPDLTGSSQTEALNDLQSLGFKVGIEN
SAHPDVPEGSVIRTQPPANTSTNPDTLVTIIVSVGPEAYPIPYVVDLETERAIYVIEESG
FTIGQKIEVNDDNVPIGFIISQNPMAGKKMGPGSTVDLVISSGPSLIELGDLSRKSVEDA
TQILETLGLEFETLEEYSEDIEEGLVSGTLPEAGEIITPDDVVTIIVSLGIKIEVPEVEG
LMYQDAIDKLEEAGLVATISGDTSGVVRKQLPRKGEFLEPEGVVELTFDE*
>tcag_1096699699829 /cdnaId=1096699699828 /pepId=1096699699829 /offset=0 /ttable=11 /length=573 /full_length=573 /orientation=0
IMQIGQIIKERYEITQLLGEGGMSYVYKAIDKQLQRTVAIKTLKPNYVEQEKFVERFKRE
AQTAANLNHPNIVQIFDWGIGDEPFFVMEYIEGNTLTSIIANKRTISMNDILFIGAQVSS
GLQAAHSKGLVHRDIKPGNIMITPEGKVKVTDFGIVSLQNEESDITKTGSILGTASYISP
EQAQGKPVSKESDLYSLGTVLYELITGRPPFEGDTPIATATKHITDKPEKLSTYRANIPK
GIENAVLKLLHKYPKDRFKNAEDLRAVLLQQKTQLQAIQTQENLVDLTSPKIKYRFTLPA
LIISLSIVVGTIWTLTRIFDGLPVDGGTQIVVEVPDLTGSSQTEALNDLQSLGFKVGIEN
SAHPDVPEGSVIRTQPPANTSTNPDTLVTIIVSVGPEAYPIPYVVDLETERAVYVIEESG
FTIGQKIEVNDDNVPIGFIISQNPMAGKKMGPGSTVDLVISSGPSLIELGDLSKKSFEDA
TQILETLGLTFETLEEYSEDIEEGLVAGTLPEAGEIITPDDVVTIIVSLGIKIEVPEVEG
LTYQDAIDKLEEAGLVATISGDTNGVVRKQLPR
>tcag_1096684815913 /cdnaId=1096684815912 /pepId=1096684815913 /offset=0 /ttable=11 /length=487 /full_length=487 /orientation=0
IMKIGQIVKERYEILEILGEGGMAFVYKARDTQLERFVAIKTLKPNYVNQETFVDRFKRE
AKTAANLNHPNIVQIFDWGIEGEPYFVMEYIEGNTLTSIIAKNRTISLSDILFIGAQVSS
GLHAAHQKGLVHRDIKPGNIMITPDGKVKVTDFGIVSLQNEESDITKTGSILGTASYISP
EQAQGKPVSIESDLYSLGTVLYELIAGKAPFSGDSPISTATKHLTEKPEKPSVFRRDLPK
GVESAILKLLEKATYDRFKSAEDLRATLLQQRKALQSEQTRENLVDLTNPKVKLRFTLPA
LIISIGVVIGTVWTLTQVFDGLPADGGAPALVEIPDLTGSEQAQALEDLQNLGFKVGIEN
SADASVPAGSVIRTQPPSNTVIDPDSLVTIIVSVGPEAFPIPYVLDIETERAIFVVEESG
FALGQLLEVNDENIPRGFVISQNPVAGTKMSPGTTVDLVVSKGPSLIEISDLSRKSPEDA
IQILETL
>tcag_1096681299751 /cdnaId=1096681299750 /pepId=1096681299751 /offset=0 /ttable=11 /length=591 /full_length=591 /orientation=0
IMQIGQIIKDRYEITQLLGEGGMSYVYKATDKQLQRTVAIKTLKPNYVEQEKFVERFKRE
AQTAANLNHPNIVQIFDWGIGDEPFFVMEYIEGNTLTSIIANKRTISMNDILFIGAQVSS
GLQAAHSKGLVHRDIKPGNIMITPEGKVKVTDFGIVSLQNEESDITKTGSILGTASYISP
EQAQGKPVSKESDLYSLGTVLYELITGKPPFEGDTPIATATKHITDKPEKLSTYRANIPK
GIENAVLKLLHKYPKDRFKNAEDLRAVLLQQKTQLQAIQTQENLVDLTSPKIKYRFTLPA
LIISLSIVVGTIWTLTRIFDGLPVDGGTQVVVEVPDLTGSSQTEALNDLQSLGFKVGIEN
SAHPDVPEGSVIRTQPPANTSTNPDTLVTIIVSVGPEAYPIPYVVDLETERAIYVIEESG
FTIGQKIEVNDDNVPIGFIISQNPMAGKKMGPGSTVDLVISSGPSLIELGDLSRKSVEDA
TQILETLGLEFETLEEYSEDIEEGLVSGTLPEAGEIITPDDVVTIIVSLGIKIEVPEVEG
LTYQDAIDKLEEAGLVATISGDTNGVVRKQLPRKGEFLDPEGVVELTFDE*
>tcag_1096676436917 /cdnaId=1096676436916 /pepId=1096676436917 /offset=0 /ttable=11 /length=403 /full_length=403 /orientation=0
IMQIGQIIKERYEITQLLGEGGMSYVYKAIDKQLQRTVAIKTLKPNYVEQEKFVERFKRE
AQTAANLNHPNIVQIFDWGIGDEPFFVMEYIEGNTLTSIIANKRTISMNDILFIGAQVSS
GLHAAHSKGLVHRDIKPGNIMITPEGKVKVTDFGIVSLQNEESDITKTGSILGTASYISP
EQAQGKPVSKESDLYSLGTVLYELITGRPPFEGDTPIATATKHITDKPEKLSTYRANIPK
GIENAVLKLLHKYPKDRFKNAEDLRAVLLQQKTQLQAIQTQENLVDLTSPKIKYRFTLPA
LIISLSIVVGTIWTLTRIFDGLPVDGGTQIVVEVPDLTGSSQTEALNDLQSLGFKVGIEN
SAHPDVPEGSVIRTQPPANTSTNPDTLVTIIVSVGPEAYPIPY
>tcag_1096676463769 /cdnaId=1096676463768 /pepId=1096676463769 /offset=0 /ttable=11 /length=283 /full_length=283 /orientation=0
MINSLFGDRYKLGEMIGTGGMADVYVAEDTRLARQVAIKVLRSDLARDPSFVARFRKEAL
AAAGLNHPGIVAVYDSGEEPAPYIVMELVSGHTLRDLIHNGERVPLKRALEIGEGILAAL
DYSHQRGIVHRDIKPANIMITDQGDVKVMDFGIARALADLGATLTSTWNIVGTAQYLSPE
QALGEVADLRSDIYSTGCLLYEVLTGQPPFTGDTPVSIAYQHVSGVLVAPSKIQPELPEG
VDVILSVALAKKPEDRYQSAGLMLDDLFKVGTGQALTTTIPKV
>tcag_1096697113461 /cdnaId=1096697113460 /pepId=1096697113461 /offset=0 /ttable=11 /length=426 /full_length=426 /orientation=0
LGQHVLKVFGNRYEIGEMIGTGGMADVYIGEDQRLSRKVAVKVLRSDLARDPSFVARFRK
EALAAAGLNHPGIVAVYDSGEEGANSYIVMELVNGHTLREEISKSTPLTVDRSLEIIEGV
LAALSYSHSNGIVHRDIKPGNIMLTDSGDVKVMDFGIARAMDDIGATMTSTWNVVGTAQY
LSPEQATGEAADLRSDIYSVGCLLYELVAGQPPFTGDTPVAIAYQHVSSDFPLPSAINPE
LNENIDKIVTVALAKSPEDRYQSADLMLADIRRAMRGQDVTTKIRRIIPRRNFLVMGGAA
SVFILLIAFAMNSFNSSAPTPSLQIPNVIGLTQSAAEELLAGYNVNIQRAPDSRIPKDRV
ASQLPLATTRAPKGSSVTLTISDGPGDTTVPTTIVGMSLEEARNELSAAGLLITRIVPVD
SNSRTG
>tcag_1096676545135 /cdnaId=1096676545134 /pepId=1096676545135 /offset=0 /ttable=11 /length=366 /full_length=366 /orientation=0
MINSLFGDRYKLGEMIGTGGMADVYVAEDTRLARQVAIKVLRSDLARDPSFVARFRKEAL
AAAGLNHPGIVAVYDSGETPAPYIVMELVSGHTLRDLIHNGERVPLKRALEIGEGILAAL
DYSHQRGIVHRDIKPANIMITDHGDVKVMDFGIARALADLGATLTSTWNIVGTAQYLSPE
QALGEVADLRSDIYSTGCLLYEVLTGKPPFTGDTPVSIAYQHVSGVLVAPSKIQPELPEG
VDVILSVALAKKPEDRYQSAGLMLDDLFKVGTGQALTTTIPKVKISRRKVLVGALSSILA
ITVVAAGLFVTRPAVDTNNLPQIPNVVGLTQVDAQALLKDYVVTIQRAHDGRIPIDRVAS
QIPLQQ
>tcag_1096684308495 /cdnaId=1096684308494 /pepId=1096684308495 /offset=0 /ttable=11 /length=517 /full_length=517 /orientation=0
MINSLLGDRYKLGEMIGTGGMADVYVAEDTRLARQVAVKVLRSDLARDPSFVARFRKEAL
AAAALNHPGIVAVYDSGEEPAPYIVMELISGHTLRELIHKGERVPLKRALEIGEGILAAL
EYSHQSGIVHRDIKPANIMITDNGDVKVMDFGIARALADLGATLTSTWNVVGTAQYLSPE
QALGEVADLRSDIYSTGCLLYEVLTGKPPFTGETPVSIAYQHVSGVLALPSSMVPGLPAG
IDTLLTVALAKNPDDRYQSAGLMLDDLYKVQAGQVVTTKIAKQPVSRRKVLIGAISGVAA
LGLLVGGLFLTRPDADTSNLPQLPNVVGLTQAEATALLSDYVVTVTRAHDGRIPKDRVAS
QVPLATTRAQKGSGVVLTISDGPGDSVVPIDLVGMSLMDARGALASVGLLISSTEAVPSD
EPQGTVLKVTPEPGSTITAGTGVVLQIASGEVTVPSLIGTEALQAKTILVQEGFLVREVE
GYDANQPIGVVIRQAPDGGTTQTIGKSVTITINKTP*
>tcag_1096682615993 /cdnaId=1096682615992 /pepId=1096682615993 /offset=0 /ttable=11 /length=269 /full_length=269 /orientation=0
IMQIGQIIKQRYEITQLLGEGGMSYVYKAIDKQLKRTVAIKTLKPNYVEQEKFVERFKRE
AQTAANLNHPNIVQIFDWGIGDEPFFVMEYIEGNTLTSIIANKRIISMNDILFIGAQVSS
GLQAAHSKGLVHRDIKPGNIMITPEGKVKVTDFGIVSLQNEESDITKTGSILGTASYISP
EQAQGKPVSKESDLYSLGTVLYELITGRPPFEGDTPIATATKHITDKPEKLSTYRADIPK
GIENAVLKLLHKYPKDRFKNAEDLRAVLX
>tcag_1096683158727 /cdnaId=1096683158726 /pepId=1096683158727 /offset=0 /ttable=11 /length=417 /full_length=417 /orientation=0
MKKILGGRYELGAMIGTGGMADVYLAQDVRLNRQVAIKILRSDLARDPSFVTRFNKEALS
VAALNHPGIVSVYDSGKEDSPSGAMPYIVMEFVEGKTLREIVNKGERFALNRAVEIVEGI
LIALQYSHKNGIIHRDIKPGNIMITDNNDVKVMDFGIARALADTGATMTSTWNIIGTAQY
LSPEQATGTQADARSDLYSVGCLLYELLAGRPPFTGDTPVAIAYQHVSAPLIPITEIQES
LDPALNAFFSIALAKDANERYQSANAMLKDLRKLNKGEGITTQIPKQLKKEKARSKVAAL
SIALVLLVGGVSYFIFNPNQSAATRVLPNVVGLTEVQARQELSGLTITIQRAPDPRIPRD
RVASQLPLATIRVSEGSAVTLTISDGPGDAIVPTGLLGKPLEEVRAALTAAGLRVSR
>tcag_1096695194119 /cdnaId=1096695194118 /pepId=1096695194119 /offset=0 /ttable=11 /length=480 /full_length=480 /orientation=0
MINSLLGDRYKIGEMIGTGGMADVYIAEDTRLARQVAVKVLRSDLARDPSFVARFRKEAL
AAAALNHPGIVAVYDSGEEPAPYIVMELISGHTLRELIHKGERVPLQRTLEIGEGILAAL
EYSHQSGIVHRDIKPANIMITDNGDVKVMDFGIARALADLGATLTSTWNVVGTAQYLSPE
QALGEVADLRSDIYSTGCLLYEMLTGKPPFTGETPVSIAYQHVSRVLTLPSAILPELPAG
IDTLLTVALAKNPDDRYHSAGLMLDDLYKIKTGEVVTTKISKQPVSRRKMLVGAISGIAA
LGMVVAGVFLARPDVATSNLPQLPNVVGLTQAEAQALLGDYVVTITRAHDGRIPKDRVAS
QVPLATTRVQKGSGVVLTISDGPGNSVVPIDLVGMSLIDARGALTAVGLVVTATEAVPSD
QPQGTVLKVTPEPGSTITAGSGVVLQIASGEVTVPSLIGTEALQAKTILVQEGFLVREVK
>tcag_1096676124185 /cdnaId=1096676124184 /pepId=1096676124185 /offset=0 /ttable=11 /length=439 /full_length=439 /orientation=0
MINQLLGGRYKLGEMIGTGGMADVYVAEDTRLARQVAVKVLRSDLARDPSFVARFRKEAL
AAAALNHPGIVAVYDSGEEPAPYIVMELISGHTLRELIHKGERVPLKRALEIGEGILAAL
EYSHQAGIVHRDIKPANIMITDHGDVKVMDFGIARALADLGATLTSTWNVVGTAQYLSPE
QALGEVADLRSDIYSTGCLLYEVLTGKPPFSGETPVSIAYQHVSGVLVAASSIVADLPEG
IDTLLTVALAKNPDDRYQSAGLMLDDLYKIQSGEVVTTKIAKAPISRRKVLIGAISAFAA
IGLLAGDLFLTNSGPTGDTLPQLPNVVGLTQAEAEALLGDYVVTITRAHDGRIPKDRVAS
QIPLATVRVQKGSGVVLTISDGPGDSVVPADLVGMSLIDARNALAAVGLLVTATEAVPSD
AAQGTVLKVTPEAGSTITA
>tcag_1096680875347 /cdnaId=1096680875346 /pepId=1096680875347 /offset=0 /ttable=11 /length=289 /full_length=289 /orientation=0
IMQIGQIIKQRYEITQLLGEGGMSYVYKAIDKQLKRTVAIKTLKPNYVEQEKFVERFKRE
AQTAANLNHPNIVQIFDWGIGDEPFFVMEYIEGNTLTSIIANKRIISMNDILFIGAQVSS
GLQAAHSKGLVHRDIKPGNIMITPEGKVKVTDFGIVSLQNEESDITKTGSILGTASYISP
EQAQGKPVSKESDLYSLGTVLYELITGKPPFEGDTPIATATKHITDKPEKLSTYRADIPK
GIENAVLKLLHKYPKDRFKNAEDLRAVLLQQKTQLQAIQTQENLVGLXX
>tcag_1096681582625 /cdnaId=1096681582624 /pepId=1096681582625 /offset=0 /ttable=11 /length=427 /full_length=427 /orientation=0
IFKMNIGQIIKDRYKILELLGEGGMAFVYKAEDKQLKRMVAIKTLKPNYVQQETFVERFK
REAQTVANLNHPNIVQIFDWGIEDEPFFVMEYIEGNTLTSIIARKKTISIADILFIGAQV
SDGLQAAHNRGLVHRDIKPGNIMITPSGKVKVTDFGIVSLQNEDSDITKTGSILGTSSYI
SPEQAQGKPVSVESDLYSLGTVMYELIAGRPPFEGETPIATATKHLTDKPKKLSIYRKDI
PKGLENAVLKLLHKYPKDRYKNAEDLRAVLLQQRRQLQAQETQENLVNLTNPKIKFRFTL
PALVLSLGLVFGTVWGLSEIFSGLPADGGSPTVIEIPDLTGSSQTQALNDLQLLGFTVGI
ENAAHPTVPTGAVIRTQPLANTVTNPNTLVTIIVSVGQEAFPIPYVIDLETDRAVYVIEE
SGFSIGQ
>tcag_1096690356615 /cdnaId=1096690356614 /pepId=1096690356615 /offset=0 /ttable=11 /length=271 /full_length=271 /orientation=0
IMKIGQIVKERYEILEILGEGGMAFVYKARDMQLERFVAIKTLKPNYVNQETFVDRFKRE
AKTAANLNHPNIVQIFDWGIEEEPYFVMEYIEGNTLTSIIAKNRTISLSDILFIGAQVSS
GLHAAHQKGLVHRDIKPGNIMITPDGKVKVTDFGIVSLQNEESDITKTGSILGTASYISP
EQAQGKPVSIESDLYSLGTVLYELITGRAPFRGDSPISTATKHLTEKPDKPSLYRRDLPK
GVESAILRLLEKASYDRFKSAEDLRATYSAK
>tcag_1096699821693 /cdnaId=1096699821692 /pepId=1096699821693 /offset=0 /ttable=11 /length=300 /full_length=300 /orientation=0
MKIGQLIKERYKIVELLGEGGMAFVYKAKDMQLKRMVAIKTLKPNYVEQTTFVERFKREA
QTAANLNHPNIVQIFDWGIEEEPYFVMEYIEGNTLTSIISNRKTISLSDILFIGAQVANG
LQAAHSQGLVHRDIKPGNIMITPGGKVKVTDFGIVSIQNEESDITKTGSILGTASYISPE
QAQGKSVSVGSDLYSLGTVLYELITGNPPFEAESPIATATKHLTEKPEKPSKYRKDLPKG
IENAILKLLHKTPKDRFKSAEDLRAVLLQQRNQLEMVQTQESLVDLTNPSIKYKFTLPAL
>tcag_1096698932149 /cdnaId=1096698932148 /pepId=1096698932149 /offset=0 /ttable=11 /length=514 /full_length=514 /orientation=0
ISNGYKRDVKMKIGEIIKDRYKVIELLGEGGMAYVYKAKDMQLERIVAIKTLKPNYVEQT
TFVERFKREAQTAANLNHPNIVQIFDWGIEEEPYFVMEYIEGNTLTSIISNKKTISLSDV
LFIGAQVANGLQAAHKQGLVHRDIKPGNIMITPGGKVKVTDFGIVSIQNEESDITKTGSI
LGTASYISPEQAQGKAVSVGSDLYSLGTVLYELITGNPPFEAESPIATATKHLTEKPDKP
SKYRKDLPKGVENAILKLLHKTPRDRFKSAEDLRAVLLQQRTQLEMVQTQESIVDLTNPT
IKYKFTLPALIISIGLVLGTFWTLSQIFNGLPVDGGAPTLIEIPDLTGSDQAEALSDLQA
LGFKVGIENSADPNVPSGAVIRTQPVANTVTNPDTLVTIIVSVGPEAFPIPYIVDLETAR
GVYIIEQNGFILGQTLEVNDDSVPRGFIISQNPIAGTKMSPGSSVDLVISNGPSLIEISD
LSRKSLVDAIQILETLGLEYEFTEEYSEDVSVGL
>tcag_1096681628741 /cdnaId=1096681628740 /pepId=1096681628741 /offset=0 /ttable=11 /length=337 /full_length=337 /orientation=0
MKRVLGDRYELGAMIGTGGMSDVYIANDLRLHREVAIKVLRSDLARDPAFVNRFNKEALS
VAALNNPGIVAVYDSGKEETPSGVMPYIVMEFVEGKTLREIIHQGERFPLQRAVEITEGI
LNALQYSHKNGIVHRDIKPGNIMITDSGDIKVMDFGIARALADSGATLTSTWNIVGTAQY
LSPEQATGGHADARSDLYSVGCLFYELVSGKPPFSGETPVAIAYQHVSAPLTPVTDIEPS
LDPALNNFFSVALAKDSGDRYQSANAMLKDLKKLSKGEGITTQIPRTRKPSGSRNRIAAI
ALAIVVLVGGASFFIFNPSSSQIIVLPNVVGLTEAQA
>tcag_1096667951499 /cdnaId=1096667951498 /pepId=1096667951499 /offset=0 /ttable=11 /length=260 /full_length=260 /orientation=0
GRLMSEPVLVNGRYELGRRIGRGGMAEVFVARDRLLDRPVAVKVLFAEYAKDPLFVERFR
REAMSAASLNHPNIVAVFDWGQVDSTYYIAMEYVQGRTLADILQKHERLTVLQACDIALD
IAAALGEAHKAGVVHRDIKPANVIVSATGHVKVADFGIARAIGAAVEQGLTQTGAVMGTA
TYFSPEQAQGGQPDPRSDLYSLGVILYEMLAGTPPFTGENAIAIAYKQVHDAPVPLRAKN
PEISPAFSAIVMKCLAKDPQ
>tcag_1096683731419 /cdnaId=1096683731418 /pepId=1096683731419 /offset=0 /ttable=11 /length=521 /full_length=521 /orientation=0
ISNCYKRGIKMKIGQIIKERYKVIELLGEGGMAFVYKAKDMQLERMVAIKTLKPNYVEQT
TFVERFKREAQTAANLNHPNIVQIFDWGIEEEPYFVMEYIEGNTLTSIISNKKTISLSDV
LFIGAQVANGLEAAHTQGLVHRDIKPGNIMITPGGKVKVTDFGIVSIQDEESDITKTGSI
LGTASYISPEQAQGKAVSVGSDLYSLGTVLYELLTGNPPFVAESPIATATKHLTEKPDKP
SKYRKDLPKGIENAILKLLHKTPKDRFKSAEDLRAVLLQQRNQLEMVQTQESLVDLTNPA
IKYKFTLPALVISIGLVLGTFWTLSKIFDGLPVDGGSPTLIEIPDLTGSDQAEALSDLQA
LGFKVGIENSAHPNVPPGAVVRTQPTANTVTNPDTLVTIIVSVGPEAFPIPYVLDLETAR
AIYIIEQSGFTVGQKIEVNDDVIPRGFVISQNPIAGTKMSPDSTVDLVVSKGPSLIEVSD
LSRKSLVDAIQILETLGLEYEFIEEYSADISVGLVSHTQPE
>tcag_1096678304439 /cdnaId=1096678304438 /pepId=1096678304439 /offset=0 /ttable=11 /length=310 /full_length=310 /orientation=0
ISNCYKCDVKMKIGEIIKERYKLIELLGEGGMAYVYKAKDMQLERIVAIKTLKPNYVEQT
TFVERFKREAQTAANLNHPNIVQIFDWGIEEEPYFVMEYIEGNTLTSIIGNKKTISLSDV
LFIGAQVANGLEAAHKQGLVHRDIKPGNIMITPGGKVKVTDFGIVSIQNEESDITKTGSI
LGTASYISPEQAQGKAVSVGSDLYSLGTVLYELITGNPPFEAESPIATATKHLTEKPNKP
SKYRKDLPKGIENAILKLLHKNPRDRFKSAEDLRAVLLQQRNQLEMAQPKKVWLTLQIQL
LNINLLSLP*
>tcag_1096698056939 /cdnaId=1096698056938 /pepId=1096698056939 /offset=0 /ttable=11 /length=454 /full_length=454 /orientation=0
IMEIGQIIKERYEITQLLGEGGMSFVYKAIDKQLQRTVAIKTLKPVYVEQEKFVERFKRE
AQTAANLNHPNIVQIFDWGIGDEPFFVMEYIEGSTLTSIISKKKTLSISDILFIGAQVSS
GLQAAHSQGLVHRDIKPGNIMITPEGKVKVTDFGIVSLQNEESDITKTGSILGTASYISP
EQAQGKPVSKESDLYSLGTVLYELITGRPPFEGETPIATATKHITDKPEKLSVYRQNIPK
GVENAILKLLHKYPKDRFKNAEDLRALLLQQKNQLQSKQTQENLVGLTNPKVKYRFTLPV
LAISLSIVIGTIWTLTRIFDGLPVDGETQIIIEIPDLTGSSQTEALNDLQNLGFKVGIEN
SAHPNVPEGSVIRTQPLANTPTGPDTLVTIIVSVGPEAYPIPYVIDLETDRAIYVIEESG
FIIGQKIEVNDDSVPIGFIISQNPIAGKKMGPGS
>tcag_1096697243647 /cdnaId=1096697243646 /pepId=1096697243647 /offset=0 /ttable=11 /length=521 /full_length=521 /orientation=0
IFKMNVGQIIKDRYKILELLGEGGMAFVYKAEDRQLKRIVAIKTLKPNYVQQETFVERFK
REAQTVANLNHPNIVQIFDWGIEGEPFFVMEYIEGNTLTSIIAKKKTISIGDILFIGAQV
SDGLQAAHNRGLVHRDIKPGNIMITPSGKVKVTDFGIVSIQNEDSDITKTGSILGTASYI
SPEQAQGKPVSVESDLYSLGTVMYELIAGRPPFEGETPIATATKHLTEKPKKLSVYRKDL
PKGLENAVLKLLHKYPKDRYKNAEDLRAVLLQQRRNLQMQETQENLVNLTNPKIKFRFTL
PALVLSIGLVFGTVWGLTQIFTGLPVDGGTPTVIEIPDLTGSSQTQALNDLQLLGFTVGI
ENSAHPTVPAGAVIRTQPLANTVTNPDTLVTIIVSVGQEAFPIPYVIDLETDRAVYVIEE
SDFVVGQKLEVNDDNIPRGFVISQNPIAGKKMSPGSTVDLVISSGPSLIEISNLSRKSPE
DATQILETLGFEYEILEEYSEDVNEGLVSHTIPGAGEIVLQ
>tcag_1096667939857 /cdnaId=1096667939856 /pepId=1096667939857 /offset=0 /ttable=11 /length=337 /full_length=337 /orientation=0
NSCQSWKRSKSYFAHENWGCSMKRKLGDRYQLGPMIGTGGMADVYLAEDTRLHREVAVKI
LRSDLARDPAFVARFNKEALAVAALNHPGIVAVYDSGQEKTATGVMPYIVMEYVEGKTLR
EILHHGDRLLFDRAIEIVEGILNALAYSHKNGIVHRDIKPGNIMITESGAVKVMDFGIAR
ALADAGATLTSTWNIVGTAQYLSPEQATGSHADLRSDLYSVGCLFYELICGKPPFSGETP
VAIAYQHVSAPLVPVTTLTSGLDPAIDSFFEVALAKSPESRYQSAASMLKDLKRLARGER
ITARIPTKRIKSQRHQGDHYCFLRLQLLLLQRLGYSH
>tcag_1096697038809 /cdnaId=1096697038808 /pepId=1096697038809 /offset=0 /ttable=11 /length=401 /full_length=401 /orientation=0
MKRKLGDRYQLGPMIGTGGMADVYLAEDTRLHREVAVKILRSDLARDPTFVARFNKEALA
VAALNHPGIVAVYDSGQEKTATGVMPYIVMEYVEGKTLREILHHGDRLLFDRAIEVVEGI
LNALAYSHKNGIVHRDIKPGNIMITESGAVKVMDFGIARALADAGATLTSTWNIVGTAQY
LSPEQATGSHADLRSDLYSVGCLFYELICGKPPFSGETPVAIAYQHVSAPLVPVTTLTSG
LDPAIDSFFEVALAKSPESRYQSAASMLKDLKRLARGERITARIPTKRIKSQKTSRRSLL
ISTFAVIAIAALGLFALRPGGDTELVTLPNVVGLTEDEARLQLTGFTITIQRAPDPRIPR
DRVASQLPLATVQVSQGSSVTLTLSDGPGDAIVPSDIIGKP
>tcag_1096681184199 /cdnaId=1096681184198 /pepId=1096681184199 /offset=0 /ttable=11 /length=571 /full_length=571 /orientation=0
MRPTAGQVFGSRYELVSRIAIGGMGEVWKANDSVIGRTVAIKILKDEYMGDSGFRERFRA
EARHAALVNHEGIANVFDYGEEEGSAYLVMELVPGEALSSILEREKILPASRVLSIVSQT
SSALHAAHQAGLVHRDIKPGNLLITPDGSVKITDFGIARLADQVPLTATGQVMGTVQYLA
PEQAGGKPASPATDVYSLGIVAYEALAGKRPFRGESQVAIAMAQIKETPPELPSSIPSAV
RALVMSCMAKKPEGRPASAQDLAQAALALARGDDAAGLALIPAPVSEKDSSEKKKKQPPV
STDTSPVDKPRPLGRNFWLFSGIGAFVAIALIATSLTVMLQSPTEDVVEDPLVPALPEVP
DVVVPEIPVEEPTVADDLDAEITTVDIAQAEIVGKTQAQVQETLAQKGLRLDAITGNIAP
SEDLVATAYRVNPQGTVAANTLIAVYFYAAIPQPPKPRAMVVTPAEGPWAPGDEVLLEWP
GYAQCPAGFDLVSYTVQIVGGEILDNEGATVLEPEQTAINVLLGEGESMTVSYLVKCGTL
SSPLSTELSIGITSPEPETPADTPADPPVD*
>tcag_1096681827891 /cdnaId=1096681827890 /pepId=1096681827891 /offset=0 /ttable=11 /length=522 /full_length=522 /orientation=0
MKRKLGDRYQLGPMIGTGGMADVYLAEDTRLHREVAVKILRSDLARDPAFVARFNKEALA
VAALNHPGIVAVYDSGQEKTATGVMPYIVMEYVEGKTLREILHHGDRLLFDRAIEVVEGI
LNALAYSHKNGIVHRDIKPGNIMITESGAVKVMDFGIARALADAGATLTSTWNIVGTAQY
LSPEQATGSHADLRSDLYSVGCLFYELICGKPPFSGETPVAIAYQHVSAPLVPVTTLTSG
LDPAIDSFFEVALAKSPESRYQSAASMLKDLKRLARGERITARIPTKRIKSQKTSRRSLL
ISTFAVIAIAALGLFALRPVGDTELVTLPNVVGLTEDEARLQLTGFTITIQRAPDPRIPR
DRVASQLPLATVQVSKGSSVTLTLSDGPGDAIVPIDMIGKPLEEARALLASAGLRVSKTV
AVASEEQPGIVLKVSPDAGSTVEAGSGVTLEIASGNVQVPNLVGKSEIEAKTLLVQAGFL
VKTATAFDANQPLGVVLAQAPAAGETKIIGSSVTITINTNN*
>tcag_1096677028851 /cdnaId=1096677028850 /pepId=1096677028851 /offset=0 /ttable=11 /length=315 /full_length=315 /orientation=0
MNSPINKLAGGRYSVGQMIGTGGMADVYQGLDTRLNREVAIKVLRRDLAKDPAFVARFKK
EALAAGGLNHPGIVAVYDSGEENDSPFIVMELVSGVTLRQLMQTTQISQHKSLEIIKGIL
QALDYSHNKGIVHRDVKPGNIMITDTGDIKVMDFGIARATDDIGATMTSTWNVVGTAQYL
SPEQATGEVADGRSDLYSLGCVMYELLTGRPPFTGDTPVSVAYQHVSAQITPASQIKPGL
DINIDRLLEVVLAKDPSHRYQDAMAMLADLEHVIKGEPVTTKIKKVVPRRRVITGSIVVI
SLLALLTFGYFATSP
>tcag_1096686801427 /cdnaId=1096686801426 /pepId=1096686801427 /offset=0 /ttable=11 /length=601 /full_length=601 /orientation=0
ILRRHRQQRCRSDCESRDGKGGEPMRPSTGQVYGERYELVSRIAIGGMGEVWKATDTVIG
RTVAIKILKEEYFGDPGFRERFRAEARHAALVNHEGIANVFDYGEEEGNAYLVMEMVPGE
ALSTILEREKVLPAERVLSIVRQTAAALHQAHQAGLVHRDVKPGNLLITPDGVVKITDFG
IARVADQVPLTATGQVMGTVQYLAPEQASGKPASPATDIYSLGIVAYEALCGRRPFRGES
QVSIAMAHIKEAPPELPGTIPEPVRKLVMSCIAKKPGQRPIDADALSQAAEALEKGQVDK
GLSFIPEPGSEVEPPEEQRTDTRPIPVQGGIPQRVWTIAIAGGVAAILVVVGAIALINSR
LAPDEEPATDDAAVVVEEPAEEPEPEPAPEPEPEPEPAPEPEPEPEEPQVTTVTVPESDI
LGKTEAQVTELLTAAGLRIDAITGNIAPSQDAVGQAYRVNPTGSVAENTLIAVYFYAEIP
SPPAPSKMVVTPAAGPYAPADEITLSWPAYAQCPSGFPVTNYILEIVGGTLIDEADATLG
PNKNSVGITLGDPGTFQASYVVSCSDINTPKSETVSVTITDPDAGSEEESDDGGDGGGGA
*
>tcag_1096687071343 /cdnaId=1096687071342 /pepId=1096687071343 /offset=0 /ttable=11 /length=567 /full_length=567 /orientation=0
ERYELVSRIAIGGMGEVWKATDTVIGRTVAIKILKEEYFGDPGFRERFRAEARHAALVNH
EGIANVFDYGEEEGNAYLVMEMVPGEALSTILEREKVLPAERVLSIVRQTAAALHQAHQA
GLVHRDVKPGNLLITPDGVVKITDFGIARVADQVPLTATGQVMGTVQYLAPEQASGKPAS
PATDIYSLGIVAYEALCGRRPFRGESQVSIAMAHIKEAPPELPGTIPEPVRKLVMSCIAK
KPGQRPIDADALSQAAEALEKGQVDKGLSFIPEPGSEVEPPEEQRTDTRPIPVQGGIPQR
VWTIAIAGGVAAILVVVGAIALINSRLAPDEEPATDDAAVVVEEPAEEPEPEPAPEPEPE
PEPAPEPEPEPEEPQVTTVTVPESDILGKTEAQVTELLTAAGLRIDAITGNIAPSQDAVG
QAYRVNPTGSVAENTLIAVYFYAEIPSPPAPSKMVVTPAAGPYAPADEITLSWPAYAQCP
SGFPVTNYILEIVGGTLIDEADATLGPNKNSVGITLGDPGTFQASYVVSCSDINTPKSET
VSVTITDPDAGSEEESDDGGDGGGGA*
>tcag_1096683338643 /cdnaId=1096683338642 /pepId=1096683338643 /offset=0 /ttable=11 /length=275 /full_length=275 /orientation=0
VNLSDPCCLLNFVPMSEQGPIILGGRYELQRRLARGGMAEVFLAQDQLLGRPVAVKVLFP
EFATDPAFVERFRREAQAAANLSHPNIVGVYDWGREGKTYYIVMEYVEGRSLSEVIRTEG
PLPAVQAAEIAKEIASALGFAHKNDVVHRDMKSGNVIVSDSGQIKVADFGIATAISGNGQ
TDLTQTGAVMGTATYFSPEQAQGKPLDGRSDLYSLGIVMYEMLTGTPPFSGDSPVSIAYK
HVQEQPELISSRRPGVAEALQAITAKLLNKEPDQR
>tcag_1096701511461 /cdnaId=1096701511460 /pepId=1096701511461 /offset=0 /ttable=11 /length=569 /full_length=569 /orientation=0
IMGTTMPPPAATDALVGRELDGRYLIRARIARGGMATVYEALDSRLDRTVALKVMHPSLA
EDDAFVDRFRREAKAAASLSHPHVVAVHDQGTTDGLPYLVMEFVAGRTLRDVLNQHGRLS
APQALAVLEPVLEALGAAHTAGFVHRDVKPENILISDDGRVKVTDFGLARAVTAATATQG
LLIGTVAYLSPEHVEQGSSDARSDVYGAGICLFEMLTGSVPFAGDSPLSVAYQHVNTDVP
RPSSLVPDIDADVDDLVEIATRRDPAQRYADCAEFTERVRSVRRTLQPPRPLADTYTEPV
APTATLVVDRPTENIDPGPGSRTPRSEGSGDTAEMSTARRRRWGPAIAVLLLLGAVAGAA
FGAWYLAAGPGRTIAVPGVLGLDVAAATELASQNDLSLTVTGEAYSETIAAGIVLAADPE
PGSAVSPGTEIAATVSLGPERFAVPVLTGLTEAEAVEALTAAGLRAGDISNEWDAVIPTG
EVVSSTPGAGEELKADSTVGLVISKGPQPVELPDLTGTPVEEATAALVAEGLQVDTTEEF
STTYSTGTVISSVPSSGEKVDVGGTVTLV
>tcag_1096694384571 /cdnaId=1096694384570 /pepId=1096694384571 /offset=0 /ttable=11 /length=335 /full_length=335 /orientation=0
LHMSDLTGELIDGRYQLLRQVANGGMASIYEALDTRLDRKVAVKIMHPHLAQDEAFVSRF
IREAKAAAALSHPNIVAVQDQGWNQSGVPAVFLVMELIEGHTLREYLNERGRFEIKDAIN
YLTPILSALAAAHVLGIVHRDIKPENILISKDGRIKIADFGLARGELIGTTMTAESSVIL
GSVSYLSPEQVQRGIADSRSDVYAAGIVAYEMFTGEKPFNGDSPIQIAYMHVNEEIPHLR
SKRKEIPQALDDLIASATAKNPDDRPRTAGEFLEQLQKIQIEIDPKKNQLDLGLDLPVEP
IRKKSRKKAKEEPVKEETAPVKESTREIKRQEEKK
>tcag_1096701341935 /cdnaId=1096701341934 /pepId=1096701341935 /offset=0 /ttable=11 /length=543 /full_length=543 /orientation=0
ILRRHRQQRCRSDCESRDGKGGEPMRPSTGQVYGERYELVSRIAIGGMGEVWKATDTVIG
RTVAIKILKEEYFGDPGFRERFRAEARHAALVNHEGIANVFDYGEEEGNAYLVMEMVPGE
ALSTILEREKVLPAERVLSIVRQTAAALHQAHQAGLVHRDVKPGNLLITPDGVVKITDFG
IARVADQVPLTATGQVMGTVQYLAPEQASGKPASAATDIYSLGIVAYEALCGRRPFRGES
QVSIAMAHIKEAPPELPGTIPEPVRKLVMSCIAKKPGQRPIDADALSQAAEALEKGQVDK
GLSFIPEPGSEVEPPEEQRTDTRPIPAQGGIPQRVWTIAIAGGVAAILVVVGAIALINSR
LAPDEEPATDDAAVVVEEPAEEPEPEPAPEPEPEPEPAPEPEPEPEEPQVTTVTVPESDI
LGKTEAQVTELLTAAGLRIDAITGNIAPSQDAVGQAYRVNPTGSVAENTLIAVYFYAEIP
SPPAPSKMVVTPAAGPYAPADEITLSWPAYAQCPSGFPVTNYILEIVGGTLIDEADATLG
PNK
>tcag_1096698158107 /cdnaId=1096698158106 /pepId=1096698158107 /offset=0 /ttable=11 /length=324 /full_length=324 /orientation=0
VSDLTGEVIDGRYKLNRIVASGGMATIYAALDLRLDRQVAVKIMHPHLAQDEKFVERFIR
EAKAAASLSHPNIVAVLDQGWNQGGTPCVFIVMELIEGATLRDYLVEQGRLTIEKVLPLI
MPVASALAAAHKLGIVHRDIKPENILVSKEGRIKIADFGLARGALLGSTMTAESSVILGS
VSYLSPEQVQRGIADARSDVYSLGIVLFELLTGQKPYQGEDPVQIAIRHVNDRVPAPSTI
NSVITPEVDELVLRATDVNPDKRPADGGAFLEELRLLSEKLDPRKRQLSLELDLPPIPLK
VPVRERAKPSRKEQAKPIAQVRER
>tcag_1096698358085 /cdnaId=1096698358084 /pepId=1096698358085 /offset=0 /ttable=11 /length=662 /full_length=662 /orientation=0
VKENTLKPTTLAIARLSALMGSDSSKIRDVSDLTGETIDGRYQLSRIVASGGMATIYAAL
DLRLDRQVAVKVMHPHLAQDEQFVSRFIREAKAAASLSHPNIVSVLDQGWNQGGTPCVFI
VMELVEGATLRDYLHEQGALSVERALQIMTPVASALAAAHKLGIVHRDIKPENILVSTEG
RIKIADFGLARGALLGNTMTAESSVILGSVSYLSPEQVQRGVADARSDVYSLGIVLFEVL
TGQKPYQGDDPVQIAIRHVNERVPTPSTLKATLSPEIDALVLGATDIDPDKRPRDAGALL
ERIRELSEKIDPRKRQLSLELDLPPLPIKTPTREKKQRFSSSVKKNATREETPVKREKTA
PTKKKQLSSRVQRNRKIAALIAILIGVGIWYGFLGPGSKVVVPSLAGLTIKEATSTLEDL
GLSLDVDTEEFSEDIPEGKIITSNPAGGGRVSPNGTVDVTVSKGKERYAVPTLQGLKQDV
AEQQLQENKLVLGEIKEEYSTEFPQGVIMRSDPPAGEKIKRNSQVTIYISLGVEQVAFGD
YKGKSGEQALNELTEAGFDVKTKYIFNENLPIGAVISQTPNAGEADKGSTITLLVSKGSE
FVFVPNIFSMSEAKAIAALKDLDLKASVKKVGNKKVKVVTNISPRVGTKVKRGSTVTITV
G*
>tcag_1096689393053 /cdnaId=1096689393052 /pepId=1096689393053 /offset=0 /ttable=11 /length=273 /full_length=273 /orientation=0
IRDNNKCDLIMKIGQIIKERYEIVEILGEGGMAFVYKAKDKQLQRNVAIKTLKPNYVNQE
KFVDRFRREAQTAANLNHPNIVQIFDWGIEDEPYFVMEYIEGNTLTSIITGNKTVGLNDI
LYIGSQVANGLKEAHKHGLVHRDIKPGNIMITPDGKVKVTDFGIVSLQNEESDITKTGAV
LGTASYISPEQAQGKPVSFESDLYSLGTVLYELIAGNPPFTGDSPIATATKHLTDKPEKL
SNYRKDMPKALEKAILKLLEKRPSDRFKSAED*
>tcag_1096669861587 /cdnaId=1096669861586 /pepId=1096669861587 /offset=0 /ttable=11 /length=279 /full_length=279 /orientation=0
IIDGRYQLSRIVASGGMATIYAALDLRLDRQVAVKVMHPHLAQDEQFVSRFIREAKAAAS
LSHPNIVSVLDQGWNQGGTPCVFIVMELVEGATLRDYLHEQGALSVERALQIMTPVASAL
AAAHKLGIVHRDIKPENILVSSEGRIKIADFGLARGALLGNTMTAESSVILGSVSYLSPE
QVQRGVADARSDVYSLGIVLFEVLTGQKPYQGDDPVQIAIRHVNERVPAPSTLKSTLTPE
IDALVLSATDIDPDKRPRDAGALLERIRELSEKIDPRKR
>tcag_1096685711123 /cdnaId=1096685711122 /pepId=1096685711123 /offset=0 /ttable=11 /length=608 /full_length=608 /orientation=0
IRGETDLTENPRLIAGRYRLGELVGRGGMAEVYEGTDTRLGRTVAVKLLKADLANDESFE
EKFRQEAQASARMAHPTIVRVYDAGEEINTDEFGNERKVPFIVMEYVKGTLLRDLIHEGD
VTADQAVKYASSILTALEVSHNAGIIHRDIKPANVMVVGNDQVKVMDFGIARAVTDNSAT
KAATMGILGTAQYFSPEQARGEAVDSRTDLYSTGVILYEMLAGRPPFKGESAVSVAYQHV
SEAVTPPSEHNPNVSKELDRVVMKSMEKGRDDRYQSAEEFRQDLIDAVSGSSAEILDSKP
PTANLAKTELLNTDTDDFPTGLRESLKTAPEQVINSADRANAGVIWGFGTAVVVILLGLG
FWFSQNLLNVNPNPPTPTGGIIVSDVTGLDYTEAYNQLSAQELLVLRVYERSEDVEQGFV
TRMEPEAGTEVIQNTPITLYVSSGPELITVPNLTGLTEEDALGQIESNGLELGRISSVNS
AAVPEGVVITSDPVANVQVPTNTVVNIVISNGQVIVPDVRNLDVVEARRVLTAPDVGYTV
SVEILDAEICLGDPGTVVLQQSILPGLQEQLQEITLFVECVNQPEQPASGEGEPAPEQPA
EEPAPTN*
>tcag_1096686001085 /cdnaId=1096686001084 /pepId=1096686001085 /offset=0 /ttable=11 /length=293 /full_length=293 /orientation=0
IRGETDLTENPRLIAGRYRLGELVGRGGMAEVYEGTDTRLGRTVAVKLLKADLANDESFE
EKFRQEAQASARMAHPTIVRVYDAGEEINTDEFGNERKVPFIVMEYVKGTLLRDLIHEGD
VTADQAVKYASSILTALEVSHNAGIIHRDIKPANVMVVGNDQVKVMDFGIARAVTDNSAT
KAATMGILGTAQYFSPEQARGEAVDSRTDLYSTGVILYEMLAGRPPFKGESAVSVAYQHV
SEAVTPPSEHNPNVSKELDRVVMKSMEKGRDDRYQSAEEFRQDLIDAVSGSSA
>tcag_1096683583415 /cdnaId=1096683583414 /pepId=1096683583415 /offset=0 /ttable=11 /length=602 /full_length=602 /orientation=0
LTENPRLMAGRYRLGELVGRGGMAEVYEGTDTRLGRTVAVKLLKADLANDESFEEKFRQE
AQASARMAHPTIVRVYDAGEEINTDEFGNERKVPFIVMEYVKGTLLRDLIHEGDVTADQA
VKYASSILTALEVSHNAGIIHRDIKPANVMVVGNDQVKVMDFGIARAVTDNSATKAATMG
ILGTAQYFSPEQARGEAVDSRTDLYSTGVILYEMLAGRPPFKGESAVSVAYQHVSEAVTP
PSEHNPNVSKELDRVVMKAMEKGRDERYQTAEEFRQDLIDAVSGSSAEILESKPPTANLA
KTELLNTDTDDFPTGLRESLKTAPEQVINSADRANAGVIWGFGTAVVVILLGLGFWFSQN
LLNVNPNPPTPTGGIIVSDVTGLDYTEAYNQLSAQELLVLRVYERSEDVEQGFVTRMEPE
AGTEVIQNTPITLYVSSGPELITVPNLTGLTEEDALGQIESNGLELGRISSVNSAAVPEG
VVITSDPVANVQVPTNTVVNIVISNGQVIVPDVRNLDVVEARRVLTAPDVGYTVSVEILD
AEICLGDPGTVVLQQSILPGLQEQLQEITLFVECVNQPEQPAPGEGEPAPEQAAEEPAPT
N*
>tcag_1096684949813 /cdnaId=1096684949812 /pepId=1096684949813 /offset=0 /ttable=11 /length=393 /full_length=393 /orientation=0
VSDLTGEVIDGRYQLTRIVASGGMATIYAALDLRLDRQVAVKVMHPHLAQDEQFVTRFIR
EAKAAASLSHPNIVSVLDQGWNQGGAPCVFIVMELVEGATLRDYLHEHGALSVERALQIM
TPVASALAAAHKLGIVHRDIKPENILVSTEGRIKIADFGLARGALLGNTMTAESSVILGS
VSYLSPEQVQRGVADARSDVYSLGIVLFEVLTGQKPYQGDDPVQIAIRHVNERVPAPSTI
NSSLTSDVDSLVLSATDIDPDKRPKDAGVLLERIRELSEKLDPRKRQLSLELDLPPLPIK
TPTKDKKSKSTAVTPKEESPVKKEKTASTKKKLSSRVRRNRRIAALIAILIGVGVWYGLV
GPGSKVVVPSLAGLTVKEATATLKDLGLNLEVA
>tcag_1096682468911 /cdnaId=1096682468910 /pepId=1096682468911 /offset=0 /ttable=11 /length=372 /full_length=372 /orientation=0
VSDMTGEIIDGRYKLNRIVASGGMATIYAATDLRLDRIIAVKIMHPHLAQDEKFVERFIR
EAKAAAALSHPNIVAVLDQGWNQGGTPCVFIVMELIEGATLRDYMFEQGTSSVPTALQMI
MPVASALAAAHKLGIIHRDIKPENILVSKEGRIKIADFGLARGALLGTTMTAESSVILGS
VSYLSPEQVQRGVADARSDIYSLGIVLFELLTGEKPYQGDDPVQIAIRHVNERVPAPSTL
NSSIPPEIDDLVLRATDTNPDRRPSDGGTFMEELRSLSEKIDPKKRQLSLELDLPPAPLR
EPIKEKERKRRVNKNFVAKLDESEPEMKREMTSKTKKVSNRVRRNRRIASFILIALVGLG
WYSWFGPGSKLV
>tcag_1096685511993 /cdnaId=1096685511992 /pepId=1096685511993 /offset=0 /ttable=11 /length=602 /full_length=602 /orientation=0
LTENPRLIAGRYRLGELVGRGGMAEVYEGTDTRLGRTVAVKLLKADLANDESFEEKFRQE
AQASARMAHPTIVRVYDAGEEINTDEFGNERKVPFIVMEYVKGTLLRDLIHEGDVTADQA
VKYASSILTALEVSHNAGIIHRDIKPANVMVVGNDQVKVMDFGIARAVTDNSATKAATMG
ILGTAQYFSPEQARGEAVDSRTDLYSTGVILYEMLAGRPPFKGESAVSVAYQHVSEAVTP
PSEHNPNVSKELDRVVMKSMEKGRDERYQSAEEFRQDLIDAVSGSSAEILESKPPTANLA
KTELLNTDTDDFPTGLRESLKTAPEQVINSADRANAGVIWGFGTAVVVILLGLGFWFSQN
LLNVNPNPPTPTGGIIVSDVTGLDYTEAYNQLSAQELLVLRVYERSEDVEQGFVTRMEPE
AGTEVIQNTPITLYVSSGPELITVPNLTGLTEEDALGQIESNGLELGRISSVNSAAVPEG
VVITSDPVANVQVPTNTVVNIVISNGQVIVPDVRNLDVVEARRVLTAPDVGYTVSVEILD
AEICLGDPGTVVLQQSILPGLQEQLQEITLFVECVNQPEQPAPGEGEPAPEQPAEEPAPT
N*
>tcag_1096695967365 /cdnaId=1096695967364 /pepId=1096695967365 /offset=0 /ttable=11 /length=423 /full_length=423 /orientation=0
LTENPRLIAGRYRLGELVGRGGMAEVYEGTDTRLGRTVAVKLLKADLANDESFEEKFRQE
AQASARMAHPTIVRVYDAGEEINTDEFGNERKVPFIVMEYVKGTLLRDLIHEGDVTADQA
VKYASSILTALEVSHNAGIIHRDIKPANVMVVGNDQVKVMDFGIARAVTDNSATKAATMG
ILGTAQYFSPEQARGEAVDSRTDLYSTGVILYEMLAGRPPFKGESAVSVAYQHVSEAVTP
PSEHNPNVSKELDRVVMKSMEKGRDERYQSAEEFRQDLIDAVSGSSAEILDSKPPTANLA
KTELLNTDTDDFPTGLRESLKTAPEQVINSADRANAGVIWGFGTAVVVILLGLGFWFSQN
LLNVNPNPPTPTGGIIVSDVTGLDYTEAYNQLSAQELLVLRVYERSEDVEQGFVTRMEPE
AGT
>tcag_1096687060363 /cdnaId=1096687060362 /pepId=1096687060363 /offset=0 /ttable=11 /length=397 /full_length=397 /orientation=0
MESGARAGLVGKVVGSRYEVRALLARGGMATVYEAVDLRLDRLVALKVMHPHLAADPGFV
ARFEREAKSAARLSHPHVVAVYDQGEADGLVYLAMELIPGRTLRDVIRNYGPLTTEQALV
FLEPVVEALAAAHAAGLVHRDIKPENVLISHDGRVKVADFGLARAVATSETNATAGVLIG
TVAYLAPEQVERGEADERTDFYAAGICLFEMVTGQVPHGGDSPLSVAYQHVNSDVPAPSS
VRSGIPPEADAIVRTATRRDPGQRYRNSQDFLADVRRARASLPAPTPFMDAPAMNDTLVV
GLDNPAAAGSGLGYEPGAGSDVADEVDDGYTDYGDHADYGDSDEFDDDDFGEYEDQRPRR
GVRLFVAIAVIVAIAGAGMAGWWLAVGPGTYSPTPDV
>tcag_1096679647941 /cdnaId=1096679647940 /pepId=1096679647941 /offset=0 /ttable=11 /length=413 /full_length=413 /orientation=0
IRGETDLTDNPRLIAGRYRLGELVGRGGMAEVYEGTDTRLGRTVAVKLLKADLANDESFE
EKFRQEAQASARMAHPTIVRVYDAGEEVSTDEFGNERKVPFIVMEYVKGTLLRDLIHDGD
VTTDQAVKYASSILTALEVSHNAGIIHRDIKPANVMVVGNDQVKVMDFGIARAVTDNSAT
KAATMGILGTAQYFSPEQARGEAVDSRTDLYSTGVILYEMLAGRPPFKGESAVSVAYQHV
SEAVTPPSEHNPNVSKELDRVVMKSMEKGRDERYQTAGEFRQDLIDAVSGSSAEILESKP
PTANLPKTELLNTDTDDFPTGLRESLKTAPEQVINSADRANAGVIWGFGTAVVVILLGLG
FWFSQNLLNVNPNPPSPTGGIIVGDVTGLDYTEAYNQLSAQELLVLRVYERSE
>tcag_1096670541115 /cdnaId=1096670541114 /pepId=1096670541115 /offset=0 /ttable=11 /length=284 /full_length=284 /orientation=0
MIGTGGMSDVFIANDLRLHREVAVKVLRSDLARDPAFVTRFNKEALSVAALNHPGIVAVY
DSGKEETPSGVMPYIVMEYVEGKTLREIIHKGERFPLTRAVEITEGILNALQYSHKNGIV
HRDIKPGNIMITDSGDVKVMDFGIARALADSGATLTSTWNIVGTAQYLSPEQATGGQADA
RSDLYSVGCLFYELVSGKPPFSGETPVAIAYQHVSAPLIPVTDIEPTLDPALNNFFSIAL
AKDSGDRYQSANAMLKDLKKLSKGEGITTQIPRTKRPAGRRNRM
>tcag_1096697488221 /cdnaId=1096697488220 /pepId=1096697488221 /offset=0 /ttable=11 /length=342 /full_length=342 /orientation=0
VSDLTGEVIDGRYQLTRVVAAGGMATIYAALDLRLDRQVAVKIMHPHLAQDEKFVERFIR
EAKAAASLSHPNIVSVLDQGWNQGGVPCVYIVMELVEGSTLREFLFEQGALGVERTLQLL
MPVASALAAAHALGIVHRDIKPENVLVSKEGRIKIADFGLARGALLGSTMTAESSVILGS
VSYLSPEQVQRGIADARSDVYSLGIVMFELLTGEKPYKGEDPVQIAIRHVNERVPAPSTI
NPALPPEIDALVLRATDIDPDKRPRDCSIFLEEMRSISEQIDPRRRQLSLELDLPPAPIK
QGGKDRSKTRKRTPVIERVKSNLGEPKKEGEVKREKTAETKR
>tcag_1096676595255 /cdnaId=1096676595254 /pepId=1096676595255 /offset=0 /ttable=11 /length=310 /full_length=310 /orientation=0
LLKKFIFCEIRHAKTRNTFKAHQLKSPKIAHMSDLSGELIDGRYQLTRQVANGGMASVYE
AIDTRLDRKVAVKIMHPHLAQDEAFVNRFIREAKAAAALSHPNIVAVQDQGWNQNGVPAV
FIVMELIEGHTLREYLNERGRFEIKDAINYLTPILSALAAAHDLGIVHRDMKPENILISK
EGRVKIADFGLARGELIGSTMTAESSVILGSVSYLSPEQVQRGVADSRSDVYAVGIVAFE
MLTGEKPFLGETPIQIAYMHVNQEITSLRSKRKEIPEALDTLILQATNRDPDKRPRTAGE
FLKALESIQN
>tcag_1096682097385 /cdnaId=1096682097384 /pepId=1096682097385 /offset=0 /ttable=11 /length=567 /full_length=567 /orientation=0
VSDMTGEIIDGRYKLNRIVASGGMATIYAATDLRLDRIIAVKIMHPHLAQDEKFVERFIR
EAKAAAALSHPNIVAVLDQGWNQGGTPCVFIVMELVEGATLRDYMFEQGISSVTTALQMM
MPVASALAAAHKLGIIHRDIKPENILVSKEGRIKIADFGLARGALLGTTMTAESSVILGS
VSYLSPEQVQRGVADARSDIYSLGIVLFELLTGEKPYQGEDPVQIAIRHVNERVPAPSTL
NSSIPPEIDDLVLRATDINPDRRPADGGTLLEELRSLSEKIDPKKRQLSLELDLPPTPLR
EPIKEKERKRRIKKNSVSKLDESEPEVKREMTGKTKKVSSRVRRNRRIASVILIALVGLG
WYSWFGPGSKLVVPSLAGTTVKEAKSILGNIGLTLIVGSEEFSEDVPEGKIIKSDPAGGG
RIEEGGEVTVFTSKGKERILVPTLIGLTPEAAGSKLEESNLALSEITEEFSSEFSAGLII
RTTPAAGERVKRDTNVSLVISKGVEKLALVNYLGKSGEQALTELSEAGFEVDTKYVFSED
LPAGAVVSQNPNSGEADKGSKVTLLVS
>tcag_1096676793599 /cdnaId=1096676793598 /pepId=1096676793599 /offset=0 /ttable=11 /length=283 /full_length=283 /orientation=0
VEASVPNPLIGQTIDGRYLVSAHLARGGMATVYEAVDLRLDRIVALKVMHRHLAEDPDFV
ARFEREAKSAARLSHPHVVAVYDQGHADGLIYLAMEMVPGRTLRDVMRDYGPLTPEQALV
ILDPVLEGLAAAHAAGFVHRDIKPENVLLADDGRVKVADFGLARAVSTSNTSATQGLIMG
TVAYLSPEQVERGEADERSDVYAAGILLFEMVTGQVPHAGDSPLSVAYAHVNNDVPAPSS
IRSAIPPEIDALVVRATRRDANLRYQQASEFLADVRRIRAMLP
>tcag_1096701453491 /cdnaId=1096701453490 /pepId=1096701453491 /offset=0 /ttable=11 /length=259 /full_length=259 /orientation=0
IMQIGQIIKERYEITQLLGEGGMSYVYKAIDKQLQRTVAIKTLKPNYVEQEKFVERFKRE
AQTAANLNHPNIVQIFDWGIGDEPFFVMEYIEGNTLTSIIANKRTISMNDILFIGAQVSS
GLQAAHSKGLVHRDIKPGNIMITPEGKVKVTDFGIVSLQNEESDITKTGSILGTASYISP
EQAQGKPVSKESDLYSLGTVLYELITGRPPLEGDTPIATATKHITDKPEKLSTYRADIPK
GIENAVLKLLHKYPKDRFK
>tcag_1096684921677 /cdnaId=1096684921676 /pepId=1096684921677 /offset=0 /ttable=11 /length=781 /full_length=781 /orientation=0
IDFPHSARGDDESDRSGRTGRRGRGRSGRVDDGRLQHPVLRRRFPAAGRPRSNERNRPAR
VVPTGFPLGSRRLASRRPRCARTHAPDHRATDRAGAREGPASGGRWPARQATRDGAFVPR
SRLIFRGRGNRSPPAHRPTLARMGTSARSGLVGSIVANRYEVRALLARGGMATVYEALDL
RLDRVVALKVMHPHLAADPGFVARFEREAKSAARLSHPHVVGVYDQGEANGLVYLAMEYI
PGRTLRDVIDQYGPLTTEQALVLLEPVLEALTAAHAAGLVHRDIKPENVLISHDGRVKVA
DFGLARAVATSETNATAGVLIGTVAYLSPEQVERGEADERSDIYAAGICLFEMITGSVPH
GGDSPLSVAYQHVNADVPAPSSVIAGIGSQADAITLTATRRDPARRYRSTQDFLADIRRA
RAALPAPTPFIDTPAMNDTLVVGTRDAFDEPGDDTRGYYDGHDDGYGHDDGYGYDEDDDY
EPRRRPVLRAVIALIVAAAVAVAGFGGWWLAAGPGTYSPTPDVLGQTFDEASAMLTAEGL
QLQAQSEGYSEQVPAGAIVSTDPAPGEGIAPGGTVQALVSLGPERYPVPDVRGSDPAAAT
TAIVEAGLASGGRVEAFDDAIPAGQVARTDPPIGDNLPPDTPVDLIVSKGPEPVELEDIT
GRKEAVATRRLEEAGVQVGSSKEFSESVADGRVISMTPEGGTVVDAGSTVEIVVSKGPPP
VEVPDLIDMRRKAAVTELERVGLKAQIDDGEFTRLNRVFDQSPSPGEMVPRGTTIVLRIV
*
>tcag_1096687032523 /cdnaId=1096687032522 /pepId=1096687032523 /offset=0 /ttable=11 /length=474 /full_length=474 /orientation=0
IDFPHSARGDDRSDRSGRTGRRGRGRSGRVDDSRLQHPVLRRRFPAAGRPRSHERDRPAR
VVPTGFPLGSRRIASRRPRCARTHAPDHRATDRAGAREGPASGGRWPARQATRDGAFVPR
SRLIFRGRGNRSPPAHRPTLARMETSARSGLVGSIVANRYEVRALLARGGMATVYEALDL
RLDRVVALKVMHPHLAADPGFVARFEREAKSAARLSHPHVVGVYDQGEANGLVYLAMEYI
PGRTLRDVIDQYGPLTTEQALVLLEPVLEALTAAHAAGLVHRDIKPENVLISHDGRVKVA
DFGLARAVATSETNATAGVLIGTVAYLSPEQVERGEADERSDIYAAGICLFEMITGSVPH
GGDSPLSVAYQHVNADVPAPSSVIAGIGSQADAITLTATRRDPARRYRSTQDFLADIRRA
RAALPAPTPFIDTPAMNDTLVVGTRDAFDEPGDDTRGYYDGHDDGYGHDDGYGY
>tcag_1096696927093 /cdnaId=1096696927092 /pepId=1096696927093 /offset=0 /ttable=11 /length=472 /full_length=472 /orientation=0
LRRRFPAAGRPRSNERNRPARVVPTGFPLGSRRLASRRPRCARTHAPDHRATDRAGAREG
PASGGRWPARQATRDGAFVPRSRLIFRGRGNRSPPAHRPTLAKMETSARSGLVGSIVANR
YEVRALLARGGMATVYEALDLRLDRVVALKVMHPHLAADPGFVARFEREAKSAARLSHPH
VVGVYDQGEANGLVYLAMEYIPGRTLRDVIDQYGPLTTEQALVLLEPVLEALTAAHAAGL
VHRDIKPENVLISHDGRVKVADFGLARAVATSETNATAGVLIGTVAYLSPEQVERGEADE
RSDIYAAGICLFEMITGSVPHGGDSPLSVAYQHVNADVPAPSSVIAGIGSQADAITLTAT
RRDPARRYRSTQDFLADIRRARAALPAPTPFIDTPAMNDTLVVGTRDAFDEPGDDTRGYY
DGHDDGYGYDEDDDYEPRRRPVLRAVIALIVAAAVAVAGFAGWWLAAGPGTY
>tcag_1096685781115 /cdnaId=1096685781114 /pepId=1096685781115 /offset=0 /ttable=11 /length=664 /full_length=664 /orientation=0
IDFPHSARGDDRSDRSGRTGRRGRGRSGRVDDSRLQHPVLRRRFPAAGRPRSHERNRPAR
VVPTGFPLGSRRLASRRPRCARTHAPDHRATDRAGAREGPASGGRWPARQATRDGAFVPR
SRLIFRGRGNRSPPAHRPTLARMETSARSGLVGSIVANRYEVRALLARGGMATVYEALDL
RLDRVVALKVMHPHLAADPGFVARFEREAKSAARLSHPHVVGVYDQGEANGLVYLAMEYI
PGRTLRDVIDQYGPLTTEQALVLLEPVLEALTAAHAAGLVHRDIKPENVLISHDGRVKVA
DFGLARAVATSETNATAGVLIGTVAYLSPEQVERGEADERSDIYAAGICLFEMITGSVPH
GGDSPLSVAYQHVNADVPAPSSVIASIGSQADAITLTATRRDPARRYRSTQDFLADIRRA
RAALPAPTPFIDTPAMNDTLVVGTRDAFDARDEPGDDTRGYYDGHDDGYGYDEDDDYEPR
RRPVLRAVIALIVAAALAVAGFAGWWLAAGPGTYSPTPDVLGQTFDEASAMLTAEGLRLQ
AQSEGYSEQVPAGAIVSTDPAPGEGIAPGGTVQALVSLGPERYPVPDVRGSDPAAATTAI
VEAGLASGGRVEAFDDAIPAGQVARTDPPIGENLPPDTPVDLIVSKGPEPVELEDITGRK
EAVA
>tcag_1096684728343 /cdnaId=1096684728342 /pepId=1096684728343 /offset=0 /ttable=11 /length=637 /full_length=637 /orientation=0
VSELIGEIIDGRYQLTRVVGSGGMATIYAAIDLRLDRQVAVKVMHSHLAQDEQFVSRFIR
EAKAAASLSHPNIVAVLDQGWNQGGAPCVFIVMELIEGATLRDYIIEQGALSAERALSII
TPVASALAAAHKLGIVHRDIKPENILVSKEGRIKIADFGLARGALLGNTMTAESSVILGS
VSYLSPEQVQRGVADARSDIYSLGIVLFEILTGQKPYQGEDPVQVAIKHVNERVPAPSTI
KPGLSIEIDQLVLSTTDIDPDKRPRDAVILLEKLRELSEKLDPRKRQLSLELDLPPLAIK
EPGKKEGAKRLRRDKDREVEIPKNQEATVKKDKSSSIGKKALSKRVKRNRQIAALIAISL
GIGIWYVIVGPGSKVIVPSLAGLTVKQATSELADLGLDLKVEREEFSEDIPEDRVINSSP
AGGGRISPDGTVEVTISKGKERYIIPTLQGLKIEIAERLISDNKLVVGEVIEEFSSEFPK
GFIMRSSPVAGERIKRDSQVTLYISKGIEQIGISSYQGKSGEQALNELTEAGFDVETKYV
FSEDLPIGAVVSQLPRTGDIDKGSVITLTVSKGSEFVFIPNLFSLTQAMAVDTLKDLDLK
VIIKKVGDKKIKVVTNISPKVGERVKRGSTVTITVG*
>tcag_1096697743505 /cdnaId=1096697743504 /pepId=1096697743505 /offset=0 /ttable=11 /length=443 /full_length=443 /orientation=0
MKPAVGQLYGDRYRLQLRIAIGGMGEVWQAEDELILRTVAIKILKEEYLSDPDFLERFRT
EARSAALVEHEGIANVYDYGEDTGSAFLVMELVPGESLSRLLERERKLPEEQVLDIIAQT
SRALAAAHARGLVHRDIKPGNLLITPEGKVKITDFGIARVGDQVPLTKTGQVMGTVQYLA
PEQATGKSSTSATDLYSLGVVAYEALAGKRPFRGENQMAIAMAHINEMPPALSDSIDPRV
QNLVLSCLAKKPNQRPESGTSLAIRAEALLREKRKGVPAKPVEPENDPVTEVLSTDTAPL
PKAPIVWPWLATLGLLGLTAIVVIVAILSEPSAEEPAPSPSQTTSPSPSPDEAEPEPTEP
ESSIVLVSDVVGKNLSEVTALLTERGFVVNAIPGELIPGSSPEVRVVYAVSPTGNIVRGA
VINVTYYVGDFEDIPIEIPASDP
>tcag_1096677005327 /cdnaId=1096677005326 /pepId=1096677005327 /offset=0 /ttable=11 /length=397 /full_length=397 /orientation=0
LSENQRVIAGRYEVGNLIGRGGMADVYEGIDTRLGRTVAIKLLKADLANDPNFEARFRQE
AQASARMAHPTIVRVYDAGEDTVTDSNGNEVKHPFIIMEFASGKLLRDLLHERRLTRTET
VDFASGVLTALEFSHRAGVIHRDIKAANVMITDGGLVKVMDFGIARAVSDSSATMAHTTG
IMGTAQYFSPEQAKGETVDSRTDLYSAGVLLFEMLAGRPPFKGETAVSVAYQHVSEAVPA
PSSFDPSISPELDAVVLRALAKDRNDRFQTAEEFREHLVAAANGSPATAATAVVVPAELP
VEEPAEEVAAQTTAEEQAEAVVAPAEAAAVPDDLDDFEAMLAGAGEATVVMPQAVAPVVA
AAAAPIAPPTSIPYTPTTQNIPSDSGPATNPFATLGV
>tcag_1096686001083 /cdnaId=1096686001082 /pepId=1096686001083 /offset=0 /ttable=11 /length=490 /full_length=490 /orientation=0
MKPAMGQTYGGRYRLETRIAVGGMGEVWQAQDEVILRKVAIKILKEEYLGDPGFIARFRS
EAKSAALVEHEGIANVYDYGEDTGSAYLVMELVPGEALSRILEREKKLDQQKVLDIIAQV
SRALAAAHQRGLVHRDIKPGNLLITPEGQVKITDFGIARVGDQVPLTKTGQVMGTVQYLA
PEQATGKTSTYATDLYSLGIVAYEALAGKRPFTGETQMAIAMAQINETPPALPEEIDPRV
QSLVMNCLAKKPNQRPESANSLAIRAEGLLREKRKASGETSSTDELDELDEKTVALQLAD
TAPIPKAPVVWPWLAFIGLMVVSVGVVIAAIISEPSQIVEPDPEPAPVEQVEQPQEDPEP
AEPESAVIRYENVEGKPIAEVTSYLNNLGFRVNAVAGQVLDGNDPRVRTVYAATPLGNIT
IGEEITVTYYVGDYSEETNEIQDPPVVEDPDAVDLENPDAPAEEPIEGSPEDVGNDGVND
APAADETVN*
>tcag_1096695998591 /cdnaId=1096695998590 /pepId=1096695998591 /offset=0 /ttable=11 /length=487 /full_length=487 /orientation=0
MKPAMGQTYGGRYRLETRIAVGGMGEVWQAQDEVILRKVAIKILKEEYLGDPGFIARFRS
EAKSAALVEHEGIANVYDYGEDTGSAYLVMELVPGEALSRILEREKKLDQQKVLDIIAQV
SRALAAAHQRGLVHRDIKPGNLLITPEGQVKITDFGIARVGDQVPLTKTGQVMGTVQYLA
PEQATGKTSTYATDLYSLGIVAYEALAGKRPFTGETQMAIAMAQINETPPALPEEIDPRV
QSLVMNCLAKKPNQRPESANSLAIRAEGLLREKRKASGETSSTDELDELDEKTVALQLAD
TAPIPKAPVVWPWLAFIGLMVVSVGVVIAAIISEPNQIVEPEPEPAPVEQVEQPQEDPEP
AEPESAVIRYENVEGKSIAEVTSYLNNLGFRVNAVAGQVLDGNDPRVRTVYSASPLGNIT
IGEEITVTYYVGDYSEETNEIQDPPVVEDPDAVDPDDPDAPAEEPAEGSPEDVGNDGVND
EPAADET
>tcag_1096696706021 /cdnaId=1096696706020 /pepId=1096696706021 /offset=0 /ttable=11 /length=420 /full_length=420 /orientation=0
MKPAMGQTYGGRYRLETRIAVGGMGEVWQAQDEVILRKVAIKILKEEYLGDPGFIARFRS
EAKSAALVEHEGIANVYDYGEDTGSAYLVMELVPGEALSRILEREKKLDQQKVLDIIAQV
SRALAAAHQRGLVHRDIKPGNLLITPEGQVKITDFGIARVGDQVPLTKTGQVMGTVQYLA
PEQATGKTSTYATDLYSLGIVAYEALAGKRPFTGETQMAIAMAQINETPPALPEEIDPRV
QSLVMNCLAKKPNQRPESANSLAIRAEGLLREKRKASGETSSTDELDELDEKTVALQLAD
TAPIPKAPVVWPWLAFIGLMVVSVGVVIAAIISEPSQIVEPDPEPAPVEQVEQPQEDPEP
AEPESAVIRYENVEGKPIAEVTSYLNNLGFRVNAVAGQVLDGNDPRVRTVYAATPLGNIT
>tcag_1096700302931 /cdnaId=1096700302930 /pepId=1096700302931 /offset=0 /ttable=11 /length=490 /full_length=490 /orientation=0
MKPAMGQTYGGRYRLETRIAVGGMGEVWQAQDEVILRKVAIKILKEEYLGDPGFIARFRS
EAKSAALVEHEGIANVYDYGEDTGSAYLVMELVPGEALSRILEREKKLDQQKVLDIIAQV
SRALAAAHQRGLVHRDIKPGNLLITPEGQVKITDFGIARVGDQVPLTKTGQVMGTVQYLA
PEQATGKTSTYATDLYSLGIVAYEALAGKRPFTGETQMAIAMAQINETPPALPEEIDPRV
QSLVMNCLAKKPNQRPESANSLAIRAEGLLREKRKASGETSSTDELDELDEKTVALQLAD
TAPIPKAPVVWPWLAFIGLMVVSVGVVIAAIISEPNQIVEPEPEPAPVEQVEQPQEDPEP
AEPESAVIRYENVEGKSIAEVTSYLNNLGFRVNAVAGQVLDGNDPRVRTVYSASPLGNIT
IGEEITVTYYVGDYSEETNEIQDPPVVEDPDAVDPDDPDAPAEEPAEGSPEDVGNDGVND
EPAADETAN*
>tcag_1096698168613 /cdnaId=1096698168612 /pepId=1096698168613 /offset=0 /ttable=11 /length=274 /full_length=274 /orientation=0
INWSSSMKKVLGERYQLGEMIGTGGMADVYIAEDLRLHREVAVKILRSDLARDPAFVTRF
NKEALAAAGLNHPGIVAVYDSGQEETASGAMPYIVMEYVQGHTLREILHKGERLAFERAL
EIVSGVLDALAYSHKNGIVHRDIKPGNIMITPTGEVKVMDFGIARALSDAGATLTSTWNI
VGTAQYLSPEQATGGQADARSDLYSLGCLFYELVSGKPPFSGETPVAIAYQHVSAPLPSI
TAVESTLAPALNAFFGVALAKDHPIVTPAQRRC*
>tcag_1096683783019 /cdnaId=1096683783018 /pepId=1096683783019 /offset=0 /ttable=11 /length=475 /full_length=475 /orientation=0
MKPEMGQTYGGRYRLETRIAVGGMGEVWQAQDEIILRKVAIKILKEEYLGDPGFIARFRS
EAKSAALVEHEGIANVYDYGEDTGSAYLVMELVPGEALSRILEREKKLDQQKVLDIIAQV
SRALAAAHQRGLVHRDIKPGNLLITPEGQVKITDFGIARVGDQVPLTKTGQVMGTVQYLA
PEQATGKTSSYATDLYSLGIVAYEALAGKRPFTGETQMAIAMAQINETPPALPEEIDPRV
QSLVMNCLAKKPNQRPESANSLAIRAEGLLREKRKSSGGVSTDEIDEIDEKTVAMQLADT
APIPKAPVVWPWLAFIGLMVVSVGVVIAAIISEPSQIVEPEPEPTPVEQVEQPEEQPEAE
EPQRAVIRYENVEGKSIAEVTSYLNNLGFSVNAVAGQVLSGDDPRVRTVYSASPLGNITL
GEEITVTYYVGDYSEETNEIQDPPVLEDPDAVDPDNPDAPTDESPEEGNNDGVTD
>tcag_1096676947515 /cdnaId=1096676947514 /pepId=1096676947515 /offset=0 /ttable=11 /length=466 /full_length=466 /orientation=0
VSDMTGEVIDGRYKLNRIVASGGMATIYAATDLRLDRLIAVKIMHPHLAQDEKFVERFIR
EAKAAAALSHPNIVSVLDQGWNQGGTPCVFIVMELVEGATLRDYMYEQGKSSVANALQLI
TPVASALAAAHRLGIVHRDIKPENILVSNEGRIKIADFGLARGALLGSTMTAESSVILGS
VSYLSPEQVQRGVADSRSDIYSLGIVLFELLTGQKPYQGEDPVQIAIRHVNERVPAPSTL
EPTIPAEIDDLVLRATDINPDLRPRDGGALMDELRSLSEKIDPRKRQLSLELDLPPAPLR
DPIKDRERKKKNRTSITTPKESVATIMREKTGKTKKVSSRVRRNRRVALFLLAALIGIGW
YALGPGSKIVVPSLAGSNVKEAKVVLDNLGLSLKVGSEEFSEDIPEGKIIKSDPAGGGRV
AEGGEVTVFLSKGKERIDVPNLVGLTPEAAQAKLKESSLATSEITE
>tcag_1096697832901 /cdnaId=1096697832900 /pepId=1096697832901 /offset=0 /ttable=11 /length=496 /full_length=496 /orientation=0
MKPAVGQLYGDRYRLQLRIAIGGMGEVWQAEDELILRPVAIKILKEEYLSDPTFLERFRS
EAKAAALVEHEGIANVYDYGEDTGAAYLVMELVPGESMSRLLEREKRLSEEQVLDIIAQT
SRALAAAHARGLVHRDIKPGNLLITPQGKVKITDFGIARVGDQVPLTKTGQVMGTVQYLA
PEQATGKTSTSATDLYSLGVVAYEALAGKRPFRGENQMAIAMAHINEMPPALSDSIDPRV
QNLVLSCLAKKPNQRPESGTSLAIRAEALLREKRKGGPQKPVQAIEDPITEVLTTDTAPL
PKAPIVWPWLATLGLLGLTTIVVIVAILSEPNADQVAPSNTPTPTVSESATPEPEPTTPK
PSTYVVLVSDVLGKNLSEVTAWLTERGFVVNAIPGDLIDGDSLEVRSVYAVSPTGNLTLG
STVSVTYYVGNFEDIPIEIPEPDSSSPPVAVEVDPETGLPLDPVDPAADVPSEVPGDTVD
VPEDPLPEPEPEPTE*
>tcag_1096683583417 /cdnaId=1096683583416 /pepId=1096683583417 /offset=0 /ttable=11 /length=490 /full_length=490 /orientation=0
MKPAMGQTYGGRYRLETRIAVGGMGEVWQAQDEVILRKVAIKILKEEYLGDPGFIARFRS
EAKSAALVEHEGIANVYDYGEDTGSAYLIMELVPGEALSRILEREKKLDQQKVLDIIAQV
SRALAAAHQRGLVHRDIKPGNLLITPEGQVKITDFGIARVGDQVPLTKTGQVMGTVQYLA
PEQATGKTSTYATDLYSLGIVAYEALAGKRPFTGETQMAIAMAQINETPPALPEEIDPRV
QSLVMNCLAKKPNQRPESANSLAIRAEGLLREKRKSPGSGPSTDELDEVDEKTVAMQLAD
TAPIPKAPVVWPWLAFIGLMVVSVGVVIAAIISEPNQIVEPEPEPAPVEQVEQPPEDPEP
AEPESAVIRYENVEGKPIAEVTSYLNNLGFRVNAVAGQVLDGNDPRVRTVYSASPLGNIT
IGEEITVTYYVGDYSEETNEIQDPPVVEDPDAVDSDNPDAPAEEPAEGSPEDVGNDGVND
APAADETAN*
>tcag_1096681685733 /cdnaId=1096681685732 /pepId=1096681685733 /offset=0 /ttable=11 /length=543 /full_length=543 /orientation=0
LRTIQRMDTPPADPLLGKLVDKRYLIERKVARGGMATVYQAMDLRLERPVAIKIMHPHLA
EDGDFTKRFIQEARSAARLAHPNIVNVFDQGQEENITFIVMEYLPGITLRELLHDFGALT
PAQTVDIVRAVLQGLDAAHSAGIVHRDLKPENVLLADDGRIKIADFGLARASTHNTATSQ
ALLGTIAYLSPELISRGEADLRSDIYALGIMMFEMLTGAQPYQGDQAVTIAYQHQNDIVP
PPSTKNSGIPAQFDELVDWCTRRSPDERPPHARAVLEHLVEVEKLLGAASLATATMDLNN
TVAMTQKISPLDTQETEVLDPKSAVFDGLEPAPTEAITLEETPPPQEPVRERRPSRGRGL
ALMGTLVLLLVLAGGGGAAWWWFTGPGVLVSVPDVAGSTVAEATAALQEAELTVAEAVLE
EFDLVLPEGTVKGTNPPAGSDIEKQGEIRLIVSLGPNPVAVPAISGQTLEEVRGSLEEVN
LILGTTSQEFNDFVDEGSVLRLSDEFDAPLAAGSQILAGSTVNAVVSAGPLPSVAGLPVD
EAR
>tcag_1096697834221 /cdnaId=1096697834220 /pepId=1096697834221 /offset=0 /ttable=11 /length=374 /full_length=374 /orientation=0
VNENERLIAGRYRIGQLVGRGGMAEVYEGYDTRLGRTVAIKLLKSDLATDANFEAKFRQE
AQASARMAHPSIVRIYDAGEEESTDANGNQVKTPFIIMELVKGRLLRDLIHEGKVDTARA
VKFVAGILGALEVSHRSGVIHRDIKPANVMVGENDSVKVMDFGIARAVSDNSATQAATAG
IVGTAQYFSPEHARGDAVDARTDLYSTGIILYELLSGRPPFKGESAVSVAYQHVSEEAPL
PSTHNPSVSSELDAVVARAMAKDRDERYQTAEEFREHLLAAMTGSPLTEKISKPVQEMKP
VDVDATELITEPESMPTSLLEGFETAPSRQITTTSNKIGAGVLWGLGTGVVVILVGLLFW
VMNLGSTPSPTAPS
>tcag_1096691513791 /cdnaId=1096691513790 /pepId=1096691513791 /offset=0 /ttable=11 /length=321 /full_length=321 /orientation=0
TPWRGGMSYVYKAIDKQLQREVAIKTLKPIYVEQEKFVERFKREAQTAANLNHPNIVQIF
DWGIGEEPFFVMEYIEGNTLTDIISNKRTISMSDILFIGAQVSSGLQAAHTKGLVHRDIK
PGNIMITPEGKVKVTDFGIVSLQNEESDITKTGSILGTASYISPEQAQGKPVSKESDLYS
LGTVLYELITGRPPFIGDTPIATATKHITDKPEKLSSYRSDVSKGIENAIQKLLHKYPKD
RYKNAEDLRAVLLQQKNQLQAMQTQENLVDLTSPKIKYRFTFPALIISLGIITGTVWTLT
QIFNGLPVDGGTQEVVEIPDL
>tcag_1096697737917 /cdnaId=1096697737916 /pepId=1096697737917 /offset=0 /ttable=11 /length=513 /full_length=513 /orientation=0
ITLVSDFTGQLIDNRYQLKQLLASGGMATIYSAVDTRLDRAVAVKIMHAHLANDEAFVSR
FIREAKATAALSHPNIVSILDQGWNQGGPPAVFLVMELVEGSTLRDLLNNQGKLSVEQTL
QIISAVVSALSAAHQKGIIHRDIKPENILISNDGRIKVADFGLARGELIGQTLTAESSVI
LGSVSYLSPEQVQRGVADARSDIYAVGVMLFEMLTGQKPYEGESPIQIAYKHVNERIPNV
QTIRAETPTDLAELIFVSTAPNADDRPKDATEFAAIIRQLQIKLDPKRRQMSLELDLPPQ
ATNISKPGKPRRKVSVASAFENIKERTNSGGIKRLEKSINQSSQIKEVSTQTKRKTSKRV
LRNRVIALTIVIVLAVGGFQVFSGKKVQLPSIVGMTEEDVKQTFSELNLKYKVTKEIFSE
DVPAGKVLTSDPSGGAKVKVGSTVELTLSKGSDLAIIPSVVGLSVEEATTKLSEARLNIG
QTLTVFSEKATAGLVAGTDPASGKTIKPNSTIT
>tcag_1096697391865 /cdnaId=1096697391864 /pepId=1096697391865 /offset=0 /ttable=11 /length=309 /full_length=309 /orientation=0
YVYKAIDKQLQRTVAIKTLKPNYVEQEKFVERFKREAQTAANLNHPNIVQIFDWGIGDEP
FFVMEYIEGNTLTSIIAKRRTISMNDILFIGAQVSSGLQAAHSKGLVHRDIKPGNIMITP
EGKVKVTDFGIVSLQNEESDITKTGSILGTASYISPEQAQGKPVSKESDLYSLGTVLYEL
ITGRPPFEGDTPIATATKHITDKPERLSTYRADIPKGIENAVLKLLHKYPKDRFKNAEDL
RAVLLQQKTQLQAIQTQENLVDLTSPKIKYRFTLPALIISLSIVVGTIWTLTRIFDGLPC
DGGTQIYC*
>tcag_1096682760459 /cdnaId=1096682760458 /pepId=1096682760459 /offset=0 /ttable=11 /length=260 /full_length=260 /orientation=0
ISNNNKCDLIMKIGQIIKERYEIVEILGEGGMAFVYKARDKQLQRDVAIKTLKPNYVNQE
KFVDRFRREAQTAANLNHPNIVQIFDWGIEDEPYFVMEYIEGNTLTSIISGNRTVGLNDI
LYIGSQVANGLKEAHKRGLVHRDIKPGNIMITPDGKVKVTDFGIVSLQNEESDITKTGAV
LGTASYISPEQAQGKPVSFESDLYSLGTVLYELIAGKPPFSGDSPIATATKHLTDKPEKL
SNYRKDIPKALENAVLKLSK
>tcag_1096668491293 /cdnaId=1096668491292 /pepId=1096668491293 /offset=0 /ttable=11 /length=273 /full_length=273 /orientation=0
GMARVFLATDESLHREVAIKVLADRHADDPHFIERFQREARAAARLNHPNIVQVYDQSQS
GMAFIVQEYVQGETLKDLIRRESPLEPRRAISIALQILAALRVAHQQGVIHRDVKPQNIL
LAPDGKVKVADFGIASAGGDTEMTEAGSIVGTAQYLAPEQARGLGVGPPADLYAVGIVLY
EMLSGRVPFEGDTAVNVAMRHVQEAPEPLSERNPLVPADLESVVMRALAKDPRQRYQSAD
EMGIELDRVRQGLPVSDETAVIGAATLAMTRXX
>tcag_1096680774695 /cdnaId=1096680774694 /pepId=1096680774695 /offset=0 /ttable=11 /length=409 /full_length=409 /orientation=0
VWNAELATVCGNLVGDHHTRRTRSRCPRRRLTPTYYLPRIQGPIVNQTTTGAWSGRLLGG
RYEVREIIGRGGMADVYLGIDARLGRQVAIKVLKSTLSSDPTFRNRFRLEAMAASKMSHP
SIVRVFDAGDEENGPDGASPPGSTTPYIVMEHVEGHLLSDLMKRGALEERHVLKVADGVL
TALEVSHKAGIVHRDIKPANIMITDDGSVKVMDFGIARAVSDATGNLEQTASILGTALYI
SPEQARGDEPDTRTDLYSLGVVMYELLSGKPPFTADSPVAIAYKHISSTPAPLIEVAPGV
SPEVIAVVECALKKELDERFATAQAFRAALEDIAQGRPPRLPISGARIRVEPAVTGSVPT
ASVESSYRKPIEGFELLEARGIKQESVPTLAVALGSLLAVLLVVGIVLW
>tcag_1096685906353 /cdnaId=1096685906352 /pepId=1096685906353 /offset=0 /ttable=11 /length=249 /full_length=249 /orientation=0
IMQIGQIIKERYEITQLLGEGGMSYVYKAIDKQLQRTVAIKTLKPNYVEQEKFVERFKRE
AQTAANLNHPNIVQIFDWGIGDEPFFVMEYIEGNTLTSIIANKRTISMNDILFIGAQVSS
GLQAAHSKGLVHRDIKPGNIMITPEGKVKVTDFGIVSLQNEESDITKTGSILGTASYISP
EQAQGKPVSKESDLYSLGTVLYELITGRPPFEGDTPIATATKHITDKPEKLSTYRADIPK
GIENAVLKL
>tcag_1096688676869 /cdnaId=1096688676868 /pepId=1096688676869 /offset=0 /ttable=11 /length=251 /full_length=251 /orientation=0
IMEIGQIIKERYEITQLLGEGGMSYVYKATDKQLQRTVAIKTLKPNYVEQEKFVERFKRE
AQTAANLNHPNIVQIFDWGIGDEPFFVMEYIEGNTLTSIISNKRTISMNDILFIGAQVSS
GLQAAHSKGLVHRDIKPGNIMITPEGKVKVTDFGIVSFQNEESDITKTGSILGTASYISP
EQAQGKPVSKESDLYSLGTVLYELITGKPPFDGDTPIATATKHITEKPEKLSTYRANIPK
GIENAVLKLLH
>tcag_1096679107807 /cdnaId=1096679107806 /pepId=1096679107807 /offset=0 /ttable=11 /length=329 /full_length=329 /orientation=0
LGAPHRPGPLCPIQFGAMTPSATDPLIGRTIDQRYLIEDRIARGGMASVYRGLDYRLERP
VAVKIMHPHLAEDEQFTARFMQEARQAARLAHPNIVNVFDQGQDGPLTFIVMEYLPGITL
RELLRDFGVLTWEQTLDVVKAILQGLDAAHQAGIVHRDLKPENILMADDGRIKIADFGLA
RAASHDTQTGQALLGTVAYLSPELVTGSPADIRSDLYALGIMLFEMLTGTQPFKGDQAVT
VAYQHANASMPVPSEVVPDTPAELDELVRWSTQRNPDDRPPHAKALLDQVIRVEKELRKR
QAAASPTEAIKAPDIEATRVMAQESVDDE
>tcag_1096676235125 /cdnaId=1096676235124 /pepId=1096676235125 /offset=0 /ttable=11 /length=399 /full_length=399 /orientation=0
MKPEAGQIYGNRYRLVDRIAVGGMGEVWRAHDEVILRDVAIKILKPEFMGDPGFLERFRV
EARHAARVDHVGIADVYDYGEGSGSAYLVMEIVAGDSLARIIEKRIRLTEIEVLSIVEQT
AKALHAAHEDGLVHRDIKPGNLLITPSGKVKITDFGIARVADQVALTATGQVMGTVQYLS
PEQATGKPATPSTDIYSLGIVAYEALTGRRPFTGESQMVIAMAQINDKPPAMGDDVDKRV
QELILSCMAKKPNQRPGSALDLSNRARALRLQLEGVSATEVFDPQSAPVTKVNDTATAPD
TEPVAKLPVVWPWLALIGVLAVAAGAVMIAIIVSLVSEQSPSPSPSSISVSKRPTAPAPD
RPISTVSVFLADVVGKKVIDATTFLTQQGLLVEAVAGEA
>tcag_1096687245915 /cdnaId=1096687245914 /pepId=1096687245915 /offset=0 /ttable=11 /length=299 /full_length=299 /orientation=0
RTKRPAKLASRAPMMPAPRPEEAHGATVVAGRYRLERQIARGGMAEVWLGTDTFLNRKVA
VKVLKPQLASDPTVAERFRREAVACAALNHPNIVAVYDSVEDEGRQAVVMQYVQGKSLRE
LLDRRGRLGAQLTIHMGAAIAAALDAAHRAQIVHRDVKPGNILITPEGRFLLADFGIAKA
LSPTGGDLTNDNIMMGTAKYLSPEQVRGKPLDGRADLYGLGLVLYECLAGRVPFVGDTDA
ETALARLQRDPTDLAHLQPQLSPQLVRVIHRLLARNPEHRYATGEETRAALMAAATRQL
>tcag_1096680178329 /cdnaId=1096680178328 /pepId=1096680178329 /offset=0 /ttable=11 /length=383 /full_length=383 /orientation=0
VSNRTRGPWTGRLLDGRYEVQDIIGRGGMADVYHGRDGRLGRDVAIKVLKSTLSTDQSAR
ERFRKEAMSVSQMAHPTIVRVFDAGDESDADHEGTPAGSTTPYIVMEYVQGKLLSDIIHR
GIIDEAAALGIADGVLNALEVSHAAGIVHRDIKPANVMITKDGGVKVMDFGIARAVADTV
AGGGETSSILGTALYLSPEQARGQDATERSDLYALGVVLYEMLAGRPPFQGDSPVAVAFQ
HINDEVPPLRLQNPSVSRGTAAIVSKLLHKDAADRFSSATEVRQALLALPEPGSEPDEPE
PRGQSIPVITEPPVVTENIPQPTWQSQAEPAVDLPLPIGQGVQQASVPRLAIALGSVLAI
SMLAAIVLWLFTLNPTTVSTATA
>tcag_1096686950505 /cdnaId=1096686950504 /pepId=1096686950505 /offset=0 /ttable=11 /length=670 /full_length=670 /orientation=0
LGAPHRPGPLCPIQFGAMTPSATDPLIGRTIDQRYLIEDRIARGGMASVYRGLDYRLERP
VAVKIMHPHLAEDEQFTARFMQEARQAARLAHPNIVNVFDQGQDGPLTFIVMEYLPGITL
RELLRDFGVLTWEQTLDVVKAILQGLDAAHQAGIVHRDLKPENILMADDGRIKIADFGLA
RAASHDTQTGQALLGTVAYLSPELVTGSPADIRSDLYALGIMLFEMLTGTQPFKGDQAVT
VAYQHANASMPVPSDVVPDTPAELDELVRWSTQRNPDDRPPHAKALLDQVIRVEKELRKR
QAAASPTEAIKAPDIEATRVMAQESVDDEPTEVLSRTDDVFAGLETPDYSEEAPTPTVTK
VKKGPSPLLWVTFVLAALAAIGAGWWVFQPQGPIMVTVPDVAGLTVDQAGQSLRGAGLVV
EEALQQNYDDEIPAGLVISTSPEAGTELEEQTSVQLIVSQGVEPAVMPALIGLPVSDVED
RIDEARLTRGDVTYEFSTTADKDSVTAVTNQDGTTIAPGTELEPGTILNLVVSAGSLPEV
TGLTVEEAEAALDDAGLVGVVGGDGQFSDEIAEGLVIEFRVPNGGTPRPGDTVTLTVSRG
PELITVPDLIDETIADAIAELERLELQVEVRSEFPEESWDEAFARVTSLEPGEGQQVPKG
TVIVIRSFV*
>tcag_1096688322679 /cdnaId=1096688322678 /pepId=1096688322679 /offset=0 /ttable=11 /length=275 /full_length=275 /orientation=0
LLMSDLTGELIDGRYQLLRQVANGGMASIYEAIDTRLDRKVAVKIMHPHLAQDEAFVSRF
IKEAKAAAALSHPNIVAVQDQGWNQSGVPAIFLVMELIEGHTLREYLNERGRFEIKDAIN
YLTPILSALAAAHLLGIVHRDIKPENILISKDGRIKIADFGLARGEIIGSTMTAESSVIL
GSVSYLSPEQVQRGVADSRSDVYATGIVAYEMLIGDKPFSAETPIQIAYMHVNEEIPRLR
SKRRDIPQSLDDLIASATAKNPDERPRTAGDFLXX
>tcag_1096691341611 /cdnaId=1096691341610 /pepId=1096691341611 /offset=0 /ttable=11 /length=247 /full_length=247 /orientation=0
ELVSRIAIGGMGEVWKATDTVIGRTVAIKILKEEYFGDPGFRERFRAEARHAALVNHEGI
ANVFDYGEEEGNAYLVMEMVPGEALSTILEREKVLPAERVLSIVRQTAAALHQAHQAGLV
HRDVKPGNLLITPDGVVKITDFGIARVADQVPLTATGQVMGTVQYLAPEQASGKPASPAT
DIYSLGIVAYEALCGRRPFRGESQVSIAMAHIKEAPPELPGTIPEPVRKLVMSCIAKKPG
QRPMTQM
>tcag_1096675664427 /cdnaId=1096675664426 /pepId=1096675664427 /offset=0 /ttable=11 /length=317 /full_length=317 /orientation=0
IAMAHRFKGRWKSGLEHKPNISYNTQRVKRQISFSLPKIADMSDLTGELIDGRYQLLRQM
AAGGMATIYEAVDTRLDRKVAVKIMHPHLAQDEQFVERFIREAKASAALTHPNIVSVQDQ
GWNQNGTPAVFLVMEMVEGHTLREYLNEQGSLSVANGIRFLLPVLSALAAAHKVGIVHRD
IKPENILISKEGRIKIADFGLAKGPLLGTTMTAESSVILGSVSYLSPEQVQRGIADARSD
VYSAGITAFEIFTGEKPFAGDEPIQIAYMHVNERVPLMSTKKSGIPAELDQLIHRTTNSD
PDGRPKDAGEFHAALSA
>tcag_1096695536913 /cdnaId=1096695536912 /pepId=1096695536913 /offset=0 /ttable=11 /length=278 /full_length=278 /orientation=0
IRGETDLTDNPRLIAGRYRLGELVGRGGMAEVYEGTDTRLGRTVAVKLLKADLANDESFE
EKFRQEAQASARMAHPTIVRVYDAGEEVSTDEFGNERKVPFIVMEYVKGTLLRDLIHDGD
VTTDQAVKYASSILTALEVSHNAGIIHRDIKPANVMVVGNDQVKVMDFGIARAVTDNSAT
KAATMGILGTAQYFSPEQARGEAVDSRTDLYSTGVILYEMLAGRPPFKGESAVSVAYQHV
SEAVTPPSEHNPNVSKELDRVVMKSMEKGRDERYQTAE
>tcag_1096681353967 /cdnaId=1096681353966 /pepId=1096681353967 /offset=0 /ttable=11 /length=340 /full_length=340 /orientation=0
MKPEAGQIYGNRYRLVDRIAIGGMGEVWRAHDEVILRDVAIKILKPEFMGDPGFLERFRV
EARHAARVDHVGIADVYDYGEGSGSAYLVMEIVAGDSLARIIEKRIRLTEIEVLSIVEQT
AKALHAAHEDGLVHRDIKPGNLLITPSGKVKITDFGIARVADQVALTATGQVMGTVQYLS
PEQATGKPATPSTDIYSLGIVAYEALTGRRPFTGESQMVIAMAQINDKPPAIGDDIDKRV
QELILSCIAKKPNQRPGSALDLSNRARALRLQLEGVSATEVFDPQSAPVTKVNDTATAPD
TEPVAKLPVVWPWLALIGVLVVAAGAVMIAIIVSLVSEQN
>tcag_1096675975257 /cdnaId=1096675975256 /pepId=1096675975257 /offset=0 /ttable=11 /length=265 /full_length=265 /orientation=0
MINSLFGDRYKLGEMIGTGGMADVYVAEDTRLARQIAIKVLRSDLARDPSFVARFRKEAL
AAAGLNHPGIVAVYDSGEEPAPYIVMELVSGHTLRDLIHKGERVPLKRALEIGEGILAAL
EYSHERGIVHRDIKPANIMITDHGDVKVMDFGIARALADLGATLTSTWNIVGTAQYLSPE
QALGEVADLRSDIYSTGCLLYEVLTGKPPFTGDTPVSIAYQHVSGVLVAPSKIQPELPEG
VDVILSVALAKNLRIVINQHDNAR*
>tcag_1096681784015 /cdnaId=1096681784014 /pepId=1096681784015 /offset=0 /ttable=11 /length=366 /full_length=366 /orientation=0
IVDVSDLTGELIDGRYQLIRQMAAGGMATIYEALDTRLDRRVAVKIMHPHLAQDEQFVER
FIREAKAAAALSHPNIVSVQDQGWNQNGSPAVFLVMELVEGHTLREYLNEQGALAVADGI
KFLLPVLSALAAAHKLGIVHRDIKPDNILISKEGRIKIADFGLAKGPLLGNTMTAESSIV
LGSVSYLSPEQVQRGIADARSDVYSAGITAFEIFTGEKPYSGDEPIQIAYMHVNERVPLM
STRRSGIPPELDQLIYRATNPDPDARPSDGAEFHQGLTAISQSLDPSQKQLSLELDIPIA
PMRPASKKPNRRERARIEKERTLALKKNDGAGENKKADGRESTAQLRKKRKVSKRVRRNR
YIAAAL
>tcag_1096684899279 /cdnaId=1096684899278 /pepId=1096684899279 /offset=0 /ttable=11 /length=515 /full_length=515 /orientation=0
MAAMDDKQVLPSLIGGRYRLERKIAHGGMAVVWLATDTFLSRKVAVKLLRPHLVNDPTLA
ERFRREAIASASISHPNIVAVYDCIEHNGQQAVIMQLVKGKSLRELLDKQKRLGPKLTIH
IGISVAAALDEAHENNFIHRDVKPGNIMITPEGQVLLTDFGIAKAITSGEEDLTHDNIMM
GTAKYLAPEQVRGKPLDGRSDLYSLGLVLYECLSGRVPFLGESDADTALARLQREPTDLA
RLRPSLSPQLVRVIHKLLARNPEHRYATGHETKLALRAALTGAHDTTTELTPPSGLHNVQ
ETTEPVETHYEHVRRPRPKYGSYALRRMFVGLSALSVLAGVLLWQVSGDTTTQEAPIIEP
VPVEPVAIASLSTFDPMGDDGVENDELLPNLLDGDPATVWSTSCYDNQYFGSKGFVGLVL
HLTRPATGTLRIGMHNAPWAIDVYASNDAPPVDIDGWGTSISRGYNTKRQRASFAIDNPA
QYLLIKIREAGKSSQCTAQFPYSGTLAGIAFTEG*
>tcag_1096666394049 /cdnaId=1096666394048 /pepId=1096666394049 /offset=0 /ttable=11 /length=307 /full_length=307 /orientation=0
VGRGGMAEVYEGYDTRLGRTVAIKLLKSDLATDANFEAKFRQEAQASARMAHPSIVRIYD
AGEEESTDANGNQVKTPFIIMELVKGRLLRDLIHEGKVDTARAVKFVAGILGALEVSHRS
GVIHRDIKPANVMVGENDSVKVMDFGIARAVSDNSATQAATAGIVGTAQYFSPEQARGDA
VDARTDLYSTGIILYELLAGRPPFKGESAVSVAYQHVSEEAPLPSSHNPSVSSELDAVVA
RAMAKDRDERYQSAEEFREHLLAAISGSPLTEKISKPVQEMKPVDVDATELITEPGVNAD
LALGGV*
>tcag_1096686444445 /cdnaId=1096686444444 /pepId=1096686444445 /offset=0 /ttable=11 /length=245 /full_length=245 /orientation=0
IMEIGQIIKERYEIVQLLGEGGMSYVYKANDKQLKRTVAIKTLKPNYVQQEKFVERFKRE
AQTAANLNHPNIVQIFDWGIGDEPFFVMEYIEGNTLTSIIAKRRTISLNDVLFIGAQVSS
GLQAAHSKGLVHRDIKPGNIMITPEGKVKVTDFGIVSLQNEESDITKTGSILGTASYISP
EQAQGKPVSKQSDLYSLGTVLYELITGRPPFEGDTPICTATKHITDKPEKLSVIRPDIPK
GVENX
>tcag_1096694565985 /cdnaId=1096694565984 /pepId=1096694565985 /offset=0 /ttable=11 /length=373 /full_length=373 /orientation=0
VSALRKPSQMPSLVGRLIGDRYQVEQVVARGGMATVYLALDLRLERKIALKVIHPHLASN
ESFREKFIREARIAAKLSHPNLVNVFDQGQEGDMAFMAMEYVSGITLRDALKDFGALDAK
RALDLFEPILSGLAAAHRAGILHRDLKPENVLLSDDGRIKLGDFGLARDIENNTSTGSLV
GTVAYLSPELVTRGVADARSDVYAAGIMLFEMLAGKQPFEGEQAVQIAYQHANDNVPAPS
KFNSNVPPLLDELVLWATARDAAHRPADAVELLEVVKRAKAEIKAGRNDTNLGIPLVQNP
NIQESPNATTVIPATQDQTQVLNPDLYAASSFDENQTMALSGIGDHSATTVLDNLNFEND
SFSPLEEFGRKRR
>tcag_1096668190657 /cdnaId=1096668190656 /pepId=1096668190657 /offset=0 /ttable=11 /length=315 /full_length=315 /orientation=0
IDNRYLLKRQIASGGMATIYAGIDTRLDRSVAVKIMHAHLANDEAFVSRFIKEAKATAAL
SHPNIVSIQDQGWNEGGPPAVFLVMELVEGSTLRDLLHQSGSFSTDQAMRFITPILSALA
AAHQLGIIHRDIKPENILISNDGRIKVADFGLARNTSLAQTMTAESSVVLGSVSYLSPEQ
VQRGIADPRSDVYAIGILLFEMLLGRKPYDGETPIQIAYRHVNDRIPNVKEFKPEIPDEI
ADLIFQATAPNPDQRPKDAEQLLNQIRDIQAKLDPKRRQMSLELDLPPVTPKMSKKPKVS
IGSAFGGLKEKQIN*
>tcag_1096685360333 /cdnaId=1096685360332 /pepId=1096685360333 /offset=0 /ttable=11 /length=356 /full_length=356 /orientation=0
MTAMDDKQVLPSLIGGRYLLESKIAHGGMAVVWLATDTFLSRKVAVKLLRPHLVNDPTLA
ERFRREAIASASISHPNIVAVYDCIEHNGQQAVIMQLVKGKSLRELLDKQKRLGPKLTIH
IGISVAAALDEAHQNNFIHRDVKPGNIMITPEGQVLLTDFGIAKAITSGEEDLTHDNIMM
GTAKYLAPEQVRGKPLDGRSDLYSLGLVLYECLAGRVPFLGESDADTALARLQREPTDLA
RLRPSLSPQLVRVIHKLLARNPEHRYATGHETKIALRAALTGAHDTTTELTPPSGLQHVH
ETVESVDTHYEHVRRPRQQRGSYALRRMFVGLSALSVLAGILLWQVSGDTTTQEAS
>tcag_1096682934793 /cdnaId=1096682934792 /pepId=1096682934793 /offset=0 /ttable=11 /length=240 /full_length=240 /orientation=0
IMKIGQIVKERYEILEILGEGGMAFVYKARDMQLERLVAIKTLKPNYVNQETFVDRFKRE
AKTAANLNHPNIVQIFDWGIEEEPYFVMEYIEGNTLTSIIAKNRTISLSDILFIGAQVSS
GLHAAHQKGLVHRDIKPGNIMITPDGKVKVTDFGIVSLQNEESDITKTGSILGTASYISP
EQAQGKPVSIESDLYSLGTVLYELITGKAPFSGDSPISTATKHLTEKPEKPSLYRRDLPK
>tcag_1096694435225 /cdnaId=1096694435224 /pepId=1096694435225 /offset=0 /ttable=11 /length=402 /full_length=402 /orientation=0
MTAMDDKQVLPSLIGGRYLLESKIAHGGMAVVWLATDTFLSRKVAVKLLRPHLVNDPTLA
ERFRREAIASASISHPNIVAVYDCIEHNGQQAVIMQLVKGKSLRELLDKQKRLGPKLTIH
IGISVAAALDEAHQNKFIHRDVKPGNIMITPEGQVLLTDFGIAKAITSGEEDLTHDNIMM
GTAKYLAPEQVRGKPLDGRSDLYSLGLVLYECLAGRVPFLGESDADTALARLQREPTDLA
RLRPSLSPQLVRVIHKLLARNPEHRYATGDETKIALRAALTGAHDTTTELTPPSGLQHVH
ETVESVDTHYEHVRRPRQQRGSYALRRMFVGLSALSVLAGILLWQVSGDTTIQEASIVET
IPVEPVAIASLSTFDPLGDDGVENDELLPNLLDGDPATVWST
>tcag_1096684253777 /cdnaId=1096684253776 /pepId=1096684253777 /offset=0 /ttable=11 /length=284 /full_length=284 /orientation=0
LGAPHRPGPLCPIQFGAMTPSATDPLIGRTIDQRYLIEDRIARGGMASVYRGLDYRLERP
VAVKIMHPHLAEDEQFTARFMQEARQAARLAHPNIVNVFDQGQDGPLTFIVMEYLPGITL
RELLRDFGVLTWEQTLDVVKAILQGLDAAHQAGIVHRDLKPENILMADDGRIKIADFGLA
RAASHDTQTGQALLGTVAYLSPELVTGSPADIRSDLYALGIMLFEMLTGTQPFKGDQAVT
VAYQHANASMPVPSDVVPDTPAELDELVRWSTQRNPDDRPPHAK
>tcag_1096700810881 /cdnaId=1096700810880 /pepId=1096700810881 /offset=0 /ttable=11 /length=284 /full_length=284 /orientation=0
LGAPHRPGPLCPIQFGAMTPSATDPLIGRTIDQRYLIEDRIARGGMASVYRGLDYRLERP
VAVKIMHPHLAEDEQFTARFMQEARQAARLAHPNIVNVFDQGQDGPLTFIVMEYLPGITL
RELLRDFGVLTWEQTLDVVKAILQGLDAAHQAGIVHRDLKPENILMADDGRIKIADFGLA
RAASHDTQTGQALLGTVAYLSPELVTGSPADIRSDLYALGIMLFEMLTGTQPFKGDQAVT
VAYQHANASMPVPSDVVPDTPAELDELVRWSTQRNPDDRPPHAK
>tcag_1096695218529 /cdnaId=1096695218528 /pepId=1096695218529 /offset=0 /ttable=11 /length=244 /full_length=244 /orientation=0
IMQIGQIIKERYEITQLLGEGGMSYVYKAIDKQLQRTVAIKTLKPNYVEQEKFVERFKRE
AQTAANLNHPNIVQIFDWGIGDEPFFVMEYIEGNTLTSIIANKRTISMNDILFIGAQVSS
GLQAAHSKGLVHRDIKPGNIMITPEGKVKVTDFGIVSLQNEESDITKTGSILGTASYISP
EQAQGKPVSKESDLYSLGTVLYELITGRPPFEGDTPIATATKHITDKPEKLSTYRADIPK
GMKM
>tcag_1096676154711 /cdnaId=1096676154710 /pepId=1096676154711 /offset=0 /ttable=11 /length=286 /full_length=286 /orientation=0
MSPSLVPNTLIGARYRLVRRIGQGGMAEVWLAKDTSLDRDVAVKVMRAHHDNDHVGNERF
RREAKASAALSSPNIVTVYDVVEDAGRQAVVMEYINGQSLRELLDKRHRISPSLTVHIGM
AVATALDAAHAKDLVHRDIKPANILITPAGRVLLTDFGIAKTLSGNESDLTNDNIMMGTA
KYLSPEQVSGKKLDGRADLYSLGLVLYECLAGRVPFVGGTDVETALARVQGDAPDILTIR
PTLHPLLADIIHQMLARDPNQRQPSGEAVRAALYHVREIGLDGTPT
>tcag_1096694284533 /cdnaId=1096694284532 /pepId=1096694284533 /offset=0 /ttable=11 /length=354 /full_length=354 /orientation=0
VADLTGELIDNRYLLQRLIDSGGMASIYSALDTRLDRPVAVKIMHAHLANDEAFVSRFIK
EAKATAALSHPNIVSIQDQGWNQGGPPAVFIVMELVEGTTLRDLLNESSPLSIEQAFQII
NPVLSALSAAHKIGIIHRDIKPENILISRDGRIKVADFGLARSTSMAQTMTAESSVILGS
VSYLSPEQVQRGVADSRSDIYAMGILIFEMLTGSKPYDGETPIQIAYRHVNDRIPELVKI
KSDIPKNLSDLIFSATSPNPDLRPRDAEELLNSMRQIQVELDPKRRQMSLELDIRPLATK
PSKQNKVSFASAFEGLKEKTTQLISANSSITKKAEDSVSTKRRKVSRRVKRNRI
>tcag_1096681305003 /cdnaId=1096681305002 /pepId=1096681305003 /offset=0 /ttable=11 /length=561 /full_length=561 /orientation=0
DMQLERMVAIKTLKPNYVEQTTFVERFKREAQTAANLNHPNIVQIFDWGIEEEPYFVMEY
IEGNTLTSIISNRKTISLSDVLFIGAQVANGLQAAHSQGLVHRDIKPGNIMITPSGKVKV
TDFGIVSIQDEESDITKTGSILGTASYISPEQAQGKAVSVGSDLYSLGTVLYELITGSPP
FEGDTPIATATKHLTEKPEKPSKYRQDLPKGIENAILKLLHKTPRDRFKSAEDLRAVLLQ
QRNQLEMVQTQESLVDLTNPKIKYKFTLPALIVSIGLVLGTFWTLSQIFDGLPVDGGAPT
LIEIPDLTGSDQAEALADLQALGFKVGIENSAHPNVPSGAVIRTQPLANTVTNPDTLVTI
IVSVGPEAFPIPYIIDLETARAIYIIEQNGFTLGQTIEVNDDGIPRGFVISQNPVAGTKM
SPGSSVDLVVSNGPSLIEISDLSRKSLVDAIQILETLGLEYEFIEEYSEDVSVGLVSHTL
PEAGEIVTPDQIISVIVSLGIKIEVPEVEGLNYQEALDILEEAGLVATVSGNTNGRIVKQ
IPRGGELTDPESPIELTFED*
>tcag_1096676915687 /cdnaId=1096676915686 /pepId=1096676915687 /offset=0 /ttable=11 /length=364 /full_length=364 /orientation=0
IRDMSDLTGELIDGRYQLIRQMATGGMASIYEALDTRLDRKVAVKIMHPHLAQDEQFVER
FIREAKAAAALSHPNIVAVQDQGWNQNGTPAIFLVMEMIEGHTLREYLNEQGNLSVKDGI
KFLLPVLSALSAAHKIGIVHRDLKPENILISKEGRIKIADFGLAKGPLLGGTMTAESSVI
LGSVSYLSPEQVQRGIADARSDVYSIAITAFEMFTGKKPFEGAEPIQIAYMHVNNRVPKI
SSLVSGIPEQLDELIYRATSSNPDERPRDATIFHEELSRISQALSPKENQLSLELDIPIE
PMRPKPTRKSLRAKVRELTESIPTPAPRETTEELRKRKKASKRVRRNRKIALLMAVVVGI
VGWY
>tcag_1096678095293 /cdnaId=1096678095292 /pepId=1096678095293 /offset=0 /ttable=11 /length=280 /full_length=280 /orientation=0
LMPNLVGKQIGGRYQIEQVVARGGMATVYLALDVRLERKVALKIIHPHLASDSSFRDKFI
REARIAAKLSHPNLVNVFDQGEDGDLAFMAMEYVSGITLRDALKDFGALDGKRALELFEP
MLSGLAAAHRAGILHRDLKPENVLLADDGRIKLGDFGLARDIDNHTSTGSLVGTVAYLSP
ELVMRGTADARSDVYAAGIMLFEMLAGRQPFEGDQAVQIAYQHANDNVPAPSKFNSEVPP
LLDELVLWATARDAAHRPSDAVELLAVVQRAKAELKAGRR
>tcag_1096679598407 /cdnaId=1096679598406 /pepId=1096679598407 /offset=0 /ttable=11 /length=312 /full_length=312 /orientation=0
VSDLSGELIDNRYELIRIIANGGMGTIYEGLDTRLDRKVAVKIMHSHLAQDEDFIARFIR
EAKAAAALSHPNIVNVMDQGWNQSGIPAVFLVMELVEGQTLRELLSRKGNFTVTETINYL
APVVSALAAAHNLGIVHRDIKPENILISDDGRIKIADFGLARGTGLGQTMTAEASVILGS
VSYLSPEQVQRGIADSRSDIYAVGVMAFEMLTGKRPHISDSPLQIAYMHVNEDIPRVSTK
IDSKAAKLPKELDELIFAATSRNPDDRPRDGQVFANSLRNIQIKSNPAKQQMSLELDLPI
KTETQKPIRTRE
>tcag_1096681847671 /cdnaId=1096681847670 /pepId=1096681847671 /offset=0 /ttable=11 /length=293 /full_length=293 /orientation=0
VSDLTGELIDNRYLLQRRLAAGGMATIYAGIDTRLDRPVAVKIMHAHLANDEAFVSRFIK
EAKATAALSHPNIVSIQDQGWNEGGPPAVFLVMELVEGTTLRDFLNENGALNTEQTIQII
NPVLSALAAAHKIGIIHRDIKPENILISKDGRIKVADFGLARNTATAQTMTAESSFVLGS
VSYLSPEQVQRGVADARSDIYAIGIILFEMLIGSKPYDGETPIQIAYRHVNDRIPKINQI
NGSIPDVIADLVFDATAPNPDQRPKNAEELLNKVRDIQAKLDPKRRQLSLELD
>tcag_1096679947933 /cdnaId=1096679947932 /pepId=1096679947933 /offset=0 /ttable=11 /length=279 /full_length=279 /orientation=0
IYDRVMADLTGEIIDSRYQLTRIIDSGGMATIYAALDLRLDRQVAVKIMHPHLAQDENYV
SRFIREAKAAAAISHPNIVAIQDQGWNQGGTPAVFIVMELIEGATLREYLNERGRLPLAD
FLPIIKPVLSALAAAHRVGIVHRDVKPENVLISKDGRVKIADFGLARGAIIGQTMTAESS
VVLGSVSYLAPEQVQRGIADARSDVYSTAIMIFEALSGEKPFAGDDPIQVALKHVKERVP
RLSQMMTGISPALDDLIYLATSSNPDDRPADAAEFLER*
>tcag_1096681184201 /cdnaId=1096681184200 /pepId=1096681184201 /offset=0 /ttable=11 /length=375 /full_length=375 /orientation=0
IHRYYVSGARNSRRYSCRSARRLTSAHNGQREDCVNTNAPGPWTGRLLGGRYEVREVIGR
GGMADVYLGVDARLGRQVALKILKSTLSSDPTFRNRFRLEAMSASKMSHPSIVRVFDAGD
EDNGPAGETPPGSTTPYIVMEHVEGHLLSTLMRQGKLEERHILKVADGVLTALEVSHKAG
IVHRDIKPANIMISGDGTVKVMDFGIARAVSDATGNLEQTTSILGTALYISPEQAKGEEP
DTRTDLYSLGVVMYELLAGSPPFTSESPVSIAYKHISEEPRPLRELNPAVSEDVALIVEA
AMKKELQERFPTAQAFRAAIEDVAQGRPPKLPTPGARVRIEAAVTGSVPQPTVEPEYRTP
VEGFEIFESRGIKQQ
>tcag_1096677018089 /cdnaId=1096677018088 /pepId=1096677018089 /offset=0 /ttable=11 /length=474 /full_length=474 /orientation=0
ILAMSDLTGELIDNRYQLTRLMATGGMATIYEALDTRLDRKVAVKIMHAHLAQDEQFVER
FIREAKAAAALSHPNIVAVQDQGWNQSGIPAIFLVMELIEGHTLREYLNEQGKLNFADGI
KFLLPVLSALAAAHKIGIVHRDLKPENILISREGRIKIADFGLAKGPTLGGAMTAESSVI
LGSVSYLSPEQVQRGVADSRSDVYSVGITAFEIFTGKKPYEGAEPIQIAYKHVNERVPKI
SSLENKVPRELDELIYSATDPDPDKRPRDAGAFYESLSGISHSLNPNEKQLSLELDIPIE
PMRPKKQPKSLRKKMREISQSLPIPVVTETTAEVAKRKRASKRVRRNRKIAFGLAVLVGI
VGWYVLIGPGSRIVVPSTVGANQSEVKAALTPLGLTFLVVEKRFSEDIGEGRVIQSIPEA
GGRVDQGATVKLILSKGPERFILPQVAGLTIETARALIGKLPVALQPDSEEFNT
>tcag_1096679787681 /cdnaId=1096679787680 /pepId=1096679787681 /offset=0 /ttable=11 /length=490 /full_length=490 /orientation=0
LCEARQSEERVTVTNPTRGPWTGRVLSGRYEVHELIGRGGMADVYLGRDGRLGRNVAIKV
LKSTLSTDESARNRFRNEAMAVSQMAHPTVVRVFDAGDEQDQTDGQPSGSTTPFIVMEHV
EGRLLSDIIHRGVIDEAAALGIVDGVLNALEVSHAAGIIHRDIKPANVMMTKDGGVKVMD
FGIAKAIAVGMPEGTETSSILGTALYISPEQARGQDATERSDLYSVGVMFYEMLAGRPPF
SGESPVTVAFQHINDDVPPLQLQNARLTAGTVRIVHQLLKKEPGERFGSASEVRQALNSL
PEPGSEKPAESPLITQAPGPTAGLIEIQKVDQPDAVTASVPQPTWQSEQEPAVEFSMPAG
GGVQQASVPRLAIGLGAVISLGMLAAIVLWLFTLNPSTVTASQAPMVPDLRGQSEAVAVN
TIDALGLDPVVVRRVSGEFDEGLVVRTEPGPGLRISEGEPVRVIISAGADQIELPDLINQ
TASDAREQLS
>tcag_1096687261327 /cdnaId=1096687261326 /pepId=1096687261327 /offset=0 /ttable=11 /length=472 /full_length=472 /orientation=0
LCEARQSEERVTVTNPTRGPWTGRVLSGRYEVHELIGRGGMADVYLGRDGRLGRNVAIKV
LKSTLSTDESARNRFRNEAMAVSQMAHPTVVRVFDAGDEQDQTDGQPSGSTTPFIVMEHV
EGRLLSDIIHRGVIDEAAALGIVDGVLNALEVSHAAGIIHRDIKPANVMMTKDGGVKVMD
FGIAKAIAVGMPEGTETSSILGTALYISPEQARGQDATERSDLYSVGVMFYEMLAGRPPF
SGESPVTVAFQHINDDVPPLQLQNARLTAGTVRIVHQLLKKEPGERFGSASEVRQALNSL
PEPGSEKPAESPLITQAPGPTAGLIDIQKVDQPDAVTASVPQPTWQSEQEPAVEFSMPAG
GGVQQASVPRLAIGLGAVISLGMLAAIVLWLFTLNPSTVTASQAPMVPDLRGQSEAVAVN
TIDALGLDPVVVRRVSGEFDEGLVVRTEPGPGLRISEGEPVRVIISAGADQI
>tcag_1096701690327 /cdnaId=1096701690326 /pepId=1096701690327 /offset=0 /ttable=11 /length=456 /full_length=456 /orientation=0
LYRARQSEERVTVTNPTRGPWTGRVLSGRYEVHELIGRGGMADVYLGRDGRLGRNVAIKV
LKSTLSTDESARNRFRNEAMAVSQMAHPTVVRVFDAGDEQDQTDGQPSGSTTPFIVMEHV
EGRLLSDIIHRGVIDEAAALGIVDGVLNALEVSHAAGIIHRDIKPANVMMTKDGGVKVMD
FGIAKAIAVGMPEGTETSSILGTALYISPEQARGQDATERSDLYSVGVMFYEMLAGRPPF
SGESPVTVAFQHINDDVPPLQLQNARLTAGTVRIVHQLLKKEPGERFGSASEVRQALNSL
PEPGSEKPAESPLITQAPGPTAGLIEIQKVDQPDAVTASVPQPTWQSEQEPAVEFSMPAG
GGVQQASVPRLAIGLGAVISLGMLAAIVLWLFTLNPSTVTASQAPMVPDLRGQSEAVAVN
TIDALGLDPVVVRRVSGEFDEGLVVRTEPGPGLRIS
>tcag_1096694947621 /cdnaId=1096694947620 /pepId=1096694947621 /offset=0 /ttable=11 /length=346 /full_length=346 /orientation=0
VLDRDGLDYENRIREWQIREAKHFIDERTREFADFIITTTKIHPVSDLSGQLIDNRYELL
RILANGGMGTIYEGLDTRLDRKVAVKIMHPHLAQDEEFITRFIREAKAAASLSHPNIVNV
MDQGWNQSGIPAVFLVMELVEGQTLRELISSKSSFSVNETINYLSPVISALAAAHQIGIV
HRDIKPENILISNDGRIKIADFGLARGTNLGQTMTAEASVILGSVSYLSPEQVQRGISDA
RSDIYSIGVMAFEMLTGKRPHISDSPLQIAYLHVNEDIPRVSSKGIKLPKDLDELIYAAT
SRNPDDRPKDGATFASLLRNIQIKSDPSKKQMSLELDLPIRQETPK
>tcag_1096682105393 /cdnaId=1096682105392 /pepId=1096682105393 /offset=0 /ttable=11 /length=560 /full_length=560 /orientation=0
KQLQRNVAIKTLKPNYVNQEKFVDRFRREAQTAANLNHPNIVQIFDWGIEDEPYFVMEYI
EGNTLTSIITGNKTVGLNDILYIGSQVANGLKEAHKHGLVHRDIKPGNIMITPDGKVKVT
DFGIVSLQNEESDITKTGAVLGTASYISPEQAQGKPVSFESDLYSLGTVLYELIVGNPPF
AGDSPIATATKHLTERPEKLSNYRKDIPKALENAILKLLEKRPSDRFKSAEDLRALLLQQ
RKQIQINQTQENLVDLTNPKIKFRFTLPALIISVALVFGTVWALSNVFDGLPADGGAPTL
VEIPDLTGSEQAQALNDLQSLGFIVGIENAADSSVPAGFVITTQPPADTITNPDTLVTII
VSVGPEAFPIPYVVDLEVARGVYVIKESGFQVGQQLEINDDNIPRGFIISQNPIAGTKMS
PDSTVDLVISAGPSLIEISDLSRKSIVDAIQILDTLGFEYEFIEEYSEDVSVGLVSHTIP
RAGELVTIDQVIQVIVSIGLKVEVPNLIGFTYQEASNILQEIGLLPSASGDTGGRVSEQN
PREGEFIDPEGFVELSFGS*
>tcag_1096678145703 /cdnaId=1096678145702 /pepId=1096678145703 /offset=0 /ttable=11 /length=567 /full_length=567 /orientation=0
VTNPTRGPWTGRVLSGRYEVHELIGRGGMADVYLGRDGRLGRNVAIKVLKSTLSTDESAR
NRFRNEAMAVSQMAHPTVVRVFDAGDEQDQTDGQPAGSTTPFIVMEHVEGRLLSDIIHRG
VIDEAAALGIVDGVLNALEVSHAAGIIHRDIKPANVMMTKDGGVKVMDFGIAKAIAVGMP
EGTETSSILGTALYISPEQARGQDATERSDLYSVGVMFYEMLAGRPPFSGESPVTVAFQH
INDDIPPLQLQNARLTAGTVRIVHQLLKKEPGERFGSASEVRQALNSLPEPGSEKPAESP
LITQAPGPTAGLIEIQKVDQPDAVTASVPQPTWQSEQEPAVEFSMPAGGGVQQASVPRLA
IGLGAVISLGMLAAIVLWLFTLNPSTVTASQAPMVPDLRGQSEAVAVNTIDALGLDPVVV
RRVSGEFDEGLVVRTEPGPGLRISEGEPVRVIISAGADQIELPDLINQTASDAREQLSAL
GLGVTEDQSDYSPNVEEGTVLGMTPQPGTSLNPGDAVTLIVSNGLVRVPDVTGLTIGEAN
PLLSGPDIQLTVRLQPDGGCAGQTVKP
>tcag_1096686680527 /cdnaId=1096686680526 /pepId=1096686680527 /offset=0 /ttable=11 /length=481 /full_length=481 /orientation=0
LCEARQSEERVTVTNPTRGPWTGRVLSGRYEVHELIGRGGMADVYLGRDGRLGRNVAIKV
LKSTLSTDESARNRFRNEAMAVSQMAHPTVVRVFDAGDEQDQTDGQPAGSTTPFIVMEHV
EGRLLSDIIHRGVIDEAAALGIVDGVLNALEVSHAAGIIHRDIKPANVMMTKDGGVKVMD
FGIAKAIAVGMPEGTETSSILGTALYISPEQARGQDATERSDLYSVGVMFYEMLAGRPPF
SGESPVTVAFQHINDDIPPLQLQNARLTAGTVRIVHQLLKKEPGERFGSASEVRQALNSL
PEPGSEKPAESPLITQAPGPTAGLIEIQKVDQPDAVTASVPQPTWQSEQEPAVEFSMPAG
GGVQQASVPRLAIGLGAVISLGMLAAIVLWLFTLNPSTVTASQAPMVPDLRGQSEAVAVN
TIDALGLDPVVVRRVSGEFDEGLVVRTEPGPGLRISEGEPVRVIISAGADQIELPDLINQ
T
>tcag_1096686641549 /cdnaId=1096686641548 /pepId=1096686641549 /offset=0 /ttable=11 /length=407 /full_length=407 /orientation=0
LCEARQSEERVTVTNPTRGPWTGRVLSGRYEVHELIGRGGMADVYLGRDGRLGRNVAIKV
LKSTLSTDESARNRFRNEAMAVSQMAHPTVVRVFDAGDEQDQTDGQPAGSTTPFIVMEHV
EGRLLSDIIHRGVIDEAAALGIVDGVLNALEVSHAAGIIHRDIKPANVMMTKDGGVKVMD
FGIAKAIAVGMPEGTETSSILGTALYISPEQARGQDATERSDLYSVGVMFYEMLAGRPPF
SGESPVTVAFQHINDDVPPLQLQNARLTAGTVRIVHQLLKKEPGERFGSASEVRQALNSL
PEPGSEKPAESPLITQAPGPTAGLIDIQKVDQPDAVTASVPQPTWQSEQEPAVEFSMPAG
GGVQQASVPRLAIGLGAVISLGMLAAIVLWLFTLNPSTVTASQAPMV
>tcag_1096696158355 /cdnaId=1096696158354 /pepId=1096696158355 /offset=0 /ttable=11 /length=456 /full_length=456 /orientation=0
LCEARQSEERVTVTNPTRGPWTGRVLSGRYEVHELIGRGGMADVYLGRDGRLGRNVAIKV
LKSTLSTDESARNRFRNEAMAVSQMAHPTVVRVFDAGDEQDQTDGQPAGSTTPFIVMEHV
EGRLLSDIIHRGVIDEAAALGIVDGVLNALEVSHAAGIIHRDIKPANVMMTKDGGVKVMD
FGIAKAIAVGMPEGTETSSILGTALYISPEQARGQDATERSDLYSVGVMFYEMLAGRPPF
SGESPVTVAFQHINDDVPPLQLQNARLTAGTVRIVHQLLKKEPGERFGSASEVRQALNSL
PEPGSEKPAESPLITQAPGPTAGLIEIQKVDQPDAVTASVPQPTWQSEQEPAVEFSMPAG
GGVQQASVPRLAIGLGAVISLGMLAAIVLWLFTLNPSTVTASQAPMVPDLRGQSEAVAVN
TIDALGLDPVVVRRVSGEFDEGLVVRTEPGPGLRIS
>tcag_1096701480209 /cdnaId=1096701480208 /pepId=1096701480209 /offset=0 /ttable=11 /length=462 /full_length=462 /orientation=0
LYRARQSEERVTVTNPTRGPWTGRVLSGRYEVHELIGRGGMADVYLGRDGRLGRNVAIKV
LKSTLSTDESARNRFRNEAMAVSQMAHPTVVRVFDAGDEQDQTDGQPAGSTTPFIVMEHV
EGRLLSDIIHRGVIDEAAALGIVDGVLNALEVSHAAGIIHRDIKPANVMMTKDGGVKVMD
FGIAKAIAVGMPEGTETSSILGTALYISPEQARGQDATERSDLYSVGVMFYEMLAGRPPF
SGESPVTVAFQHINDDVPPLQLQNARLTAGTVRIVHQLLKKEPGERFGSASEVRQALNSL
PEPGSEKPAESPLITQAPGPTAGLIEIQKVDQPDAVTASVPQPTWQSEQEPAVEFSMPAG
GGVQQASVPRLAIGLGAVISLGMLAAIVLWLFTLNPSTVTASQAPMVPDLRGQSEAVAVN
TIDALGLDPVVVRRVSGEFDEGLVVRTEPGPGLRISEGEPVR
>tcag_1096682188381 /cdnaId=1096682188380 /pepId=1096682188381 /offset=0 /ttable=11 /length=336 /full_length=336 /orientation=0
LAPIMSVAELEPGFIGDRYRLIRLIARGGMAEVWLGHDSFLDRQVAIKVLKRHIARDETS
IERFRREALACAGLNHPNIVAVYDSFAHEGTQVVVMQYVQGRSLRDLLDKRKRLTPSLTI
MMGASIAAALDATHRHELIHRDVKPGNILVRPDGHFLLADFGIAKAMHATEGGDLTNDNI
MMGTAKYLSPEIVRGKQLDGRADLYSLGLVLYECLSGKVPFVCESDADTALARLQREPTD
LQHLRPTLSPGLVRVVHKLLARNPDHRYQTGDEARIALLAALEDVRDDADNDMRNNDATP
ESLPKPAVRGATPTTTATPSRGAYVAVDPVARRRFG
>tcag_1096679758971 /cdnaId=1096679758970 /pepId=1096679758971 /offset=0 /ttable=11 /length=535 /full_length=535 /orientation=0
LAPIMSVAELEPGFIGDRYRLIRLIARGGMAEVWLGHDSFLDRQVAIKVLKRHIARDETS
IERFRREALACAGLNHPNIVAVYDSFAHEGTQVVVMQYVQGRSLRDLLDKRKRLTPSLTI
MMGASIAAALDATHRHDLIHRDVKPGNILVRPDGHFLLADFGIAKSMHASEGADLTNDNI
MMGTAKYLSPEIVRGKQLDGRADLYSLGLVLYECLSGKVPFVCESDADTALARLQREPTD
LQHLRPTLSPRLVRVVHKLLARNPEHRYQTGDEARIALLAALEDVRDDVRNSDATPESLT
KPAVRGATPTTTATTTPSRGARRSRPGRAATLGGFFRTTTARLLLATIVLTGLVIVAVLR
TNDPENIVVPEETLPAPATPVASGPATIAAVNSYDPNGDDGVENEEIIGALIDKNPQSAW
ATSCYADKFFGSKENVGVLVTLTGAGTGLLRVNFANGPFGAEVYGVAGAPPPDFAGWGAP
LSKEYRTRGEIVKFAVSSPVTHLLVVLTEIGRSDACSTNNPFQGRINEVAFVPA*
>tcag_1096677557333 /cdnaId=1096677557332 /pepId=1096677557333 /offset=0 /ttable=11 /length=429 /full_length=429 /orientation=0
MSLEQVQPVDDPKRLLGGRYRLDRQIARGGMAEVWLGFDTFLNRQVAVKLLKPQLVSDTV
VTERFRREAIVCAGLNHPNIVAVYDTVEDDGRQAVVMQYIQGKSLRELLDRRKRLGPLLT
IHMGAAMAAALDVSHRAGLVHRDVKPGNILLTPDGKFLLADFGIAKALVASGEDLTHDNI
MMGTAKYLSPEQVRGKPLDGRADLYGLGLVLYECLAGRVPFLGETDADTALARLQREPTD
LAHLRPSLAPQLVRVIHKLLARNPDHRYATGEETRVALMQALSAQNDFTTSMTPPSGATP
PKPLRRAMTSDESSVAPIPGQPILETAVNATPQKSLRIARAQGAGGWFFSIPPSTKILGI
IALAMSVAVLAVATRSNSPQQNETPVAESVVVDQSPVTISRMVSFDPNGDDAQENEAQIW
ALRDSNSKT
>tcag_1096696288129 /cdnaId=1096696288128 /pepId=1096696288129 /offset=0 /ttable=11 /length=359 /full_length=359 /orientation=0
VEATDTVIGRTVAIKILKEEYFGDPGFRERFRAEARHAALVNHEGIANVFDYGEEEGNAY
LVMEMVPGEALSTILEREKVLPAERVLSIVRQTAAALHQAHQAGLVHRDVKPGNLLITPD
GVVKITDFGIARVADQVPLTATGQVMGTVQYLAPEQASGKPASPATDIYSLGIVAYEALC
GRRPFRGESQVSIAMAHIKEAPPELPGTIPEPVRKLVMSCIAKKPGQRPIDADALSQAAE
ALEKGQVDKGLSFIPEPGSEVEPPEEQRTDTRPIPVQGVFRSECGPLPSRVVWQPSWSWS
GPLLSSIPDWRQTKSPQPTTLQSSSKNPRKNRSQNLLQSPSRSQNLLRNQSLNPKNRR*
>tcag_1096679697861 /cdnaId=1096679697860 /pepId=1096679697861 /offset=0 /ttable=11 /length=384 /full_length=384 /orientation=0
IDFPHSARGDDESDRSGRTGRRGRGRSGRVDDGRLQHPVLRRRFPAAGRPRSNERNRPAR
VVPTGFPLGSRRLASRRPRCARTHAPDHRATDRAGAREGPASGGRWPARQATRDGAFVPR
SRLIFRGRGNRSPPAHRPTLARMETSARSGLVGSIVANRYEVRALLARGGMATVYEALDL
RLDRVVALKVMHPHLAADPGFVARFEREAKSAARLSHPHVVGVYDQGEANGLVYLAMEYI
PGRTLRDVIDQYGPLTTEQALVLLEPVLEALTAAHAAGLVHRDIKPENVLISHDGRVKVA
DFGLARAVATSETNATAGVLIGTVAYLSPEQVERGEADERSDIYAAGICLFEMITGSVPH
GGDSPLSVAYQHVNADVPAPSSVI
>tcag_1096688301559 /cdnaId=1096688301558 /pepId=1096688301559 /offset=0 /ttable=11 /length=267 /full_length=267 /orientation=0
LHSPPYVSQRCSMAEGSDATVINDRYEVRRRVGRGGMADVFMAHDLLLNRDIAVKVLFPE
FAVDPKFVERFRREAQSAASLSHPNIVNVYDWGKFEGTYFIAMEFVEGRTLADILKGGRR
LNARQASEIASEVAAALGFAHEAGIAHRDIKPANILIGSNGVVKVADFGIARLMNGPAEA
NLTQAGSVMGTATYFSPEQAQGALPDPRSDLYSLGIVMYEMVAGQVPFTGENAVAIAYKQ
VHDEAIPLAELDEDLPMEFVDIVGRLM
>tcag_1096679777805 /cdnaId=1096679777804 /pepId=1096679777805 /offset=0 /ttable=11 /length=542 /full_length=542 /orientation=0
LAPIMSVAELEPGFIGDRYRLIRLIARGGMAEVWLGHDSFLDRQVAIKVLKRHIARDETS
IERFRREALACAGLNHPNIVAVYDSFAHEGTQVVVMQYVQGRSLRDLLDKRKRLTPSLTI
MMGASIAAALDATHRHELIHRDVKPGNILVRPDGHFLLADFGIAKAMHATDGGDLTNDNI
MMGTAKYLSPEIVRGKQLDGRADLYSLGLVLYECLSGKVPFVCESDADTALARLQREPTD
LQHLRPTLSPGLVRVVHKLLARNPDHRYQTGDDTRIALLAALDDVRDDDDHANVRETDAT
PESLPKATARTATPSKTASTTTTPSRGARRNRPGRAATLGGFFRTTTARLLLATIVLTGL
VIVAVLRTNDPENIVVPEETLPAPVAPVASGPATIAAVNSYDPNGDDGVENEEIIGALVD
KNPQSAWATSCYADKFFGAKENVGVLVTLTGAGTGLLRVNFANGPFGAEVYGVAGAPPAD
FAGWGAPLSKEYRTRGEIVKFAVSSPVTHLLVVLTEIGKSDACSTNNPFQGRINEVAFVP
A*
>tcag_1096694492865 /cdnaId=1096694492864 /pepId=1096694492865 /offset=0 /ttable=11 /length=258 /full_length=258 /orientation=0
VTTAPEDPMIGRLIDGRYQVKSRIARGGMATVYLATDLRLERRVAVKIMHGHLADDSAFK
ARFVQEARSAARLAHPNVVNVFDQGQDSDMAYLVMEYLPGITLRDLLKDYGKLTPEQTVD
IMDAVLQGLAAAHESGIVHRDLKPENVLLADDGRIKLGDFGLARATTANTASGQALLGTI
AYLSPELLTRGVADARSDIYAIGIMMYEMLTGEQPFKGEQPMAVAYQHANDKVPAPSASN
PSIPVELDEIVEWATTRS
>tcag_1096700245435 /cdnaId=1096700245434 /pepId=1096700245435 /offset=0 /ttable=11 /length=309 /full_length=309 /orientation=0
SDVFVAKDLKLKREVAIKVLRSDLNKEQTFVTRFRKEALAAAGLSHPGIVAVFDSGENPA
PYIVMELLQGKTLRELIETPVDAKTAIQITEGILQALAYSHANGIVHRDIKPGNIMITEH
GDVKVMDFGIARALDDVSATMTATWNVVGTAQYLSPEQASGEIADSRSDLYSVGCVLYEM
LTGRPPFIGDTPVSIAFQHVSAELIAPSKVNPKVDPQFDHFLSVVMAKDPANRYQDANSM
LADLHRIKTGQTITTEIVRTKKKKNRLWQVVAGILAIGLIAVGGFALNSETSISGIEVPN
VVGLTEADA
>tcag_1096667972191 /cdnaId=1096667972190 /pepId=1096667972191 /offset=0 /ttable=11 /length=234 /full_length=234 /orientation=0
ISNNNKCDLIMKIGQIIKERYEIVEILGEGGMAFVYKARDKQLQRDVAIKTLKPNYVNQE
KFVDRFRREAQTAANLNHPNIVQIFDWGIEDEPYFVMEYIEGNTLTSIISGNRTVGLNDI
LYIGSQVANGLKEAHKRGLVHRDIKPGNIMITPDGKVKVTDFGIVSLQNEESDITKTGAV
LGTASYISPEQAQGKPVSFESDLYSLGTVLYELIAGKPPFTGDSPIATATKHLT
>tcag_1096671184491 /cdnaId=1096671184490 /pepId=1096671184491 /offset=0 /ttable=11 /length=227 /full_length=227 /orientation=0
IMQIGQIIKERYEITQLLGEGGMSYVYKAIDKQLQRTVAIKTLKPNYVEQEKFVERFKRE
AQTAANLNHPNIVQIFDWGIGDEPFFVMEYIEGNTLTSIIANKRTISMNDILFIGAQVSS
GLQAAHSKGLVHRDIKPGNIMITPEGKVKVTDFGIVSLQNEESDITKTGSILGTASYISP
EQAQGKPVSKESDLYSLGTVLYELITGRPPFEGDTPIATATKHITDK
>tcag_1096668731209 /cdnaId=1096668731208 /pepId=1096668731209 /offset=0 /ttable=11 /length=276 /full_length=276 /orientation=0
LFAEYAKDPLFVERFRREAMSAASLNHPNIVAVFDWGQVDSTYYIAMEYVQGRTLADILQ
KHERLTVLQACDIAIDIAAALAEAHKAGVAHRDIKPANVIVSATGVVKVADFGIARAIGA
SVEQGLTQTGAVMGTATYFSPEQAQGAQPDPRSDLYSLGVIMYEMLAGVPPFGGENAIAI
AYKQVHDKPVALRAKNPDISPAFNAIVMKCLEKNPQRRYATAGALADDLRRFVDGKEVLA
LREETAAGNDAVATTQMPVVDATGESVDDQPTTVLP
>tcag_1096696487621 /cdnaId=1096696487620 /pepId=1096696487621 /offset=0 /ttable=11 /length=517 /full_length=517 /orientation=0
MPFQIGENVGPYRLIEQLGKGGMATVFKAYHPSLDRYVAIKALHPAFMEHPGFIERFERE
ARVVAKLEHPNIVPIYDFSEHEDRPYLVLKYVEGETLKARLEKSRLTYRETRQIFRVISS
ALAYAHQRGVLHRDVKPSNVLMDKGGQNYLADFGLARIAETSQTTLSGQMMMGTPHYISP
EQAKGLGNLDEGTDIYSLGVMMYELLVGEVPFQADTPFSVIHDHIYSPLPIPREVNPDLN
EEMERAILKALAKNREDRYKDVPEMMAVFTKALDLQIEEHPSTGEMPTVTLEPPRTQETQ
VVEKETADVEESLPAFDHETQLAPRKKRKIPAWIWWFAAPALVIACLSAMVISNALEAPG
PGLISAETLTQESFLEGDPVLEDIRLLRGRIDQEPENPFLRIELGVAYLEANRPGAAKET
FQKALELAEDDPQAQVEMGNLLAAFDRWTYAAYSYLKADQAEDILPPQEMKQKISESVFY
AAYEEDSLDLLTRDPSINLDRHLRMLMQARRSLLAGR
>tcag_1096684520911 /cdnaId=1096684520910 /pepId=1096684520911 /offset=0 /ttable=11 /length=299 /full_length=299 /orientation=0
LRLRKGRVSRPAVAWRPRSLKRSSPPSSPDTPATAVPIDTVHRCACHAAVSSGAMSEQGP
TVFNGRYELLRHIARGGMADVYLARDGLLGREVALKVLFPEFANDPNFVERFRREAQAAA
NLNHPNIVGIYDWGQERGTYYIVMEHVSGRSMSDVLRSTGPLHPDRAAEIASDVAGALST
AHAAGLVHRDIKLGNILVSDSGDVKVADFGIATALVSGGDAALTQHGSVMGTATYFSPEQ
AQGKALDGRSDLYSLGVVLYEMLAGVPPFQAETPVAVAYKHVQERPDGLIDRGVQVAES
>tcag_1096680248307 /cdnaId=1096680248306 /pepId=1096680248307 /offset=0 /ttable=11 /length=287 /full_length=287 /orientation=0
VTVTNPTRGPWTGRVLSGRYEVHELIGRGGMADVYLGRDGRLGRNVAIKVLKSTLSTDES
ARNRFRNEAMAVSQMAHPTVVRVFDAGDEQDQTDGQPAGSTTPFIVMEHVEGRLLSDIIH
RGVIDEAAALGIVDGVLNALEVSHAAGIIHRDIKPANVMMTKDGGVKVMDFGIAKAIAVG
MPEGTETSSILGTALYISPEQARGQDATERSDLYSVGVMFYEMLAGRPPFSGESPVTVAF
QHINDDIPPLQLQNARLTASTVRIVHQLLKNEPGERFGSASEVRQL*
>tcag_1096699631655 /cdnaId=1096699631654 /pepId=1096699631655 /offset=0 /ttable=11 /length=342 /full_length=342 /orientation=0
MNIVIPGYDIEGEIGEGAMASVYLATQRSLERKVALKVMAAALAADPSFCERFLREGKTL
ARLSHPHTVTIHDIGNVGELYYMAMEYLPNGTLKERIAAGLTPEQGVTLIRQIASALGYA
HAQGLVHRDVKPANILFRADGTAVLSDFGIAKSLDDRTQFTQAGFAVGTPSYMSPEQARG
QEIDGRADLYALGVVLYEILVGKLPYSGTDALSTALAHLTEPLPELPVHHGRYQEVLRKL
LAKDPAERFPDAAALLRALDQLPADSPEATLVRPLPIPLSFDLAGMTPVSIEIPTDKPQP
QPVRQPVVTPTQHRAVSEQRRGPVLALAAVAVAVALAIGGAS
>tcag_1096695878897 /cdnaId=1096695878896 /pepId=1096695878897 /offset=0 /ttable=11 /length=231 /full_length=231 /orientation=0
ISNNNKCDLIMKIGQIIKERYKIVEILGEGGMAFVYKARDKQLQRDVAIKTLKPNYVNQE
KFVDRFRREAQTAANLNHPNIVQIFDWGIEDEPYFVMEYIEGNTLTSIISGNRTVGLNDI
LYIGSQVANGLKEAHKRGLVHRDIKPGNIMITPDGKVKVTDFGIVSLQNEESDITKTGAV
LGTASYISPEQAQGKPVSFESDLYSLGTVLYELIAGKPPFTGDSPIATATK
>tcag_1096686826327 /cdnaId=1096686826326 /pepId=1096686826327 /offset=0 /ttable=11 /length=523 /full_length=523 /orientation=0
GRTVAIKILKEEYFGDPGFRERFRAEARHAALVNHEGIANVFDYGEEEGNAYLVMEMVPG
EALSTILEREKVLPAERVLSIVRQTAAALHQAHQAGLVHRDVKPGNLLITPDGVVKITDF
GIARVADQVPLTATGQVMGTVQYLAPEQASGKPASAATDIYSLGIVAYEALCGRRPFRGE
SQVSIAMAHIKEAPPELPGTIPEPVRKLVMSCIAKKPGQRPIDADALSQAAEALEKGQVD
KGLSFIPEPGSEVEPPEEQRTDTRPIPAQGGIPQRVWTIAIAGGVAAILVVVGAIALINS
RLAPDEEPATDDAAVVVEEPAEEPEPEPAPEPEPEPEPAPEPEPEPEEPQVTTVTVPESD
ILGKTEAQVTELLTAAGLRIDAITGNIAPSQDAVGQAYRVNPTGSVAENTLIAVYFYAEI
PSPPAPSKMVVTPAAGPYAPADEITLSWPAYAQCPSGFPVTNYILEIVGGTLIDEADATL
GPNKNSVGITLGDPGTFQASYVVSCSDINTPKSETVSVTITDP
>tcag_1096678065471 /cdnaId=1096678065470 /pepId=1096678065471 /offset=0 /ttable=11 /length=426 /full_length=426 /orientation=0
FAMGAPSRDTLERDCVSNCLPYREGHQRESMQHQPAATSREPDLSGRTLGGYRLFARLGS
GGMADVYVAEQASLQRRVAVKVLRTATLAHAEAIDRFAQEARAAAALVHGNIVQIHEVGC
SDGVHFLAEEFVAGPTLRVWLKERGPLGPAAVLSVLVQVASALDRAAGAGVVHRDIKPEN
LLVTPRGEVKVADFGLARVLHDNLELTQTGMALGTPLYMSPEQSRGGVVDIRSDLYSLGA
TAYHLVAGQPPYRGTTGVAVALAHAKEPLTPLLTLQPEFPAAVAGVIERLLAKEPEERFQ
TPAELLDELDQLAVSQGMSPRAAGLPLAWSPDSEFGRSYSFDRLVTVGGAQRRGGPPTVA
VAEATARLKGALDRDEIDRMVARRVWAVTAALAAFGFGMGLLLGRARGFRSRVVRGPRPS
EGSAS*
>tcag_1096666412037 /cdnaId=1096666412036 /pepId=1096666412037 /offset=0 /ttable=11 /length=273 /full_length=273 /orientation=0
VSSMTSFDDSHGSPSQLEDAQVLAGRYRLDRRIGQGGMAEVWVAIDEQLDRRVAVKWLKS
NLATDEVVAERFRREAIAVARLNHPNIVSVHDVFEHDGRQAVVMQLVEGRSLRQVLDSQK
RLGPELTIHIGASVAAALDAAHAAGFVHRDVKPGNILVTEDGRVLLTDFGIAKGLDGVED
DLTSDNVMMGTAKYLSPEQVRGHKLDGRADLYSLALVLYECLAGRVPFLGQSDADTALAR
LQRDPTDLAHLRPTLPISLVNLIHRTLARNPAX
>tcag_1096692011345 /cdnaId=1096692011344 /pepId=1096692011345 /offset=0 /ttable=11 /length=224 /full_length=224 /orientation=0
GGMGEVWKATDTVIGRTVAIKILKEEYFGDPGFRERFRAEARHAALVNHEGIANVFDYGE
EEGNAYLVMEMVPGEALSTILEREKVLPAERVLSIVRQTAAALHQAHQAGVVHRDVKPGN
LLITPDGVVKITDFGIARVADQVPLTATGQVMGTVQYLAPEQASGKPASPATDIYSLGIV
AYEALCGRRPFRGESQVSIAMAHIKEAPPELPGTIPEPVRKLXX
>tcag_1096678199351 /cdnaId=1096678199350 /pepId=1096678199351 /offset=0 /ttable=11 /length=455 /full_length=455 /orientation=0
GRTVAIKILKEEYFGDPGFRERFRAEARHAALVNHEGIANVFDYGEAEGNAYLVMEMVPG
EALSTILEREKVLPAERVLSIVRQTAAALHQAHQAGLVHRDVKPGNLLITPDGVVKITDF
GIARVADQVPLTATGQVMGTVQYLAPEQASGKPASAATDIYSLGIVAYEALCGRRPFRGE
SQVSIAMAHIKEAPPELPGTIPEPVRKLVMSCIAKKPGQRPIDADALSQAAEALEKGQVD
KGLSFIPEPGSEVEPPEEQRTDTRPIPVQGGIPQRVWTIAIAGGVAAILVVVGAIALINS
RLAPDEEPATDDAAVVVEEPAEEPEPEPAPEPEPEPEPAPEPEPEPEEPQVTTVTVPESD
ILGKTEAQVTELLTATGLRIDAITGNIAPSQDAVGQAYRVNPTGSVAENTLIAVYFYAEI
PSPPAPSKMVVTPAAGPYAPADEITLSWPAYAQCP
>tcag_1096684830969 /cdnaId=1096684830968 /pepId=1096684830969 /offset=0 /ttable=11 /length=393 /full_length=393 /orientation=0
MNRDATKHSVPRARPASGLLPAGHRLGGYELRTLLGSGAMADVYLGLQTSLGRKVAVKVL
RETGRGHRDTSVERFMQEARAAASLVHGNIVQIYEVGCVDDVHFIAEEYVAGPTLKQWLH
ERGTLSPQQAVSVLEQVAAALDRAWKQKIVHRDIKPENLLVTPAGEVKVADFGLARITLS
GEGLDLTHEGTTLGTPLYMSPEQVEGHELDSRSDLYSLGATLYHLIAGRPPFDIGSPLSV
ALAHVRETPRPLQQLRPEFPEVLTGLIDRLLAKDPAARCADPAELLEALQATEEVAGGAG
RSIMASLVWQADGSPSWTPGQAAPIAESSHELRAATSQLEQAMLAAHASGASHRRFWLGV
ALAAAAAFALGGVLGRIRATRLRLKEISDASR*
>tcag_1096680183913 /cdnaId=1096680183912 /pepId=1096680183913 /offset=0 /ttable=11 /length=353 /full_length=353 /orientation=0
KPNYVNQETFVERFKREAKTAANLNHPNIVQIFDWGIEDEPYFVMEYIEGNTLTSIIAKN
RTVSLSDILFIGAQVSNGLHAAHQKGLVHRDIKPGNIMITPDGKVKVTDFGIVSLQNEES
DITKTGSILGTASYISPEQAQGKPVSIESDLYSLGTVLYELIAGKPPFTGDTPISTATKH
LTEKPEKLSSFRRDLPKGVENTIMKMLEKATYDRFKSAEDVRATLLQQRKSLQSEQTREN
LVDLTNPKIKLRFTLPALLISIGVVVGTIWTLTQVFDGLPVDGGTPTLVEIPDLTGSEQA
QALETFKILGLKLELRFGRSLCSCRSVSDTHTTIKYCCQSRLISNNNCIRGT*
>tcag_1096668890017 /cdnaId=1096668890016 /pepId=1096668890017 /offset=0 /ttable=11 /length=236 /full_length=236 /orientation=0
IFPIRWIYDVGGCHMMNTLLGGRYQLGEMIGTGGMADVYIAKDQRLARQVAIKILRSDLA
KDPAFVSRFRKEAKAAAGLNHPAIVAVYDSGEEPAPYIVMELVSGKTLRELIHQGERLPL
SRALEITGGILAGLEYSHQRQIVHRDIKPANVMITHGGDVKVMDFGIARAMDDLGATLTS
TWNVIGTAQYLSPEQAVGEAADLRSDIYSTGCLLFELLTGNPPFTGETPVSIAYQH
>tcag_1096666162031 /cdnaId=1096666162030 /pepId=1096666162031 /offset=0 /ttable=11 /length=236 /full_length=236 /orientation=0
YEAVDLRLDRLVALKVMHPHLAADPGFVARFEREAKSAARLSHPHVVAVYDQGEADGLVY
LAMELIPGRTLRDVIRDYGPLTTEQALVFLEPVVEALAAAHAAGLVHRDIKPENVLISHD
GRVKVADFGLARAVATSETNATAGVLIGTVAYLAPEQVESGEADERTDFYAAGICLFEMV
TGQVPHGGDSPLSVAYQHVNSDVPAPSSVSSGVPPEADAIVRTATRRDPGQRYRXX
>tcag_1096695678535 /cdnaId=1096695678534 /pepId=1096695678535 /offset=0 /ttable=11 /length=430 /full_length=430 /orientation=0
LVSACPQPADHRRESMQNHSATTSLDHDYSGRVLGGYRLLRRLGSGGMADVYVAEQASLH
RRVAVKVLRPATLAHPEAVDRFTQEARAAAALVHGNIVQIHEVGCIEGVHFLVEEFVAGP
SLRAWLKERGPLAPAAVISVLVQVAAALDRAVAGGVVHRDIKPENLLVTPRGEVKVADFG
LARVLHENLELTQTGLALGTPLYMSPEQTRGEAVDSRSDLYSLGATAYHLAAGQPPFRGT
TGVAVALAHAKEPVPPLATVQPAFAGPVGELIERLLAKDPADRFASPAALLTAIDELPAG
LATVSRTAALPLAWDPDHEFGGSFSVDRLAAARPVGHRGQASAGPPTAAVTAATAQLKVA
LAREEIDRLVSRRVWAVTAALAAFGLGAGFLLGRLRAFQGRRRGSSRLGSRPEGIPGRPG
RGPGSEPAS*
>tcag_1096666579687 /cdnaId=1096666579686 /pepId=1096666579687 /offset=0 /ttable=11 /length=220 /full_length=220 /orientation=0
MKRQLGGRYQLGPMIGTGGMADVYLAEDLRLHREVAIKILRSDLARDPAFVTRFNKEALA
VAALNHPGIVAVYDSGQEKTTSGVMPYIVMEYVEGKTLRELLHDGDRLLFDRAIEIVEGI
LNALSYSHKSGIVHRDIKPGNIMITESGAVKVMDFGIARALADAGATLTSTWNIVGTAQY
LSPEQATGGQADLRSDLYSVGCLFYELISGQPPFSGETPX
>tcag_1096672524515 /cdnaId=1096672524514 /pepId=1096672524515 /offset=0 /ttable=11 /length=214 /full_length=214 /orientation=0
MKIGQIVKERYEILEILGEGGMAFVYKARDMQLERFVAIKTLKPNYVNQETFVDRFKREA
KTAANLNHPNIVQIFDWGIEDEPYFVMEYIEGNTLTSIISKNRTISLSDILFIGAQVSSG
LHAAHQKGLVHRDIKPGNIMITPEGKVKVTDFGIVSLQNEESDITKTGSVLGTASYISPE
QAQGKPVSIESDLYSLGTVLYELITGKAPFSGXX
>tcag_1096681887909 /cdnaId=1096681887908 /pepId=1096681887909 /offset=0 /ttable=11 /length=225 /full_length=225 /orientation=0
IGSLRTRMSDVGATTLNDRYELQQRIGRGGMADVYLARDLLLDRLVAIKVLFPEFATDPA
FVERFRREAQSAANLNHPNIVGVYDWGRSNNTYFMAMEYVPGRTLAEALQQTGRVDADKA
AEVGIEITAALEFAHRNKMVHRDIKPGNILLGSKGTLKVADFGIARALGSAADSGITQVG
AVMGTAAYFSPEQAQGGQPDPRSDLYSLGVVLYEMVTGRVPFTGD
>tcag_1096682495223 /cdnaId=1096682495222 /pepId=1096682495223 /offset=0 /ttable=11 /length=384 /full_length=384 /orientation=0
MEELQQLGRYQIRRVLGRGAMGVVYEGVDPKLNRPVAIKTILKSQLSDPEMAAEYQVRFE
REAQAVARLNHPHIVGVFDFGEENNVAYIVMELIRGEELKAYFDKGTQFAVKDAVRMTGE
LLDALGYAHEQGIVHRDVKPANVMLDAQMRVKLTDFGVARLSDTGSDGTQAGTMVGTPSY
MSPEQAMGNPVGTRSDIFAVGIVLYQLLTMKRPFVGDGHWAVQRQIIQDDPVPPSVQNPA
LDPVFDAIVFRALAKNPEERYPYARAFKEDLQRALAGQAIDEDEATMLAVAAARARPPGE
TGAARGTRGANDSSAVEIEFWKTIKDSSDPDEFELYIAKFPNGTYADLARRKLAKLHGDD
SAASRSGVRGEGVAEGGTRLALDR
>tcag_1096696306473 /cdnaId=1096696306472 /pepId=1096696306473 /offset=0 /ttable=11 /length=484 /full_length=484 /orientation=0
ILSIWLRILRQRYCFCRVSNAAVIRRGRSCGPAKTCTASDETRVNAFACVIPPPSSIKMA
RSAHKVVSLALRCPNETPEISSIRCGEVSVNQNCLECGCPIDSDSQFAASAKCSSCGAKI
TLEDSMALPKRQEQFASRETLESSPRLDKTPPPPGWSHAEAGDYIDGTPGNKLMLRCPHC
KAPALLEPARSWRDLTCSSCGSDFKLLGEDDQTVTCHGTNTRTLGHFELVEQVGTGGFGT
VWKARDAELERTVALKIPRRSLDGKERELFLREARAAAQLSHPGIVSVHEVGSEEETVFI
VSEYVDGYTVADRLTDDHCTPREAALLCRQIAEALDHAHEAGVIHRDLKPGNIMVDAAGA
PRVMDFGLAKREVGEVTMTLHGKVMGTPAYMSPEQARGEAHRADRRTDVYSLGVILFEMV
TGERPFRGNTRMLIHHVLHDDPPSPRRYNNNVPRDLETICLKCLEKDPDRRYATAGDVAD
ELGR
>tcag_1096681858529 /cdnaId=1096681858528 /pepId=1096681858529 /offset=0 /ttable=11 /length=226 /full_length=226 /orientation=0
IRNNNKCDLIMKIGQIIKERYEIVEILGEGGMAFVYKAKDKQLQRNVAIKTLKPNYVNQE
KFVDRFRREAQTAANLNHPNIVQIFDWGIEDEPYFVMEYIEGNTLTSIISGNKTVGLNDI
LYIGSQVANGLKEAHKHGLVHRDIKPGNIMITPDGKVKVTDFGIVSLQNEESDITKTGAV
LGTASYISPEQAQGKPVSFESDLYSLGTVLYELIAGNPPFTGDSPI
>tcag_1096691811617 /cdnaId=1096691811616 /pepId=1096691811617 /offset=0 /ttable=11 /length=299 /full_length=299 /orientation=0
LFIGSMVFNALLNHDETRSHALLYTSAQAGEYYGMYTQLGDLPNYDVAEEVGQGGMAVVF
RARQRALSRTVALKVVHPQAAGNERFAQRFFREGEIIAQLNHPNIVTVFDIGRHRDLCFL
AMEWLPGGTLEEVIERGLSLPEALRIARILAGALDYAHQRNIVHRDIKPANVMFREHGEP
VLTDFGIAKMTDAGDGQMTIAGAVMGTPKYMSPEQALGRTIDGRSDLYAFGVVFFQMLTG
QLPFRGDSAVSLALKHCSEPIPSLPVDLARYQSLIQRLMAKEPEERFASAGEFLRRTGG
>tcag_1096682632629 /cdnaId=1096682632628 /pepId=1096682632629 /offset=0 /ttable=11 /length=672 /full_length=672 /orientation=0
VKLLEPLERGRRGIGLPAEEVDRILRQAAGLVAAPAEQPGGALGAVEIAGIGGGGGHATH
FSRRHATMREATLSFAWQPQADHPGPDTRSQAQRAMKPTRLGPYTIEGRLGRGGMGAVYE
AVDTTTGEAVAIKVLAAHLSDEAGIRRRFLAEIDSLKSLKNPGIVQLLAFGEQDGQPYFA
MELVRGSSLEQVIRSGRRFDWKECVDLAIAVTRALKTAHDHGIIHRDIKPANLLIAEDGT
VKLADFGIAKLFGGTAHTADGSFVGTAEYMPPEQARGSAVDHRADIYALGMVMYAMLAGR
PAFRGKSMAEIIEKHRSVPPPRIGSIVPEVPPNLEELVDRMLAKEPGERPANALQLGRLL
AAIRESESAADDGGARGKASSVAATLPGSDMPTSAGEPGVDPARTSATGTSPTTPPPRET
EDTRGGASREPPQVDLLAATRVLPADGDSDAESPTSPDAPPSEGLSAGEAATEASLPAAR
PATQSGTRRPAQATHPQTGGGGSAVRAGAPRANRFTTMEDLERAEAHQARRVAYRRQIAS
LLAAAAMLAALAAGGWYLLQPADADTLFDRIMAVADRDGDLRDVDRPIREFLERFPDDPR
SAAVHGLAASLEVDALQRKVRRSPRRRGDSIDAIERDYRAAMALEATSAAACEEALRAVM
VLHGLEGDPDPE
>tcag_1096691551341 /cdnaId=1096691551340 /pepId=1096691551341 /offset=0 /ttable=11 /length=240 /full_length=240 /orientation=0
IQSQAMTTPAPDQLIGTTVDQRYLIEDRIARGGMASVYRGLDYRLERPVAVKIMHPHLAE
DAQFTARFIQEARQAARLSHPNIVNVFDQGQDGPLTFIVMEYLPGITLRELLNDFKVLTW
EQTLDVVKAILQGLDTAHQAGIVHRDLKPENILMADDGRIKIADFGLARAASHNTQTGQA
LLGTVAYLSPELVTGTPADVRSDLYALGIMMFEMLTGRQPFTGDQAVTIAYQHANDTVPL
>tcag_1096683913045 /cdnaId=1096683913044 /pepId=1096683913045 /offset=0 /ttable=11 /length=591 /full_length=591 /orientation=0
VVALKVMHPHLAADPGFVARFEREAKSAARLSHPHVVGVYDQGEANGLVYLAMEYIPGRT
LRDVIDQYGPLTTEQALVLLEPVLEALTAAHAAGLVHRDIKPENVLISHDGRVKVADFGL
ARAVATSETNATAGVLIGTVAYLSPEQVERGEADERSDIYAAGICLFEMITGSVPHGGDS
PLSVAYQHVNADVPAPSSVIAGIGSQADAITLTATRRDPARRYRSTQDFLADIRRARAAL
PAPTPFIDTPAMNDTLVVGTRDAFDEPGDDTRGYYDGHDDGYGYDEDDDYEPRRRPVLRA
VIALIVAAAVAVAGFAGWWLAAGPGTYSPTPDVLGQTFDEASAMLTAEGLQLQAQSEGYS
EQVPAGAIVSTDPAPGEGIAPGGTVQALVSLGPERYPVPDVRGSDPAAATTAIVEAGLAS
GGRVEAFDDAIPAGQVARTDPPIGDNLPPDTPVDLIVSKGPEPVELEDITGRKEAVATRR
LEEAGVQVESTREFSESVADGRVISMTPEGGTVVDAGSTVEIVVSKGPPPVEVPDLIDMR
RKAAVTELERVGLKAQIDDGEFTRLNRVFDQSPSPGEMVPRGTTIVLRIV*
>tcag_1096678118541 /cdnaId=1096678118540 /pepId=1096678118541 /offset=0 /ttable=11 /length=385 /full_length=385 /orientation=0
LHRSPDARRTRSMPSRDDEPAGPSEPPPDPPPDDFRAEDLCGQEIAGCQILRKLGQGAMG
AVYLANQLSLRRTVAFKVLDPKFSRDLTYIERFEREAQAAARLTHYNIVQVFDYGREGPH
YYIVNEFVDGGTVQDEIDDEGALPLDRAFDIVIQACRGLEAAQAGNIMHRDIKPENLMLT
RQGVIKIADFGLAKVVDDNATVTQSGMIVGTPFYMSPEQAKGHTLDPRSDIYSLGVTFFQ
IVTGQLPFDADSVIGVLLKQISAERPDPVAINPDLPADLGPIIIKMMGRDATQRHQTFTE
VREALEALRRSLEAAPAPPPAAEAPAPATDRAARYKLLPANRILFLGRRKTSPQAIEKMA
GLIKSDAGVFIPTQEPAPEDSVVEV
>tcag_1096695144659 /cdnaId=1096695144658 /pepId=1096695144659 /offset=0 /ttable=11 /length=285 /full_length=285 /orientation=0
RYRLTAPIASGGMADVWRAQDLTLGREVAIKLLRKNVVDDPVVAERFRREARALAKLTHP
NIVPLYDTVQENGQVALVMRYINGMSLRELLDEKGSHDRPGVLSVHTTVHIGRAIAAALA
KAHAENLVHRDIKPGNILIMPNGDVLLTDFGIAKPLKASEGDDTDLTRTDIMMGTAKYLS
PEQVQGRALDGRADMYALGLVLYECLAGNVPFKGENDQATAVARLSRDPTPLQGLRPDAP
STVLSVVHRMLRRKPENRYQSCTEVVVALQSAMENLHDAITPAE*
>tcag_1096677617403 /cdnaId=1096677617402 /pepId=1096677617403 /offset=0 /ttable=11 /length=289 /full_length=289 /orientation=0
RDPAFINRFNKEALAAAGLNHPGIVSVYDSGQEETPSGLMPYIVMEYVEGHTLREILHSG
DRLPFERAIEIIEGVLNALAYSHKNGLVHRDIKPGNIMITDTGEVKVMDFGIARALSDAG
ATLTSTWNIVGTAQYLSPEQATGGQADARSDLYSVGCLFYELVSGKPPFSGETPVAIAYQ
HVSAPLTPVTSIEPSLDPALNAFFEVALAKNSSDRYPSAAAMLKDLKKLSRGERITTQIP
KQKGAKTPGRNRFAAIALALVGIVGLTSFFIFRPTPSAELKHFQMLLG*
>tcag_1096697040201 /cdnaId=1096697040200 /pepId=1096697040201 /offset=0 /ttable=11 /length=221 /full_length=221 /orientation=0
ISNNNKCDLIMKIGQIIKERYEIVEILGEGGMAFVYKARDKQLQRDVAIKTLKPNYVNQE
KFVDRFRREAQTAANLNHPNIVQIFDWGIEDEPYFVMEYIEGNTLTSIISGNRTVGLNDI
LYIGSQVANGLKEAHKRGLVHRDIKPGNIMITPDGKVKVTDFGIVSLQNEESDITKTGAV
LGTASYISPEQAQGKPVSFESDLYSLGTVLYELIAGKPPFT
>tcag_1096683062763 /cdnaId=1096683062762 /pepId=1096683062763 /offset=0 /ttable=11 /length=796 /full_length=796 /orientation=0
ETGGGRQGSNVAGNCGFELAPGKAGRRPRCRFVRPVLPSIAMDADDLTSVPARPPAAGPA
EPQPEPRPEVEPESAATVLSGGSTAPPPPTSISELGSLLEGRRLGDYRLDQFVGGGGMGA
VFKALDTTLERTVAVKVLAGHQSADEEMLRRFRNEAQSAARLNHENIGLVHAVGSSDGWH
FIVFEYIEGTNLRDLVRQRGPLSVAATVDISLQIAAALDHAARRNVTHRDIKPSNIIITP
DGRAKLVDMGLARLQQVAGEQDLTVSGMTLGTFDYISPEQARDARAADIRSDLYSLGCTI
FFMLVGRAPFAEGTMVQKLLQHQQEPPPAVETLRTDVPRRLAAVIRRLMAKQPEDRFQQP
SQLEAELLAIADEEGIDLTAGRPTLEAEPASGRRVRVRLWPWLAAAGCLAALVAGLAVPS
NEEAVPPAATAAATGKTVLPSAAAPEEGGAVRVTAVPGIDAEWLGLAQAVAAAADEAVIE
LVADREYLIGPLDLEGKSLTVRAAPGQRPLLRIDDSQFPLVDEPQVTWTIGNGRLTLEGI
DIRLDGRTDSTAGRRTIFRVGSGGGLICRNVGLAVSEGAGGLDAAVAAAITDQIITVAPP
LLEQAAEASQETEPAETATGLPPAAVTMIDTVINGEATCCGIDGTTGISLRWLGGGVTVA
GRFLDAAGDASVSENGPLVRLALEEATFACQEGLVRLADSPAQIRVPRLEAVVDRCRFLL
PEPAALIEQVGVAEPEAYQAAVDWRDRLGRYEGSRIFRRIDGAGDAVEIDFAAAPRPLAH
QPFFNSWPSGQPASN*
>tcag_1096683152967 /cdnaId=1096683152966 /pepId=1096683152967 /offset=0 /ttable=11 /length=404 /full_length=404 /orientation=0
TILSSMTAPSDKPASAGSGHAAVRMLGGYRLLEPLGSGAMADVFLAEQVSLGRMVAVKVL
RPDARGGLPERIVERFLQEARAAASLVHGNIVQIHEIGCIGGVHFIAEEYVAGPNLKRWL
SERGVLSPSQVLSVLEQVAAALDRASRRQIVHRDIKPENLLVAPTGEVKVADFGLARVSH
EGRLDLTQEGTTLGTPLYMSPEQVEGRTLDSRSDLYSLGATCYHLLAGRPPFEGETSMAV
ALAHVRQRPQPLAGIRPELPAGLTGIVERLLAKSPDDRHASPAELLAEVQRVTTTLEGDA
ARSASLVWDASADGPIPRPLAAASPTQRLTSSTTREPAEEVREATGRLAAATRERAAARA
ASRRFWLATAAAGSVAFLAGIVLGRAVAGRRQGRLKRPGRAGR*
>tcag_1096685814869 /cdnaId=1096685814868 /pepId=1096685814869 /offset=0 /ttable=11 /length=311 /full_length=311 /orientation=0
LAEDPTFLSRFKKEAQAAGGLNHPGIVAVFDAGEDQGTPFIVMELVNGKTLRKLLQEQTT
FSVENALQIVVGILIALDYSHKKGIIHRDIKPGNIMITDQGQIKVMDFGIARAISDMQAT
LTNTWNIVGTAQYLSPEQATGDSADSRSDIYSVGCVLYELLTGRPPFSGDTPVSIAYQHV
SANLILPSKLVSEVDENLDRVIAVMLSKNPNDRYQQVGALLDDIYRIEKGEPVTTKIKKI
YPRRRLFAIAAVIIIALVSFVLLQNQNSSVQLSVPNVVGLTESEARTLLSDFNINIEHSP
DARIPKDRIAS
>tcag_1096677038309 /cdnaId=1096677038308 /pepId=1096677038309 /offset=0 /ttable=11 /length=210 /full_length=210 /orientation=0
MKRVLGDRYELGAMIGTGGMSDVYIANDLRLHREVAIKVLRSDLARDPAFVNRFNKEALS
VAALNHPGIVAVYDSGKEETPSGVMPYIVMEFVEGKTLREIIHKGERFPLQRAVEITEGI
LNALQYSHKNGIVHRDIKPGNIMITDSGDIKVMDFGIARALADSGATLTSTWNIVGTAQY
LSPEQATGGQADARSDLYSVGCLFYELVSG
>tcag_1096679266849 /cdnaId=1096679266848 /pepId=1096679266849 /offset=0 /ttable=11 /length=442 /full_length=442 /orientation=0
TQLGAYEITGPLGKGGMGEVYRAHDSKLERDVAIKTLPASLADDKDRLARFEREAKLLAS
LNHAHIASVYGLDEHDGTLYIAMELVEGETLEEKLKAGAIPVEDALRLALQIAEALEAAH
EKGVVHRDLKPANVMVTPNGVVKVLDFGLAKAFMGDPAEASPAHSPALSVAMTQQGLVLG
TAGYMSPEQASGQGTDQRADVWAFGVVLYEMLTGLPLFSGESVPHILADVLRADPDWGKL
PKNLHPRIQEALERCLEKKPRRRYAGIADARTDLEVALKDPAGVIVAAASMDPAHAAPAP
LAKRLIPWAAAILLALLAGFGAWTLKPEPLLQVIRATDRLEDGQQFMLPIVEVLDIAPNG
SQFVVNLTEGISLRPMDSLDPLLISGVDGQRAMPTLSPDGRSVAYIRGSGAAQAGNAELE
VVRIPVTGGAPRSLSPIAFKTI
>tcag_1096698967467 /cdnaId=1096698967466 /pepId=1096698967467 /offset=0 /ttable=11 /length=223 /full_length=223 /orientation=0
MTIFGDRYELGALIGAGGMSDVFVAKDLKLKREVAIKVLRSDLNKEQTFVTRFRKEALAA
AGLSHPGIVAVFDSGENPAPYIVMELLQGKTLRELIETPVDAKTAIQITEGILQALAYSH
ANGIVHRDIKPGNIMITEHGDVKVMDFGIARALDDVSATMTATWNVVGTAQYLSPEQASG
EIADSRSDLYSVGCVLYEMLTGRPPFIGDTPVQSPSNMSQQS*
>tcag_1096676487907 /cdnaId=1096676487906 /pepId=1096676487907 /offset=0 /ttable=11 /length=213 /full_length=213 /orientation=0
MTIFGDRYELGALIGAGGMSDVFVAKDLKLKREVAIKVLRSDLNKEQTFVTRFRKEALAA
AGLSHPGIVAVFDSGENPAPYIVMELLQGKTLRELIETPVDAKTAIQITEGILQALAYSH
ANGIVHRDIKPGNIMITEHGDVKVMDFGIARALDDVSATMTATWNVVGTAQYLSPEQASG
EIADSRSDLYSVGCVLYEMLTGRPPFIGDTPVS
>tcag_1096674461055 /cdnaId=1096674461054 /pepId=1096674461055 /offset=0 /ttable=11 /length=219 /full_length=219 /orientation=0
MVAIKTLKPNYVEQTTFVERFKREAQTAANLNHPNIVQIFDWGIEEEPYFVMEYIEGNTL
TSIISNRKTISLSDVLFIGAQVANGLQAAHSQGLVHRDIKPGNIMITPSGKVKVTDFGIV
SIQDEESDITKTGSILGTASYISPEQAQGKAVSVGSDLYSLGTVLYELITGSPPFEADTP
IATATKHLTEKPEKPSKYRQDLPRGIENAILKLLHKTPR
>tcag_1096684274591 /cdnaId=1096684274590 /pepId=1096684274591 /offset=0 /ttable=11 /length=206 /full_length=206 /orientation=0
MKIGQIVKERYEILEVLGEGGMAFVYKARDTQLERFVAIKTLKPNYVNQETFVDRFKREA
KTAANLNHPNIVQIFDWGIEEEPYFVMEYIEGNTLTSIIAKNRTISLSDILFIGAQVSSG
LHAAHQKGLVHRDIKPGNIMITPDGKVKVTDFGIVSLQNEESDITKTGSILGTASYISPE
QAQGKPVSIESDLYSLGTVLYELIT*
>tcag_1096675144345 /cdnaId=1096675144344 /pepId=1096675144345 /offset=0 /ttable=11 /length=467 /full_length=467 /orientation=0
SFVARFRKEAFAAAGLNHPGIVAVYDSGEDPAPYIVMELISGHTLRELIHRGERIPLDRA
LEIGEGILAALEYSHERGIVHRDIKPANIMITDMGDVKVMDFGIARAMDDFGATLTSTWN
IVGTAQYLSPEQAMGDTADARSDIYSTGCLLFEVLTGRPPFTGDTPVSIAYQHVSGELPK
PSSIQPTLPADIDVLLSVALAKKPHDRYQSAGLMLDDLHRVRTGQAVTTKIARTKVSRRT
VLSSVVALVTALAVAAGGAFLSRSDSTVGTDGIPNVVGLTQIAAQALLTDYTITIQRAHD
SRIPKDRVASQFPLATTRAAKGSGVIITISDGPGDAIVPTDLVGLSLIDARSSLAAVGLV
IASTQAVPSDRPQGTVLKVSPEPGSTISAGSGVVLQIASGEVEVPSLIGIDAIQAKTLLV
QAGFLVREVEAFDSSQPPGVVIRQAPDGGTTQTIGQPVTITINKAP*
>tcag_1096668740717 /cdnaId=1096668740716 /pepId=1096668740717 /offset=0 /ttable=11 /length=286 /full_length=286 /orientation=0
GPAHPARGSRAGRRSGVTDLGGRYRLEASLGRGGTGEVFRARDLRLDRVVAVKMLHPWVA
TDEAARERFRREATTLAQLRHPNVVQVLDFDDALPAPFLVQEHCGGGTLVRRTQEAPLPW
PEVAAIGLAIARGLSHAHAAGVTHRDLKPGNVLYGDDGQVRVADFGLADVLRREAGDATL
TMDGSRVGSPEYWAPEQAAGQQVTERADLYALGCILYELATGSLPFEGSDRLQVGMRRIH
EDPPPPTAFVPDLPPDAEALIMALLDRRPERRPRAEDVARMLAGEV
>tcag_1096684771931 /cdnaId=1096684771930 /pepId=1096684771931 /offset=0 /ttable=11 /length=378 /full_length=378 /orientation=0
LRVARTWMHAGEAADVSTPEIPGYRIIRELGRGGMATVYLAIQEKFDRQVAVKVMDPEML
HDETFSKRFRRESRIVAKLNHPHIIQVHDVGLAGNHHYLVMELVTGGELNDRLEEGLDVT
TAFRVIKEIARALDFAHSQNFIHRDIKPENILFREDGSSVLSDFGIARGVDSDEQITTMG
SVVGTPYYMSPEQVTGEKLDGRSDLYSLGVVFFKTLTGKVPYDGDSALNIGIRHIKDPLP
KLPPGLKAMQPLIDRFMAKMPAHRFQTGAEAVAALEEFEQSNAMPRSVAKTEIIDSDIVD
EIKRKTGQGQASGPEPGKRPSVTKVMRVKTKRRSPMRFVVIGVGLALIIAGGAWFLLQQT
GADALGTTVGSAATRHA*
>tcag_1096677906591 /cdnaId=1096677906590 /pepId=1096677906591 /offset=0 /ttable=11 /length=336 /full_length=336 /orientation=0
VERFRREAQAAAALTHPNIVAVYDWGKVNSTYFIAMEYIEGKTLATILQERGQLSPTQTC
DIIAEVALALSFAHENGVIHRDIKPGNILIGSNGQVKVADFGIARALGSSVDESLTETGS
VMGTATYLSPEQAQGAQPDPRSDIYSLGVMIYELVAGRAPFVGESAVAIAYQHVHQNPSP
LREFVSDLPRGFESVVAKCMAKNHERRYANAMLVRDDVRRVLDGVDTIALTEARGPAPTA
QLANTSAIPIIQLPPLEDTYVDETHTDNGYRGRSHQEAGGRRAGWNRACIARPCYWSVRV
SAGIRIGCGNHAASDVAQYRPCHPTVVRAWTARPS*
>tcag_1096676791467 /cdnaId=1096676791466 /pepId=1096676791467 /offset=0 /ttable=11 /length=220 /full_length=220 /orientation=0
MKPAVGQLYGDRYRLQLRIAIGGMGEVWQAEDELILRQVAIKILKEEYLSDPTFLERFRS
EAKAAALVEHEGIANVYDYGEDTGAAYLVMELVPGESMSRLLEREKKLSEEQVLDIIAQT
SRALAAAHARGLVHRDIKPGNLLITPKGKVKITDFGIARVGDQVPLTKTGQVMGTVQYLA
PEQATGKTSTAATDLYSLGVVAYEALAGKRPFRGENQMAI
>tcag_1096668620807 /cdnaId=1096668620806 /pepId=1096668620807 /offset=0 /ttable=11 /length=292 /full_length=292 /orientation=0
PAFVERFRREAQAAAGLNHHNIVGVYDWGQHGSTYFMAMEVVKGNTLAQIIRRLGRLRAD
QAATLGMQIADALAFAHRNGVVHRDVKPANILITDDGTVKVADFGIARAIAAGHEQGLTQ
DGAVMGTATYFSPEQARGEAADPRSDLYSLGIVLYEMVAGRPPFVGDTALATAYKQVHDN
PEPLDREVPVRFSAVVAKCMAKDPARRYPNAELLRDDLRAFRTGGTVIAFEQAMGRMGFD
NLEDALTTVVAPVTAEAITGGAATDPAATQLLQRTQVMPAGGGNGNDDLVXX
>tcag_1096669632071 /cdnaId=1096669632070 /pepId=1096669632071 /offset=0 /ttable=11 /length=205 /full_length=205 /orientation=0
MKRVLGDRYKLGQMIGTGGMADVYIADDQRLHREVAVKILRSDLARDPAFINRFNKEALA
AAGLNHPGIVSVYDSGQEETPSGLMPYIVMEYVEGHTLREILHSGDRLPFERAIEIVEGV
LNALAYSHKNGLVHRDIKPGNIMITDTGEVKVMDFGIARALSDAGATLTSTWNIVGTAQY
LSPEQATGGQADARSDLYSVGCLFY
>tcag_1096685034157 /cdnaId=1096685034156 /pepId=1096685034157 /offset=0 /ttable=11 /length=278 /full_length=278 /orientation=0
VERFIREAKAAASLSHPNIVAVLDQGWNQGGVPCVFIVMELIEGSTLRDYLHEQGSLSIE
KTLQIMIPVASALAAAHKLGIVHRDIKPENILISKEGRIKIADFGLARGALLGSTMTAES
SVILGSVSYLSPEQVQRGVADARSDVYSFGIVLFELLTGQKPYQGEDPVQIAIKHVNDRV
PKPSSLNPALSEEIDALVLRATNFDPDRRPKDCAELVIELRALSEKLDPRRRQLSLELDL
PPAPIKEPVRERAREKRKGISLINLPATEPKREETPVK
>tcag_1096677502057 /cdnaId=1096677502056 /pepId=1096677502057 /offset=0 /ttable=11 /length=504 /full_length=504 /orientation=0
RFRREAQSAAALNHPNIVAVYDTGEDTLIDPNGQDVVVPYIVMEYVDGMTLRQLLTSGRR
LLPERALEMTAGVLTALDYAHRHGIVHRDIKPANVMLTRTGDVKVMDFGIARAVNESGQT
MTSASAVMGTAQYLSPEQARGEVVDARSDLYSTGVLLYELLVGQPPFTGESAVSIAYQHV
SEMPTPPSQVDSGVSPEIDTVVLGALAKRADDRYQSATEFRADVERAIAGAPVTAAVPTI
VADSTRQMTPVQAAGGQPSETDPIYDTSRRRRGRAGRSTIFWIISLSAVAVAVLGALGIG
RFVFGGDTADLVTVPNLDGLNLEEATTSLAEFELRLGAQTPEISDRAPGTVIAQQPAPGE
SIEQGQAVNVTISTGREQATAPQLLGLTSLDAVRTALSDASLQLGDVTEEDSNQPAGYVL
AQDPAEGAQLAAGSAVSVVVSSGLVEVPELFGVSVAQARSDIAQAGFEIQVIEQESTDLE
PPGIVLAQAPPPGTSLERGSIVTI
>tcag_1096690281635 /cdnaId=1096690281634 /pepId=1096690281635 /offset=0 /ttable=11 /length=209 /full_length=209 /orientation=0
MKRVLGDRYELGAMIGTGGMSDVYIANDLRLHREVAIKVLRSDLARDPAFVNRFNKEALS
VAALNHPGIVAVYDSGKEETPSGVMPYIVMEFVEGKTLREIIHKGERFPLQRAVEITEGI
LNALQYSHKNGIVHRDIKPGNIMITDSGDIKVMDFGIARALADSGATLTSTWNIVGTAQY
LSPEHATGGHADARSDLYSVGCLFYELVX
>tcag_1096669232037 /cdnaId=1096669232036 /pepId=1096669232037 /offset=0 /ttable=11 /length=303 /full_length=303 /orientation=0
FRREAQTAANLNHPNIVQIFDWGIEVEPYFVMEYIEGNTLTSIISGNRTVGLNDILYIGS
QVANGLKEAHKHGLVHRDIKPGNIMITPDGKVKVTDFGIVSLQNEESDITKTGAVLGTAS
YISPEQAQGKPVSFESDLYSLGTVLYELIAGNPPFTGDSPIATATKHLTDKPEKLSNYRK
DIPKALENAILKLLEKKPSDRFRSAEDLRALLLQQRKQIQINQTQENLVDLTNPKIKFRF
TLPALIISVALVFGTVWALSNVFDGLPVDGGAPTLVEIPDLTGSEQAQALNDLQSLGFIV
GMK
>tcag_1096683252387 /cdnaId=1096683252386 /pepId=1096683252387 /offset=0 /ttable=11 /length=509 /full_length=509 /orientation=0
MTAVFALGLLELLFLIVTLLIAGVIVLGGSLASWAVSGPWILGVCSGLATRRGVPVVAVR
LLAILLTMLTGVVPGVVVYLLLGLFLDNWIGVVPLAAGVDLPQAPVASGSHEPASLDRIG
RYRITGVLGRGGMGTVYLGRDDALQRQAAVKVLHPRLAAGAGPSASVIERFAEEARSIAR
LTSPHVVQIYEFEPKATPPFLAMEYVNGPSLQQVLKEGRRFSPEAAADCGRQVLAGLASA
HAAGIVHRDVKPANILRAADGIYKLTDFGLARSLERAESLTMTGTLLGTVSYLAPEVAAG
DEATATSDLYSLGVTLYQSLAGRTPFGEASPLKLLRQIAVEDPPPLARFRDDVPPAFEAW
LMKLLARDAADRFASATAALAALEAIGLARPAADAVAAGAAVSPAVMPLREADRWIPRAD
VDSILRTAMRMEADGESLVGERSVLEIARELDVDEAFVRKTLDAYQQFTPERRHGRQRGS
GLREGRGRVVVVLIAAVVAILFTLFVGGV
>tcag_1096686532363 /cdnaId=1096686532362 /pepId=1096686532363 /offset=0 /ttable=11 /length=274 /full_length=274 /orientation=0
LCEARQSEERVTVTNPTRGPWTGRVLSGRYEVHELIGRGGMADVYLGRDGRLGRNVAIKV
LKSTLSTDESARNRFRNEAMAVSQMAHPTVVRVFDAGDEQDQTDGQPSGSTTPFIVMEHV
EGRLLSDIIHRGVIDEAAALGIIDGVLNALEVSHAAGIIHRDIKPANVMMTKDGGVKVMD
FGIAKAIAVGMPEGTETSSILGTALYISPEQARGQDATERSDLYSVGVMFYEMLAGRPPF
SGESPVTVAFQHINDDVPPLQLQNARLTAGTVRI
>tcag_1096670944315 /cdnaId=1096670944314 /pepId=1096670944315 /offset=0 /ttable=11 /length=203 /full_length=203 /orientation=0
IMKIGQIVKERYEILEILGEGGMAFVYKARDMQLERFVAIKTLKPNYVNQETFVDRFKRE
AKTAANLNHPNIVQIFDWGIEEEPYFVMEYIEGNTLTSIIAKNRTISLSDILFIGAQVSS
GLHAAHQKGLVHRDIKPGNIMITPDGKVKVTDFGIVSLQNEESDITKTGSILGTASYISP
EQAQGKPVSIESDLYSLGTVLYE
>tcag_1096699699501 /cdnaId=1096699699500 /pepId=1096699699501 /offset=0 /ttable=11 /length=554 /full_length=554 /orientation=0
TVAIKLLKSDLANDASFEAKFRQEAQASARMAHPTIVRVYDAGEEEATDQNGQIIKTPYI
VMELVRGKLLREVSHEGVTPDKAVRYIGGILTALEVSHRAGVVHRDIKPANVMIGENDSV
KVMDFGIARAVTDNSATQAATAGIVGTAQYFSPEQARGESVDARTDLYSTGVILYELLAG
RPPFKGESAVSVAYQHVSEAVVPPSSYNPRITSELDQVVLRAMAKSPDERFQTAEEFREH
LLAAFAGTPITSETKVQEMKPVQVDATEIISTPEIPLPTSLLEGFETAPSKQIVTTNSKI
GAGVLWGLGTGVVVILVGLLFWVMNLGGANPSPTNNTGISVANVEGSLYEDALNTLTAQD
LLVLRVYEKSEEVPEGVVIRQIPEAGTQVLNNTAITLYVSSGATEVTVPNLVGKSEADAV
ALIEGQGLTVGSITVVGSPSVPEGTVIASDPVTNSRLPLGSVINLILSNGTVQVPDVRNL
EVLEARSILTGPTIGFTVSVEILDAALCTGTPGNVVIEQSVLPGDAPQLQNVVLYVECVG
GITEPEPDPAAEPT
>tcag_1096699804199 /cdnaId=1096699804198 /pepId=1096699804199 /offset=0 /ttable=11 /length=785 /full_length=785 /orientation=0
VSDSRSQGMTPIEPPSPPAKGGDPAARRPTDDATQRSPQLPPAFTAENEPASSVGGTIDE
GSEATVLSGTSEAAHVSVAEVGRRLEGQALGVYELEQFVGGGGMGAVFRARDTTLDRIVA
VKVLFQHRSRDDEMLRRFQNEAQSAARLDHENIGRVYAVGCEQGWHFIVFEYIEGINLRD
LVNAAGPFDPRRTIEVVTQIADALSHAAARDVVHRDIKPSNVIVTPTGRARLVDMGLARL
HHMAGDQDLTVSGMTLGTFDYISPEQARDPRLADVRSDLYSLGCTAFFLLTGRPPFAEGT
MVQKLLKHQQDPPPAIESFRGDVPRRLVAVLARLMAKRPEDRYEHPHALVTELAEIAEEE
GIDLALPRGPVVRPARGRRPLLRRHLSWLVPTAALAAIVLGMKWSSERKLDTNAEARQDG
AVPAAAMESPPEADAAVLPARGTRLVVAGGPGKPEVAGVYDTLAAAAAAAADGAVIELSY
DGVRDEMPFEIAGKRLTIRAAENADPEVRFGRRGDAEAGITLADGEIECRDLGLRFESSP
TSVGPGCLFRLLGGSSLQVEDCRIEVVASGSAGAVDGPRCIEAVTPVVDRDEIEKGPASR
NDELPAGVSVRFRRSRVVGASVVVLARGGGNLTLTWSGGGAETPGRFLLVEGSVGDAAWG
TGVEVIAEEAIFDCGEGFALLLDSLTRPLEPRLKMVANACRFRMRDNVPLVEQSGIEDPD
IYQARVEWVDGGSRYEGGHVFRRIDGAAERIEIDYATAPQPLEHAPLGEPRPGDSAADAT
ADGP*
>tcag_1096692051493 /cdnaId=1096692051492 /pepId=1096692051493 /offset=0 /ttable=11 /length=273 /full_length=273 /orientation=0
LYRARQSEERVTVTNPTRGPWTGRVLSGRYEVHELIGRGGMADVYLGRDGRLGRNVAIKV
LKSTLSTDESARNRFRNEAMAVSQMAHPTVVRVFDAGDEQDQTDGQPAGSTTPFIVMEHV
EGRLLSDIIHRGVIDEAAALGIIDGVLNALEVSHAAGIIHRDIKPANVMMTKDGGVKVMD
FGIAKAIAVGMPEGTETSSILGTALYISPEQARGQDATERSDLYSVGVMFYEMLAGRPPF
SGESPVTVAFQHINDDVPPLQLQNARLTAGTVX
>tcag_1096669010895 /cdnaId=1096669010894 /pepId=1096669010895 /offset=0 /ttable=11 /length=261 /full_length=261 /orientation=0
FVNRFNKEALSVAALNHPGIVSVYDSGKEETPSGVMPYIVMEFVEGKTLRDIIHKGERFP
LQRAVEIAEGILEALQYSHKNGIVHRDIKPGNIMITDSGDIKVMDFGIARALADSGATLT
STWNIFGTAQYLSPEQATGGQADARSDLYSVGCLFYELVSGKPPFSGETPVAIAYQHVSA
PLTPVTDIEPSLDPALNDFFSVALAKDSGDRYQSTNAMLKDLKKLAKGEGITTQIPRTRK
LSGSRNRIAAIALSIVVLVGG
>tcag_1096677007407 /cdnaId=1096677007406 /pepId=1096677007407 /offset=0 /ttable=11 /length=368 /full_length=368 /orientation=0
KPSYVSQETFVERFKREAQVASNINNPNIVQIFDWGIEGVPYFVMEYVEGNSLTQIIAKK
KQLSISDVIYIGSRVANGLQAAHSNGLVHRDIKPGNILITSEGRVKVTDFGIVAIQNESS
DITKTGSVLGTATYISPEQARGESVSTQSDLYSLGIVLYELLVGKPPFEGDSPVGIATKH
LTDKPEKLSGVRKDIPRGLENAVLKLLNKNINDRFKSAEDLRAVLIQQNSLLKKQETQES
LVDLANPSIKLRFSIPALLISLGLFFGVFWTLSNVFDGLPADGGVPISVEIPDLAGSDQA
QALNDLQNFGFKVGIENSAHPIIPTGAVIKTQPPAGTSLSPESLVTIIVSVGPEAFPVPY
IVDIELIE
>tcag_1096682069489 /cdnaId=1096682069488 /pepId=1096682069489 /offset=0 /ttable=11 /length=375 /full_length=375 /orientation=0
VPITDKDNPIEEELPPEAEERLAVLLEDLTTGPVDQAHKRLEKLCLQNADLAGQLRELFA
TVSVTDAVAMESTIIMRDEDGGSAADQRDMSPFIGGGFVPGVSSLPAQFGEYELLEEIGR
GGMGIVYRAVQKSLQRVVAVKMLLRRDLASPADLTRFRSEAEAAAQLDHPGIVSIFEVGE
YRGHPFYSMRYIEGTTLAKRLQAGPIPPREGAQILLRVAEAVQAAHSKGVLHRDLKPSNI
LIDLAGKPHVSDFGLAKRLEGNQTMTHTGAILGTPCYMSPEQAAGSRGDVGPASDVWSLG
AILYQVLVDKPPFQASSPMDTLLAVLEVDPPLPRSINRQVNRDLEMIALKTLQKPQDLRY
ASAAHLANDLRAFLA
>tcag_1096683272337 /cdnaId=1096683272336 /pepId=1096683272337 /offset=0 /ttable=11 /length=797 /full_length=797 /orientation=0
YASDDSTQSVAAPGVRPPLRSPAADGGPSAASDGTEATVISQGAASCRSDGEEPKPSQQR
PPHTGVADVGRALEGKRLGVYELEKFVGGGGMGAVFRGRDTTLDRTVAVKVLFQHRTDDA
DLLRRFKNEAQSAARLDHENIGRVYAVGSEEGWHFIVFEFIEGVNLRDLVQDTGPFDVAR
TITITSQLADALAHAETRNVVHRDIKPSNVIITPAGRARLVDMGLARLHQMTGDRDLTVS
GMTLGTFDYISPEQARDPRLADVRSDLYSLGCTAYFMLIGRPPFAEGTMVQKLLQHQQQQ
ATPVDRIRQDVPRQLAQVIGRLMEKDPADRYQHPSELVAALAEVAAERGIKLPLTSSGPV
PRRRRHSLRVADHLPWLVPLVGFVAIVAALKYSAGRVVRDGRPLAATTPLGNEPSSVSQK
ELSGGLHRVVDAPDVAAEGWTEHVSLAEAVAAAADGDRIELAFSAVRDEPPIVIMGKRLT
ISAAEGARPEVRFSGFATESLARERAAIVCDADDVVFEDLTLTLAVSSESLEPAATLFHL
RPGSQLALQRCRLGLEGLTDEVVESTRPRCIEVLASINAVENAEAASGTSEGAVGERGDS
AAVRIDLVDTSVRGEMTFLEVSGAGQVDLSWSGGSLVTSGRCLVVEGAERDVEQGTLLAV
ALRQGLFACREGFACLLDSPARPTEPRLEVTATGCRFLTPEGVPLIEQSGIEDPEVYRGR
IRWNDAGSRYEGSPIFRRIDGAAERVEIDFVSLAQPLQFVPRIDEWPTAGLAEAAAAGPP
VAPSPRSRSGDSSQSP*
>tcag_1096669271137 /cdnaId=1096669271136 /pepId=1096669271137 /offset=0 /ttable=11 /length=265 /full_length=265 /orientation=0
MQAGDRVLGYILERALGEGGMGTVYLARHTVLDQQVAIKALSPVLARDEALRMRFIQEAN
IQAKLRHPGIVQVLTAEMEGEQPSLVMEYVDGKSLSEVLNLRGVLPVDDALKIMTQVLAA
VGHAHKQGVIHRDLKPSNVMVMANGEAKVTDFGIAKVLGASKLTRTGTAMGSAHYMSPEQ
ILNPEMVDARSDIYSLGCVFYEILSGQPPFGDKDTDGTDNDFKIKTAHVNETVPPLDTVN
TDIPEWLALSVMGMLAKEPEQRSAS
>tcag_1096676965125 /cdnaId=1096676965124 /pepId=1096676965125 /offset=0 /ttable=11 /length=262 /full_length=262 /orientation=0
MINSLFGDRYKLGEMIGTGGMADVYVAEDTRLARQVAIKVLRSDLARDPSFVARFRKEAL
AAAGLNHPGIVAVYDSGEEPAPYIVMELVSGHTLRDLIHNGERVPLKRALEIGEGILAAL
EYSHERGIVHRDIKPANIMITDHGDVKVMDFGIARALADLGATLTSTWNIVGTAQYLSPE
QALGEVADLRSDIYSTGCLLYEVLLASHHLLVTLLFQSPTNMSLEFLLHLARSNRSYLKV
LMSFSLWHLLRNLKTVINQQD*
>tcag_1096685281703 /cdnaId=1096685281702 /pepId=1096685281703 /offset=0 /ttable=11 /length=574 /full_length=574 /orientation=0
PTTGVAVGTHCHPTPPARFTNRLPMSEREHESLTPETRIDNSPPPPPRKPPTSVETPEFL
EALRSSGLIPADTLEATVAPWAEATGPIPKALVDALVAQAGLTSWQYGFLRKGKYKGFFL
GKYKLLGLLGAGGMGSVYLAEHTTLGQKVAIKVLPEKSVEKSSFLERFKREAMSAARLNH
PNISRAYDLDEAGKIHFMVMEYVEGTDLYARVKQQGRFGVHEAVDCIRQAALGLDYAHAQ
GFVHRDIKPANLMLDDRGLLKILDLGLALPPEEKDVTSLTQRHRERVLGTADYLAPEQSR
NSHFADRRSDIYSLGCTFFYLLVGRPPFNTGKAAERIRAHRELPPPNPLELRPGLPPEIV
EICLRMMEKHPDARPQTAGEIAEALATWQANNPAATSRRPTSPRLPTKRPPVRRSGTTPE
RRPTSRLSAGLRSGPSASDSDSATSDSSGIGVGGGSPVGPSGVSTSDIAVGASTVASRSS
RVSSASGRTERKPRPSEKRKVRGSLLDREWLGQPLGLWLAMVAVLGLIAALAAQLLMREQ
PRGITTPAAPSMTFGRDPAASLDASGQSGAGSP*
>tcag_1096676194807 /cdnaId=1096676194806 /pepId=1096676194807 /offset=0 /ttable=11 /length=426 /full_length=426 /orientation=0
GAPASCSSGTSRRSSGSISAPTASRTAIRLPTSGSCPRSRVPRPTPPRLRRMTDLGGRYR
LEASLGRGGTGEVFRARDLRLDRVVAVKMLHPSVAEDPEARRRFEREATTLAQLRHPNVV
GVLDFDDTAPAPYIVEEHCGGGTLVRRAQEAPLPWPEVAQIGLAISRGLAHAHEQGVTHR
DLKPGNVLYGDDGQLRVADFGLADVLRRSADDPDITADGSRVGSPEYWAPEQAAGLDVTE
RADLYALGCILYELATGVLPFEGPDRIEIGMRRMHEDPPPPSAHVPDLPPGAEALILDLL
QRAPERRPRAADVARILAGDAPTLTDEDGAQTTRITADEIPETMVAPAAEPPRPGVRLGA
MRFGVIVLAIAVTAIGLGVVAGASVSRSGVVADRPLGAVSAGAALAVVAGAALACFAVAV
LALWCT
>tcag_1096697478787 /cdnaId=1096697478786 /pepId=1096697478787 /offset=0 /ttable=11 /length=414 /full_length=414 /orientation=0
FVTRFNKEALAVAALNHPGIVAVYDSGQEKTSSGVMPYIVMEYVEGKTLREILHKGDRLL
FDRAIEIVEGILNALAYSHKNGIVHRDIKPGNIMITETGEIKVMDFGIARALADAGATLT
STWNIVGTAQYLSPEQATGGHADLRSDLYSVGCLFYELISGQPPFSGETPVAIAYQHVST
PLTPITTLTSGLDPAIDSFFEVALAKRPESRYQSAAAMLKDLKRLARGERITARIPTQRI
SRRPILIGGIAVLLLGLVGFLATRPGGNVELVSLPNVVGLTEDEARAQLSEFTITIQRAP
DARIPRDRVASQLPLATVQVTKGSAVTLTLSDGPGDAIVPIDIIGKPLEEARALLASAGL
RVSKTVAVDSEEQPGIVLKISPEAGSTVEAGSGVTLEIASGNVQVPNLVGKSEI
>tcag_1096670934643 /cdnaId=1096670934642 /pepId=1096670934643 /offset=0 /ttable=11 /length=295 /full_length=295 /orientation=0
FKREAQTAANLNHPNIVQIFDWGIGNEPFFVMEYIEGNTLTSIIANKKTVSMNDILFIGA
QVASGLQAAHSQGLVHRDIKPGNIMITPQGKVKVTDFGIVSIQNEESDITKTGSILGTAS
YISPEQAQGKPVSKESDLYSLGTVLYELITGRPPFEGDTPIATATKHITDKPEKLSTFRG
NIPKGVENAVLKLLHKYPKDRFKNAEDLRAILLQQKNQLQALQTQENLVDLTSPKIKYRF
TLPALVISLSIVVGTIWTLTSIFDGLPVDGGTQIIVEVPDLTGSSQTEALNDLXX
>tcag_1096686645927 /cdnaId=1096686645926 /pepId=1096686645927 /offset=0 /ttable=11 /length=432 /full_length=432 /orientation=0
ELDSSVTEPDSKSNKEDPEKVDSGSEKGALEGRNDLSDGSRTGLGFDTVVGKIVVERGLV
TNDELDEALELADQRRKLDPSLSLAEVLLDSEMLTRRQLDRVRTEFETDRNSQQIPGYKI
LRKLGAGAMATVFLAKQISLDRLVAIKILPKRFSDNESFIERFYREGRAAAKLNDQNIVQ
AYDVGQAGDHHFFVMEYVDGETLYDAITRDRHLDETTALTILRQVASALKHAHERGFVHR
DIKPKNIMLAADGTVKLADLGLARALSDHAVAEAEAGRAYGTPFYISPEQIRGRVKIGPE
ADIYGLGATAYHMVTGRVPFSGKSPSQVMNRHLKDEAVPPDHVNSKLTAGSAQIIEMMLE
KRPSDRYSTAADLMEDIDLVMKGARPLHAGTRINLENMTGSYEAIQGDERGTGVQLSTPI
NQAGNDSRKLLI
>tcag_1096695435425 /cdnaId=1096695435424 /pepId=1096695435425 /offset=0 /ttable=11 /length=406 /full_length=406 /orientation=0
PPGSIDDSRFVPGALLARRYRIVGRLGRGGMGEVYRAEDLTLGVPVALKFLPPELAQDPA
WLQRMRSEVRVAREVAHPNVCRVYDLGEIDGEHFISMEYVDGEDLGVLLRRIGRVPAEKA
VQIAQQLCAGLAAAHARNVLHRDLKPANIMLDGLGHVRITDFGIAALAHDIEDDDLRAGT
PAYMAPEQFEGRETTARSDIYSLGLVLYELFSGLAAIDADSIADIKRFHEGGTPVSMSSL
VEGVDPAVERAILRCLEQDPGRRPASALEVAAALPGGDPLAAAIAAGETPSPEMVAAAGE
EGLLRPGVAATLLALVLVGLAGMTLLADRVWLIARVSHPKRPQALADDAVEIINRLGYGA
PPVDSAYGFDADWGYLAHLKDNDDSRFRWAPLSAERPAAMIFWFAR
>tcag_1096677716359 /cdnaId=1096677716358 /pepId=1096677716359 /offset=0 /ttable=11 /length=389 /full_length=389 /orientation=0
VPITDKNNPIEEELPSEAEERLAVLLEDLTTGPVDQAHKRLEKLCLQNADLAGQLRELFA
TVSVTDAVAMESTIIMRDDDGGSAADQRDMGPFIGGGFVPGVSSLPAQFGEYELLEEIGR
GGMGIVYRAVQKSLQRVVAVKMLLRRDLASPADLTRFRSEAEAAAQLDHPGIVSIFEVGE
YRGHPFYSMRYIEGTTLAKRLQAGPIPPREGAQILLRVAEAVQAAHSKGVLHRDLKPSNI
LIDLAGKPHVSDFGLAKRLEGNQTMTHTGAILGTPCYMSPEQAAGSRGDVGPASDVWSLG
AILYQVLVDKPPFQASSPMDTLLAVLEVDPPLPRSISRQVNRDLEMIALKTLQKPQDLRY
ASAAHLANDLRAFLASEPIAARQGGVLDV
>tcag_1096685900249 /cdnaId=1096685900248 /pepId=1096685900249 /offset=0 /ttable=11 /length=216 /full_length=216 /orientation=0
MNIGQIIKDRYKILELLGEGGMAFVYKAEDMQLKRTVAIKTLKPNYVQQETFVERFKREA
QTVANLNHPNIVQIFDWGIENEPFFVMEYIEGNTLTSIIAKKKTISIGDILFIGAQVSDG
LQAAHSRGLVHRDIKPGNIMITPSGKVKVTDFGIVSIQNEDSGITKTGSILGTANYISPE
QAQGKPVSVESDLYSLGTVMYELIAVNLLLRLIPL*
>tcag_1096686191407 /cdnaId=1096686191406 /pepId=1096686191407 /offset=0 /ttable=11 /length=356 /full_length=356 /orientation=0
LRICMQEIQQLGKYEVIEEISRGSMGIVYLGHDPFVDRPVAIKVSISDALEDDDSGERQR
KMFFNEAHTAGRLTHPNIVGIFDAGAEGETLYIVMEYVPGGRTLKDYTRGESLLPVDKVV
EVMFKCARALDYAHKQGVVHRDIKPSNILITPDLDVKLADFSIAQVMRHDATATVPIGMV
GSPRYMSPEQINEDHVTHQSDLFSLGILMYELLTGRYPFQAEGFSRLIQKILNDPPPPLA
ELRPDVPASLVAIVERLLQKNVADRYASALALAADLNQAFDAELHQSEEEIVEQERFNRV
RETSFFSQFPETELWEIVRGSHWLAHRAGDEIIVEGDIDDSFYIIINGQVDVVKGG
>tcag_1096701293595 /cdnaId=1096701293594 /pepId=1096701293595 /offset=0 /ttable=11 /length=234 /full_length=234 /orientation=0
VNENERLIAGRYRIGQLVGRGGMAEVYEGYDTRLGRTVAIKLLKSDLATDANFEAKFRQE
AQASARMAHPSIVRIYDAGEEESTDANGNQVKTPFIIMELVKGRLLRDLIHEGKVDTARA
VKFVAGILGALEVSHRSGVIHRDIKPANVMVGENDSVKVMDFGIARAVSDNSATQAATAG
IVGTAQYFSPEQARGDAVDARTDLYSTGIILYELLAGRPPFKGESAVSVAYQHV
>tcag_1096671254531 /cdnaId=1096671254530 /pepId=1096671254531 /offset=0 /ttable=11 /length=297 /full_length=297 /orientation=0
REAQTAANLNHPNIVQIFDWGIDDEPYFVMEYIKGNTLTSIISSNKTVGLNDILYIGSQV
ANGLKEAHKRGLVHRDIKPGNIMITPDGKVKVTDFGIVSLQNEESDITKTGAVLGTASYI
SPEQAQGKPVSFESDLYSLGTVLYELIAGKPPFIGDSPIATATKHLTDKPEKLSNFRKDI
PKPLENAILKLLEKRPSDRFKSAEDLRALLLQQRKQIQINQTQENLVDLTNPKIKFRFTL
PALIVSVALVFGTVWALSNVFDGLPVDGGAPTLVEIPDLTGSEQAQALNDLQSLGFX
>tcag_1096683833827 /cdnaId=1096683833826 /pepId=1096683833827 /offset=0 /ttable=11 /length=195 /full_length=195 /orientation=0
LGQIVKERYEILEILGEGGMAFVYKARDTQLERFVAIKTLKPNYVNQETFVDRFKREAKT
AANLNHPNIVQIFDWGIEEEPYFVMEYIEGNTLTSIIAKNRTISLSDILFIGAQVSSGLH
AAHQKGLVHRDIKPGNIMITPDGKVKVTDFGIVSLQNEESDITKTGSILGTASYISPEQA
QGKPVSIESDLYSLG
>tcag_1096684468275 /cdnaId=1096684468274 /pepId=1096684468275 /offset=0 /ttable=11 /length=535 /full_length=535 /orientation=0
FKREAQTVANLNHPNIVQIFDWGIEGEPFFVMEYIEGNTLTSIIAKKKTISIGDILFIGA
QVSDGLQAAHNRGLVHRDIKPGNIMITPSGKVKVTDFGIVSIQNEDSDITKTGSILGTAS
YISPEQAQGKPVSVESDLYSLGTVMYELIAGRPPFEGETPIATATKHLTEKPKKLSVYRK
DLPKGLENAVLKLLHKYPKDRYKNAEDLRAVLLQQRRHLQMQETQENLVNLTNPKIKFRF
TLPALILSIGLVFGTVWSLTQIFTGLPVDGGTPTVIEIPDLTGSSQTQALNDLQLLGFTV
GIENSAHPTVPAGAVIRTQPLANTVTNPDTLVTIIVSVGQEAFPIPYVIDLETDRAVYVI
EESDFVVGQKLEVNDDNIPRGFVISQNPIAGKKMSPGSTVDLVISSGPSLIEISDLSRKS
PEDATQILETLGFEYEILEEYSEDVNEGLVSHTIPGAGEIVTPEEIITVIVSLGLKAEVP
NLIGYTYQEASNILQEIGLLPSASGDTGGRVSGQNPEEGSFLDPEGFVELSFDN*
>tcag_1096673012775 /cdnaId=1096673012774 /pepId=1096673012775 /offset=0 /ttable=11 /length=210 /full_length=210 /orientation=0
ISNNNKCDLIMKIGQIIKERYEIVEILGEGGMAFVYKARDKQLQRDVAIKTLKPNYVNQE
KFVDRFRREAQTAANLNHPNIVQIFDWGIDDEPYFVMEYIEGNTLTSIISGNRTVGLNDI
LYIGSQVANGLKEAHKRGLVHRDIKPGNIMITPDGKVKVTDFGIVSLQNEESDITKTGAV
LGTASYISPEQAQGKPVSFESDLYSLGTVL
>tcag_1096678485539 /cdnaId=1096678485538 /pepId=1096678485539 /offset=0 /ttable=11 /length=326 /full_length=326 /orientation=0
VILDREATRAIARASGTGRLNFVLYRGNVITRVRRPCRTAVRTEPKDPSMSLASGARLGH
YEIGDSIGAGGMGVVYRATDTDLKRDVAIKALPESFSTDADWIARFEREAQSLATLNHQN
IAQIYGLERSDSTTALVMELVEGPTLADRIADGPLPPDEALNIAMQITEALEAAHGHGIV
HRDLKPANIKLRPDGTVKVLDFGIAKNLDIRAASGQPAAMTTPAMTQTGVILGTAAYMSP
EQARGRPIDQRTDIWAFGCVLYEMLTGQPAFAGEDVAITLARILANETNMNSLPGIVSPG
VHQAIELCLQKDARKRLADIRDVRLA
>tcag_1096691393757 /cdnaId=1096691393756 /pepId=1096691393757 /offset=0 /ttable=11 /length=209 /full_length=209 /orientation=0
FVERFKREAQTAANLNHPNIVQIFDWGISDEPFFVMEYIEGNTLTSIIANKKTISMNDIL
FIGAQVASGLQAAHMKGLVHRDIKPGNIMITPEGKVKVTDFGIVSLQNEESDITKTGSIL
GTASYISPEQAQGKPVSKESDLYSLGTVLYELIAGRPPFDGDTPIATATKHITDKPEKLS
TYRADIPKGIENAVLKLLHKYPKDRFKXX
>tcag_1096683212599 /cdnaId=1096683212598 /pepId=1096683212599 /offset=0 /ttable=11 /length=369 /full_length=369 /orientation=0
VSTALRKTRAVDTELSAEAEERLAGLLEELTEQVGERAHDRLEGLCREHPDLAGQLRELF
ATISMTDAVAYESTIIQPAGDLSRRGGRDSPAGPAAGDSFVPGVTPLPARFGDYELLEEL
GRGGMGIVYRAVQLSLGRVVAIKMLLRRDLASHADLARFRSEAEAAARLDHPGIVPIFEV
GEHDGHPFYSMRFIEGTTLAKRLQAGPMPPREGAELLARVAEAVQAAHSRGVLHRDLKPS
NILIDTAGKPHVSDFGLAKRLEDDQTMTHTGAIIGTPCYMSPEQAAGSRGDVGPASDIWS
LGAILYQVLVHRPPFQASSPMDTLLAVLELDPPMPRSIDRQVDRDLEMIALKTLQKPQDL
RYATAGDLA
>tcag_1096697832903 /cdnaId=1096697832902 /pepId=1096697832903 /offset=0 /ttable=11 /length=237 /full_length=237 /orientation=0
LSENERLIAGRYRLGQLVGRGGMAEVFEGYDTRLGRTVAIKLLKSDLANDANFEARFRQE
AQASARMAHPTIVRVYDAGEEEAADSNGQIVKTPFIIMELVRGKLLREVVAEKSLDLDKA
VRYISGILTALEVSHHAGVVHRDIKPANVMVGEGDSVKVMDFGIARAVNDNSATQAATAG
IVGTAQYFSPEQARGDAVDARTDLYSTGVILYELLAGRPPFKGESAVSVAYQHVSET
>tcag_1096675266017 /cdnaId=1096675266016 /pepId=1096675266017 /offset=0 /ttable=11 /length=303 /full_length=303 /orientation=0
MATVYLADDLRHERKVAVKVLKPELAAVVGADRFLAEIKTTANLQHPHILPLFDSGEADS
FLFYVMPYVEGESIRELITKEKQLGVKDALSITRKVSDALDYAHEHGVVHRDIKPGNVLL
SERGEPLVADFGIALAVAQAGGGRITETGLSLGTPHYMSPEQATGDRDVDARSDVYALGC
VLYEMLSGRPPFSASTAQGVLVQILTTDPPSITGLRRTVPLHVEGVLARALEKLPADRFK
SAAEFTRALDDETFVYAPRPMATDPGRPAVQAPAPVQEVTAPKKGRDFRLIAAVGSPPSS
LVS
>tcag_1096683242605 /cdnaId=1096683242604 /pepId=1096683242605 /offset=0 /ttable=11 /length=502 /full_length=502 /orientation=0
VHGIIFFYIQKFADVATAGQTAWWQLRETVATGAARYLPNGTYPDAEAVGLLQSLADRTG
ESLPSLAERFGEFLGPHLVRVAGRHIDPAWRTLDLIEQTESIIHTMIRATNPGAEPPVLE
AVRHSPNELHLVYGSSRQLCTLARGIMKGVARHYGETISIAETSCMLKGDPFCSFVVQDD
SQETQTARSPLSETIMFQTRSGERHPAATGGQAAEPVVGQPAGELPAAIGGFAVRHLIGR
GGMGRVYLGHDSQLDRNVAIKLMEPSRAADAVSRQRFLRESKATAAVDHPHIVTIYQVGE
HDGLPYIVMQHVNGPSLTDYRLATGGTAVAAEVVRIGRELAEGLAAAHEHGLVHRDVKPD
NILLEGPARRVRIIDFGLAREIETDESRLTVDGAVVGTPAYMSPERIGAGDVDTKSDLFG
LGVILYELLSGRLPFEGRSMVSILAAIARGTPPALADLVPTAPPALTDLVMQLLAHDKAD
RPATAAEVARRLAAIEQTPGG*
>tcag_1096680915139 /cdnaId=1096680915138 /pepId=1096680915139 /offset=0 /ttable=11 /length=228 /full_length=228 /orientation=0
VNENERLIAGRYRIGQLVGRGGMAEVYEGYDTRLGRTVAIKLLKSDLANDANFEAKFRQE
AQASARMAHPSIVRIYDAGEEESTDANGNQVKTPFIIMELVKGRLLRDLIHEGKVDTARA
VKFVAGILGALEVSHRSGVIHRDIKPANVMVGENDSVKVMDFGIARAVSDNSATQAATAG
IVGTAQYFSPEQARGDAVDARTDLYSTGIILYELLSGRPPFKGESAVS
>tcag_1096694259693 /cdnaId=1096694259692 /pepId=1096694259693 /offset=0 /ttable=11 /length=408 /full_length=408 /orientation=0
TGPPEGHFATCERRSGGLTSRGDAIDHGGKAPRRRDPDGRKSRLASHFAPTNRCGRGDTP
LSRNEGGEQCGRRRPRHWAESSKCVPAYRSHLGFYGDETAVHLDGSRPQDDDSIFVTDQT
PKPPSDSDSSGTFARAVENNQAIPGYEVVRKLGSGAMAAVFLARQVSLDRLVAIKILPSR
FSANTDYIKRFQQEGKAAAKLNHPNIVAAVDVGAVGRRHYFVMEYVDGTDVHELLKKESK
LSERRALEIIQEIALALQHAHGKGFLHRDIKPRNIMITKAGVAKLADLGLARHVDDTETA
EAEKNKAFGTPFYISPEQIRGKMDIAAPADIYGLGATFYHMVTGKVPFTGANPKEVMKAH
LKEELVPPDHLNSELSSGCAQIIEHMLARRVEDRYHSADDLLIDLELV
>tcag_1096695275945 /cdnaId=1096695275944 /pepId=1096695275945 /offset=0 /ttable=11 /length=408 /full_length=408 /orientation=0
EALSVAALNHPGIVSVYDSGKEDSPSGAMPYIVMEFVEGKTLREIVNKGERFALNRAVEI
VEGILIALQYSHKNGIIHRDIKPGNIMITDNDDVKVMDFGIARALADTGATMTSTWNIIG
TAQYLSPEQATGTQADARSDLYSVGCLLYELLAGRPPFTGDTPVAIAYQHVSAPLIPITE
IQESLDPALNAFFSIALAKDANERYQSANAMLKDLRKLNKGEGITTQIPKQLRKEKARSK
VAALSIALVLLVGGVSYFIFNPNQSVATRVLPNVVGLTEVQARQELSGLTITIQRAPDPR
IPRDRVASQLPLATIRVSEGSAVTLTISDGPGDAIVPTGLLGKPLEEVRAALTAAGLRVS
RTIAVDSEQEPGIVLKITPEPGSTVEAGTGVVLEIASGNISVPSLVGL
>tcag_1096673640821 /cdnaId=1096673640820 /pepId=1096673640821 /offset=0 /ttable=11 /length=282 /full_length=282 /orientation=0
AANLNHPNIVQIFDWGIEEEPYFVMEYIEGNTLTSIISNRKTISLSDVLFIGAQVANGLQ
AAHSQGLVHRDIKPGNIMITPSGKVKVTDFGIVSIQDEESDITKTGSILGTASYISPEQA
QGKAVSVGSDLYSLGTVLYELITGNPPFEADTPIATATKHLTEKPEKPSKYRQDLPKGIE
NAILKLLHKTPRDRFKSAEDLRAVLLQQRNQLEMVQTQESLVDLTNPKIKYKFTLPALVV
SIGLVLGTFWTLSQIFDGLPVDGGAPTLIEIPDLTGSDQAXX
>tcag_1096684447103 /cdnaId=1096684447102 /pepId=1096684447103 /offset=0 /ttable=11 /length=426 /full_length=426 /orientation=0
LGTIVLTNLLVAGGMGAVFKALDTTLNRIVAVKVLAGHQSTDEEMLRRFRNEAQSAARLN
HENIGLVHAVGSSNGWHFIVFEYIEGTNLRDLVRQRGLLTVTAVVDISMQIAAALDHACR
RDVTHRDIKPSNILLTPEGRAKLVDMGLARLQHIAGEQDLTVSGITLGTFDYISPEQARD
ARSADIRSDLYSLGCTMFFMLVGKAPFAEGTMVQKLLQHQQEMPPEISDLRTEVPRRLVS
VVHKLMSKRPQDRFQHPAALEFELLSIAEDEGFDVTASRPAIDVDSTVAESNKVLLWPWV
TAALSLIGFVCWTAVIAPKKKSNQEFPKVVNPQREVLNDTSLVRVVPQPLQANEFGTISD
ALTHLSGGGVIEITGDSEYDVSPMRLDKDVKITIRGGAGKRPVLRITDTPDSLFGSVNSA
FFIDGG
>tcag_1096678578079 /cdnaId=1096678578078 /pepId=1096678578079 /offset=0 /ttable=11 /length=514 /full_length=514 /orientation=0
LGGYRTRCRQQEVSTKNRLDDTKTSDDARSPPRDPASALTFCAMKVCIACGKSDLSNTAT
HCSECGSRHLMQTEDTGKTGQAPHVSERYELVTPLGEGGCGTVYQAQDLFLNRPVAVKLL
RTSGVADPTTARRFLLEAKTTSKLTHPNNIRTFDFGQTDGGDLYLVMELVHGQSLDRCSL
PISESRAIRIAMQITKALNEAHQHGIIHRDLKPANIMISQVDGEDFVRVLDYGISRSVNT
SAGLTATGSFIGTPHYAAPEQVLGTEMSVRTDVYALGALLFELVTGYPPFPSDDPLSVLY
KHAHVQPVAPSHYCEVDPEFEALILQCLAKRPEHRPQTMLALREALDRLERPTSNDTSSD
REPRSAVTVRRAADTSHRRAVVIGATVVTVATLVTAALWRPWREPATEVREAPASPVEPS
AATSVHDRYFLHPLDSVAIPPPDVGHQDGHDHAISACAETVSVAIDAAHASSIETSQQAA
ATVPEGGQAVRQANTDSDIDRARPRYPLLSTRHQ
>tcag_1096678751193 /cdnaId=1096678751192 /pepId=1096678751193 /offset=0 /ttable=11 /length=347 /full_length=347 /orientation=0
SAAALNHPNIVAVYDTGEDTLIDPDGQDVVVPYIVMEYVDGMTLRQLLASGRRLLPERAL
EITAGVLTALDYAHRHGIVHRDIKPANVMLTRTGDVKVMDFGIARAVNESGQTMTSASAV
MGTAQYLSPEQARGEVVDARSDLYSTGVLLYELLVGQPPFTGESAVSIAYQHVSEMPTPP
SQVDNGVSPEIDTVVLGALAKRADDRYQSATEFRADVERAIAGAPVTAAVPTIVADSTRQ
MTPVQAAGGQPPATDPIYDTSRRRRGRAGRSTIFWIISLSAVAVAVLGALGIGRFIFGGT
TADLVTVPNLDGLNLEEATASLAEFELRLGAQTPEISDRTPGTVMPS
>tcag_1096678247805 /cdnaId=1096678247804 /pepId=1096678247805 /offset=0 /ttable=11 /length=221 /full_length=221 /orientation=0
LTENPRLIAGRYRLGELVGRGGMAEVYEGTDTRLGRTVAVKLLKADLANDESFEEKFRQE
AQASARMAHPTIVRVYDAGEEINTDEFGNERKVPFIVMEYVKGTLLRDLIHEGDVTADQA
VKYASSILTALEVSHNAGIIHRDIKPANVMVVGNDQVKVMDFGIARAVTDNSATKAATMG
ILGTAQYFSPEQARGEAVDSRTDLYSTGVILYEMLAGRPPS
>tcag_1096690391283 /cdnaId=1096690391282 /pepId=1096690391283 /offset=0 /ttable=11 /length=204 /full_length=204 /orientation=0
ILGGRQMRIFGERYEIGALIGAGGMSDVFVAKDLRLNREVAVKVLRSDLNREQTFVTRFR
KEALAAAGLSHPGIVAVYDSGENPAPYIVMELVQGKTLRELINGPIDPKTAIQITEGVLT
ALAYSHANGIVHRDIKPGNIMITDHGDVKVMDFGIARALDDVSATMTATWNVVGTAQYLS
PEQASGEVADNRSDLYSVGCVLXX
>tcag_1096668920041 /cdnaId=1096668920040 /pepId=1096668920041 /offset=0 /ttable=11 /length=215 /full_length=215 /orientation=0
FKKEALAAAGLSHPGIVAVFDSGESPAPYIVMELLQGKTLRELIDGPVDAKTTIQITEGI
LQALAYSHANGIVHRDIKPGNIMITDHGDVKVMDFGIARALDDVSATMTATWNVVGTAQY
LSPEQASGEVADNRSDLYSVGCVLYEMLTGRPPFIGDTPVSIAFQHVSGELIPPSKVNPK
VDPQFDHFISVVMAKDPANRYRDANTMLADLHRXX
>tcag_1096687655381 /cdnaId=1096687655380 /pepId=1096687655381 /offset=0 /ttable=11 /length=245 /full_length=245 /orientation=0
ANLNHPNIVQIFDWGIGDEPFFVMEYIEGNTLTSIITNKRTISMNDILFIGAQVSSGLQA
AHSKGLVHRDIKPGNIMITPEGKVKVTDFGIVSLQNEESDITKTGSILGTASYISPEQAQ
GKPVSKESDLYSLGTVLYELITGRPPFEGDTPIATATKHITDKPEKLSTYRADIPKGIEN
AVLKLLHKYPKDRFKNAEDLRAILLQQKTQLQAIQTHENLVDLTSPKIKYRFTLPALIIS
LSIVX
>tcag_1096700925121 /cdnaId=1096700925120 /pepId=1096700925121 /offset=0 /ttable=11 /length=301 /full_length=301 /orientation=0
TFDPQSGESLRPPTTNWHSTPPSTSTTPSAIDNFAIKGLIGRGGMGHVYRGFDNKLDRDI
AIKVMHPSRAEDEVSKKRFLHESKTAASINHPSIVTIYQIGEHNKLPYIAMQYIDGPNLS
EYRTQLGGLIPIPEAIRIGREICEGLAAAHEKDLVHRDIKPDNILLESPNQHVQIIDFGL
AHEAGDKEGRLTIDNAVIGTPAYMSPERIGTDEVNAKSDLFGLGVILYEMISGKLPFDGK
SMVSILASISRGKPTTIHTLVPDIPQDLADLIMQLLSSERDKRPADATEVVRRLRAIEKQ
*
>tcag_1096666722627 /cdnaId=1096666722626 /pepId=1096666722627 /offset=0 /ttable=11 /length=196 /full_length=196 /orientation=0
MMNSLLGGRYQLGQMIGTGGMADVYIAQDQRLSREVAVKILRSDLAKDPAFVSRFRKEAK
AAAGLNHPAIVAVYDSGEEPAPYIVMELVSGHTLRELIHQGERLPLHRALEIAEGILAGL
EYSHERHIIHRDIKPANVMIADNGDVKVMDFGIARAMDDLGATLTSTWNVVGTAQYLSPE
QAVGEPADSRSDIYXX
>tcag_1096672590941 /cdnaId=1096672590940 /pepId=1096672590941 /offset=0 /ttable=11 /length=244 /full_length=244 /orientation=0
LCEARQSEERVTVTNPTRGPWTGRVLSGRYEVHELIGRGGMADVYLGRDGRLGRNVAIKV
LKSTLSTDESARNRFRNEAMAVSQMAHPTVVRVFDAGDEQDQTDGQPSGSTTPFIVMEHV
EGRLLSDIIHRGVIDEAAALGIVDGVLNALEVSHAAGIIHRDIKPANVMMTKDGGVKVMD
FGIAKAIAVGMPEGTETSSILGTALYISPEQARGQDATERSDLYSVGVMFYEMLAGRPPF
SGEX
>tcag_1096673012301 /cdnaId=1096673012300 /pepId=1096673012301 /offset=0 /ttable=11 /length=244 /full_length=244 /orientation=0
LCEARQSEERVTVTNPTRGPWTGRVLSGRYEVHELIGRGGMADVYLGRDGRLGRNVAIKV
LKSTLSTDESARNRFRNEAMAVSQMAHPTVVRVFDAGDEQDQTDGQPSGSTTPFIVMEHV
EGRLLSDIIHRGVIDEAAALGIVDGVLNALEVSHAAGIIHRDIKPANVMMTKDGGVKVMD
FGIAKAIAVGMPEGTETSSILGTALYISPEQARGQDATERSDLYSVGVMFYEMLAGRPPF
SGEX
>tcag_1096669162001 /cdnaId=1096669162000 /pepId=1096669162001 /offset=0 /ttable=11 /length=274 /full_length=274 /orientation=0
NLNHPNIVQIFDWGIEVEPYFVMEYIEGNTLTSIISGNRTVGLNDILYIGSQVANGLKEA
HKHGLVHRDIKPGNIMITPDGKVKVTDFGIVSLQNEESDITKTGAVLGTASYISPEQAQG
KPVSFESDLYSLGTVLYELIAGNPPFTGDSPIATATKHLTDKPEKLSNYRKDIPKALENA
ILKLLEKKPSDRFRSAEDLRALLLQQRKQIQINQTQENLVDLTNPKIKFRFTLPALIISV
ALVFGTVWALSNVFDGLPVDGGAPTLVEIPDLTG
>tcag_1096672177135 /cdnaId=1096672177134 /pepId=1096672177135 /offset=0 /ttable=11 /length=254 /full_length=254 /orientation=0
PSGFIPGVTPLPAQFGDYTLLDEIGRGGMGIVYRAIQESLDRTVAVKMLLRRDLANHSDL
ARFRSEAEAAARLDHPGIVSIFEVGECDGTPFYSMRFIEGTTLAHRLKEGDIHPREGAEL
LAKVADAIEAAHSRGILHRDIKPSNILIDTAGEPHVSDFGLAKRLEADHAVTHTGAILGT
PCYMSPEQAAGSRGESGPSSDVWSLGAILYQMLTGRPPFQASSPMDTLLAVLESDPPVPR
SMNRPVNRDLEMIA
>tcag_1096695318233 /cdnaId=1096695318232 /pepId=1096695318233 /offset=0 /ttable=11 /length=291 /full_length=291 /orientation=0
RQATTNWHSTPSDTSTTPSNIDSFTIKGLIGRGGMGHVYKGFDTNLDREIAIKVMHPSRA
KDEVSKKRFLRESKTAASINHPSIVTIYQIGEHNKLPYIAMHLIDGPNLSEYRTQQGGLI
PIPEAVRIGREISEGLAAAHENGLVHRDIKPDNILLEGPNRHVQIIDFGLAHETGDNEGR
LTIDNAVIGTPAYMSPERIGTDEVNAKSDLFGLGVILYEIISGKLPFDGKSMVSILAAIS
RGKPIAIDTLVPEVPKEFAALIMQLLSSERDKRPTDANEVVKRLRAIEKE*
>tcag_1096687032665 /cdnaId=1096687032664 /pepId=1096687032665 /offset=0 /ttable=11 /length=241 /full_length=241 /orientation=0
LCEARQSEERVTVTNPTRGPWTGRVLSGRYEVHELIGRGGMADVYLGRDGRLGRNVAIKV
LKSTLSTDESARNRFRNEAMAVSQMAHPTVVRVFDAGDEQDQTDGQPSGSTTPFIVMEHV
EGRLLSDIIHRGVIDEAAALGIVDGVLNALEVSHAAGIIHRDIKPANVMMTKDGGVKVMD
FGIAKAIAVGMPEGTETSSILGTALYISPEQARGQDATERSDLYSVGVMFYEMLAGRPPF
S
>tcag_1096690043081 /cdnaId=1096690043080 /pepId=1096690043081 /offset=0 /ttable=11 /length=308 /full_length=308 /orientation=0
ITLSETLTFDPKSGKSPQQSTTNWYPTPADTSTTPSTIDNFTIKGLIGRGGMGHVYKGFD
TKLDRDIAIKVMHPSRAKDKISKMRFLRESKTAASINHPSIVTIYQIGEHNKLPYIAMHL
IDGPNLSEYMAQQGGLIPVPEAVRIGREISEGLAAAHEKGLVHRDVKPDNILLEGPNRHV
QIIDFGLAHETGDNEGRLTIDNAVIGTPAYMSPERIGTDEVNAKSDLFGLGVILYEIISG
KLPFDGKSMVSILAAISRGKPIAIDTLVPEVPQEFAALIMQLLSSERDKRPSDANEIVKR
LRAIEKE*
>tcag_1096698556041 /cdnaId=1096698556040 /pepId=1096698556041 /offset=0 /ttable=11 /length=309 /full_length=309 /orientation=0
VCSGAPHRAAPGFATRTMTDFAPLSTARRWALGSGDKPPASLGRFELKKQLGRGAQATVW
LALDPRLQREVAIKLMRPMQDQDPSVLEQWLREARHVGRLAHPYIVQVFEADVQGAQPYI
VFEYVPGSTLAEHLAQQGRCTPHDAVALMVDVLDGLHAAHQAGIVHRDLKPSNIMIDAHR
HARVMDFGMAAPVQAAPDAQLASGTPAYMAPEAAAGAAPTPAMDVYSAGLVLIEMLTGRP
LIHQKDTWQALYRIANENLALPADLGPGVDDGLRAILQRAMAHEPAQRYATAADFRDALR
AWAARASAP
>tcag_1096681417969 /cdnaId=1096681417968 /pepId=1096681417969 /offset=0 /ttable=11 /length=337 /full_length=337 /orientation=0
SDESFVTRFIKEAKATAALSHPNIVSIQDQGWNQGGAPAVFIVMELIEGNTLRDYLNNNA
PLSAEQTIQIINPVLSALASAHNLGIIHRDIKPENILIATDGRIKVADFGLARNTTLAQT
MTAESSVILGSVSYLSPEQVQRGIADARSDVYAVGVILFEMLTGSKPFDGESPIQIAYKH
VHERIPAVKELIPTIPESLSDLIFEATSPNPDQRPTNAENLLNSIKQIQIQLDPRRQQLS
LELDLPTQITKPKKKRGVNLSSALGGLKEKTSQIISNSQNDLNIQKVQSSDRRRRVSRRV
KRNRLIALVIVAALTFGIFQYLDSGRILVPSLVGMNK
>tcag_1096699061941 /cdnaId=1096699061940 /pepId=1096699061941 /offset=0 /ttable=11 /length=477 /full_length=477 /orientation=0
IVSVYDWGEQQGTYFIVMEYVEGRSLADILKTEGPLHPDRAAEIAVDISAALGFAHRNGL
IHRDIKPGNVLVSPNGQIKVADFGIATAMSPGQNELTQAGTVMGTATYFSPEQAQGHQID
PRSDLYSLGVVLYEMLLGNPPFVGETPVAVAYQHVQQAPPSLRKVGAQVADSLEAITMKL
LAKNPVNRYPTAEDLRSDLRRYCEGAHDLRPANPVGVGGKSSGASSSENERFGKSKKRRR
DDGWLRLTLFAISFAALLGLLGYLVINFVDELGFNEDNQEIQSGLVEVPSVLNLSLEEAR
ETLDELNLDIQMDFQTNSDFPENTVFDQDPVAGTKIEEEDTIKLLVSQGTGPMVLLNVIG
DSVTDAQRDLEAMGLSVIIVSQEDPVVPLGEIISQIPSAGSEISSGGEVSLFVSSGPAVK
KIPSLENRPVADVMNILVQDWQVTTTYENNETIAEGIVIQTNPPGGTEFAPGGTVEI
>tcag_1096681417447 /cdnaId=1096681417446 /pepId=1096681417447 /offset=0 /ttable=11 /length=492 /full_length=492 /orientation=0
HQRLNRMVALKMILSGRLASDTLVKRFYAEAEAAARLDHSGIVPIYEVGQNGDQHFFAMA
FVGGGSLAQRVKSGPLPAQEAAELSQKVAEAVQYAHEHGIVHRDLKPANILLDHNGQPKV
TDFGLAKMTDQASDLSTTGDVMGTPSYMAPEQAAGKVHEVGPLADVYSLGAILYCLLTGR
PPLQAATVLETLRQVKEEEPVSPRLLNPSVPLDLDTVCLKCLRKSPTERYGSAKELANDL
GRYLHGEPILARPVGRWERAWRWCLRNPLAAGLIAVSAVLVIALVVAVEANTQRRAAEGI
ADTQKYFGLVNEVREAAAQPRLGWTWEALQKLKDAARIPTTSRDETALRNLVLRCEASVD
LRQIEPTLKPAGESPLGAVAVDLAGRRFAIGKMRGGLLLEVLVFDAHSLKLERTLSYGIV
GDHLNAFNLEFLKKKLGGTDVDPTKKPQEGVASLAFSPGWPTDRGGDSQRSPVGLGFGKR
RPVDQRLVGSL*
>tcag_1096688984265 /cdnaId=1096688984264 /pepId=1096688984265 /offset=0 /ttable=11 /length=258 /full_length=258 /orientation=0
PNIVAVYDWGKVNNTYYIAMEYVNGRTLADILKQSGTLTPMQVCDVMSEVASALISAHQN
GVIHRDIKPGNILVSTTGQVKVADFGIARALGAGVEQGLTQTGAVMGTATYFSPEQAQGA
STDQRSDIYSLGVVMYEMLSGIPPFTGENAVAIAYKQVHERAMPLDQRLTSAPPEIAAIV
AKCMEKSPDDRYSSAEEVRDELRRFVEGMPVLAVSAKKEAERATQVLQQTDVNATTVISA
QDAATELLPKISPTATKQ
>tcag_1096684543861 /cdnaId=1096684543860 /pepId=1096684543861 /offset=0 /ttable=11 /length=482 /full_length=482 /orientation=0
VKDNASSTDEFLKTLKASGLVSDEKIAFICNHLNTGSEPVADTLIETLLSEDLLTPWQIN
QLQKGKSKGFQLGKYTLRTLLGAGGMGYVYLAKHTTLGGYVAIKVLPKKRVRDGSYLERF
KLEAKAAAKLNHPNIARVIDLDATADNKIHFMVMEYIDGTDLRHKIKHGGALAVTDAVDF
IRQAALGLHEAHEQGFVHRDIKPGNLMLDRFGSIKVLDLGLAKIQVDDDDVGSVTMEFKE
KTLGTADYIAPEQVTNSHTADRRADIYSLGCTLFFLLTGKAPFGEGSVKDRLRSQINARP
PSPAEKRPELPGDLIEFYFRMMQKNPAARPQTAKEVATTLQSWIKKYGSVAALTASPTSS
IDKDTETSSVIIRSGPLQQKKKAQSANDSSSKNISNGSRIVLDDSRSRIEDSLQGGSAIK
GSSIIRRRQGTTPPPQKFIRPPTAPTAQTQTPSAKTSTKPPRELENTEASNMTSQTGNST
TN
>tcag_1096686191405 /cdnaId=1096686191404 /pepId=1096686191405 /offset=0 /ttable=11 /length=419 /full_length=419 /orientation=0
MTDAPPENIGKYQVRRELARGTIGVVYEAYDPVLERPVAVKVALSGASEDPQIDAELRQQ
FFNEAHAAGVLRHENILEVFDAGVDDGRLYIVMELVEGGKTIREFCESGALLPVAEAVQI
IFRCARALDYAHAKGVIHRDIKPSNILLTPDGAVKIADFSTAHLNREDMATTMPMGFVGS
PRFMAPEQIQEDIVTSQADLFALGVVAYQLLCGRHPFGGETFSALVYRIVNAPPHPITDL
RPELPPELVTIINTALSKDPRERFSSGAEFAQALTRVQPELGSVPGVTRRPTSVAEAVRL
PAFSLFPESEVATLLQCGLIIDMHPGQVIMHRNADETAVYIVLQGVVDLRTESTSLRRLG
PGGVFGRLGLFSDTASDVEVTATALGRVLKLGAPLLDSLPPACHARVVQMMAQVKAVR*
>tcag_1096675543497 /cdnaId=1096675543496 /pepId=1096675543497 /offset=0 /ttable=11 /length=216 /full_length=216 /orientation=0
ISYSLPRICPMSDLTGELIDGRYQLIRQMASGGMASIYEAVDTRLDRKVAVKIMHPHLAQ
DEQFVERFIREAKAAASLAHPNIVAVQDQGWNQNGTPAVFLVMELIEGHTLREYLNERGK
LTIDDGIKFLSPVLSALAAAHKIGIVHRDIKPENILISKEGRIKIADFGLAKGPLLGGTM
TAESSVILGSVSYLSPEQVQRGIADARSDVYSIGIT
>tcag_1096692042105 /cdnaId=1096692042104 /pepId=1096692042105 /offset=0 /ttable=11 /length=268 /full_length=268 /orientation=0
NIVAVYDTGEDTLIDPDGQSVVVPYIVMEYVDGMTLRQLLASGRRLLPERALEIAAGVLA
ALDYAHRHGIVHRDIKPANVMLTRTGEVKVMDFGIARAINESGQTMTSASAVMGTAQYLS
PEQARGEVVDARSDLYSTGVLLYELLVGRPPFTGESAVSIAYQHVSEMPTPPSQVDSGVS
PEIDAVVLRALAKRADDRYQSAAEFRGDVERAIAGSPVTAAVPTITPDYTQQLAPVEAAG
SGDGGYSPDPIYDDRRRRRGRAGRSTLF
>tcag_1096696394319 /cdnaId=1096696394318 /pepId=1096696394319 /offset=0 /ttable=11 /length=269 /full_length=269 /orientation=0
MSASPLQMGKIGPEHGGDGWPNRVPSPHLSPGTEMSLSTGTRVGPYEITGAIGAGGMGEV
YRATDTKLGREVAIKTLPSALAADTDRLARFEREAKLLAALNHPNIAVIYGLEEQDGTQC
IAMELIEGETLEEKLKDGPLPVEDALRLALQIAEALEAAHGKGVVHRDLKPANVMITGEG
LVKVLDFGLAKAFSEDPDQATLGHSPALSLAMTQQGIILGTAGYMSPEQASGQATDQRAD
VWAFGVLLFEMLSGLPLFSGESVPHVLAD
>tcag_1096680749169 /cdnaId=1096680749168 /pepId=1096680749169 /offset=0 /ttable=11 /length=474 /full_length=474 /orientation=0
DETVAERFRREAIAAASLSHPNIVTVYDAVSDNGRQAVIMEFVDGRSLRNLLDDSKRLSP
KLTVHIGTSICSALDAAHRNNIIHRDVKPGNVLVTKSGRVMLTDFGIAKALGSGEDLTSE
NIMMGTAKYLSPEQVKGDELDLRADLYSLGLVLYECLAGRVPFVGKNDTETALARLQRDA
TDISTIRDDVNADLAAVIHRMLERRPDRRYASGADAKAALRAALPNSDGSPTPRSVAHPS
NGDRTPTPGKIIRPPNHTPSGNAPRPRPTPSSGTKRPFRGSPVLWGGLVIALVAVSTLMV
RLIGGGDEPTSAAVATTTPPTPTGPPTIVGVSAFDPQGDLTENDGSLNLTTDGDPATMWS
TVCYKSSTFGSKAGVGLVIKLAEATLTKFDVQIAGEGWRAELYASNTVSDDINGWGSAIA
TADSSGGSLLSGATSTPSQYALVFLREVGRDGGCSNNNPYRGNIAEISVSPAP*
>tcag_1096684741757 /cdnaId=1096684741756 /pepId=1096684741757 /offset=0 /ttable=11 /length=504 /full_length=504 /orientation=0
ALTPVLLIVVTVLAAFASRRAGVTLYALGWGLLALFAVFVLLLGDDVRRVAPLLAVLLGA
ALFVPQRAVVMQGRHVAPSRRELKHRPGARLSRPATAARDASATTFGGEAIPGYEIVEKV
GSGGMASVYKARRMLDGTLVALKIPMEPYLEDETFLRRFHREAEVAQRIDHPGVVRTFDH
GSMGGRHFLAMEFVEGTGLDTFLEEGAVDLAFFADVSVPVVDALAAIHAAGFVHRDVKPS
NVMITNGGVREERPRVDPAAVKLMDFGIAGSTTLTRLTVTGARVGTPVYMSPEQARGEAM
QPASDVYSLGLVFYEMLTGETAFQGTYEAVVHQQVYRMPPPPRQRNVHVPKTIDALVMRM
IAKDPGERPDLAELRRVLSDPSTWSMAETGPIPVRLIVALSERQGAIRALDPDGALHASY
GDVGDGALTAVPSAVTVDETGLLYAIVAARGVGGAGGTVVVMDDAGVEQRRFAPLGSDVG
EVEDPVALAVARGGGDVFVADAKA
>tcag_1096690210225 /cdnaId=1096690210224 /pepId=1096690210225 /offset=0 /ttable=11 /length=314 /full_length=314 /orientation=0
IVSVYDSGKEETPSGVMPYIVMEFVEGKTLRDIIHKGERFPLQRAVEITEGILEALQYSH
KNGIVHRDIKPGNIMITDSGDIKVMDFGIARALADSGATLTSTWNIVGTAQYLSPEQATG
GQADARSDLYSVGCLFYELVSGKPPFSGETPVAIAYQHVSAPLTPVTDIEPSLDPALNNF
FSVALAKDSGDRYQSANAMLKDLKKLAKGEGITTQIPRTRKLSGSRNRIAAIALSIFVLV
GGASFFIFNPSSSQIVVLPNVVGLTEAQAREQLAGFTITIQRAPDPRIPRDRVSNQLPLA
TSKVSQDSSITLTL
>tcag_1096701200897 /cdnaId=1096701200896 /pepId=1096701200897 /offset=0 /ttable=11 /length=230 /full_length=230 /orientation=0
VKERFFREAQSAGRLNHPNIVAIYDAGEEQDLAYIAMEFLKGSDLAKYTTPETLLPLETV
IDLVAKCADALDYAHKQSIVHRDIKPGNIMYDPESGVVKITDFGIARITDSSKTRTGTVL
GTPNYMSPEQALGDKVDGRSDLFSLGVVLYQLSTGHLPFTADSMATLLYKIVNEQQPDPG
ELRRDLPSSLRKVIQNALGKQPDRRYQTGAKFAEHLRMVRQRMAQGQTG*
>tcag_1096697897227 /cdnaId=1096697897226 /pepId=1096697897227 /offset=0 /ttable=11 /length=514 /full_length=514 /orientation=0
PTVAERFRREAIACAALNHPNIVAVYDSVEDEGRQAVVMQYVQGKSLRELLDRRTQLGAQ
LTIHMGAAIAAALDAAHRAGIVHRDVKPGNILITPEGRFLLADFGIAKALSVTGSDLTND
NIMMGTAKYLSPEQVRGKPLDGRADLYGLGLVLYECLAGKVPFVGDNDAETALARLQRDP
TDLAHLQPNLSPQLVRVIHRLLARNPDHRYATGEETRAALMAAASRQQDVTTTMTPPAGV
STPSPTDASLVREPEPSLGTPPHRRRASDAAAVAHIPGQPVLHTRQAETPVRQRRIAAPT
TRAEAGTGGRGTRTTLVLAAVAGLLAAAVLVAAVRTFTRGEAATPAAEAAAIADPATIQR
VTSYDPLGDDAQENEAMIPALLDADPQTAWTTECYASQYLGRKGYVGVLVELTAASAGSL
EIAMRNGPWALEVYAALDSAPSTIEGWGPRVASDYNTRRARTTVSLATPARYVLVALRQI
GESAQCAGRNPYQGVMQDLSFSPTPAAAPAPGA*
>tcag_1096695066163 /cdnaId=1096695066162 /pepId=1096695066163 /offset=0 /ttable=11 /length=518 /full_length=518 /orientation=0
VERFIREAKASAALSHPNIVSVQDQGWNQRGTPAVFLVMEMVEGHTLREYLNEQGSLSVP
DGIKFLLPVLSALAAAHKAGIVHRDIKPENILISKEGRIKIADFGLAKGPLLGTTMTAES
SVILGSVSYLSPEQVQRGIADARSDVYSAGVTAFEIFTGEKPFAGEEPIQIAYMHVNERV
PLMSLKKNGIPDELDKLIQRATNSDPDGRPKDAGEFHAALSAIAQSLDPNQKQMSLELDI
PIAPMRPASKKPSRRERARAEKEKTVSLKRNREGSKDNVEKNEPVKRETTAQIKKRKKVS
KRVQRNRFIAAGLAISLGIFGWYALVGPGSRVVVPSIVGATESQALSALSPLGLTLVISE
KRFDEEIGDGQIIESDPAGGGKVDAGGQVKAIISKGPERFVIPMLVGLTPEAAVNLLAKS
PVKVGDLKEVFSDQTPKGFVISSTPAQGAKVKRDATVDILVSKGVESLDVISYVGKSADQ
ALNELTDAGFDVETVDQFSESVLAGAVISQVPSGGAPL
>tcag_1096678695033 /cdnaId=1096678695032 /pepId=1096678695033 /offset=0 /ttable=11 /length=329 /full_length=329 /orientation=0
MNVPSASRSAPRESAKTTLPGAGQPAAVGRFRVLDVLGKGAQGIVYLAQDPDLERQVAVK
TLRRRSGLQVDLLQEARNVGRLRHPNIVPVYEVGEHAGAPYIVYEYVEGRSLREVLREDG
DIVIHQAVAWAMQVLDGVHCAHEAGIVHRDLNPSNIGIGVDGTARVMDFGISMMTGTALT
SVEKTRGTVNYLAPEQLSDGVIGPHTDLYALGLILHEMLTGHPVVDSEDAVSAMYRIAHE
AVAAPSQSRAEVDPSLDAVVLRALDKDPAQRYASAEAMKSALGVFLQEGGNDEAPGPGSQ
STLSFVLRRMRRRSDLPAISTHISEISRS
>tcag_1096672230689 /cdnaId=1096672230688 /pepId=1096672230689 /offset=0 /ttable=11 /length=218 /full_length=218 /orientation=0
LGAPHRPGPLCPIQFGAMTPSATDPLIGRTIDQRYLIEDRIARGGMASVYRGLDYRLERP
VAVKIMHPHLAEDEQFTARFMQEARQAARLAHPNIVNVFDQGQDGPLTFIVMEYLPGITL
RELLRDFGVLTWEQTLDVVKAILQGLDAAHQAGIVHRDLKPENILMADDGRIKIADFGLA
RAASHDTQTGQALLGTVAYLSPELVTGSPADIRSDLYA
>tcag_1096680265349 /cdnaId=1096680265348 /pepId=1096680265349 /offset=0 /ttable=11 /length=444 /full_length=444 /orientation=0
MTDLTKTSLDKELSRFGKIVVEKKYASLNNVKAVVQKQRELMLKGRKIRLGDLMVKLKVI
TTEQRNDVLSIQNKVQLPIPGYEIKEKLGQGGMGAVYLGRQINMDRKVAIKTLNPSLATN
SRNVKKFLKEAKSVAQLNHNNIVKGIDVGQNKGRYFFIMEYVDGPTVQKLLDSKGIVEEA
KALEIALQIADAIRYINQSSFVHRDIKPDNIILTSKGVPKLADLGLVLTGEDTGNNTTIQ
KPSANTTGINTTFVGTPHYISPEQAQEQEVDFRSDIYSLGATLFHMVTGRTPFEGDRSII
VMTKHITEELTAPRDINTVISKGMNNLILKMMEKEPVDRQQSTEELIEDIKTVIETGDLV
RENKTKPIKKRRSLATGNRKRRRHIKRRSGSSTRKRPKSRKTSVRTPKKDQSNPNETSKL
EVSTDSFLLSEEDLSDSESSKEL*
>tcag_1096685192981 /cdnaId=1096685192980 /pepId=1096685192981 /offset=0 /ttable=11 /length=628 /full_length=628 /orientation=0
VDAAGSRRAGHAARADCRRAGGVRRALPCGPRSGALPGADLRPNGVRRGNRRHRASRGIR
LNGRGNTPRSSVLASRVVGFRRVLTRLPAGHRRRAAWQPLRCIAAEVVVHGLIIFYIQKF
AESVARGSTTWARLRSTVTTASKTFLPSKAYPDEDAVSLLSSIAEVTGTPLADLTERFGG
FIAPHLVKVARGVIEPSWRTLDLIENTEQVIHAMIRTTTPEAAPPVIQTVRVAPDEIHLV
YTSPRKLCRLAVGLMHGLADHYGEKLEIEEDSCMLRGDPFCSFVIHAHQRETHDTHSPHS
ETIMLRSSDEPLVGDGGPPAGSTHPTLAGPVDTGSEPPRPDAMPSVIAGHEVIRLLGQGG
MGRVFLARDQQLGREVAIKMMLSSRAGDEAARQRFLRESRATAAVDHDNIVTIHQVGEHR
PPGAGFSLPFFVMQRLTGQSLAAYREAGGTLPVAEVLRIAREIASGLQAAHAAGLIHRDI
KPENIWLEGERKRVKIIDFGLARDAADPLLRLTVDGAIVGTPAYMAPERIAEDATVDFRA
DLFGLGVMLYEMLSGRLPFEGKSMVSILAAISRGVPRPICEVAADLPQDVCDLVMRLLAH
DPDNRPADAAAVVEEITAIEKRLAIPG*
>tcag_1096690585243 /cdnaId=1096690585242 /pepId=1096690585243 /offset=0 /ttable=11 /length=244 /full_length=244 /orientation=0
IVQIFDWGIEDEPYFVMEYIEGNTLTSIISGNRTVGLNDILYIGSQVANGLKEAHKRGLV
HRDIKPGNIMITPDGKVKVTDFGIVSLQNEESDITKTGAVLGTASYISPEQAQGKPVSFE
SDLYSLGTVLYELIAGKPPFTGDSPIATATKHLTDKPEKLSNYRKDIPKALENAILKLLE
KRPSDRFKSAEDLRALLLQQRKQIQINQTQENLVDLTNPKIKFRFTLPALIISVALVFGT
VWAL
>tcag_1096671238287 /cdnaId=1096671238286 /pepId=1096671238287 /offset=0 /ttable=11 /length=246 /full_length=246 /orientation=0
IVQIFDWGIEEEPYFVMEYIEGNTLTSIISNRKTISLSDVLFIGAQVANGLQAAHSQGLV
HRDIKPGNIMITPSGKVKVTDFGIVSIQDEESDITKTGSILGTASYISPEQAQGKAVSVG
SDLYSLGTVLYELITGNPPFEADTPIATATKHLTERPEKPSKYRQDLPKGIENAILKLLH
KTPRDRFKSAEDLRAVLLQQRNQLEMVQTQESLVDLTNPKIKYKFTLPALVVSIGLVLGT
FWTLSQ
>tcag_1096693325411 /cdnaId=1096693325410 /pepId=1096693325411 /offset=0 /ttable=11 /length=322 /full_length=322 /orientation=0
LGRGGMGAVYEAEHQETGEHVAVKVLASHLADDLGLKERFDSEIQTLKPLRSPGIVQLIA
YGEDDGQPYFAMELVHGQSLERIIRGGRIFTPEEVVDLSIEIARSLKVAHDHGIIHRDLK
PANLLVPDDPHQANAGVKLADFGIAKLFGATSQTAHGSIVGTAEFMAPEQAAGKPLDARA
DLYTLGLVMFTMIAGKPPFRGSQLTEIITKQLREAAPRVSSFHHNIPKELDGLIDELLAK
DPAKRPASALAVGRRLTAIRDILSQLQKPIQDNMGGGPPSLIIQSESDSAAPTNHDRSSS
LTKAAPEKKYHKQVVLHLICXX
>tcag_1096689480411 /cdnaId=1096689480410 /pepId=1096689480411 /offset=0 /ttable=11 /length=190 /full_length=190 /orientation=0
ISSNMNRIIDGRYELKEMIGTGGMSDVYRAIDLKLNRPVAVKILRKDLANDPTFLVRFKK
EAQAAGGLNHPGIVAVFDAGEDQAMPYIVMELVNGKTLRKIMQEKGNFSINEAIEIIYGI
LQALNFSHRKGIIHRDIKPGNIMITDQGQVKVMDFGIARAISDIQATLTNTWNIVGTAQY
LSPEQATGEA
>tcag_1096691023025 /cdnaId=1096691023024 /pepId=1096691023025 /offset=0 /ttable=11 /length=236 /full_length=236 /orientation=0
LCEARQSEERVTVTNPTRGPWTGRVLSGRYEVHELIGRGGMADVYLGRDGRLGRNVAIKV
LKSTLSTDESARNRFRNEAMAVSQMAHPTVVRVFDAGDEQDQTDGQPAGSTTPFIVMEHV
EGRLLSDIIHRGVIDEAAALGIVDGVLNALEVSHAAGIIHRDIKPANVMMTKDGGVKVMD
FGIAKAIAVGMPEGTETSSILGTALYISPEQARGHDATERSDLYSVGVMFYEMLAG
>tcag_1096686542099 /cdnaId=1096686542098 /pepId=1096686542099 /offset=0 /ttable=11 /length=507 /full_length=507 /orientation=0
MHGLIFFYIQKFAEALTTDGRETKTFRTTVSSASRRFLPSKSYPDEEAVALLSSMADTTG
ERLPNLLEKFGFFLGPHLVKVAGQHVDPSWRTLDLIEHTESVIHTMVRATTPDATPPVIE
TARTAADEVQVIYTSSRKLCRLAAGILRGVAEHYGETVEIAEDACMLDGAPFCTFVIRLV
RPETHDSHDSHAETIQLESSADGSLSVSKDGPVVTGRAFDEPAPTVIGGHRVLKLLGKGG
MGRVYLAHDELLGRDVAIKTMLPARADDPAARKRFLRESRAVAKVEHEHVVTIYQVGEHP
LPDSSHGLPFFVMQRLSGKPLTLVREEQGRLPVPEALRIAREIAAGLQAAHAAGLIHRDI
KPENVFLEGPARRVKIIDFGLASDDGADEMRLTVDGAIVGTPAYMAPERMTNADEVDFKA
DIFGLGVMLYEMLAGQFPFEGSSIVSMLASISRGEPRPLTDCVPDMPAAVADLVMRMMAR
EKADRPASCEAIVQEITAIEAGLTTA*
>tcag_1096669519743 /cdnaId=1096669519742 /pepId=1096669519743 /offset=0 /ttable=11 /length=211 /full_length=211 /orientation=0
IVQIFDWGIEEEPYFVMEYIEGDTLTSIISKNKTISLSDILFIGAQVSSGLHAAHQKGLV
HRDIKPGNIMITPDGKVKVTDFGIVSLQNEESDITKTGSVLGTASYISPEQAQGKPVSIE
SDLYSLGTVLYELITGKTPFSGDSPISTATKHLTEKPEKLSTYRKDLPRGVENAILKLLE
KATYDRFKSAEDLRATLLQQRKMLQSEQTRE
>tcag_1096665957495 /cdnaId=1096665957494 /pepId=1096665957495 /offset=0 /ttable=11 /length=213 /full_length=213 /orientation=0
ISNNNKCDLIMKIGQIIKERYEIVEILGEGGMAFVYKARDKQLQRDVAIKTLKPNYVNQE
KFVDRFRREAQTAANLNHPNIVQIFDWGIEDEPYFVMEYIEGNTLTSIISGNRTVGLNDI
LYIGSQVANGLKEAHKRGLVHRDIKPGNIMITPDGKVKVTDFGIVSLQNEESDITKTGAV
LGTASYISPEQAQVNQFHLNQICILLVQFFMS*
>tcag_1096698824309 /cdnaId=1096698824308 /pepId=1096698824309 /offset=0 /ttable=11 /length=235 /full_length=235 /orientation=0
VRGKKNKQQDYLKEALSQRYEIVSLIGKGGMANVYRAIQKGLDREIALKVIHPHILNDNE
LLGRFRLEAKSVARLNHPRVITIYDVGEADEQLFMALELLHGEDLSQLLKKQGPLSVEKT
LELFIPLAEALHYVHEQGVVHRDLKPSNIFIDANRGPVLMDFGIATLRQGTTGLTTAGSI
IGTPEFMSPEQANAQKVDHRSDIYSLGVVIFMCLSGQVPFKGDTPLTTLQQISNS
>tcag_1096683199077 /cdnaId=1096683199076 /pepId=1096683199077 /offset=0 /ttable=11 /length=186 /full_length=186 /orientation=0
IMQIGQIIKERYEITQLLGEGGMSYVYKAIDKQLQRTVAIKTLKPNYVEQEKFVERFKRE
AQTAANLNHPNIVQIFDWGIGDEPFFVMEYIEGNTLTSIIANKRTISMNDILFIGAQVSS
GLQAAHSKGLVHRDIKPGNIMITPEGKVKVTDFGIVSLQNEESDITKTGSILGTASYISP
EQAQGK
>tcag_1096681709815 /cdnaId=1096681709814 /pepId=1096681709815 /offset=0 /ttable=11 /length=385 /full_length=385 /orientation=0
IVQIFDWGIEDEPYFVMEYIEGNTLTSIISSNRTVGLNDILYIGSQVASGLKEAHKHGLV
HRDIKPGNIMITPSGKVKVTDFGIVSLQNEESDITKTGAVLGTASYISPEQAQGKPVSFE
SDLYSLGTVLYELITGKPPFSGDSPIATATKHLTDKPKKLSMFRKDTPKGLENAVLKLLE
KRPHDRFKSAEDLRALLLQQRKQIQINQTQENLVDLTNPKIKFRFTLPALVISIMLVFGT
VWTLSNIFEGLPVDGGAPSLVEIPDLTGSEQAQALNDLQELGFIVGIENSADSSVPAGFV
ISTQPTANTITNPDTLVTIIVSVGPEAFPIPYVVDLEIARGVYVIKESGFVVGQQLEIND
DNIPRGFIISQNPVAEQKWDRIQL*
>tcag_1096665975027 /cdnaId=1096665975026 /pepId=1096665975027 /offset=0 /ttable=11 /length=252 /full_length=252 /orientation=0
IVSVYDSGKEDSPSGAMPYIVMEYVEGKTLREIVNKGERFALNRAVEITEGILIALQYSH
KNGIIHRDIKPGNIMITDNNDVKVMDFGIARALADTGATMTSTWNIIGTAQYLSPEQATG
TQADARSDLYSVGCLLYELLAGRPPFTGDTPVAIAYQHVSAPLVPITEIQESLDPALNAF
FSITLAKDANERYQSANAMLKDLKKLVKGEGITTQIPKQLRKEKARSKVAALSIALVLLV
GGVSYFIFNPNQ
>tcag_1096687072663 /cdnaId=1096687072662 /pepId=1096687072663 /offset=0 /ttable=11 /length=192 /full_length=192 /orientation=0
ISNNYKCDLIMKIGQIIKERYEIVEILGEGGMAFVYKARDKQLQRDVAIKTLKPNYVNQE
KFVDRFRREAQTAANLNHPNIVQIFDWGIEDEPYFVMEYIEGNTLTSIISGNRTVGLNDI
LYIGSQVANGLKEAHKRGLVHRDIKPGNIMITPDGKVKVTDFGIVSLQNEESDITKTGAV
LGTASYISPEQA
>tcag_1096672591075 /cdnaId=1096672591074 /pepId=1096672591075 /offset=0 /ttable=11 /length=300 /full_length=300 /orientation=0
TDESARNRFRNEAMAVSQMAHPTVVRVFDAGDEQDQTDGQPAGSTTPFIVMEHVEGRLLS
DIIHRGVIDEAAALGIVDGVLNALEVSHAAGIIHRDIKPANVMMTKDGGVKVMDFGIAKA
IAVGMPEGTETSSILGTALYISPEQARGQDATERSDLYSVGVMFYEMLAGRPPFSGESPV
TVAFQHINDDIPPLQLQNARLTAGTVRIVHQLLKKEPGERFGSASEVRQALNSLPEPGSE
KPAESPLITQAPGPTAGLIEIQKVDQPDAVTASVPQPTWQSEQEPAVEFSMPAGGGVQQA
>tcag_1096674050901 /cdnaId=1096674050900 /pepId=1096674050901 /offset=0 /ttable=11 /length=231 /full_length=231 /orientation=0
MTTLTSDIDPKIKKALSRKYEIERVIGSGGMAVVYQAVQKTLDRKVALKVVHQNFVHDKE
FIDRFTKEARVVASLNHPNIITIHDVDSVDQFHYMTMEHLTGEPLSEKIRRNGKLGISES
LKIIAPIAKALNYLHNRGFIHRDVKSSNIFVCEGGRAVLMDFGIVYTSESMLSQPGTVLG
TPEFMSPEQANGDDLTGSSDLYSLGVILYECLTASMPFRTDNPLTTVYKVI
>tcag_1096678445781 /cdnaId=1096678445780 /pepId=1096678445781 /offset=0 /ttable=11 /length=453 /full_length=453 /orientation=0
DESARNRFRNEAMAVSQMAHPTVVRVFDAGDEQDQTDGQPAGSTTPFIVMEHVEGRLLSD
IIHRGVIDEAAALGIVDGVLNALEVSHAAGIIHRDIKPANVMMTKDGGVKVMDFGIAKAI
AVGMPEGTETSSILGTALYISPEQARGQDATERSDLYSVGVMFYEMLAGRPPFSGESPVT
VAFQHINDDVPPLQLQNARLTAGTVRIVHQLLKKEPGERFGSASEVRQALNSLPEPGSEK
PAESPLITQAPGPTAGLIEIQKVDQPDAVTASVPQPTWQSEQEPAVEFSMPAGGGVQQAS
VPRLAIGLGAVISLGMLAAIVLWLFTLNPSTVTASQAPMVPDLRGQSEAVAVNTIDALGL
DPVVVRRVSGEFDEGLVVRTEPGPGLRISEGEPVRVIISAGADQIELPDLINQTASDARE
QLSALGLGVTEDQSDYSPNVEEGTVLGMTPQPG
>tcag_1096670627747 /cdnaId=1096670627746 /pepId=1096670627747 /offset=0 /ttable=11 /length=210 /full_length=210 /orientation=0
IFGWRSFTTEPKRQYFSNNNKCDLVMKIGQIIKDRYEIEEVLGEGGMAFVYKAKDKQLQR
TVAIKTLKPNYVNQEKFVDRFRREAQTAANLNHPNIVQIFDWGIDDEPYFVMEYIEGNTL
TSIISSNRTVGLNDILYIGSQVASGLKEAHKHGLVHRDIKPGNIMITPSGKVKVTDFGIV
SLQNEESDITKTGAVLGTASYISPEQAQXX
>tcag_1096679409131 /cdnaId=1096679409130 /pepId=1096679409131 /offset=0 /ttable=11 /length=506 /full_length=506 /orientation=0
GGAGVVERHDAPGFEADGRLGEGEAGVVDAQPGAHLGRPAPVAPVVAGLARGGVDGGRTG
REQHESGQTGAHGPSGQGRADRTGAPCVPARSGGVRLRCGDRRVYVARTDQHRLATAEGA
VEMGGVRVAPGERVGPFVFERVVASGGMAHVLLARDPAGARVALKVLKASRIDSGQARFR
REFRALARLRHDNVIRVDAYGDLHGHPYIAMEYVEGRDLHQELRTYRNLMPEERWRRIEQ
VFGDLMQALAYIHKRGLVHRDLKPSNLLITPEGRAKLTDFGIVKELDPSADPFVSTTLVG
TWAYASPEQITGAPIDHRSDLYSAGVILYALLTGRRPFVARDMAGYLDAHRNQAPTAPRR
IDVEIPEELEAICLKLLRKAPRDRYQSANEVLVDLHAEDAELIDATAADEAAWEPPMVGR
ADQVDAVRDAVAALTRGEGGVLLVEGPEGIGRSRIFGFALNQAKLIGIPAYTARVAAREG
GFEALLRVGEQIGAELGPRVPPELNR
>tcag_1096683418391 /cdnaId=1096683418390 /pepId=1096683418391 /offset=0 /ttable=11 /length=191 /full_length=191 /orientation=0
VSDLTGEVIDGRYKLNRIVASGGMATIYAALDLRLDRQVAVKIMHPHLAQDEKFVERFIR
EAKAAASLSHPNIVAVLDQGWNQGGTPCVFIVMELIEGATLRDYLVEQGRLTIERVLPLI
MPVASALAAAHKLGIVHRDIKPENILVSKEGRIKIADFGLARGALLGSTMTAESSVILGS
VSYLSPEQVQR
>tcag_1096677625387 /cdnaId=1096677625386 /pepId=1096677625387 /offset=0 /ttable=11 /length=348 /full_length=348 /orientation=0
FGGDVSEMIFAEGRDYEEVLARLEKKTRFERAASVLGLLVLFVAGYAWRKKKEAAELPIP
EAAALPAAPALPAAAPAGPTIPEMLDGNYKMGREIGRGGMGLVFEAEDVALARKVAIKRM
KKEVVENRKELDMFLEEARLVAALKHPNLVEIHGIVREGGQLYLVFEYVDGKPLSLVIEE
AERLPLEKAVAILEQAASALDYAHSKKVIHRDLKPSNMMLGKDGVVKIMDFGLAHQAKKT
VAKLTQAVAWGTPPYMSPEQELGKVSKESDVYSLTACFYEMIVGETAYHGPDFLKQKREL
DFTPASAAAPGSPPALDAVIRKGLAPDPAGRYHSGKELLEAVRAASS*
>tcag_1096695054819 /cdnaId=1096695054818 /pepId=1096695054819 /offset=0 /ttable=11 /length=189 /full_length=189 /orientation=0
LELLMNSSVNQLADGRYLVRQMIGTGGMADVYLGLDTRLDRQVAIKVLRRDLAKDPAFVA
RFKKEALAAGGLNHPGIVAVYDSGEENDSPYIVMELIGGVTLRQLMQTTQIPQNRALEII
KGILQALDYSHNKGIVHRDIKPGNIMITETGDIKVMDFGIARATDDIGATMTSTWNVVGT
AQYLSPEQA
>tcag_1096688315833 /cdnaId=1096688315832 /pepId=1096688315833 /offset=0 /ttable=11 /length=240 /full_length=240 /orientation=0
IVQIFDWGIEGEPYFVMEYIEGNTLTSIIAKNRTISLSDILFIGAQVSSGLHAAHQKGLV
HRDIKPGNIMITPDGKVKVTDFGIVSLQNEESDITKTGSILGTASYISPEQAQGKSVSIE
SDLYSLGTVLYELITGKAPFSGDSPISTATKHLTEKPEKPSLFRRDLPKGVESAILKLLE
KATYDRFKSAEDLRAILLQQRKALQSEQTRENLVDLTNPKVKLRFTLPALILSIGVVIGT
>tcag_1096677755331 /cdnaId=1096677755330 /pepId=1096677755331 /offset=0 /ttable=11 /length=194 /full_length=194 /orientation=0
VKPAVGQLYGDRYRLQLRIAIGGMGEVWQAEDELILRQVAIKILKEEYLSDPLFIERFRT
EAKSAALVEHEGIANVYDYGEDTNAAYLVMELVPGESLSRVIEREKKLPDTRVLDIMAQT
SRALGAAHARGLVHRDIKPGNLLITPDGKVKITDFGIARVGDQVPLTKTGQVMGTVQYLA
PEQATGKPSTPATD
>tcag_1096667737693 /cdnaId=1096667737692 /pepId=1096667737693 /offset=0 /ttable=11 /length=185 /full_length=185 /orientation=0
IMQIGQIIKERYEITQLLGEGGMSYVYKAIDKQLQRTVAIKTLKPNYVEQEKFVERFKRE
AQTAANLNHPNIVQIFDWGIGDEPFFVMEYIEGNTLTSIIANKRTISMNDILFIGAQVSS
GLQAAHSKGLVHRDIKPGNIMITPEGKVKVTDFGIVSLQNEESDITKTGSILGTASYISP
EQAXX
>tcag_1096668690795 /cdnaId=1096668690794 /pepId=1096668690795 /offset=0 /ttable=11 /length=247 /full_length=247 /orientation=0
IVAVKMLLRRDLASAADLARFRSEAEAAAKLDHPGIVSVFEVGEQDGHPFYSMQLVEGTT
LARRLEGGPLSPRESAAILAAVAEAVEAAHSRGVLHRDLKPSNILIDTEGRPHVSDFGLA
KRLGGDDSVTHTGAILGTPCYMAPEQAAGSRGDVGPASDVWSLGAILYQMLTGRPPFQAA
SPMDTILAVLESDPPVPRSIDRRIDRDIELVALKSLQKPTDLRYASAGALAADLRAFLAG
EPVAASR
>tcag_1096674376939 /cdnaId=1096674376938 /pepId=1096674376939 /offset=0 /ttable=11 /length=248 /full_length=248 /orientation=0
IDAIVGRGGTGVVYQGIDLTLSRKIAVKALLERAADPVSLARFLHEARNLASVEHPGLVP
VYAVGQEHGAHYMVMKFIDGSTLAELIKKQGALPELTVKEILIEACDALETLHKAGLIHR
DLKPANLMIGRDGRVSVVDLGIVQRVTEKHESTGQAAGTPKYMAPEMFSNQEITNGVDIY
SLGIVGYHCLAGMPPFDGPTPMAILYKQAHEEAKPLTKLAPKVSQGMAAVIQKAMQKDAK
DRYASANA
>tcag_1096669220083 /cdnaId=1096669220082 /pepId=1096669220083 /offset=0 /ttable=11 /length=173 /full_length=173 /orientation=0
MKRVLGDRYELGAMIGTGGMSDVYIANDLRLNREVAIKVLRSDLARDPAFVNRFNKEALS
VAALNHPGIVAVYDSGKEETPSGVMPYIVMEFVEGKTLRDIIHKGERFPLQRAVEITEGI
LEALQYSHKNGIVHRDIKPGNIMITDSGDIKVMDFGIARALADSGATLTSTWN
>tcag_1096673483201 /cdnaId=1096673483200 /pepId=1096673483201 /offset=0 /ttable=11 /length=176 /full_length=176 /orientation=0
LLLDRPVAIKVLFDQFSKDKQFVERFRREAQRAANLNHPNIVSVFDWGEESGTYFIVMEY
VEGRSLAEIIRTEGSIHPDKVAEISSEVAAALSFAHRNGIVHRDVKPGNVLVAPNGHIKV
ADFGIARALANVQSELTQAGTVMGTATYISPEQAQGIEVDPRSDLYSLGVMIYEML
>tcag_1096683341957 /cdnaId=1096683341956 /pepId=1096683341957 /offset=0 /ttable=11 /length=293 /full_length=293 /orientation=0
VPVDDPPFPDHSGAWPADGEASSASSGPRYTRERKLGAGGMGEVWEARDPVLRRAVALKV
VRPDLPESERIRLVREARITASLDHPGIVPVFDAGEDADGQPWFAMRVVRGRSLADAIRD
AETDEARLDLLPAVLAACDAVAFAHAAGVVHRDLKPDNIHVGPHGEVQVMDWGLARAPDE
DPAWSDVLSRLGTKTRAGIVLGTPAWMSPEQARGGAVTPASDVWSLGLILYEVVSGRRGY
AAPSAEQVISQLLAGPPPALDAAPPELAALVDMALRHDPAERYPDAGALAADL
>tcag_1096678868743 /cdnaId=1096678868742 /pepId=1096678868743 /offset=0 /ttable=11 /length=538 /full_length=538 /orientation=0
NRFRNEAMAVSQMAHPTVVRVFDAGDEQDQTDGQPAGSTTPFIVMEHVEGRLLSDIIHRG
VIDEAAALGIVDGVLNALEVSHAAGIIHRDIKPANVMMTKDGGVKVMDFGIAKAIAVGMP
EGTETSSILGTALYISPEQARGQDVTERSDLYSVGVMFYEMLAGRPPFSGESPVTVAFQH
INDDVPPLQLQNARLTAGTVRIVHQLLKKEPGERFGSASEVRQALNSLPEPGSEKPAESP
LITQAPGPTAGLIDIQKVNEPDAVTASVPQPTWQSEQEPAVEFSMPAGGGVQQASVPRLA
IGLGAVISLGMLAAIVLWLFTLNPSTVTASQAPMVPDLRGQSEAVAVNTIDALGLDPVVV
RRVSGEFDEGLVVRTEPGPGLRISEGEPVRVIISAGADQIELPDLINQTASDAREQLSAL
GLGVTEDQSDYSPNVEEGTVLGMTPQPGTSLNPGDAVTLIVSNGLVRVPDVTGLTIGEAN
PLLSGPDIQLTVRLQPDGGCAGQTVQAQSLPPGDHPQRSEIVLRYCAGFDPANPSPKK
>tcag_1096678936599 /cdnaId=1096678936598 /pepId=1096678936599 /offset=0 /ttable=11 /length=358 /full_length=358 /orientation=0
MSREAVTIEDFLTVLRKSGLVEATRLEQVAAPWQGATGQLPDALPDAFKKADLLTDWQIR
QLRKGKHRGYFLGQYKLQRELGKGGMSAVYLAEHTGMKMPVAIKVLPVKRVDEKSYLERF
KREAQASFRLNHPNIARATNFDHSGDIWYIVLDYIEGIDLQKKVKEGGVLPVREAVKYIR
QAALGLQYAHDEGLVHRDIKPANLILDNKGTIKILDLGLALGSDDDEEGGLTKQHDEKVL
GTADYLAPEQSRNSHAADPRSDIYSLGCTLYYLLVGRAPFAKGSVVERIKAHWNEPPPNP
LDELEPPPPDLDSAVIDLYFRMLEKHPDARPQTAGEVADTIAAWLEQHAGDGPRPAGS
>tcag_1096697668167 /cdnaId=1096697668166 /pepId=1096697668167 /offset=0 /ttable=11 /length=442 /full_length=442 /orientation=0
VAVYDSGEENDSPFIVMELINGITLRQLMQNQELGVKRSLEIIKGILQALDYSHKQGIIH
RDIKPGNIMITNSGDIKVMDFGIARATDDNGATMTSTWNVVGTAQYLSPEQATGEVADGR
SDLYSLGCLMYELLTGRPPFTGDTPVSVAYQHVSSPLIAASTIKPNLDSNLDQMLAVVLA
KNPNSRYQNAQAMLADLERVIKGEPVTTKIKKVVPKKKVLALATLILSGIALLTFSFLAT
SSNEVLIKVPNVVGLTEAEAKALLRDFNVNIERAPDGKIPINRVASQLPLATADASAGSS
VTLTISDGPGNTAVPVGLIGLTLEEARNALTAAGLLISQTIAVDSDQAPGVVLSINPTPG
TLITAGSGVVLEIASGNIKVPSLIGLNEIDAKTILTQAGFLIREISAQDLSKSVGTVLSQ
APSAGETKLIGSVVTITINRS*
>tcag_1096700781813 /cdnaId=1096700781812 /pepId=1096700781813 /offset=0 /ttable=11 /length=521 /full_length=521 /orientation=0
IAGLNCGAAKPRALRILMSQPPKPPRSSLRRRPPRSFSSNAVASGLVTAADLEEAAVDVR
HRLAHAAASETEDDILASVLVDHGTLTRFQADQLLAGKRKLTLGHYRILDAVGQGGMGQV
FKAKHLLMGRIVAVKVLPRARSNPQTEAAFCREIQHIASLDHRNLVYALDAGHDGKVYFL
VTELVDGIDLRRQVLRYGPLNEVAAASVVAQAARGLAHAHARGFIHRDVKPGNLLVREDG
LVKVSDLGLAGSVLDPESMRPGRVVGTMDYMAPEQILRPDRVQPAADMYGLGCTLYFALS
GRVPFPGGTRSEKRRRQLEDAPDPIRGLVPTVSPEFAAVLEKLMAKEVANRYQTAEEVLD
AVHPWLTGALVPMSRVKRTRHRDGSPPPLPSAQRATRGYWNLSEETHHSTSIPRMSMGDE
ESTLLLRVARFLVESLESLWLRVRAAASGIVSSGLVGLSASLAWMIVRSAGGPWLERSLA
AVQLDSLTARNVGFSTFLALLVVQVLGAMKLRNRSRFERL*
>tcag_1096671350545 /cdnaId=1096671350544 /pepId=1096671350545 /offset=0 /ttable=11 /length=290 /full_length=290 /orientation=0
LAEHQLMKRPCAVKIIRPDKAVDPKALARFEREVRATAKLSHWNSIDIFDYGRTADGTFY
YVMEYLPGHNIGELVEEYGPLPSSRLAYLMKQVCSALAEAHGIELIHRDIKPANIFCAYR
GGEFDVAKLLDFGLAKPLMEAGLVELTREGAVTGSPLFMSPEQATGEDLVDARSDIYSLG
VVMYFALTGKLPFAYNNPVKVMIAHASEAVPTLREVDASIPLEMEEIVMRCLEKDPDDRF
QSVQTLAAALNDVDFEDDWTSLRAAEWWQCNGCPERKKMAAEAVEAAAI*
>tcag_1096691806553 /cdnaId=1096691806552 /pepId=1096691806553 /offset=0 /ttable=11 /length=280 /full_length=280 /orientation=0
IEKEPYFVMEYIEGNTLTSIIAKNRTISLSDILFIGAQVSSGLHAAHQKGLVHRDIKPGN
IMITPDGKVKVTDFGIVSLQNEESDITKTGSILGTASYISPEQAQGKPVSIESDLYSLGT
VLYELITGKAPFSGDSPISTATKHLTEKPEKPSMFRRDLPKGVETAILKLLEKAPYDRFK
SAEDLRATLLQQRKALQSEQTRENLVDLTNPKVKLRFTLPALIMSIGVVIGTIWTLTQVF
DGLPTDGGAPTLIEIPDLTGSEQAQALEDLQNLGFKIGMK
>tcag_1096684552753 /cdnaId=1096684552752 /pepId=1096684552753 /offset=0 /ttable=11 /length=524 /full_length=524 /orientation=0
GPQSPEVSAVGGGRLGARYRLETLVGAGGFAEVFRGFDERLQRPVAIKLPRPGRVGRRDA
FLAEARRVARLRHEGIVPVYDVGIDGDSCFIVSEFLEGGSLADRLADRRPSPEEALRWVT
EVAEALEYAHLHGVVHLDIKPANILIDHHERAKLADFGIAQSAAKSGAAGPSLGTLRYMS
PEQLLGKATDHRSDIFSLGIVLHEILTGKVPYQSLEPQRLKRDILAGNPTIAAGLSVPLR
SVCSQSLSLDPHRRHASAAEFAAEVRRASGPAGKARLWWPLIAGVLGLIAVTGFLASRPP
RRAAPPVGVPTPAPEEVLAEATNLFFQQRYAEAEERYTAYLATFPADIEALTRRGLCRTR
RGAFAAAVEDFSAALELNPDDANLLKRRGIAFASLRQFEPAIVDYEAALARAPSDREIRE
SFAACYSIMAAEQAAQKEFAVAAELMTKAIAIYPHAAVFYHQRGSCLFHLGEYEQAVLDL
DEAIRREPRKPDHYENRGHCYRALGRVEDAEQEFQKAAELRNQ*
>tcag_1096699452217 /cdnaId=1096699452216 /pepId=1096699452217 /offset=0 /ttable=11 /length=545 /full_length=545 /orientation=0
LGGLSRATSPATAGEPAAFPGSTRRRTITGSRRWRNRSVNRPPSSSSNPSRQAGKSFRAD
ALASGIVTAAELAEAETSIGTVPADKVDAAVADELVRRELLTRFQADQILEGKRKLTLGY
YRILDAVGQGGMGQVFKARHLMMGRIVAVKVLPRAKSNADTEAAFRREILHIASLDHRNL
VYALDAGHDGKVYYLVTELVDGIDLRRQVLRYGPLDEWAAASVIAQAALGLGHAHAKGFV
HRDVKPGNLLVREDGLVKVSDLGLAGSLLDPESLRPGRIVGTMDYMAPEQIRRPDAVRPA
ADIYGLGCTLYFTLAGRVPFPGGSRDEKRKQQLRENPEPISSVARGVSPEFAGVVERMMI
KDPDERLQSAEAVIEAVRPWLTGELVPMSRVKRSRRRRGGLPPPPLPSTLRATQAGSRPS
EETHRSGGGPLPELLPHTPPPATTAGGFLSEAVSGFLGRSRAAAGAVAGSIAVAAGFALA
LAVLRLVFGPRLTALLERLDLGGITPLKTVWYVFLLMMLVQLVGGLRFRRRAGGGHRGGG
RHVR*
>tcag_1096678524245 /cdnaId=1096678524244 /pepId=1096678524245 /offset=0 /ttable=11 /length=468 /full_length=468 /orientation=0
YFIAMEYVEGHTLADICRSGRQIDPGQAAEIASEVAGALGFAHEAGLAHRDIKPANILIG
SNGTVKVADFGIARAMNAPVEQNLTQTGSVMGTASYFSPEQAQGGQPDPRSDLYSLGIVI
YEMLAGRTPFAGENAVAIAYKQVHDTPSPLTEINEAVPRPLEAIVEHLMAKSPSDRYQTA
GELRDDLKRFRNGETPLAMRRNDKEAVDSNAPTTSNRITIDDYNGTSAPGTGHSSDAVTA
ANSATEHSLSGPSIPGNPTIQSEHISPDDMSKYPPGSSADATYYEDIPPRTGWYALGAFI
ALVALVIGGIVLYGRLSSSEATATTRVLDDFAGQRLSAVTGKLDDLGLEYRAIAEETAGV
AEEFVFRTDPAAGTVVVEGTIILLYYNPTEALQSVPNVAGFTLDEARRQLVTRGFSTSLI
TEVSDVSVGLVIRTDPPAGSRIGQDESVTIYVSGGVDQVEVPSIVLNS
>tcag_1096683096487 /cdnaId=1096683096486 /pepId=1096683096487 /offset=0 /ttable=11 /length=401 /full_length=401 /orientation=0
WGAGLVFAGVVTEWTLLRYGGLWLSLLLPVLAVLTGTTVVALLHRGQRSETSARSAEAAE
ADRMMGLALQGQGQLDMAFERLRKVPASGALLDNLYHLAEDFERKRHFGKAQAVYEHILR
HDRHYKDARSRYKRAKAQAQGGAQASLGAADSLPSASAGAPRLPGDASVGVPMLGRYQID
REIGKGAMGVVYLGRDPKIGRVVAIKTLALGQEFEGDALIDARARFFREAETAGRLQHPN
IVTIFDAGEEHDLAYIAMEFLKGQDLTHAYGQDRLLPVSTVLSIAARVADALDYAHAHNV
VHRDIKPANIMFDRGTDAVKVTDFGIARITDSSKTRTGLVLGTPSFMSPEQLAGKKVDGR
SDLYSLGITLFQLLTGTLPLRGASMTELMHKIASVEAPDVR
>tcag_1096696521931 /cdnaId=1096696521930 /pepId=1096696521931 /offset=0 /ttable=11 /length=342 /full_length=342 /orientation=0
DDEPYFVMEYIEGNTLTSIIASNRTVGLNDILYIGSQVASGLKEAHKHGLVHRDIKPGNI
MITPSGKVKVTDFGIVSLQNEESDITKTGAVLGTASYISPEQAQGKAVSFESDLYSLGTV
LYELITGKPPFSGDSPIATATKHLTDKPEKLSTFRKDIPKGLENAVLKLLEKRPYDRFKS
AEDLRALLLQQRKQIQINQTQENLVDLTNPKIKFRFTLPALVISIMLVFGTVWTLSNIFE
GLPVDGGAPSLVEIPDLTGSEQAQALNDLQELGFIVGIENSADSSVPAGFVISTQPAANT
ITNPDTLVTIIVSVGPEAFPIPYVIDLEIARGVYVIQESGFV
>tcag_1096689031821 /cdnaId=1096689031820 /pepId=1096689031821 /offset=0 /ttable=11 /length=273 /full_length=273 /orientation=0
IAMEYVQGRTLADILQRHERLTVLQACDIAIDIAAALAEAHKAGVAHRDIKPANVIVSAT
GVVKVADFGIARAIGASVEQGLTQTGAVMGTATYFSPEQAQGAQPDPRSDLYSLGVIMYE
MLAGVPPFGGENAIAIAYKQVHDKPVALRAKNPDISPAFNAIVMKCLEKDPQRRYATAGA
LADDLRRFVDGKEVLALREETAANNDAVATTQMPVVDATGESVDDQPTTVLPTSAGSRTR
GGDYPPYDDVVPKRTAAWVFGSVVSVIALVAVA
>tcag_1096684184769 /cdnaId=1096684184768 /pepId=1096684184769 /offset=0 /ttable=11 /length=604 /full_length=604 /orientation=0
VRRYSSCQPASRDAPVKTAFSMSRTTISEEIYDRFQLILLKAYIHTIRKPMSPSVSTIND
FVKILRKSGLAEASKIDEVVVSLDNLESPLTDEVTNAFLKAKLITTWHLKQLLKGKHKGF
FLERYKLLNELGKGGMSSVYLAEHTSMHLPVAIKVLPVKRVGEKSYLERFQREAKASFRL
RHDNIAGATNFDHHGDLWYIVLDYIEGEDLHQKVKRTGPLPVRDAVEYIRQAACGLEYAH
KEGLVHRDVKPANLMLDTKGTIKLLDLGLALDGDDDEEGGLTKAHDEKVLGTADYLAPEQ
SKNSHSADPRSDIYALGCTLYYLIVGRAPFARGSVIERIKAHWNEPAPNPLDELEKPPEN
LDSALIDLYFRMMEKHPDARPQTAGEVAEQLDAWLNQHQQDRPQPAGLRRQTTESPEGGS
GSLPTSHSSSIAGLRRQPAKKKQPSSIGNSGNLRRSPGTQTPDSAEDFEHPDDEDDFLDG
TGADEDDEDEEDDFLFDGAGSHSPATSSSGASGNDDDDDFLAMTGGVSPGSGGLAQQGLA
DDISVDEWWGTTFLRLSLRVWFWIGIGLFVTFVLAVVTNEVMKAYEAGPYKTQGDAEPNE
ISKP
>tcag_1096696254871 /cdnaId=1096696254870 /pepId=1096696254871 /offset=0 /ttable=11 /length=389 /full_length=389 /orientation=0
AAVESRLAGDLPTADYVPTAVELKIVASPVGRQIGKYDVRRVIGSGGMGTVYEAMQDHPR
RTVALKVLNRGIRSRSILRRFEYEAQILGRLHHPNIAQVYEAGTWDDGTGPVPFYAMEYV
LNARPLTRYAHEKGLGLRQRLALFARVCHAVHHGHQKGIIHRDLKPGNILVDSAGRPKII
DFGVARAIDPDAEATTLHTGVGQLVGTLQYMSPEQCEGDPGDLDTRTDVYSLGIVLYELL
CGRRPYSVAYKPIPEAARLVREAKPPRPSTIDRVLRGDVETIVMKALEKDRERRYHSAAQ
LGDDLERFLNSQPILARPPSLIYHVRMFARRNKVAFGSIAAVVAMLFATAVVSAGFAVMA
TSQRDRAEVALARAYVAAVAGAGAELGEG
>tcag_1096694354439 /cdnaId=1096694354438 /pepId=1096694354439 /offset=0 /ttable=11 /length=205 /full_length=205 /orientation=0
VNENERLIAWRYRIGQLVGRGGMAEVYEGYDTRLGRTVAIKLLKSDLANDANFEAKFRQE
AQASARMAHPSIVRIYDAGEEESTDANGNQVKTPFIIMELVKGRLLRDLIHEGKVDTARA
VKFVAGILGALEVSHRSGVIHRDIKPANVMVGENDSVKVMDFGIARAVSDNSATQAATAG
IVGTAQYFSPEQARGDAVDARTDLY
>tcag_1096694357625 /cdnaId=1096694357624 /pepId=1096694357625 /offset=0 /ttable=11 /length=297 /full_length=297 /orientation=0
IERFRREALACAGLNHPNIVAVYDSFAHEGTQVVVMQYVQGRSLRDLLDKRKRLTPSLTI
MMGASIAAALDATHRHELIHRDVKPGNILVRPDGHFLLADFGIAKAMHATEGGDLTNDNI
MMGTAKYLSPEIVRGKQLDGRADLYSLGLVLYECLSGKVPFVCESDADTALARLQREPTD
LQHLRPTLSPGLVRVVHKLLARNPDHRYQTGDEARIACLPHSTTCATTMFMRPTQRLTRC
PSPQGAPKHRPKARARPPLRHAGLAAVDLVVRRRSAAFFAPRPHGCCSPPSCSPVL*
>tcag_1096693215229 /cdnaId=1096693215228 /pepId=1096693215229 /offset=0 /ttable=11 /length=258 /full_length=258 /orientation=0
LRAVCGSGGMATVYRAHDEILGRDVAVKLMQPEFSNDSNAMAGFFREAQYQASLNHTNIV
QVYNYGHFKGHKYLVMEVADRGDLDGLIQKNGRVDELYVLDAGIKIAGALELVRKKEIIH
LDLKPDNILYNIDGEPKLTDFGIARKVNEPRAAEGLVGTPFYIAPERVARGVQDFRSDMY
SLGATLYHALTGQVPFNGNSVEETVWAHVKTRITPPRKIVRDISANTEGAILRAMNKDPE
KRFRDYDEMILTLEASRS
>tcag_1096671445299 /cdnaId=1096671445298 /pepId=1096671445299 /offset=0 /ttable=11 /length=190 /full_length=190 /orientation=0
ITRTKRQCNSNDNKCDLNMKIGQIIKERYEILEVLGEGGMAFVYKAMDTQLERFVAIKTL
KPNYVNQETFVERFRREAKTAANLNHPNIVQIFDWGIEEEPFFVMEYIEGNTLTSIVAKN
RTISLSDVLFIGAQVASGLQAAHQKGLVHRDIKPGNIMITPDGKVKVTDFGIVSLQNEES
DITKTGSILG
>tcag_1096678711049 /cdnaId=1096678711048 /pepId=1096678711049 /offset=0 /ttable=11 /length=346 /full_length=346 /orientation=0
PYFVMEYIEGNTLTSIISSNRTVGLNDILYIGSQVASGLKEAHKHGLVHRDIKPGNIMIT
PSGKVKVTDFGIVSLQNEESDITKTGAVLGTASYISPEQAQGKAVSFESDLYSLGTVLYE
LITGKPPFSGDSPIATATKHLTDKPEKLSTFRKDIPRGLENAVLKLLEKRPYDRFKSAED
LRALLLQQRKQIQINQTQENLVDLTNPKIKFRFTLPALVISIMLVFGTVWTLSNIFEGLP
VDGGAPSLIEIPDLTGSEQAQALNDLQELGFIVGIENSADSSVPAGFVISTQPAANTITN
PDTLVTIIVSVGPEAFPIPYVIDLEIARGVYVIQESGFVVGQQLEI
>tcag_1096688830489 /cdnaId=1096688830488 /pepId=1096688830489 /offset=0 /ttable=11 /length=236 /full_length=236 /orientation=0
IKFNLILYDKMIKLEGYKIIKKIASGGMGDVYLAQHTVLETKVAIKSLHSDLVSDEDFRK
RFRTEARTQSRLSHPNIVKLIDFQERKDGLFLIMEYVEGKQLNDYIRDVTGPMPDDKLVP
LFKEILSAIKYAHSKGLIHRDIKPSNILITEEGNAKVIDFGIAKSSDEEKGLTKTGVQVG
TVSYMSPEQVNAERLDILTDIYSLGVMLFEMAVGKAPYSTQTNTFKIQLSIVSEPF
>tcag_1096675845945 /cdnaId=1096675845944 /pepId=1096675845945 /offset=0 /ttable=11 /length=442 /full_length=442 /orientation=0
PSGTMPYIVMEFVEGKTLREIVNKGERFALNRAVEIVAGILIALQYSHKNGIIHRDIKPG
NIMITDNNDVKVMDFGIARALADTGATMTSTWNIIGTAQYLSPEQATGTQADARSDLYSV
GCLLYELLAGRPPFTGDTPVAIAYQHVSAPLIPITEIQESLDPALNAFFSIALAKDANER
YQSANAMLKDLRKLNKGEGITTQIPKQLRKEKARSRIAALSIALVLLVGGVSYFIFNPNQ
SVATRVLPNVVGLTEVQARQELSGLTITIQRAPDPRIPRDRVASQLPLATIRVSEGSAVT
LTISDGPGDAIVPTGLLGKPLEEVRAALTAAGLRVSRTIAADSEQEPGIVLKITPEPGST
VEAGTGVVLEIASGNISVPSLVGLNEIEARTILTQAGFLVKIVEAYDANQVIGSVLAQAP
NAGEVKLIGSSVTITINKTQD*
>tcag_1096683072809 /cdnaId=1096683072808 /pepId=1096683072809 /offset=0 /ttable=11 /length=1183 /full_length=1183 /orientation=0
IEADYRSVPSGGASRDRHLPSSRRLAMHALPQVGALVGRFRVVRELGRGGMAVVLEVEDT
EGGERRALKLMLPTAQQDEVARRFRREFRTLSRLDHPGVLAVHESGLHQGRPWFVMQLLE
GRELKDEVETWRELPPPARYAKARDVLVQLARALAYIHGRGLVHRDVTPSNIMMMPDGRA
LLMDFGVVKEPGGDLTTVGEVVGTVAYIAPEQISGGAVDFRADLYSLGAVYYLMLTGRRP
FNARTLAGYMDKHLRRPVRPPRDLVPTVPADADEVCVRLLQKDPADRFSSANHLLHVLHA
AGSVGVAPGRPGWVPPLVGRAGELAALRGAVARLAGGDDQPPQGGVLVITGDAGMGLGRI
ADEVALYADRLGLAVSRGRNLQAGQDAYEAFREVYVDLVQATGAPPPDVLAATFGDAPAE
GERIERYAVMSAMRRLVAAGGRRVVLVESMERADRGSVELAEYLARNLSDGADAPTLLVF
TRTPPDLEDPLAGVVTGSSTGVPAQEVELGPIPAAAVEELLLGIVEDSAVARALAARLHE
QGQGNPFLVTEMIRGLMEQGAIRIDQDARLGRVELSARELDDLVLPVPRTLRDIIRKRLA
PMSAAARRVALALGASRVDLDVDLLIEVTGLAEEAVLAALDELSDSRLVREERRGERERY
ELDRNRVADVLLEETPRGQVLRLHRRIADALEARHPRRTEAIVESLAHHYDRGAWPAKAV
PYLMQAADKLVQRTFVDEALALLDRAQALEPEARRYLPVEDADRRLTQLRLARANVLVHL
GRWTEGWEEAAGAHLLAQDLGDPRLTVRTHLELAVQARRQLELDAATSHLGEALDLADRV
GDRALRTVPLYEAGAVAWIRGDLEAARGYFVQSQESAVALDDERAQVLGANGLGLIALCQ
GQSAEARRCFSRAIDLAERFGLMDRLSTARANLVEVYHLTGNLRKGLELADRAVAHAREV
NHLHGIGTGLRYRVLMLTDMGRVSEAIANAEEAIRIQEALGQSDDVLAALVVLVRAVLLG
GDAERASALLDEALALTEDYDSEGFLPVLLAWRARLLADADEFDEARAIVEQIDEVSGRR
WPHQQVRLNLNLARVHELLGEPGEARDRADEALRTADASGFRFYAMRARQLLARVTEDER
LAARHARVGDALARSLAANLARDDAAVFLDAQGVKPRGRIVR*
>tcag_1096667937389 /cdnaId=1096667937388 /pepId=1096667937389 /offset=0 /ttable=11 /length=193 /full_length=193 /orientation=0
EDEPYFVMEYIEGNTLTSIITGNKTVGLNDILYIGSQVANGLKEAHKHGLVHRDIKPGNI
MITPDGKVKVTDFGIVSLQNEESDITKTGAVLGTASYISPEQAQGKPVSFESDLYSLGTV
LYELIAGNPPFTGDSPIATATKHLTDKPEKLSNYRKDIPKALENAILKLLEKRPSDRFKS
AEDLRALLLQQRK
>tcag_1096698703955 /cdnaId=1096698703954 /pepId=1096698703955 /offset=0 /ttable=11 /length=329 /full_length=329 /orientation=0
MLQPGHVLGDRYEIEGTLGHGGMAYVYAAHDRHLDRSVALKVLRPHLTEVDAERFRREIQ
ALARLSHPGIATIFDLGSDEFVYFAMERIDGGAFTDLGPFEDDPPAAVRFLRAAIQVAET
LGYVHALGMVHRDLTPRNILLTSRGAPKLMDFGLVQLADTTRELTKTGSTLGTPHYMAPE
QATGGATGAATDLYAFGAVLYRTVTGIAAFDAENDQAVMYRHVYDDVQPATQHNPLVPPR
LAELLTALLAKRPENRPRSGYVVAEILRGVLRDVEQASTSKPAAGGSRVHGYATGPVSPR
PLHERWRTRLDQGPQWPAGLAAADGFVLA
>tcag_1096688521563 /cdnaId=1096688521562 /pepId=1096688521563 /offset=0 /ttable=11 /length=248 /full_length=248 /orientation=0
TTNWHSPPSGTSTTPPTIDTFAIKGLIGRGGMGHVYRGFDTKLDRDIAIKVMHPSRAKDD
VSKKRFLRESKTAASINHPSIVTIYQIGEHDGLPYIAMQFIDGPNLSEFRTQQGGLIPIP
EAVRIGREISEGLAAAHEKDLVHRDIKPDNILLEGPDQHVRIIDFGLAHETGDTEGRLTV
DNAVIGTPAYMSPERIGTDEVNAKSDLFGLGVILYEMISGKLPFDGKSMVSILAAISRGK
PTAIDTLX
>tcag_1096678045315 /cdnaId=1096678045314 /pepId=1096678045315 /offset=0 /ttable=11 /length=301 /full_length=301 /orientation=0
MADDSQPAEPAAETTRRAPAAPDPEAGRPPAAAWKPPDRIGPYSVRQIIGTGGMGAVYLA
QQARPHRTVALKVMRRGLASPSTLRRFEYEAQILGRLHHPNIAHVYEAGTHDDGGGAVPW
FAMEYVPGARPITDHVQSAETSVRDRLRLFAKVCDAVHHGHQKGIIHRDLKPANILVDAD
GEPKIIDFGVARSTDSDMALTTLQTDVGEVIGTLQYMSPEQCDADPVGLDIRTDIYSLGV
VLYEMLCERLPYDVTRVLDAARVIRDAEPVRPSAVNRELRGDVETITLKAIEKDRKRRYQ
S
>tcag_1096668601359 /cdnaId=1096668601358 /pepId=1096668601359 /offset=0 /ttable=11 /length=255 /full_length=255 /orientation=0
FALIYCPHCGEAMRARRMFNNFEVVELIGEGGMGSVFKAYNHTLGRMVALKVLRREVSAR
EDKRTKLEHEARVTASVNHPHVVRVYSFGEADGQFYLAMELVEKGSLDDLMGIQTRVSEV
QVLDIGVQIAQGLEAAAEKGLIHRDIKPGNILFADARTAKIVDFGLARVLEDEAEARGEI
WGTPYYIAPERLNYEPEDFRSDIYSLGGTLFHAIAGRPPFEAESASLVALKQIKSQRVSL
EAFAPDVAPETAYVX
>tcag_1096683503743 /cdnaId=1096683503742 /pepId=1096683503743 /offset=0 /ttable=11 /length=392 /full_length=392 /orientation=0
LHRLGVRRAKLLMSPFPLQAEAGMDQTSGSIEPSLSFGGLSEFLDGPDGLADDTCPLGTR
LGDVTLLRLIGEGGMGRVYEGQQDRPRRTVAVKLIRPGLVSRAAAKRFELEAQILGRLAH
PSIAQIYSAGIEQVAGQLVPYFVMEYVDEGIAITRYARQQELSTKDRVRLIRQAVAAVAH
GHQRGIVHRDLKPGNILVAADGQPKIIDFGVARGTDGDVAMTTVYTDAGQLVGTLQYMSP
EQFGGDADDLDIRADVYSLGVVLYELLAGRPPYDVRNRPIHEAARIVTETEPAQLSSVSP
RLRGDLTTIVTKCLDKDRNRRYSSAAELEADLGRYLRSEPILASPPGLADSLRRIFRRHR
TVAVATLGIVAALILGTIGTTLSAVQAERQRQ
>tcag_1096691445099 /cdnaId=1096691445098 /pepId=1096691445099 /offset=0 /ttable=11 /length=201 /full_length=201 /orientation=0
ISNNYKCDLIMKIGQIIKERYEIVEILGEGGMAFVYKARDKQLQRDVAIKTLKPNYVNQE
KFVDRFRREAQTAANLNHPNIVQIFDWGIEDEPYFVMEYIEGNTLTSIISGNRTVGLNDI
LYIGSQVANGLKEAHKRGLVHRDIKPGNIMITPDGKVKVTDFGIVSLQNEESDITKTGAV
LGTAKLYLLLNKHKGKPSII*
>tcag_1096677205035 /cdnaId=1096677205034 /pepId=1096677205035 /offset=0 /ttable=11 /length=434 /full_length=434 /orientation=0
IVMELVSGHTLRDLIHNGERVPLKRALEIGEGILAALDYSHQRGIVHRDIKPANIMITDH
GDVKVMDFGIARALADLGATLTSTWNIVGTAQYLSPEQALGEVADLRSDIYSTGCLLYEV
LTGKPPFTGDTPVSIAYQHVSGVLVAPSKIQPELPEGVDVILSVALAKKPEDRYQSAGLM
LDDLFKVGTGQALTTTIPKVKISRRKVLVGALSSILAVTVIAAGLFVTRPAVDTNNLPQI
PNVVGLTQADAQALLKDYVVTIQRAHDGRIPIDRVASQIPLATTRAQKGSGVVLTISDGP
GDAVIPTDLVGMSLIDARAALSAVGLVVSRTEAIPSDEALGTILKVIPEPGSTITAGSGV
VLQIASGQVIVPALIGVDAIQARTLLVQAGFLVNAIDAYDANQPIGVVIRQAPDGGTTQT
IGKSVTITVNKAP*
>tcag_1096694986201 /cdnaId=1096694986200 /pepId=1096694986201 /offset=0 /ttable=11 /length=432 /full_length=432 /orientation=0
IVMELVNGHTLREEIQKSTAISVERALEIIEGVLTALSYSHSNGIIHRDIKPGNIMLTDA
GDVKVMDFGIARAMDDIGATMTSTWNVVGTAQYLSPEQATGETADLRSDIYSVGCLLYEL
VAGKPPFTGDTPVAIAYQHVSADFPLPSSINPSLDENIDKIITVALAKNPEDRYQSAEMM
LADIRRASRGQDVTTKIRRIIPRRNFLIMGGAASVFILLIAFALNSFNSSTPAPSLQIPN
VVGLTQAEAEELLAGYTVNIQRAPDSRIPEDRVASQLPLAETRAPKGSSVTLTISDGPGD
TTIPTTIIGMSLEEARSALSAAGLLVARIIPVDSTSRTGIVLKITPDAGSILRAGSGVEL
EIASGSLKVPELLDLTGIEAQTILTQAGFAVKEIAAYDESKPEGVVLAQAPAAGTTLIIG
SDVAITVNRQP*
>tcag_1096670190175 /cdnaId=1096670190174 /pepId=1096670190175 /offset=0 /ttable=11 /length=314 /full_length=314 /orientation=0
YIAMEYVNGRTLADILKQSGTLTPMQVCDVMSEVAAALISAHQNGVIHRDIKPGNILVST
TGQIKVADFGIARALGAGVEQGLTQTGAVMGTATYFSPEQAQGAPTDQRSDLYSLGVVMY
EMLSGVAPFTGENAVAIAYKQVHEYAMPLDQRMPAVPTEVAAIVAKCMEKLPDDRYSSAE
QVRDDLRRFVEGMPVLAMTDRSENERSTRVLPQTDINATTVISPQDAATELLPKTPTNAS
VATNYPPYDDKSPQRTAVFVFGALLAAIVLLAGGLFLYQTLTRNSANASITVPDVRNLTV
KQASEHYSHLVSXX
>tcag_1096698142321 /cdnaId=1096698142320 /pepId=1096698142321 /offset=0 /ttable=11 /length=508 /full_length=508 /orientation=0
PFFVMEYIEGNTLTSIIAKKKTISIGDILFIGAQVSDGLQAAHNRGLVHRDIKPGNIMIT
PSGKVKVTDFGIVSIQNEDSDITKTGSILGTASYISPEQAQGKPVSVESDLYSLGTVMYE
LIAGRPPFEGETPIATATKHLTEKPKKLSVYRKDLPEGLENAVLKLLHKYPKDRYKNAED
LRAVLLQQRRHLQMQETQENLVNLTNPKIKFRFTLPALVLSIGLVFGTVWGLTQIFTGLP
VDGGTPTVIEIPDLTGSSQTQALNDLQLLGFTVGIENSAHPTVPAGAVIRTQPLANTVTN
PDTLVTIIVSVGQEAFPIPYVIDLETDRAVYVIEESDFVVGQKLEVNDDNIPRGFVISQN
PIAGKKMSPGSTVDLVISSGPSLIEISDLSRKSPEDATQILETLGFEYEILEEYSEDVNE
GLVSHTIPGAGEIVTPEEIITVIVSLGLKAEVPNLIGYTYQEASNILQEIGLLPSASGDT
GGRVSGQNPEEGSFLDPEGFVELSFDN*
>tcag_1096691784431 /cdnaId=1096691784430 /pepId=1096691784431 /offset=0 /ttable=11 /length=183 /full_length=183 /orientation=0
ISNNNKCDLIMKIGQIVKERYEIVEILGEGGMAFVYKARDKQLQRDVAIKTLKPNYVNQE
KFVDRFRREAQTAANLNHPNIVQIFDWGIDDEPYFVMEYIEGNTLTSIISSNRTVGLNDI
LYIGSQVANGLKEAHKRGLVHRDIKPGNIMITPDGKVKVTDFGIVSLQNEESDITKTGAV
LGT
>tcag_1096694544003 /cdnaId=1096694544002 /pepId=1096694544003 /offset=0 /ttable=11 /length=178 /full_length=178 /orientation=0
LRAAMADENMPLVNERYRVERSVGRGGMAEVFLARDILLDRPVALKVLFPEFANDSTFVE
RFRREAQSAANLSHPNIVAVYDWGKVNNTYFIAMEFVQGRTLASLLNDKGKLTVNQACDV
AVEVAAALAVAHDNGVVHRDIKPGNILIGLNGQVKVADFGIARALGSAIEDGLTETGS
>tcag_1096670181269 /cdnaId=1096670181268 /pepId=1096670181269 /offset=0 /ttable=11 /length=300 /full_length=300 /orientation=0
AMAVSQMAHPTVVRVFDAGDEQDQTDGQPAGSTTPFIVMEHVEGRLLSDIIHRGVIDEAA
ALGIVDGVLNALEVSHAAGIIHRDIKPANVMMTKDGGVKVMDFGIAKAIAVGMPEGTETS
SILGTALYISPEQARGQDATERSDLYSVGVMFYEMLAGRPPFSGESPVTVAFQHINDDIP
PLQLQNARLTAGTVRIVHQLLKKEPGERFGSASEVRQALNSLPEPGSEKPAESPLITQAP
GPTAGLIEIQKVDQPDAVTASVPQPTWQSEQEPAVEFSMPAVAACNKRVSRGSPLVWVRX
>tcag_1096693953737 /cdnaId=1096693953736 /pepId=1096693953737 /offset=0 /ttable=11 /length=462 /full_length=462 /orientation=0
VFLVMELIEGHTLREYLNERGRFDIKDAINYLTPILSALAAAHVLGIVHRDIKPENILIS
KDGRIKIADFGLARGELIGTTMTAESSVILGSVSYLSPEQVQRGIADSRSDVYAAGIVAY
EMFTGEKPFNGDSPIQIAYMHVNEEIPRLRSKRKEIPQALDDLIASATAKNPDDRPRTAA
EFLDQLQKIQIEIDPKKNQLDLGLDLPVEPIREKARKKMKEEPVKEETTPVKESTREIKR
QEEKKKRASKRVRRNRKVALILAIAIGVSGWWTLIGPGSRVVVPSTVGGTYDEAMNSFTP
LGLTAVVVENRYDEEIPKGKIIQSIPEGGGKVDAGGSVKLIVSKGPERYTIPSVKGLTPE
AAQAAITKSPLTVGTITEVFNSDIPKGYVISSTPISGTSVKRDATVDLIVSKGIEQVALA
SYLGKSGEQALNELTQAGFNVEAGYAFSETVPELAVISQNPA
>tcag_1096669459617 /cdnaId=1096669459616 /pepId=1096669459617 /offset=0 /ttable=11 /length=311 /full_length=311 /orientation=0
EEPYFVMEYIEGNTLTSIISNRKSVSLSDILFIGAQVANGLQAAHSQGLVHRDIKPGNIM
ITPGGKVKVTDFGIVSIQNEESDITKTGSILGTASYISPEQAQGKAVSVGSDLYSLGTVL
YELITGNPPFEAESPIATATKHLTEKPEKLSKYRKDLPKGIENAILKLLHKTPKDRFKSA
EDLRAVLLQQRNQLEMVQTQESLVDLTNPAIKYKFTLPALIVSIGLVLGTFWTLSQIFDG
LPADGGAPTLIEIPDLTGSDQAEALSDLQILGFKVGIENSADPNVPAGAVIKTQPLANTI
TNPDTLVTIIV
>tcag_1096675033319 /cdnaId=1096675033318 /pepId=1096675033319 /offset=0 /ttable=11 /length=221 /full_length=221 /orientation=0
LSTFKGIRHRKTRSSSSPTSRSFTPKMANMADLTGEVIDGRYQLIRQMASGGMATIYEAV
DMRLDRKVAVKIMHSHLAQDEKFIERFIREAKAAAALSHPNIVAVQDQGWNQSGVPAVFL
VMEMIEGHTLRDFLNDQGALQIKDGIKFLLPILSALAAAHKLGIVHRDIKPENILISKEG
RIKIADFGLAKGPLLGQTMTAESSVILGSVSYLSPEQVQRG
>tcag_1096669791641 /cdnaId=1096669791640 /pepId=1096669791641 /offset=0 /ttable=11 /length=193 /full_length=193 /orientation=0
IVAVYDSGEENDSPFIVMELINGVTLRQLMQGDDISLYRSLEIIKGILQALDYSHKQGII
HRDIKPGNIMITDSGDIKVMDFGIARATDDNGATMTSTWNVVGTAQYLSPEQATGEVADG
RSDLYSLGCLMYELLTGRPPFTGDTPVSVAYQHVSAPLIKPSQIKPSLDTNLDRMLEVVL
AKNPNSRYQNASA
>tcag_1096672822321 /cdnaId=1096672822320 /pepId=1096672822321 /offset=0 /ttable=11 /length=249 /full_length=249 /orientation=0
MLRRFRNEAQSAARLNHENIGLVHAVGVHDDWHFIVFEYIEGTNLRDLVRQQGPLSVATT
VDLALQVTAALDHAHRRNVTHRDIKPSNIIITPAGRAKLVDMGLARLQQVAGEQDLTVSG
MTLGTFDYISPEQARDARAADIRSDLYSLGCTMFFMLIGRAPFAEGTMVQKLLQHQQEPP
PAVESLRTDIPRRLAGVIRRLMAKQPEDRFEQPLQLEAELVAIADDEGIDLTVSRPPVEA
ERASRRPAA
>tcag_1096681940027 /cdnaId=1096681940026 /pepId=1096681940027 /offset=0 /ttable=11 /length=172 /full_length=172 /orientation=0
IMKIGQIVKERYEILEILGEGGMAFVYKARDMQLERFVAIKTLKPNYVNQETFVDRFKRE
AKTAANLNHPNIVQIFDWGIEEEPYFVMEYIEGNTLTSIIAKNRTISLSDILFIGAQVSS
GLHAAHQKGLVHRDIKPGNIMITPDGKVKVTDFGIVSLQNEESDITKTGSIL
>tcag_1096698831745 /cdnaId=1096698831744 /pepId=1096698831745 /offset=0 /ttable=11 /length=279 /full_length=279 /orientation=0
VSAEGRPPILSLGRPPGDPARPHPRALSSGRAMSDNAQATTPRTLVGPYQIERLIARGGM
GAVYLAYRPELNRRVALKVLTPGPDLDDDGRFEDRFRLEAETLAALDHDNIVTLYNFGST
DDGRYWLALEFIDGPRFTDLLRQGPLTPEHAVALILQVLEALRYAHQRGVVHRDLKPSNL
LIKYDDRGNERLKVVDFGLVKVLDDDQSLTRAGLILGSPHCMAPEQIRGDDVDHRTDIYA
IGVLLFRSLTGHWPFHGDTSTATMIAHINNKVPRFKDFA
>tcag_1096677617297 /cdnaId=1096677617296 /pepId=1096677617297 /offset=0 /ttable=11 /length=365 /full_length=365 /orientation=0
VSPSTPGRSRSCRGTGSCCAATASSTRWTTPRSSPRSARSPTRNERRLASSRRPMRTAAG
TTSPSSWWTWVGTARRRVGAGVRRVVRSRWSRAPRRWSSSPASPSWRRTRATASSSGSSR
ATATPACSCGVAGPEVCCGSAPRSRPTRRCAATTSTPRSPRRSRGARPSTTRSRRATTST
RSATSSTPRPPPSRGDHDVSDQPRALINDRYEVGKRIARGGMAEIFRGHDVLLDRPVAIK
VLFPEFATDPAFVERFRREAQAAAGLNHPNIVTVFDWGKVNNTYYIAMEYVDGKTLADIL
RGAGTLTPLQVCDVAIEVASALDFAHRNGVVHRDVKPGNILVAASGQVKVADFGIARALG
AGASR
>tcag_1096692834349 /cdnaId=1096692834348 /pepId=1096692834349 /offset=0 /ttable=11 /length=324 /full_length=324 /orientation=0
LAGHRSADEEMLRRFRNEAQSAARLNHENIGLVHAVGSSNGWHFIVFEYIEGTNLRDLVR
QRGPLTIAAVVDISMQIAAALDHACHRDVTHRDIKPSNILLTPEGRAKLVDMGLARLQHI
AGEQDLTVSGITLGTFDYISPEQARDARSADIRSDLYSLGCTMFFMLVGRAPFAEGTMVQ
KLLQHQQERPPEISDMRAEVPRRLISVVHKLMSKRPQDRFQHPAALEFELLSIAEEEGFD
VTASRPAIDIDLATADKAKVFFWPWVIAGLSLIGFVVWTAMNAPQKKSNPDVPQVVRPQR
QMLDDTSVVHVLSQPSQPDELALC
>tcag_1096674887205 /cdnaId=1096674887204 /pepId=1096674887205 /offset=0 /ttable=11 /length=402 /full_length=402 /orientation=0
GLPYNQAVQIGDLYLTITAPTPSDHAARLYVPGDMIGNGRYTLKQELGRGGGGVVWLAQD
EHLQQAVAIKRLPPELANDTVALGDLIGEVQKARLLSHPHIIRIHDFVKLPDELPFITME
YVDGTDLGSLRNQQSSGCFTWSRLEGLAIQMCEALQYAHEQQIIHRDLKPTNMMITREGN
LKLADFGIAASFSDSNPKAEMEGDASGTTVYMSPQQMRGLRPEPADDIYALGATLYDLIT
TRPPFYTGDIFQLVQDVPPPTISRRMADYSLENHLPPHAEQAIMLCLAKNPEERPASAKD
LADLLHPGEAPPPPPPAPAPEEIEEMESILSEPLQHTRQFLEENLPQPVTGWWRVADTRK
RDYALFGILCGSLIILELIYSKLEHDSIWQTLKANRFFLPW*
>tcag_1096680970329 /cdnaId=1096680970328 /pepId=1096680970329 /offset=0 /ttable=11 /length=154 /full_length=154 /orientation=0
MKIGQIVKERYEILQVLGEGGMSFVYKARDTQLERFVAIKTLKPNYVNQETFVDRFKREA
KTAANLNHPNIVQIFDWGIEEEPYFVMEYIEGETLTSIISKNKTISLSDILFIGAQVSSG
LHAAHQKGLVHRDIKPGNIMITPDGKVKVTDFGI
>tcag_1096687137105 /cdnaId=1096687137104 /pepId=1096687137105 /offset=0 /ttable=11 /length=307 /full_length=307 /orientation=0
IPLLSSRSEVPHRSSDLTGLPSPDCLKGTTAAFHGVPSGHPRAARPLDALIQDYINFGRR
KAPFRFLEKFEKSYQARYNYVRRKEAEFSKQRHLTLWTRKPLIPEGPRYKIEKEIGRGAF
GVVLLAHDKRLGRKVALKVLSVPDGLTQEEQKKLLDRFYREARAAASLNHPNVVVIHDIS
RAKDKHFISMEYLEGSVLDELIAGGALPLDRAMGLGDQILSGLEYAHSRGVIHRDIKPDN
IFVMTGDNIKIVDFGLARVVTTTTITKTGTVMGTPGYISPEAIKGKPVDMRSDIFSFGVV
LYEMLTG
>tcag_1096687532997 /cdnaId=1096687532996 /pepId=1096687532997 /offset=0 /ttable=11 /length=256 /full_length=256 /orientation=0
IVMELVSGHTLRELIHGGERLPLDRALEIGAGILEAVDYSHQRGIVHRDIKPANVMITDG
GDVKVMDFGIARAMDDLGATLTSTWNVVGTAQYLSPEQALGEVADTPTDIYSTGCLLYEL
LTGRPPFTGETPVSIAYQHVSGHLTSARQLQPDLPESVEVMLEVALSKKPEDRYVSARAM
LEDLNKIRAGENISTKVARGPIVSRRTAIISGISLLLVGVLAVVGLSLNGGSTPSLGNEI
PNVVGLTEDQARALLG
>tcag_1096684853213 /cdnaId=1096684853212 /pepId=1096684853213 /offset=0 /ttable=11 /length=480 /full_length=480 /orientation=0
IFSRRLLSTRRPRRWCRLLLPRGNQQPTLPLGLRRSPASPAASIAWKRSCGSIRAAGRRR
RRRRIEIEPVCRPLRWHTGGGWSDGAAARFLPTTADEEAGQMEGEQVKRAAADHPEPARG
PTAAAETETVRSSGLLSRQSTDFGVAEPREDASRPDPLLGRDLGDVVIETVLGSGGMGRV
YQAQQRSPSRKVAVKVMRAGHRPAAAVRRFRREAELLGRLRHPGIAQIFTAGCLDRDGEE
TPYFVMELIPGAESLIRAAEQRQLSTRERLALFAEICRAVGHGHAAGIVHRDLKPGNILV
DGEGRPKVIDFGIARLDEPDPAGATETGAFLGTRQYSSPEQCEETAVTARSDVYSLGVIL
HELLSGRLPYEVGNRSLVESARIIQQATPAPLQIADHMLASGAKAIATCCLAKRPAHRYA
DATAVAADIDALLAGAPLQARQSPVWERAVGWLAGRPLLAAGGVAAALAVTVVAAIVTPD
>tcag_1096670110181 /cdnaId=1096670110180 /pepId=1096670110181 /offset=0 /ttable=11 /length=290 /full_length=290 /orientation=0
VEGRTLADILRSDQALTSAQAADIASEVAAALSFAHRNGVVHRDVKPANILIGSTGVVKV
ADFGIARAVDTAQESNLTQTGAVMGTATYFSPEQAQGGQPDPRSDLYSLGIVLYEMVAGT
PPFLGENAVAVAYKQVHDQPKPLNQIVLDIPRAFEAIVAKCLAKDPSIRYQSADALRDDL
RRFREGADVGALIEALGGSLGAATTVMASTPMPPRGDAATTQALPVVGANDFVTPAAGVP
VAGPGGTHVMPQVMQPAGAVLPPYEDERRSRGGGYVIAAVIAVLALLGXX
>tcag_1096666531907 /cdnaId=1096666531906 /pepId=1096666531907 /offset=0 /ttable=11 /length=252 /full_length=252 /orientation=0
MSPPPSSEGPVDHAARVLADRYRLERRIGQGGMAEVWVAVDEQLDRRVAVKWLKPNLASD
EVVAERFRREAIAVARLNHPNIVTVHDVFEHDGRQAVVMQLIEGQSLRQVLDNRKRLGPE
LTIHIGASVAGALDEAHRAGFVHRDVKPGNILFTQDGRVLLTDFGIAKALDTIDEDLTSD
NVMMGTAKYLAPEQGSRPQTRWPRRPLLTRTRAVRMPRPGRVPFLGNNDAETALARLQRD
PTDLAHLRPTXX
>tcag_1096696325931 /cdnaId=1096696325930 /pepId=1096696325931 /offset=0 /ttable=11 /length=194 /full_length=194 /orientation=0
VTPERIGGYLIEKEVGSGGMGTVFRARDEESNRVVAVKVLPASMSREPGFQARFQREIEA
LRQVTSPHIVEIYDSCIDEQEKSFWYAMEYVDGLTLAEKMEQDGRITWETAIDIAVQTCT
ALKAAHNAGVVHRDLKPSNLMLTGEGQVKLTDFGVAQVFAGGKLTITGGIIGTAEYMSPE
QAQGKRASKQSDIY
>tcag_1096687642763 /cdnaId=1096687642762 /pepId=1096687642763 /offset=0 /ttable=11 /length=168 /full_length=168 /orientation=0
VSELIGEIIDGRYQLTRVVGSGGMATIYAAIDLRLDRQVAVKIMHSHLAQDEQFVSRFIR
EAKAAASLSHPNIVAVLDQGWNQGGSPCVFIVMELIEGATLRDYLIEQGSLSPERSLSII
TPVASALAAAHKLGIVHRDIKPENILVSKEGRIKIADFGLARGALLGN
>tcag_1096679095023 /cdnaId=1096679095022 /pepId=1096679095023 /offset=0 /ttable=11 /length=263 /full_length=263 /orientation=0
MTEFEGYELKHELGRGATAAVHHAIEKKSRREVSLKIFHPKLFRDRNFISRMEQEMSLSA
VLRHPKIVRLETLLDSTDPPALVMQYVDGENLEKFQSHLPYVLPEVSVLIAIEILDALDY
AHSKGVIHRDLKPENILIEKSGKVFVTDFGLAKILDVTLGTQSNVLLGSPDYMSPEHAKG
DATSELSDIFAVGGILYFLTTGTRPFARTSAWATMTAVKEENVESPQRRNPKISTELSRI
IQKALEKDPKRRFQSAGELKDAL
>tcag_1096679117295 /cdnaId=1096679117294 /pepId=1096679117295 /offset=0 /ttable=11 /length=467 /full_length=467 /orientation=0
LVMEMVPGEALSTILEREKVLPAERVLSIVRQTAAALHQAHQAGLVHRDVKPGNLLITPD
GVVKITDFGIARVADQVPLTATGQVMGTVQYLAPEQASGKPASAATDIYSLGIVAYEALC
GRRPFRGESQVSIAMAHIKEAPPELPGTIPEPVRKLVMSCIAKKPGQRPIDADALSQAAE
ALEKGQVDKGLSFIPEPGSEVEPPEEQRTDTRPIPAQGGIPQRVWTIAIAGGVAAILVVV
GAIALINSRLAPDEEPATDDAAVVVEEPAEEPEPEPAPEPEPEPEPAPEPEPEPEEPQVT
TVTVPESDILGKTEAQVTELLTAAGLRIDAITGNIAPSQDAVGQAYRVNPTGSVAENTLI
AVYFYAEIPSPPAPSKMVVTPAAGPYAPADEITLSWPAYAQCPSGFPVTNYILEIVGGTL
IDEADATLGPNKNSVGITLGDPGTFQASYVVSCSDINTPKSETVSVT
>tcag_1096692581045 /cdnaId=1096692581044 /pepId=1096692581045 /offset=0 /ttable=11 /length=282 /full_length=282 /orientation=0
MEYIEGNTLTSIIAKNRTISLSDILFIGAQVSSGLHAAHQKGLVHRDIKPGNIMITPDGK
VKVTDFGIVSLQNEESEITKTGSILGTASYISPEQAQGKPVSIESDLYSLGTVLYELIAG
KAPFSGDSPISTATKHLTEKPEKPSMFRRDLPKGVESAVLKLLEKATYDRFKSAEDLRAT
LLQQRKALQSEQTRENLVDLTNPKVKLRFTLPALIISIGVVIGTVWTLTQVFDGLPVDGG
APALVEIPDLTGSEQAQALEDLQNLGFKVGIENSADASVPAG
>tcag_1096683065119 /cdnaId=1096683065118 /pepId=1096683065119 /offset=0 /ttable=11 /length=487 /full_length=487 /orientation=0
GKGGMSSVYLAEHTSMHLPVAIKVLPVKRVGEKSYLERFKREAKASFKLRHDNIAGATNF
DHNGDLWYIVLDYIEGEDLHQKVKRAGPLPIRDAVEYIRQAACGLQYAHEEGLVHRDIKP
ANLMLDTKGTVKILDLGLALDGDDDEEGGLTKAHDEKVLGTADYLAPEQSKNSHSADPRS
DIYALGCTLYYLIVGRAPFARGSVIERIKAHWNEPAPNPLEELEKPPADLDSALIDLYFR
MMEKHPDARPQTAGEVSEQLDAWLNQHQQDRPQPAGLRRHTTESPEGSSGSLPTSHFSSI
TGLRRQPSKKTQKSNIGSSGNLRRTPGGKNPESSDDFEHPDDDDDFLDSADTDGETEEEE
EDDFLFAGSGSNSPATSSGDQSGSNEDDDFLAMTGGISGSGVSPQTQLQADDISVDEWWS
TTFMRLSLRAWFWIGIGLFFTFVLTVVTNEVMKAYEAGPYKTEADADPNENSKPPPPATT
KPNANSK
>tcag_1096686800699 /cdnaId=1096686800698 /pepId=1096686800699 /offset=0 /ttable=11 /length=589 /full_length=589 /orientation=0
VVEKRRDTGSFGKGNPWGSQNMSGRTFGGRYRLQNIVGTGGSGSVYLANDLSLNRQVAVK
VLHTQLAQYPGFVERFKTEAKIAASLTSSHTVRVFDWGVDDQAYLVTEYLGGGSLRSILD
SGRTLSPSQILQITLEACRALDHAHAQGIIHRDLKPANLLFGQDGHLRIADFGLAAALAD
ATQAEISNSGPQLDELGGLRGYVGTARYASPEQASGLTLGVKSDIYSLALCIVEASTGHL
PFVENTVLGTLRAREGQDVPTPESLGALATVVQRAGSANSEERPTAGELGRMLLDVASKM
PRPEPLPFVGPGEVGADPLSGEEPLVPTSVSSPPDRPTERMEAVSVEPEPKQVNSVKPLR
RRWVNALIARFLIVGVIVAGAFIWEATKTESRTLPQLVGSSGDSARELIVALGWNVEERF
DRLDDTVEGEVLATEPIGGTALEENGTVVLVISLGAERVQIPIDLVGKSLPGAERLIQSA
GLKVGEISFSYSETIEAGMIVDVLAPISELPLGGSVDLLVSDGRVPVVIPIGLEGREVSE
VEAALETLGLIPRRIGVRDEFVPKGYVVAFEPPSQSSVRGGSEVEILVS
>tcag_1096686360061 /cdnaId=1096686360060 /pepId=1096686360061 /offset=0 /ttable=11 /length=531 /full_length=531 /orientation=0
LTSPPLSRHLPRQVTADGRMDRPDHTSDAPLSFGGLSEFLDGTPVAAGPALEAGTRLGDV
TLIRLIGAGGMGCVYEGHQDSPSRTVAVKLIRSGILSTAASKRFHLEAQILGRLSHPGIA
RIYSAGIESMAGNAVPYFVMEYVEDARSLTAFAAERNLTTQARIELFRQTAAAVAHGHQR
GIVHRDLKPSNMLVDATGQPKIIDFGVARSTDGDVALTTMHTDVGQLVGTLQYMSPEQFS
GDVAELDLRADVYALGVVLYELLAGRPPYDVHNRPIHEVARIVTETDPPLLSSVSPRLRG
DLSTIVTTCLDKDRSRRYSTAAELEADLGRYLRGEAIVASPPRLRDALSRIMRRHRLAAM
ATLAVAVALLLGSLGTTLYAIRAERQRQLAVAAQQHADEATALAKRQLYIANLQAIQASL
ATGNMRRVRQAIRENRELIGDPPPLESRCLAAACDAALATIGIGPTSVIDLAWSPNGERL
ALKSVPPLEASNEEVKQLLALPTEQIYTKASNETLFDTSRFPWRLCEFPAE
>tcag_1096698826303 /cdnaId=1096698826302 /pepId=1096698826303 /offset=0 /ttable=11 /length=159 /full_length=159 /orientation=0
IMEIGQIIKERYEIIQLLGEGGMSYVYKANDKQLKRTVAIKTLKPNYVQQEKFVERFKRE
AQTAANLNHPNIVQIFDWGIGDEPFFVMEYIEGNTLTSIIAKRRTISLNDVLFIGAQVSS
GLQAAHSKGLVHRDIKPGNIMITPEGKVKVTDFGIVSLQ
>tcag_1096700851983 /cdnaId=1096700851982 /pepId=1096700851983 /offset=0 /ttable=11 /length=612 /full_length=612 /orientation=0
LAGLPHAGLRTPLRGRCGGGTRHAGQHGLRGPQKSAADDPRGDHTNRNPGTSGRRMSGSQ
TPCPSRDELEALLDDRLPEPQRAKSLAHLNDCQPCSDTFSSLASTWSLGDAARGEAQAAA
NTLAFEARLKAQRPDPAAARAEIPPEPPEIAGYDSLELVTAGGMGVVYRARDTTLGRPVA
IKLISAHAVHTASGRQRALREAELLARLSHPSICTIHAAGSWRDQPYLVMEWIEGPTLQD
RIDEGPISPAGAARIARDLAEALSGVHAAGIVHRDLKPDNVLLVDVSEHRGAAIPKLIDF
GLAHPDDTSQELTIGDTVLGTPSFMAAEQTGLDESLGPVTPATDIHGLGGLLFAMLTGHA
PYQASSLMASMQRALRGDLAGREQLAEVPDELRRIVLRCLQPQPAKRYASAAAVAEALDA
FLACQPPAGPAEAWPHKRLRWLAGATLATAALLLAAAIGAASVGFLRPGIDPQPTSDPTI
VAEPLPPQQQLLSAVNAAREQAGLASLSSSDPLNAGAEAHAAALARSGLLVDLLQGEDFL
RDRIAPTGYRCQTATQLIAAGVKPQDAVLQWLQMPDKSSQLLGGFQDVGIGTATSTDGRP
YYVVLLAVPAG*
>tcag_1096694043893 /cdnaId=1096694043892 /pepId=1096694043893 /offset=0 /ttable=11 /length=403 /full_length=403 /orientation=0
ELISGHTLRELIHKGERVPLKRALEIGEGILAALEYSHHSGIVHRDIKPANIMITDNGDV
KVMDFGIARALADLGATLTSTWNVVGTAQYLSPEQALGEVADLRSDIYSTGCLLYEVLTG
KPPFTGETPVSIAYQHVSGVLVTPSSIVPELPAGVDTFLAVALAKNPDERYQSAGLMLDD
LYKIKTGEVLTTKIAKPPVSRRKVIVGAISAIAAAGLLVAGVFFARPDATTSNLPQLPNV
VGLSQVEAQALLGDYVVTITRAYDGRIPKDRVASQSPLATTRVQKGSGVVLVISDGPGNS
EVPIDLVGMSLLDARNALASVGLLVASTEAVPSDQPQGTVLKVTPEPGSLITAGSGVVLQ
IASGEVSVPSLLGIEALQAKTILVQAGFLVREVEGFDAKSTNR
>tcag_1096668750553 /cdnaId=1096668750552 /pepId=1096668750553 /offset=0 /ttable=11 /length=167 /full_length=167 /orientation=0
MTIFGERYEIGALIGAGGMSDVFIAKDNRLNREVAIKVLRSDLNREQNFVTRFRKEALAA
AGLSHPGIVAVYDSGENPAPYIVMELLQGKTLRELITGPIEPKTAMQIIEGILQALAYSH
ANGIVHRDIKPGNIMITDQGDVKVMDFGIARALDDVSATMTATWNXX
>tcag_1096696244571 /cdnaId=1096696244570 /pepId=1096696244571 /offset=0 /ttable=11 /length=429 /full_length=429 /orientation=0
ATVCSAVHVGLDQRVAVKFLLPHMAAREELVARFLHEARAVVQLKSEHVCRVTDVDTTDD
GQPYLVMEYLEGYDLSNRGGRGAVAITDAVDYVLQACEALAEAHALGIVHRDVKPANLFL
TTQADGSPLVKVLDFGIAKAAERTPGVSGTSAESILGTPDYMSPEQLRSARDVDARADIW
SLGVVLYELVSGRAPFPGDSFADVCITVVERPPSPLDLPGLPPGFEDAIMRCLAKDRDER
FANVAALAAALAPFGPADAPARADKIARVLSIEPVPLGAPTAATTLGAATGQTRPQMPRS
STRSRSRLVPVIAGLAVAVAVVAVALVASKTLGGGEAEDPAPAAATTVPAPESVTDAAPA
AARTPAPDAAVESVSTEPVPPPDAGPVAATKPKSKSKSKSKSKAKSKSKSKSKPKSKSDD
RVGGGFLD*
>tcag_1096685190129 /cdnaId=1096685190128 /pepId=1096685190129 /offset=0 /ttable=11 /length=165 /full_length=165 /orientation=0
IRNNNKCDLIMKIGQIIKERYEIVEILGEGGMAFVYKAKDKQLQRNVAIKTLKPNYVNQE
KFVDRFRREAQTAANLNHPNIVQIFDWGIEDEPYFVMEYIEGNTLTSIITGNKTVGLNDI
LYIGSQVANGLKEAHKHGLVHRDIKPGNIMITPDGKVKVTDFGIV
>tcag_1096666028963 /cdnaId=1096666028962 /pepId=1096666028963 /offset=0 /ttable=11 /length=165 /full_length=165 /orientation=0
IMQIGQIIKERYEITQLLGEGGMSYVYKAIDKQLQRTVAIKTLKPNYVEQEKFVERFKRE
AQTAANLNHPNIVQIFDWGIGDEPFFVMEYIEGNTLTSIIANKRTISMNDILFIGAQVSS
GLQAAHSKGLVHRDIKPGNIMITPEGKVKVTDFGIVSLQNEESDI
>tcag_1096666972803 /cdnaId=1096666972802 /pepId=1096666972803 /offset=0 /ttable=11 /length=180 /full_length=180 /orientation=0
LHSTKGDLVSTFTQLGDRYDVGQVIGRGGMAEVYEGTDRRLNRRVAIKVLRPDLARDPMF
QERFRREAQSAAGLNHPNIVAIYDTGEDLIGEGANQVSIPYIVMEYVDGVTLRHMLNNGP
RILPERALEVIAGVLAALDYAHRHGIVHRDIKPANIMINAHGDAKVMDFGIARAMSDAXX
>tcag_1096668072779 /cdnaId=1096668072778 /pepId=1096668072779 /offset=0 /ttable=11 /length=185 /full_length=185 /orientation=0
LSENKRLIAGRYELGSLIGRGGMADVYVGLDTRLGRTVAIKLLKSDLANDPSFEDRFRQE
AQASARMAHPTIVRVYDAGEDIEKDSRGNDVKHPYIIMEYVKGKLIRDILHERRLSIEEA
VNYASGVLTALEFSHKAGVIHRDIKSANIMITENEQVKVMDFGIARAISDSSATMANTVG
IMGTA
>tcag_1096675576097 /cdnaId=1096675576096 /pepId=1096675576097 /offset=0 /ttable=11 /length=314 /full_length=314 /orientation=0
LGCGLRRMASRSKTSRGHQTSPVAIKQVPHQLGSDPSVRDRFIAEAQRVASLEHPHIVPV
YDFAERDGLYVIVMELASGGTVWQRFSNQGLTAEEAVGTVLAAAAGLHHAHSRGLLHRDV
KPDNMLYSASGTVKIADFGIAKSLTGTEAGRPATEGVIGTPAYMAPEQVTGEPLSAATDV
YALASVLYELLSGHLPFAADADAIALLFKRVHEPPRPLQTMAPTVSPAIASVVDRALQRD
PSNRPADAEQFAVELATAATQSFGAGWLERSTITVMCSTAVIAATERTSRAGHYGDSPSA
TVVIHPDETARLRL
>tcag_1096696964791 /cdnaId=1096696964790 /pepId=1096696964791 /offset=0 /ttable=11 /length=157 /full_length=157 /orientation=0
MSDKGSIIFGGRYELKKRIARGGMAEVFLGEDQLLGRPVAVKVLFPEFASDPNFVERFRR
EAQAAANLSHPNIVGVFDWGKESNTYYIVMEYVEGRTLSQIIRKEGPLPTARVAEIADAI
ASAVGFAHKGNVVHRDMKPGNVIISENGQIKVADFGI
>tcag_1096681070779 /cdnaId=1096681070778 /pepId=1096681070779 /offset=0 /ttable=11 /length=152 /full_length=152 /orientation=0
IMKIGQIVKERYEILEILGEGGMAFVYKARDMQLERFVAIKTLKPNYVNQETFVDRFKRE
AKTAANLNHPNIVQIFDWGIEDEPYFVMEYIEGNTLTSIITKNRTISLSDILFIGAQVSS
GLHAAHQKGLVHRDIKPGNIMITPDGKVKVTD
>tcag_1096699873015 /cdnaId=1096699873014 /pepId=1096699873015 /offset=0 /ttable=11 /length=773 /full_length=773 /orientation=0
STVGSGVGRAAIPSEIPRIPGIEGLTPVARGGMGVVYRGRDVTLGRTVAVKVLRSGGVLS
DSARERARRESLLCARIEHPNVVTVHAAGEADGMPYLVMNWIVGPSLQKRIDDEGRLSPR
EAATIVRDIARGLERVHAYGIIHRDLKPDNVLLSTKTEPPTPILIDFGLARTEDNAQQLT
QAMTVLGTPGFMAPEQTGLDTTLGEVSAATDVHGLGAMLYAMLTGKPPYAAATATATMQM
ATRGEFSDPAALGRAGPVDLQTIVLKCLQPSPARRYRSAGEMADDLERFLDGRPVVARPI
SAAERLVKWTRRRPVAASLAGLAVAMLLLTGVGGAYHVAELERANAAITASRDLADEAVA
LAERSMERLTGASIQRMLMRGEPLDEGDRAYLRQVVEEFEQWPLGSDRVGALEFRAQGFR
RVGDLFYGVGQYEDSLACRQRELAALASIEKLKPGSEETLRARLTALYMQRYCLYHLSRP
AEAIESSRESVALLEAAPDDFPRRESDLIDTKLHLGIFLQEQQQVEEGHRLVEESLQQLT
TLREERPDDVSLAVQEVNSLYDAQLYDFNTGRTEARREKINRLVSVASAALEQFDEQEET
FAVSLSNGLNQQANLAREASQIDEAVVLAQRRRDVCITFIEDEQPMSRVHREAVDADLSL
AKLYRELDDSERAAGALDEAMAIAEQLVAAEPAVFDHAVLLGRAMYDRGVLFLADGDASA
AGKHLQQCIAVLEPWGDHQGRVNDATMLVTSAQQIIRDIGGSAADIAGGAAN*
>tcag_1096701162293 /cdnaId=1096701162292 /pepId=1096701162293 /offset=0 /ttable=11 /length=488 /full_length=488 /orientation=0
AEGGPHPAGPRPGGRLRPLRAAPRRGRSRRRRDLNRADMAAGDLDTSDPFLGGPALSGAA
WGDDAAPAGDPAPFGGAGADRYDRGGVLGTGGMGVVYAATDARLARQVALKVAHDPVLGR
RMAREARITAQLEHPGIVAVYDAGHDPDGRPWYAMRLIRGRSLDARLGEAGDLAARLALL
RHYLDACQAVAYAHALGIVHRDLKTANILVGEFGETQVADWGLARPVDAAEERWAGVLPD
ATDAAATQVGAVVGTPAAMSPEQARGEPVDARSDVWAMGVVLVELLAGRSPTEGRDSEAV
LAARRSGEGPALSGLPADAPAELVAIAGKALRPDPADRYPDAGALARDITQYLDGQRVSA
HDYTARELLALRLRPWRIPLLVAAVAAVVVLAVGVTASLRTAAERNRAVAAESEARAALA
VAADNLGEALVQQAVAAIYADARPEAEVLAAHALRQGEDATARGVLAAYGGAARPVRLRR
TPLPDGCD
>tcag_1096676499111 /cdnaId=1096676499110 /pepId=1096676499111 /offset=0 /ttable=11 /length=439 /full_length=439 /orientation=0
VHGIIFFYIQKFADEATSGKTTWLQLRETVTASDSRYLPNEVYPDEDAVELLQKIADTCG
ETLPELIERFGEFLAPHLIKVASQTIDPTWRTLDLIENTEDIIHTMVRSAKPGAEPPVLE
TVRHSPNELHLVYSSGRKLCVLAKGIIRGLADHYDETIVIEEKSCMHKGDPFCCLVIQDG
SNDTHSANSPLSETLTFDPKSGNSPQQATTNWHSTPSDTSTTPSNIDSFTIKGLIGRGGM
GHVYKGFDANLDREIAIKVMHPSRAKDEVSKKRFLRESKTAASINHPSIVTIYQIGEHNK
LPYIAMHLIDGPNLSEYRTQQGGLIPIPEAVRIGREISEGLAAAHEKGLVHRDIKPDNIL
LEGPNRHVQIIDFGLAHETGDNEGRLTIDNAVIGTPAYMSPERIGTDEVNTKSDLFGLGV
ILYEIISGKLPFDGKSMVS
>tcag_1096692155435 /cdnaId=1096692155434 /pepId=1096692155435 /offset=0 /ttable=11 /length=289 /full_length=289 /orientation=0
IEGNTLTSIISGNRTVGLNDILYIGSQVANGLKEAHKRGLVHRDIKPGNIMITPDGKVKV
TDFGIVSLQNEESDITKTGAVLGTASYISPEQAQGKPVSFESDLYSLGTVLYELIAGKPP
FTGDSPIATATKHLTDKPEKLSNYRKDIPKALENAILKLLEKRPSDRFKSAEDLRALLLQ
QRKQIQINQTQENLVDLTNPKIKFRFTLPALIISVALVFGTVWALSNVFDGLPVDGGAPT
LVEIPDLTGSEQAQALNDLQSLGFIVGIENAADSSVPAGFVITTQPPAN
>tcag_1096694883397 /cdnaId=1096694883396 /pepId=1096694883397 /offset=0 /ttable=11 /length=321 /full_length=321 /orientation=0
YLVMELVNGEPLNSVLKRTGRLSLRHALDMLEQTGRALQIAHAAGLVHRDVKPGNILITP
TGQVKITDFGIAKAVDAAPVTQTGMVMGTAQYIAPEQALGHDATPASDVYALGVVGYEVV
SGKRPFTGDGALTVAMKHIKEPPPPLPADLPPNVRELIEITLVKNPSQRYRSGGPFADAV
AAVRAGRRPPRPSQSPPPGRAAPAAIPSATPARIAPAPATRTTAPRRAAGHRPPARRTFS
SGQRALLWAAGVLGALAIIIAVLIVINSKADNQPSPPPTVTNTGSAQLGPAPSPDLDRTD
SPQPGSSVLHASPANFEIPR*
>tcag_1096667617531 /cdnaId=1096667617530 /pepId=1096667617531 /offset=0 /ttable=11 /length=171 /full_length=171 /orientation=0
IAKTKGQCFRNCYKCGVKMKIGQLIKERYKIVELLGEGGMAFVYKAKDMQLERMVAIKTL
KPNYVEQTAFVERFKREAQTAANLNHPNIVQIFDWGIEEEPYFVMEYIEGNTLTSIISNR
KTISLSDVLFIGAQVANGLQAAHSQGLVHRDIKPGNIMITPSGKVKVTDXX
>tcag_1096684394323 /cdnaId=1096684394322 /pepId=1096684394323 /offset=0 /ttable=11 /length=400 /full_length=400 /orientation=0
IGAMAIRRHEQGHNSEKRDTRDASPSIDHHDTIASVEELSRQTTDFGLGNEETVTEHSDS
LIGHTFGDVVIESLLASGGMGRVYQGRQRSPDRKVAIKVIRPGHRSPRAFQRFQRETELL
GRLSHPGIAQIYTAGSITRNGEDSPYFVMELIQDAMPLVKSANHRNLSNQERLTLFSLLC
KAVAYGHLHSVIHRDLKPSNILVDAAGHPKVIDFGIARIEQDNDATETGTFLGTRQYSSP
EQCAGKKVDARSDVYSLGVLLYELLTGKLPYEVKNTSFLETARIIHEQQPNKLRIPENKL
RSGVELIAEKCLEKNPADRYLNAEKLSLDIDALLSGQPLAAKPQTVLKRSLDYLKSHSSP
AATIGTLLLIAIVFFFSGTFSSPEKNISKTTDRSLENIKX
>tcag_1096692301807 /cdnaId=1096692301806 /pepId=1096692301807 /offset=0 /ttable=11 /length=247 /full_length=247 /orientation=0
FERLEAALPQRYTLIRELARGGMSRVYLARESMPGRDVVIKVLDHELSARMGPDKFVHEV
EVTSQLQHPHVVPIYSAGDADGTLYYVMPYIDGATLRDRLAKEGRLPIAESLSITHQIAS
ALQHAHTKGVTHSDIKPSNILFQGGLAVVTDFGIADALRVPEGGGEFTRSGLPIGTPDYM
SPEQASGDNRVDEKTDIYALACVLFEMLAGQPPFHSRTAQATLARHLTDTMPSIKSVRSS
VPIALXX
>tcag_1096676162405 /cdnaId=1096676162404 /pepId=1096676162405 /offset=0 /ttable=11 /length=333 /full_length=333 /orientation=0
MLNFPEPPKSYSSVFLEETDKPLPIKIDPRTRYAFFSTIATGGKSLIKSCKDLHLSRFVC
YKTLKPEFANNEIEQKRLIREARVTAMLQHPNTVPTYELSRDARGNPYFTMKLVHGYTLR
EIFDYRERYDLTQFMEVIMQVAYALEYAHNHGVAHRDIKPENILAGPFGEVLLLDWGLAK
VWHPDGKGAKALGEAGLIDEDVAAADAAVDFIEDITLTGQGKAQGTAHYMSPEQINLDPT
IDHRTDIYSLGAVLYEALCGQAPPTGEKMHQIISSALNDKPAPPSTISKQPVPPLLEQIA
MRCLEKDPAARYPTMGQVIRLMHQDWRSGLAR*
>tcag_1096695794849 /cdnaId=1096695794848 /pepId=1096695794849 /offset=0 /ttable=11 /length=225 /full_length=225 /orientation=0
GMADVYLADQFSLNRRVAVKALRPATLMHPEAVDRFAQEARAAAALVHGNIVQIHEVGCI
EGIHFLAEEFVAGPSLRAWLKEQGPLGPDAVLSVLMQVAAALDCAEGGGVVHRDIKPENL
LLTPRGEVKVADFGLARVLRDNLELTQTGMAIGTPLYMSPEQSHGRKVDVRSDLYSLGAT
AYHLVAGQLLSVGQLVSLLRSPMRRNRWNHWQMFARISLPQLQV*
>tcag_1096671561081 /cdnaId=1096671561080 /pepId=1096671561081 /offset=0 /ttable=11 /length=196 /full_length=196 /orientation=0
GPWTGRVLSGRYEVHELIGRGGMADVYLGRDGRLGRNVAIKVLKSTLSTDESARNRFRNE
AMAVSQMAHPTVVRVFDAGDEQDQTDGQPSGSTTPFIVMEHVEGRLLSDIIHRGVIDEAA
ALGIVDGVLNALEVSHAAGIIHRDIKPANVMMTKNGGVKVMDFGIAKAIAVGMPEGTETS
SILGTALYISPEQAXX
>tcag_1096694293203 /cdnaId=1096694293202 /pepId=1096694293203 /offset=0 /ttable=11 /length=392 /full_length=392 /orientation=0
ITTKRAINNLYQDINCLGFPFFYRKLRYTSIMNSASDLHVAHCNSCGCQMDITPISPYTN
VACPDCGEHTRVKCELGHYVLTGRHAVGGMSKVFSARDVTLKRDVAIKLLNEDYSGDPVR
VERFEQEALITAAISHPHIVRVFTVGNAWGHYYIAMEMVTGESLEQKIARKDALSENDVL
PMAAEIIDGLRAAKIAGLIHRDVKPGNILFDVSGNVKIVDFGLALVTQGGTVKADEIWAT
PYYVPPEALDGREEDFRSDIYALGATLYHILSGRPPISSEVKTTKAVRSAKDSVLPLAEV
APWLKAETCYLVDKAMALEPNDRFETYKKMDEALQLAREATQRQGVSEPIHSRDRAQRRV
KERSGVLKLVFFGAVGLLFAAVAIVIYINNIG
>tcag_1096684053493 /cdnaId=1096684053492 /pepId=1096684053493 /offset=0 /ttable=11 /length=576 /full_length=576 /orientation=0
RRGRLLDLLLQWEELRARGRDVAVEELCRDWPSLEPELRRRLEALKQTAWLEEPVDDSEP
TPFDATNTTHGAAAAATRSHALALQALAGRYRLDELIAEGGAARVWKATDLQLQRMVAVK
MPRHLGSEAADRIIEEATRVAGLSHPGIVPTYDVGRHGETVFFVSELIEGGSLADVCRSG
SATPPQLVLWITQVADALAYAHDQGIVHRDIKPANILIDSHGRARLADFGISQAPKTESR
SLGTLTYASPEQVGGTAVDRRSDLYSLGVVLHECVAGCLPEQPGKPTPLRLDGPSTKPRS
LPGEPAERALLAVCRRALAAEPEQRFQTAIAFGRAVRAASGEVRRRRLVQATFAVIVFLL
LATTVAINARGLRNLVRPTLATPPLPAWRVNDPPLDRVLAAVAAAHTSRSPKLETFAEWE
RDYDQQGGGVVAPSGEVYCLPSPDGVMLVIDPVTATTRRISSPLLAGGNYFGGVLAPDGC
LYLIPHQATHFIRIDPETDEVAAFGEATGDIAYWGGVVGQNGKIYAIPAAADHVVEIDPV
TQACVRFGTLSADAYKYAGGVLAPDGAIYCMPDQAR
>tcag_1096679151079 /cdnaId=1096679151078 /pepId=1096679151079 /offset=0 /ttable=11 /length=521 /full_length=521 /orientation=0
IAFGSAEYIKQRLQMLTLFAFVVGVTMSLGRYFIAEYNQASIQWEACRFAALIASAVFYV
LLRFFNPNLGFIKGLAAFYQIFICYTLASIEFSDMLAANSFAFGISKVSLIALIFPLFVH
TSVRRNIALSLLSAAMVPLSYWVFSLYESAMPPHQDFWFYFFSNTLLCLAGVIPTSYINK
FESSLDRAKAMGAYVFEDDGLLGKGGMGEVWKAKHSMLLRPAAIKIFRRDISISEDPIER
KIAARRFKREARAIAALQSPHTVDIYDVGTCQANYSYYYAMEMLDGFDLKVFIDQYGAIS
PARAVYLLKQICHSLHNAHENQMVHRDIKPGNIFVCKYGSDYDFVKVLDFGLVKMLGKDL
LDQTQTKTQTKVSSGTPAFMAPEMALAKKVDARTDLYSLGCVAFWMITGQFVFEADNSVQ
MAVKHVQEPAPTLSSRSEFSIPEKLERLIASCLEKSPEKRPASAREMYHILEEIEQELRQ
SEPAQAWNDEKAEKWWTLHRPTELANVAKVVKNSTKPHTSE
>tcag_1096676058559 /cdnaId=1096676058558 /pepId=1096676058559 /offset=0 /ttable=11 /length=166 /full_length=166 /orientation=0
VSDLTGELIDNRYLLQRIIGSGGMATIYAALDTRLDRAVAVKIMHAHLASDESFVTRFIK
EAKATAALSHPNIVSIQDQGWNQGGAPAVFIVMELIEGNTLRDYLNNNAPLSAEQTIQII
NPVLSALASAHNLGIIHRDIKPENILIATDGRIKVADFGLARNTTL
>tcag_1096695367275 /cdnaId=1096695367274 /pepId=1096695367275 /offset=0 /ttable=11 /length=191 /full_length=191 /orientation=0
IRGETDLTDNPRLIAGRYRLGELVGRGGMAEVYEGTDTRLGRTVAVKLLKADLANDESFE
EKFRQEAQASARMAHPTIVRVYDAGEEVSTDEFGNERKVPFIVMEYVKGTLLRDLIHDGD
VTTDQAVKYASSILTALEVSHNAGIIHRDIKPANVMVVGNDQVKVMDFGIARAVTDNSAT
KAATMGILGTA
>tcag_1096684962069 /cdnaId=1096684962068 /pepId=1096684962069 /offset=0 /ttable=11 /length=511 /full_length=511 /orientation=0
DGQPSGSTTPFIVMEHVEGRLLSDIIHRGVIDEAAALGIVDGVLNALEVSHAAGIIHRDI
KPANVMMTKDGGVKVMDFGIAKAIAVGMPEGTETSSILGTALYISPEQARGQDATERSDL
YSVGVMFYEMLAGRPPFSGESPVTVAFQHINDDIPPLQLQNARLTAGTVRIVHQLLKKEP
GERFGSASEVRQALNSLPEPGSEKPAESPLITQAPGPTAGLIDIQKVDQPDAVTASVPQP
TWQSEQEPAVEFSMPAGGGVQQASVPRLAIGLGAVISLGMLAAIVLWLFTLNPSTVTASQ
APMVPDLRGQSEAVAVNTIDALGLDPVVVRRVSGEFDEGLVVRTEPGPGLRISEGEPVRV
IISAGADQIELPDLINQTASDAREQLSALGLGVTEDQSDYSPNVEEGTVLGMTPQPGTSL
NPGDAVTLIVSNGLVRVPDVTGLTIGEANPLLSGPDIQLTVRLQPDGGCAGQTVQAQSLP
PGDHPQRSEIVLRYCAGFDPANPFPEEGDG*
>tcag_1096676713505 /cdnaId=1096676713504 /pepId=1096676713505 /offset=0 /ttable=11 /length=433 /full_length=433 /orientation=0
LRRTPGFTQRFEIGDIIGVGGMGEVFLAFDTHHERDVAIKVALHGSESGADPRLAKLWAN
EMRLAGKLKHPYIVELYEAASIDSFSYLVMEYVSGGSLKDYSKPDKLLSIERVVDVIFKV
ARALEFANTVGLLHRDIKPANILLTGDGSPKVSDFGSAYFTGVQETQVIDVGTLPYYPPE
GFERKQPTVQSDIYAVGVMAYELLTGGWPFTSQSQAAMIAQKTTGEPFPLESRRSDLPVE
LRFAVNRAMHKSPSVRYSSWQSLCEDLARLMPEINAEPEVVMESAQFELFKTTEFFWSFS
ETELWEAVRICHAHRVAEGTIVFEEGAPGHSMCVLTTGELDVLCKGVLLGKVAAGQCFGE
LAFVQENDHTRTATLIASKPSSFVEFDVEAMQYASAELQAALGRSIMRTMVERIKKTDER
FVNAMLGQKKLV*
>tcag_1096678520703 /cdnaId=1096678520702 /pepId=1096678520703 /offset=0 /ttable=11 /length=512 /full_length=512 /orientation=0
VKLDQNLLFGILAVQRQMISPDDLIRAASLWADDEEQSLEDVLQQCGMLSADQAAELEAI
INEKKSVAATYDLPPSAADRPGEDTDQSMQATLDHTPSEEHITELTNEPPSLWATPSEVI
LGAPDASSEVYQPSSDPQALRFRKVRFHDKGGLGEIHVAVDRELPREVALKEIKPRYANV
HSSRERFAQEARITGALEHPGIVPVYGLGQYEDGQLYYAMRFIEGETLSKAIARYHRSES
SGMNPGEKRLAFRKLLDQFVDVCHVINYAHDRGVIHRDIKPDNIMLGPYGETLVVDWGLA
KRVDEEDIVGADNKEAPRPVRIRNASTTLPGSVVGTPAYMSPEQATGTNEGVGPCSDIYS
LGATLYRLLTGLFPFQGETALEQVCQGDFKPPREVARGVPPALESICLKAMALAPEDRYP
SAGDLANDVQRYLADEPVSVYREPLLQQAARVARHHKVAVSTVSALLVTLLIGLTVWSEV
ESSRDRTTLKLVQEKVSEGEAALDEGDFAKAQ
>tcag_1096666888979 /cdnaId=1096666888978 /pepId=1096666888979 /offset=0 /ttable=11 /length=276 /full_length=276 /orientation=0
LSQPKGLIGTKLQGRYRLLEVIDQGGMGQILRAIQEPMEREVAIKIMKAPKEPDAEKRFF
REAAITSKLQHPNTVRIYDYGKEGAGTQDELIFIAMELLRGRSLRDEIREGPVEPLRCVR
IYKQICGALGEAHQQGLVHRDIKPSNIFMTSEESNFPKLLDFGLVKDMEGEGTELTKTGM
VLGSPMYMSPEQVKSENVSGASDIYSLGMSMYHTLTGCTPFDGEFTAIMMAQILKMPDTL
EIRMRSRYQVSEELQNDETVMVDSQIIMNQALQVEL
>tcag_1096689301049 /cdnaId=1096689301048 /pepId=1096689301049 /offset=0 /ttable=11 /length=178 /full_length=178 /orientation=0
VSDMTGEIIDGRYKLNRIVASGGMATIYAATDLRLDRIIAVKIMHPHLAQDEKFVERFIR
EAKAAAALSHPNIVAVLDQGWNQGGTPCVFIVMELIEGATLRDYMFEQGTSSVPTALQMI
MPVASALAAAHKLGIIHRDIKPENILVSKEGRIKIADFGLARGALLGTTMTAESSVIL
>tcag_1096686616819 /cdnaId=1096686616818 /pepId=1096686616819 /offset=0 /ttable=11 /length=166 /full_length=166 /orientation=0
VSDLTGELIDNRYLLQRTIASGGMATIYAALDTRLDRAVAVKIMHAHLASDESFVTRFIK
EAKATAALSHPNIVSIQDQGWNQGGAPAVFIVMELIEGNTLRDYLNNNAPLSAEQTIQII
NPVLSALASAHNLGIIHRDIKPENILIATDGRIKVADFGLARNTTL
>tcag_1096683236257 /cdnaId=1096683236256 /pepId=1096683236257 /offset=0 /ttable=11 /length=152 /full_length=152 /orientation=0
IMQIGQIIKERYEITQLLGEGGMSYVYKAIDKQLQRTVAIKTLKPNYVEQEKFVERFKRE
AQTAANLNHPNIVQIFDWGIGDEPFFVMEYIEGNTLTSIIANKRTISMNDILFIGAQVSS
GLQAAHSKGLVHRDIKPGNIMITPEGKVKVTD
>tcag_1096686385909 /cdnaId=1096686385908 /pepId=1096686385909 /offset=0 /ttable=11 /length=193 /full_length=193 /orientation=0
MSENKRAIINDRYEIGKRIGRGGMAEIFQARDILLDRPVAIKVLFPEFATDPAFVERFRR
EAQAAANLNHPNIVGVYDWGKVNNTYYIAMEYVNGRTLADILKQSGTLTPMQVCDVMSEV
ASALVSAHQSGVVHRDIKPGNILVSNTGQVKVARLWNCPSTWCRCRKEFDSNRCGDGHSY
IFFSRASTRCVH*
>tcag_1096680187085 /cdnaId=1096680187084 /pepId=1096680187085 /offset=0 /ttable=11 /length=297 /full_length=297 /orientation=0
VGSGRWYGGCGMDVRTSPGGDETLPGQIGDDSAPPGYAATSERAVGSVIGGDYRIEGRLG
AGGMGVVYLARHTKLNRLVAIKELLTLDPEGSDRLLREAMAMARLDHPNVVRVFDARQED
ARLLIAMEYLPAGSLRTWGERRRTYREIIRVYCEAAKGLAAAHAEGIVHRDFKPDNVLLT
ERGCPKVADFGIARAGGGPVEETDPGAVAAAEVFNSELTRTGAMIGTPAYMAPEQFNGHA
DPRSDQFAFCVSLYEALYGQRPFSGPSPAQLWMQISQGQVSPPPPQTDVPSRVFDVL
>tcag_1096690230665 /cdnaId=1096690230664 /pepId=1096690230665 /offset=0 /ttable=11 /length=289 /full_length=289 /orientation=0
VYDAVSDNGRQAVIMEFVDGRSLRNLLDDSKRLSPKLTVHIGTSICSALDAAHRNNIIHR
DVKPGNVLVTKSGRVMLTDFGIAKALGSGEDLTSENIMMGTAKYLSPEQVKGDELDLRAD
LYSLGLVLYECLAGRVPFVGKNDTETALARLQRDATDIATIRDDVNADLAAVIHRMLERR
PDRRYASGADAKAALRAALPNSDGSPTPRSASHPSNGDRTPTPGKIIRPPNHTPSGNAPR
PRPTPPSGTKRPFRGSPVLWGGLVIALVAVSTLMVRLIGGGDEPTSAAV
>tcag_1096671142205 /cdnaId=1096671142204 /pepId=1096671142205 /offset=0 /ttable=11 /length=244 /full_length=244 /orientation=0
LSTILEREKVLPAERVLSIVRQTAAALHQAHQAGLVHRDVKPGNLLITPDGVVKITDFGI
ARVADQVPLTATGQVMGTVQYLAPEQASGKPASPATDIYSLGIVAYEALCGRRPFRGESQ
VSIAMAHIKEAPPELPGTIPEPVRKLVMSCIAKKPGQRPIDADALSQAAEALEKGQVDKG
LSFIPEPGSEVEPPEEQRTDTRPIPVQGGIPQRVWTIAIAGGVAAILVVVGAIALINSRL
APXX
>tcag_1096689490557 /cdnaId=1096689490556 /pepId=1096689490557 /offset=0 /ttable=11 /length=169 /full_length=169 /orientation=0
MASSLVPNALIGARYRLEKRIGQGGMAEVWLANDISLSRKVAVKMMKAQHNNDPVVVERF
RREAQAVGNLSHPNIVTVYDVVENDGQQAVIMEYVEGLTLREVLDQKTRLSPSLTIHIGM
AIASALDAAHASGIVHRDIKPGNILLTQTGRVMLADFGIAKSVNTNETD
>tcag_1096679675043 /cdnaId=1096679675042 /pepId=1096679675043 /offset=0 /ttable=11 /length=280 /full_length=280 /orientation=0
LDAGESMSAKQPVGAARKRIGPFTVKAVLGEGGMGTVYRASRKGEDAAVKVIRPSLLDKP
DIRQRFEREAQLLQTVDNPHVARIIGFDATKKSAPWLATEYIDGPSLKEWSEKGRKLSED
EWSDIAEGVLSGLAAIHEKGIIHRDIKPANVMMSDDGPKIIDFGISKEEGQTALTQTQMF
AGTVAYLAPERADGRDEAQSSDVYSAGLTLAYAARGEHPWGDETSQSELSLLMKMSTEPP
SLQGLSERQRNFLMALLDQDPERRPTANDALDILRGKIAA
>tcag_1096668072781 /cdnaId=1096668072780 /pepId=1096668072781 /offset=0 /ttable=11 /length=163 /full_length=163 /orientation=0
YDYGEDSGSAFLVMELVPGDSLAKILERDKSLPTDKVLDIVAQTARALYAAHEEGMVHRD
IKPGNLLITPDGQVKITDFGIARVADQVSLTATGQVMGTVQYLAPEQATGKPASPSTDIY
SLGIVAYEALAGKRPFTGDSQMAIAMAQINETPPPLPSNIDXX
>tcag_1096683713383 /cdnaId=1096683713382 /pepId=1096683713383 /offset=0 /ttable=11 /length=355 /full_length=355 /orientation=0
IVLRATAVCCLFTAVSCITTTEIMLNFPEPPKSYSSVFLEETDKPLPEKIDPRTRYAFFS
TIAQGGKSLIKSCKDLHLSRFVCYKTLKPEFAADEIEQKRLIREARVTAMLQHPNTVPTY
ELGRDGHGNPYFTMKLVHGYTLREILNFRERYDLHQLVELVIQVGHALQYAHTHGVAHRD
IKPENILAGPYGEVLLLDWGLAKVWHPDSNASGSGPAVESEKESESAEQSHRSAAPAIED
ITLTGHGKAQGTVHYMSPEQLKQDPLIDHRTDIFSLGAVLYEILCGEKPAHGEKLHEVVD
SVLNQQPAEAAAVAKYKVPTLLNDIAARCLDKNPDSRFQSMEEVIMLLQQDWMS*
>tcag_1096701795473 /cdnaId=1096701795472 /pepId=1096701795473 /offset=0 /ttable=11 /length=317 /full_length=317 /orientation=0
NTLTSIIAKNRTISLSDVLFIGAQVSNGLHAAHQKGLVHRDIKPGNIMITPDGKVKVTDF
GIVSLQNEESDITKTGSILGTASYISPEQAQGKPVSIESDLYSLGTVLYELIAGKPPFAG
DTPISTATKHLTEKPEKLSIFRRDIPKGVENTIMKMLEKATYDRFKSAEDVRATLLQQRK
SLQSEQTRENLVDLTNPKIKLRFTLPALLISIGVVVGTIWTLTQVFDGLPVDGGTPTLVE
IPDLTGSEQARALEDLQNLGFKVGIENAADPSVPVGSVIRTQPQSNSVVNPDSLVTIIVS
VGPEAFPIPYVLDIESE
>tcag_1096669923481 /cdnaId=1096669923480 /pepId=1096669923481 /offset=0 /ttable=11 /length=276 /full_length=276 /orientation=0
IATGEKSLIQSCRDLYLRRTVCYKTLKSEFQKDPTENLRLLREARISAMLQHPNTMPTYE
IGRDNRGHYFFTMKLVHGYTLRELFNYRQRYDFSQLMNVIVQVGNALAYAHSAGVVHRDI
KPDNVLIGPYGEVLLLDWGLAKVWHREGAPASTESNLPDLNIGVAMTSAGKLQGSVMYMS
PEQIDREPDIDARSDIYSVGAVMYEALTGRTPFTGQVVRKILEDVRDKVPDAPSHFGNIE
VPKVLSELTMKCLSKDPNDRPGSAEEVIRTIQHNWA
>tcag_1096671471849 /cdnaId=1096671471848 /pepId=1096671471849 /offset=0 /ttable=11 /length=192 /full_length=192 /orientation=0
ARNRFRNEAMAVSQMAHPTVVRVFDAGDEQDQTDGQPSGSTTPFIVMEHVEGRLLSDIIH
RGVIDEAAALGIVDGVLNALEVSHAAGIIHRDIKPANVMMTKDGGVKVMDFGIAKAIAVG
MPEGTETSSILGTALYISPEQARGQDATERSDLYSVGVMFYEMLAGRPPFSGESPVTVAF
QHINDDVPPLQL
>tcag_1096680723067 /cdnaId=1096680723066 /pepId=1096680723067 /offset=0 /ttable=11 /length=401 /full_length=401 /orientation=0
IRARCLSTRFQVKHSVRRNDMPQHPYEKSFQKLDPDTVSDQAAISTAGNEQAELSGVSNL
ERLLGVSYVNEVAADFQPGDSVGDCQIVRFLAEGGMGRVYEARQRRPNRIVAVKLIRPHR
LTQAAIHRFNYEAEVLGRLQHPSIAQIFSAGIEKRKSEEIPFLVMEFVPDSLSITSYARV
HSLTIGERVNLFLAACAGLAYAHRNGVLHRDLKPKNIIVGDTGAVKVIDFGVSRLVRGGN
GLPANDTATGELVGTLQAMSPEQVSATASEIGTPTDVYALGLVLYELLANRQAYDCHSES
LEAIIKRIQEFDPPALNTLVPGVSRDLSMIVATCLRKDPKERYQSAGDLAADLNRYLVGS
PIRARDPSLVDSLRYWCKRNRLLMAGMSLLAGVLMASVVTI
>tcag_1096671511273 /cdnaId=1096671511272 /pepId=1096671511273 /offset=0 /ttable=11 /length=186 /full_length=186 /orientation=0
ILRRHRQQRCRSDCESRDGKGGEPMRPSTGQVYGERYELVSRIAIGGMGEVWKATDTVIG
RTVAIKILKEEYFGDPGFRERFRAEARHAALVNHEGIANVFDYGEEEGNAYLVMEMVPGE
ALSTILEREKVLPAERVLSIVRQTAAALHQAHQAGLVHRDVKPGNLLITPDGVVKITDFG
IARVXX
>tcag_1096669451181 /cdnaId=1096669451180 /pepId=1096669451181 /offset=0 /ttable=11 /length=202 /full_length=202 /orientation=0
YQGQQAVVMQYVKGKSLRDILDRQKRLGPKLTVHIGVSIAAALAEAHARGIIHRDVKPGN
ILVTPQGRVLLADFGIAKEANPSERDLTNDNIMMGTAKYLSPEQVRGKPLDGRADLYSLG
LVLYECLAGRVPFLGESDADTALARLQREPTDLGRLRPSLSPQLVKVIHKLIARHPDDRF
ATGTEARNALTAALAPLVDVTR
>tcag_1096683507877 /cdnaId=1096683507876 /pepId=1096683507877 /offset=0 /ttable=11 /length=275 /full_length=275 /orientation=0
GRQSLIMSCKDLHLSRVVCYKTLRPELANDPIEQQRLLREARVSALLQHPNTVPTYEIGR
DSKGKLYFTMKLVHGYTLREVLDYRERYDLTQLVEVLVQIAQALQYAHTHGVIHRDVKPE
NILVGPYGEVLLLDWGLAKVWHPDGTDAEAHNVDEKVGGTGKTMTGRGKLQGSICYMSPE
QIHRDTGIDGRADVFSVGSVLYEILCGENPAVGESMAELKRSALEDTPIAPSSISQFPIP
ERLEALAMQCLSKDPNWRPQTAAELVRELNEDWR*
>tcag_1096676508511 /cdnaId=1096676508510 /pepId=1096676508511 /offset=0 /ttable=11 /length=417 /full_length=417 /orientation=0
RLAFERALEIVSGVLDALAYSHKNGIVHRDIKPGNIMITPTGEVKVMDFGIARALSDAGA
TLTSTWNIVGTAQYLSPEQATGGQADARSDLYSLGCLFYELVSGKPPFSGETPVAIAYQH
VSAPLPSITAVESTLAPALNAFFGVALAKEPSDRYASAAAMLKDLKKLSRGEQITTQLPK
QKKSAGRRRFLTIALAILLIVGATSFFIFRPNSSSEIVALPNVVGLTEAEARTQLIGFTI
TIQRAPDALIPKDRVASQLPLATVRVSKGSAVTLTLSDGPGDAVVPTNIIGKPLEEARAA
LAAAGLRVSRTVAVDSEEQPGIVLKVTPEQGSTIEAGTGVTLEIASGNVKVPDLLGKSEI
EARTLLTQAGFLVKIVEAFDANQQLGVVIAQAPFAGETKIIGSSVTVTINKAPSNN*
>tcag_1096688188387 /cdnaId=1096688188386 /pepId=1096688188387 /offset=0 /ttable=11 /length=199 /full_length=199 /orientation=0
LSGSDSAIPEKIGPYQILSVLGRGGMGVVYRALDPRLDREVAIKVLASQFLEDPQRLARF
EREAKAVATLNHPGIVTIHSVEEDQDQRFIVMELVEGKSLSEEVKPGGMTLSRLLDISIP
VVDALCVAHKAGITHRDLKPDNIMLTTIGGVKVLDFGLAKMTGQNSTAAEVDATVEYDAQ
ATRQGQILGTPSYMSPEQA
>tcag_1096690578951 /cdnaId=1096690578950 /pepId=1096690578951 /offset=0 /ttable=11 /length=254 /full_length=254 /orientation=0
IGKGGMGLVFLAEHEFMGRKVAIKVLPRKKVTDQSEEAFRREIRMLGRLDHVNLVRAIDA
GFDGNVFYMVTEFIDGLDLNRLVKKHGCLTDDVAASIISQAARALGYAHENKIVHRDVKP
GNIFVGFDGCVKLLDLGLARSEADGEASSFSGVVGTIDYISPEQLDKNSAGSVGSSADVY
SLGCTLYYTVTGEPPYPGGDRGDKARRHLDSKSISKSEIQKNAKRSSPGFCDVLYGMLLK
EPGDRYQSMDEVID
>tcag_1096697917969 /cdnaId=1096697917968 /pepId=1096697917969 /offset=0 /ttable=11 /length=427 /full_length=427 /orientation=0
IYVMSCECITLRQLMQSSQITQHKSLEIIKGILQALDYSHNKGIVHRDIKPGNIMITDAG
DIKVMDFGIARATDDIGATMTSTWNVVGTAQYLSPEQATGEVADGRSDLYSLGCVMYELL
TGRPPFTGDTPVSVAYQHVSASIIPPSQIKPGLDINIDRLLEVVLAKDPNHRYQDAMAML
ADLEHVIKGEPVTTKIKKVVPRRKVIGAIAAVAILALLSFGYLSTSQTGTVIKVPNVVGL
TEDEARALLKNFNVNIEKAPDAKIPINRVASQLPLATTEASAGSSVTLTISEGPGNTTVP
VGLIGLSLEDARYKLTSAGLLISQTIAVDSDQAPGVVISINPAPGTTITAGSGVVLEIAS
GNVQVPSLVGLNEIGAKTVLTQAGFLIREITAFDPSKPVGEILAQAPEGGATKTIGSIVT
ITINKN*
>tcag_1096700852961 /cdnaId=1096700852960 /pepId=1096700852961 /offset=0 /ttable=11 /length=431 /full_length=431 /orientation=0
IAPRGRRRAGQEDGRIGGPFARDGDRSLWSTPTLAIRYPFDSVPRSCAVIAEESNDPSIP
TSHATPADPSTHSQSDTHPTHGGLSGASASFGLSADDTSGPDPLIGVTVGDVVIERLIAE
GGMGRVYLGWQRQPLRQVAVKFLRAVHSPTSLERFRREAELLARLACPGIAAIHSAGSHR
VGLDEIPYYVMEYVPDAVTITDYARRERLSVERRVELFLGCCDPLARGHAAGVVHRDIKP
GNLLVTPAGKVTVIDFGIAKLTDDGGEGGFTTTGEYLGTRRYMSPEQFEGGRGRIDARCD
VYALGVVLQELLTGSLPHDTEGLSLAETASLLHRRSPRPLELPAREAPTALRRGLRRIAA
NCLALDPAKRYADAGELAEDLRGLLAGRTVRRRAAARRPPGRRAIAAGVAVLLAAAGWLV
GVEFLPGPAQR
>tcag_1096695025075 /cdnaId=1096695025074 /pepId=1096695025075 /offset=0 /ttable=11 /length=148 /full_length=148 /orientation=0
MINSLFGDRYKLGEMIGTGGMADVYVAEDTRLARQVAIKVLRSDLARDPSFVARFRKEAL
AAAGLNHPGIVAVYDSGEEPAPYIVMELVSGHTLRDLIHKGERVPLKRALEIGEGILAAL
DYSHERGIVHRDIKPANIMITDHGDVK*
>tcag_1096696926457 /cdnaId=1096696926456 /pepId=1096696926457 /offset=0 /ttable=11 /length=375 /full_length=375 /orientation=0
MRPLAKKDPKSIGGYTLIGRLGAGGMGVVYLASKGSESVALKVVRDSLIEDDAQLARFKR
EIETLESINHPNIARILDSGVDGDQAWFAAEFANGPDLSARVKDKGPLDEDEWWTLAEGL
MSALEAVHSAGVIHRDVKPSNVILTEAGPKLIDFGIAHVSDATSVTSTGMVAGSPAWFSP
EQIEGFELTSATDVFSAGSVLTFAATGSSPWGDETTMTKASVFRILTNEPDISGVNGLTR
QYLASLLMKEPSDRPTADRAATAASERNLDLFGPNPRGAGSSTRLVAREGLAQSSPVTNL
GTAGQNSREKNTLQAADHPPVQRRLGIKSLAAILIPLLALGGLVVARQSEAQGDLRVVVR
VNEQNPIVGSASVT*
>tcag_1096691160459 /cdnaId=1096691160458 /pepId=1096691160459 /offset=0 /ttable=11 /length=165 /full_length=165 /orientation=0
ERTQVETEEPGKMLGDRYQVGGVIGRGGMAEVHEGRDLRLGRRVAIKILRPDLAKDPTFQ
ARFRREAQSAAALNHPNIVAVYDTGEDTLIDPDGQSVVVPYIVMEYVDGMTLRQLLASGR
RLLPERALEIAAGVLAALDYAHRHGIVHRDIKPANVMLTRTGEXX
>tcag_1096682123427 /cdnaId=1096682123426 /pepId=1096682123427 /offset=0 /ttable=11 /length=242 /full_length=242 /orientation=0
ILMQLEGYSKLLKIGEGGMAYVYRGIQESLQRPVAIKLLINDLSRDEEARRRFDRESYII
ARLTHPNIIHVIDRGISADEMPYFVMEYLEGVDLGTASKINEISHTDKIDIIIQLLKALA
YAHQNNVIHRDIKPENILIDENGNVKILDFGIAQFYEEKREVTNQTTSGTVMGTYNYMSP
EQRESSDNVTERSDLYSIGVVMYELFTGKIPTGVFPELFRLNTEIEPELNQLILSCLNQD
P*
>tcag_1096669491767 /cdnaId=1096669491766 /pepId=1096669491767 /offset=0 /ttable=11 /length=158 /full_length=158 /orientation=0
VSDLTGELIDNRYLLQRIIASGGMATIYAALDTRLDRAVAVKIMHAHLASDESFVTRFIK
EAKATAALSHPNIVSIQDQGWNQGGAPAVFIVMELIEGNTLRDYLNNNAPLSAEQTIQII
NPVLSALASAHNLGIIHRDIKPENILIATDGRIKVADF
>tcag_1096695114415 /cdnaId=1096695114414 /pepId=1096695114415 /offset=0 /ttable=11 /length=177 /full_length=177 /orientation=0
RIVAVYDSGEEPAPYIVMELISGHTLRELIHKGERVPLKRALEIGEGILAALEYSHHSGI
VHRDIKPANIMITDHGDVKVMDFGIARALADLGATLTSTWNIVGTAQYLSPEQALGEVAD
LRSDIYSTGCLLYEVLTGKPPFTGETPVSIAYQHVSGTFIVPSKIVPELLRELTLY*
>tcag_1096678135915 /cdnaId=1096678135914 /pepId=1096678135915 /offset=0 /ttable=11 /length=490 /full_length=490 /orientation=0
NSEFINRFMQEAKLAGKLIHPNIVTAYHAGEENKIRYLAMSYVEGVGLDELLKTEGIMNE
SKALPIILNIAQALKYAWDKFQILHRDIKPGNIMIDQDGIAMLMDMGISKSLMENVSMTM
SGMMVGTPAYVSPEQAKAEKDIDFRADMYSLGATMYFIVTGELPFEADTAMGTVTKHLVE
ELPDCQELNPQISDACKNIIERMMAKNKEDRFVSWDEMINSVEDLLSNKKTEVAFCCSKC
TTALSIDAEFINQTVTCPNCEHDLIVPSFGIVPGMGIGDFIVERKLGVGGMGEVWLAEQP
AMQRKVALKILSPKLSKNLDFTQRFMREAKMAGKLIHPNIITAYHAGVDNGIRYLAISFI
DGYVLVDLMKSEKMMDEPKALKIARQIAEALQYAWEKFNMLHRDIKPDNIMIDKDGTAML
MDMGISKITTDDVSLTSTGTMIGTPAYISPEQAAGEKGIDFRTDLYSLGATLFQMLTGRI
PFDADTGMGI
>tcag_1096673873619 /cdnaId=1096673873618 /pepId=1096673873619 /offset=0 /ttable=11 /length=143 /full_length=143 /orientation=0
MKIGQLIKERYEIVELLGEGGMAFVYKAKDMQLERMVAIKTLKPNYVEQTTFVERFKREA
QTAANLNHPNIVQIFDWGIEEEPYFVMEYIEGNTLTSIISNRKTISLSDVLFIGAQVANG
LQAAHSQGLVHRDIKPGNIMITP
>tcag_1096676885121 /cdnaId=1096676885120 /pepId=1096676885121 /offset=0 /ttable=11 /length=412 /full_length=412 /orientation=0
PLDRALEIGEGILAALEYSHERGIVHRDIKPANIMITDMGDVKVMDFGIARAMDDFGATL
TSTWNIVGTAQYLSPEQAMGETADARSDIYSAGCLLFEVLTGRPPFTGDTPVSIAYQHVS
GELPKPSSIQSTLPSDIDVLLSVALSKKPQDRYQSAGLMLDDLHRVRTGQAVTTKIARTK
VSRRSVLTSVMALVLALAVATGGIFLSRSDTPVGVGGIPNVVGLTQIAAQALLTDYTVTV
QRAHDSRIPKDRVASQFPLATTRAAKGSGVIITISDGPGDAIVPTDLVGLSLVDARNSLA
AVGLVIASTLAVPSDRPQGTVLNVSPEPGSTISAGSGVVLQIASGQVEVPSLIGIDAIQA
KTLLVQAGFLVREVEAFDSNQPVGVVIRQAPDGGTTQTIGQPVTITINKAP*
>tcag_1096684385027 /cdnaId=1096684385026 /pepId=1096684385027 /offset=0 /ttable=11 /length=440 /full_length=440 /orientation=0
VTRWRSSRPSAAADRRSDRVERSPAPAPGGPDAMADLAPSSLNLFQLLRPIGRGAMGEVW
LAEHKGQQARVAIKLLHLEQSTDEGAAEALFTEVRAQTLLAHGNIVSLLDHGTVDRTASA
ASGNRFRDGSPFLVMEFVPGHPLQTRVGRMPWAEARSVLLQLLDALAHSHARGIVHRDLK
PGNVLLRQPSLDDITDAELVPKITDFGVAQALNRGAGETREIVGTPSYMAPEQLTARWRD
QGPWTDLYSLGCLAWSLLSGAPPFGRGRSFVENRNAHLNVPPPRLQASVPVPDGFEDWLL
RLLEKTPQDRYARAADAAADLAALPSLARGSAAGGVVPLQALSTTGAGPRIPDDWRSPRP
PALPPQLVGVGLNLYELHEPPLVGREDERTALWSALRAVGAEGRGRAVLLQGPSGAGTTR
LATWLARRAHETGSALVLDA
>tcag_1096697264337 /cdnaId=1096697264336 /pepId=1096697264337 /offset=0 /ttable=11 /length=185 /full_length=185 /orientation=0
MSLEQVQPVDDPKRLLGGRYRLDRQIARGGMAEVWLGFDTFLNRQVAVKLLKPQLVSDPV
VAERFRREAIVCAGLSHPNIVAVYDTVEDDGRQAVVMQYVQGKSLRELLDRRKRLGPLLT
IHMGAAMSAALDVAHRAGLVHRDVKPGNILLTPDGKFLLADFGIAKALVASGEDLTHDNI
MMGTA
>tcag_1096685234609 /cdnaId=1096685234608 /pepId=1096685234609 /offset=0 /ttable=11 /length=373 /full_length=373 /orientation=0
MHADENRRTPGGKPPASAAGEVGNESTAPTGETLYSDGALSQQSLTFGLSRTGSESEDPL
VGVSVGDVTIDRLLAEGGMGRVYLGTQQRPSRTVAVKFMRHGRSAASLERFRREAEVLGR
LSHPGIARVFFTGSLRIGLDDVPFSVMEYVPEADTFVRFCNRSGLSLRERLVLFLQVCHA
VAYGHAQGVVHRDLKPGNILVTNEGGRTETRVSVIDFGIAKTLTADDSEGVTATGEFLGT
RQYMSPEQLAGSHEQVDARTDIYALGVVLHELLTGRLPYDLAGRSLAETVRIVSRTRPRS
LDLADTSLSRQQRTGLRRIASRCLEKQPANRYANASELAADIRSLLDGLTIPKRRSPQRV
VAMAAVAGMAVTA
>tcag_1096685695077 /cdnaId=1096685695076 /pepId=1096685695077 /offset=0 /ttable=11 /length=189 /full_length=189 /orientation=0
IDPHQTVIEDFVNDSTLGTWTGRLLGGRYEVQQIIGRGGMADVYLGQDARLGRQVAIKIL
KSSLSADPKFRERFRLEAMAVSKMSHPSIVRVFDAGDEENNISAQNQVGSTTPYIVMEYV
RGHLLSSLMSQGKFEERHVLKVANGVLTALEVSHKAGIVHRDIKPANIMISEEGTVKVMD
FGIARAVSD
>tcag_1096673171039 /cdnaId=1096673171038 /pepId=1096673171039 /offset=0 /ttable=11 /length=180 /full_length=180 /orientation=0
ILRRHRQQRCRSDCESRDGKGGEPMRPSTGQVYGERYELVSRIAIGGMGEVWKATDTVIG
RTVAIKILKEEYFGDPGFRERFRAEARHAALVNHEGIANVFDYGEEEGNAYLVMEMVPGE
ALSTILEREKVLPAERVLSIVRQTAAALHQAHQAGLVHRDVKPGNLLITPDGVVKITDFG
>tcag_1096679196867 /cdnaId=1096679196866 /pepId=1096679196867 /offset=0 /ttable=11 /length=420 /full_length=420 /orientation=0
MKVILIDSSRDYLAATRRLLAQIMPDVEVTEYDPEQQGPPPHHFDWGLYDLLILSNELGG
GEDGLVWLLQFQRLEKFPPTILVAHRGNEYLAAQAIKNGATEYINREDLDAARLRTIIRG
IFSRLHTNAHSVTRLDRDANIVRAIERKQPAGEHIGYRFVRLIGQGASSRVYLAERTEDC
STRVLKIIDTHKIHDPLILKRFALEAELIAELESPYVVHLFEHGFTPEYGFIAMEFFTRG
DLKQRIEHGIEPLDALSYAVHIAHGLEAIHRCGIIHRDVKPGNIMFRSDDSLALADFGIS
KRIDDSSEMTRIGSVLGTPNYMSPEQAMGRACSVQSDLYALGVMLFEMLTGQKPYRSDNV
AGLVYQHVHGEIPRLPATLTHYQDVLDTLLAKAPEARFSSALAAAQTLRQRIRTDPTLH*
>tcag_1096667423629 /cdnaId=1096667423628 /pepId=1096667423629 /offset=0 /ttable=11 /length=274 /full_length=274 /orientation=0
ISFSCMRKRYEILEKIGKGGVSEILRAYDTELHREVAIKRLLPLEKTRLNEADAYGLERE
VQALTRLRHPNVVSLFEFGEDREGPFVVLELIEGETLQKIVYEGALSYSDFLDVTRQILA
AIIAADELSLVHRDIKPGNIMLTPLPSGELQVKVLDFGVSKFQQFPTAQTVDVRGAVIGS
ADYIAPEQVERCPIDHRADLYSIGCVLYFALTQRKPFHGDNIRETVQNHLNNNVVPIRSI
RSDLPVIVGAWLMKLLERDPDDRPMNGRVALAMS
>tcag_1096689860731 /cdnaId=1096689860730 /pepId=1096689860731 /offset=0 /ttable=11 /length=177 /full_length=177 /orientation=0
GAMPYIVMEYVQGHTLREILHKGERLAFERALEIVSGVLDALAYSHKNGIVHRDIKPGNI
MITPTGEVKVMDFGIARALSDAGATLTSTWNILGTAQYLSPEQATGGQADARSDLYSLGC
LFDKLGSGKPPFSGETPVAIAYQHVSAPLPSITAIESTLAPALNAFFGVALAKEPXX
>tcag_1096678998329 /cdnaId=1096678998328 /pepId=1096678998329 /offset=0 /ttable=11 /length=144 /full_length=144 /orientation=0
MKIGQIVKERYEILEILGEGGMAFVYKARDMQLERLVAIKTLKPNYVNQETFVDRFKREA
KTAANLNHPNIVQIFDWGIEDEPYFVMEYIEGNTLTSIISKNRTISLSDILFIGAQVSNG
LHAAHQKGLVHRDIKPGNIMITP*
>tcag_1096688790485 /cdnaId=1096688790484 /pepId=1096688790485 /offset=0 /ttable=11 /length=247 /full_length=247 /orientation=0
VRCYRRNMENAEETSASKGHQPGRNPIGADQSEAAEATVLSGDEALIHAPKSVNELGKLL
EGRHLGDYRLDKFVGGGGMGAVFKALDTTLDRTVAVKVLAGHRSADEEMLRRFRNEAQSA
ARLNHENIGLVHAVGSSNGWHFIVFEYIEGTNLRDLVRQRGPLTVAAVVDISMQIAAALD
HACHRDVTHRDIKPSNILLTPEGRAKLVDMGLARLQHIAGEQDLTVSGITLGTFDYISPE
QARDAXX
>tcag_1096681408467 /cdnaId=1096681408466 /pepId=1096681408467 /offset=0 /ttable=11 /length=191 /full_length=191 /orientation=0
LIRVESRWNPLCLHRHGLVEGATLRDYLHEQGVLSVERALQIMTPVASALAAAHKLGIVH
RDIKPENILVSTEGRIKIADFGLARGALLGNTMTAESSVILGSVSYLSPEQVQRGVADAR
SDVYSLGIVLFEVLTGQKPYQGDDPVQIAIRHVNERVPAPSTINSSLSNDIDALVLSATD
IDPDKRPRDAS
>tcag_1096689723071 /cdnaId=1096689723070 /pepId=1096689723071 /offset=0 /ttable=11 /length=316 /full_length=316 /orientation=0
KNRTISLGDILFIGAQVSSGLHAAHQKGLVHRDIKPGNIMITPDGKVKVTDFGIVSLQNE
ESDITKTGSILGTASYISPEQAQGKPVYIESDLYSLGTVLYELITGKPPFTGDSPISTAT
KHLTDKPEKPSSFRRDLPKGVESAVLKLLEKATYDRFKSAEDLRATLLQQRKALQSEQTR
ENLVDLTNPKIKLRFTLPALIISIGVVFGTIWTLTQVFDGLPVDGGAPTLIEIPDLTGSD
QAQALSDLQNLGFKVGIENAADSSVPVGSVIRTQPPSSTVIDPDSLVTIIVSVGPEAFPI
PYILDIESERAIFVMK
>tcag_1096670212509 /cdnaId=1096670212508 /pepId=1096670212509 /offset=0 /ttable=11 /length=303 /full_length=303 /orientation=0
LYIGSQVANGLKEAHKRGLVHRDIKPGNIMITPDGKVKVTDFGIVSLQNEESDITKTGAV
LGTASYISPEQAQGKPVSFESDLYSLGTVLYELIAGKPPFTGDSPIATATKHLTDKPEKL
SNYRKDIPKALENAILKLLEKRPSDRFKSAEDLRALLLQQRKQIQINQTQENLVDLTNPK
IKFRFTLPALIISVALVFGTVWALSNVFDGLPVDGGAPTLVEIPDLTGSEQAQALNDLQS
LGFIVGIENAADSSVPAGFVITTQPPANTITNPDTLVTIIVSVGPEAFPIPYVVDLEVAR
GIY
>tcag_1096672225421 /cdnaId=1096672225420 /pepId=1096672225421 /offset=0 /ttable=11 /length=249 /full_length=249 /orientation=0
CVARHIRDRQTVLSVFSGRYRPQAAPHPESPMAVRKLRFLPTKNTFQLGDPIGVGAVGVV
YRATSPDLDCPVAVKLLSPTVTDDPSIVRRFEREIVVMERMGHPHIVRNYGGGQMDGQLF
YAMQLLEHGTLKDRLDQGPIPWPQTAAYGVQIASALQHAHNHGVVHRDLKPSNLFFDERG
SLVLGDFGIARDLQAAADLTDQGITVGTYAYMSPEQITADERISGAADLYSFGCVLFEML
TGRRPYEXX
>tcag_1096687485121 /cdnaId=1096687485120 /pepId=1096687485121 /offset=0 /ttable=11 /length=265 /full_length=265 /orientation=0
EERLAVLLEDLTTGPVDQAHVRLEKLCLQHADLAGHLRELFATVSVTDAVAMESTIIMAD
DRRGELTAEQKGIRPNFTDGFVPGVSSLPAQFGEYELLEEIGRGGMGIVYRAVQKSLQRV
VAVKMLLRRDLASHADLTRFRSEAEAAAQLDHPGIVSIFEVGEYQGHPFYSMKYIEGTTL
SKRLQNGPIPPREGAQILLRVAEAVQAAHARGVLHRDLKPSNILIDLAGKPHVSDFGLAK
RLEENQTMTHTGAILGTPCYMSPXX
>tcag_1096685592175 /cdnaId=1096685592174 /pepId=1096685592175 /offset=0 /ttable=11 /length=404 /full_length=404 /orientation=0
CGSRTDLIPRLEQEIEKLILLKPLERTDQRGGRPAVGDVDPRPQLQHKRYQLLPEKLGRG
SEGDVWKGHDSELNRDVAIKLPRLHAEQLLEEARLVARLNHPHILKVFDCGHDDRGTAFV
VVELMQGRSLHDRLQAGGGQVRPAVAVRWARQLADALAALHQYGRVHRDVKPGNILIDSH
DNAILADFGIAVEVTAAPTGSSTGTPGYKSPEQRRAAALDARSDVFSLAVVLHEMLTGSP
PFANLDEIATRDRHAPPPTVKLSSRVPARLRPLLQRSLATDPAARPRSATEFAAALDRAW
RRSRLGIWLGRAAVAAAVGLAVLGWRLRQVHVAGEAAIRAQTEKARATMLEATEVFEESR
RKIDDIRALSRRIVDEAMNDPFHRARRAENEARRRAEAATDRE*
>tcag_1096700701405 /cdnaId=1096700701404 /pepId=1096700701405 /offset=0 /ttable=11 /length=420 /full_length=420 /orientation=0
MKVILIDSSRDYLAATRRLLAQIMPDVEVTEYDPEQQGPPPHHFDWGLYDLLILSNELGG
GEDGLVWLLQFQRLEKFPPTILVAHRGNEYLAAQAIKNGATEYINREDLDAARLRTIIRG
IFSRLHTNAHSVTRLDRDANIVRAIERKQPAGEHIGYRFVRLIGQGASSRVYLAERTEDR
STRVLKIIDTHKIHDPLILKRFALEAELIAELESPYVVHLFEHGFTPEYGFIAMEFFTRG
DLKQRIEHGIEPLDALSYTVHIAHGLEAIHRCGIIHRDVKPGNIMFRSDDSLALADFGIS
KRIDDRSEITRIGSVLGTPNYMSPEQAMGRACSVQSDLYALGVMLFEMLTGQKPYRSDNV
AGLVYQHVHGEIPRLPATLTHYQDVLDTLLAKAPEARFSSALAAAQTLRQRIRTDPTLH*
>tcag_1096696184423 /cdnaId=1096696184422 /pepId=1096696184423 /offset=0 /ttable=11 /length=291 /full_length=291 /orientation=0
ITMADKYQRFGKYLILDHLVDGGMAKICRARFLGEQANKLVAIKMVQPQFSKDPGFVKMF
EDELKVTFGLLHPNIVQVYDYGMVDEQLYTAMEYVDGKNLKEYLDRLKSKNFVFPVEISI
YIISQVCQALHYAHTFADKMTGKKLNIVHRDISPHNIMLTFDGAVKVIDFGIAKADSNSE
ATQAGTIKGKLSYLAPEYLDGLSLDPRYDEFAVGITLWELLCSRKLFTAKNDLAVLKLIQ
ACKIPAPSSINPNVPKELDEIVLKALSKDRNQRFEDMDKFNRALVKFLYSN
>tcag_1096686620389 /cdnaId=1096686620388 /pepId=1096686620389 /offset=0 /ttable=11 /length=571 /full_length=571 /orientation=0
VNESNESTPGAVNFPDLSGTVLNQRYRLHQIIGTGTSGTVYVAVDLNTSQRVAVKVLHPS
LSNDKKFIERFYTETKRVSALNHPNILKLQDWGVDGSPYLVTEYLGGGSLRSILATGYTL
SPSQALLMGLEACKALSYAHERGVVHQDIKPANFLFGQDGKLRISDFGLASALDEVTHSE
IFTEGFAGTVRYASPEQANKQPLNGSSDIYALAIVFVEAITGRIPFLSDTLAETLEARIG
KSVPVPETLGPLAPTIQNSGLADPASRPTAERMRQMLLEASPSLPRPNPLPLVGPGEIGA
APLPGEATIVAPHLEQRLEKPQRMRTVGPKRRWPTIALAALLLAGAILGGIFLWQNSQTE
EIAVPSVAGRQIEETYERLIKLGWTVEERYERRDGTTEGQILGTDPPAGSFYEKEQTVAV
IISLGPTRVAIPADIQGSTLETATQLIEEADLTLGEVFFTYSEEVPKGLVIGSLALSEDL
PRGGPVDLEISEGPSPRIIPEGLVGQEVSEVQSVLAALGLNLEIVEEHSSTIEIGFVSSI
SPPEQSEIDFGSTVVIGISLGLMPRAVPDVV
>tcag_1096674094457 /cdnaId=1096674094456 /pepId=1096674094457 /offset=0 /ttable=11 /length=216 /full_length=216 /orientation=0
QHPNIVTVYDAGEEYDLAYIAMEFLEGHDLTRYIKADSLLPFPIVMGIVFKSAIALDSAH
TQNVVHRDIKPANIMYESNKKQVKITDFGIARITDSSRTKTGMVLGTPSYMSPEQLSGEK
VDGRSDLFSLGVMLYQMTTGTLPFKGDSMATLMYKIANEPHQNIFKLRPDLEQRTPNIAA
IIDRALQKDINKRYQTGAEMAKDIQECVRQIGNKK*
>tcag_1096689304465 /cdnaId=1096689304464 /pepId=1096689304465 /offset=0 /ttable=11 /length=278 /full_length=278 /orientation=0
EAVKRFEQEARTMARVDHPNLVHLYAVERDGDVPCIVMKYVEGRRLTQVIREKKRLAMTE
VLPLVVQIGGALSALHAQGFIHRDLKPGNVIVAADGFATLLDFGLLRAKNTNLTRPGMIL
GTPHYMSPEQAAGSADLDGRSDLYALAVLTTEMVCGQLPFAVEPTGDMIASRVTEDARPP
HLLNSAVSRAVSDVLLRAMARKPAERHPDVDAFLDALIDAARVGPVGLPRRRAAELKLVS
GKAPVWPPVGPVLSIAQLEDLGLSQQDLSQCPMPRSC*
>tcag_1096676044285 /cdnaId=1096676044284 /pepId=1096676044285 /offset=0 /ttable=11 /length=174 /full_length=174 /orientation=0
MDEKSVLPGLIGGRYLLESKIAHGGMAVVWLAKDTFLDRKVAVKLLRPHLVNDATLAERF
RREAIACAGITHQNIVAVYDCIEHNGQQAVIMQYVKGKSLRELLDKQKRLGPKLTIHIGM
SIAAALDEAHDKNFIHRDVKPGNILLTPEGRVLLTDFGIAKAMTSTEADLTHDN
>tcag_1096681193061 /cdnaId=1096681193060 /pepId=1096681193061 /offset=0 /ttable=11 /length=485 /full_length=485 /orientation=0
SLSDILFIGAQVSSGLHAAHQKGLVHRDIKPGNIMITPDGKVKVTDFGIVSLQNEESDIT
KTGSILGTASYISPEQAQGKPVSIESDLYSLGTVLYELITGKAPFSGDSPISTATKHLTE
KPEKPSVFRRDLPKGVESAILKLLEKATYDRFKSAEDLRATLLQQRKALQSEQTRENLVD
LTNPKVKLRFTLPALIISIGVVIGTVWTLTQVFDGLPVDGGAPTLVEIPDLAGSEQAQAL
EDLQNLGFKVGIENSADASVPAGSVIRTQPPSNTVINPDSLVTIIVSVGPEAFPIPYVLD
IETERAIYVVEESGFILGQLLEVNDEGIPRGFVISQNPVAGTKMSPGTKVDLVISKGPSL
IEISDLSRKSPEDAVQILETLGFEYELIEEYSEDIEIGLVSGTIPEAGEIVTPDQLIQVV
VSLGIRIEMPEVDGLSYEEAINILEELNLIATVVGDTNGKVRKQIPRKGEFVEPGQVVEL
TFGD*
>tcag_1096699193571 /cdnaId=1096699193570 /pepId=1096699193571 /offset=0 /ttable=11 /length=344 /full_length=344 /orientation=0
GALRAVKALSERLAAHEAVRERFAHEAALTARLRHPNIVRVHGSGTADGVPYIVMDLVQG
GTLQERVEERGPLPARVASAVVQQALHALHYAHAQGVVHRDVKPNNIMITADGTPRVVDF
GIGRAGGRDPRFATDPGSVLGTFGYMAPEQSIDSAEVDNRADIYAAGATLFAVVAGRRPP
ELHRAGDEPDMLLAVPEPLRDVIARACRYQPADRYGTAAEMAEHLAEVHHALEWVSPEEE
ATILSRDAASRSKVVRQQIDFGQIAPPEKAAAERRRRRRAGRAVSRDFNADKTLSADDFE
QMGLARADTDDAPPPIERKEAPGWLGALISAAVIGGAVAWALL*
>tcag_1096679067951 /cdnaId=1096679067950 /pepId=1096679067951 /offset=0 /ttable=11 /length=287 /full_length=287 /orientation=0
INSPPDDLLGQTIAGRYRIISQLGAGGMGVAYRAWDEQEGRPVVIKIPKKAFLDDADFSE
RFAREIRLLQGFEHPHIVPIVDVGEHRGLPYVVMRFLPGGSLSDRRLRDGDGKPRPNPTS
MLHLWLPPIASALDHVHGKGVVHRDVKPGNIFFDAFSGAFLGDFGIAKIIEESASFEREH
TLTATNMGIGTLDYMAAERFSPKPVFDGRTDQYALAVMVYEMLAGTRPFTGTTAHIVVEV
TTMQAPRLQGQRSGLPSSLVEAVHRGLAKKPGDRFATCRDFARQVLQ
>tcag_1096677303973 /cdnaId=1096677303972 /pepId=1096677303973 /offset=0 /ttable=11 /length=146 /full_length=146 /orientation=0
VINSILGGRYKLGEMIGTGGMADVYVAEDTRLARQVAVKVLRSDLARDPSFVARFRKEAF
AAAALNHPGIVAVYDSGEEPAPYIVMELISGHTLRELIHKGERVPLKRALEIGEGILAAL
EYSHERGIVHRDIKPANIMITDHVM*
>tcag_1096670330595 /cdnaId=1096670330594 /pepId=1096670330595 /offset=0 /ttable=11 /length=192 /full_length=192 /orientation=0
LCEARQSEERVTVTNPTRGPWTGRVLSGRYEVHELIGRGGMADVYLGRDGRLGRNVAIKV
LKSTLSTDESARNRFRNEAMAVSQMAHPTVVRVFDAGDEQDQTDGQPAGSTTPFIVMEHV
EGRLLSDIIHRGVIDEAAALGIVDGVLNALEVSHAAGIIHRDIKPANVMMTKDGGVKVMD
FGIAKAIAVGMP
>tcag_1096668934519 /cdnaId=1096668934518 /pepId=1096668934519 /offset=0 /ttable=11 /length=273 /full_length=273 /orientation=0
QSLIQSCRDLYLGRTVCYKTLKPAFRKDPIENIRLLREARISAMLQHPNTMPTYEIGRDN
HGHYFFTMKLVHGYTFRELLNYRQRYDFSQLMNVILQVGNALGYAHSVGVLHRDIKPDNI
LIGPYGEVLLLDWGLAKVWHSGAGGGSVQTDVPDLDVGVSMTSAGKLEGSVMYMSPEQVD
READIDYRSDIYSLGAVMYEALTGRTPFTGTLVRKILDDVRHKVPETPSHFGNVAVPKVL
SDLTMECLSKDPDVRPSSADEVVRIIQHNWLS*
>tcag_1096696475441 /cdnaId=1096696475440 /pepId=1096696475441 /offset=0 /ttable=11 /length=171 /full_length=171 /orientation=0
LTVLRWLTMESLLPGASLGRYQVLEQIGRGGMASVFRAHDPQLERNVAVKVFPALTANNQ
TLEERFWREARAVARLAHPNIIAIHDVGEDKGFTYIVMEYLTGGTLSDRMGQRYEIDEAL
RYIGPLAQALDYAHRQGIVHRDIKPANVLLDEDGSPKLSDFGIARMLQGTG
>tcag_1096676895761 /cdnaId=1096676895760 /pepId=1096676895761 /offset=0 /ttable=11 /length=145 /full_length=145 /orientation=0
MMNSLLGGRYQLGQMIGTGGMADVYIAQDQRLSREVAVKILRSDLAKDPNFVARFRKEAK
AAAGLNHPAIVAVYDSGEEPAPYIVMELVSGHTLRELIHQGEKLPLARALEIAEGILAGL
EYSHRQQIVHRDIKPANVMITNNGD
>tcag_1096688838817 /cdnaId=1096688838816 /pepId=1096688838817 /offset=0 /ttable=11 /length=276 /full_length=276 /orientation=0
DDDERLTLAETDKPLAETLNPAFRYALFSQIAKGGKSTIQSCMDLYLGRKVCHKSLRREF
ASDDIEQRRLLREARIIARLQHPNIVPTYDLGRTRDGGYFFTMKLLEGYTLRELLDYRER
YDLTQMINVIEQIANALAFAHQKGVLHRDIKPENILVGRFGEIVLLDWGLAKVWAHRAAE
AGDSKSPSDNESGSANDGKLVSHMTQHGPVQGTISYMSPEQLDKEDSIDDRSDVYSLGTV
LYEILCGKTVFEGERMDILAEKVRLEPPVAPSTKXX
>tcag_1096694514689 /cdnaId=1096694514688 /pepId=1096694514689 /offset=0 /ttable=11 /length=347 /full_length=347 /orientation=0
LANIRTEVFPTMGDSVLPLIPHVCLWSSNPIPSPSQSQHMESSENRPDEEFLFDQAAQFP
GEEERRAFLNEACGDDIAMRSRLEALLAAHFGGPLFMRTRAPLLDQTFRQDSEAGSGEPG
AMVGRYKLLQQIGEGGFGIVWMAEQVEPVVRRVALKVIKAGMDTREVIARFEAERQALAM
MDHPNIAQVLDAGATGLGRPYFVMELVKGIPITQFCDERRMTTRDRLALFCDICAALNHA
HQKGVIHRDIKPTNVLVSLHGEKPVVKVIDFGIAKATAGKLTDKTLFTRFEQFIGTPVYM
SPEQASFSGLDVDTRSDIYSLGILLYELLTGKPPFDAKSLCSAGFEE
>tcag_1096695968005 /cdnaId=1096695968004 /pepId=1096695968005 /offset=0 /ttable=11 /length=401 /full_length=401 /orientation=0
MSNINYERFGKYLILDHLVDGGMAKICRARYLGEQAANKVVAIKMVQQKFSENESFKNMF
MDEIKLTFGLLHPNIIQTYDYGFHKGQLYVAMEYCDGRNLREYLVKLKERRFVFPVEISV
YITTQVCQALHYAHTFIDKLTGKKANIVHRDISPHNIMLTFDGAVKVIDFGIAKAETNTE
ATKAGTIKGKLSYLAPEYLDGLDLDPRYDEFAVGITLWEMLCSRKLFKAKNELAVLKKIQ
ECHVPPPSSINPNVPKELDEIVMKALSKDRKNRFDNCDQLNRALIRFLYSTYPDFNATDL
SYFANELFKDEIKADRAKMYEFGKVDIDPYLQDLKDEQESGHGGPRVRGASGRPSKARPK
RKDFDLDGTRTKKVSKKSGRSKRSSSGMELDSAKVDAARAT
>tcag_1096668770007 /cdnaId=1096668770006 /pepId=1096668770007 /offset=0 /ttable=11 /length=244 /full_length=244 /orientation=0
IFIPPPSLMQNDTHMPPAKAVETCKNCRLQLDLTDVAPLTMVECPVCKQPMEVLKKFGPF
ELQRILGKGGMGAVYKAVDLTLKRPVALKVLQSAWSSNHELTAQFEREASLTARINHPNV
VRVYSTGVAYGMFYIAMELVDKGALDTKMDAVGRVSEEEVLQTCMQVAEGLAAAHRAGLI
HRDIKPGNILFGEQNQAKIVDFGLALMSAQSTAGAGELWGTPYYIAPEALEGRKEDFRSD
MYAX
>tcag_1096679706503 /cdnaId=1096679706502 /pepId=1096679706503 /offset=0 /ttable=11 /length=335 /full_length=335 /orientation=0
AQLRHPNIISVHKIGQEKGTPFMVMDFINGHELGQTPQKMSTRNMVGVIRKVALALHYAH
QQGIIHRDIKPANILIDQNGEPMIMDFGLAKFTQRDEGLTKSGEIHGTPKYMSPEQIEGN
KKFIDAQSDVYSLGVTLYELVTGRLPFDGDTVLEIFYNVGNKDAVPPREIKPRIAPDLEK
IILKAIEKDKKRRYRSGESFARDLQRFLDGEAVSAPALTGMRKFKKWLKKNKLAAGIAVF
FTLLIIGLSAWYIVNINAETARALRAEKDALEKKAAAENAQAAEKVAKEQPSLPSPGWKS
TTRCSAGHTAFGCWPSRRTCCSPRSWLSAKKQSP*
>tcag_1096668090343 /cdnaId=1096668090342 /pepId=1096668090343 /offset=0 /ttable=11 /length=254 /full_length=254 /orientation=0
QVVVMQYVQGRSLRDLLDKKKRLTPSLTIMLGAAIAAALDATHKHGYIHRDVKPGNILVR
PDGHFLLADFGIAKALNASEGSDLTNDNIMMGTAKYLSPEIVRGKPLDGRADLYSLGLVL
YECLSGKVPFVCENDADTALARLQREPTDLGHLRPTLSPRLVRIVHKLLARNPDHRFQSG
EETRVALLAALNDVRDNDAAFTPPRGQRVELERSSTTSGIRETKADRSPLRGSRRRRSPL
AGVGGIMRTTTAXX
>tcag_1096691510797 /cdnaId=1096691510796 /pepId=1096691510797 /offset=0 /ttable=11 /length=262 /full_length=262 /orientation=0
IVTLHDFGQMEDGRFFLAMEFVEGPRFADLMKKGPLDPERAIGLLLQVCQALRYAHGRGV
IHRDLKPSNLLVRQYGDGHEVVKVVDFGLVKLTNDDQSMTKAGLVLGSPHCMSPEQVKGL
DVDQRTDVYAIGILLFRAVLGRYPFHGRNSTATMMMHLNDPCPTFFSVQPELTVPEGLEE
VVRRCLEKDPADRFENMDALIAALANVTDSPAEAYLTSTVAMSTIRRQTPTGGAGLSRAA
IVGAVSAGFAAAVGIMGLAMYL
>tcag_1096690891917 /cdnaId=1096690891916 /pepId=1096690891917 /offset=0 /ttable=11 /length=224 /full_length=224 /orientation=0
IVRQTAAALHQAHQAGLVHRDVKPGNLLITPDGVVKITDFGIARVADQVPLTATGQVMGT
VQYLAPEQASGKPASAATDIYSLGIVAYEALCGRRPFRGESQVSIAMAHIKEAPPELPGT
IPEPVRKLVMSCIAKKPGQRPIDADALSQAAEALEKGQVDKGLSFIPEPGSEVEPPEEQR
TDTRPIPAQGGIPQRVWTIAIAGGVAAILVVVGAIALINSRLAP
>tcag_1096701344049 /cdnaId=1096701344048 /pepId=1096701344049 /offset=0 /ttable=11 /length=278 /full_length=278 /orientation=0
LRETLDKQGTLSLKLTVHIGLSVCAALEAAHRAGIIHRDVKPGNILLTENGRVMLTDFGI
AKALSGDQDLTNENIMMGTAKYLSPEQVEGEELGPAADVYSLGLVLYECLAGRVPFIGSS
DTETALARLKKEPTPLSSLKPDLDPAVLDVIHRMLARDPGQRIRSGAEAIRALKAASGST
TPSAPTRAKDPTPNKVIRSKTGGTPSNGTPRGDESGASVKRTRPRTRVPLVALGVGIVGV
LAVILAITAGGDSSSNTPAPTSTAVPTTVYNGPISITG
>tcag_1096696535545 /cdnaId=1096696535544 /pepId=1096696535545 /offset=0 /ttable=11 /length=212 /full_length=212 /orientation=0
MGGADEKFEPGRNPPGSDEETTAEFDVNDRSLAPLRQRYDLLAELGRGGMGIVYRARDRE
TGDVLALKVLQPEIAARPGLIERFKSELLLARKITHKNVCRVYDLNRLGPVAAISMEYIE
GESLRSLLRRVEGLSIRQGLKILRQVIAGLAEAHAQGVVHRDLKPENIVLARDGTVKVMD
FGIARSVETDAAATRTGTVIGTPAYMSPEQAE
>tcag_1096681084065 /cdnaId=1096681084064 /pepId=1096681084065 /offset=0 /ttable=11 /length=321 /full_length=321 /orientation=0
MKGCFARRQALKRRKALWQAGCLGLPKVVNKLFKGSLIVPKFSDVNESDNLKVDLKDTDR
PLAETLNPNFRYALFSPIAKGGKSLIQSCSDLYLSRRICYKSLRREFAEDPVEQKRLLRE
ARVTAILQHPNIVPTYDLGRDTRGHYYFTMKLVHGYTLREVLDYRERYDLTQLVDVIEQV
AQALSYAHTKGVIHRDVKPENILVGPFGEVVLLDWGLAKVWDTPEPSASPDASEPESEAL
PLTMTRHGKVQGTISYMSPEQLTNETEIDSRADIYSLGAVLYEVLTGQNAAVGETMDELA
RSVRYDTPGLPSQVARLKIPK
>tcag_1096666242813 /cdnaId=1096666242812 /pepId=1096666242813 /offset=0 /ttable=11 /length=157 /full_length=157 /orientation=0
VSDLTGELIDNRYLLQRLIASGGMATIYAGIDTRLDRPVAVKIMHAHLANDEAFVSRFIK
EAKATAALSHPNIVSIQDQGWNEGGPPAVFLVMELVEGSTLRDFLNQQGAVSIEQMFQLM
TPVISALAAAHRIGIIHRDIKPENILISKDGRVKVXX
>tcag_1096673644561 /cdnaId=1096673644560 /pepId=1096673644561 /offset=0 /ttable=11 /length=263 /full_length=263 /orientation=0
ISRQLAKGGMGEVYLALDHQLQRHVALKVMTPEIAANPDLSNRFTQEALVLGRLDHPHIV
PIHDLGVDAQGRNYYAMKFVRGTTLKEVLHGLRQGQSATVDRYPLARLLDIFSKTCDAVS
YAHSKGIIHRDLKPANIMIGEFGEVLVMDWGIAKILSQPEKAPDSDPPTGTTEGTRYGTV
MGTPSFMAPEQAEGRLDAINERTDIYSLGAILYNILALRPPITGSSADAEVMERIKTGRI
TPPTQRAQDSRDTNVLLHCPDHQ
>tcag_1096689560411 /cdnaId=1096689560410 /pepId=1096689560411 /offset=0 /ttable=11 /length=157 /full_length=157 /orientation=0
IIYGILQALNFSHRKGIIHRDIKPGNIMITDQGQVKVMDFGIARAISDIQATLTNTWNIV
GTAQYLSPEQATGEASDARSDIYSVGCVFYEMLTGRPPFTGDTPVSIAYQHVSAELLPPS
KIKSEIDENLDRVVEVMLAKNPNDRYQEVDALLDDID
>tcag_1096671873579 /cdnaId=1096671873578 /pepId=1096671873579 /offset=0 /ttable=11 /length=164 /full_length=164 /orientation=0
IFGWRSFTTEPKRQYFSNNNKCDLVMKIGQIIKDRYEIEEVLGEGGMAFVYKAKDKQLQR
TVAIKTLKPNYVNQEKFVERFRREAQTAANLNHPNIVQIFDWGIDDEPYFVMEYIEGNTL
TSIISSNRTVGLNDILYIGSQVASGLKEAHKHGLVHRDIKPGNI
>tcag_1096689891579 /cdnaId=1096689891578 /pepId=1096689891579 /offset=0 /ttable=11 /length=283 /full_length=283 /orientation=0
RAHRLTPRPSRPREGERSRPAHVIFPSRLTMGVSTGHPPRGELAAFLAGRLAAAVHEAVE
RHVADCATCCATLAELPEETLLEPLKAAATAGPPPARPASGSRAGTVPAELTDHARYRIV
RVLGTGGMGTVYLAEHRLMARRVALKVIHPDLLRHPVAVKRFQVEVRAAALLDHPNIVRA
HDAEQAGGLHFLVMEYVEGASLAKVVRERGPLQPLQACRCVRQVARGLQHAFERGMVHRD
IKPQNLMLTGQGTVKILDFGLARFARSAATEDPLPVGTAPGXX
>tcag_1096689782193 /cdnaId=1096689782192 /pepId=1096689782193 /offset=0 /ttable=11 /length=152 /full_length=152 /orientation=0
ISNNNKCDLIMKIGQIIKERYEIVEILGEGGMAFVYKARDKQLQRDVAIKTLKPNYVNQE
KFVDRFRREAQTAANLNHPNIVQIFDWGIEVEPYFVMEYIESNTLTSIISGNRTVGLNDI
LYIGSQVANGLKEAHKHGLVHRDIKPGNIMIT
>tcag_1096667599987 /cdnaId=1096667599986 /pepId=1096667599987 /offset=0 /ttable=11 /length=147 /full_length=147 /orientation=0
IWSCAMMNSLLGGRYLLGEMIGTGGMADVYIAQDQRLSRQVAIKILRSDLAKDPAFVSRF
RKEAKAAAGLNHPAIVAVYDSGEDPAPYIVMELVSGRTLRELMHQGERLPLSRALEITEG
ILEGLEYSHQRQIVHRDIKPANVMLTN
>tcag_1096666286593 /cdnaId=1096666286592 /pepId=1096666286593 /offset=0 /ttable=11 /length=290 /full_length=290 /orientation=0
LSAITMEEAIEKSTRAMRLAAQKRAQLAEAQQDLQRVLIQGKGQAGKFSGQMVGAYSLGK
LIGRGAMGEIYIAYHQSTKEQAAVKLLMLDHTERETSIARFYREGAQLTKLHSPHIVRVF
EYGDLDGVQPYIIMEFLRGRDLASILRDSPKMRFMEVVEMVADIAKGLEVAHSAGVVHRD
LKPQNIFRCDGDHHWKILDFGVCTLVGEGSSLTRDMVVGTPGYMAPEQAKASTLDYRADI
FSLASLSYRAMTGRPPFSGDDIPQIMYKIVYNHPVRPSDIVQEIPRDAER
>tcag_1096668810403 /cdnaId=1096668810402 /pepId=1096668810403 /offset=0 /ttable=11 /length=298 /full_length=298 /orientation=0
RELFDREAKVTAQLTHRNIVRVREVLPLAHGGQAIVMDFLSGVSLKHQLKSKGPLPFDRA
KEILVDVAAALQYTHFGGLVHRDVKPENIFLDGKTGRALLTDFGIACSIGVPPSDPQDST
HGTPSYMSPEHIEGRPLDERSDIYSLGCVAYELLTGVPPWAGMTVGEVLERQRKDRIPPV
HLIRSDIPAWLEGVIARAVAKDPAERIPDAKAFAEALAPLAHAPSAVARGMVPRQLIGVG
VSVIGAVVLFLAGRSDGSASPTRPAAMPSETFVQENLLPGAARQTPAEPATLAPKPXX
>tcag_1096694064185 /cdnaId=1096694064184 /pepId=1096694064185 /offset=0 /ttable=11 /length=347 /full_length=347 /orientation=0
LPVKRVGEKSYLERFKREAKASFKLRHDNIAGATDFDHNGDLWYIVLDYIEGEDLHQKVK
RAGPLPIRDAVEYIRQAACGLQYAHEEGFVHRDIKPANLMLDTKGTVKILDLGLALDGDD
DEEGGLTKAHDEKVLGTADYLAPEQSKNSHSADPRSDIYALGCTLYYLIVGRAPFARGSV
IERIKAHWNEPAPNPLDELEKPPADLDSALIDLYFRMMEKHPDARPQTAGEVSEQLNAWL
NQHQQDRPQPAGLRRHTTESPEGGSGSLPTSHSSSITGLRRQPSKKTQKSSVGSSGNLRR
TPDSKTTESSDDFEHPDDDDDFLDGAAEAQENEDEEDDDFLFAGSGS
>tcag_1096681864619 /cdnaId=1096681864618 /pepId=1096681864619 /offset=0 /ttable=11 /length=471 /full_length=471 /orientation=0
GLKEAHKRGLVHRDIKPGNIMITPDGKVKVTDFGIVSLQNEESDITKTGAVLGTASYISP
EQAQGKPVSFESDLYSLGTVLYELIAGKPPFTGDSPIATATKHLTDKPEKLSNYRKDIPK
ALENAILKLLEKRPSDRFKSAEDLRALLLQQRKQIQINQTQENLVDLTNPKIKFRFTLPA
LIISVALVFGTVWALSNVFDGLPVDGGAPTLVEIPDLTGSEQAQALNDLQSLGFIVGIEN
AADSSVPAGFVITTQPPANTITNPDTLVTIIVSVGPEAFPIPYVVDLEVARGVYVIKESG
FQVGQQLEINDDNIPRGFIISQNPIAGTKMSPDSTVDLVISAGPSLIEISDLSRKSIVDA
IQILETLGFEYEFIEEYSEDVSVGLVSHTIPRAGELVTIDQVIQVIVSIGLKVEVPNLIG
FTYQEASNILQEIGLLPSASGDTGGRVSEQNPREGEFIDPEGFVELSFGS*
>tcag_1096674656939 /cdnaId=1096674656938 /pepId=1096674656939 /offset=0 /ttable=11 /length=239 /full_length=239 /orientation=0
IPRSAPSPGGLGDRRRLPVRRPSRPHRGEGLVRLLPGAVSDLRFGTTDRAGLRSPSFHSL
GTSLRDLAPKGSSKTMQSDTRIRNYVVIGEAGRGGMGVVYHARDESLDRDVAIKVLPPSV
AFNADRMARFQREAKVLASLDHPNIASIYELIEDEGKAYVVMQYVDGESLDDWTSRGSMP
LEDVVSIGSQIASAMAYAHGKGVIHRDLKPANVKLDTEGRVKVLDFGLAKVTLEETSGT
>tcag_1096668939209 /cdnaId=1096668939208 /pepId=1096668939209 /offset=0 /ttable=11 /length=143 /full_length=143 /orientation=0
EDFLGEDQLLGRPVAVKVLFPEFASDPNFVERFRREAQAAANLSHPNIVGVFDWGKERNT
YYIVMEYVEGRTLSQIIRKEGPLPAARVAEIADGIASALGFAHKGNVVHRDMKSGNVIIS
DTGQIKVADFGIATAISSDSDAD
>tcag_1096698239919 /cdnaId=1096698239918 /pepId=1096698239919 /offset=0 /ttable=11 /length=268 /full_length=268 /orientation=0
MQLIDYIEVLDDLGAGGVASVKLGVDRHTGFPVAIKTLHQSLFKNELIKEKFIREANHYV
YLKHENIVKLKNLIIKDDAIYLIMEYIEGDTLEHYINNISGRIPQEIAIPMMLDVLSALD
FAHSRNIVHLDIKPSNIMITKEGDIKVLDFGISSDLTQEMANHGMGTPFYMSPEQIDGKN
VDHRSDIFSLGVTFFQMLTAKLPFPTENKEQLFNHIKYKKFDRLSKYLVRNEQALQNVFE
KATEKNPFERIRSCKQFSEELNLIPCN*
>tcag_1096692171731 /cdnaId=1096692171730 /pepId=1096692171731 /offset=0 /ttable=11 /length=314 /full_length=314 /orientation=0
AIKMMKRGITSRSAQRRFEFESQLLARLQHPGIAQVYEAGTHDDGDGGVPYFVMEYIPNA
KELTDYAVEKKLNTRERLRLFTQVCEAVQHGHLKGIVHRDLKPGNILVSGGGHPKIIDFG
VARTTDSDMALSTMQTNVGQLIGTLQYMSPEQCAADSSDIDARSDVYALGVILFELLTGQ
MPYDVSGSAVHEAIRMVCEVDPARISTINKNLKGDIETIALKAMEKDRERRYQSAVELRR
DIQHFLDNEPIEARPTSPWYRVRKFVGRNKTLVTSSIIICVLVIAGLIWTSIALGVISSQ
RNKLAVTNDALVES
>tcag_1096691835539 /cdnaId=1096691835538 /pepId=1096691835539 /offset=0 /ttable=11 /length=276 /full_length=276 /orientation=0
LLAKGITRGLANHYGETILMEETSCMHKGDPFCCLVIQDGSNDTHSANSPLSETVTFDPQ
SGDSLKPLRANWHSAPPSTSTTPSTVDNFAIKGLIGRGGMGHVYKGFDAKLDRDIAIKIL
HPSRAQDEVSKKRFLRESKTAASINHPSIVTIYQIGEHDRLPYIAMQLINGPNLSEYRSQ
QGGLVPIPEAVRIGREISEGLAAAHEKDLVHRDIKPDNILLEEPNQHVRIIDFGLAHEAG
DKEGRLTLDNAVIGTPAYMSPERIGTDEVNAKSDLF
>tcag_1096684873033 /cdnaId=1096684873032 /pepId=1096684873033 /offset=0 /ttable=11 /length=388 /full_length=388 /orientation=0
LGTFRVENAPFDGRRIMNSTNDPPLPREPTPEAACEGNTDERLLRALEEYCSDATAGDIA
DREAFLRQHGDIADELARCLEGLDFIRHVAPQLATDESAVTADVPPAVQSFAALGDFRLV
REIGRGGMGVVYEAEQISLGRTVAVKILPFAAMLDKRQLRRFQNEARAAATLNHPHIVPV
YFVGIERGVHYYAMQLIQGSSLARVLEQLRGDAHSAPRGNGGTDGDPEKTSPPATAPVDE
TRRGLQTLVSTNRTKTPDAYWRGVATLGIQVAEGLEHAHNQGVVHRDIKPGNLLLDEDEQ
AWVTDFGLAHLEAEASATLTGDVLGTLRYMSPEQAGGRRTMVDHRTDIYSLGATLYELLT
LRPLIGGHNRQAVLHEIATAPPKPPRRI
>tcag_1096685516229 /cdnaId=1096685516228 /pepId=1096685516229 /offset=0 /ttable=11 /length=255 /full_length=255 /orientation=0
LRYHPPSLEDTLGASRPELDDFTGEHGPLRWGRYELLRVLGQGGTARVFAAELVGPAGFR
KPVALKVLRPHRKDQAEMLLREARLVARLHHPHIAQVYDVGREDGRTFVAMELVEGASLR
QLLRRHRRLPPAAALRALRQMCDALDHAHRLSLADGQVGIVHRDVKPGNVLVDSWGQVKL
VDFGIATALGGGDTDGSGWGTPGYAAPEQWERGPQDRRIDVFALGVVAIELVLGQRPWRV
SEHRLVVGDLSDPAA
>tcag_1096697332345 /cdnaId=1096697332344 /pepId=1096697332345 /offset=0 /ttable=11 /length=299 /full_length=299 /orientation=0
VGRGILMFGEDADIWVGRQFGPYNITSLLGRGTVAHVYRAGIKGGSEEVGLKILTPFAEA
RAEIRELFEQEHRLMKRLNHPNVLDVDQAGTIAGTHYMEIEIIEGRTIWQIVQEQKRLNI
TETISITKQICMALNHVHENNIVHRDVKPSNVMLTDNGQAILFDFGLAHDLQGPPPPEGR
VFGSPMFLAPEQALGHPVDQRTDLYCLGATLYRLAVGAAPFYGERKDLLHAHVNLTPPDP
RDAGVPDALASLILRSMSKNPDERFQSGNEFADELSGLGVIEPETPTKRSLIQRITRR*
>tcag_1096676188981 /cdnaId=1096676188980 /pepId=1096676188981 /offset=0 /ttable=11 /length=201 /full_length=201 /orientation=0
MSTDLLKDRYELLSKLGSGGFSTVFRAHDTLLDREVAIKILKASLHEDEELVNRFLLEAK
LTSKLSHPNTLTVHDFGRDDHGHCFFVTELLEGKSLHEHLHTKKITVFEALSISSQVMLA
LGEAHGKDIIHRDIKPGNIFLTQSHIPQEPHVKLLDFGIAKSVGLESQTVTGQMMGTPTY
MSLNKLLTLKKLITVLTSTV*
>tcag_1096699173997 /cdnaId=1096699173996 /pepId=1096699173997 /offset=0 /ttable=11 /length=333 /full_length=333 /orientation=0
MHADENRRTPGGKPPASAAGEVGNESTAPTGETLYSDGALSQQSLTFGLSRTGSESDDPL
VGVSVGDVTIDRLLAEGGMGRVYLGTQQRPSRTVAVKFMRHGRSAASLERFRREAEVLGR
LSHPGIARVFFTGSLRIGLDDVPFSVMEYVPEADTFVRFCNRSGLSLRERLVLFLQVCHA
VAYGHAQGVVHRDLKPGNILVTNEGGRTETRVSVIDFGIAKTLTADDSEGVTATGEFLGT
RQYMSPEQLAGSHEQVDARTDIYALGVVLHELLTGRLPYDLAGRSLAETVRIVSRTRPRS
LDLADTSLSRQQRTGLRRIASRCLEKQPANRYA
>tcag_1096680915137 /cdnaId=1096680915136 /pepId=1096680915137 /offset=0 /ttable=11 /length=244 /full_length=244 /orientation=0
AAHARGLVHRDIKPGNLLITPDGKVKITDFGIARVGDQVPLTKTGQVMGTVQYLAPEQAT
GKPSTPATDLYSLGVVAYEALSGKRPFTGENQMAIAMAHINEMPPALPESIDPRVQNLVL
SCLAKKPNQRPESATSLAIRAEALLREKKGKPTIRSIKEVEDDPVTELITTDTAPLPRAP
IVWPWIATLGLLGLTAVVVIVAILSDPNADDVVQTPSPTQTQTQEPSPEPTAEPEPSDEP
QNI*
>tcag_1096682814261 /cdnaId=1096682814260 /pepId=1096682814261 /offset=0 /ttable=11 /length=196 /full_length=196 /orientation=0
IMEPQQLGPYVLIKRLGRGGMGAVYEARHQDTGEYVAVKVLASHLADDLGLKERFDAEIQ
TLKPLRCPGIVQLIAYGEDEGQPYFAMELVHGQSLERLIRKGRKFTPEEVISLSIEMARS
LKVAHDHGIIHRDLKPANLLVPDDPDEANAGVKLADFGIAKLFGAASQTAHGSIVGTAEF
MAPEQAAGKPLDARAD
>tcag_1096690121771 /cdnaId=1096690121770 /pepId=1096690121771 /offset=0 /ttable=11 /length=227 /full_length=227 /orientation=0
SFAHRNGVVHRDVKPANILIGSTGVVKVADFGIARAVDTAQEANLTQTGAVMGTATYFSP
EQAQGGQPDPRSDVYSLGIVLYEMVAGSPPFLGENAVAVAYKQVHDQPRPLNQIVIDIPR
AFEAIVAKCLAKDPVIRYQSADALRDDLRRFREGADVGALIEALGGTTGGATTVMASTPM
PPRGDAATTQALPVVGANDGFNNMVTPATGVPVAGPGGTQVMPQVMQ
>tcag_1096687643085 /cdnaId=1096687643084 /pepId=1096687643085 /offset=0 /ttable=11 /length=294 /full_length=294 /orientation=0
ASLNHPHIIPIRDVSEAEGRPYYIMEYKNGGSLQDQLRKKKTLPFIEAKELVLKILSALS
LVHKQGILHRDIKPDNILLSDTGEPVLIDFGIARLEDSSSANKTRTGIAIGTPAYMSPEQ
WEGKKVDERSDIYSVGILLYELVTGQVPFSSHEVFSKELPRASSLPEELYAFLQKACAKD
PKNRFSNSEEMSNTLRNLIVSTNPKKSKIPHLKEPSESVESVSDTQKKRSEFILDFLHPF
RKELTWKSILLKQLRIFLSISVIPLVMWVGIFELGIQNIEYCDSKDMIREDGXX
>tcag_1096676624159 /cdnaId=1096676624158 /pepId=1096676624159 /offset=0 /ttable=11 /length=145 /full_length=145 /orientation=0
LALLMNSPITKLADGRYTVGQMIGTGGMADVYLGLDTRLDREVAIKVLRRDLAKDPAFVA
RFRKEALAAGGLNHPGIVAVYDSGEENNSPYIVMELVSGQTLRQKLQAGQLPLSTSLEII
KGILQALDYSHNKGIIHRDIKPSNI
>tcag_1096692723015 /cdnaId=1096692723014 /pepId=1096692723015 /offset=0 /ttable=11 /length=284 /full_length=284 /orientation=0
ILLLHLAPQQIGGVMLHFPQRNNSAPHLYAEETDAPLPETLNPKLRYAYFSTIATGGKSL
IHSCRDLYLGRTVCYKTLKPEFRKDPIENLRLLREARISAMLQHPNTMPTYEIGRDNHGH
YFFTMKLVHGYTLRELLNYRERYDFSQLINVILQVGNALGYAHSVGVLHRDIKPDNILIG
PYGEVLLLDWGLAKVWHSDDAAASKQTFLPDLDVGVSMTSAGKLQGSVVYMSPEQVDREA
AIDFRSDIYSLGAVMYEALTGQTPFSGTLVRKILEDVRHKVPDG
>tcag_1096684213237 /cdnaId=1096684213236 /pepId=1096684213237 /offset=0 /ttable=11 /length=638 /full_length=638 /orientation=0
LTSPAGWRTASLRFVIPARFAILWGSAPRQGGGRLPLGSMEPHTAPASSPPQDEDPLIGR
LVGDVLIEERIASGGMGHVYRGQQQKPQRLVAVKFVRQGLGAQATRRFSREVELLGRLSH
PHIAALFQAGEFSHASANLPYFVMEFVPQAEPLVASCRRRRLPAIDRLRLFLDACDAIAA
GHARGIVHRDIKPGNILVSAGLPTAADGSAHQASRGGQVKVIDFGVATLLNDDTSIPGTT
SASGRLRGTRPYMSPEQFAGETAEVDARTDVYSLGVVLHELLTGSLPYDLDGRSLPELAQ
IVEQVPPRPLLVHDPSLSSRFRRGLQRVADGCLAKRPSDRYATAADLAADLRRLLAGKPL
SSSPDHASAARRLGRPRRSRRWLAATIAVVLGMGAILIGSWQTFHTDREQPPPAVPPSER
AGRSLLSSVGVSPDYPHASHASGADPALIPERIAPLEWVQLRFDPPLTARVLERSLTTND
LLLTRNGLPLATEAVSLWFDYGTVFTCRLGGLEPLTSSKGLYSLAIQEPAAPDNDGEVPG
PAVPTPLYTWSMPDFSRFRFSLHDDSWNDHVVQMVGLEQHTESRGPRPATYLRPTTVEEE
GSVVMRFPVDFPIHTAWLRTRYSVWTSVAKPFATRGDQ
>tcag_1096672951385 /cdnaId=1096672951384 /pepId=1096672951385 /offset=0 /ttable=11 /length=241 /full_length=241 /orientation=0
AAAHQRGLVHRDIKPGNLLITPEGQVKITDFGIARVGDQVPLTKTGQVMGTVQYLAPEQA
TGKTSTYATDLYSLGIVAYEALAGKRPFTGETQMAIAMAQINETPPALPEEIDPRVQSLV
MNCLAKKPNQRPESANSLAIRAEGLLREKRKSSGSGPSTDELDEVDEKTVAMQLADTAPI
PKAPVVWPWLAFIGLMVVSVGVVIAAILSEPSQIVEPEPEPAPVEQVEQPQEDPEPAEPE
S
>tcag_1096680168529 /cdnaId=1096680168528 /pepId=1096680168529 /offset=0 /ttable=11 /length=434 /full_length=434 /orientation=0
MEPLHPNDPKSIGGFTLVGRLGKGGMGVVYLASRKSESVALKVIRDSLIDDESEATRFSR
EVSTLEQISSANVARIVDAGVEDGRAWFAAEFVNGPNLSELVADKGPLDEDQWWDLARGL
LNGLADVHKTGTIHRDIKPANLIIAETGPKLIDFGIAHVSDATSVTATGLVAGSPAWFSP
EQIEGFELTPATDVFSAGSVLTFAASGSSPWGGETTMTKASVFKILTSEPDLSGLSDEQS
FLLQKMLEKEPSERPKADSLLANVDRIRNGEQPELESGYSSKAKTTSDETITRNRVSLSQ
PVREHEQVRADTIRSKTSAPIAPRTPSKKRNWMIVAAVSTLAILGISAVVSNSSGTGEVS
VSLFVSEENPAVGDFSLRLSSGSIEPVEIDLTEEKRSFSVFTWRSDEPIRVAYNPPFSED
EEFVGTVLPSDLGL
>tcag_1096691714185 /cdnaId=1096691714184 /pepId=1096691714185 /offset=0 /ttable=11 /length=180 /full_length=180 /orientation=0
VTRSGCERSRRRVDASGPPRHRPRSALVSAALRDRYVLESLLGSGGMADVHRATDTTLER
SVAVKVLRDVAGDESARHRFVAEARTLAGLSHRNLVTVLDAGIGEDDDRPFLVMELVEGR
SLADALQDGPLTPEDAAAVGAQVAAALAYAHDRGVVHRDVKPGNVLLGGDGRVKLADFXX
>tcag_1096677463847 /cdnaId=1096677463846 /pepId=1096677463847 /offset=0 /ttable=11 /length=285 /full_length=285 /orientation=0
LRRNGQAHGMLDAPPPGMAAASQALESRETVGTRIGRYKLLELIGEGGFGDVYLAEQQEP
VRRQVALKIIKLGMDTRAVIARFEAERQALALMDHANIAKVLDAGATETGRPYFVMDLVR
GESITDYCDAHRLTTHDRLKLFNNVCNAVQHAHQKGIIHRDLKPSNILVTQNNWQPIPKI
IDFGVAKATQQRLTEKTLFTAHRQLVGTPEYMSPEQATFGESDVDTRSDIYSLGVLLYEL
VVGTAPFDAKDLRSRGYDEICRVIREVDGTGRDHLGDCRANSSA*
>tcag_1096676128909 /cdnaId=1096676128908 /pepId=1096676128909 /offset=0 /ttable=11 /length=473 /full_length=473 /orientation=0
SSGLHAAHQKGLVHRDIKPGNIMITPDGKVKVTDFGIVSLQNEESDITKTGSILGTASYI
SPEQAQGKPVSIESDLYSLGTVLYELIAGKAPFSGDSPISTATKHLTEKPEKPSVFRRDL
PKGVESAILKLLEKATYDRFKSAEDLRATLLQQRKALQSEQTRENLVDLTNPKVKLRFTL
PALIISIGVVIGTVWTLTQVFDGLPVDGGAPALVEIPDLTGSEQAQALEDLQNLGFKVGI
ENSADASVPAGSVIRTQPPSNTVINPDSLVTIIVSVGPEAFPIPYVLDIETERAIYVVEE
SGFILGQLLEVNDESIPRGFVISQNPVAGTKMSPGTKVDLVVSKGPSLIEISDLSRKSPE
DAIQILETLGFEYELIEEYSEDVEIGLVSGTLPDAGEIVTPDQLIQVIVSLGIRIEMPEV
DGLSYEDAINILEELNLIATVVGDTNGKVRKQIPRKGEFVEPGQVVELTFGD*
>tcag_1096683813221 /cdnaId=1096683813220 /pepId=1096683813221 /offset=0 /ttable=11 /length=352 /full_length=352 /orientation=0
IWRGARLSHGRCAPASAARTSTLHEPAMPPPHAQGPIFLSGTDYELPENLPHGLEKYTNF
HEMARGGSAVLRTCFDQITGRTVVIKTLQPGFREDEKEARRLLREARVTAQLQHPNTVPV
YEIGRDPGEGLYFTMKRVSGENLFEILKRIARKDPKTIAEFPLARRVEIVADAGLALMYA
HTRGVIHRDVKPENIWVGNFGEVILLDWGVAKVWGQPDDQPMHPMLARRDEESPQALTMA
GDRPGTPLYMSPEQVNVNRATIDERSDIFSAGVVLYETAVLREPFRGRVIQETFENILHD
TPPPPSQVSPESGIPAAFDAVVMKALAKNPAERFQTMRQMLEALRAVQLER*
>tcag_1096695413539 /cdnaId=1096695413538 /pepId=1096695413539 /offset=0 /ttable=11 /length=148 /full_length=148 /orientation=0
ISNCFKRGIEMKIGQIIKERYKVIELLGEGGMAFVYKAKDMQLERMVAIKTLKPNYVEQT
TFVERFKREAQTAANLNHPNIVQIFDWGIEGEPFFVMEYIEGNTLTSIISNKKTISLSDV
LFIGAQVANGLEAAHTQGLVHRDIKPGN
>tcag_1096701541297 /cdnaId=1096701541296 /pepId=1096701541297 /offset=0 /ttable=11 /length=340 /full_length=340 /orientation=0
IGEPSMDSGHDERGGPVPNREPIDAPAEYRIQHSLGSGQTSNVYLATHPTYGEVALKLPR
SDARDVIALRRMFENEVVLTLRVRHPHVVRGLDGRSTGLHAYLALEMCHGGTLDQYLLER
GRLPLEEAVRLVEDVAEGLAHLHAQRILHRDVKPANVFLTRDGRAKLGDLGTGAMLGERN
QERVGTAFYMAPEIFQGHAASVRSDVYSLGILAFEVLTGSRPFQGETFDALMDQHLSGLL
IDPRARREDLPDAVAHVVRRALARDAARRPESVRAFLSALRDAAPALARGAEASPDRDSR
FGRTSRTGGVKDGQGDDVHGESPDREGEEPRKPWWKRGF*
>tcag_1096677864235 /cdnaId=1096677864234 /pepId=1096677864235 /offset=0 /ttable=11 /length=537 /full_length=537 /orientation=0
ANALAYAHRNNVVHRDIKPANILLGEDGAIKVVDFGIARALDAGHEGGLTQDGAVMGTAT
YFSPEQAKGEGLDLRSDLYSLGVVLYELVAGKPPFAGDSALATAYKQVNEAAPRLRDLVA
DVPLALEAIIAKCLTKNADMRYNNAEQLRDDLRRFMNGEPTLAVDEARIRSGKAPLGSAS
LDQATTMMAPVEGDSATTQILPRTSVMPATMAPVETLPDYDDDRPSKRSYVVGAAVAGIV
ILGGIIFLISTLGGSSGVAVPNVKGVTCDVAKLKLEEAKFIVAFNPPETVCDATNIVASQ
VPASGDLAKTGEAITLVFPVAQADVPALLGLTVEAAQAAVEGAGFVFVKGPDVIDKTYAI
GQVAVQTPGGMTKLAKGQTVTVNVSGGTGQLAVPNVVIGQTTEAAQTFLIAEPYKFVVTV
TPEPSATVAKGIVIRTDPVQGTLVDAASPITIFVSSGPAPVAMPNVKGLTEAAARDALTK
IGLTATVEYVDLAAGNANVGKVIAQDTAAASMVNPGAAVVLTVGRDTPATTLAPVG*
>tcag_1096693977551 /cdnaId=1096693977550 /pepId=1096693977551 /offset=0 /ttable=11 /length=405 /full_length=405 /orientation=0
FNALAYSHKNGLVHRDIKPGNIMITDTGEVKVMDFGIARALSDAGATLTSTWNIVGTAQY
LSPEQATGGQANERSDLYSVGCLFYELVSGKPPFSGETPVAIAYQHVSAPLTPVTSIEPS
LDPALNSFFEVALAKNSSDRYPSAAAMLKDLKKLSRGERITTQIPKQKSAKNPGRNRFAA
IALALVGIVGLTSFFIFRPTPSGELKTLPNVVGLTESEARAQLSGFTITIQRAPDARIPK
DRVASQLPLATVRVSEGSSVTLTLSDGPGDATVPTDIIGKPLEEARAALAAAGLRVSRTI
AVDSEEQPGIVLKVTPEQGSTVEAGSGVTLEIASGNVKVPNLLGKGDIEARTLLTQAGFL
VKTVEAFDANQPLGVVIAQAPTAGETKIIGSSVTITINKAATNG*
>tcag_1096668122887 /cdnaId=1096668122886 /pepId=1096668122887 /offset=0 /ttable=11 /length=266 /full_length=266 /orientation=0
MAASSPMTTGRFIETVAASGLVDEASRPAFEAIVSSWVGSDAPVDRRLLDALADASIVTP
WQASQLLKGRYKGFFLGKYRLLRLLGTGGMSSVYLAEHATLRHLVAIKVLPVKRAEGTSF
LERFQREARASARLNHPNLARVSDIDSFGDVHFMVMEYVDGVDLHARVKNEGPLPVREAV
DLARQAALGLDYAHQEGFVHRDVKPANMILDRRGTLKILDLGLALPSAEEDRLASLTHEH
DEQVLGTADYLAPEQAHDSHTADKRS
>tcag_1096665931113 /cdnaId=1096665931112 /pepId=1096665931113 /offset=0 /ttable=11 /length=302 /full_length=302 /orientation=0
TMLNFPQIKKVSDHLYIEETDAPLPETLNPKTRYAFFSTLATGGKSLIQSCRDLHLRRTV
CYKSLRSKYQKDPIENKRLLREARISAMLQHPNTIPAHEIGRDNRGNIYFTMKLVHGYTL
REVLNYRERYDLTQLMDVIIQIGNALAYAHSVGVLHRDIKPENILIGPYGEVLLLDWGLA
KVWHKNPLSIEDETEESEETGNHNERGMTGQAKLQGSVMYMSPEQIDRDPEIGFQADIYS
LGAVLYEVLTGSTPFQGNIVRVIMDQIRADIPNDARSVGGGAVPNVLADLAMRCLQKEPQ
XX
>tcag_1096692542251 /cdnaId=1096692542250 /pepId=1096692542251 /offset=0 /ttable=11 /length=230 /full_length=230 /orientation=0
IDAVEQRVRSTIEEKAVDQRSWDKALALECVRKKILTKFQAREILAGHTRFTLGQYRVLS
EIGRGGMGQVFKAEHVLMKRTVAVKVLPLSKANPRTEAAFQREIELLAKLDHDNIIRALD
AGYDGNVYYLVTEYMQGIDLRKQVTKYGALEQNQAVTVTVQAAQGLAYAHSRGFVHRDVK
PSNILVTPDGRILILDLGLAGAMFDPESMNPARRLGTPGYMSPEQIRAXX
>tcag_1096699158719 /cdnaId=1096699158718 /pepId=1096699158719 /offset=0 /ttable=11 /length=267 /full_length=267 /orientation=0
ILKRIDYIEIIDDLGSGGVASVMLGVDRQTGFPVAVKALHQSLFKNELIKKKFIREANHY
VYLKHDNIVKLKNLIIKEDAIYLVMEFIEGDTLEHYINKISGPIPLEIAVPMMNDILSAI
DYAHKKNIVHLDIKPSNIMISKEGDIKVLDFGISADLNNEMGNQGMGTPFYMSPEQIDGK
YIDHKSDIFSLGITLFQMLTAKLPFPKLDRAKLFDYIKNKPLKKVDQFINLNDVRLQQVI
DLATKKNPKYRYQSCQEFSNDLNELL*
>tcag_1096695306253 /cdnaId=1096695306252 /pepId=1096695306253 /offset=0 /ttable=11 /length=334 /full_length=334 /orientation=0
INSCLKVGLCLVCARCLQRRNTRAKVIVFRRRSHGLPRQDSEFNSLRSLRIVGASIKRPI
FRPSRSDQLGRSLSYFGLEKIGGAMLHFPQRNNATPQLYADETDAPLPETLNPKLRYAYF
STIATGGKSLIQSCRDLYLGRTVCYKTLKPDFQKDPTENLRLLREARISAMLQHPNTMPT
YEIGRDNRGHYFFTMKLVHGYTLRELFNYRQRYDFSQLMNVIVQVGNALAYAHTAGVVHR
DIKPDNVLIGPYGEVLLLDWGLAKVWHREGAPASAESSLPDLNVGVTMTNAGKLQGSVMY
MSPEQIDRDPDIDFRSDIYSLGAVMYEALTGHTP
>tcag_1096682985055 /cdnaId=1096682985054 /pepId=1096682985055 /offset=0 /ttable=11 /length=134 /full_length=134 /orientation=0
MKIGQLIKERYEIVELLGEGGMAFVYKAKDMQLERMVAIKTLKPNYVEQTTFVERFKREA
QTAANLNHPNIVQIFDWGIEEEPYFVMEYIEGNTLTSIISNRKTISLSDVLFIGAQVANG
LHAAHSQGLVHRDI
>tcag_1096695685445 /cdnaId=1096695685444 /pepId=1096695685445 /offset=0 /ttable=11 /length=361 /full_length=361 /orientation=0
AASAGGAAEAAPPGSAGGRSGRIGPYVLLQKVGEGGMGEVYEAEQLTPVRRRVALKLVRR
DLLTDRARLRFDAERQALALMDHSFIAKIFDGGLTRRGCPYLVMEFVPGVPITRHCDRFR
LGTRERLELFVQVCAGVEHAHQKAIIHRDLKPSNVLVTSQDGVAVPKIVDFGLAKTTALP
LTDRPAATLVGEILGTPAYMSPEQAELAPHLVDTRTDVYALGSLLYEMLTGVPPFDPDRL
ARVGFDEVRRTIREVEPARPSTRVSADAESAARTAWNRATDAPRLVGQLRGDLDWITMKA
LEKDRGRRYGSAAELAADVGRHLRHEPVEAGPPSARYRMAKFVRRHRAAVVAAAAAFLTL
T
>tcag_1096681098387 /cdnaId=1096681098386 /pepId=1096681098387 /offset=0 /ttable=11 /length=394 /full_length=394 /orientation=0
KSGIVHRDIKPGNIMISASGEVKVMDFGIARALSDAGATLTSTWNIVGTAQYLSPEQASG
TQVDERSDLYSVGCLLYEMLAGKTPFTGETPVAIAYQHVSAPVPPITSVMTSLDPALNNF
FAVALAKDPKDRYQSASAMLKDLKKLSRGEKITTQIPRRRRLSLSRNRVAATAFAILALV
GALSFLIFRPAPEGSLVNLPNVVGLTEAEARTQLAGFTITLQRAPDARIPRDRVSNQLPL
ATSRVSKGSAVTLTLSDGPGDAIVPVGLVGKPLEEVRQLLAAAGLRVSKTIAVDSEQEPG
IVLKVDPEAGTTIDAGTGVTLEIASGNVQVPSLVGKSDIEAKTILTQAGFFVKIVEAYDA
NQQLGIVLAQAPAAGETKTIGSSVTITVNTKSA*
>tcag_1096696884411 /cdnaId=1096696884410 /pepId=1096696884411 /offset=0 /ttable=11 /length=147 /full_length=147 /orientation=0
ISNNNKCDLIMKIGQIIKERYEIVEILGEGGMAFVYKARDKQLQRDVAIKTLKPNYVNQE
KFVDRFRREAQTAANLNHPNIVQIFDWGIEDEPYFVMEYIEGNTLTSIISGNRTVGLNDI
LYIGSQVANGLKEAHKRGLVHRDINPG
>tcag_1096682306141 /cdnaId=1096682306140 /pepId=1096682306141 /offset=0 /ttable=11 /length=770 /full_length=770 /orientation=0
LVTTGFLLARQAPVACDPAQRQRGRFAHMASLAHVIRDYQSGELSRDEFVAQLDSTLTTE
GLGPTQLLEMLGVAHRRSPLPEDLYAEVRRRIEQLRVSNVAAGGEETGIQTTVEIPSPRS
SNSANSANSANSANSANSANSANSANSANSANSANSANSAGATSAPGYDQIKGTGDTLNN
RFVLEECLGVGGMGTVYKALDLRKLEASDRKPYVAIKVLNVQFRGNPNSLVALQREARKA
QVLAHRNIIAVYDFDRDGPIVYLTMEYLTGKPLSQLLRTPGYKGMPVRAALPIVRGMCNA
LAYAHEHGFVHCDFKPANVFLTTNAEVKVIDFGIARVFQRSEEESDATVFDPGSLGALTP
AYASPEMIEHREPDPRDDIYALGCITYELLTGHHPFDRLSATQARNADFKPQRPPDLDSK
QWRALRAALSFDRNTRMPSVTRFIAEFDDEARAEKSGTLVKTGFAGLAVVCAAIVSVFAL
RSAPNRQSAAQPSASASQAATGQEASATTPVAAATAASAPEPPSAVVPNAAAPGAPSAQP
APKPVLTLAAIAPVLAQVPCSALSASAQDHSLMVRGYVSQRYGAARLKDTVAALPGVDAL
TLQVEPLADDKCDVVKALSPYWIHNWQAGHVASLRVRPPGGQLQEGDSLVVDVTTPAYDS
YVNLDYYQLDGSVVHMVPSPRARDNQAPPHYAATIGGAGDWIISRPFGAEMVVLLITPVQ
LFDKPRPESESRADYLQALDARLAQITEKYGQNHIVADFAPITTKPRTP*
>tcag_1096671183233 /cdnaId=1096671183232 /pepId=1096671183233 /offset=0 /ttable=11 /length=246 /full_length=246 /orientation=0
DPIENIRLLREARISAMLQHPNTMPTYEIGRDNHGHYFFTMKLVHGYTFRELLNYRQRYD
FSQLMNVILQVGNALGYAHSVGVLHRDIKPDNILIGPYGEVLLLDWGLAKVWHSAEDGES
GQTDVPDLDVGVSMTSAGKLEGSVMYMSPEQVDRERDIDFRSDIYSLGAVMYEALTGQTP
FTGTLVRKILDDVRHKVPETPSHFGNLAVPKVLSDLTMKCLSKDPDDRPSSADEVVRIIQ
HNWQP*
>tcag_1096667910533 /cdnaId=1096667910532 /pepId=1096667910533 /offset=0 /ttable=11 /length=314 /full_length=314 /orientation=0
LTQRFRQAVLDSGSLEKATLNSAESSVRGSPGIASADEIAIIRATLHVLVKKQHLSEPES
EDIVKRVFTELDLFRETSLASGLGLTPKILDEAESNVRSSHESEPADEATIAKAVAGFLV
NQGLLTPFQSSQLLMGRKKFQLGHYRILSQIGKGGMGLVFLAEHELMGRKVAIKVLPRKK
VTEQSEEAFRREIRMLGRLDHENLVRAIDAGFDGNVFYMVTEFIDGLDLNQLVKKYGRLT
DDVAAAIISQAAQALGYAHENKIVHRDVKPGNIFVSFNGSVKLLDLGLARSEAEGEAISF
NGVVGTIDYIAPEQ
>tcag_1096701274427 /cdnaId=1096701274426 /pepId=1096701274427 /offset=0 /ttable=11 /length=1038 /full_length=1038 /orientation=0
LDRTRPAGAHARYRYVPSQRADSSRPEPVRGAAGAGRESAGRAAARQRPLRRFSVPRHAR
RAPGMPVGAGRRAAHRHASSGAGSGRPLLVNAERQPGRPTVTRARAVRHARESQQPAAPF
APLAGKRHYRLGALLGEGGSGVVFRATCDETGQDVAIKLMRDDVARTEAERARQRMRFRR
ETSLCEALRHPNIVALLDKGEAPDGRLFAVFERVQGRTLRDRLAMEGPLSAIDTGRLMTE
VLEALAAAHRRGIVHRDLKPQNIVLAMAEDGLHAKLLDFGIGALLPGTTDIAPQAATLAA
EVLGSPSYCAPEQLRNEPPTPGSDLYAWGLVVIECLTGEVVMQGTSVADILYRQLSPVDV
ALPPAIASHPLGSVLRQALGKHPAQRAASADELVAQFRALNFAALVGPLDAGRASRRPQP
HPFAPRSDAVATAGEYRQVTSLCCCVTIAGDGRQRHAGTDHGALLDRYEAQWLTKCADIA
VGYGAQVDERLGDTLLFHFGLQGDIDWPARRAARAALDMVRVAARARLPVPADARDAVGG
EGWHVEVAAAIHVGQVLVHAAQRAGGSTPVVASRLLRLAGPGQILISDDARLALERHADF
RPTALRLARAGLAPQPVHELLGERRADTPFDSLDGGMRAPMIGRARELDALLRAWQATRV
RHRRAMRGVPRLVVGDAGIGKSRLVYALCEAVRTQGHAFAHCGCLPERENHALFPILRFI
GAHWQLDADSPADITHAAIDAMLAALECDRAAARVALATWLGLPCDAKAARWPSAREPHA
LFDVLEQLIVSLGNGAPVLLVVEDVQWIDRSTEDFLAYLQRSPRAAALCIVLTSRPARLA
RWRGATERVVLRRLPRDDARRLMSAHLGQGALDPAWLDPLVHRTAGIPLFIEAVARELTM
SGADGSLAGLRTTDPCPLPLSLGGMLGRALDRIDDARDTAQLAATIGLEVDAQLLAAASP
HDRVTLDAHLQLLLEERIMYAQHRRDRVFYSFRHALIRDAAYASMPPDVRGANHARVSRA
LAAQANGVDGHFARACM*
>tcag_1096688937459 /cdnaId=1096688937458 /pepId=1096688937459 /offset=0 /ttable=11 /length=192 /full_length=192 /orientation=0
ADAIASAVGFAHKGNVLHRDMKPGNVIISDTGQIKVADFGIATAISTGSDAELTQAGAVM
GTANYFSPEQAQGLNVDGRSDLYSLGVAMYEMLTGTLPFTGETSISVAYKHVQEQPEPIS
AKRPGVPQALQAITAKLLNKKPEQRYSSAAELQSDLQQFLSGRYTVDDSKLEHDVTDHET
SVMTRPVPADXX
>tcag_1096669344981 /cdnaId=1096669344980 /pepId=1096669344981 /offset=0 /ttable=11 /length=256 /full_length=256 /orientation=0
IYSERPLFMDTPNMSEGLLINQRYRLIRKLGAGGMGEVWEACIQNVPEQRLAIKFLYAHD
QQSEQFERFTREAKILDRLSHPNITTIYDFMLKHQPPYIVLEYLEGEPLSERLAKVKRNQ
QTGLAIAEVVDIVSQVRNALEKTHQEGVIHRDLKPENIYLCDQGSGVPPLVKVLDFGVSK
MYGEQQITQHQQGFLGTPQYMSPEQALGQENVDSRADQFSLAIIIYEMLSGELPFKGEQI
IQIATQIVHGDPPYIR
>tcag_1096694134723 /cdnaId=1096694134722 /pepId=1096694134723 /offset=0 /ttable=11 /length=518 /full_length=518 /orientation=0
INYLTPILSALAAAHDLGIVHRDMKPENILISKEGRIKIADFGLARGEIIGSTMTAESSV
ILGSVSYLSPEQVQRGVADSRSDVYAVGIVAFEMLTGEKPFLGETPIQIAYMHVNQEIPS
LRSKRKEIPEALDTLILQATNRDPDKRPRTAGEFLKALESIQNEIDPKTNQMKLALDLPV
EPIKEKPRGKMKKQVEEEKEESIEIKETTKEIRAAKEEKKKASKRVRRNRKVAIILAIAL
GVGGWYTLVGPGSRVVVPSVVGGTYEEAVSTLTPLGLTTVVLEKRFDEDIAKGAIIETDP
PGGGRVSSGGQVKLIVSKGPERYIIPPVTGLTPEAATAALEKFPLIVGANTEVFNTEIPK
GFVISASPASGTQVKRDTPVSLVISKGVETVALASYSGKSGEQALNELNDLGFNVESTYA
FNEKVLSGVVISQTPSGVEVAPKGSTVSLVISKGSQYVFIPNVFSLDQLKATQALQDLQL
KVVVKKLGTKKVKKVTNISPKVGSKVKRGSVVTITVG*
>tcag_1096676021821 /cdnaId=1096676021820 /pepId=1096676021821 /offset=0 /ttable=11 /length=261 /full_length=261 /orientation=0
INKRKQRDPFYENENMTSFPEPPSDTYGIVYLENTDRELPIKLDQNMRYAYFKTIARGGK
AIVMSCKDLHLSRTVCYKKLRPEIAHDPIEQQRFLREARVSALLQHPNTVPMYELGRDAK
EQYYFTMKLVHGYTLREILDYRERYDLKQLINVIIQVGYALEYAHSHRVIHRDIKPENIL
VGPFGEVLLLDWGLAKVWNPDGSSNEETDNSEIPSKNKVSSITDSEKLQGTLAYMSPEQI
LRDPDIDFRADIFSLGVVLYE
>tcag_1096679801913 /cdnaId=1096679801912 /pepId=1096679801913 /offset=0 /ttable=11 /length=202 /full_length=202 /orientation=0
IGFYGDETAVHLDGRLPQDDDSIFVTDQTPKPPSDSDSSGTFARAVENNQAIPGYEVVRK
LGSGAMAAVFLARQVSLDRLVAIKILPSRFSANKDYIKRFQQEGKAAAKLNHPNIVAAVD
VGAVGRRHYFVMEYVDGTDVHELLKKESKLSERRALEIIQEIALALQHAHGKGFLHRDIK
PRNIMITKAGVAKLADLGLARH
>tcag_1096700032411 /cdnaId=1096700032410 /pepId=1096700032411 /offset=0 /ttable=11 /length=730 /full_length=730 /orientation=0
MSGPHDTPSPEFPGEPPNGRGAATPESLQSRPAEGRVTAVPTGQHVSSLALSSPATNFGF
ASDTDAGLGSDTSPGDDDPLIGATVGDVVIERLLAEGGMGRVYQGRQQHPPRPVAVKFTR
HGRSRRIAERFRREVELLGRLTHPHIAQVYTAGQCRLGLDTLPYYVMEFVPEAESLTGFC
RRRSLSVPQRLQLFLDTCEAIAHGHQLGIVHRDLKPSNLLVSAGSGPSAQQPPTAAPNRP
ASPAPITPQLKVIDFGIAKALTPDGGPSDFTETGQFLGTRQYMSPEQFGAEPDAVDTRSD
VYSLGVVLHELLTGNLPYDLSTRSLVENARIVQEQPPAPLQITAAPCDRRLRRGLQQIAK
RCLAKRPAGRYPDAAALADDLRKLLAGESLASSRGPVAALQSLQRRHPRLATAGVLAGVA
AVAFAAWQVITPLRQGGGFSGAPVAAGPQLKAGFHSAVSSGRTTPLEWVGLYFERPLAEP
LTPALFRLTRNGKQLDLTGITVEFSPGVEDNGGNWFVRGLGPLNASEGTYVLELVEPAGG
LRDRSGKRFKAVPPLEWKMPPFVTYRFNLYDDTWDDHVVSMEGLEYYTEQTARVAATFIR
PTEVGQEGTIVMRFPADFAIHDASLMAALSVWTTGDAFPYDPGAWALLDVSPDGETWTNV
ITRGPNQGPPPPAPWDISNIVQDSSDVWIRVRLTGTKEWPEDGITFAQFLRTDPNSKADA
FRLDLTGPHP
>tcag_1096676586719 /cdnaId=1096676586718 /pepId=1096676586719 /offset=0 /ttable=11 /length=145 /full_length=145 /orientation=0
IGNNNKCDLIMKIGQIIKERYEIVEILGEGGMAFVYKARDKQLQRDVAIKTLKPNYVNQE
KFVDRFRREAQTAANLNHPNIVQIFDWGIEDEPYFVMEYIEGNTLTSIISGNRTVGLNDI
LYIGSQVANGLKEAHKRGLVHRDIN
>tcag_1096694272651 /cdnaId=1096694272650 /pepId=1096694272651 /offset=0 /ttable=11 /length=527 /full_length=527 /orientation=0
DKADEFISALFDNDRITKEELDNFQYMKDIQLTVVKDLSKLKAIGSVGSQDDGAQTNFTI
LKSIDRGAMGEIQIAKDNQLGRTVAFKKIHEHVAKIPSYLERFFMEAQVTAQLEHPNIVP
VYQMKTDGSNAGYAMKLIHGKTLGVLINETKKQLKKQGKLDKHHNLSARLEHFLKVCDAM
HYAHRKGVIHRDLKPQNVMVGSFNEVYVMDWGIAKIVSVDDDVFEDITSMISSSEDDMGE
TKVGQILGTPAYMSPEQANGQIDIIDHRSDLFSLGLILFELVTLKRAYPTDENITVLQKA
KMAKMTKPVRHHSRQPDIPKQLIAIINKATQLDPDNRYETVDAFTDDIRCYMRGVAIKAK
RDTLLQKLMRWMNLHRIAVLNIVSCTIILSLVVMSWSFYQQQQARLELQLKGQRMNHFIS
AVSKQTHMIDTQFLKYESSIEAIAASAVTLLERRQPDTGRFYDHNDLTDPKLAPPDLAES
SFYGFPISVGWHTYKLAPGVEYAQVENLVRAINPLRNIFKQMTLKSH
>tcag_1096668166235 /cdnaId=1096668166234 /pepId=1096668166235 /offset=0 /ttable=11 /length=137 /full_length=137 /orientation=0
MSDKGSIIFGGRYELKKRLARGGMAEVFLGEDQLLGRPVAVKVLFPEFASDPNFVERFRR
EAQAAANLSHPNIVGVFDWGKERNTYYIVMEYVKGRTLSQLIRKEGPLPAARVAEIADGI
SSALGFAHKGNVVHRXX
>tcag_1096684062067 /cdnaId=1096684062066 /pepId=1096684062067 /offset=0 /ttable=11 /length=632 /full_length=632 /orientation=0
LHDTEAVERFIREAEMSATLQSPYIVGVYDFGETGAGLPYIVMEYVEGVTLFDYVRRHGR
LRPIEAAQVARCVLSALVEAHRKGIIHRDLKPSNVMILTAAEPSEPVAKVTDFGIAKVVA
QAMSGLEESPRTTGGMVYCTPQYAAPEVLTGEPLFQSDLYALGFTIAEMLDGSSPFAHLG
AFEVANQQMADEQVEFSHFTRQSILAPIVDRACAKKLEDRYTSAAEMLADLDAALAKLEA
FEKPDAPTFPLPMDDEDEGPSLVVLTAPSGETKPKAPASPHHLSALETMRRFTSQRELDA
LARDEEPTPSDLIEEFASVAERPRTTLSGTTDVILTEDSRVEEEAGVIVAADFLSPKQIA
RASGDGKVSNSDVFDFRVESTIALGTPAPRRRYATTVAPAATGEPSVAFSGVSNPVDEDR
RPTTERVARVARSEPSQQRYVAYAVLSALLLGGIAFMIGQAMADNRDVPAKLPAGMVAAG
VPRADPQPAPTVADAVNAAEMSESAVRAARLAVLAASLLAPDRAVEAAAQAPVRAWIAPD
DAYVASLFPYPPEELLTPPDSDPEEERSSDRRSRRDEPRRSQRSEPDTSEESIVIVLDEP
AEEAAGDEGGDDDSSSERDRRNRRGGLIHLD*
>tcag_1096667830483 /cdnaId=1096667830482 /pepId=1096667830483 /offset=0 /ttable=11 /length=153 /full_length=153 /orientation=0
LRTIHRMDIPTTDPLVGLLVDGRYLIQSRVARGGMATVYQALDQRLERPVAIKVMHPHLA
EDAEFTRRFIQEARQAARLAHPNIVNVFDQGQEGALTYIVMEYLPGITLRELLQDFGALT
VGQTLDIVTAVLNGLDAAHTAGIVHRDLKPEXX
>tcag_1096678698123 /cdnaId=1096678698122 /pepId=1096678698123 /offset=0 /ttable=11 /length=313 /full_length=313 /orientation=0
MSSIIPELCLGVGAQLHDGRYTVTKVLGQGGFGITYLAQDTQTGQPAAIKEFFLQDSHRQ
GTIVSAPTSMGREKLENLIQRFQRESETLRGLDHPNIVKVYDQWAENGTAYYAMEFVQGE
TLQAYIKRQPGGKLPEADALKLLAPLLDAVDYVHQQGLVHRDIKPENVLITPSGELKLID
FGLARDAVEGEVRSTSMVILSHGYAPPEQYSATEAHGPYTDVYALGGVLYFLLSGAHPTS
VQDRVLDKPFNPSIESLGLSSPVQQALTQALQLQPKERIQTAADFQASLKFKSQQTHTKS
KSPSTVSSQYHTA
>tcag_1096667372589 /cdnaId=1096667372588 /pepId=1096667372589 /offset=0 /ttable=11 /length=290 /full_length=290 /orientation=0
KLTVHIGVSIAAALAEAHARGIIHRDVKPGNILVTPQGRVLLADFGIAKDANPSERDLTN
DNIMMGTAKYLSPEQVRGKPLDGRADLYSLGLVLYECLAGRVPFLGESDADTALARLQRE
PTDLGRLRPSLSPQLVKVIHKLIARHPDERFATGTEVRNALTAALVPHADITRPIVQPAT
SGEYVVDKEGELALTEVIPRNTQPTQSRGLTRRDARRNGIRLLAVLASVGILAATILTQL
GGNEAVVTPEETTPVEVAAPVAVAIQSVVSFDPNGDDGVENEALVPNLXX
>tcag_1096688962061 /cdnaId=1096688962060 /pepId=1096688962061 /offset=0 /ttable=11 /length=279 /full_length=279 /orientation=0
LAEACGGDEALRARVDRLLAIDAAEDTMRAESVSSQDSTKSVGDGSGGDAPIPAPGDGLP
MGFRTGDSVDGFKILEVIGEGGMGVVYLAEQQVPVKRRIALKVIKPGMDSKAVLARFEAE
RQALALMDHPGIARVLQAGTTEVGLPYFVMEYVKGDSITTAADRLRLDTRQRIELMIMVC
EAVQHAHMKGVIHRDLKPSNILVTTGANDEMAVKIIDFGVAKAMSQPLTDMTLHTQVGHF
IGTPAYMSPEQAELTSSDIDTRTDVYSLGVVLYELLTXX
>tcag_1096680068673 /cdnaId=1096680068672 /pepId=1096680068673 /offset=0 /ttable=11 /length=407 /full_length=407 /orientation=0
PVASALAAAHKLGIVHRDIKPENILVSSEGRIKIADFGLARGALLGNTMTAESSVILGSV
SYLSPEQVQRGVADARSDIYSLGIVLFEVLTGQKPYQGDDPVQIAIRHVNERVPAPSTLK
STLSPEIDALVLSATDIDPDKRPRDAGALLERIRELSEKIDPRKRQLSLELDLPPLPIKT
PTREKKQRFSSSVKKNATHEETPVKREKTAPTKKKQLSSRVQRNRRIAALIAILIGAGIW
YGFLGPGSKVVVPSLAGLTLKEGTSSLKDLGLSLDVAAEEFSEDIPEGKIITSNPAGGGR
VSPNGTVDVTVSKGKERYSVPTLQGLKQDVAEQQLQENKLVLGEIREEYSTEFPQGFIMR
SDPPAGERVKRNSQVNLYISLGIEQIALGDYKGKSGEQALNELTDAG
>tcag_1096680304413 /cdnaId=1096680304412 /pepId=1096680304413 /offset=0 /ttable=11 /length=392 /full_length=392 /orientation=0
MTTLTLENYRIHEKIGEGASSEVYKVSNLQGNYFAAKVLRQFLKNDQDCIDRLKKEAELL
STLKDERIVKCYHVVLTTDGRPTLINELVEGKNCETLLIEDSNTKRPLVGAILATEVLLG
LQEAHRHGVIHRDLKPENLIITCEGRLKITDFGVAKSIESQKATQTGIIVGSPVFMSPEQ
AMGEKVDQRSDLFSVGVLMYYFATGRYPFEGENYPQILRAYQSPFPPVSKYNSKVHPRLV
AIINKTLAKEPAKRYQKGYELLYDLMQFLDMIQAPSGLDILKSYYCHDDRLFDLTHNQLV
KTFIKRAKINYDKKNKKEALSLVHLALKLGPSDKEAKELYNKLSYSSVSKKIGVAAFLLL
IPVIFISLNNFNFFENTIVKDSVDESRSGIVK
>tcag_1096689661315 /cdnaId=1096689661314 /pepId=1096689661315 /offset=0 /ttable=11 /length=143 /full_length=143 /orientation=0
VQHMSKRVLGGRYELGQMIGTGGMADVHLAQDKRLSRKVAVKILRSDLLRDATFVSRFRK
EALAAAGLNHPGIVAVYDSGEEENSGGSKTPYIVMEYVSGQTLRELIQSGERLSISRSVA
ILAGILEALDYSHRKGIIHRDIK
>tcag_1096683862853 /cdnaId=1096683862852 /pepId=1096683862853 /offset=0 /ttable=11 /length=564 /full_length=564 /orientation=0
IRRSRRAMLEPGRRIGDWVVEERIGAGAMGSVYRCHSVLSTHLRAAVKVLHRDALDETRA
RFLREVETLARLDHRAIVRILGSGEAPGEGLMYLVMELLEGESLAQRLQREAVDLRTTVR
WFHRLALALDHAHSQGVSHRDVKPSNIMLLESGEVRLVDFGIAVTEDGPPITQTGIVVGT
FSYLAPEAFLENNPDLSLCDQYSLAQVMCEVLGGSPAFPRPGGVEEGRWMALLARQKSDS
EALDPGDGVPPGLRAIIRRATQRDPSQRFPSMAHLAEAVADVSLLAPTPRSTGPMGPATV
TSAMRRPAPPPGPSRRTVAMAAGALGFLLAIGAAGLMWHLQEPPAPPRQVAAVAPPTPQP
APARAEPAPVAEPEAAPEPAGPEYPMVRIKAGTFEMGCTPAQMGCGDDEQPITRVRLSRG
FRMGRHEVTQALWTEVMGSNPASATACGEACPVENVSWCDAVVFANALSEAEGLEPAYQL
PERMAAGLQLDACNALAPGVRVSRDSPGYRLPTEAEWEYAARAGKDTRYPGGDAADDLAW
HAGNASGTPHPVATKGANPWGVHD
>tcag_1096695408589 /cdnaId=1096695408588 /pepId=1096695408589 /offset=0 /ttable=11 /length=257 /full_length=257 /orientation=0
IRDSWRGSNAKPSPQRACPIRMWSVSTTKRSQRPGLPRDGVHPRSDLARCHRSVRAVDHR
AALVLLEPVLEALTAAHAAGLVHRDIKPENVLISHDGRVKVADFGLARAVATSETNATAG
VLIGTVAYLSPEQVERGEADERSDIYAAGICLFEMITGSVPHGGDSPLSVAYQHVNADVP
APSSVIASIGSQADAITLTATRRDPARRYRSTQDFLADIRRARAALPAPTPFIDTPAMND
TLVVGTRDAFDARDEPG
>tcag_1096686524675 /cdnaId=1096686524674 /pepId=1096686524675 /offset=0 /ttable=11 /length=278 /full_length=278 /orientation=0
SLRARLARGPLSEAETISVLRDVARALLYAHERGVVHRDIKPDNVLLSGESAVVTDFGIA
KAITAARTMVGDGSSTLTQMGTAIGTPAYMAPEQATGDPSTDHRADLYALGCMAFELLTG
TPPFHGRSVHQLMTAHLSEAPPTVASRRPGIDPGLEALVAACLAKDPAERPATAREVLRQ
LEMIGSGAARDAVPAVLAQRPRSLGQALGIWAVVFGATWLLAKAAVVGIGLPSWTIPLAL
GLAGLGLPAVLITWFVQRTARAALLKTPTFTKSGSMVV
>tcag_1096667239649 /cdnaId=1096667239648 /pepId=1096667239649 /offset=0 /ttable=11 /length=306 /full_length=306 /orientation=0
RPNDSAPWAGREARAERCTIEPGDRGSIRVEPQDLREAGADETRRGRRDPAHRCDPGARR
RSARCRLQVQRDAIRRRRARGLAAREPGSRARSPDIRRCTAHVAHQTRPGSQVVSGTPAV
RLKPGDLVAGRYRLQEQIGEGAAATVFRATDEVLGRDVAVKVLRGALAASADATARFRAE
GRAAAIIAHPNVAAVFDVTPEGDAPAIIMEFVDGEDLASMLRRVGPLVPRRAAAIAAQVA
RGLAAAHQRGIIHRDVTSRNILIGREGRAQIADFGIAHAILEDGLPTGTSGTGAPAGTAH
YVAPEV
>tcag_1096670981147 /cdnaId=1096670981146 /pepId=1096670981147 /offset=0 /ttable=11 /length=297 /full_length=297 /orientation=0
MHYLVMEYVDGRPLTEIIEQQGPLPVDGALDYILQAARGLEYAHSLDVIHRDIKPSNLML
DSRGTVKVLDMGLARVLGVASLPIREANASPDRDCQQEEIPRDGLTQVGQLLGTVGFMSP
EQAKDGSLADQRTDIYALGCTLYYLLTGQLVYPGDLLQTVLDHAQKPIPRLRDARHDVPE
LLDAVFRRMLAKDPRDRYQNIGDVISDLEHCARVPAKRPGLAPRVPMPWQVKTAAHDTVN
LVTSKTDTRRASLAAVGIDFGTSSSAIAYIDDGLRPAAVLNPDGETMTPSTVLLRGK
>tcag_1096680658137 /cdnaId=1096680658136 /pepId=1096680658137 /offset=0 /ttable=11 /length=211 /full_length=211 /orientation=0
NIIRIFNQGFTDEVAYIAMEYFERGDLRAEMNLGWLGNARAIVVAVQVARALATMHGRGV
IHRDLKPENIMVRGDGSIALADFGIAKAKDAQGASVAMEKTRVGDVVGTPYYLSPEQGLG
KEVSPRSDLYSFGIMMFEMFAGRRPFMSNSLEQLLSMQLHADVPPLPADCAVMQPMINKL
CAKDPDKRYASADELLKQLKRYLPRTPAAQ*
>tcag_1096675973479 /cdnaId=1096675973478 /pepId=1096675973479 /offset=0 /ttable=11 /length=388 /full_length=388 /orientation=0
PVEAAQIVRRAADALAYAHAKGIVHRDVKPANIFMTGRTQPKVLDFGIARVASQQESGTE
DDFAAGSPYYMAPEQVRHDPVDRRCDVYSLGVVLFELLTGVRPFQGATLSQIAESVLTHQ
PPLIHELNPGVPQALSLIAARAMEKDPDNRYRSARALSRELRHWIEEQEDAEEDEDALAA
DQRGRRLHRLGMGLGGVALLAAVTWAVVSWWGGSDPMPEAPVVAVAEPLPPPAPLAAEAM
PTGSAGPTAEGAVEAPSGLAAPTTEAASGALAPQEAVPADPAPAPAPEVAPRERRATPPP
APARPTARSAAAAGATLATGEVVLAISPWGQVEVNGAPAGIAPPLNRLTLTEGRHTITIR
NDAFPPHRVTITVTPGQPVTVRHKFGS*
>tcag_1096672032975 /cdnaId=1096672032974 /pepId=1096672032975 /offset=0 /ttable=11 /length=172 /full_length=172 /orientation=0
LNDEVVALKILHPHLAQDEQIFARFRNEVLVARSLTHPNLIRIHDIGRTTEGMSYITMEF
VRGYSLDDRLAKRGDETVPQKPLSFSEAVSVLYHVVCAVAYAHDKGIIHRDLKPANIMIG
ESGEIKLADFGTARIMSGSSSITQTGQSIGTPDYMSPEQIRGEELDEACDIY
>tcag_1096682511377 /cdnaId=1096682511376 /pepId=1096682511377 /offset=0 /ttable=11 /length=261 /full_length=261 /orientation=0
KGLVHRDIKPGNIMITPAGKVKVTDFGIVSLQNEESDITKTGSILGTASYISPEQAQGKP
VSKESDLYSLGTVLYELITGRPPFEGDTPIATATKHITDKPEKLSTYRANIPKGIENAVL
KLLHKYPKDRFKNAEDLRAVLLQQKTQLQAIQTQENLVDLTSPKIKYRFTLPALIISLSI
VVGTIWTLTRIFDGLPVDGGTQVVVEVPDLTGSSQTEALNDLQSLGFKVGIENSAHPDVP
EGSVIRTQPPANTSTNLTPS*
>tcag_1096698277819 /cdnaId=1096698277818 /pepId=1096698277819 /offset=0 /ttable=11 /length=464 /full_length=464 /orientation=0
TIHMGAAIAAALDAAHRAGIVHRDVKPGNILITPEGRFLLADFGIAKGLSVPGADLTSDN
IMMGTAKYLSPEQVRGKPLDGRADLYGLGLVLYECLAGKVPFIGDTDAETALARLQRDPT
DLAHLRPRLSPQLVRVIHRLLARNPEHRYATGEDTRAALMAAAGRTLDVTTTMTPPSGVA
TAATTDAAGLTAPTDASAGAIVAHEPEPSFGTPPHRRRASDAAAVAHIPGQPVLMTRQAE
TPVRQRRVVAPRPEAGGGSRGARTTAVLAAVAGLLAVAVLVTAVRTFTRTEAATPAAEAA
AMTPPATIQRVTSYDPLGDDAQENEAMIPALLDGDPQTAWTTECYANQYLGRKGYVGVLV
ELSAASTGTLEIAMRNGPWALEVYAAGDSAPAALEGWGPRVASDYNTRRARTSVTLATPT
RYLLVALRQIGESAECGGRNPYQGVMQDLAFAPTPAAAPASGA*
>tcag_1096683632185 /cdnaId=1096683632184 /pepId=1096683632185 /offset=0 /ttable=11 /length=680 /full_length=680 /orientation=0
LPPAEPDHPRADAKAPSHGRLERRVSPSRVAMDDHLTISFGDDSSRRPAVTPESATVCHE
VDDTTHSEVVWQSQETVAGFGEGHRYQLIREIGRGGMGVVHQGWDSQLCRSVAIKIMDAS
QRLQPAGLQRFFREARIASQLSHPGIVTIHEFGVTLDGEAFIVMELLLGRTLRQILKTVG
DRSRELPGLLTVYSEICQAMASAHGRGVIHRDLKPSNVMVCPFGVVSVMDWGVAKLLTAT
GGDDAVELPDAAPAVPGDTAAATAADSPADDQTAAVPPPAGHTLAGTIFGTPAYLPPEQA
RGEIDRVDCRSDVFGLGSVLCEILTGSAPFAAKTSDDRCRQAAAADLGEAHAKLDACGGP
RPLISLAKRCLAAEPEARPADAGEVATAVTAYLESGQRRAEQELVRFFDLSLDLFCIAGL
NGTFHRLNDNVESLLGYTADELIHRPFLDYVHPDDRERTQQELGHLAEQKPTIQFVNRYR
HADGRYVWLEWNARAIVEEAAVYAVARDISERMAAADLRATMERERETIAAFAAAAGLFL
TASGSLAERLANVVEEGVSLLGLVAMEVWRRADGGGEPRLLAESSREAASVNPRIIEEII
ENRQPRLHAPAASMADPSLAALAKRGVKSFVGYPLLVGGHPIGLLAVYARESLSDMHVMA
MSTTVASLALAIAADEPQR*
>tcag_1096696466617 /cdnaId=1096696466616 /pepId=1096696466617 /offset=0 /ttable=11 /length=558 /full_length=558 /orientation=0
TLAAPSSSPATAKAPQHLRRPAPQPWSLLPGTLPSTPVKIGSTAAARATTSPSSRSPWAR
STSPAATPRSPSRPATSLARRSPTSAGSSSAEPDHPRADAKAPSHGRLERRVSPSRVAMD
DHLTISFGDDSSRRPAVTPESATVCHEVDDTTHSEVVWQSQETVAGFGEGHRYQLIREIG
RGGMGVVHQGWDSQLCRSVAIKIMDASQRLQPAGLQRFFREARIASQLSHPGIVTIHEFG
VTLDGEAFIVMELLLGRTLRQILKTVGDRSRELPGLLTVYSEICQAMASAHGRGVIHRDL
KPSNVMVCPFGVVSVMDWGVAKLLTATGGDDAVELPDAAPAVPGDTAAATAADSPADDQT
AAVPPPAGHTLAGTIFGTPAYLPPEQARGEIDRVDCRSDVFGLGSVLCEILTGSAPFAAK
TSDDRCRQAAAADLGEAHAKLDACGGPRPLISLAKRCLAAEPEARPADAGEVATAVTAYL
ESGQRRAEQELVRFFDLSLDLFCIAGLNGTFHRLNDNVESLLGYTADELIHRPFLDYVHP
DDRERTQQELGHLAEQKP
>tcag_1096694448771 /cdnaId=1096694448770 /pepId=1096694448771 /offset=0 /ttable=11 /length=331 /full_length=331 /orientation=0
MSCEMKHIFNEVHYELTRKIAEGGMGMVYEAVQRGIGGFRKKVAIKLIREEYSAIDEFRN
NFIGEAKLVADLIHTNIVQTYHLGKTGEQYFMTMEFVSGCNLEEFLERHVETDQYVPADL
AVFIASRICRGLAYAHRKKDAQDRLLGIVHRDVNPKNIMMAMEGDVKLTDFGIAKALDLM
YNQEGEVIAGKDEYLSPEQARCEVTDHRADLFCCGIVMSELMLGYNIFENPLPEKTIENI
LEMPLPNFSEIRPDIDERLNLILHTALRRPRDERYQSAEEMLTELESFIYGEGYGPTNEK
LAAYIYDLFSKDGANAALRWHRGETQFAPQ*
>tcag_1096682074127 /cdnaId=1096682074126 /pepId=1096682074127 /offset=0 /ttable=11 /length=392 /full_length=392 /orientation=0
GIIHRDIKPGNIMITDNGDVKVMDFGIARALADTGATMTSTWNIIGTAQYLSPEQATGTQ
ADARSDFYSVGCLLYELLAGRPPFTGDTPVAIAYQHVSAPLLPITEIQESLDPALNAFFS
IALAKDANERYQSANAMLKDLKKLIKGEGITTQIPKQMRKEKARNRIAALSIALVLLVGG
VSYFILSPNQSSVTRVLPNVVGLTEAQARQELAGLTITIQRAPDPRIPRDRVASQLPLAT
IRVSDGSAVTLTISDGPGDAIVPTGLLGKPLEEVRAALTAAGLRVSRTIAIDSEQEPGIV
LKITPEPGSTVEAGTGVVLEIASGNISVPSLVGLNEIEARTILTQAGFLVKIVEAYDANQ
VIGSVLAQAPSAGEVKLIGSSVTITINKTQG*
>tcag_1096698477747 /cdnaId=1096698477746 /pepId=1096698477747 /offset=0 /ttable=11 /length=342 /full_length=342 /orientation=0
DLLDKRKRLTPSLTIMMGASIAAALDATHRHDLIHRDVKPGNILVRPDGHFLLADFGIAK
SMHASEGADLTNDNIMMGTAKYLSPEIVRGKQLDGRADLYSLGLVLYECLSGKVPFVCES
DADTALARLQREPTDLQHLRPTLSPRLVRVVHKLLARNPEHRYQTGDEARIALLAALEDV
RDDDDYANVRETDATPESLPKATARTATPSKTASTTTTPSRGARRSRPGRAATLGGFFRT
TTARLLLATIVLTGLVIVAVLRTNDPENIVVPEETLPVPVAPVASGPATIAAVNSYDPNG
DDVWRTRRSSARSSTRTRRARGRRRATPTNSSVPKKTSACS*
>tcag_1096671701657 /cdnaId=1096671701656 /pepId=1096671701657 /offset=0 /ttable=11 /length=217 /full_length=217 /orientation=0
VSISPNSRFIVMSNKSRYPFQPKDDTVRERGAAPKSNERIPIVATTEDSHKGKSSAADEF
IGRQIGPYTVRVRLARGGMGAVFLAEDEVLRRKVALKVMLDRYSEDADALKRFEREARAT
ASVNHPHIALIYLVGLSEEGFPYLAMEYIEGGSMLDLIRNKDRKSFGAIATMMEQTASAL
SAAYKAGIIHRDIKPANIMLTRNGDVKVVDFGLAKXX
>tcag_1096687725517 /cdnaId=1096687725516 /pepId=1096687725517 /offset=0 /ttable=11 /length=327 /full_length=327 /orientation=0
RLEVHEGEFFIEDTSGAGGGTFLDGAAVLGRVRAYPGQTIQAGDCWIQLQLNQPESGSSQ
ILAGRYKLVKQLGRGGRGEVWLAVDEQTGDELAIKRLPAELAGDTAALNDLTREVQKSRN
LAHPNIIRIHELVQPEGEPAFVTLEYVDGQDLASLRLQQPGHLFAWENLRPLMTQLCDAL
EYAHQHKIVHRDLKPANMLVDRQGNLKLADFGIAATMAESLSRSSMQGSVSGTSVYMSPQ
QMRGELPRASDDLYALGSTFYELLTSRTPFYSGDITYQVLNEMPKSLADRVQELGLQNQV
PDAVCAMIMACLGQRSGASSTQLGVG*
>tcag_1096695482579 /cdnaId=1096695482578 /pepId=1096695482579 /offset=0 /ttable=11 /length=142 /full_length=142 /orientation=0
ISNCYKRGLKMKIGQIIKERYKVIELLGEGGMAFVYKAKDMQLERMVAIKTLKPNYVEQT
TFVERFKREAQTAANLNHPNIVQIFDWGIEEEPYFVMEYIEGNTLTSIISNKKTISLSDV
LFIGAQVANGLEAAHTQGLVHR
>tcag_1096681403721 /cdnaId=1096681403720 /pepId=1096681403721 /offset=0 /ttable=11 /length=266 /full_length=266 /orientation=0
VSKIDKNNSIEERLSSDAEERLAVLLEDLTTGPVDQAHVRLEKLCLQNTDLAGQLRELFA
TVSVTDAVAMESTIIMSDDRGGELAVEQQSMRPFIGNGFVPGVSSLPAQFGEYELLEEIG
RGGMGIVYRAVQKSLQRVVAVKMLLRRDLASQADLTRFRSEAEAAAQLDHPGIVSIFEVG
EYKGHPFYSMRYIEGTTLAKRLEAGPIPPREGAQILLRVAEAVQAAHVRGVLHRDLKPSN
ILIDLAGKPHVSDFGLAKDSKEIRQ*
>tcag_1096685292081 /cdnaId=1096685292080 /pepId=1096685292081 /offset=0 /ttable=11 /length=1003 /full_length=1003 /orientation=0
FTREARATAAVNHPNVVTILAIAETQGLPYIVMERVDGGSLDRHPARDTSRGDPPLSCDR
VAMIGHQVAAGLQAAHTAGLLHRDVKPGNILVSADGKTVKLTDFGLARPLAEVTEDTVAG
TPGYVSPELLTGEKPSPASDLFGLGCVLFELIAGHPPWGSGGRGRPDAVAAAPLRDVAPA
TLPWLAAIVDRLLATDPAIRFQSAADVAAALADGTKTAAGGLPVANRPADTVRLNPISRQ
RRTLAAAIVAVTAAASLIVFSLLSGPAGLDAAGLAAALDTAASGEQIVITGGGRFDLPGL
NLGDRNLAVRGEDPRPLLRLVTSSDDPEQSLFRTNGDLVLSGLALELVVDPDAPANVARS
LIEIDGGSLRLEDCTLVVVGEGDCVIARDAAELEVIDSSLHAPQGTAIDWTPAAGGEATA
ERTIVSGRTGWAVADPVDALLQFDRVTGVVDRLVSLRWEDLESPADGHLTMAMTATAVAA
EEALLLLHTESISRPEFEAAVSFRGWRNLMKDHRCSSTVRQGCGLSIGWLRTLPLSRQTS
PARSRCFGKFLLEATAGCCENGSSRLPAKLQTPSPSSPMPNCGRNSATTCQGPSVLLGQH
CNFVEASLPVGLARTRPAEEQLRGGTGSGRLVRAVSRLDRDADFGFAAAVKKDLKPIRRS
RDEHLMPVPAVNRRTAVVAATAGEPHNQPSGVVAPAGDPDLLDRAVSGSIHAASIEPARH
FPSVGRHPVPDRQRDAIGLRKLRQPHPQATAGKVGGPVDLWQAGECGGLRPGQKEDDARL
INRIDTVSDAAFCQRSLEIVEPPVADRGLVNQGLRGRTGRLPVLPPWSLKDPFKQAEAAL
HHLRLGGHLKAGRPGGPGVVAAEGVLLGRRNVAVASVCQVEDHRLWRRALQFDLQAGQGI
GLCRGSGEGEIPDPNRLGDDLGLLPFVQEEGLAGVDFCLGLRQPLAHVGDDTFGPLQPFG
AGRPVLQRNPPFGHRQRCRLNVLHLLHCFQRKVDQFIRVRVD*
>tcag_1096684583081 /cdnaId=1096684583080 /pepId=1096684583081 /offset=0 /ttable=11 /length=522 /full_length=522 /orientation=0
DVAVRKQDQRGLPPRVHGDDAAAQRGEGARRAGALEPDEDPMHGLCAPDPGQRVERAIDA
IRVRARRLHDPRHLGWGQPARHRVGVDGVDQRVDLRVVAEQRLGHAPAEAVPLLQQDRQL
VPELPADGAELPLAQRAEGVLEHQAVVADAVQAELLDQHLAHLPRRARHDGDAVPGVRAE
RAHERRRAGDRLLGVRRLGRAAEQPAQRLEVGLQVGLVEVPAVDAHGASPIMRPMAEPPS
RTPKPGSLNGVAPSRRVRTRDAGQIEELATRPISGRYRREAVLGRGGAGDVYRYLDRTLN
RLIAVKELKEELARDPGMVRRFMHEAQVVAQLDHPAIIPVHDMGQLDDGRWFLTMKEVHG
RTLREIIAQLHTTRRGGAFTPTTDGWTLRGLIDAFRTVCDAVAFAHSRGVVHRDIKPDNV
MIGDFGEVYVLDWGLARVLEMPDEDETAEAPDMWSFHSQDTPSQRATVTRHGVVVGTPAY
MPPEQARGDRDAIGPHSDVWALGAVLYAILYGRPPYRGPADK
>tcag_1096685083533 /cdnaId=1096685083532 /pepId=1096685083533 /offset=0 /ttable=11 /length=460 /full_length=460 /orientation=0
HRDIKPGNIMITPEGKVKVTDFGIVSLQNEESDITKTGSILGTASYISPEQAQGKPVSKE
SDLYSLGTVLYELITGRPPFEGDTPIATATKHITDKPEKLSLFRPDIPKGIENAVLKLLH
KYPKDRFKNAEDLRAVLLQQKTQLQAMQTQENLVDLTSPKIKYRFTLPALIISLTIVIGT
VWTLTRIFDGLPVDGGTQVIINVPDLTGSSQTEALNDLQSLGFKVGIENSAHPDVPSGAV
IRTQPPANTSTNPDTLVTIIVSVGPEAYPIPYVVDLETDRAVYVIEESGFTIGQKIEVSD
DNVPIGFIISQNPMAGKKMGPGSSVDLVISSGPSLIELGDLSKKSLEDATQILETLGLEF
ETIEEFSEDTEEGLISGTLPEAGEIITPDELITLIVSLGIKIEVPEVEGLNYQAAIDALE
EAGLVATVSGDTNGLVRKQLPRKGEFLEPEGVVELTFDE*
>tcag_1096678384185 /cdnaId=1096678384184 /pepId=1096678384185 /offset=0 /ttable=11 /length=356 /full_length=356 /orientation=0
TQGLVHRDIKPGNIMITPGGKVKVTDFGIVSIQDDESDITKTGSILGTASYISPEQAQGK
AVSVGSDLYSLGTVLYELLTGNPPFEAESPIATATKHLTEKPDKPSKYRKDLPKGIENAI
LKLLHKTPKDRFKSAEDLRSILLQQRNQLEMVQTQESLVDLTNPTIKYKFTLPALVISIG
LVLGTFWTLTKIFDGLPVDGGAPALIEIPDLTGSDQAEALSDLQALGFKVGIENSAHPNV
PPGAVVRTQPIANTVTSPDTLVTIIVSVGPEAFPIPYVVDLETARGFYIIEQSGFTLGQT
LEVNDDLVPRGFIISQNPVAGTKMSPGSSVDLVISKGPSLIEIVDLSRKSLVDAIK
>tcag_1096669179297 /cdnaId=1096669179296 /pepId=1096669179297 /offset=0 /ttable=11 /length=230 /full_length=230 /orientation=0
IGLFTHTPWWAMQHDDHLDETLPPDPGDQDTMDTLDTSVAGDSPVPSTPSHPFTPGQEPA
AVPEQIGPYRITGIIGSGGMGTVYEATQEQPKRRVALKVVKAGQASESAKRRFNFEVQTL
AKLQHRGIAGVYEAGIYTGGGHEQPFFAMEYIPGARSLTDYARDKDLDLKARLNLFMQIC
DAIHHGHQKGIIHRDLKPENILVDRDGNPKIIDFGIARATDADIAVTTMQ
>tcag_1096682573193 /cdnaId=1096682573192 /pepId=1096682573193 /offset=0 /ttable=11 /length=732 /full_length=732 /orientation=0
MTAPHQTKVADVDTRPSHPGGHTPPASRPGGRLSRLLARVALLSSSTRAVRDELAASPPQ
LSGELERPATVPQRLPVIPGVADLEPRARGGMGIIYRGRDEALGRPLAVKVMWPSHTGSE
TACKRAKREALLLALVSHPNVVTVHAAGETDGSPYIVMEWVDGPSLQQRIDVDRPTPHQA
ARVVRDLASAVAAIHHVGVIHRDIKPDNVLLAGRDAAEWSACTPKLADFGLARPAERPRE
ITQHTTALGTPAYMAPEQTGMAEDLGPIGPAVDIHGLGALAFALLTGTAPYAADSTIASL
HRAAGSLARNATPPAPALNQAAPAGGPASVATGSINLLTGERIEKIVLQSSPDDQEHVAY
LRDVREEFANWPLGDDPAEGLRQRLNGLRRVAGLFFDISHFDDALQCHEESLAVLDALAI
HDPDAIEVLRQRLRSLQYQRSCLYHLGRHDEAVASAETAIGLLRAAPADMPDRERELNEQ
VMAVGGFLQELGRFDEAASTMDVALAGFDCLRAADPDNLDLVMRQSHGLYVAQLCAHRSN
HPDTCRQLVTRLVEEIGGFLKTHPVDSLPQTTGSLLTKNVGLGLGQLARLAAAEGRLEEA
VGHALAQRALCQTFLETLPPDAIDPVHKELIDAGLHAATLLLQAGRDDEAAAAVERAETT
ARFLYDSRPRVFDNAYLIGWVSWMRGDIARRQGDAAAAAAQYKQTIAVLTPWTSQPACRD
LAESIITSAKEA
>tcag_1096696125945 /cdnaId=1096696125944 /pepId=1096696125945 /offset=0 /ttable=11 /length=265 /full_length=265 /orientation=0
QVYDFGKLRDNYFIAMECVEGKDVKGILRKLAERRKILPVEYAACIAHEMCKGLDFAHKK
ADLQGNHLGIIHRDISPSNILVSYDGEVKVADFGIAKAQISLYNTKDGVLKGKFEYMSPE
QASGEDITPSSDIFASGIILHEMLTGRRLFKTDSEIKTLNKIKAVDIPLPSELNPTVPAR
MDEIVMKALSRDPADRFADSRAFQQALLEFMYPSTPDVVRDSLKHFMAELFSEEIAAERE
RLQAGSDAAVQMWENAEEIDLEEEW
>tcag_1096700722083 /cdnaId=1096700722082 /pepId=1096700722083 /offset=0 /ttable=11 /length=499 /full_length=499 /orientation=0
HTAGFVHRDVKPENILISDDGRVKVTDFGLARAVTAATATQGLLIGTVAYLSPEHVEQGS
SDARSDVYGAGICLFEMLTGSVPFAGDSPLSVAYQHVNTDVPRPSSLVPDIDADVDDLVE
IATRRDPAQRYADCAEFTERVRSVRRTLQPPRPLADTYTEPVAPTATLVVDRPTENIDPG
PGSRTPRSEGSGDTAEMSTARRRRWGPAIAVLLLLGAVAGAAFGAWYLAAGPGRTIAVPG
VLGLDVAAATELASQNDLSLTVTGEAYSETIAAGIVLAADPEPGSAVSPGTEIAATVSLG
PERFAVPVLTGLTEAEAVEALTAAGLRAGDISNEWDAVIPTGEVVSSTPGAGEELKADST
VGLVISKGPQPVELPDLTGTPVEEATAALVAEGLQVDTTEEFSTTYSTGTVISSVPSSGE
KVDVGGTVTLVVSKGPPPVEVPYLIDMFREEAVALIESLGLVANVQEGPFTPLNRVINQD
PRAGSFIPVGSTVTITII*
>tcag_1096679268219 /cdnaId=1096679268218 /pepId=1096679268219 /offset=0 /ttable=11 /length=506 /full_length=506 /orientation=0
VVPADHPNIARATNFDHSGDIWYIVLDYIEGIDLQKKVKEGGVLPVREAVDYIRQAALGL
QHAHEEGLVHRDIKPANLILDTRGTIKILDLGLALGSDTDDDEEGGLTKQHDEKVLGTAD
YLSPEQSRNSHAADPRSDIYSLGCTLYYLLVGRAPFAKGSVVERIKAHWNEPAPNPIDEL
EVPPPDLDSAIVDLYFRMLEKHPDARPQSAGEVAEAIAAWLEQHAGEGPRPAGSLRRRPG
DSAAGGTSLLQSGRRRPASSSSSGGETTGRREPGDRDAARRTPGPAAKPAIARPIDEDDA
EPLETVLLDEPVEDKPPPADRQPSQSARPPAVEDEEEDDEDDDFLAGSAASGKASPRPAA
GAAVDDDDDDDDFLYGGGAGTAAASRPGAAADDDDDDDDFLGMTQTRGGSQPAAGEQGAA
PAPAVEDITIAEWWDTTFLRLSVRTWLWIGVGLVIVFLLSIATNETLKSMKRGRWGLYAE
EKPAAAEESAPSSTDPAKKPSPSGK*
>tcag_1096683573917 /cdnaId=1096683573916 /pepId=1096683573917 /offset=0 /ttable=11 /length=387 /full_length=387 /orientation=0
ITRASGAGVMAGLFHGPLHSSSSVVVPALTLRRGTALGSRIPPDSRSGPGPTAPLAIENT
HMPNSTDGQGPILLSATDYKLPKTLPEGIDKYTNFKEMARGGSAVLRTCFDQITGRTVVM
KSLLKQFEMDPRENRRLLREARVTAQLQHPNTVPVYEIGRDHRQGLYFTMKRVSGENFFE
ILKRVARDVPETVGEFSLRRRVEIVATAGLALMYAHARGVIHRDIKPENIWVGNFGEVVL
LDWGVAKVWGQPDDGPAPPLLAEQQQAQVQALTMAGDRPGTPLYMSPEQVNVNRATVDER
SDIFSMGVVLYEVAALREPFRGRVIQETFENIIHDNPPPPSEVRPQGGIPRRLDEVVMKA
ISKSPADRFQTIRQMLEALRQVDYES*
>tcag_1096675485979 /cdnaId=1096675485978 /pepId=1096675485979 /offset=0 /ttable=11 /length=281 /full_length=281 /orientation=0
PDAVLSVLMQVAAALDCAEGGGVVHRDIKPENLLLTPRGEVKVADFGLARVLHDNLELTQ
TGMALGTPLYMSPEQSHGGKVDVRSDLYSLGATAYHLVAGQPPFRGTTGVAVALAHAKEP
LEPLADVRPDFPVAVAGVIERLLEKDQGKRFQTSSALLDAVEPLIVERAPPSRTVAMPLS
WNPEAAFGKKFSKDRLAKSTFSASQTYTETSQSAGTVASATAMLKASLDREEIDKIISRR
VWAVTGALAAFGFAVGFFIGRRRLLPPGRRPPARPQQQEE*
>tcag_1096686890589 /cdnaId=1096686890588 /pepId=1096686890589 /offset=0 /ttable=11 /length=340 /full_length=340 /orientation=0
ILDPADETSIATRFSMPQPAESHSPILLSATDYKLPKTLPEGIDKYTNFREMARGGSAVL
QTCFDQITGRTVVMKSLLKQFQMDRQENRRLLREARVTAQLQHPNTVPVYEIGRDRQQGL
YFTMKRVSGENLFEILKRVALAVPEAIAEFPLRRRVEIVATAGLALMYAHARGVIHRDIK
PENIWVGNFGEVILLDWGVAKVWGQPDDAPAHPLVASQQQHVQALTLAGDRPGTPLYMSP
EQVNVNRATVDERSDIFSVGVVLYEVAAIREPFRGRVIQETFENIIHDHPPPPSAARPEE
QIPKALDQVVMKAISKNPADRFQTMRQMLEALREIEYEA*
>tcag_1096696067685 /cdnaId=1096696067684 /pepId=1096696067685 /offset=0 /ttable=11 /length=462 /full_length=462 /orientation=0
GEELEKLRLEKGWARLSAFRIDRPSFQYLLEQCRGAKPQEGVSRGWTVAVIEHDEETISA
FKSLFHSQGYTIVHFKTEAEFLEKLKDLSTQFQDEEDLLHIAESQKLVPYQAVLARKEVL
ESPKSFSDKVWSFVSHLRVSILDDRWLHPLLENALQSNLSSGEDFNFFLRHEDFYHAAIE
CLKQGNLFQAVELLEQVKAENAYYVKSRILLGKAFLKKRNYNKASSHFQKAYDHWCEDPD
GVVDESVLRLFYHLAYTFEKLSRFDDALKLYERVAAENPLFREVGARIAKIKQRLRQARQ
EGAKKMGFPAFSHDKRGENRYEKIEEIGRGGMGTVYRARDLVLGREVALKILNSHFKHDE
KIVETFLREAKSLAALNHLHIVTIFDAGIEDGNYYISMEFIEGKTVREHLKKKGSFKLHT
VLALSRQVLKALAYAHSKHVIHRDITTNNMMLTETKIVKLMD
>tcag_1096684322179 /cdnaId=1096684322178 /pepId=1096684322179 /offset=0 /ttable=11 /length=318 /full_length=318 /orientation=0
VHLPRPSTGHSRHDGAHGAQVKADLPANAPGAYRILHPLGSGQTSNVFLAMHPRYGSLAL
KLPRPVTSGSARLRHMFENEVVMTLRFEHPNVVQAFEGHSTGEGAFLALEHCPGGTLDQV
LLERGSLPTSEAATLVADVAHGLAYLHDRTVLHRDVKPANVFLTSAGRAKLGDLGTCVFL
KEVTEERVGTAFYMAPELFEGAAPTIRSDVYSLGVLAFEVFTGQRPFRGTTHETLMHQHL
GGLLVDPRAVQESVPDAVAHLIRAAMARRPERRPIDVHAFLAELEAAVPACARHEPASPV
RGAPLGRSSRSVRPSGQS
>tcag_1096666952921 /cdnaId=1096666952920 /pepId=1096666952921 /offset=0 /ttable=11 /length=131 /full_length=131 /orientation=0
MINSLFGDRYKLGEMIGTGGMADVYVAQDTRLARQVAIKVLRSDLARDPSFVARFRKEAL
AAAGLNHPGIVAVYDSGEEPAPYIVMELVSGHTLRDLIHNGERVPLKRALEIGEGILAAL
EYSHERGIVXX
>tcag_1096697090803 /cdnaId=1096697090802 /pepId=1096697090803 /offset=0 /ttable=11 /length=140 /full_length=140 /orientation=0
IMKIGQIVKERYEILEILGEGGMAFVYKARDTQLERFVAIKTLKPNYVNQETFVDRFKRE
AKTAANLNHPNIVQIFDWGIEGEPYFVMEYIEGNTLTSIIAKNKTISLSDILFIGAQVSS
GLHAAHQKGLYIEILNQEI*
>tcag_1096671220787 /cdnaId=1096671220786 /pepId=1096671220787 /offset=0 /ttable=11 /length=162 /full_length=162 /orientation=0
LVEEFVAGPSLRAWLKERGPLAPAAVISVLVQVAAALDRAVAGGVVHRDIKPENLLVTPR
GEVKVADFGLARVLHENLELTQTGMALGTPLYMSPEQTRGEAVDSRSDLYSLGATAYHLA
AGQPPFRGTTGVAVALAHAKEPVPPLATVQPAFAGPVGELXX
>tcag_1096683165439 /cdnaId=1096683165438 /pepId=1096683165439 /offset=0 /ttable=11 /length=338 /full_length=338 /orientation=0
MPTEVDGQGPIFLSATDYALPKVIPEGVDKYTGYREMARGGCAILRTCFDQMTGRTVVMK
SLLTKYLLDKQENQRLLREARITAQLQHPNTVPVYDIGRDHRQGLYFTMKRISGENLFTI
LSRVAQKDPVTVAEFDLRRRVEIVMTAGLALLYAHARGVIHRDVKPENIWVGNFGEVILL
DWGVAKVWGQPDDGPGRPQVIQQGEADQSLTMAGDRPGTPLYMSPEQVNTNRATIDERSD
IFSMGVVLYEAIALREPFRGRVIQETFENIIHNDPCPPSTLAPEKNIPKELDDIVMKALE
KKPANRFQTMQEMLDAVRLLDSAYTLQVLRKLENQDQ*
>tcag_1096678568129 /cdnaId=1096678568128 /pepId=1096678568129 /offset=0 /ttable=11 /length=278 /full_length=278 /orientation=0
VEKLRPDDPEQLGPYEIIARLGSGGMGVVFLGSKGSRRVAVKVVRSSFLDNPSLRTRFER
EIETLKKIKSTHVATYLESDVEGEIAWHAVEFINGPTLQERVEHDGPMKQDDWWALYDEL
EEALSEIHSQGIVHRDLKPSNIVLSELGTKLIDFGIAQDAEATSITTTGMVAGSPAWLSP
EQLEGNDLGPGSDLFSAGSILVYAALGRSPWGNETTMTVPVAYQRILSRDFRLDGLPQEL
REAVEPLFNERESQRGFHRSVARKPADQASEVRRDAGQ
>tcag_1096694547991 /cdnaId=1096694547990 /pepId=1096694547991 /offset=0 /ttable=11 /length=137 /full_length=137 /orientation=0
INWSSSMKKVLGERYQLGEMIGTGGMADVYIAEDLRLHREVAVKILRSDLARDPAFVTRF
NKEALAAAGLNHPGIVAVYDSGQEETASGAMPYIVMEYVQGHTLREILHKGERLAFERAL
EIVSGVLDALAYSHKNG
>tcag_1096677965703 /cdnaId=1096677965702 /pepId=1096677965703 /offset=0 /ttable=11 /length=415 /full_length=415 /orientation=0
HIYDFGKIDDSYFIAMEHLFGKDLKQVIKKSTETGTPIDLENALYIVSRICDGLDYAHKL
QNLQGEALNIIHRDISPQNIFITYDGHIKIIDFGIAKTALQSTRTQIGFVKGKLAYMSPE
QAGNEAIDSRSDIFAAGIILYEMATGRRMFEGETSEIYTQVIEADFEPPENIVPDLPQKL
IEILYKSLEKEPYNRYQSCNEMLSDIEDCLDTLSLRPNARKMCQVMSSLFEKELDGEKNH
IVEEIKHCEPQTEQTVIPVQAGDAKPEKTEVIDTSQEDAIRENQTEVLSTNQENTILENQ
ADLAKEKEGTVKISPDERPPQYSGKTPEKSRLKTLIFLLCIVCILGASIYVLKYKIKNLT
VTIEVRDNTEKIKAEPDKIEPEIVEQGSAEPEIVEPEIVEPDKIEPDHSEEINKF
>tcag_1096677546233 /cdnaId=1096677546232 /pepId=1096677546233 /offset=0 /ttable=11 /length=130 /full_length=130 /orientation=0
MSDKGSIIFGGRYELKKRIARGGMAEVFLGEDQLLGRPVAVKVLFPEFASDPNFVERFRR
EAQAAANLSHPNIVGVFDWGKERNTYYIVMEYVEGRTLSQIIRKEGPLPTARVAEIADAI
ASAVGLRIKE
>tcag_1096671511267 /cdnaId=1096671511266 /pepId=1096671511267 /offset=0 /ttable=11 /length=284 /full_length=284 /orientation=0
VKPGNVLITPDGVVKITDFGIARVADQVPLTATGQVMGTVQYLAPEQASGKPASPATDIY
SLGIVAYEALCGRRPFRGESQVSIAMAHIKEAPPELPGTIPEPVRKLVMSCIAKKPGQRP
IDADALSQAAEALEKGQVDKGLSFIPEPGSEVEPPEEQRTDTRPIPAQGGIPQRVWTIAI
AGGVAAILVVVGAIALINSRLAPDEEPATDDAAVVVEEPAEEPEPEPAPEPEPEPEPAPE
PEPEPEEPQVTTVTVPESDILGKTEAQVTELLTAAGLRIDAITG
>tcag_1096691392205 /cdnaId=1096691392204 /pepId=1096691392205 /offset=0 /ttable=11 /length=279 /full_length=279 /orientation=0
ERFVGDTVLQWMDQVCDGLHFAHEHGVIHRDIKPDNLILLKNGIVKITDFGIARLEKSEL
VKTKDQTFMGTIYYCSPEQLREFRNIDRRTDIFSLGVVLYQLLTGELPFRDESIAETINA
IISRDPMAPRRIVREIPAALERTILKCLAKNPADRFETAEELRNALRRSSAGDEEPVRPR
NEKAEVHDRRAPMTVFLRLSVTVCLILMLAAFLFGYFMIESRRNILQKDAAIRGRHIASM
FSLLVNDATIGQNEDLLERYIEEIGQDAHLAFIEMMRXX
>tcag_1096685710379 /cdnaId=1096685710378 /pepId=1096685710379 /offset=0 /ttable=11 /length=457 /full_length=457 /orientation=0
IKPGNIMITPSGKVKVTDFGIVSLQNEESDITKTGAVLGTASYISPEQAQGKAVSFESDL
YSLGTVLYELITGKPPFSGDSPIATATKHLTDKPEKLSTFRKDIPKGLENAVLKLLEKRP
YDRFKSAEDLRALLLQQRKQIQINQTQENLVDLTNPKIKFRFTLPALVISIMLVFGTVWT
LSNIFEGLPIDGGAPSLVEIPDLTGSEQAQALNDLQELGFIVGIENSADSSVPAGFVIST
QPAANTITNPDTLVTIIVSVGPEAFPIPYVIDLEIARGVYVIQESGFVVGQQLEINDDNI
PRGFIISQNPVAGTKMGPDSTVDLVVSAGPSLIEISDLSRKSLVDAIQILETLGFEYEFV
EEYSENVSVGLVSHTIPRAGELVTNDQIIKVIVSLGLKVEVPNLIGFTYQEASNILQDIG
LLPSASGDTGGRVSEQSPQEGEFVDPEGFVELSFGN*
>tcag_1096687036069 /cdnaId=1096687036068 /pepId=1096687036069 /offset=0 /ttable=11 /length=245 /full_length=245 /orientation=0
VPITNNNNPIEEELSSDAEERLAVLLEDLTTGPVDQAHKRLEKLCLQNADLAGQLRELFA
TVSVTDAVAMESTIIMRSDDGRSGADEKDIRPFIGDGFVPGVSSLPAQFGEYELLEEIGR
GGMGIVYRAVQKSLQRVVAVKMLLRRDLASPADLARFRSEAEAAAQLDHPGIVSIFEVGE
HKGHPFYSMRYIEGTTLAKRLQAGPIPPREGAQILLRVAEAVQAAHSRGVLHRDLKPSNI
LIDLA
>tcag_1096690871767 /cdnaId=1096690871766 /pepId=1096690871767 /offset=0 /ttable=11 /length=203 /full_length=203 /orientation=0
VKPGNLLITPDGVVKITDFGIARVADQVPLTATGQVMGTVQYLAPEQASGKPASPATDIY
SLGIVAYEALCGRRPFRGESQVSIAMAHIKEAPPELPGTIPEPVRKLVMSCIAKKPGQRP
IDADALSQAAEALEKGQVDKGLSFIPEPGSEVEPPEEQRTDTRPIPVQGGIPQRVWTIAI
AGGVAAILVVVGAIALINSRLAP
>tcag_1096673281907 /cdnaId=1096673281906 /pepId=1096673281907 /offset=0 /ttable=11 /length=198 /full_length=198 /orientation=0
ISDPRSSSGEADPEPKPASRAASGGSDIASEPLLPKSDKPGDMPAQIDEYQILGEIGRGG
MGSVLLGRRQDDRFKKRVAIKIMRRGLDTADMLQRFELEKQVLGALNHPNIARLFDAGAT
PDGRPYFVMEYVEGVPIDVYCDEQNLTIQERLRLFEKVCSAVHYAHQNLIVHRDLKPSNI
IVNNAGEPKLLDFGIAKL
>tcag_1096699854097 /cdnaId=1096699854096 /pepId=1096699854097 /offset=0 /ttable=11 /length=245 /full_length=245 /orientation=0
VAPSPAMGDFDDIPEPAAGVRIGRWRLDERVGSGGLADVWRAVADDAPRPVALKILRDPA
RSEAHVSRFVREGRLLERLRHPGLPRCHEVLLAPRPALALDLLTGETLSEHLRHDGPLGS
AAAERVAGSLLRVLAYLHQLGVVHRDVKSSNVFLADDRRVLLLDLGLAADPADPLTTTLG
DVMGTYAYMAPEQIAGAEVDHRSDLYSLGVTLYEALAGTRPFQARGAAGYLRAHRSGQVP
SLDDV
>tcag_1096682083429 /cdnaId=1096682083428 /pepId=1096682083429 /offset=0 /ttable=11 /length=233 /full_length=233 /orientation=0
LPKFTDVNQAEDLKVDLKDTDRPLSEVLNPHFRYALFSPIAQGGKSVIQSCTDLYLARRV
CYKQLKRSFADDVVEQKRLLREARVTAILQHPNIVPTYDLGRDAKGHYFFTMKLVHGYTL
REVLDFRDRYDLTQLVDVVEQVAQALSYAHSKGVIHRDVKPENILVGPFGEVVLLDWGLA
KVWAMTEDVDPNKLELEDEQLPFTMTHHGKVQGTISYMSPEQLSNDAEIDHRT
>tcag_1096686496151 /cdnaId=1096686496150 /pepId=1096686496151 /offset=0 /ttable=11 /length=251 /full_length=251 /orientation=0
RGLDDERFVREVRAASALRHPSAVTIYDCGQATNGAAYYVMEFLPGLTVAGIVGRFGAMP
AGRVIYLARQICGVLDEAHRRGLIHRDLAASNVFVSVLGGQCDVAKLLDFGVVALAGDAA
ERTSSQHVAGTPAFLAPEQAVASKHVDARTDVYGLGALLVFMLTGRPPYEADTPEAVLRM
HVSEPLSRVEQLLGDVPSDLRSVVLQCLAKEPSERFVSTEAVSAALRACDAVSEWSDEAA
AAWWRQQVDL*
>tcag_1096666961451 /cdnaId=1096666961450 /pepId=1096666961451 /offset=0 /ttable=11 /length=145 /full_length=145 /orientation=0
LRTIRRMDTPPTDPLLGRLVDKRYLIESKVARGGMATVYQAMDLRLERPVAIKIMHPHLA
EDGDFTKRFIQEARQAARLAHPNIVNVFDQGQDGSITFIVMEYLPGITLRELLQDFGALT
PAQTVDIVRAVLQGLDAAHSGGIVH
>tcag_1096696757927 /cdnaId=1096696757926 /pepId=1096696757927 /offset=0 /ttable=11 /length=458 /full_length=458 /orientation=0
GIIHRDIKPANVMMTKDGGVKVMDFGIAKAIAVGMPEGTETSSILGTALYISPEQARGQD
ATERSDLYSVGVMFYEMLAGRPPFSGESPVTVAFQHINDDVPPLQLQNARLTAGTVRIVH
QLLKKEPGERFGSASEVRQALNSLPEPGSEKPAESPLITQAPGPTAGLIDIQKVDQPDAV
TASVPQPTWQSEQEPAVEFSMPAGGGVQQASVPRLAIGLGAVISLGMLAAIVLWLFTLNP
STVTASQAPMVPDLRGQSEAVAVNTIDALGLDPVVVRRVSGEFDEGLVVRTEPGPGLRIS
EGEPVRVIISAGADQIELPDLINQTASDAREQLSALGLGVTEDQSDYSPNVEEGTVLGMT
PQPGTSLNPGDAVTLIVSNGLVRVPDVTGLTIGEANPLLSGPDIQLTVRLQPDGGCAGQT
VQAQSLPPGDHPQRSEIVLRYCAGFDPANPFPEEGDG*
>tcag_1096679075961 /cdnaId=1096679075960 /pepId=1096679075961 /offset=0 /ttable=11 /length=441 /full_length=441 /orientation=0
IVRCRIGPLGDRAGIISLGGVRQRPESERRGSISAGIRREGTRLLETADRPKTRKQGGRW
THRCLGRQSARRLSPAPQARLRRHGDGLARGASGRTISPAGRGQGDQARDGLRRDSRSVS
QRAPGSGRLQHSNIARLLDGGATDYGSPYLVMEYIEGTPIDQYCDDRKLSVHGRLALFRT
VCSAVQEAHRNLVVHRDLKPGNILVTEKGDVKLLDFGIAKVLSNASAFPGLTATAPGSRL
MTPEYASPEQVRGEPVTTATDVYSLGVVLYKLLTGHRPYRISNASREEFERCICQQEPER
PSAAISREEQLVDPQDDSRRITLTLQTVSATREGDPNRLRRRLSGDLDTILLTALRKEPS
RRYASVEQLSEEIRRHVDGLPVLARPDTWRYRAKKFIQRNRPAVAGAIVLFALLVGWGAT
STYQARRVAEQRNAAIKARAE
>tcag_1096679458443 /cdnaId=1096679458442 /pepId=1096679458443 /offset=0 /ttable=11 /length=491 /full_length=491 /orientation=0
ALLLALVSHPNVVTVHAAGETDGSPYIVMEWVDGPSLQQRIDVDRPTPHQAARVVRDLAS
AVAAIHHVGVIHRDIKPDNVLLAGRDAAEWSACTPKLADFGLARPAERPREITQHTTALG
TPAYMAPEQTGMAEDLGPIGPAVDIHGLGALAFALLTGTAPYAADSTIASLHRAADGEIR
MPPAFHRLPRSLRAILETCLQRRPEDRYPSATAVAEDLNRFLSGRPVHARPLLPAARLAR
AACRKPVGSVAIALAVVIFIWAAGSLARNATPPAPALNQAAPAGGPASVATGSINLLTGE
RIEKIVLQSSPDDQEHVAYLRDVREEFANWPLGDDPAEGLRQRLNGLRRVAGLFFDISHF
DDALQCHEESLAVLDALAIHDPDAIEVLRQRLRSLQYQRSCLYHLGRHDEAVASAETAIG
LLRAAPADMPDRERELNEQVMALGGFLQELGRFDEAASTMDVALAGFDCLRAADPDNLDL
VMRQSHGLYVA
>tcag_1096670841997 /cdnaId=1096670841996 /pepId=1096670841997 /offset=0 /ttable=11 /length=270 /full_length=270 /orientation=0
MATDETLAVAERAGAESNRMLALSLQGQGQLDMAFDKFRSIPLDPSVADLIYNLGLDYER
KRQFNKAASVYDYLLGWKADYRDAADRSERMKALDANPMKNAGGAGATMVFDAAEKPMLG
RYQVQSELGQGAMGIVYRGEDPKINRVVAIKTMSLAQEFEGDALQEVKERFFREAQSAGR
LNHPNIVAIYDAGEEQDLAYIAMEFLKGSDLAKYTTPETLLPLDTVIDLVAKCADALDYA
HQQGIVHRDIKPGNIMYDPESGVVKITDFG
>tcag_1096672991401 /cdnaId=1096672991400 /pepId=1096672991401 /offset=0 /ttable=11 /length=217 /full_length=217 /orientation=0
VVPTGFPLGSRRIASRRPRCARTHAPDHRATDRAGAREGPASGGRWPARQATRDGAFVPR
SRLIFRGRGNRSPPAHRPTLARMETSARSGLVGSIVANRYEVRALLARGGMATVYEALDL
RLDRVVALKVMHPHLAADPGFVARFEREAKSAARLSHPHVVGVYDQGEANGLVYLAMEYI
PGRTLRDVIDQYGPLTTEQALVLLEPVLEALTAAHAA
>tcag_1096689844385 /cdnaId=1096689844384 /pepId=1096689844385 /offset=0 /ttable=11 /length=334 /full_length=334 /orientation=0
LVKSRLGLDETIVAEVRSALQSGEESVEDVLVEMGVLTRSDLESLIGHLPTQAGLKGLTA
DDEDQSDDWPTDGGRAHATALSGDALRDSLLPQVTQGSDRYEIGEEFARGGMGIIADAKD
CILERNVAMKLLIGGKSQRLGWQLRFAQEAQITGQLQHPNIIPVYDLGQTDEGQLYFSMK
RVDGQTLRDVFKSLRQGDPGAEHTFSRTSLLQVFQKICMAVAYAHSRAVVHRDLKPSNIM
LGGYGEVLVMDWGLAKILKKAASGGRKIRSHREDLGRMATRQGEAIGTPGYMPPELALGQ
LHLVDERSDVFSLGAILYEMLTLTRPYSGRDAXX
>tcag_1096673272153 /cdnaId=1096673272152 /pepId=1096673272153 /offset=0 /ttable=11 /length=187 /full_length=187 /orientation=0
QVGEHAGLPYIVMQHVDGPNLADYRTAGGGAVATAEAARIGRELAEGLAAAHDHGLVHRD
IKPDNILLEGSARRVRIIDFGLARELDAADTRLTVDGAVVGTPAYMSPERIGVEEVDAKS
DLFGLGVILYELLAGRLPFEGKSMVSILAAIARGTPPALAELVPTAPQALTELVMQLLAH
DKADRPT
>tcag_1096670280955 /cdnaId=1096670280954 /pepId=1096670280955 /offset=0 /ttable=11 /length=228 /full_length=228 /orientation=0
LPWPDVARIGLAVSRGLAHAHEHGVTHRDLKPGNVLYGDDGELRVADFGLADVLRRPAGD
ADITEDGARVGSPEYWAPEQAAGLDVTERADMYALGCMLYELATGALPFEGPDRIEVGMR
RMHEDPPPPSSLQPDLPPAAEQLILDLLERAPERRPRAADVARILAGDAPTISEADAAQT
TRIAAEEIPETMVAPAPEPPRPGVRTGALRFGVIALALAVAMVGIGIA
>tcag_1096670781937 /cdnaId=1096670781936 /pepId=1096670781937 /offset=0 /ttable=11 /length=311 /full_length=311 /orientation=0
IIHRDIKPANVMMTKDGGVKVMDFGIAKAIAVGMPEGTETSSILGTALYISPEQARGQDA
TERSDLYSVGVMFYEMLAGRPPFSGESPVTVAFQHINDDVPPLQLQNARLTAGTVRIVHQ
LLKKEPGERFGSASEVRQALNSLPEPGSEKPAESPLITQAPGPTAGLIEIQKVDQPDAVT
ASVPQPTWQSEQEPAVEFSMPAGGGVQQASVPRLAIGLGAVISLGMLAAIVLWLFTLNPS
TVTASQAPMVPDLRGQSEAVAVNTIDALGLDPVVVRRVSGEFDEGLVVRTEPGPGLRISE
GEPVRVIISAR
>tcag_1096694057297 /cdnaId=1096694057296 /pepId=1096694057297 /offset=0 /ttable=11 /length=257 /full_length=257 /orientation=0
KNLNIAEMITAERTNGIFFMVLEYIEGESLDKMIRREKKLLPELALDLAIGITSGVAFAH
SKKVLHRDIRPANILITREGIAKVTDFGTSRILALTPAMTRVGSPPYMAPEHFRGLATFQ
SDIWSLGITFYEMLTGTVPFYDPDPLKIAQSIDEQRIISPHLKVLEVPKAFSEIIMKCLQ
VNLGERYASTEKLLNALKVMKENESRPANPLTTGTVSRTLSRVPAPKNSVTGKVCIFCYT
PLARMSTVCPKCGELN*
>tcag_1096684652673 /cdnaId=1096684652672 /pepId=1096684652673 /offset=0 /ttable=11 /length=788 /full_length=788 /orientation=0
LRPHRGRRRRRDLAGLPGAPARAALLRARHPRVPHAAPDRAGAAAKPRGLRPDAPAVRLL
QAAGPARQLPRRPPRPGRGRSAGGSPRLDPRPGRGHRARLRAHPGDRRCGPAAPRRAAAS
MPRRARRGLCRGRCLRARPAHAADPARARVPARRVRAGHGLPRRGAAGRRQDGPPDRTPR
PRRPRPDRPVGPARRAGHPGLRPPQGAPPGSGGGRRHRPVRRADRRAGPARGRGLFGGGL
RARGGALRTRRRVRRDVPAAVRPRLGRGARARGAGRSRRRRRAGRGARAAARRPPHRDRA
RHRPGRSRRAVPRRSRGAHAHAPRHRAGRLPQPRGLPGAEAASQHDDRVDCGAMSNDRTL
TPDELAERSGGSADTWSPDAPAADGPTDVPTAIRATGRYRPLERIGQGGMGAVWRVEDTA
LGRVVALKLIRPDRLRHQAALEPRFREEAQVTAQMQHPAIVPVYDIGRLPSGALFYTMRE
VAGQTLDRVVDRVHAASTGGPWRPDGQGWTWVRLVEVVRTVAEAVGLAHARGVLHRDLKP
ENILIGERGQVFVLDWGLAKVLGRSSDDLPIGSAPVRSDRSASDAFQTSAGQAAGTFGYM
PPEQAEGDLARLSPASDVYALGAVLFRVLTGEEPRVPAAALSEKLDAARARGRVPDALDR
VVRAALAASPDDRPADGHGVATALTVWLDGARESERTRRLVEQAEAALAALPSDERASAD
GVLGRLLDGEGRPARRQGSELGGGPKAAAVVDALRDAGVLIRSPAGEVRLTDAALTRDWP
RLRRLAED
>tcag_1096675548041 /cdnaId=1096675548040 /pepId=1096675548041 /offset=0 /ttable=11 /length=304 /full_length=304 /orientation=0
LHTDLRDSEIETKRFLREARVTANIQHPGTLPVYELGRDREGQLFFTMKKVEGRDLRQIL
LDLRHEVPDVMEAFPLPRLLDILIQVCQTIAYAHDVGVIHRDLKPANVIVGKFGEVYVLD
WGLAKVMGSPRLSSPELLEDENQQDSSLTPTGRHYGTPMYMSPEIALGDSELDHRTDVFS
LGIMLFEILTHSFIFEGEDFIEIKKKLLEKPFPLPREIAPEKSIPKDLQAICMQALKRNR
EERYPAVTDMLADLQRFRHHEEVSVYWYSGWEKLTRWNHRHAYFILSILSALCGAGIYAL
FQR*
>tcag_1096667712651 /cdnaId=1096667712650 /pepId=1096667712651 /offset=0 /ttable=11 /length=127 /full_length=127 /orientation=0
MINSLLGDRYKIGEMIGTGGMADVYIAEDTRLARQVAVKVLRSDLARDPSFVARFRKEAL
AAAALNHPGIVAVYDSGEEPAPYIVMELISGHTLRELIHKGERVPLQRTLEIGEGILAAL
EYSHQXX
>tcag_1096685193889 /cdnaId=1096685193888 /pepId=1096685193889 /offset=0 /ttable=11 /length=185 /full_length=185 /orientation=0
MIPCPSGPARAPASSGSAAIPSPPHGERRKPLVSDYTSTMHPSQLGPYRILRQLGRGGMG
AVYEAEDGESGKHVAVKVLAAHLSDDPGIRSRFLAEIETLKNLRSPGIVRLLSFGEQDGQ
PFFAMELVEGRSLDQLLREGTRFDWRTTVDTAIAVTRALKSAHDHGVIHRDLKPGNLLVT
DDAR*
>tcag_1096695835401 /cdnaId=1096695835400 /pepId=1096695835401 /offset=0 /ttable=11 /length=457 /full_length=457 /orientation=0
EFVDGCSLDEFIKKNSPLPLNVANYIIINVLNGLQYAHESGIIHRDIKPSNILIGKTGEV
KITDFGLARPLNLSGLTEQGNILGTPSYLAPELAKSETATVSSDIFALGVTYYELLTKEN
VFEGDSVADTINKILNLKPVPVYKKREEINEWLSNLILTMIEKKASRRPQSCGLILNEIK
KHADIISKDEFCSYLNSKNQISPTTGQTEEKLNKVNPKRIVYSIAAVLFIIIFVITGLHF
SGDNIIPNKTVESTLINNLESDIPDTQKTYDNNDTKNESKRLIKTTKSKNNSSNTESDNI
SVNTKSESELKVENQIVPGKLFINAIPWAEIYLNNTKIDTTPISKPIELTPGKYKLELRN
PVYLTYNKSIEIFAGKNDSINVTLQQAFGNLKLRVVPWGKIYINKEYVDMTPIKEPIKLK
SGQNKLEIVNPNFGIHSELVNIKAGETVEKTIYLTN*
>tcag_1096695696089 /cdnaId=1096695696088 /pepId=1096695696089 /offset=0 /ttable=11 /length=303 /full_length=303 /orientation=0
RQALHYAHGRGVIHRDIKPSNIMLTLDNDVRIIDFGIALVTDSEVSRIEGIAGSPSYMSP
EQVQSGEILPTSDIYSLGVVMYELLTGFRPFRANNLSKLLHQIVYATPPPIHTLRAEMPE
EIEDIVAMTLQKEPEHRYQNGLELAGALTTVFHELRSKHKHIDQQEHFDLLRKLRFFHDF
SHEEIREILRASEWRDYAEGDEIIREGEMDDRFYVVVSGRVGVQSGRRAAGEMGVGDCFG
ETSYVSGARRTATISALGPVTLIRVSSTLLEQASSDCQLRFNKVFLRSLIERLQGVSETP
AT*
>tcag_1096689940031 /cdnaId=1096689940030 /pepId=1096689940031 /offset=0 /ttable=11 /length=253 /full_length=253 /orientation=0
WQLGALTFAILTGELPSGSAIPPVRVVRPECPATVAELVDRMLAPDPADRFSSVAGMLRQ
IERISAGGGLAIPAAERSPGASAAVTEEERLRWATGDDYEVLAPLGSGTYGSVWRVRDLS
LEREVALKMLHPTIARNAAAVSRFRREAQLAAQLQHPAIVPIFAWDAKGDVNWYIMELEE
EGSVADLVARAGPRPLEEIGPQVDAVLDGLAVAHANGIIHRDLKPENILIDRYRRWRIAD
FGIANAMGTAVAG
>tcag_1096672630315 /cdnaId=1096672630314 /pepId=1096672630315 /offset=0 /ttable=11 /length=126 /full_length=126 /orientation=0
IMQIGQIIKERYEITQLLGEGGMSYVYKAIDKQLQRTVAIKTLKPNYVEQEKFVERFKRE
AQTAANLNHPNIVQIFDWGIGDEPFFVMEYIEGNTLTSIIANKRTISMNDILFIGAQVSS
GLQAAH
>tcag_1096690842069 /cdnaId=1096690842068 /pepId=1096690842069 /offset=0 /ttable=11 /length=160 /full_length=160 /orientation=0
ILRRHRQQRCRSDCESRDGKGGEPMRPSTGQVYGERYELVSRIAIGGMGEVWKATDTVIG
RTVAIKILKEEYFGDPGFRERFRAEARHAALVNHEGIANVFDYGEEEGNAYLVMEMVPGE
ALSTILEREKVLPAERVLSIVRQTAAALHQAHQAGLVHRX
>tcag_1096694033399 /cdnaId=1096694033398 /pepId=1096694033399 /offset=0 /ttable=11 /length=311 /full_length=311 /orientation=0
QCAKALDYAHRQGVIHRDIKPSNILLDDDMDVKIADFSIAHAAREDMSETMPMGFVGSPR
YMSPEQVHEDMITNQTDLFSLGIVAYELITGHHPFGGETFSSLVHKIVNEDPTPMSEFRS
DAPEILEHIIRRALEKPPERRYSMGLDMASDLSMAFTHLERPQEEIAITEKFDRVKGLDF
FRGFPDAEIWEIIRASVWVEADADDVVVNEGEVEDSFFLLISGDVTVSKKGTLIGKLGDG
DCFGEMGYLSRIKRAATVTADGPVSLMKVNSTLIEQVTTDCQLRFYKVFTKTLIERLSVT
TEMMVRRSAP*
>tcag_1096694842535 /cdnaId=1096694842534 /pepId=1096694842535 /offset=0 /ttable=11 /length=374 /full_length=374 /orientation=0
CERLQAGPIPPREGAMILLRVAEAVQSAHARGVLHRDLKPSNILIDLAGKPHVSDFGLAK
RLEGNQTMTHTGAILGTPCYMSPEQAAGSRGDVGTASDVWSLGAILYQVLVDRPPFQASS
PMATLLAVLEVDPPLPRSINSQVNRDLEMIALKTLQKPQDLRYASAIDLANDLRAFLAGE
PIAARQGGVFDVVSRLLRETHHAVVLENWGLLWMWHSVVVLILSVITDVLAWQGVESRWP
YVALWTGGLALWAPIFWALRYRAGPVTAVERQVAHIWGGTMIASMLLFSVEELLGLPVLK
LSPVLALLAGLMFFAKAGILSGIFYIQSIVLFITGLIMCGVPQFQHILFGLVSGGCFFIP
GLKYYRQLTESEQ*
>tcag_1096676273213 /cdnaId=1096676273212 /pepId=1096676273213 /offset=0 /ttable=11 /length=370 /full_length=370 /orientation=0
MAGRLPSTPPVLSGFTFVRVLGSGGFADVFLYEQQLPRRQVAIKVLLPEVANPRVRDMFQ
AEAQLMSQLSTHPSVLSVFEAGVSSDGRPYLVTEVCTSGFGERFRAETLPVAEVLKVGVS
IAAAVETAHRANVLHRDIKPGNVLVTNYGYPVLSDFGIASTLFMGSTENAVGLSVPWSAP
EVIREQTTGTTASEVWSLAATVYSLLAGRSPFEVPGKDNSPGVLAGRILKSSPQPIGRPD
VPARLEEILDLAMSKDPIKRPHSALELGRQLQQVESSMGLPQTRLDVAGDEWGSNAITIN
ENDRTALAPLEAHAAPTWKRKGYKVKTAPINDLQAAASKRRRRLLWTVFGISVGVIVVVV
TAMIVLAAR*
>tcag_1096665829123 /cdnaId=1096665829122 /pepId=1096665829123 /offset=0 /ttable=11 /length=200 /full_length=200 /orientation=0
LLRRLFAIHWQRALPFVLLLEILKILSFMLLLLKRFRRTGSISKSMQNQSDTTSFGSDLS
GRILGGYRLLHKLGSGGMADVYLAEQTSLHRRIAVKALRPATLLHPEAVERFSQEARAAA
ALVHGNIVQIHEVGCIEGIHFLAEEFVAGPSLRAWLKESGTLGPDAVLSVMMQVAAALAC
AEGGGVVHRDIKPENLLVTS
>tcag_1096676641607 /cdnaId=1096676641606 /pepId=1096676641607 /offset=0 /ttable=11 /length=545 /full_length=545 /orientation=0
NSSLLSDKNARKRFSAEVETLRKLDSEFIAKIVDAEIDADDPWLAMEFVNGPSLKELVTE
KGPIGPAEWRSMAEKLLAALQELHSKGVIHRDIKPSNILITPNGPKLIDFGISTALDQTS
ITSTGSVVGSPAWLAPEQLEGTTITSAADAFSMGSVLAFAATGQSPWGDETTLSAPTIFK
RILDSEPDLAALEPFQQDLVLGLMHPRPSARLSPAEASRKLVNKSLPVAKKAKAPNSPSQ
GRSKKGLIGAIAAVAAVAVVAAVALVGNPGIFQGPIGSAESQVACVETRWLGQDLSQSPR
SAIESAWQRGSLLTVECSEVDEGAPFILTAEFCQETSGEPAEMILRRLSGETELDQREIL
WSQSLDNRHGCRGFVEIGRMEWEASLGTSFSYQVSETVSSESLQEGFYLLASDSGSGTFV
SHANYRPTVDAPTSVQLSADVYGPVALEVAFDSGEFNTGYKTGEEYVLNEYYAQGTQLAH
TSCWHEDYLSELESENVSIEFQALTDSGDWVPIPGYWDGEPEDCGEPFKYLPLFTEEHAL
MPSSR
>tcag_1096677515537 /cdnaId=1096677515536 /pepId=1096677515537 /offset=0 /ttable=11 /length=362 /full_length=362 /orientation=0
MRVCPQCHLHVSEAAHEPCKVATVEEVADVVPPGLSERFDDVRPFARGKVGTSYLATHRA
SGRNGLLKLISSASVGSGSERTRLKRELRKQTTVDHPGLVPLLDGGEHEQQLWLFREFVD
GEPLAARLRRSGALGVDETLAIVSQVASALDQLHRQGLLHRDVNPAHVLLTPNGDGPPRV
RLTDASLAPRHASGGVFDLFGTPAYMSPEQAANGLVSFRSDLYSLGCVMYEMLAGAPPFS
GDTPALLKAHAEDKPPPLEVALPERVAQLLGDMLAKEPRKRPFSAQQVRRTLEAFVPAGT
PGPQGRRRVPAEERSPAFKGASVPPRGRAPAAKGDPARPGPSMPPPPPTPGARFAAAQST
EQ
>tcag_1096665885597 /cdnaId=1096665885596 /pepId=1096665885597 /offset=0 /ttable=11 /length=264 /full_length=264 /orientation=0
ILAVKVLRNRYSNDPARRAAFQREAMTGRLLDHPNIVKIEDVGHESGFSFITMEFVEGQN
LRELVRLRGAFDVARGLDIVRQVAMALEYAHGKGVTHRDMKASNVLISSSGVAKLVDFGL
AGVAAATDKALSSAQPRTIDYATLERASGKPNDSVKGDIYFLGTLAYLTLAGHSALQESR
DRAVRGSPQRFTSVIPLRETAPSLSREVVHVVAKMMALDPDERFQSASDVRRAVEALLSQ
TAADPATDELQAKPAHVRAEAAAP
>tcag_1096697090801 /cdnaId=1096697090800 /pepId=1096697090801 /offset=0 /ttable=11 /length=322 /full_length=322 /orientation=0
IKPGNIMITPDGKVKVTDFGIVSLQNEESDITKTGSILGTASYISPEQAQGKPVSIESDL
YSLGTVLYELIAGKAPFSGDSPISTATKHLTEKPEKPSVFRRDLPKGVESAILKLLEKAT
YDRFKSAEDLRATLLQQRKALQSEQTRENLVDLTNPKVKLRFTLPALIISIGVVIGTVWT
LTQVFDGLPVDGGAPALVEIPDLTGSEQAQALEDLQNLGFKVGIENSADASVPAGSVIRT
QPPSNTVINPDSLVTIIVSVGPEAFPIPYVLDIETERAIYVVEESDFILGQLLEVNDENI
PRGFVISQNPVAGTKMSPGTKV
>tcag_1096688442875 /cdnaId=1096688442874 /pepId=1096688442875 /offset=0 /ttable=11 /length=331 /full_length=331 /orientation=0
LIGEGGIGQVFLAKDTHLNKKRAVKLLKIPDSLTESQRTHIQGRMIQSARAAQELSEHSH
HVVQVFDLGIDEGTEMPFMVMEYLEGITLHERLYQPPPLTLDQVFEITLTLCETLAIAHQ
KNVIHRDLKPDNIMLISRGQTDLFIKLLDFDLVKVEEGEVKTQEGQILGTLEYMAPEQLK
GMEIDARADVFALGAIIYECFSGVRANPGKTQRELVRLLLDHGPKPLEEVISHLPKAICD
LINRCLSLDIDQRPNNAQELLHELRPLEKYKPSLSTMTFSLVDQEIEEMDTPNTLVDVSK
EGESNHSLEPIVAPRQEKTPESSHHQRVSLR
>tcag_1096674376941 /cdnaId=1096674376940 /pepId=1096674376941 /offset=0 /ttable=11 /length=238 /full_length=238 /orientation=0
VAAARLSHPNVVTVFDADVSEKLGVAYIAMELLEGTTLKTILREKAPMQFRELITIAVEV
CRGLTAAHNAQIIHRDLKPDNIFLESLPNGRTRVKLVDFGIAAMLDEERKEDQKQRIGTL
RYMAPEQCQGRAIDARADLYALGVILYEGLTRRRATGKTVNDVMCEVPAAPNTLLGSSAQ
LPIGLEDTLVRLLAKHPIDRPRSAEVVGNFFKDLLKDPTTRVNPVQFGDEVEIALPPP
>tcag_1096673617893 /cdnaId=1096673617892 /pepId=1096673617893 /offset=0 /ttable=11 /length=290 /full_length=290 /orientation=0
AVLSRFEQERQVLAQMSHPNIAKVLDAGVNEQGRPYFVMEYVPGKPITEFADEQKLSIQV
RLEYFMQVCNAIAHAHQKGVIHRDIKPGNILVSRGEIGEVGTGSSITTGSSAKVIDFGVA
KAMAGGMTQQTVYTQIGEGIGTWGYMSPEQIEGDTQTPSDVYSLGVVLYELICGEKPYDI
SSMRNFSPKERAEFIRGVEIVPPSKRLLYSIPQQKSRSISAVGQVKELRELDWVCLKALF
PQIKGRYRSVHSLAEDIQHFMTGGQVEAAPRSFSYQIKRYWQRNSGVVIS
>tcag_1096676094783 /cdnaId=1096676094782 /pepId=1096676094783 /offset=0 /ttable=11 /length=201 /full_length=201 /orientation=0
MRSSSVAAPSSGNVASTCIQRCWGSGNDSRYATGDAARAPAARNSENKSVETYFITRSKC
YYYSYLSHMIGRQFSHYRVSGPLGKGGMGIVYTAQDVRLGRPVALKFLAEALATDVGALA
RFEREARTASSLNHPHICTIYDIDTVDGRPFLAMELMTGETVKERIEKGAMDPFELVKVA
VQVADALEAAHASGIVHRDIT
>tcag_1096687708201 /cdnaId=1096687708200 /pepId=1096687708201 /offset=0 /ttable=11 /length=309 /full_length=309 /orientation=0
LAHDPSCGRNIALKKMRDKWTDNSTMKSRFLREARVASQLAHPSIIPIYAIEEGFYTMPF
IEGETLKEILKITAEQAQKGEPLHPVGHSVPALVRLFLSICGAIAYSHNWGVLHRDLKPD
NIVVGKFGEVIILDWGLAHYINEPEQGREEPVQEEGALTLPGKIAGTLLYMSPERAFGKQ
STVAADIYSLGVILYQMLTLQLPFKRKSVKEFRKLFKHETILPPEEIAPDREISPHLSSI
AMRCLERNPKDRFATVRDLVREIENYIEGIPEWQDTHLLDIANKEHWEFQENIPLSRHKA
LTRGIDLMQ
>tcag_1096688054387 /cdnaId=1096688054386 /pepId=1096688054387 /offset=0 /ttable=11 /length=178 /full_length=178 /orientation=0
IVPKFSDVNESDNLKIDLKDTDRPLAETLNPNFRYALFSPIAKGGKSLIQSCSDLYLSRR
ICYKSLRREFAEDPVEQKRLLREARVTAILQHPNIVPTYDLGRDTRGHYYFTMKLVHGYT
LREVLDYRERYDLTQLVDVIEQVAQALSYAHTKGVIHRDVKPENILVGPFGEVVLLDW
>tcag_1096666403907 /cdnaId=1096666403906 /pepId=1096666403907 /offset=0 /ttable=11 /length=233 /full_length=233 /orientation=0
LPIKIDPRTRYAFFSTIATGGKSLIKSCKDLHLSRFVCYKTLKPEFANNEIEQKRLIREA
RVTAMLQHPNTVPTYELSRDPRGNPYFTMKLVHGYTLREIFDYRERYDLTQLMEVIMQVA
YALEYAHNHGVAHRDIKPENILAGPFGEVLLLDWGLAKVWHPNGKGAMASGAVGLVDEDE
AVAAAANKVIEDITLTGQGKAQGTAHYMSPEQINLDPTIDHRTDIYSLGAVLY
>tcag_1096695475101 /cdnaId=1096695475100 /pepId=1096695475101 /offset=0 /ttable=11 /length=225 /full_length=225 /orientation=0
IRRSPPARHGSMASDRPILFGKYQLLSQIARGGMAEVWKAKAHGVEGFEKILVIKRILPD
LSENPRFVEMFINEAKIAVTLSHANIVQVFDLGHADGSYFIAMEHVAGMDLAATLKRLSK
RGMRLSPPLGVYIASELAKGLDYAHRRRNDEGKLLNIVHRDVSPQNVLLSFEGEVKLTDF
GIAKARTLAQQVTELGVVKGKYAYMAPEQLMGGTLDARADVFAAG
>tcag_1096682946267 /cdnaId=1096682946266 /pepId=1096682946267 /offset=0 /ttable=11 /length=346 /full_length=346 /orientation=0
IEGQFAFEKSMPDHPIHPDTPILTGRKLSGRYVLKTPTFMGKTIQVWEADDLVLTRKVAI
KLTHPHLIYESAFIREFRTRARTTSQLNHPSIVTIYDTTGDEEMEAIVMELIEGMTLRSY
IDEIGTMSPTKALDIISQVVDALQHAHQQGIVHGDLNPENIFLCSEQKVKVSGFGLSAVE
KILQETSSEFHEDPSPYLSPEQLDGENPNEQSDIYALGLIITELVSGMTPKMIKESSSDE
LKTAIEQAPVEIPNAFFETLRQAIDKEPKGRFTSPISFRSAMNPEIPQENGKNKTMDFSP
KTRQRDFNQVITALLTIGIVFTFIFGIIYAAGLDDDLFGNNSPETA
>tcag_1096668951627 /cdnaId=1096668951626 /pepId=1096668951627 /offset=0 /ttable=11 /length=284 /full_length=284 /orientation=0
PGNIMITPDGKVKVTDFGIVSLQNEESDITKTGSILGTASYISPEQAQGKPVSIESDLYS
LGTVLYELITGKAPFSGDSPISTATKHLTEKPEKPSLFRRDLPKGVESAILKLLEKATYD
RFKSAEDLRATLLQQRKSLQSEQTRENLVDLTNPKVKLRFTLPALVISIGVVFGTIWTLT
QVFDGLPVDGGAPTLIEIPDLTGSEQAQALEDLQNLGFKVGIETSADASVPAGSVIRTQP
PSNTVINPDSLVTIIVSVGPEAFPIPYVLDIETERAIYVVEESG
>tcag_1096699607407 /cdnaId=1096699607406 /pepId=1096699607407 /offset=0 /ttable=11 /length=134 /full_length=134 /orientation=0
MRPTAGQVFSSRYELVSRIAIGGMGEVWKANDLVIGRTVAIKILKDEYMGDPGFRERFRA
EARHAALVNHEGIANVFDYGEEEGSAYLVMELVPGEALSSVLEREKVLPATKVLNYVAQT
AAALHAAHQAGLVH
>tcag_1096691007639 /cdnaId=1096691007638 /pepId=1096691007639 /offset=0 /ttable=11 /length=162 /full_length=162 /orientation=0
IKPGNIMITPDGKVKVTDFGIVSLQNEESDITKTGSILGTASYISPEQAQGKPVSIESDL
YSLGTVIYELIAGKPPFSGDSPISTATKHLTEKPEKLSNFRRDLPKGVENAVMKLLEKAT
YDRFKSAEDLRATFLQQRKSLQSEQTRENLVDFTNPKIKLRL
>tcag_1096699537455 /cdnaId=1096699537454 /pepId=1096699537455 /offset=0 /ttable=11 /length=309 /full_length=309 /orientation=0
VGNFIKRVAVKLIREEYSKIDEFRSNFVGEARLVADLIHTNIVQTYHLGEISGQYFMTME
YVDGVTLEDFIQRHRQTKQLIPTDLASFIVSRICRGLSHAHQHCDPSGRKLGIVHRDVNP
RNIMIAREGDVKLTDFGIAKALDLMYNEEGIVIAGKDEYLSPEQARREVTDARADLFCCT
ILLSEMLVGENIFETNREGTTHKNILELSIPDFTELRSEIDPRLNDILQHGFKRDRDKRY
QSAQAMLTALETFLYDDGYGPTNEKLAAYMSDLHGENGETAAKRWLQGATPGLEETESDQ
INTAPSEL*
>tcag_1096669813353 /cdnaId=1096669813352 /pepId=1096669813353 /offset=0 /ttable=11 /length=206 /full_length=206 /orientation=0
MVSTNVFCPLCKTPNPPTASVCKGCGEPIAGAADSRIGNLINDRYRIVKQLGVGGMGVVY
LSKQESLGRDCVLKLLNKGVTEDPSNAKRFKREAEMAAKVWHPNAVQIYDYDILADGSAY
IAMEFIDGRPLSRIIKDEYPFDPKRIVSILGQLCDVLAVGHSLQMVHRDLKPDNIMLKDL
PTKRDFVKLLDFGLAKQVDSLEPGVD
>tcag_1096690993663 /cdnaId=1096690993662 /pepId=1096690993663 /offset=0 /ttable=11 /length=210 /full_length=210 /orientation=0
YFFTMKLVHGYTLRELLNYRQRYDFSQLMNVILQVGNALAYAHSVGVLHRDIKPDNILIG
PYGEVLLLDWGLAKVWHSDDAAVSKKTDVPDLDVGVSMTSAGKLQGSVMYMSPEQVDRGA
DIDFRSDIYSLGAVMYEALTAQTPFSGTLVRKILEDVRHKVPEVPSHFGSIAVPKVLSDL
TMSCLSKDPDERPSSAEEVVRIIQHNWTS*
>tcag_1096670560663 /cdnaId=1096670560662 /pepId=1096670560663 /offset=0 /ttable=11 /length=126 /full_length=126 /orientation=0
VSDLTGEVIDGRYKLNRIVASGGMATIYAALDLRLDRQVAVKIMHPHLAQDEKFVERFIR
EAKAAASLSHPNIVAVLDQGWNQGGTPCVFIVMELIEGATLRDYLVEQGRLTIEKVLPLI
MPVASA
>tcag_1096700482113 /cdnaId=1096700482112 /pepId=1096700482113 /offset=0 /ttable=11 /length=662 /full_length=662 /orientation=0
VAMMPREHDAPHQLDRWAEHLFCEHPELSIEDWRRCLASGIGPDGPIDRKLAGDLAELLA
ELEMIDSTDAAEASAAETGAFRSTDTRAAAGGRDSAARAAGPLDGPSQMPLWIRGSHGSV
YELVARVDTGGHAIVYRGRQREPFDRQVAVKVAYAAVDCDTGSLQALPEVQAIQRLEHPG
VCQVFDAGVTAWGQPFLVMEFVEGRPLGRFLAKEAPSLAQRLDLFGQVLEVIAHAHARGV
VHRDIKPSNVLVHAASGRVKVIDFGIARLTEPATTVTAQVGTSPAGTSTTLSGTRGYRSP
EQAGLIRHRTGHRSDIYSLGCLLFEMLTDEPAFRDEDLLSLTADLGADRGLARRMHRLHP
RLEEELPECRPADLAELIERCVAVWPADRLASVEAFTAQLAACLAGERLPRLAPRVWLRR
HRLQMRRAAVAAGAVLAATVATLLVSQPWQAPLAPHVDPRVAAEGILVNTLGPASDPALS
TPLGEAAGSREAVLAGVMTRLDALEPAVRKETGRQLVQLAFDASLFDVCRRVTEELLDEL
EGSTADLPLRAEMMTMLLAQNVIPDDAAAVRRRGEALIEELRETGMLATPEGLRLVAVFS
HMLKERFSDQGRLAADALLAPFLAEPDDWLAVDPETVGTLFVNAVANRVGRNDAEPGLAI
AE
>tcag_1096680665877 /cdnaId=1096680665876 /pepId=1096680665877 /offset=0 /ttable=11 /length=167 /full_length=167 /orientation=0
AGRVRIAAVQEQIGPYRVVGRLGAGGMGVVERVVHVETGQEYALKRLSPLGAGDPVERQR
FVREARALASLSHPHVVGIHSAQLEGPSPYFVQPLLSGGSLADRLRGGPLSVGEARRVAQ
QLAAGLAHAHAAGVLHRDLKPENVLFDAEGRAQLADFGLASGAAGR*
>tcag_1096687660199 /cdnaId=1096687660198 /pepId=1096687660199 /offset=0 /ttable=11 /length=264 /full_length=264 /orientation=0
GHQVVHRDLKPDNVLVSNGGDVKLTDFGVARPFDSSMTQAGQFIGSLTYASPEQVSGTKV
DTRSDIFSFGVILFELLTGQLPFRSSNPTDLAVKITQAQIPPLNRIRPSVPLELDSIVRK
CLRANPEDRPQNAAQIVHELSQFIARNEVQISAAMIHDGFKNPNLFNSTIKRSPLLTEDS
SEKTRVAEIVKNPDETIHLSKEELQPFAAPEALRPAEQQPSQQQQQQPLQVQAPSQKQTA
QDTPRILPAPAPYKAPREQIRKXX
>tcag_1096689122671 /cdnaId=1096689122670 /pepId=1096689122671 /offset=0 /ttable=11 /length=127 /full_length=127 /orientation=0
ISNNNKCDLIMKIGQIIKERYEIVEILGEGGMAFVYKARDKQLQRDVAIKTLKPNYVNQE
KFVDRFRREAQTAANLNHPNIVQIFDWGIEDEPYFVMEYIEGNTLTSIISGNRTVGLNDI
LYIGSQV
>tcag_1096666259995 /cdnaId=1096666259994 /pepId=1096666259995 /offset=0 /ttable=11 /length=119 /full_length=119 /orientation=0
PPERAIPLIIPVASALAAAHKIGIVHRDIKPENILVSKEGRIKIADFGLARGALLGSTMT
AESSVILGSVSYLSPEQVQRGIADARSDVYSLGIVLFELLTGEKPYQGEDPVQIAIRHV
>tcag_1096695914583 /cdnaId=1096695914582 /pepId=1096695914583 /offset=0 /ttable=11 /length=414 /full_length=414 /orientation=0
QTDLATARLLGRFLEEAQVTAQLDHPGIVPVHEMGLGSKGEVYFTMRLVQGDTFGDVIKK
VQAAADGWNRTRALNVLLRVCEAMAYAHTNGVIHRDLKPANVMVGPFGETYVMDWGLAKL
MSDERADEPSGEVVPLEEGASHLSSSRREEVEQSPESPWVTQEGVVLGTLAYMSPEQAAA
EPAQLGPATDVYSVGTMLYHLLTGFTPYAVPGRKIPYEALLVKLRLDPPVPLHERDADVP
AELASICEKAMERDPADRYPSMLAFAEDLRSFLEGRVVAAYETGAVAEFRKWVKRNKALA
ASLAAILVLAVGFSTTTAVMASHRNRVLELNDTLHDQHRLDRLGARFADLFPLRPEILPE
LERLKGRADQLLAKEERHRALLADLSASPEGVVHAAREDVGTELSVNEEIATRR
>tcag_1096684415257 /cdnaId=1096684415256 /pepId=1096684415257 /offset=0 /ttable=11 /length=499 /full_length=499 /orientation=0
MHNNSLYEHFCQLLELDSAQQHDYLRQFSSEPELRTSLLQLINEHQQNQKTLWKDLIFSR
VSELTGDARLEQLVGCTVGKYRLLRILGQGGMGMVYLAERVDGLLSKQVAIKLLYPSVSA
ALGDGRAHQEVMLLSKLNHPNIVKVFDAGFTDEGWQYFVMEYIEGIAIDLYARQQQLSDK
AVVRLFLQLAEAIAAAHALQIVHGDIKPANIMVTAEGQVKVLDFGIASQLFNEQDDDTVI
RHYLRAFSRDYAAPEQVEHGKASMSSDQYSLAIVLSKLLELTLAQPLASSIRLKVKSAFL
HWNSTQLHPVIKKACLPEPKERFSTVALFNAELWHYLGHIPLQHQGHLGWTVSKWVFRNP
LLALFLLTFSCTSVILAWQNNQIRQERLSAQQVAFHLSQMFRQTDPTREGDSRITGKEIL
QRGYEAVVNDLQLSQPVRLELLDVLGESMRGIGEYENAFLLYQRLFREQLLSGKMPAQIV
VGYAKASQDAHHIEPLTKE
>tcag_1096692714973 /cdnaId=1096692714972 /pepId=1096692714973 /offset=0 /ttable=11 /length=210 /full_length=210 /orientation=0
IGGVMLHFPQRNNATPQLYADDTDTPLPETLNPKIRYAYFSTIAKGGKSLIQSCRDLYLG
RTVCYKTLKPEFQKDPTENLRLLREARISAMLQHPNTMPTYEIGRDNRGQYFFTMKLVHG
YTLRELFNYRQRYDFSQLMNVIVQVGNALGYAHSAGVVHRDIKPDNVLIGPYGEILLLDW
GLAKVWHREGASASTEGNLPDLDIGVAMTS
>tcag_1096691036455 /cdnaId=1096691036454 /pepId=1096691036455 /offset=0 /ttable=11 /length=279 /full_length=279 /orientation=0
FDGNVFYMVTEFIDGLDLNRLVKQYGRLTDDVAASIISQAARALGYAHGNKIVHRDVKPG
NIFVGFDGCVKLLDLGLARSEADGEASSFSGVVGTIDYIAPEQLDKNSAGSVGSAADVYS
LGCTLYYTVTGNPPYPGGDRGHKARRHLDPKPISKREIQENAKHSSTGFCDVIYGMLLKE
PSDRYQSMDEVIDALGNWLPQNPQQVVMNWMSSSPETNSHDEWVLSGDDLLEDGNENIAL
EQPGRDLKQDHSNMQAEVLQVAVRSLIVGVSVSVLVAVX
>tcag_1096671752763 /cdnaId=1096671752762 /pepId=1096671752763 /offset=0 /ttable=11 /length=169 /full_length=169 /orientation=0
LAHQIAEALAHAHGHGLVHRDVKPGNVLLDNQGRAHTTDFGLVVEMSSDAARMTHDGQVM
GTPLYMSPEQARGEVRTVGPLWDVYSLGAVLYEMVSGQPPYPLDAPRSVLVAVLDGPPRR
LATVAPDAPADLVAVVERAMARDPADRYPSMQALADDLGRYLEGSPVHA
>tcag_1096689120901 /cdnaId=1096689120900 /pepId=1096689120901 /offset=0 /ttable=11 /length=272 /full_length=272 /orientation=0
GETQGYFFGNAKLLYQVGAGAFARVYRGIHRDTGAMLAVKVLRNRFAADAAKRASFQREG
EMGRLLRHPNIVAIEDVGVEHGAAYLVMEFLEGGTLREVVKIRGALETPRALDVVLQMLA
GLEYAHRRGVAHRDLKATNVLISSTGVAKLVDFGLARVDAGGDRVLGRMEQPRTVDYAAL
EKLTGMRDDDVRGDIYFMGTLAYLVLAGRPALTESRDRAVRSDPQRFRRVEPLATVAPDV
PREVLDVVGRMMHLDPLQRFQSAADAHRAVXX
>tcag_1096678972917 /cdnaId=1096678972916 /pepId=1096678972917 /offset=0 /ttable=11 /length=331 /full_length=331 /orientation=0
PQQIGDYQVQGKPIAQGGMASIFKVVDPKGNPFVAKVLHPELLRDKKKRDRFASEFEILS
KVKSRNIVKVCELILEKSMHAIILEYVNGFELRYLIKKFAPFSEEVALYILRELCIALQV
CHQQGYYHRDLKPENILITPSGEIKLIDFGVARDMDTKRTLPGTVLGTVDYMAPEQIEGR
WNDLDQRSDLYSLGIITYQMFHNKLPIRFSSRDSIVQVLEKKKKLPKSGKFDPKVMEELC
LILMDPDREKRPAYIEEVMDFLKKYRKFGGAKKTFKSWLNDCLDDAKQGKLSRQIAKKKD
ASGKKENLSQSKNPDAIETAMIYILIILGCG
>tcag_1096692469487 /cdnaId=1096692469486 /pepId=1096692469487 /offset=0 /ttable=11 /length=226 /full_length=226 /orientation=0
LELLAEGGTAKVFQTADKNLGRTVAYKTLHSDMRDSDIETRRFLREARVTANLQHPGTLP
VYELGRDRAGQIFFTMKKVDGRDLSKILFDLKQEVPEVVDAFPLPRLLDILIQVCQTLAF
AHELGVIHRDLKPANIMVGKFGEVYVLDWGLAKVTGSTSILNKHDYEDSENKSNLCLTPV
GRHYGTPLYMSPEIARGDEDLDFRSDVFSLGIILYEMLTLDSFMKG
>tcag_1096689143923 /cdnaId=1096689143922 /pepId=1096689143923 /offset=0 /ttable=11 /length=266 /full_length=266 /orientation=0
SPMAASSSPSEGGAPVSSPLSEHQHPPLEAARLLGRGRYLLLRLLGEGGIGEVYLAEDRE
MKLRRALKVLKLPKALTEEQRELLRGRMRQAAHGAQRLNERSLNVVRVFDICLDEETGIP
FMVMEFIEGETLGERLTRGPLPLDQAMPISLSLCETLAHAHQLQIIHRDLKPENVMLTQR
GEVADFVKLLDFDLVKLDRAEVQTAEGQVLGTLEYMAPEQLKGYEIDARADVFALGAILF
EIFTGERLNTPGNQQQIMRRLLEEXX
>tcag_1096666624711 /cdnaId=1096666624710 /pepId=1096666624711 /offset=0 /ttable=11 /length=130 /full_length=130 /orientation=0
ISNKNKCDLIMKIGQIIKERYEIMEILGEGGMAFVYKARHKQLQRDVAIKTLKPNYVNQE
KFVDRFRREAQTAANLNHPNIVQIFDWGIEDEPYFVMEYIEGNTLTSIISGNRTVGLNDI
LYIGSQVANX
>tcag_1096700048579 /cdnaId=1096700048578 /pepId=1096700048579 /offset=0 /ttable=11 /length=298 /full_length=298 /orientation=0
DSDIETKRFLREARVTANIQHPGTLPVYELGRDREGHLFFTMKKVDGQDLRQILHDLKQE
VPEVVEKFPLPRLLDILIQVCQTLAFAHKMGVIHRDLKPANIIVGKFGEVYVLDWGLAKI
KGTQSLVEGGISEEPVPRDLKLTPTGRHYGTPMYMSPEIATGDPQLDERSDVFALGVLLF
EMLTLQSFMDGADVFEIKEKILKKPYPLPREIAPSRKIPRDLQALCMKALQRKQSKRYPN
VLKFLEDLQKYRHGEEVSVYCYSGWEKLTRWNHRHAYLILSLLSAATGAGIFALFSR*
>tcag_1096681479097 /cdnaId=1096681479096 /pepId=1096681479097 /offset=0 /ttable=11 /length=121 /full_length=121 /orientation=0
IMEIGQIIKERYEITQLLGEGGMSYVYKAIDKQLQRTVAIKTLKPNYVEQEKFVERFKRE
AQTAANLNHPNIVQIFDWGIGDEPFFVMEYIEGNTLTSIIANKKTISMNDILFIGAQVSS
G
>tcag_1096691191317 /cdnaId=1096691191316 /pepId=1096691191317 /offset=0 /ttable=11 /length=304 /full_length=304 /orientation=0
TPDGVVKITDFGIARVADQVPLTATGQVMGTVQYLAPEQASGKPASAATDIYSLGIVAYE
ALCGRRPFRGESQVSIAMAHIKEAPPELPGTIPEPVRKLVMSCIAKKPGQRPIDADALSQ
AAEALEKGQVDKGLSFIPEPGSEVEPPEEQRTDTRPIPAQGGIPQRVWTIAIAGGVAAIL
VVVGAIALINSRLAPDEEPATDDAAVVVEEPAEEPEPEPAPEPEPEPEPAPEPEPEPEEP
QVTTVTVPESDILGKTEAQVTELLTAAGLRIDAITGNIAPSQDAVGQAYRVNPTGSVAEN
TLIA
>tcag_1096686672269 /cdnaId=1096686672268 /pepId=1096686672269 /offset=0 /ttable=11 /length=209 /full_length=209 /orientation=0
EGGSLKSILATRPPPLAQSIRWICDIAEALEYAHKQGVVHRDIKPANILIDHHGRAMLAD
FGIAQSPLKAGKSIGTLKYMSPEQLAGEPVDGKADIFSLAVVLHECLTGELPYKNGKSKH
LPAKVEAGLPKAVARKISKPIRIVCERALSKAPKKRPSSALAFANSLGRAFEKTKSRKWI
PVAVSLIGLGGAAVGGMQVSHEWHKVKG*
>tcag_1096678495967 /cdnaId=1096678495966 /pepId=1096678495967 /offset=0 /ttable=11 /length=143 /full_length=143 /orientation=0
SAYFVMEFLEGIPLTQGISDGQPMPVSRILPIALQLCDGLAAAHQANIVHRDLKPDNVYL
IQRGTQSDYVKILDFGIAKVTSSATGRLTQAGSVFGTPHYMAPEQAAGAPVDHRGDIYSL
GVILYELASGRVPFDADNFMGI*
>tcag_1096694883403 /cdnaId=1096694883402 /pepId=1096694883403 /offset=0 /ttable=11 /length=120 /full_length=120 /orientation=0
MTTPRHLSDRYELGDILGFGGMSEVHLARDMRLHRDVAVKVLRADLARDPSFYLRFRREA
QNAAALNHPAIVAVYDTGEAETPAGPLPYIVMEYVDGVTLRDIVHTEGPMTPKRAIEVIA
>tcag_1096670470961 /cdnaId=1096670470960 /pepId=1096670470961 /offset=0 /ttable=11 /length=306 /full_length=306 /orientation=0
RDGRGEVADFGIARAIGASVEQGLTQTGAVMGTATYFSPEQAQGAQPDPRSDLYSLGVIM
YEMLAGLPPFGGENAIAIAYKQVHDKPVALRAKNPDVSPAFNAIVMKCLEKDPQRRYATA
GALADDLRRFVDGKEVLALREENAANNDAVATTQMPVVDATGESVDDQPTTVLPTSAGSR
TRGGDYPPYDDVVPKRTAAWVFGSVVSVIALVAVAIFGFRAFTDESAGANIAVPNVIGLN
IEEAKSLLIDLGLTPIEDPRVRENAANDVIYDQTPVADTLARQGENVILVYNPGFVPGGG
AQPRXX
>tcag_1096666811285 /cdnaId=1096666811284 /pepId=1096666811285 /offset=0 /ttable=11 /length=136 /full_length=136 /orientation=0
VHGRPPMSSSSIPAALGPYRVERELGRGGMGVVHLARDPRLERDVAIKTLAPEIVRDADR
LERFKREARLIAQLNHPHIAQIYDLLEHHGATYLVLEYIPGRSLAEMIRDDGPLPPAAAL
HLCEQVACAVEVAHSR
>tcag_1096698986027 /cdnaId=1096698986026 /pepId=1096698986027 /offset=0 /ttable=11 /length=334 /full_length=334 /orientation=0
ERLGTATEMLLYVDTKVLIQAGAGSFARVYRAIAQDNQEILAVKVLRKRFSADEIKGELF
LREGRMGLMLRHPGIVRIEEVGKEGVSSFITMEFVEGQTLRELVKIRKGLDLTCALDLAV
QLIDALVYAHGEGVTHRDLKASNVLVSSKGQAKLVDFGLASFSETKSKKTDEIGKLRTVE
YAALEAAGGVRGDDVRSDVFFLGALLYLIFSGRSPFSESRDREVRADPKRYAEIEPLGRV
APHLPRDLVDVVNKMLSLKPKRRFQTVLEVQEALKPIQLRCAEDDSTITPDLPEKKKVRQ
VLSTKDAELKTSDKPRIMVVEVSGKSQDSLRQFF
>tcag_1096694053467 /cdnaId=1096694053466 /pepId=1096694053467 /offset=0 /ttable=11 /length=448 /full_length=448 /orientation=0
GTEVHRGGMASLYSATKEGIDVPILLKIPRVGRDQPVESLIGFETELTILRSLKSPYVPK
YLGSGNMATRPYIAMERVDGRPLEDFIKEGKVFSIDEVIKIGADLAQAVQSLHAQDAIHL
DIKPENILIDDKGKLTLIDFGLSHHARFPDLLAEEMRKGIGSAPYISPEQVTGIRSDYRS
DIFSIGVIMYELLTGELPFGNPQSMSGLRKRMWAQAFPPRAIRKEIPRWLQEVVLRCLEP
RAADRYQSATRLRQVLRDHESVTLTERADRVDPLSFWENLKRMFRAAGYEPSPSPRPSIG
NDDAPLMIAAIDTRQSDEDLRERMQTTAKNLLQAYPESRLVCLSTIASTPTFEGNQESET
ASGIVRGHLVQLMEWAKPLKLPPERISYHVLEALDPASRIVEFAKDNDASLILIGASHKL
PNKVTPWRTSMTKIVEEAPCSVHIVRT*
>tcag_1096682792689 /cdnaId=1096682792688 /pepId=1096682792689 /offset=0 /ttable=11 /length=489 /full_length=489 /orientation=0
MQPKTAEDLAELAIDIGLVTSEQVQRAWSDAGGTSVPIEQFGATLLRRELITRYQLDRLL
RGDRSGYYFGNAKILYQVGAGAFARVYRAVMRDSGETVAVKVLRNRFSQDAEKCKEFRRE
GEMGRLLRHPNIVAIEDVGEANNTSYITMEFVEGQTLRDLVKKRGALETTRAIDLMKQLC
AGLEYAHKRGVTHRDLKGSNVLVSTKGDAKLADFGLAAVDKEYGDEVLGRMHSPRTVEYA
ALEKLTGMKNDNIRSDIYFMGALAYLALTGASPLGDTRDRAARSDPRRFLDVVPLSKRAP
DLPADIRETVTQMMHLEPLERYQSISDVLRVFEELSEAYAPGGKATKRKTKVATAPSASP
SASQPRVMLVERSGQAQDTLREFLGKLGYRVLVTENAQRALKRFSSTPFPAEGIVFSASK
LGQEALDAFNALTADPFYQKVPAVLLIGGRQATYAEQASCDDLRKVIRSPIDRATMQETL
DSILATRA*
>tcag_1096700374477 /cdnaId=1096700374476 /pepId=1096700374477 /offset=0 /ttable=11 /length=185 /full_length=185 /orientation=0
MFCPDCGSWNRSALRTCARCSRPLPDVRGPSEVPDALVTALRHALGTRYRIVRRVGSGGM
AEVYEGRHHLLARRVAVKVLHPHLARDPEMRARFRREAEAASRLAHPFICSPIDYGEVEE
TVALVQPFLAGGCFADEVLEGRRVAAPRVARIAAQLATALDYAARQGVIHRDVKPDNVLF
DEDEN
>tcag_1096679200491 /cdnaId=1096679200490 /pepId=1096679200491 /offset=0 /ttable=11 /length=313 /full_length=313 /orientation=0
LGSERFILVISRSEIGGFDHTDQELISHLANLISTQEDRFKLGINDQTVEINNLMSQSAS
HSMEDLDKTMIDEPLFGAEQRNPEPSGKHVTWLDISDEQIHNGYSLADRYQITKRLGQGG
QAVVYQAFDQLIKRLVAIKLMMHQSIPKQQTFESAIREASLAANIHHPNVVKIYDIGFIS
NGQQPFIVMEYLEGSDLNEVLKKSKKLSLSRVLSLFIPVLDALGEAHRSGLVHRDLKPHN
LFFSKSVKTGELLKILDFGLAQFTEKDNSESEDISGTLAYLAPEYLRDRIIGPQIDVYQI
ALIIIEAITGQQV
>tcag_1096699542983 /cdnaId=1096699542982 /pepId=1096699542983 /offset=0 /ttable=11 /length=435 /full_length=435 /orientation=0
LPAAARVWPGACLETAVPARCGPDARGGRGPGGGARLHQFRNRFIAAPLESPHHSRPLDR
PAGWLRSARSRGARRGGRQRVSLQYGADYCRVVGDGGGGSQARRLAGRGTRRPTPPGRWS
HSACPRPDAALHSPRRFCRRLTMPNTPETIGPLRLRKKLGAGKLSEVWTANDTSAEAAAR
KKLWAVKLLVEEAVDNREQRKLLEHELRVSKSLAHPGIIRIDRFEVLDGIPLLVMELFDH
PNLKTQLAETPEQLTAKLPRILTEAALALAHMHARGWVHRDIKPDNLLASPEGQVKLIDM
ALAVKKPGVFGRLLGGAGPRGRGLVQGTPSYMSPEQIRGQVVDARGDIYSFGCTAFELLA
GRPPFQSRTQGELLQMQLTTSPPSVESYNRNVPKGVVRLIRKMLSKNAASRPASMDEVVE
QLRSFRTLERASQA*
>tcag_1096688422453 /cdnaId=1096688422452 /pepId=1096688422453 /offset=0 /ttable=11 /length=235 /full_length=235 /orientation=0
VMEFVDGEDLASMVRRVGPLVPRRAAAIAAQVARGLAAAHVRGIVHRDVSSRNILISREG
RAQIADFGIARVLHDAAATAASQAHQAIEGTPEYIAPEVAAGGQAAAASDVYGLGVVLYE
LLTGLRPTPAAAAPSALRPDIGRELDQIVAKMLSPQPASRPTSTGAADALEAFVISANRT
SVVARPVGPAAGAPRALAGTRVSRIAGRAGSGEPESVLADHERQQETDDDEPLST
>tcag_1096670543121 /cdnaId=1096670543120 /pepId=1096670543121 /offset=0 /ttable=11 /length=254 /full_length=254 /orientation=0
ILPTAWKSGSLKYDELKPLAEGGTAKLYVTFDKNLGRKVAYKTLHSDLRESDIETKRFLR
EARVTANIQHPGTLPVYEIGRDREGQLFFTMKKVDGQDLRQIIHDLRQEVPEVVEKFPLP
RLLDILIQVCQTLAYAHEIGVIHRDLKPANIIVGKFGEVYVLDWGLAKIKGSQNLVQGGI
SEEPIPKDLKLTPTGRHYGTPMYMSPEIATGDPSLDERSDVFALGVILFEILTLQSFVHG
DDIIEIKQKILEKP
>tcag_1096691122771 /cdnaId=1096691122770 /pepId=1096691122771 /offset=0 /ttable=11 /length=158 /full_length=158 /orientation=0
LGAPHRPGPLCPIQFGAMTPSATDPLIGRTIDQRYLIEDRIARGGMASVYRGLDYRLERP
VAVKIMHPHLAEDEQFTARFIQEARQAARLAHPNIVNVFDQGQDGPLTFIVMEYLPGITL
RELLRDFGVLTWEQTLDVVKAILQGVRCGPPGGDCAP*
>tcag_1096683602211 /cdnaId=1096683602210 /pepId=1096683602211 /offset=0 /ttable=11 /length=286 /full_length=286 /orientation=0
IRSMAQSTRRLGPLELEEKIGIGRHCQIWSAVDGTTRKRVAVKFVVAAAADDPAQRKLLE
HELKVARSMSHPGVIRIDRFELIDRSPLLVMELFPHPNLKQQIAGGIDPIAARLPRILNE
TALAVAHVHARGWVHRDLKPDNVLAAEDGRVKLIDLAIATRASGVVGRLLGGRGPVQGSP
SYMAPEQIRGRPVGPQADVYSFGCMAYELLCGRPPFQATDTNDLLNRHLSTPPPPVEKFN
NNVTTSMSKLLKQMLAKKASERPASMKQVLDALRSVRLFERAATA*
>tcag_1096679215513 /cdnaId=1096679215512 /pepId=1096679215513 /offset=0 /ttable=11 /length=484 /full_length=484 /orientation=0
KGEQPEGNTAAAGAPRAPRSNDGAGPSSTFSFMTHLPDDPEPGHDAAPGAENHGGEDGDQ
RMPTDRGPESAASAREPHGDADSASQVEHFAEIDDVLGGLREARGPGGTSAGDKSANAGD
GEQAPSPTTPKAPDLESASSEEIAHSHENSARAAPPPATETVDVSAEQDGEDTPPDTGPL
DAMLLLRQVAAMDREAAPGLAEEPADQPLPEVPPYELRGVLGRGGFSIVYEAVDPRISRR
LALKLIRPEVMLMPGMRRRFLREAEIAARLRHPHIVVVLDVGSADGRLFIAEEFCEGGSL
ADWLDRTSGPVPAKDAAMFLAEVADAIAAANREGVLHRDLKPANILLVPESRAGSLTEDT
AGNAANGSGTQTPATPAAAAPSLLAWQPKVGDFGLAALKTDDSGARLTQLTATGMRLGTP
AWMAPEQIDPSFGAVSEATDVHGLGRILERLLTGKPAHHGESDVESFRRILLADPVPVDE
VVPG
>tcag_1096689694107 /cdnaId=1096689694106 /pepId=1096689694107 /offset=0 /ttable=11 /length=257 /full_length=257 /orientation=0
ISNGIESSVMTQPQFANGRYTTQGVIGSGGMALVLRVFDQNLKVERALKLLPRTLLHKSE
ARTRHEQEAHLAAQLEHPHVVPVHDFFEDGDQLGTVMSLARGSLVDWVQTHGLVPHHLAL
EQMLGILDALEKAHGLGIIHRDIKPSNLLIDEDGRLQLADFGIAQYRNQPESLTQTGATL
GSLAFMPPEQRADATTVDPRSDLYAFAGTLLWMLTYRTPLEMQLDGDATTEQGALSTTLN
TILTKATANNPSDRYXX
>tcag_1096693964897 /cdnaId=1096693964896 /pepId=1096693964897 /offset=0 /ttable=11 /length=425 /full_length=425 /orientation=0
VHRDIKPGNILIMQQGEVLLTDFGIAKPLKSSKEDGTDLTRVDIMMGTAKYLSPEQVQGR
ELDGRADMYSLGLVLYECLAGHAPFKEDNDQATAVARLQRDPTPLNGIRSDVPSNVIAVI
NKMLRRKPEHRYDDCNEVAQALESAIKNVHDAMTPVDGLSPAMSAPTTARPRPVLNDPLM
PKKQPRTLSIVENEDTPPRPVAKRDVTPRGVVRADSSLPRSQQTSTKRNYIPIAVLLLLA
LVMSVMLWRGLQNTKSVPGGATPVVVDDIVVGPVSVIGMRSYDPKGEDGQENEAMIPNLS
DNNPATSWTTSCYQNQYFGSKKGVGVVVQLSGIGIGSLAATFGTAPWNAEVFVSTSETIP
TTLDGWGLRVADANNAAPGAATFPVNAPARNVLLLMREAGRSTSCSNNNPYKGMLSDLSF
TSGK*
>tcag_1096686323297 /cdnaId=1096686323296 /pepId=1096686323297 /offset=0 /ttable=11 /length=144 /full_length=144 /orientation=0
VKENTLKPTTLAIARLSALMGSDSSKIRDVSDLTGETIDGRYQLSRIVASGGMATIYAAL
DLRLDRQVAVKVMHPHLAQDEQFVSRFIREAKAAASLSHPNIVSVLDQGWNQGGTPCVFI
VMELVEGATLRDYLHEQGAMSVER
>tcag_1096679603617 /cdnaId=1096679603616 /pepId=1096679603617 /offset=0 /ttable=11 /length=174 /full_length=174 /orientation=0
IHRTFLCETKRVSALNHPNILKLQDWGVDGSPYLVTEYLGGGSLRSILTTGYTLSPSQAL
LIGLEACKALSYAHERGVIHQDIKPANFLFGQDGKLRISDFGLARALDEVTHSEIFTEGF
AGTVRYASPEQANKQPLSGSSDIYALTIVFVEAITGRIPFLADTLAETLNARIG
>tcag_1096691841025 /cdnaId=1096691841024 /pepId=1096691841025 /offset=0 /ttable=11 /length=131 /full_length=131 /orientation=0
MLERLKPALEGRYRLHREIGSGGMAVVYLAEDLKHGRRVALKVLRPEVGHELGGDRFLRE
IRIAAGLSHPNILPLFDSGDADGLLYFVMPYVEGETLRERLARDGPLPLDQAVRIVSEVA
DALSRAHEVGI
>tcag_1096677072811 /cdnaId=1096677072810 /pepId=1096677072811 /offset=0 /ttable=11 /length=210 /full_length=210 /orientation=0
YYFTMKLVHGYTLREILDYRERYDLSQLIDVIIQVAHALEYAHAHGVVHRDIKPENILVG
PFGEVVLMDWGLAKVWKTDGSDAPLPSDPTDTLSDDLSITRRGKLQGTIIHMSPEQIDKD
PNIDGRTDIYSLGTILYEILTGTNASTGDTMDKMIDSVKNQEPLPPSEVSKLKIPVLLEK
ATMACLKKKPDERIQSANELIRLLQEDWL*
>tcag_1096670312075 /cdnaId=1096670312074 /pepId=1096670312075 /offset=0 /ttable=11 /length=273 /full_length=273 /orientation=0
VMELLEGETLGDRLDREGRVPVDDALRIAWQIVRGMGAGQGVGLVHRDLKPDNIFVLDGE
HVKILDFGLAVLLETTDDANTTLADPSEPDLGAPPPGRPASGSSDTTNPNPLTPSSERRS
PISPRLTRPGALMGTPRYMAPEQVLGWGVDHRTDLYSFGVILYEMLTGESPFKGPTPRDF
MQQHLHSPAPRLRNAAPDAPRSLDRIVRRLLEKSPTDRFPDWSALSEALRQVGDGRSERR
LAGMTPSRAAARPTEPFRFLSPFTAASGRIFFX
>tcag_1096688899549 /cdnaId=1096688899548 /pepId=1096688899549 /offset=0 /ttable=11 /length=300 /full_length=300 /orientation=0
LRRVGPLVPRRAAAVAAQVARGLAAAHVRGIIHRDVTSRNILINREGRAQIADFGIAQAM
HEVDGSDAAARSGQRPEGSIGYLAPEVLAGSPQSASSDLFGLGVVLFELLTGHRPFDRLS
GTELRERRMQSPPPSPRELRPDISPELELVAMRLLAPKPNERYANATAAADALEAYVVQA
NRTAVPSRPVGPAAGAPRALAGTRVARVAAEAGPGEPEMLPDPNDVGSDEPPADDDSMTL
RGMLLAIGGVALTALLLVGGVILALRVFSAGTGPDNNVKVPSLTTLTLSEAIPIAEGLGC
>tcag_1096693501215 /cdnaId=1096693501214 /pepId=1096693501215 /offset=0 /ttable=11 /length=235 /full_length=235 /orientation=0
NGQIKVADFGIASAMSPGQNELTQAGTVMGTATYFSPEQAQGHQIDPRSDLYALGVVLYE
MLLGQPPFVGDTPVAVAYQHVQQAPPSLRKSGAQVADSLEAITMKLLAKNPVNRYPTAED
LRSDLRRYCEGAHDLRPANPVGVGGKSSGNAVSSNEKFGTNKKRRRDDGWLRLSLFAISF
AALLGLLGYLVINFVDELGFNDDDSEIQSGLVEVPSVLNLSLEEARESLDALDIX
>tcag_1096678983037 /cdnaId=1096678983036 /pepId=1096678983037 /offset=0 /ttable=11 /length=357 /full_length=357 /orientation=0
LPNRERLILFSSVCKAVAYGHSHSVVHRDLKPSNILVDPTGHPKVIDFGIARIEQDNDAT
ETGTFLGTRQYSSPEQSAGKKADTRSDVYSLGVLLHELLTGKLPYELKGASLLETARIIH
DKQPSRLRIPEKKLRSGIELIAEKCLEKNPPDRYLNAEELSHDVDALLAGQPLAAKPQTV
LKRGLSYVIAHSSLTATIGTFLLVISVFFFFNFFVQETTIITNSSDSFENIKSLEVTFPG
VSSYRTTPLRWLHFDFNEPILNLSSDDFRLTRNGENVSLNGVDVSGSRTSWEISGMEELT
SKEGDYVLSLCGTESTPRNIAGIVCGKHIRQRGPCHHSKTYVSIFLMIHGNSTLFQ*
>tcag_1096688389621 /cdnaId=1096688389620 /pepId=1096688389621 /offset=0 /ttable=11 /length=214 /full_length=214 /orientation=0
VERLRPGDPEQIGPWQIVNRLGAGGMGIVYLGTNGTRSAAIKIVRDFLLEDPVAKTRLAR
EVDNLKKVRSEFVAEIVGSDIDASPAWIATNYVDGPSVKTAVENEGPFKERDWFEFAEGL
LSALESIHSVGVIHRDIKPSNILLSPTGPRIIDFGISFSKDATALTKTGTVAGTPNWFSP
EQFTNKDVSNKLDIFAAGSVLYYAATGKSPWGKE
>tcag_1096676163121 /cdnaId=1096676163120 /pepId=1096676163121 /offset=0 /ttable=11 /length=398 /full_length=398 /orientation=0
LIPWPRYYWLRIFFMQDLTTEEVASAVIELGLIDPAKMPGVWREVGSHDAPLEQFGSVCV
RRELLTGYQWERLRNGYRNGFFYGRAKVLYQAGARSFARVYRAIAQDNEEILAVKVLRKR
FSADEIKGELFLREGRMGLMLRHPGIVRIEEVGKEGVSSFITMEFVEGQTLRELVKIRKG
LDLTCALDLAVQLIDALVYAHGEGVTHRDLKASNVLVSSKGQAKLVDFGLASFTESKSKK
ADEIGKLRTVEYAALEAAGGVRGDDVRSDVFFLGALLYLIFSGRSPFSESRDRAVRADPK
RYTDFEPLGRVAPHLPRDLVDVVNKMLSIKPKHRFQTVLEVQKALKPIHLRCTEEESTTT
PDLPKKTRQVSSTKVASLKASDKPRIMVVEVSGKSQDS
>tcag_1096695585207 /cdnaId=1096695585206 /pepId=1096695585207 /offset=0 /ttable=11 /length=126 /full_length=126 /orientation=0
MALESGTRLGPYEVAEQIGAGGMGEVYRATDTELERDVAIKVLPATFSEDADRVARFEQE
AKTLAALNHPNIAHIHGLERGDGVTALAMELVDGPTLADRIEQGPLPQDEALNIALQIAE
GLEAAH
>tcag_1096669039251 /cdnaId=1096669039250 /pepId=1096669039251 /offset=0 /ttable=11 /length=253 /full_length=253 /orientation=0
ILMDPARYQLMKEIMLEVLDSDDPENVLERLCGGDAALRNEIDELLTLDIGESFLANSPV
KLDESSENSVNIGDEIGKIRVTKLLAHGGMGDVYAGINEVLERPVAIKIIKSQLRFSAAR
RSAFLNEAKILSSLQHPNICQVYDFFEDTNRDVLVLELIEGDTLRALLERDTTLNKIDIL
QQICSALLVAHERGIAHYDLKPENVMVTNAGLVKVLDFGLAKNENLALSSDQQQVDIARH
SWIYVSRTSPGRK
>tcag_1096669062101 /cdnaId=1096669062100 /pepId=1096669062101 /offset=0 /ttable=11 /length=164 /full_length=164 /orientation=0
MPTYQNPIDDDEKLTLAETDKPLAETLNPAFRYALFSQIAKGGKSTIQSCMDLYLGRKVC
HKSLRREFASDDIEQRRLLREARIIARLQHPNIVPTYDLGRTRDGGYFFTMKLLEGYTLR
ELLDYRERYDLTQMINVIEQIANALAFAHQKGVLHRDIKPENXX
>tcag_1096673082361 /cdnaId=1096673082360 /pepId=1096673082361 /offset=0 /ttable=11 /length=260 /full_length=260 /orientation=0
IVESGRCAPASGPRRDPRWLPAVFAMLVAVAFLGGLAAAGLLGVPTLLPGASVPLACGPA
WARRRDRRGWGQHVVSPGMPTTGGPTMTAPRDPDGPDRSGGTSNRAAETVGVDEVGRSGG
PDRAAGGARGRFGRYELLGELGRGGMGVVYRARDPDLDRLVALKVLPGGPHTNGVHRERF
LREARSAGKLDHPGIVRVFDLGESGDALYFAMALVDGEDLAARSARGPIPADEAARLAHA
VALALAHAHAHGFVHRDGSP
>tcag_1096680226087 /cdnaId=1096680226086 /pepId=1096680226087 /offset=0 /ttable=11 /length=306 /full_length=306 /orientation=0
LAGAGQPRRAARSARCGDGAARAADGLSMGPSEGGLSAGLLLRPGENPLSRGGRLVRPGL
SVAIHLDSGDILAVKVLRKRFASEADKCELFLREGRMGLMLQHPGIVRIDDVGKENNSSY
ITMEFVEGQTLRELVNIRGGLDLARGIDMTIQLVEAIQYAHAEGVTHRDLKASNVLVSAT
GKAKLVDFGLASFVEGKGKKPDEVGKLRTVDYAALETAGGVRGDDVRSDIFFLGTLIYLL
LSGKTAMPDTRDRSARADPRRFAQIDPLGKVAPHLPRDLADVVGKMLTVKPKERYQTAME
VRQALE
>tcag_1096671636567 /cdnaId=1096671636566 /pepId=1096671636567 /offset=0 /ttable=11 /length=201 /full_length=201 /orientation=0
MPDNPLHPDTPILTGRKLSGRYVLKTPIFMGKTIQVWEADDLVLSRKVAIKLTHPYLIYQ
SAFIREFRTRARTTAQLNHPSIVTIYDTTGDEEMEAIVMELIEGMTLRSYLDEIGTMSPA
KALNVLTQVVDALQHAHQQGIVHGDLNPENIFLCPEQKVKVSGFGLSAAENILRETSTDF
RENQSNYLSPEQIVGENPNXX
>tcag_1096700791075 /cdnaId=1096700791074 /pepId=1096700791075 /offset=0 /ttable=11 /length=397 /full_length=397 /orientation=0
LLRASTWRPTPPRTRRVARPTRPRTPSPATEPSTTPPEPRLRTRGLPLRRGAVCVRAYAP
DMTHPALGPGDQLGPYRIEQELGRGGAGVVYAARAAAPVSGPTQVAIKARLSGDDLAEAR
FAREIAALRSLRVPGTVRLHGAGHAGPIAWFAMDRIDGRDLRARVAAAETPADRAALAVT
LGAALIGVLAGVHRRGFAHRDLKPGNVLVDATDRVWLLDFGVTHTWRTSAESLTRPGTVV
GTLPYMAPEQVAGHGAGPPADLFAAGLLLHEAVAGPRDGARVPHEWLARQCLERLPPLVT
VAPDVSPAFSALVEQLLAFDPVDRPSATEAARALRALAAGTGAQPPRPEPPWLHGRDALV
SDLARCARQPNPTIVALAGAAGSGRRRVAEQVRRHLV
>tcag_1096681450287 /cdnaId=1096681450286 /pepId=1096681450287 /offset=0 /ttable=11 /length=118 /full_length=118 /orientation=0
IMEIGQIIKERYEITQLLGEGGMSYVYKAIDKQLQRAVAIKTLKPNYVEQEKFVERFKRE
AQTAANLNHPNIVQIFDWGIGDEPFFVMEYIEGNTLTSVIANKKIVNMNDILFIGAQV
>tcag_1096666688293 /cdnaId=1096666688292 /pepId=1096666688293 /offset=0 /ttable=11 /length=113 /full_length=113 /orientation=0
IMQIGQIIKERYEITQLLGEGGMSYVYKAIDKQLQRTVAIKTLKPNYVEQEKFVERFKRE
AQTAANLNHPNIVQIFDWGIGDEPFFVMEYIEGNTLTSIIANKRTISMNDILF
>tcag_1096683272447 /cdnaId=1096683272446 /pepId=1096683272447 /offset=0 /ttable=11 /length=289 /full_length=289 /orientation=0
MGLLDSLKGLFSSRPKVDLSTRFERLREAVAGTMSKFYKAKDLSSGQVVGLKILDSKKVD
PVEARYKGLGKPSEGEIGSRIEGPNVVRTLEWGVAADGSRYIVQEFVDGKGLHAILASEK
PIPPRARLNLIRQAARAIDTVHKAGFVHRDICPRNFVLDPEGRLVLIDFGLSVPDRPAFL
QPGNRVGTPDYMAPEIVRRRQADRRIDIFSFGVTAFEICTRQLPWPRGGGGQAAMLHDSP
PTDIRLLWEGMPEPLAELIMACLAAEPASRPESMEQVTAALAKVAGKA*
>tcag_1096688267419 /cdnaId=1096688267418 /pepId=1096688267419 /offset=0 /ttable=11 /length=291 /full_length=291 /orientation=0
DHYIAMEYLHGRDLTRINKHLRADGEKLPIPLAIFVVASILRGLHHAHTRTDSAGRTLDL
IHRDVSPHNVMVGFQGEVKLFDFGIARLVGDSDAPEGMPGGGKYAYMSPEQATGGHMDRR
SDIYSAGVVLYELLVGHRLFQDPDPEEKLRRVREADVPDPRVENPEIPDELWSILQRMLD
RDVVNRPENAGVAEEELWAFLFRHGLRADAHELAKFMSARFPEEAKGDPGVADLQGLASD
LRRLEGGATGVTDLSNIGQNTITSSSENIKIPRLLKGHSGERKSRCRSDG*
>tcag_1096696529343 /cdnaId=1096696529342 /pepId=1096696529343 /offset=0 /ttable=11 /length=331 /full_length=331 /orientation=0
IFFMQDLTTEEVASAVIELGLIDPAKMPAVWREIGSHDAPLEQFGSVCVRRELLTGYQWE
RVRSGYRNGFFYGRTKVLYQAGAGSFARVYRAIAEANEEILAVKVLRKRFSSDEIKGELF
LREGRMGLMLRHPGIVRIEEVGKEGVSSFITMEFVEGQTLRELVKIRKGLDLARGLDMAT
QLIDALVYAHGEGVTHRDLKASNVLISSKGQAKLVDFGLASFVESKSKKDDEIGKLRTVE
YAALEAMGGVRGDDVRSDVFFLGSLLYLIFSGRSPFSESRDRAVRADPKRYAEIEPLGRV
APHLPRDLVDLVNKMLSVKPKHRFQTVLEVQ
>tcag_1096694224939 /cdnaId=1096694224938 /pepId=1096694224939 /offset=0 /ttable=11 /length=134 /full_length=134 /orientation=0
VAVTSDPLVGTLLDGRYRVDAQIASGGMSTVYRGLDARLDRPVALKVMDPRYAGDREFLV
RFQREARAIARLKDPGLVAIYDQGLDARYPYLVMELIDGGTLRELLRERGPMPPHAMVAV
LRGVLSGLGVAHRA
>tcag_1096669510761 /cdnaId=1096669510760 /pepId=1096669510761 /offset=0 /ttable=11 /length=119 /full_length=119 /orientation=0
IARAIGAAVEQGLTQTGAVMGTATYFSPEQAQGGQPDPRSDLYSLGVILYEMLAGVPPFT
GENAIAIAYKQVHDVPVSLRTKNPEISPAFSAIVMKCLAKDPNRRYASASALADDVRRF
>tcag_1096666034341 /cdnaId=1096666034340 /pepId=1096666034341 /offset=0 /ttable=11 /length=162 /full_length=162 /orientation=0
LNNNKIGQYRILREIGRGGMGTVYLCKDINMNRIAAVKLMRKDLSSARGQERKRFVREAY
TTARLQHPGIPPVFHIDSTEEGQLFYAMKLIDGHSLDEILKKLILDDPKFKETYPIHRLI
EILRDVCQTLEYAHHQGYIHRDLKPSNIFVGDYGEVYIIDWG
>tcag_1096694014127 /cdnaId=1096694014126 /pepId=1096694014127 /offset=0 /ttable=11 /length=256 /full_length=256 /orientation=0
IARMERLRAGDPEQIGPWQIVNRLGAGGMGIVYMGTNGTRAAAIKIVRDFLLEDPSSRTR
LAREVASLKKVKSKFVAEIVGADIDASPAWIATNYVDGPSLKTLIDNEGPLSEIQWFELA
VGLMSALAGVHAVGVIHRDVKPANVLMSATGPRLIDFGISFSSDATALTRTGMVAGTPTW
FAPEQFQNTKITTAVDNFAAGTILYYAATGTSPWGNEDTSVANTMNQILNKDPDLKLLTE
NQRIIIGQLLDKNPKN
>tcag_1096670029519 /cdnaId=1096670029518 /pepId=1096670029519 /offset=0 /ttable=11 /length=98 /full_length=98 /orientation=0
IMKIGQIVKDRYEILEILGEGGMAFVYKARDTQLERFVAIKTLKPNYVNQETFVERFKRE
AKTAANLNHPNIVQIFDWGIEDDPYFVMEYIEGNTLTS
>tcag_1096668620509 /cdnaId=1096668620508 /pepId=1096668620509 /offset=0 /ttable=11 /length=271 /full_length=271 /orientation=0
IRGRPMTPVTAEHLAQLVGELDLVGLPQIDDALREFDGHDQPAYDFGAALVRRELLTGYQ
LERLLRGERAGFFYGRAKVLYQIGAGSFARVFRAVHREDGTVLAVKVLRSRFANDSDKQA
VFRHEGEMGRLLRHPNIVAIEDVGQEQGASYITMEFVEGQTLRELVRIRGAVDLPRALEL
IQQMLTGLEYAHRRGITHRDMKASNVIVSATGQAKLVDFGLAGVDDSGDKSLSRMEKPRT
IDYAALEKLTGMRDDSVRSDIYFLGTVAYLA
>tcag_1096695212417 /cdnaId=1096695212416 /pepId=1096695212417 /offset=0 /ttable=11 /length=102 /full_length=102 /orientation=0
MSNTERPILGGRYELYRRIARGGMAEVFLGRDQLLDRLVAVKVLFPEFATDPSFVERFRR
EAQAAANLNQPNVVGVYDWGQENNTYYIVMEYVEGRSLAEII
>tcag_1096676306091 /cdnaId=1096676306090 /pepId=1096676306091 /offset=0 /ttable=11 /length=331 /full_length=331 /orientation=0
IFFMQDLTTEEVASTALELGLIDAAEMPGLWRDLGSHDVSLKQFGSACVRRELLTGFQWE
RLRNGYRNGFFYGRTKVLYQAGAGSFARVYRAIAQDNQEILAVKVLRKRFSSDEIKGELF
LREGRMGLMLRHPGIVRIEEVGKEGVSSFITMEFVEGQTLRELVKIRKGLDLNCALDLAV
QLIDALVYAHGEGVTHRDLKASNVLVSSKGQAKLVDFGLASFTESKSKKADEIGKLRTVE
YAALEAAGGVRGDDVRSDVFFLGALLYLIFSGRSPFSESRDREVRADPKRYAEIEPLGRV
APHLPRDLVDVVNKMLSLKPKYRFQTVLEVH
>tcag_1096668701743 /cdnaId=1096668701742 /pepId=1096668701743 /offset=0 /ttable=11 /length=316 /full_length=316 /orientation=0
LRRVGPLVPRRAAAIAAQVARGLAAAHQRGIIHRDVTSRNILIGREGRAQIADFGIAHAI
LEDGLPTGTSGTGAPAGTAHYVAPEVAAGAPATASSDLYGLGVVLFELLTGRRPALREAD
ETAPSPRTLRPDIPAELEAITLQLLAARPSKRTQSATLVADALESYVVKVGRTSIPPRAV
GPAAGAPRALAGTRVARVAGEAGPGEPESPLDPFDEATPPEEDEAMSLRATLLTIAGVAV
TVVALLAVVIFGLRLINAGAGPDDNVKVPPITSLTLAEAIPIAEQLGLRIKVTERVTSES
LPVDTILSQSPDPSTL
>tcag_1096671923045 /cdnaId=1096671923044 /pepId=1096671923045 /offset=0 /ttable=11 /length=252 /full_length=252 /orientation=0
IDFPHSARGDDESDRSGRTGRRGRGRSGRVDDGRLQHPVLRRRFPAAGRPRSNERNRPAR
VVPTGFPLGSRRLASRRPRCARTHAPDHRATDRAGAREGPASGGRWPARQATRDGAFVPR
SRLIFRGRGNRSPPAHRPTLARMGTSARSGLVGSIVANRYEVRALLARGGMATVYEALDL
RLDRVVALKVMHPHLAADPGFVARFEREAKSAARLSHPHVVGVYDQGEANGLVYLAMEYI
PGRTLRDVIDQX
>tcag_1096689588533 /cdnaId=1096689588532 /pepId=1096689588533 /offset=0 /ttable=11 /length=232 /full_length=232 /orientation=0
ILKRFKIEANIYLMLSHPNIVKLKDLILKDGAHLVMDYIEGMTLEKYINSVTGPIPSEVA
IAMIKEIASAIGYAHQKEIPIPGYNGVLHLDIKPSNILISDSGKVMVIDYGISQGTNEDR
MQQIIGSLMYMAPEQLNEGTTLDHRTDIYSLGVLLHQMLTGSTPYSSKNTKDEIIGKIQN
DTLERLINIYPHVDSRLQKIIDTATSKKPSDRYQNCDEFINSLKELENEAI*
>tcag_1096692050931 /cdnaId=1096692050930 /pepId=1096692050931 /offset=0 /ttable=11 /length=226 /full_length=226 /orientation=0
IIKVQCAHSDLTLRLEAHKKVNFRVSKKFEYFGKYILLEKLATGGMAEVFLARKPGAQGI
AKFLAMKRILPQYAESQEFIDMFTDEAKIAINLNHSNIVSLHEFGVENQQFFIVMDYVEG
RNLRQILNKMKKTGAKFSIDQIIYMVKDVAAGLDHAHRCLDGTTGKPLNITHRDMSPQNV
MISFEGEVKIVDFGIAKAETQMETTRAGTLKGKFGYMSPEQAEGXX
>tcag_1096691100851 /cdnaId=1096691100850 /pepId=1096691100851 /offset=0 /ttable=11 /length=282 /full_length=282 /orientation=0
LLGQVCDAVQHAHARGVVHRDLKPGNVLVDEAGQPKVLDFGVARATASDLQTTAVETRAG
EIVGTLAYMSPEQVSGRPERIDARTDVYALGVLAYELLAGRLPLEVLGKPVPEAVRILAE
DEPARLGALDASLAGDVETIVAKALEKEPDRRYPTAEELAADVRRFLQDEPIHARPASTI
YQLRKFARRNRALVWGTAATAVALVVGTVVAAVYAVREGRAREDASLAAEVADRRRTEAE
AQTDRATAVNAFLNQDLLAAADPTGAFGPRPDRARGATTAHT
>tcag_1096697580919 /cdnaId=1096697580918 /pepId=1096697580919 /offset=0 /ttable=11 /length=277 /full_length=277 /orientation=0
MNFGITLLGEAKLVADLIHTNIVQTYHLGEISGQYYMTMEYVDGITLEDFIERHLETGQS
IPCDLAIFIVSRVCRGLSYAHQKCDDLGRPLGIVHRDVNPRNIMLAHEGDVKLTDFGIAK
ALDLMYNKEGDVIAGKDEYLSPEQARREVTDARADLFCCAIVLSELLLGRNIFSEETAEA
TQNNILEMKIPDFCKLRPDIDSRLKDILDLSFQRSRDDRYQTAFEMLTALEKFIYGEGYG
PTNEKLANYTQDLFGEDGSNAVDRWENGHTPGLENXX
>tcag_1096699442305 /cdnaId=1096699442304 /pepId=1096699442305 /offset=0 /ttable=11 /length=420 /full_length=420 /orientation=0
LGSRASPLPFESWSHQELFMADSTETGQPDSREVLDDATLIRSPAPSSLVTASPVAELES
QATVLRNAPEAGPENHSKQDREHQPATTVRRHELGGSVLTPLSPDASGQLPTLRQRFQLI
ARLGQGGMSQIYKARDLLRVEVGDHDPYLAVKFPGEEFGKDPRAFFVLQQEARKLQRLSH
PNIVTVYDFDRDDGVIFMTMEFLDGRPLSRLADLEEALGKTFDRADLILQIAEGLRYAHE
EGVIHSDLKPDNIFVTQQGRIKIIDFDIARHSSETVTESYDPGILGAMTPRYASAEIIVG
GSQPDPRDDIYALGLIASELLTGQHPYQGKHAFDAYQHKQSPLRMRGLRWFQRAAIGKAI
KLVRGRRTATAEQFIDEFSGRRARRWRIIVSVVLLIILVGFLAYEEGLHLALAAQKQAC*
>tcag_1096670201069 /cdnaId=1096670201068 /pepId=1096670201069 /offset=0 /ttable=11 /length=125 /full_length=125 /orientation=0
ISLSQPPKIHPVSDLSGQLIDNRYELIRILANGGMGTIYEGIDTRLDRKVAVKIMHPHLA
QDEEFITRFIREAKAAASLSHPNIVNVMDQGWNQSGIPAVFLVMELVEGQTLRELIAAKG
KFSXX
>tcag_1096685352545 /cdnaId=1096685352544 /pepId=1096685352545 /offset=0 /ttable=11 /length=263 /full_length=263 /orientation=0
MLRTVRVLAENGPVRVELAHEDTPTSARLVVVKRLLGVHPTLERRLAREAEVAMKLDHPG
VLPLLVERGGVLHYPYLPGPTLAEVLEQGPLPVARALHHASLLLDALAYAHDLGIVHNDV
KPANLVVRGDEIVLLDFGFAKDTGLAAITGPGVAMGTPNYMAPEQFEGGRSDPRSDLYGV
AAVVYHAVTGAPPYGRHVLRVLAGQRDIPLAAPRPLEGSLERWLLRALELDPRSRFPDAP
TMRAALLDARALWRAEMRASSP*
>tcag_1096691381127 /cdnaId=1096691381126 /pepId=1096691381127 /offset=0 /ttable=11 /length=281 /full_length=281 /orientation=0
DLKPANLLVADDPAAAGATVKLADFGIAKLFGASGHTAHGSIVGTAEFMAPEQAAGKPLD
ARADLYALGLVMFTMLTGKPPFRGTQLTQIISRQLHEKPPRVGSLVAGLPAELDQLIAQL
LEKDPAKRPASALAVGRRLTAIADSIAATNAPGTDPPQAAGHGQTAADVSVVVRPQADPA
APTHLQRSSQPTDQVPPLPPPVADTGSVDLLAATRDATRAAGQAAATARPEAPGAMPLAQ
TQELPADDTAATTDLPAADAAADEAATNATQDFTAPEPERP
>tcag_1096671742341 /cdnaId=1096671742340 /pepId=1096671742341 /offset=0 /ttable=11 /length=144 /full_length=144 /orientation=0
ILRRHRQQRCRSDCESRDGKGGEPMRPSTGQVYGERYELVSRIAIGGMGEVWKATDTVIG
RTVAIKILKEEYFGDPGFRERFRAEARHAALVNHEGIANVFDYGEEEGNAYLVMEMVPGE
ALSTILEREKVLPAERVLSIVRQT
>tcag_1096700302933 /cdnaId=1096700302932 /pepId=1096700302933 /offset=0 /ttable=11 /length=127 /full_length=127 /orientation=0
LTENPRLIAGRYRLGELVGRGGMAEVYEGTDTRLGRTVAVKLLKADLANDESFEEKFRQE
AQASARMAHPTIVRVYDAGEEINTDEFGNERKVPFIVMEYVKGTLLRDLIHEGDVTADQA
VKYASSI
>tcag_1096665991229 /cdnaId=1096665991228 /pepId=1096665991229 /offset=0 /ttable=11 /length=287 /full_length=287 /orientation=0
MASCACMDPQGTEAGPRGMLITAETKRTSMTSYQQAKAIYLQAIRMPQAELNTFLDEQCG
DDRELRRELELLLESDTEEDTVLDGSCSGTRGQHANASTAPELQPGDLVAGHRIIRKLGD
GGMGAVYLARDVELDCDVAFKVLHQAHDTPVFNAQFIQERKTLAKMQHPGIARVRQAGFT
PGGRAWFTMDYIDGSPLTSYCDQNRLDLNKRLELFIKICEAVQYAHGKMVIHRDLKPNNI
MVTTDDRGEPQPHIIDFGISRLLEPDPSNDPDTPELPARCGTPPYMX
>tcag_1096674683871 /cdnaId=1096674683870 /pepId=1096674683871 /offset=0 /ttable=11 /length=115 /full_length=115 /orientation=0
MNSPITKLADGRYIVSQMIGTGGMADVYLGLDTRLDRQVAIKVLRRDLAKDPAFVARFRK
EALAAGGLNHPGIVAVYDSGEENDSPFIVMELVSGQTLREKMQTQSISLPKSLEI
>tcag_1096692989243 /cdnaId=1096692989242 /pepId=1096692989243 /offset=0 /ttable=11 /length=318 /full_length=318 /orientation=0
IRPALAKDDQMVELLKQEAALSQRLNHPNLLAIRHLDIDGAAPYAVMELMDGGDLEEHLA
SKGGKLDVNEAMRFMGGVLDGLEALHSAKVVHKDIKPANVLLGRDGRIKLSDFGISNRLR
DQRDGAMAAGTHEYAPPEQMSGSSSGDVRMDVYAAAMMMVRMVCGGFPFAGTSVEEIRAW
HRSGQRTFTGLPAGMASVLQKALSVSPAERYRTIPEFRDALHSALHRKPFYALSDDVLTT
LQGTLHGSVLVGTSWVEADVDALLSQGAVRPLPRTIKGRVVVGGHGLSLMWAGVRVPDDL
MNASVRSAGEALLDGDDS
>tcag_1096690260135 /cdnaId=1096690260134 /pepId=1096690260135 /offset=0 /ttable=11 /length=214 /full_length=214 /orientation=0
MDREIESFTETLLPKNIGHYEVKELIGKGGMGEVYLCYDPRTERDIALKRIRPEMHAIPL
IRQRFLKEAKIAAQLTHPGILGVYSIEETVEDLFYIMPFIQGKTLKTLLTSYRQSKASTI
HLVRDFLTICHAVQYAHSKGVLHRDLKPENILIGPFNEVLIYDFGLAEYADMNEESFDEM
PVLKSHPDLTRVGKIVGTITYMAPERILEKIDSX
>tcag_1096684574831 /cdnaId=1096684574830 /pepId=1096684574831 /offset=0 /ttable=11 /length=294 /full_length=294 /orientation=0
LQLVMARPPEQLGSLRLVRQLGVGRKCQIWEASDESKSKRVAVKLVSPEFGSDKGIRQLL
KHELTVSRSLEHSEIIHIDRYSTAGRLPHLVMELFRHPNLKMRLTSGAESIADQAPSIAQ
KSADAISHLHANRWVHRDLKPENILVDDSGNIRLIDLALASRPPGILAQLISLKRTVQGS
PSYMSPEQIRGSRVGYAGDIYSFGCLLYELVTGHPPFTGSTQQELLSKQLYATPPFASAT
NAGVTPQLDRFIRELLAKRPKERPSSMAEVAAHLRNTPFLTPKARSAASKKAD*
>tcag_1096673392773 /cdnaId=1096673392772 /pepId=1096673392773 /offset=0 /ttable=11 /length=299 /full_length=299 /orientation=0
WALPIIDRLGAGGSGEILRAYRRDDHQQEVVILKRLLQNLRGNAEAIEYFETEADLGRHL
THPNLVKQLGVGLHNEELFIVLEYVDGPTLSALIKKIRELELQFPLPLGLYILEKILDGL
HYAHEVTTPDGENLNLVHRDVNPHNIFLSQAGDIRLADFGVARLQSLEGGRPEDIAYGKL
GYISPEQLYNHPIDRRTDIFALGVLAYEMLVGAHPFVREGDSDETVAERILHSDYPPIGL
SYPELPTAIAQVLQKALEPKPKKRFQTAHAMKIAIAPFIPSSFKGKESLQRTIRQVFF*
>tcag_1096683309417 /cdnaId=1096683309416 /pepId=1096683309417 /offset=0 /ttable=11 /length=121 /full_length=121 /orientation=0
MNSPITTLADGRYTLAQMIGTGGMADVYMGFDNRLKREVAIKILRRDLAKDPAFLARFKK
EALAAGGLNHPGIVAVYDSGEENDSPFIVMELINGITLRQLMQNQELGVKRSLEIIKGIC
K
>tcag_1096685275073 /cdnaId=1096685275072 /pepId=1096685275073 /offset=0 /ttable=11 /length=210 /full_length=210 /orientation=0
LLPSGMDETAGSTEPSLSFGGLSEFLGGGAGPDDPCQPGTRLGDVTLVRLIGVGGMGRVF
EGRQQRPHRAVAVKLIRAGLLSAAAAKRFDHEAHILGRLSHPAIAQIYSAGIETIRGCRV
PFFVMELIEGGQPLTHYANCRDLGTRERVSLFKTAVAAVAHGHQRGIVHRDLKPGNILVA
ADGQPKVIDFGVARGTDGDIALTTGLTDTG
>tcag_1096684624107 /cdnaId=1096684624106 /pepId=1096684624107 /offset=0 /ttable=11 /length=296 /full_length=296 /orientation=0
ISGKRGIMGLLDSLKKAFAGNPRVDLSTRFERLKEAVAGTMSKFYKARDLTTGTVVGLKL
LDSKKLDPIEARYRGLGKPSEGEIGSQITGDNIVKTLEWGVARDGTKFVVQEYIEGPGLH
SLLGRKTEMDAATRIDLVCQAAKALAAVHGAGFVHRDICPRNFLLEPGGRLVLIDFGLTV
PDKPPFMQPGNRVGTPSYMAPEVVRRRQADHRLDIFSFGVSAYEILTSEMPWPRGGSGHA
AMRSSDPTDIREYWPEIPDALARLVMSCLSADPNERPASMDNIVNALEALQTPAA*
>tcag_1096666270369 /cdnaId=1096666270368 /pepId=1096666270369 /offset=0 /ttable=11 /length=162 /full_length=162 /orientation=0
ISEGLAAAHQKNLVHRDIKPDNILLEGLQHHVRIIDFGLAHETGNEESRLTVNNSVIGTP
AYMSPERIGTDEVDAKSDLFGLGVILYEMISGKLPFDGKSMVSILAAISRGKPTAIDTVV
PGIPKDLANLVMELLSNDRAERPADAHSVVEQLRVIEKQGT*
>tcag_1096692151615 /cdnaId=1096692151614 /pepId=1096692151615 /offset=0 /ttable=11 /length=223 /full_length=223 /orientation=0
VYRVTHSALGSSYALKVLSLLSPSIKRRTLQEGRVQAQLRHRNIVAVYDVLDVFGAPGLL
MEHVSGPPLDVALDRYAFPRDQAEVLFRGIIEGVRRAHGIGLVHRDLKPANVLLAETPQG
IVPKVTDFGIAKAVEQGDTSHTRAGVAMGTPQYMAPEQIRDAKSVDRRADVFSLGCILYE
LVTGQRAFPHDDIVKVYNAISDGDYVDPSVLVPDLPERIRMAX
>tcag_1096686390845 /cdnaId=1096686390844 /pepId=1096686390845 /offset=0 /ttable=11 /length=897 /full_length=897 /orientation=0
RLEHFGQLPGGTVIGCRGLADDLCDCLVAVAVSRDDVVARLVLLLRVVAGGWGVRCRDQH
HQQGGKQGGCRPGFGFRLKTAHCFSPGEFLNVSSCRARQPGVLLPCETRQPNRTTISKIF
SPAARSPRVEDIHYADGAHAEAIWRQPTGDWLSGQQRSKQAMENDIPKPSDEVAGDWTDL
TPTFGLSGSAPEIAPERLQGSTIADRYEVGELVGNGGFSLVFQGRDSREQLERDVAIKIP
RYFGEPAQRVARGGKLNGQLDHHYIAKLFDAGEFEYDEHRVPYMIMELVSEARSLTAYCK
EVELPLRQRLEMFIKVCDAVASAHAIGLVHRDLKPSNILVNQTGEPRVIDFDTARELPAG
DQPAAAGNGQPPVAAAGDPGISGVVGTALYMSPEQGRCEQPSPASDVFSLGLVLFELTSG
LPLPGPATPGPAAVGASGSLLPQLEKTVKSTGLLPGPIRQICHRCLEVNPTHRFADAAAL
AAAVRKATERIATRRRMFGLTALAAVTMLMVAGLIGFSIRQQPLRQAYAEAIRKAAAAFG
SPEAADSDLSTLLDTAAGRWRAWQGSGRPPSELTLLRTLGQGRQTDLTWPTTDAIFVRDG
KKLAAGGRFGNLVLAASQQPEAPDTRLSGTGERFTTLIHAAGQLVVTLDTAGTLASWPLA
GEPREPPSQTIARLAPEADWLVAVSPDAELLAAARGQTLKIWEKATGPAAATKPFTAKQP
QPLTRLGAAVVSSVCFGTASAGLLIGMTDGTVFAVDPRTGAERERLPRIDLGSQAAVKLR
RSRDGGRLAAFTVGGSLRLLDPATGGPLEVAVAATPPIYEAMFTDAGRRLVLLSHSDPGT
GESTTVRVFDTTRPRRLDFLCDFQVPGMIRQLEIANGRICLTGVDGSVQIASLSSQ*
>tcag_1096680665649 /cdnaId=1096680665648 /pepId=1096680665649 /offset=0 /ttable=11 /length=551 /full_length=551 /orientation=0
GEVMPVALAVHITASLLRGLAHAHALTDSAGRPLRLVHRDVSPHNVMVGFQGEVKLLDFG
IARLLGEATEPAATGRPGGGKFAYMAPEQAAGEAVDRRSDVFSAGVVLYEMLVGRRLFDD
AEPSEKLRRVRAADVPDPRPLRPDLPEPLWDVLRGMLARQPADRPARAEEAEEALRAVLY
DLGERADASTLARFLAAHLGPVPPPGGGVDVAGLAADVRRMQDEPTRSDPASDAGSEAGS
ETTASGLDDLGASPGECKAVVVLVADVMGMTDLSARMDPELVVRRHLRLLRRLRRSVGRH
GGHVDRFQDDTLIVFFGVPRTREDDLDRALACARDLHRQAARLERTGLSVRLAIGVNRGQ
VTLGPARRRRLRYLSRGGTVKVARHLSLAADAGETLVSDGAGALARARWRLAEGPRLRQR
GRREEAPTWVLEGRARAPDRAPGKWVPRQDEVAVLGEALAALAQGEGGALWVEGEGGTGK
SRLLRELRSRARRFDVPVFAGRAAPYSRDRPLAPFRDLVAEALGIEPEASREQVRARLQG
LAELGLEPRQR
>tcag_1096696546243 /cdnaId=1096696546242 /pepId=1096696546243 /offset=0 /ttable=11 /length=378 /full_length=378 /orientation=0
NEALALSKLKHTGIVGFVDYQETQQGAFLIMEYVEGITLDRFIETQTGPIPFEVRGKRIF
RSVLEALNYAHQQGVVHRDLKPSNVIINPQTLQTKLLDFGIAKVESAAEQMGLRTGTGQQ
MGTMVYMSPEQVQGAKNVTDKSDLYSLGVFLWEMTSGKRLYAGMENTLDVLNAIAKEPLP
PATDHYPAASPHALALIELLTRKEPSARPSAEELLDLLEQPDKAVEKVGLKSSANRKQTA
TDHQQEDNSSTPKGPVNEYGNTSGLGKYAVVPPEIKGKWNWGAAGVTLFWAIAYKAYLRL
ILSVIIIAILNLIVPFVGSILFLFYWGLNGNELAWRKTTFKSLDDFKNRQKGWSNVGLAL
LVIGFSLSLMAIIVALQ*
>tcag_1096678093365 /cdnaId=1096678093364 /pepId=1096678093365 /offset=0 /ttable=11 /length=123 /full_length=123 /orientation=0
MIGTTIGHYKIEEKLGEGGMGVVYKATDTKLDRLVALKFLPEELSRSSSDAVRFTQEAKA
AAALNHPNICTIHGIEEVDGKNFIVMEYVDGQTLGDKKGSVNLKQAIDIGMQIADGLAAA
HEK
>tcag_1096690201439 /cdnaId=1096690201438 /pepId=1096690201439 /offset=0 /ttable=11 /length=220 /full_length=220 /orientation=0
RLALGRGLVVLVVEEREESRHGRRTESRAGNPFRHIITRSCAGRPLPRMTVRPLRTSPRG
VPPLFPEGVVADRYRIVETIGIGGSATVFEAEDLVTGDRVALKAIPAEEKLRRRARREMR
AAGSLDHGAIVRMVGSAEDEHYVFVAFELVRGNDLSVALKERRLEEPEILRAVAAVCDAL
EHAHARGVVHRDVKPGNILLREDGILKLTDFGIALIDSPD
>tcag_1096685585571 /cdnaId=1096685585570 /pepId=1096685585571 /offset=0 /ttable=11 /length=401 /full_length=401 /orientation=0
PRLRSTNVMHSARGSGFPENSSVHCHTQSRMPGESDGDPRRLPGPAAGPLGGSGKCRRCP
AAARPAFFSVATGPRRGIRPGFSRAKRREARGLPASADADGGILPPHGAHLPKRLRAGPP
RSAVGTGRGRRQIFRRNPTANCRVTVQTARSQSMNKGNSGRTMSTLTTEDVAAAAIDLDL
VGAGDLASVWRELSQDASVEQLGDALVRRELLTGYQWDRLKGGYRQGFFFGRAKILYQAG
AGSFARVYRAINRDSGNIVAVKVLRKRFASEADKCELFLREGRMGVMLRHPGIVRIDDVG
KENNTSYITMEFVEGQTLRELVKIRGGLDLTRGIDMALQLVAALEYAHGQGVTHRDLKAS
NVLVSSTGQAKLVDFGLASFAEAKGRKGDEIEKLRTVDYAA
>tcag_1096684012889 /cdnaId=1096684012888 /pepId=1096684012889 /offset=0 /ttable=11 /length=1196 /full_length=1196 /orientation=0
MRTSAPSLRMVARWPPQSRGSWPLPRLQPPVKAGRVWRRPTSASGSPPSRSLATGCSPIR
AEGWSTQQQATESGTCLSSSLQVRGTTGGMDHSRKKGSGPRPETLTDAEATFGFVSGRIN
DCEAGVTDLLAAGTDLGGVTILHLLASGGMGQVYVAEQHAPPRRVAVKVVSTEVAERVGR
LLDDEATLLGQLEHPHIARVHTVGWWTSAGSRLPWIMMELVRDGRAITAWAKDADLSVDR
RVALVGAAAAAVAAAHAKGVLHLDLKPANILVDRDGVVKLIDFGIGRRVGGGDMGDRRPA
AVVGTPASMSPEQFTGRADLIDARSDIYGLGRVLYELVAGHPPADRPAGTGRGRLLAVAH
GSANPPATDAAPGHPAVAEGLRRQVAQAARQSGCGRFAAADLAAIISRCLAVQPADRFAT
AWELTEELACWQSGRPLRCRPPGPLERAARSVVRHPVEAGLVGLVLVIALAAAVAIVRFS
LASDRERRRAEQAADAARVSLAAALLRQAVAAGNQHEAETAGQLLADRQATLATLTTPPA
AGLLPRSDGLAVRCLRAGLDEAAASWANPQGAVTAVAAAAEGGRVVVGDASGRATVLSLP
AFGFEETAGFDTGVGRVWAVAVSRAGDRAAVAGDSGEIQLLRIDEPSSGKRLRRAGGRIY
AVAFSPDGSRLVSGGRDGRVRLWNLERGEVERAFGPVSCSIYGIAVSPDGATLAAALRDG
TVQLWNLPTGEPAGRLQGHQGRVFSVAFSPDGLLLASASEDQTVRLWDCTSLREQRRFDH
PVRVNAVQFCGRDRLVTAAGDRLLRCWQVAGQRPPRELAGHGGSLWAVATVDGTVLTASA
DGSVRRWNGGGDPQPRLAVPAAVKCLALTEDGCQLAIGTVAGGVRICDAVSGRPLAEVDL
AAGPVNGLCWLPGSRAVLVAAGDGTVSRYRLTGAAKPPADADLELILDRQFRGHRRRVFA
VTATADGGTIATAGEDKTVRIWTAAAATEIAELAHAGRVFTVAYSVSGRLASGCEDGVVR
VFSPAGRLLYRAGGHKGQVNSVGWNPRPQRDWDLASAGADGFIRLWRLPPISRDAGKPVD
AVLVRTLAGANGKIWQLTPCRREPLLVAATDTGSVILWNTDEPSPLEVLTGHGDAAWAVA
LGPGEQWLASGGWDRAVRFWGIPARSWTGWNREKPVRGRQRQSTRKTAKPSSAGS*
>tcag_1096666484149 /cdnaId=1096666484148 /pepId=1096666484149 /offset=0 /ttable=11 /length=316 /full_length=316 /orientation=0
IGTIMGASTRSVDVSGRRDWPQVEGFEISGVLGKGAAGVVYLAKQTSAGGRVCALKVGDL
VSASRFKREVAAMGAVDHENLIDLWGSGELSEPPPRYWIAMPNVGGLTLADLWRQGELNL
PEKLRLMGEVLSGLAALHRAGLVHRDLKPANALVTPTLSVRLADFGLSKESVREDQTIMT
VTAMGLEGTPAYMSPEQIDEDESAGAEVDVWAFGVMLYEVIKGERPFQGKNLMALGRQIT
TQPLNFDAQWVPAELRPVLQKSLTREKSGRYANAIEMERPYREGAGVIIARFAHNDLCDA
WQTLERGQVLLSVSAV
>tcag_1096678487507 /cdnaId=1096678487506 /pepId=1096678487507 /offset=0 /ttable=11 /length=473 /full_length=473 /orientation=0
MEPRRRFRFLKELSEGAFGKVYLAEMVTGDNFKSVVAIKLLHGKWQGHEEIVQRSRDEAR
VLGLLHHRNIIRVEDLTSIGGQVAIVMEYLNGVDLKTLVNHVRERGGRVPRKISLEIGAQ
VASALEAAYYHRPLQGGEPLLLIHRDIKPSNVMLTVAGEVKVLDFGTAQARFDDREAHTQ
ALAFGSAAYMAPERLLGDPDAPSGDIFSLGITLYELLAGDSYGKVHIRPREVRGEARPSG
RRPRPVGPAAGPGRQAAHGAAGPARLRRGRPADSDAGGRDPGGAGRRDPRRLDAAVLPRA
GRADPGAARAGGQPGRPADRVDPLRGRLGPPRPVRRRGGWRGRRGRFRGAVPERDVDRRA
RGPGAGALRGRRPCAVACGQGAAVAAAERPGPERDGRARRRRHQRPAHRREQGQPGPVHG
AHDAARRRAVRRQGGHGRHPRPVGARRRDGPDEPGRGAPDGRGGGGAEAGGED
>tcag_1096684765799 /cdnaId=1096684765798 /pepId=1096684765799 /offset=0 /ttable=11 /length=286 /full_length=286 /orientation=0
LSTTVEELFFGYPEMTPAQWQQCLDTRTVGPHTLAGDTVAELRILVAELEDVTAATEPTG
QEQEQPKAVQTLKVAGRQGASYQLLDHLGTGGHSVVYRGLQAEPFERVVAIKVYYKTAES
AEAIDQLREVQALKRLQHPGICPVLDAGITPWHQPFLAFELIEGRPLNEHLAAASPAFEA
RIRLFEEILDTVSYAHEQGVVHRDLKPGNLMVHTASGRAKLIDFSISGLHDPEKDARTAT
AVGVGTFAYQSPEQAGLIDAAVDARTDIYSLGCILFELLAGERAFF
>tcag_1096683893597 /cdnaId=1096683893596 /pepId=1096683893597 /offset=0 /ttable=11 /length=479 /full_length=479 /orientation=0
WGATDDGWTLRRLLEVFRRICETVGYAHDRGVLHRDLKPDNVMLGPHGEVFVLDWGLAKV
MGQAGTALRGVETVRSRSDALATQVGRVAGTPAFMAPEQARGAVDELDARTDVYALGAVL
YHLLAGRRPYTGASTTEVVAQVLAGPPPPLPTGPEDAKAVPVPLAAACSRAMSRERDARY
PTAGALADEVAAWLDGARRAAQGRAVVDAALSRGPRVDALRAEAASMRAKAAALLADVDP
WQPEADKLPGWELEDAAAAKDREAAALDLEEEWLLQASLTHAPDLPEAHAALAARFRAEH
EAAEAAREDAARAEALMQLHVDALPADHPDRRGHLAYLKGDGALTLVTDPPGAEVLLHRY
EIHRRRLVPRFVRSLGTTPLRAVPLKQGSYLCVVRHPDRAEVRYPVFIQRQQHWDGVPPE
GGDPLPIPLPRAGELGPDDCYVPAGWFWNGGDPVTVRSLPRRRLWVDGMVFRRHHVTNA
>tcag_1096689630829 /cdnaId=1096689630828 /pepId=1096689630829 /offset=0 /ttable=11 /length=101 /full_length=101 /orientation=0
ISSNMNRIIDGRYELKEMIGTGGMSDVYRAIDLKLNRPVAVKILRKDLANDPTFLVRFKK
EAQAAGGLNHPGIVAVFDAGEDHAMPYIVMELVNGKTLRXX
>tcag_1096686035727 /cdnaId=1096686035726 /pepId=1096686035727 /offset=0 /ttable=11 /length=257 /full_length=257 /orientation=0
AKPLTDFADDRALPTHDRVALFQKVCDAVAHGHHKGIIHRDLKPSNILVDSTGQPKVIDF
GVARTTDADIHLTTMHTDVGQLVGTLQYMCPEQFAADPDDIDVRADVYALGVVLYELLVG
KPPYELKKKAVFEAARVVREVDPTPLSSWNRTLRGDIATINAKCLEKDRTKRYSGAGELA
ADLGRYLAGDSIAATPPRLVDAVIRLARRHRAAAIATGGILATFVLAIIGISFFAWRADD
ARRKALMERQRAESHAA
>tcag_1096698583659 /cdnaId=1096698583658 /pepId=1096698583659 /offset=0 /ttable=11 /length=391 /full_length=391 /orientation=0
IRPGSPVDQEDATELRGSRDDLSSTTIRPGSPVDQEDATELRGGVSDDDATEINSLTQSM
PTVGRASLGPSRDAPRLKKNAGAAHDDSDSDSDATFLRGSPGATESDATRLRADALPSDD
EETVVGADLDDDDATVQALGVPPADDDATVQAGGGRAGLRDDDATQQAGGRDDDPTMQGG
SASRPPPPPRSAQSIGPGTVLKGRFTLEDKLGAGGMGGVFKAVDLVKKEARDRNPYVAVK
VLNEAFAEHEDSFLALQRESSRSQRLTHPNIAAVYDFDRDGDTAYMVMELLEGSPLDSYL
KKNKQGLDPEQARDIIRDIASALAYAHTQTPALVHSDFKPGNIFFTDDGAAKVFDFGIAR
AATETSDDVIKNEGMDVDALADDGEDGTLFD
>tcag_1096691534743 /cdnaId=1096691534742 /pepId=1096691534743 /offset=0 /ttable=11 /length=214 /full_length=214 /orientation=0
MENAEFYKQTTLPNLTKDTGEPSILPAKIGPYKIDTLLSKGGMSYLYLGIHADGFPLVVK
VLSPKYMTHPEMVQQFLKEAEIIGLTNHTNIIKLYGQGKWENGLYIATEFVQGISLKQFI
MQQNLSIKSSLDIILQVSYALLHLHTHGVIHRDLKPENILITESGQVKVIDFGIAQLTQD
RKKTLSVSKGQFLGTPSYMSPEQRKDPLKVTFAT
>tcag_1096666020983 /cdnaId=1096666020982 /pepId=1096666020983 /offset=0 /ttable=11 /length=236 /full_length=236 /orientation=0
FAFKSLIATGPTGFVFEGLDETLGRKVAIKVLAPSIADDRTSRNQFLSEAILASSIEHQN
VIDVYHVSTEQTSKIVFFVMEWYEGESLQSWLNCNRICRDSLPYRLSLFQEIARGLEAIH
KAGIIHRDLKPGNVMINSGVGTLKILDFGIAINTASGSQAIPPAGTPLYMAPEQMAGELL
TPKTDLFALAEIACVLFAGYHPFEAQNLNDLQQKLLVGPDVLRTDATISDSLKSVL
>tcag_1096695447889 /cdnaId=1096695447888 /pepId=1096695447889 /offset=0 /ttable=11 /length=299 /full_length=299 /orientation=0
MSEVSSTWSEQSLDEEPTGRQVVVPPALVPTGYVVGRLLGAGGQARVYALDPIAGGPPLA
LKVVAADAGPASARFDREVDLLGRVQHPNLVRLSDVRRTRGAHALVMERINGVPLRDWVD
RSGPPLLDRLRVFQQVVGAVGALHRVGAIHRDLKPGNVLVEDTAEGPVATLIDLGVAKSH
YLDGITLQGTMLGTPGFLAPEQIREPSAVDHRADLFALGCLLHLLIAERPPFAGPNAAAV
LGAVSLGHREPLEAAVPGVAPWLADLVDRLLQTDPGARPTGAEQVAAWIDHRGPPPRG*
>tcag_1096691883773 /cdnaId=1096691883772 /pepId=1096691883773 /offset=0 /ttable=11 /length=187 /full_length=187 /orientation=0
LLNEGGSFPLQEALDIFGQMLAGVGAAHEAGVLHRDLKPGNILLRTQGDLITAKVTDFGI
ARVLTAQHADGDTLQSDVIGTPGFMAPEQASDPTKADVRADLFSLGAILYGMVTGWPPFP
LSSLAEVLAATERGDFVPVRERVPDCPDVVVQVIERCLAPNPEDRFRSCRMVAAALFGEE
STEVAXX
>tcag_1096676656235 /cdnaId=1096676656234 /pepId=1096676656235 /offset=0 /ttable=11 /length=244 /full_length=244 /orientation=0
MSRRLPSTPPVLSGFTFVRVLGSGGFGDVFLYEQQLPRRNVAVKVLLPEVVNPRVRDMFQ
SEAQLMSQLSTHPSILSVFEAGVSADGRPYLVTEVCVSGYGERFRAETIPVAEALRTGIR
IAAALETAHRANVLHRDIKPGNILVTAYGHPVLSDFGIASSVYLGDNSTAVGLSVPWSAP
EVIRESTTGSTASEIWSLGATVYSLLAGRSPFEIPGKDNSPGHLAGRILKSKPQPIGRSD
VPAR
>tcag_1096679788767 /cdnaId=1096679788766 /pepId=1096679788767 /offset=0 /ttable=11 /length=330 /full_length=330 /orientation=0
LDARRRRRLDPRSHAGPDRRSHAQQHAVMTDRGEADYSSGDSWSLREGEEVVADCHVMRL
LGGGASFEAYLAFDERRLTPVVVKIVRPSQVHDERTLRGLRREIDMVGRLAHPVIVRGFH
AQPDGDRPYLAMEQLHGPALSRLIRKHGALAIEQVIPLAVQLASALHYLADCGVVHLDVK
PSNIIMDTTPRLIDLSIARTLEQAEQLQHVTGTDRYLAPEQADPPRTGIPSSATDVWGLG
ATLFHAIAGFRPFEDGSLDDDATPEQRWLQLTMPPGTLPEHVPVPLRDLILACLARNPVA
RPTAREVFDALEPVLARLPKPKLGNSRPR*
>tcag_1096684132977 /cdnaId=1096684132976 /pepId=1096684132977 /offset=0 /ttable=11 /length=312 /full_length=312 /orientation=0
RRSHAQQHAVMTDRGEADYSSGDSWSLREGEEVVADCHVMRLLGGGASFEAYLAFDERRL
TPVVVKIVRPSQVHDERTLRGLRREIDMVGRLAHPVIVRGFHAQPDGDRPYLAMEQLHGP
ALSRLIRKHGALAIEQVIPLAVQLASALHYLADCGVVHLDVKPSNIIMDTTPRLIDLSIA
RTLEQAEQLQHVTGTDRYLAPEQADPPRTGIPSSATDVWGLGATLFHAIAGFRPFEDGSL
DDDATPEQRWLQLTMPPGTLPEHVPVPLRDLILACLARNPVARPTAREVFDALEPVLARL
PKPKLGNSRPR*
>tcag_1096686385907 /cdnaId=1096686385906 /pepId=1096686385907 /offset=0 /ttable=11 /length=371 /full_length=371 /orientation=0
LRLLLFRRIKAGLCTEISNLETFWSATQVKSKLPDFGIARALGAGVEKSLTQTGAVMGTA
TYFSPEQAQGASTDQRSDIYSLGVVMYEMLSGAAPFTGENAVAIAYKQVHEQPIPLDERV
LSTPPEIVAIVQKCMQKAPDDRYSDAAQVRDELRRFIEGMPVLAMSELSGTKQAIQSSPQ
TDLSATTAIDAQNAPTQLLPKTSSTSSTSSKKNNYPPYDEKSPQRTAVFVFGALLSAIVL
LAGGLFLYQTLTRGSANASITVPDVRDLTVKQASELLLASGFTPIPYAATKDGVGNDIVY
AQDPPPSVLARSGDRITITYNPASTPVAVPLVRGLTVKEATALLAPLGLTLSIKEVVNDP
KVPENQIMSQE
>tcag_1096693524621 /cdnaId=1096693524620 /pepId=1096693524621 /offset=0 /ttable=11 /length=285 /full_length=285 /orientation=0
MNIRSLLGPLLNFRGTSKVHVWKRFEPIGEGIAGTMSRFYKARDRESGNTVGLKLPNMDK
VAPIESRFKGLNKPTEGEIGQLIAGDHVVSTHEQGSTHDGGQFIVQDFLDGALIHFRLKR
GEPLSLDDRIDMIRQTAQGVAVVHEAGFVHRDICPRNLMMSPEGKITLFDFGLSVPDKPA
FLRPGNRTGTPNYMAPEVIRRRQSDHRLDIFSFGVTAYEICSGKLPWPGGDARAALAHDT
PAPDIRELNNEIPDRLAEAIMDCLRAEPDDRHDTMDAFLRKIAR*
>tcag_1096668559473 /cdnaId=1096668559472 /pepId=1096668559473 /offset=0 /ttable=11 /length=234 /full_length=234 /orientation=0
MTGNGDPDVTRPSREQLEAIAAGATMDAEVLEYLKNHDADGAVQHELDQIKSEIGFLDEF
VAANQDELKAPAPITEQQAAPDGYEIVRELDRGAQGVVYLGRQLRTKRAVAIKMILQSAF
ATDRQRIRFEREVELVASLKHPGIVTVFDSGVAPDGRLFTAMEYIDGVPLNDYRRIDESD
RRHELTRRERVELFLRVCDAVIAAHQRGIIHRDLKPLNILVDAEGDPHVLDFGL
>tcag_1096695973695 /cdnaId=1096695973694 /pepId=1096695973695 /offset=0 /ttable=11 /length=252 /full_length=252 /orientation=0
AMSPGQNELTQAGTVMGTATYFSPEQAQGHQIDPRSDLYALGVVLYEMLLGKPPFIGETP
VAVAYQHVQEAPPSLRKVGAQVADSLEAITMKLLAKNPVNRYPTAEDLRRDLRRYCEGAH
DLRPANPVGVGGKSSGSGVPSSENEKFGKNKKRRRDDGWLRLTLFAISFAALLGLLGYLV
INFVDELGFNEDDQEIQSGLVEVPSVLNLSLEEARETLDELNLDIQMDFQTNSDFPENTV
FDQDPGSRNKD*
>tcag_1096665727855 /cdnaId=1096665727854 /pepId=1096665727855 /offset=0 /ttable=11 /length=208 /full_length=208 /orientation=0
MNKFGKYQVVEKIAQGGMAEVFMGLAQARDGTHRLVALKRLNLETVQDAHIVTMFEDEAR
VTSRIKHPNIVRTHEFFTDGENKVLAMEFIPGCDGRTVLECARRRGHVLPELMALTITRD
ICLGLEHAHAMKRSDGSSLGLIHRDISPHNMLVGYNGKTKIIDFGIVKSEVNLSRTLAGA
MKGKFAYMAPEQIMSKAMDHRVDVFALT
>tcag_1096695542859 /cdnaId=1096695542858 /pepId=1096695542859 /offset=0 /ttable=11 /length=156 /full_length=156 /orientation=0
AVMQAAPTDSQPPEDPYIGATFDERYEVEAVIGEGGMGMVYRCRHIVIGKTVAMKVLRPE
MARNEYVTEQFLDEARSASLIGNSHIIDIIGDFGRLPDRATYIVMEFLEGVPLTDLLQQE
EVLDFRRTVKIALQLAEGLAAAHQAGIVHRDLKPDN
>tcag_1096696716399 /cdnaId=1096696716398 /pepId=1096696716399 /offset=0 /ttable=11 /length=171 /full_length=171 /orientation=0
IGEAIVADDHITTRRGGSGTYKHGDDLPPGSVFGRYVIEEKIGKGGMGIVYAAKDPTLNR
RVALKVVTIDATDRDPQAHSRILREAQAMAQISHPNLVTVFEVGRLNQAVYIAMEYVDGL
TLRKWIVAEKRSWKEILSVFTLAARGLQETHRLDLVHRDFKPDNVMVDKLG
>tcag_1096684643105 /cdnaId=1096684643104 /pepId=1096684643105 /offset=0 /ttable=11 /length=241 /full_length=241 /orientation=0
LRRDRSVSLARPMRPLEPGLTLRSYRLVRRLGVGGVGQVWLAHDTRGAEVALKARARLGG
DDERRFRQEFEKLRTLRLPGVVRVFDTGVDQGYAYFTMEVAHGVAFDAYVQGGDSLGDRV
RRAATAGAQVARALAGVHRLGLAHRDIKPQNVMVDETGRATVLDFGTLRFGVDADTSSEL
MGTVAYMAPEQRIGLPHDQQVDLYALGATLHEALSGIAAARWKPGRPRPSLARLGPDVPL
G
>tcag_1096689501551 /cdnaId=1096689501550 /pepId=1096689501551 /offset=0 /ttable=11 /length=100 /full_length=100 /orientation=0
MTKRLLGERYEVGAMIGTGGMADVYVAYDRRLNREVAVKILRSDLARDPAFVARFDKEAL
AVAALNNPGIVSVYDSGQEETSAGKMPYIVMEFVEGQTLR
>tcag_1096674388551 /cdnaId=1096674388550 /pepId=1096674388551 /offset=0 /ttable=11 /length=133 /full_length=133 /orientation=0
MDLVGETVNDRYRLGAVLGTGGMATVYRATDRLLSRMVALKLLAPELAQQGNFLERFQAE
AHAMMRLHHPNVVAVFDYGGGEYPFIAMELVKGGSVRALLERTEPPTPEQAFAIIDGVLS
GLVNIHASGHIHX
>tcag_1096668586137 /cdnaId=1096668586136 /pepId=1096668586137 /offset=0 /ttable=11 /length=315 /full_length=315 /orientation=0
VGSGTLRDLPLDPGQHAGVRWVVVMADSPGSPRSRGKPSSGSRDDLESLNVLDSNVLDSA
ETRVVETGPAGAAVGGPTRRVRVGTGSTTDFTSLRGVADIRDLTVLLRKWPSMLSPEGTN
RFEVAELLGQGGQGWVFDVEDRDCRRRIAMKALRRRNASTRQIGRFIHEAQVTAQLAHPG
IVPVHDLHVLQDGTVFYTMKKVEGESLHDYAQERAGSIEHRFDLVEIFLKVCDAMAFAHS
RGVVHRDLKPMNIMVGPFGEVLIVDWGLSKILGESEVTTARQEAAQSDTEEDGDAHQTRE
GSALGTVAYMSPEQA
>tcag_1096690579999 /cdnaId=1096690579998 /pepId=1096690579999 /offset=0 /ttable=11 /length=208 /full_length=208 /orientation=0
IRPGGQVMAKTEILHTQRLEKKPAGNTNYIGGYIGRYKLEDKLGEGASGIVYRAFDPVMD
RAVAIKAVKAESMSEPEIEHAMNEFRHEAIIAGKYAHENIVTIYDVINDGRLDYIVMEYV
PGRSIMDYMITVGPMDVDEALSVVHKCCIGMAYIHYHGVIHRDIKPGNIMYHPADGLAKL
TDFSISQRIEDPGVKDIGTIAYMAPEXX
>tcag_1096691643265 /cdnaId=1096691643264 /pepId=1096691643265 /offset=0 /ttable=11 /length=178 /full_length=178 /orientation=0
VVEKLRPDDPEQLGPYKLIARLGSGGMGVVFLGSNGSKRVAVKVVRSSFLDNPSLRTRFE
REIDTLKKLKSPHVAAYLESDVEGELAWHAVEFINGPTLKERIEHDGPMESAEWWAFYEN
LKTALLEVHSLGVIHRDLKPSNIILSDAGLKLIDFGIAQDAETTSITTTGTVTGSPAX
>tcag_1096695576651 /cdnaId=1096695576650 /pepId=1096695576651 /offset=0 /ttable=11 /length=426 /full_length=426 /orientation=0
VPGHDGGYLMSDMKAPKPSDIFKTGQILNNTYEIKGVIGRGGTGEVYLAHHQIVERDMAI
KVLNSRFSGNADYLELMKREEQIRTIVHDAVVRYNECSRDDQGHVYLVMDFVDGPSLNDI
MFDERVEDRALLIIAHRILEGLEATHASGIVHRDLSPDNIILKGGKPENATIIDFGIAKD
TSAGARTIVGNEFAGKYEYAAPEQLDGKAEYRTDLYALGASLLAACRREIPQVGNTPGEI
YRMKQAPLDTSGIDAPLKDLIDWLTQPNPDDRPASARAALDRLQTMLKPDSHPPRKAAAR
REPRKTGKNKTERGRGKALPLILGGGVAVAAVVGLFASGILSGLFTPALPVADPYTLEAR
RDADEGPSITGHAPDAESARLIGAAYAAATGTNAPDEAITLAQGVPTEDWPARTEALLKI
AGSLDS
>tcag_1096674335891 /cdnaId=1096674335890 /pepId=1096674335891 /offset=0 /ttable=11 /length=328 /full_length=328 /orientation=0
TALVGARNDLTQTGSVMGTATYFSPEQAQGRPVDPRSDLYSLGVVLYEMILGRPPFTGET
PVAIAYRHVQDSPLSLRAAGAAVAESLEAITLKLLAKNPVNRYPTAEDLRSDLKRYRDGA
HDLRATALAGVPSPVSPAAPIPAQLEDFGPTARHRRDDGMRRTAMFTVVLVGLLVVFGYL
VLEFVDTLGVGGDDQPGPVGIELVEVPTLIGQPLDEARATLRDARLSVQMDYATNSDFPE
NTVFSQDPSAGTKVEPAETVRLWVSRGTGPMMLLDVQGDQAVDAERDLEAMGLKVETVGQ
EHPVVPAGEVVDQSPDPGMEITVGGTXX
>tcag_1096690330577 /cdnaId=1096690330576 /pepId=1096690330577 /offset=0 /ttable=11 /length=105 /full_length=105 /orientation=0
MESGARAGLVGKVVGSRYEVRALLARGGMATVYEAVDLRLDRLVALKVMHPHLAADPGFV
ARFEREAKSAARLSHTHVVAVYDQGEADGLVYLAMELIPGRTLXX
>tcag_1096687498865 /cdnaId=1096687498864 /pepId=1096687498865 /offset=0 /ttable=11 /length=95 /full_length=95 /orientation=0
IMQIGQIIKERYEITQLLGEGGMSYVYKAIDKQLQRTVAIKTLKPNYVEQEKFVERFKRE
AQTAANLNHPNIVQIFDWGIGDEPFFVMEYIEGXX
>tcag_1096678252947 /cdnaId=1096678252946 /pepId=1096678252947 /offset=0 /ttable=11 /length=132 /full_length=132 /orientation=0
VASEFERLQAALPKRYTLIRELDRGGMSRVYLAREELPDREVAIKVLDEELSARLGRERF
VREVEVTSSLQHPHIVPIHAAGEAGATLFYVMPYIEGESLRDRLDREAHLPIEDALRITR
QVADALRYAHDK
>tcag_1096669412257 /cdnaId=1096669412256 /pepId=1096669412257 /offset=0 /ttable=11 /length=307 /full_length=307 /orientation=0
TGAVLGTASYISPEQAQGKPVSFESDLYSLGTVLYELIAGKPPFTGDSPIATATKHLTDK
PEKLSNYRKDIPKALENAILKLLEKRPSDRFKSAEDLRALLLQQRKQIQINQTQENLVDL
TNPKIKFRFTLPALIISVALVFGTVWALSNVFDGLPVDGGAPTLVEIPDLTGSEQAQALN
DLQSLGFIVGIENAADSSVPAGFVITTQPPANTITNPDTLVTIIVSVGPEAFPIPYVVDL
EVARGIYVIKESGFQVGQQLEINDDNIPRGFIISQNPIAGTKMSPDSTVDLVISAGPSLI
EISDLSR
>tcag_1096671355643 /cdnaId=1096671355642 /pepId=1096671355643 /offset=0 /ttable=11 /length=96 /full_length=96 /orientation=0
MKIGQLIKERYEIVELLGEGGMAFVYKAKDMQLERMVAIKTLKPNYVEQTTFVERFKREA
PTAANLNHPNIVQIFDWGIEEEAYFVMEYIEGNTLT
>tcag_1096668014923 /cdnaId=1096668014922 /pepId=1096668014923 /offset=0 /ttable=11 /length=303 /full_length=303 /orientation=0
IGALTDRRRFQREIELMERVRSPHLLSALSYGVIEGFMPLFWIEMPLMGGNTLADVGEVS
LEEGVKLCLGVLEGLKALHELKVAHRDLKPSNVLLTLSGEVRLADFGLSKQVSDAGASIT
ATGTVVGSPAYMSPEAINGEAVGLSGDVWSFGVLLCEVLAGHLPFRGNVAGQVWAGALRD
KPDLSGLPDWLQAGVKACLTKRVVNRPHDAAGLSMLVESPMREYLRAEEQRRLEAARAEE
QRRAVIAQREIHIVELRRDINDLYQDYTQGGERVMREMIQTITPLSPRQIVERLGVLHEK
HQE
>tcag_1096677303971 /cdnaId=1096677303970 /pepId=1096677303971 /offset=0 /ttable=11 /length=151 /full_length=151 /orientation=0
VMDFGIARALADLGATLTSTWNIVGTAQYLSPEQALGEVADLRSDIYSTGCLLYEVLTGA
PPFTGETPVSIAYQHVSGVLIQPSTLQPDLPVDIDTVLSVALAKKPEDRYQSAGLMLDDL
YKIGAGQVLTTKAPRVKISRRKVLITALSSL
>tcag_1096677178597 /cdnaId=1096677178596 /pepId=1096677178597 /offset=0 /ttable=11 /length=109 /full_length=109 /orientation=0
LTENPRLIAGRYRLGELVGRGGMAEVYEGTDTRLGRTVAVKLLKADLANDESFEEKFRQE
AQASARMAHPTIVRVYDAGEEINTDEFGNERKVPFIVMEYVKGTLLRDL
>tcag_1096674648921 /cdnaId=1096674648920 /pepId=1096674648921 /offset=0 /ttable=11 /length=289 /full_length=289 /orientation=0
EVRAAASLDHERITAVFDHGVVTQAEATDDPTLAGLPWLAMELVEGGTLAELAGRLSWPQ
LQVITMDVLDALAHAHARGMVHRDIKPGNVLIDARTGRIKLTDFGLVHSVDSDEGQTEAL
GDFISGTPAYMAPEQIRCAWRDYGPCTDLYAVGAMVWTLATGHPPHRGAVHEVLDRHLAG
ELPEFDPVFATPLALLDWIEVMMAVAPHRRYQRAADAAWALSRIGHGGAAMTEPTQAVGA
APDEHTYNFSGNLSLQTLMLNADNTMALSDDTMAVSDDTMAFSMANPXX
>tcag_1096692012821 /cdnaId=1096692012820 /pepId=1096692012821 /offset=0 /ttable=11 /length=250 /full_length=250 /orientation=0
GLVGPHRSMSDERRFVVKGVLGQGGFGRVYLADFVSSGGFRKEVALKVLSDETGAHVESA
ARLRDEARLLGLLRHRNIVAVDDLVRLEAGWGVVMEVVAGVDLRVLMLHLAQQGRPFPPR
SAAAVVEGVARALEAAYDHRPSGGDPLRVIHRDIKPGNVRITPEGEVKVLDFGIARAEFQ
EREVVTGDARFGSLAYMSPERVLGEAADTPAADIYALGVVLWEMLVLRQRGRARLKPERH
ADQVDEMLRE
>tcag_1096682515027 /cdnaId=1096682515026 /pepId=1096682515027 /offset=0 /ttable=11 /length=550 /full_length=550 /orientation=0
LTGDLLIPDDAKQANAVVKLADFGIAKLFGAASQTAHGSIVGTAEFMAPEQAAGKPLNAR
ADLYTLGLVMFTMIAGKPPFRGSQLTEIITKQLRETPPRVSSFHHGIPKELDTLIHELLA
KDPANRPASALAVGRRLTAIQDALTSMDHPAEDDISDGQPSLVIRSEIDPGAPTNHDRSS
SLTETTPQDNAPQASLSSIDLLAETKEGTRQGSVDSADNSLDATTELPIASYESPKATGD
HKHTDKASSLPAESSQQSVGGSQIPIERRTTKHATSNANKGTASDAADDPNSTVVDTKPS
RRFVTVEEYDRAAHQKNAQHRWKRFRMDTLVTSVSVLIVLAVSYWITRPQTADQLFQSIT
TETQKLQPDLRRIRPELDTFLKRYPEDSRAKTVAAIQQQLRVTLLESRMRRRVLGSRDVP
AIERDYRAALAREAESPSAALSAMLAIRTVYENKTTTSSNTLSVEDKETWLDLIERQIKR
LQQNAQKERTEDIERARSVLSEASQVYSQAVELTDIKAVQQQLNQSSLLLQSLIETYGDR
RHANDIVDAA
>tcag_1096691050335 /cdnaId=1096691050334 /pepId=1096691050335 /offset=0 /ttable=11 /length=300 /full_length=300 /orientation=0
ARPPDGLRRAGQGRGLRAHVRRVRGVRARRAARSGRRGAAGHHGQPCVRGQAPGAGAHPA
PDVRGLRSRSWRRAMTITSACPEASAWERLSEDALRPGEAGELALHLSGCEACRRALREV
SRNQRLVPSLRAALRGGGATVADGPGAPGRDSAAAPTLGPYRLLRQIGSGGMGQVHLAVR
DDDQFQRRVAIKVIKRGMETAEVLRRFSVERQVLAALEHPNIARLYDAGETDDGGPYFVM
EFVEGKPLDAYADDRRLSIAERLELFRSVCSAVHHAHQNLVVHRLRFPCFVKSGNAEVSA
>tcag_1096691864251 /cdnaId=1096691864250 /pepId=1096691864251 /offset=0 /ttable=11 /length=100 /full_length=100 /orientation=0
TQLLGEGGMSYVYKAIDKQLQRTVAIKTLKPNYVEQEKFVERFKREAQTAANLNHPNIVQ
IFDWGIGDEPFFVMEYIEGNTLTSIIANKKIVSMNDILXX
>tcag_1096676904631 /cdnaId=1096676904630 /pepId=1096676904631 /offset=0 /ttable=11 /length=474 /full_length=474 /orientation=0
ADFGLARGELIGSTMTAESSVILGSVSYLSPEQVQRGVADSRSDVYAVGIVAFEMLTGEK
PFLGETPIQIAYMHVNQEIPSLRSKRKEIPEALDALILQATNRDPDKRPRTAGEFLKALE
SIQNEIDPKTNQMKLALDLPVEPIKEKPRGKMKKQIEEEKEDSIEIKETTKEIRAAKEEK
KKASKRVRRNRKVAIILAIALGVGGWYTLVGPGSRVVVPSVVGGTYEEAVSTLTPLGLTT
VILEKRFDEDIAKGAIIETDPPGGGRVSSGGQVKLIVSKGPERYTIPSVTGLTPEAATTA
LEKFPLIVGANTEVFNTEIPKGFVISTSPASGTQVKRDTPVSLVISKGVETVALASYSGK
SGEQALNELNDLGFNVESTYTFNEKVLSGVVISQSPTGVDVAPKGSTVSLVISKGSQYVF
IPNVFSLDQLKATQALQDLQLKVVVKKLGTKKVKKVTNISPKVGSKVKRGSVVT
>tcag_1096668710545 /cdnaId=1096668710544 /pepId=1096668710545 /offset=0 /ttable=11 /length=263 /full_length=263 /orientation=0
VSRAASSVSSSPATSLPSSAVLRRPRASGIAKSTRSLPTDAPVSSIASRGFDGALGGGAG
GVEGVEGAADAVDPTGAGASFSHAGRLEVAKTRRARTKERRMIAAEHTQPRGTCDRLGAM
ADFEVPAVGADEGLEGQVVGGKYRVERQVGSGGMGTVWAGRHLQLQTRVAIKFIRPQFLE
RADARRRFEIEARAAASVDSAHAVKVYDYGVTDRGIPFIVMEFLEGESLSEALIRRGPLP
AEEAARVIGHAARALAKAHAAXX
>tcag_1096667912551 /cdnaId=1096667912550 /pepId=1096667912551 /offset=0 /ttable=11 /length=202 /full_length=202 /orientation=0
IARMERLRAGDPEQIGPWQIVNRLGAGGMGIVYMGTNGTRAAAIKIVRDFLLEDPSSRTR
LAREVTSLKKVKSKYVAEIVGADIDASPAWIATNYVDGPSLKTLIENEGPLSELQWFELA
TGLMSALAGVHAVGVIHRDVKPSNVLMSATGPRLIDFGISFSSDATALTRTGMVAGTPTW
FAPEQFQNTKITTAVDNFAAGS
>tcag_1096675328697 /cdnaId=1096675328696 /pepId=1096675328697 /offset=0 /ttable=11 /length=292 /full_length=292 /orientation=0
TGKLEHPNILPIYMYGRIEGHPTIVMKKLDGETWTDRIKAKPYHGEVSDLIPRIRILQEV
GNAVAYAHSRGIIHRDIKPDNIHLGTHGEVFLLDWGLAIELGKPNIFPSKVLVGTPAYMP
PEMANTEIYRQDHRTDIYLLGASLYEAIFGTSPHQGSQIPEVLDSIRERTPLQFPREIPQ
ILQTLLSRAMAHDLEDRYKSMESFLSALETTKTTIQYLPFIKNIQQQADLIQTAIGYELE
DWKDNLESMILSYSALRKEHSERDLERKVTQTLVMAINQEIERENPSYARRX
>tcag_1096669727275 /cdnaId=1096669727274 /pepId=1096669727275 /offset=0 /ttable=11 /length=234 /full_length=234 /orientation=0
IYGPSLKLTGASFRVRKGQCHAFLQRRIFTLSGNTESFATNTHPFHGHHDVYTVIRVIGR
GAMATVFLCENSKKERLALKWLTQNHTPALNRFNQEIEQLLRFEHPNIIQIYDHGLHDQK
PFYIMDYVEGPDLRVYANKLQERPPLERYLRCRGIGQDIAGALQYIHESGCIHRDVKPSN
ILIHPDGHAILTDFGVVKTHIDQTSISQFIGTPAYASPEQLDHQALTHQADQXX
>tcag_1096677311857 /cdnaId=1096677311856 /pepId=1096677311857 /offset=0 /ttable=11 /length=390 /full_length=390 /orientation=0
ERFSSDEIKGELFLREGRMGLMLRHPGIVRIEEVGKEGVSSFITMEFVEGQTLRELVKIR
KGLDLIRGFDLASQLIDALVYAHGEHVTHRDLKASNVLVSAKGQAKLVDFGLASFVESKS
KKDDEIGKLRTVEYAALEAAGGVRGDDVRSDVFFLGALLYLIFSGRSPFSESRDRAVRAD
PKRYAEIEPLGRVAPHLPRDLVDVVNKSLILKPKHRFQTVSELQEALKPIHLRCSEDESV
HTTDSTDKVRQPSKSGGARSKTSDKPRIMVVEVSGKSQDSLRQFFSKQGFRVLVTENPKR
AITRFESVPTPADILLLSSQVLGHDAVSVFNSLAPDPYLKKIPALLITSARQLDLVAEAV
EDDLRQVVTMPFEASDLLQKVKTLTGNKA*
>tcag_1096677178593 /cdnaId=1096677178592 /pepId=1096677178593 /offset=0 /ttable=11 /length=334 /full_length=334 /orientation=0
IARVGDQVPLTKTGQVMGTVQYLAPEQATGKTSTYATDLYSLGIVAYEALAGKRPFTGET
QMAIAMAQINETPPALPEEIDPRVQSLVMNCLAKKPNQRPESANSLAIRAEGLLREKRKA
SGETSSTDELDELDEKTVALQLADTAPIPKAPVVWPWLAFIGLMVVSVGVVIAAIISEPN
QIVEPEPEPAPVEQVEQPQEDPEPAEPESAVIRYENVEGKSIAEVTSYLNNLGFRVNAVA
GQVLDGNDPRVRTVYSASPLGNITIGEEITVTYYVGDYSEETNEIQDPPVVEDPDAVDPD
DPDAPAEEPAEGSPEDVGNDGVNDEPAADETAN*
>tcag_1096671516735 /cdnaId=1096671516734 /pepId=1096671516735 /offset=0 /ttable=11 /length=252 /full_length=252 /orientation=0
LQQYSFFPAIYRIGRFLTLPQDQTRTKYPMDKDRWQQIERLFFLAAELAEPERRRFLQAE
CAAEPELVDSVLALLASDNATLNITGLLQQEAAQLLQSADLTGTVIGQYKIVRALGLGGM
GAVYLAERDDKQFTKQVAIKISHTRLANPVLLHTFKTERQILADLEHPAISRLLDGGTTE
QGLPYLVMEYVKGEPVDRYCAARELSQTARLQLFVKVANAVTYAHQNMIVHCDIKPANIL
VTADSEPKLLDF
>tcag_1096700724805 /cdnaId=1096700724804 /pepId=1096700724805 /offset=0 /ttable=11 /length=91 /full_length=91 /orientation=0
IKMKIGQLIKERYEIVELLGEGGMAFVYKAKDMQLKRMVAIKTLKPNYVEQTTFVERFKR
EAQTAANLNHPNIVQIFDWGIEEEPYFVMEY
>tcag_1096689560413 /cdnaId=1096689560412 /pepId=1096689560413 /offset=0 /ttable=11 /length=96 /full_length=96 /orientation=0
ISSNMNRIIDGRYELKEMIGTGGMSDVYRAIDLKLNRPVAVKILRKDLANDPTFLVRFKK
EAQAAGGLNHPGIVAVFDAGEDQAMPYIVMELVNXX
>tcag_1096675464743 /cdnaId=1096675464742 /pepId=1096675464743 /offset=0 /ttable=11 /length=366 /full_length=366 /orientation=0
GIARALDDLAATLTNTWNVVGTAQYLSPEQAVGEVADARSDIYSAGCLLYEVMTGQPPFT
GDTPVSIAYQHVSGEFPLPSSVLPGLPEGIDVMLSVALAKRPVDRYQSAGLMLDDLFRIH
GGQVVKAKIARKPITRKTLVISLVGLLIVSGAAVFGLNMSNTGTAGGPSNSVPNVIGLTE
TEAKAQLGDYVVTVQRAHDPQIPVDRVSNQIPVASAQAKPGSAVVITISDGPGDALVPDG
LIGLSLGDARAVLTSVGLVVARTEVSPSDKPQGTVLAVTPEMGSTVTAGTGVVLTIANGE
VEIPNLIGVEAIQARAILINSNFLIKEFNDYDPAQALGVVIRQFPEAGATRTIGESVTIT
INKAP*
>tcag_1096699193651 /cdnaId=1096699193650 /pepId=1096699193651 /offset=0 /ttable=11 /length=496 /full_length=496 /orientation=0
ITMNQDALEFEPGHVVQDTYRIDELLGRGGMGATYKGVNLATQHDVAIKVMHPNFAHDDR
GVQLFKRESTLLRDVRHDAVIRYETTLQDRAGRLYLIMELIDGKPLSHYIQSKARLAPED
VLKLGRRLAGGLAAIHALGIVHRDVAPDNILLPHGQIEQAKLIDFGLASDTVNTDQSIIG
HSFAGKMSYAAPEQFGLFGNRITPRTDAYALGLVLLKVAGLPIPGQGEGMAAVDKRKTDI
TVDGAGSEGFKRAVEALLRADPDDRPADLVDLFEKAINDPRALKAGATGQTGQGSAPVAS
GGGTSRTLLTGAAAALVVVGIGAALVLGGGGNDPEPADEITGPGTASNASAAPVTATPAP
TPSPAPAPVTAAAPTAGIASVPAPDPAGPTAAAVEGEGAEELLAVESLIAEGGGPPRLSG
VIPALNRLVEDPDAAIEVRQRAALVIARMADPESFRRNHSAVTGPSPNLALLFYIRAQEL
GAPGLDSTIARLGGR*
>tcag_1096686993505 /cdnaId=1096686993504 /pepId=1096686993505 /offset=0 /ttable=11 /length=459 /full_length=459 /orientation=0
IALANFKAALEALAVGKLKHESLSKQLDSVLKSSPNFINKMLSELDEVYGQKKLDDKQYS
VLKDQITKFRQAHVLKANKNKRPNVQKQDNTQKTQAPKPQPEIDSSLDATVIGGEEKTVI
GGEEKTVIGGEEKTVIGGEEKTVIGGEEKTVIGGEEKTVIGGEEKTVIGGEEKTVIGGEE
KTVIGGEENAAKKAITTEATSTKTSATSTPNNTATPTGDSDGNFGPGSIIKQRFKLEKVL
GIGGMGKVYKALDLLKAEAKDKKPYVAIKLLNEDFKDHPEAFISLQRESSRQQKLAHPNI
ATIYDFDRVGGPGTPVFITMELMEGMELKDFIRKTVRKKKGLPFEEAYEIIKQLGAGLTY
AHELRLVHSDFKPGNAFLCNDGTVKTLDFGIARAVKNPVSGEAEKTLFDPGKLGALTPAY
ASYEMLQGEEPDTRDDTYALGCTAYELLTSKHPFNKLAA
>tcag_1096696382457 /cdnaId=1096696382456 /pepId=1096696382457 /offset=0 /ttable=11 /length=405 /full_length=405 /orientation=0
IVHRDVSPQNILIERGTGAAKLLDFGIASAESNLHETQAGLIKGKIAYFSPEQARGDALD
GRTDLYALGLVMYEALAGKRVFRGDSMVQLLREVTEANVPPLVSKRADLPREVLVAVDKA
TAEDADDRFASGASMAAALRHALQAMGGTRGRSAMDDWVATLPANSALPKTGVTSAVSLA
QHEQPIEPAEPAIEATIASMPSQPETIVADPQAILARAPRVSELSDDVVADDEPTVIGDV
DRTRGLETLQVSQGPAALETQPVFRGRAKPLSGVWLATLGAGVFAVLVVLVLLRSASSPS
PQTQASESTIAPTSADRVDQVAAVDAGRLIQDVAPKKATQQQASKKPEKAVRKRQRTTRK
PTKSRAIKPVIVTPKNTPRPTAKPTTKKDVLSGLAQRDLDAVTMR
>tcag_1096690621017 /cdnaId=1096690621016 /pepId=1096690621017 /offset=0 /ttable=11 /length=221 /full_length=221 /orientation=0
GIVPVHDLVTLPNGRLAYMMKRVRGRTLADALADAGGLDRRLALLGHIEDLCNALAFAHE
HGVVHRDLKPANVLLGPHGETVVIDWGVARVAGEPDPLDTDDSDMAALTPGLTRDGHVLG
TPRYMSPEQARGELAAIGPAADVWSIGIMLRELLTGVKPHGVGPAETILARARRGRLPPT
AELAPRAPRELCAIADRATHASISARYPSATELAEDVRAWX
>tcag_1096687082427 /cdnaId=1096687082426 /pepId=1096687082427 /offset=0 /ttable=11 /length=596 /full_length=596 /orientation=0
FRDRGAAVDRLLPCRLDRRGGGGARAGGVRRAVRVVPRHLRQGLGRRRCRLARRRRAPRD
GQRGLPRADAGLRRRDGPPAGHRRRGLRRAPQPAPHHRGRRRALRGGRGLRAPAARRHLG
PVPVSAQQLGADAVRPAVAAGRAPDRVLAGPGRRCRDGLRRGLRRLPGRRRGARQLAGGR
RRALRRDAAGAVERGPRRDAAGRRWALGSDRGRPRRPHPVPQDPVSAGNTPGASAVRPGG
GAMICAACGETTAGTPCAACGADPRLDGRYTLDAPLGRGAQGTTFRATGPGGAVVAVKEL
PVGRAADDKALARLEREAAVLRELRHPAIPQLHETFFAGAGRARSLYVVQELVEGEDLEA
WISTHRTSEAEVVALLRQLCDVLEWLHTRSPPVVHRDLKPANVIRRPDGTLALIDFGSVR
AALRDPLAGGSTVAGTFGYMAPEQLMGDASPRSDLYALGALAVRLLTRRRPVELLDRAGR
MDWRAHAALSDDLAALLDDLLALDPDERPDSAAAVRARLDAPAGAPQLPARRVSAPLAAP
TDAEQVGALLTESLGSPGRLVPTGGGWRWVSLHGRVEVGLRQTPRGLVAAPRIASG
>tcag_1096681393971 /cdnaId=1096681393970 /pepId=1096681393971 /offset=0 /ttable=11 /length=504 /full_length=504 /orientation=0
GTANYFSPEQAQGLNVDGRSDLYSLGVVMYEMLTGTLPFTGETSISIAYKHVQEQPEPIS
RKRPGVPQALQAITTKLLKKKPEQRYSSAAELQSDLQQFLSGRYTLDDSKLKQDVDDHET
SIMTSPVPAGLNDLDESGPPYPPEYYEPYDRQDRRVWLWGMLTLGLLGALVALVILLVNF
VQNTTSSDTDNLAIEQIEPVSPTGIIVPLVIDLDSSQAIALLESRGLQVGRITTEVRNDV
PSDRVLSQFPLQGTELEEGEAVALVISVGPESIQAPIVVGLTEEEAFNRLQNQGFVNIEV
RRIKTNEYDAGVVAEQEPEASSFLEPTTLISLRIADGRISDQVPNLTGQLLSFAVDELKE
YGWVSSVEEVNDDFIAEGRVVATIPNFGTEHDLDQPVVIQVSIGPSSVPLPSVIGESPAV
AAGILAGNGFMVAPQEECPVDPTDPNVGNVVSQDPPGDQLVESGITVTICVGVATEPTPD
PDPGSDPDLGSDPDLGSDPDPDPG
>tcag_1096680225339 /cdnaId=1096680225338 /pepId=1096680225339 /offset=0 /ttable=11 /length=178 /full_length=178 /orientation=0
IKRVSVSQKQEKFGKYVLLEKLAMGGMAEVYLAKAPSAGGISKFIAIKRILPQFSENKDF
ISMFKDEAKIAINLNHSNIVSIFEFGEETSQFYLAMDYVEGRNLRQILNKLKKSPQRLST
EQCLYIVKEVAAGLDNAHRCLDGSTGRPLNIIHRDMSPQNIMISFEGEVKVVDFGIAK
>tcag_1096701221259 /cdnaId=1096701221258 /pepId=1096701221259 /offset=0 /ttable=11 /length=457 /full_length=457 /orientation=0
TMTSASAVMGTAQYLSPEQARGEVVDARSDLYSTGVLLYELLVGRPPFTGESAVSIAYQH
VSEMPTPPSQVDSGVSPEIDAVVLRALAKRADDRYQSAAEFRGDVERAIAGSPVTAAVPT
ITPDYTQQLAPVEAAGSGDGGYSPDPIYDDRRRRRGRAGRSTLFWILSLSAVAIAVLGAL
AIGRFIFGGTSASLVNVPNLDGLTLEEATESLAEFELRLGAQTPEISDREPGTVIAQQPA
PGESIEQGQAVNVTISTGREQATVPQLIGLTSLDAVRTALSDANLQLGDITEEDSNQPAG
YVLAQDPAEGAQLAAGSAVAVVVSSGLIEVPDVREVTVAQALSDLAQAGFEVQQVEQEST
LEPPGIVLAQSPQPGTSLERGSVVTITISLAPEPTETPTPVPTEPLPPDPNQPTDGPVPV
PTDQPPAPDPTAPPEPAPEPEPAPPEPQPAPTVPVP*
>tcag_1096688292647 /cdnaId=1096688292646 /pepId=1096688292647 /offset=0 /ttable=11 /length=103 /full_length=103 /orientation=0
LHMSDLTGELIDGRYQLLRQVANGGMASIYEAIDTRLDRKVAVKIMHPHLAQDEAFVSRF
IKEAKAAAALSHSNIVAVQDQGWNQSGVPAVFLVMELIEGHTL
>tcag_1096665957469 /cdnaId=1096665957468 /pepId=1096665957469 /offset=0 /ttable=11 /length=287 /full_length=287 /orientation=0
GIVHRDLKPSNVMYGPDGVKVLDFGISVVADETSLTQTGAFVGTGAWMAPEMVLGNDITE
KTDVYALGLVLAFIALGAHPFGEGRADALMYRILNTDPDLDGIPAPFIDAVLMCLQRDPG
DRPTVDELADFFGSNGDQQISATSIVGSDTGGTRIVQPAVTATSSGGNRKRKVLIGSAVA
TVLAVAGVIVGVTVGGGDDLINSSELADVEDTQLQADEVAFVEDDEETVEPVKAVVSDEP
VVEEEPAVEEREGPVVEEETVINEQPAGEDEEAIFIAILTDAYQWXX
>tcag_1096691171523 /cdnaId=1096691171522 /pepId=1096691171523 /offset=0 /ttable=11 /length=129 /full_length=129 /orientation=0
ILRRHRQQRCRSDCESRDGKGGEPMRPSTGQVYGERYELVSRIAIGGMGEVWKATDTVIG
RTVAIKILKEEYFGDPGFRERFRAEARHAALVNHEGIANVFDYGEEEGNAYLVMEMVPGE
ALSTIWSEK
>tcag_1096696918433 /cdnaId=1096696918432 /pepId=1096696918433 /offset=0 /ttable=11 /length=129 /full_length=129 /orientation=0
ILRRHRQQRCRSDCESRDGKGGEPMRPSTGQVYGERYELVSRIAIGGMGEVWKATDTVIG
RTVAIKILKEEYFGDPGFRERFRAEARHAALVNHEGIANVFDYGEEEGNAYLVMEMVPGE
ALSTIWSGK
>tcag_1096678007475 /cdnaId=1096678007474 /pepId=1096678007475 /offset=0 /ttable=11 /length=136 /full_length=136 /orientation=0
LYRARQSEERVTVTNPTRGPWTGRVLSGRYEVHELIGRGGMADVYLGRDGRLGRNVAIKV
LKSTLSTDESARNRFRNEAMAVSQMAHPTVVRVFDAGDEQDQTDGQPSGSTTPFIVMEHV
EGRLLSDIIHRGVIDE
>tcag_1096696307817 /cdnaId=1096696307816 /pepId=1096696307817 /offset=0 /ttable=11 /length=136 /full_length=136 /orientation=0
LCEARQSEERVTVTNPTRGPWTGRVLSGRYEVHELIGRGGMADVYLGRDGRLGRNVAIKV
LKSTLSTDESARNRFRNEAMAVSQMAHPTVVRVFDAGDEQDQTDGQPSGSTTPFIVMEHV
EGRLLSDIIHRGVIDE
>tcag_1096671050905 /cdnaId=1096671050904 /pepId=1096671050905 /offset=0 /ttable=11 /length=210 /full_length=210 /orientation=0
MGTLWAGIHRDSGTAVAAKILNSTFVGRAWALRAFRTEVQAAARLDHPAIVAVLDRGTVD
PATAAASDGQLTEGLPYLIMEYVEGRPLRTPAPDFATFFAITTSILEALAHAHGRSVIHR
DLKPGNVLLTEDATPVRIIDFGLARLLDADPEPAAGQLACTPGYAAPEQIVRAHRRDVGP
WTDLYALGCVAVEMLTGRPVFTATDTRALL
>tcag_1096700431863 /cdnaId=1096700431862 /pepId=1096700431863 /offset=0 /ttable=11 /length=806 /full_length=806 /orientation=0
ACAARARHAPRRRRDDLAARDPARRGAARLPVHRRAGHRDAARSRGGRAGGPGVLARLDT
HLLADRLPGHDAHAEHPRPPHRRPPGRAAALPLGRQRVVVAGAAAQRAVRAPAGPRGGRV
GGGGMARRRGVPHLRARAPGGEPPPRPPGDGLLGPALRRRAAAPARARRGASGRPDRALA
RPRRPVLLVLRAVPGARHRAAARSTAPPRAGRGGRRAGRGLRAVPRAAAAGVGHPAADQG
RRHPRPRDRPRELLGAARGPGLLCTARQRPALVGPPDADRRGEPRVPGPRRGGGARRVAV
AAARPERAPGRPRDPAVDGRAGRRDGARAVAAPGRGPVRGGRPRHQAAVPVAPRSAPVPG
PAHVAGALGLRGPAGAGRAGEPRAASGGLRRPDPRREPGAVGQRAPADDIGPPPILLVRA
VGRARRAGRAAVPSRGPAGVRGRGARPPARSPARQPGPAAAWGQGPASLAPVARGRPDDA
VPRRVRGGSPARRPGRGGGAGLPGAGGQRHRGGRRARRCADGGRHQPVPGRARPAPRRAD
RPRVRAGLVARPGRAAAPTPRRRRRMAERGRRVEGRAPVAGARHPHPTDLGRRSTEGRSM
[truncated: 1,141,101 more chars]
