# Supplementary material for: Structural and Functional Diversity of the Microbial Kinome
Source: PLoS Biol. 2007 Mar 13;5(3):e17. doi: 10.1371/journal.pbio.0050017 (PMC1821047; doi:10.1371/journal.pbio.0050017)
Supplement: Dataset S1 — (10 MB BZ2) [file pbio.0050017.sd001.bz2 › FastA/revk.all.pep]

>tcag_1096679906755 /cdnaId=1096679906754 /pepId=1096679906755 /offset=0 /ttable=11 /length=436 /full_length=436 /orientation=0
VSANGPDTLIKALQNPELYDHPVKDFRVIETHISQVLLTGDFAYKIKKPMDFGFLDFSTL
ERRKRFCEEELRLNSRLAAELYLEVVPITGTPEQPRLGGDGTPFEYAIRMRQFDQSQLFD
VRQERGDLPADLLTNLARQVADFHRSLPPVSDEKPLGTPEAVYAAMQENFDQIRPMLDDA
GLLAQLDNLEDWTRTTFERCRDLIAHRRENGLVRECHGDLHLANITVFNDQVTVFDCIEF
NEPFRWIDVINDLAFLLMDLESRQEPALANRVLNTYLEYRGDFEGLALLPLYKAYRAMVR
AKIALFTLGNPNLSEAEKTDLMQRYRSYAQLAEDYGAIPNHYLLATTGLSASGKTCVSAA
MAEELGLIRLRSDVERKRLHGLGPLDDSKSGLGTDLYSPEATEKTYAHLAELAGELLASG
LSVIVDAACLKEKERL
>tcag_1096684803187 /cdnaId=1096684803186 /pepId=1096684803187 /offset=0 /ttable=11 /length=513 /full_length=513 /orientation=0
LKGVGSICDAWPMSSLPPLIEGLLDSAAYPHPTGSIKLVETHISWVFLTGDYAYKLKKPV
SLGFLDFSTLQARRSCCQEELRLNGRFAPELYLASVPITGSAARPQVEGAGEPIEWAVKL
RQFNEADQLDRLLEAGKLSAADCEQLAVEIASVEDRLAVADPQQPWGSPQLFLSTVQLNL
EQLISARPETAGRAEQLRGWLAAELAARAGLLEARRQAGKVRECHGDLHLANIVMHEGRP
VAFDGIEFNESLRWIDVANDVAFLVMDLHARGRPELAARVTSGWLEAADDHAAASVLPLF
TVYRAIVRAAVAAIRRKQASDAGNQTVVVKMDHESDRYLDLADHLASPRQPRLFVTSGIS
GSGKTTVAGQVIERCGAVRVRSDVERKRLAGLRPTERPADDAATARLYSAAMTEQVYRRL
VGLAGLLLDAGQSVVVDATCLRRAQRAVFTELATVKQAPLTWLVCELPLAELDRRIAARQ
AAGDDASDASAAVARNQLASFEPIDPAECGGVP
>tcag_1096699379965 /cdnaId=1096699379964 /pepId=1096699379965 /offset=0 /ttable=11 /length=317 /full_length=317 /orientation=0
MESTLVNNLLNPACYPHEVGEFEVIETHIAWLIRTGEFVYKIKKPVNFGFLDFTTLEKRK
YFCEEELRLNQRLSENTYIEVVAIGGTESNPTIGTASTDQPIEYAVKMREFASGLLLSEL
LNVYKFDPNWIDKLADKIADFHQRAPIVAPGSPWGEPDSIAAISEDNYRDIDRSLIPEED
AQELDRLWQHIKDRYQLLEPLMRRRKLDGSIRECHGDLHLGNITLDGDSLLVFDCIEFNL
EFRWIDKMSDLGFLLMDLEANGHPRWANRCLNRYMEITGDYEGLILLPYYKAHRAMVRAK
VAMLGETPNLAEFQHT*
>tcag_1096677315205 /cdnaId=1096677315204 /pepId=1096677315205 /offset=0 /ttable=11 /length=459 /full_length=459 /orientation=0
MESTLVNNLLNPACYQHEVGEFEVIETHIAWLIRTGEFVYKIKKPVNFGFLDFTTLEKRK
YFCEEELRLNQRLSENTYLEVVAIGGTESNPTIGTASTDQPIEYAVKMREFASGLLLSEL
LNVYKFDPNWIDKLADKIADFHQRAPIVAPGSPWGEPDSIAAISEDNYRDIDRSLIPEED
AQELDRLWQHIKDRYQLLEPLMRRRKLDGSIRECHGDLHLGNITLDGDSLLVFDCIEFNL
EFRWIDKMSDLGFLLMDLEANGHPRWANRCLNRYMEITGDYEGLILLPYYKAHRAMVRAK
VAMLGETPNLAEFQHYLKLTAEYAAAPLPMLVMMQGISGSGKSHISSKLAELISGVRVRS
SAERKKIYRKASREGESLEMYGADMNMRTFLEMKRVSGILLEAGQTLILDAAYIRQRSRR
QFLQLAEELGCPARIIACEPPEKVIEARLAKRSEEREDP
>tcag_1096700777351 /cdnaId=1096700777350 /pepId=1096700777351 /offset=0 /ttable=11 /length=397 /full_length=397 /orientation=0
MESTLVNNLLNPACYQHEVGEFEVIETHIAWLIRTGEFVYKIKKPVNFGFLDFTTLEKRK
YFCEEELRLNQRLSENTYIEVVAIGGTESNPTIGTASTDQPIEYAVKMREFASGLLLSEL
LNVYKFDPNWIDKLADKIADFHQRAPIVAPGSPWGEPDSIAAISEDNYRDIDRSLIPEED
AQELDRLWQHIKDRYQLLEPLMRRRKLDGSIRECHGDLHLGNITLDGDSLLVFDCIEFNL
EFRWIDKMSDLGFLLMDLEANGHPRWANRCLNRYMEITGDYEGLILLPYYKAHRAMVRAK
VAMLGETPNLAEFQHYLKLTAEYAAAPLPMLVMMQGISGSGKSHISSKLAELISGVRVRS
SAERKKIYRKASREGESLEMYGADMNMRTFLEMKRVS
>tcag_1096699057269 /cdnaId=1096699057268 /pepId=1096699057269 /offset=0 /ttable=11 /length=428 /full_length=428 /orientation=0
LRYTRFNPTATSRVRHSFKNKGHHRFMSGSILEEQVSETLIDTLRQKSCYSHEVKTIDVI
ESDLAWIVLTGNFAYKIKKPIDLYFLNASSLDARHTLCQSEFNLNQRSYQEMYLDVVGIY
QSETGVTVEQGDGEPIEYAVKMRQFDPNQTLDQIHDRKQLNHDRLEKLCQSVFDFHSSAP
ISGIEMPFGEPNSLYVPAQLNFDQVRPHLTEAKDLAQLLQLEAWAHEYLRRLWPRFAERK
DLGMIRECHGDLHLGNVVETESSEMRLFDCIEYRAEFRWIDVISEIAFLTVDLEARDDFA
SAWRLLNRYLELTGDYHALWIYQGYQAYRAMVRAKECLLGLNAPILPTETDTSPLARYRR
YAVMAERATMIRPRVLLITLGLDIDIRQSLTHQLIDDFGMIRLRSDLERQRLYGDQEDTA
LKTYRHLV
>tcag_1096671748657 /cdnaId=1096671748656 /pepId=1096671748657 /offset=0 /ttable=11 /length=271 /full_length=271 /orientation=0
LPVIVGALQKTKNQQLQGFQEHNVSANGPDTLIKALQNPELYDHPVKDFRVIETHISQVL
LTGDFAYKIKKPMDFGFLDFSTLERRKRFCEEELRLNSRLAAELYLEVVPITGTPEQPQL
GGEGTPFEYAIRMRQFDQNQLFDVRQERGDLPADLLTNLARQVADFHKSLPPVADDKPLG
TPEAVYAAMQENFDQIRPMLDDAGLLAQLDNLEDWTRTTFERCRDLIAHRRENGLVRECH
GDLHLANITVFNNQVTVFDCIEFNEPFRWXX
>tcag_1096700804235 /cdnaId=1096700804234 /pepId=1096700804235 /offset=0 /ttable=11 /length=549 /full_length=549 /orientation=0
MRPATDPYAMPRTPRLPFKSSRGAARRETEQFDRALRRPANYPHPAGRIERIETHLSVVY
LAGRYAYKRIKPVRFAFVDLVRPAQRRRCALAECTLNRPFAGPLYLGVWPLVAQGRRSAF
GPPVATAARRRRHAAVPGEHVVRMRRFDATAMLSARSASHDVGLTDADALAVTLARHHLH
APRHAPRGRPGSAAGVAAQCRPLCDTLDVTVPGEAALRRWYESELARIAPLLAERHAHGF
VRACHGDLHLDNVVRWRNRILMFDCIEFDDSLRWIDVASDLAFALMDYSARGRADCAHRL
LSGWLARTGDHAALGVLPCYFVYRALVRAMTARLRGDEAARGRYLRVASDMAQTRRDAQP
VLLLCRGLSGSGKSVASRALAEQIGAIRLSSDVERKRDACAPEHTRLPAAAYSDTAIDAT
YDRLREQAGVVLASGYTAIVDATFLRRHNRTAFIALAAQLGVRVAILDFSASPATLAARV
AARAALGRDASDADTAVLATQIAHAEPLDGSEAAIAIRFETECDVAAYDDRAFWAPLFTA
CAPPPPLP*
>tcag_1096695645625 /cdnaId=1096695645624 /pepId=1096695645625 /offset=0 /ttable=11 /length=345 /full_length=345 /orientation=0
IHIKMDQNLPELVQYLLEQNPGAQLFQTHISFVVVAKEKTFKVKKPMNFGFLNFETADLR
KQFCQEELRLNSKMAEALYNKVWAVKNDGGIQLHDGLDDEANFDYVLEMNSFEQDELFSN
LFKENKLTKEHFSELAETLADFHANKADCNEGILSYGQFKNVEQIAKDNLELSSLFIGRS
VTQEQYDTLEKESLEGLKELESVIAQRVADKRVKECHGDLHLGNICIYQGNVVPFDCIEF
NKDFRFIDTIYDVAFLYMDLVYNGAQDLATHFLNKYLEFSNDTDGLKLFPMYCSMRAIIR
AKVTSLLLNDDSVPQDVKDNAQKTAQEYYKLGLEFLKKKEVAFT*
>tcag_1096685233119 /cdnaId=1096685233118 /pepId=1096685233119 /offset=0 /ttable=11 /length=268 /full_length=268 /orientation=0
STYGPGVSDVELVETHAARVFLAGTRAYKIKKPVNLGFLDFSNREARRMALETELALNAP
AAPELYRRLVWITRAADGALALDGSGEPLEPVLEMRRFDQDQLLDRLAQSGAVDGALARD
LADAISESHARAEPRGGADGAERIQSVLSKAARRCRAEPGAPADRIEALGEALTRRLGEK
AALLDARAAAGFVRRCHGDLHLNNIVLLEGRPVLFDALEFDDELATTDTLYDLAFLIMDL
IHRDLGSPAAALLSQYAARAGIWRAGG*
>tcag_1096696916193 /cdnaId=1096696916192 /pepId=1096696916193 /offset=0 /ttable=11 /length=492 /full_length=492 /orientation=0
RERFPRGSGQQVTRFDLAQCRAPHNREGLIPFSPEHAMDQSDTVRFLKSGRAFSSDHPVE
TVETHGAYVFLCGQEAIKLKRAVSYDYMDLATPDQRRNMIARELELNRPGAPEIYRDMQP
VTQEPDGLAINGPGPAVDWVLRMWRFPAENELERIAEDGGLDDALADATGVAIAAYHAQT
EPRDLSGRMLIADVLDELDRVFAEYRGQDGTERLAEWQALSRQSLGQVGELLEARGQAGH
VRRAHGDLHLRNLVVIDGRPVPFDALEFDETLGTCDVLYDVAFLVMDLCHRGLHRQACRV
LDAWLREAGGEQDAGLAALPLFLSVRAAIRAMVLLQTDRARSAPGSSARDVSAYLDLSCL
ALAAPAPRLWAVGGYSGSGKSELARALAPVSGALPGAAHLASDQLRKAGRALDQPMEAEA
YDAGHRRAVYREMFARAATMLASGHSVILDATFTEPDLRADALRVGRDAGVPAIGLWLDV
RPDILRSRISGR
>tcag_1096696816831 /cdnaId=1096696816830 /pepId=1096696816831 /offset=0 /ttable=11 /length=430 /full_length=430 /orientation=0
ASEAVVNGEGEPTEWAVQLAQFDEACRLDSVLDRGELSREDSDRLGREIAQVHARLEVAD
PTTPWGTPEKVIETITMNLTQLAEHRPDAAERVRALQQWVDGRIAATADVFHRRRAAGRV
RQCHGDLHLANLVLHEGRFVAFDSIEFSDVLRWIDVASDVAFLAMDLESRGRSDLAAMVT
SSWIEESGDHEATAVLPLYRVYRAIVRSVIAAIRGSQPAADIEATHAESDRYLDLAQQLA
AQPSPVLYATCGVSGCGKTTLARELVASAHGVHLRSDVERKRAFGMAPTDRPETTEARAA
LYSPAATQQTYERLSRLAREMLSHGTSVVIDAACIRRWQRDLLAQAARDTGTPLTWIAPE
LSAAELISRVEARHQNGRDASDATANIVRNQLATFEPITDEELQAQPNTQIVRTLDSLRV
GRKTRETGR*
>tcag_1096688962687 /cdnaId=1096688962686 /pepId=1096688962687 /offset=0 /ttable=11 /length=203 /full_length=203 /orientation=0
IFQLAKQIADFHLRAKPAAVDSRYAAADTLKHAIEDNFSVCKSKMSEPEWLEKINKIESW
TDKALKENKVVIKNRKHQGYIRDCHGDLHLGNIIYHNHTITIFDRIEFNEDFRIIDVLDE
IAFLTMDLKAKQHFFEAYQLLNHYLEITGDYKNLNLLVFYEVYRAMVRAKISLLQEKQEQ
FRNYIDLAIRLLEPKIPRLIITY
>tcag_1096695387749 /cdnaId=1096695387748 /pepId=1096695387749 /offset=0 /ttable=11 /length=390 /full_length=390 /orientation=0
ADCEQLAVEIAGVAERLAVADPQQAWGSPQLFLSTVELNLEQLVSARPETAGRAEQLRGW
LAAELAARADLLEARRQAGKVRECHGDLHLANIVMHEGKPVAFDGIEFNESLRWIDVAND
VAFLVMDLHARGRPDLAARVTSGWLEATDDHAAAAVMPLFAVYRAIVRAAVAAIRRKQAS
EAGNQTVVVKMDHESDRYLDLADHLASPRQPRLFVTSGISGSGKTTVAGQVIERCGAVRI
RSDVERKRLAGLRPTERPADDAATARLYSAAMTQQVYQRLVELAGLLLDAGQSVVVDATC
LRRAQRAVFTELATVKQVPLTWLVCELPLAELDRRIAARQAAGDDASDASAAVARNQLAA
FEPIYPAECGEVPGSEIVPVGQWQKDRGL*
>tcag_1096677006825 /cdnaId=1096677006824 /pepId=1096677006825 /offset=0 /ttable=11 /length=297 /full_length=297 /orientation=0
ADAQLYKIKKTGNEFASLAVKEVFCREECRLLMHYNPEWTAEVVTLNRTESGYRLAGKEG
EIEEYVLKMGNLPDRRFLSSLIKKKNAGPADLSLAAVQLANIHADSGMSVREGETGKAER
FQALCDDMLYQMKRYFDPSITQPIIDMIRHPLDKFIHSKSNVFGKRLRKGRVVQGHGALL
PEHIHIQGETVRFLSPHEVYKKYSVLDAAHDVATLMVELIVANEKELADHFLQKYKEASK
DKHLESILPAYQTYCALKHGVLTCERKVALQDESLGPVALEYFNLATRFSRNISKN*
>tcag_1096694575207 /cdnaId=1096694575206 /pepId=1096694575207 /offset=0 /ttable=11 /length=342 /full_length=342 /orientation=0
LDALATWSMARHEALASLMESRRRSGHVRECHGDLHLGNITWVDGEIHVFDCIEFNPALR
WIDVVSEVAFTVMDFAARGRADWGARFLNEYLEIAGDYAALRLLPYYLVYRAMVRAKVAR
IRAAQTDGESRRAALSDYAQHIRLARDFTLPRCAALLITHGVTGSGKSTATLPLVEQLGA
LRLRSDVERKRLHGLARDARSGSATGSGIYGDSATTETYAELGGLAVRTIEAGYPVIVDA
TFLCRARRMAFHAIAANLGVPFVVLDFCAEPAELRGRVIRRREIGRDASEADLSVLERQL
VEDEPLDASEAACALVIESEREEPSGLVRQVRSRLEQVQGE*
>tcag_1096700760811 /cdnaId=1096700760810 /pepId=1096700760811 /offset=0 /ttable=11 /length=320 /full_length=320 /orientation=0
LEPLMRRRKLDGSIRECHGDLHLGNITLDGDSLLVFDCIEFNLEFRWIDKMSDLGFLLMD
LEANGHPRWANRCLNRYMEITGDYEGLILLPYYKAHRAMVRAKVAMLGETPNLAEFQHYL
KLTAEYAAAPLPMLVMMQGISGSGKSHISSKLAELISGVRVRSSAERKKIYRKASREGES
LEMYGADMNMRTFLEMKRVSGILLEAGQTLILDAAYIRQRSRRQFLQLAEELGCPARIIA
CEPPEKVIEARLAKRSEEREDPTDATIEVMHAQKRVAEPLSEEEELIAFHIDTSEENAHL
KIIQYLIDQKLLPETVNCG*
>tcag_1096695905335 /cdnaId=1096695905334 /pepId=1096695905335 /offset=0 /ttable=11 /length=319 /full_length=319 /orientation=0
EPLMRRRKLDGSIRECHGDLHLGNITLDGDSLLVFDCIEFNLEFRWIDKMSDLGFLLMDL
EANGHPRWANRCLNRYMEITGDYEGLILLPYYKAHRAMVRAKVAMLGETPNLAEFQHYLK
LTAEYAAAPLPMLVMMQGISGSGKSHISSKLAELISGVRVRSSAERKKIYRKASREGESL
EMYGADMNMRTFLEMKRVSGILLEAGQTLILDAAYIRQRSRRQFLQLAEELGCPARIIAC
EPPEKVIEARLAKRSEEREDPTDATIEVMHAQKRVAEPLSEEEELIAFHIDTSEENAHLK
IIQYLIDQKLLPETVNCG*
>tcag_1096669631813 /cdnaId=1096669631812 /pepId=1096669631813 /offset=0 /ttable=11 /length=256 /full_length=256 /orientation=0
LAMNRAALLDSDLRDEPGVPALLARMDEAFARAEPLLQARAAQGKVRRCHGDLTLRNIVL
LDGAPTPFDCLEFDEALATIDVLYDLAFTLMDLARLQCDDLANALFNRYLDRADESDGLS
LLPLFIAMRALVRAHVAARMRGDAPQGARADALRDEAHACLATAQRALAPAPAPRLFAIG
GLSGSGKSTLAGALAPRIAPPPGARVLSSDRIRKALFGRAAQERLPPQAYAPDVSARVYA
LMRARASLSARGLERR
>tcag_1096684633653 /cdnaId=1096684633652 /pepId=1096684633653 /offset=0 /ttable=11 /length=257 /full_length=257 /orientation=0
APGVYRGATRLTRTLEGPRLGGPGETIDWLVRMRRLDRSRMLDVLLARGAVGPATIDRIM
APLRRFYEAAAPAPMAGRLRLAALAARRAGAEAALLEQTTHLAPRDVATARAALEASAAR
VAGEIAERAERGRMLDGHGDMRAEHVCLEDRPVVFDRLEFAPRLRIVDPVEEVARLGADC
ATRGARFAARRMQAALGEALGGGEALAEHYLRAAAFDCAGRAAARIDDPAPHDAAHFVEK
ARAYLMLVRDAAPFPA*
>tcag_1096671811267 /cdnaId=1096671811266 /pepId=1096671811267 /offset=0 /ttable=11 /length=153 /full_length=153 /orientation=0
AYGLRLFDCIEYRSEFRWIDVISEVAFLTMDLEARGDFASAWHLLNRYLELSGDYHALWV
YQGYSAYRAMVRAKECLLSLNAPMLPTETETDPLNRYRRYARMAEQATMIRPRVLLITLG
LDPEIRQQVSHQLIDDFGMIRLRSDLERARLFD
>tcag_1096687824363 /cdnaId=1096687824362 /pepId=1096687824363 /offset=0 /ttable=11 /length=244 /full_length=244 /orientation=0
ITYSKIVITLLRKHSHDNDIAVYYDDINDIFIKTSDTSHGNYLINNERKGLLFHNKINII
NKIKFNIYLNQMYARNEIQRIKGIQADYSNSFSHNFSYFDKFIKFYLDKWPKTKMQMCHG
DLTLDNIFFRKNDLTIFDWEHFQCSENIFFGYDLLYMLLSGIILPGEKKFDEESKIKFKK
LYKTLYNSRIKPIYLNNPIISVNSVITNSLLKIFIKSPSKFITFDVSKSFIKRINNFFHN
EII*
>tcag_1096684316765 /cdnaId=1096684316764 /pepId=1096684316765 /offset=0 /ttable=11 /length=296 /full_length=296 /orientation=0
IMESDRPAYVTAMLTSAAYPFPVRDEEIELRQTHISYVHLTQEFVYKTKKPVDFGFINQL
SAETRRLNCEREVKLNSRLAPSIYISVVPIVLLPSGQIQVEPAKEDLPNSEIIEWAVKMK
RLPEDSTLQKFLTGSEERSTEVMSNLPVDLANRLVAFHRDCAKVQNDPGFAGIGPIRAWW
DRETREIEEFLGVTFDEEIQARLNRFTDSTLDRIEGILLNRLESGLVVEGHGDLHCDHVY
LVKSSASENNGHAEILIVDCIEFNDWFQFRFLDVGYEIAFLAMDLTFPGVGKPRG*
>tcag_1096696297985 /cdnaId=1096696297984 /pepId=1096696297985 /offset=0 /ttable=11 /length=199 /full_length=199 /orientation=0
IMRQWIQRTLPMVADSSGGLPPLIASLLRPEAYPHPVEAVQLVETHISWVLLTGHWAYKI
KKPIDLGFVQAGCLSQRQHFCREELRLNRRLAPDLYCAVVSVLGPAERARISLVEAADGL
IEPAVRMRQFPARSLLSRCLADGVPRSSFAQLAEDLARFHRRAEAAPVGGRFGNVEAVVE
PVETNLRVLEEEVSSTASR
>tcag_1096681081693 /cdnaId=1096681081692 /pepId=1096681081693 /offset=0 /ttable=11 /length=167 /full_length=167 /orientation=0
IMRQWIQRTLPMVADSSGGLPPLIASLLRPEAYPHPVQAVHLVETHISWVLLTGRWAYKI
KKPIDLGFVQAGCLSQRQHFCREELRLNRRLAPDLYCAVVSVLGPAERARISLVEAADGL
IEPAVRMRQFPARSLLSRCLADGVPRSSFAQLAEDLARFHRRAEAAP
>tcag_1096697538629 /cdnaId=1096697538628 /pepId=1096697538629 /offset=0 /ttable=11 /length=334 /full_length=334 /orientation=0
LETTAPTYLEALKKSEAYSDSPQKIQFEETQGSYLFHADAQLYKIKKTGNEFASLAVKEV
FCREECRLLMQFNPEWTAEVVTLNRTESDYRLAGKEGEIEEYVLKMENLPDRRFLSSLIK
KKNAGPADLSLAAVQLANIHADSGMSVREGETGKAERFQALCDDMLYQMKRYFDPSITQP
IIDMIRHPLDKFIHSKSNVFGKRLRKGRVVQGHGALLPEHIHIQGETVRFLSPHEVYKKY
SVLDAAHDVATLMVELIVANEKELATHFLQKYKEASKDKDLESILPAYQTYCALKHGVLT
CERKVALQDESLGPVALEYFNLATRFSRTISKD*
>tcag_1096695167149 /cdnaId=1096695167148 /pepId=1096695167149 /offset=0 /ttable=11 /length=318 /full_length=318 /orientation=0
LETTAPTYLEALKKSEAYSDSPQKIKFEETQGSYLFHADAQLYKIKKTGNEFASLAVKEV
FCREECRLLMHYNPEWTAEVVTLNRTESGYRLAEKEGEIEEYVLKMENLPDRRFLSSLIK
KKNAGPADLSLAAVQLANIHADSGMSVREGETGKAERFQALCDDMLYQMKRYFDPSITQP
IIDMIRHPLDKFIHSKSNVFGKRLRKGRVVQGHGALLPEHIHIQGETVRFLSPHEVYKKY
SVLDAAHDVATLMVELIVANEKELADHFLQKYKEASKDKDLESILPAYQTYCALKHGVLT
CERKVALQDESLGPVALE
>tcag_1096675441731 /cdnaId=1096675441730 /pepId=1096675441731 /offset=0 /ttable=11 /length=296 /full_length=296 /orientation=0
DTQLYKIKKTGNEFASLAVKEVFCREECRLLMHYNPEWSAEVVTLNRTESGYQLARKEGE
IEEYVLKMENLPERRFLSSLIKKKNVGPADLSLAAVQLASIHADSGMSVREGETGKAERF
QALCDDMLYQMKRYFDPSITQPIIDMIRHPLDKFIHSKSNVFGKRLRKGRVVQGHGALLP
EHIHIQGETVRFLSPHEVYKKYSVLDAAHDVATLMVDLIVANEKELADHFLQKYKEASKD
KDLESILPAYQTYCALKHGVLTCERKVALQDENLGPVALEYFNLATRFSRTIHQT*
>tcag_1096682626851 /cdnaId=1096682626850 /pepId=1096682626851 /offset=0 /ttable=11 /length=261 /full_length=261 /orientation=0
LETTAPTYLEALKKSEAYSDSPQKIKFEETQGSYLFHADTQLYKIKKTGNEFASLAVKEV
FCREECRLLMHYNPKWSAEVVTLNRTESGYQLAGKEGEIEEYVLKMENLPERRFLSSLIK
KKNVGPADLSLAAVQLASIHADSGMSVREGETGKAERFQALCDDMLYQMKRYFDPSITQP
IIDMIRHPLDKFIHSKSNVFGKRLRKGRVVQGHGALLPEHIHIQGETVRFLSPHEVYKKY
SVLDAAHDVATPDGRVDRCQ*
>tcag_1096674583439 /cdnaId=1096674583438 /pepId=1096674583439 /offset=0 /ttable=11 /length=269 /full_length=269 /orientation=0
CRLLMHYNPEWSAEVVTLNRTESDYQLAGKEGEIEEYVLKMENLPERRFLSSLIKKKNVG
PADLSLAAVQLASIHADSGMSVREGETGKAERFQALCDDMLYQMKRYFDPSITQPIIDMI
RHPLDKFIHSKSNVFGKRLRKGRVVQGHGALLPEHIHIQGETVRFLSPHEVYKKYSVLDA
AHDVATLMVDLIVANEKELADHFLQKYKEASRDKDLESILPAYQTYCALKHGVLTCERKV
ALQDESLGPVALEYFNLATRFSRTISKD*
>tcag_1096674433121 /cdnaId=1096674433120 /pepId=1096674433121 /offset=0 /ttable=11 /length=250 /full_length=250 /orientation=0
LNIMVNKNGGKSGEPVEYALKMENLPENWLLSELLENGAVSKKNIMNIAGRIAKIHSFNP
AKDKAAESGKAESFRALCDDMLFQMKRYFDASLTQPILDMIRHPLEKFIDQNKRLFSKRH
QKARIVHGHGAFLPEHIFVSDTYVHFISPQEVHRKLADLDVANDVSSLTVELTRLGKNDL
VETFLNHYLEISNDIDLQKMLPLYQTYCALKQGVRTCELKVARQDEKLGTLAMEYFNLAV
NFSREIPRV*
>tcag_1096668625451 /cdnaId=1096668625450 /pepId=1096668625451 /offset=0 /ttable=11 /length=253 /full_length=253 /orientation=0
LETTAPTYLEALKKSEAYSDSPQKIKFEETQGSYLFHADAQLYKIKKTGNEFASLAIKEV
FCREECRLLMHYNPEWTAEVVTLNRTESGYRLAGKEGEIEEYVLKMENLPDRRFLSSLIK
KKNAGPADLSLAAVQLANIHADSMMSVREGETGKAERFQALCDDMLYQMKRYFDPSITQP
IIDMIRHPLDKFIHSKSNVFGKRLRKGKVVQGHGALLPEHIHIQGETVRFLSPHEVYKKY
SVLDAAHDVATXX
>tcag_1096690868235 /cdnaId=1096690868234 /pepId=1096690868235 /offset=0 /ttable=11 /length=228 /full_length=228 /orientation=0
LETIAPTYLEALKKSEAYSDSPQKIKFEETQGSYLFHADAQLYKIKKTGNEFASLAVKEV
FCREECRLLMHYNPEWTAEVVTLNWTDSGYRLAGKEGEIEEYVLKMENLPDRRFLSSLIK
KKNAGHADLSLAAVQLANIHADSGMSVREGETGKAERFQALCDDMLYQMKRYFDPSITQP
IIDMIRHPLDKFIHSKSNVFGKRLRKGGVVQGHGALLPEHIHIQGEXX
>tcag_1096692232015 /cdnaId=1096692232014 /pepId=1096692232015 /offset=0 /ttable=11 /length=193 /full_length=193 /orientation=0
LETTAPAYLEALKKSEAYSDSPKKIKFEETQGSFLFHADTQLYKIKKTGNEFASLAVKEV
FCREECRLLMHYNPEWTAEVVALNKTDSGYQLAGKEGEIEEYVLKMENLPERRFLSSLIK
KKNAGPVDLSLAAVQLASIHADSGMSVREGETGKAERFQALCDDMLYQMKRYFDPSITQP
IIDMIRHPLDKFI
>tcag_1096677688503 /cdnaId=1096677688502 /pepId=1096677688503 /offset=0 /ttable=11 /length=202 /full_length=202 /orientation=0
LAAVQLANIHADSGMSVRERETGKAERFQALCDDMLYQMKRYFDPSITQPIIDMIRHPLD
KFIHSKSNVFGKRLRKGRVVQGHGALLPEHIHIQGETVRFLSPHEVYKKYSVLDAAHDVA
TLMVELIVANEKELADHFLQKYKEASKDKDLESILPAYQTYCALKHGVLTCERKVALQDE
SLGPVALEYFNLATRFSRTISK
>tcag_1096684632459 /cdnaId=1096684632458 /pepId=1096684632459 /offset=0 /ttable=11 /length=554 /full_length=554 /orientation=0
LTSCFCVCVVILQSWGKTVCCASAEGIDSSVGSDCADRRQAQLVASLREQLAGCGDVAMH
ETHISRVLLAGADAYKLKKPVNLGFLDFSTLARRRRFAEEEVRLNRRLAPALYLGVVPIT
GTRAAPVLGGDGPALEYAVHMRRFSQTALLTRQRLTPEIADALAERLAAFHADAPVVSAD
ADYGTPAQVLAPMLENFSVIRDAVAPDGQLVPQLSRLQQWTQTQYECLASTLAQRRIDGY
VRECHGDLHRGNIAVRDGEPLIFDCIEFNPALRWIDTASELAFLLMDLMHVGETAQARRL
LNGYLMHSGDYGLLAVLRFYLVYRAMVRAKVTAIGAAQHHHADACQDDALRGYVHRALVC
SRPLMAPRIVLVCGLSGSGKTSLAAALAERLPLIHIRSDVERKRLFALAPLARTRAQPGG
GIYSADASARTYARLLSLARQCVQAGYGVLVDATFLAREQRRPFRALAAELGCAFDCLAL
DAPREVLRRRVAARYSLGKDASEADQRVLEHQLALRQALTPAERARTIFVDTRKSPVLDR
LLPVLIGSGTAMR*
>tcag_1096696744709 /cdnaId=1096696744708 /pepId=1096696744709 /offset=0 /ttable=11 /length=276 /full_length=276 /orientation=0
MSDHYQKVFNALSLPEIYPHSCEIITTIETHISAVFLTGEFAYKFKKPVDFGFLDFTDLE
QRKHFCLKELQLNRRTAPEVYLDVFAIEFQNGQYTLTSLEECQNPVEYVVKMKQFDPNDV
LSKYLKRVVFSDQLIKSLVSNIVHLHTHAEIIDDSNPWGNPEIVLKPMTDNFGALKSFEI
DEHFSQKIQAISGWTVDQSEQLRDKITDRKKQEKVRACHGDLHIDNIAVIDDKAVLFDGI
EFNEQFRCIDVISDLAFLIVDLMYRKKSDKAMEILS
>tcag_1096679225611 /cdnaId=1096679225610 /pepId=1096679225611 /offset=0 /ttable=11 /length=363 /full_length=363 /orientation=0
EGLNHERLEELAQAVFRLHDQAPVSGIEMPFGEPNSLYVPAQLNFDQVRPRLSEARDLAQ
LIQLEAWAHEYLKRLWPRFAERKDLGMIRELHGDLHLGNVIETDTYGLRLFDCIEYRSEF
RWIDVISEVAFLTMDLEARGDFASAWHLLNRYLELSGDYHALWVYQGYSAYRAMVRAKEC
LLSLNAPMLPTETETDPLNRYRRYARMAEQATMIRPRVLLITLGLDPEIRQQVSHQLIDD
FGMIRLRSDLERARLFDGDDDSKPQTYRHLLELAELSLRAGFPVICSASFVDATDRERFR
RLAESQGLLFGILTDAESADASDLSDEELAATHILRLDDPDRLVREVRDLGQSFGMQLGA
RS*
>tcag_1096672122303 /cdnaId=1096672122302 /pepId=1096672122303 /offset=0 /ttable=11 /length=151 /full_length=151 /orientation=0
PFGEPNSLYVPAQLNFDQVRPRLSEARDLAQLIQLEAWAHEYLKRLWPRFAERKDLGMIR
ELHGDLHLGNVIETDTYGLRLFDCIEYRSEFRWIDVISEVAFLTMDLEARGDFASAWHLL
NRYLELSGDYHALWVYQGYSAYRAMVRAKEC
>tcag_1096698682145 /cdnaId=1096698682144 /pepId=1096698682145 /offset=0 /ttable=11 /length=308 /full_length=308 /orientation=0
VSETLIDALNNPACYPHPVDGIQVIESDLAWIVLTGDFAYKIKKPLDLYYLDASTLEARR
ILCETEYRLNQRIFPELYLEVVALTQSDSGIAIDGTGEPIEYAVKMLQFDPARTLDRIHD
REGLNHARLEELAQAVFRLHDRAPVSGIEMPFGEPNSLYVPAQLNFDQVRPRLSEARDLA
QLIQLEAWAHEYLRRLWPRFAERKDLGMIRELHGDLHLGNVVETDTYGLRLFDCIEYRSE
FRWIDVISEVAFLTMDLEARGDFASAWHLLNRYLELSGDYHALWVYQGYSAYRAMVRAKE
CLLSLNAP
>tcag_1096700433339 /cdnaId=1096700433338 /pepId=1096700433339 /offset=0 /ttable=11 /length=484 /full_length=484 /orientation=0
VSETLIDALNNPACYPHPVDGIQVIESDLAWIVLTGDFAYKIKKPLDLYYLDASTLEARR
ILCETEYRLNQRIFPELYLEVVALTQSDSGIAIDGTGEPIEYAVKMLQFDPARTLDRIHD
REGLNHARLEELAQAVFRLHDRAPVSGIEMPFGEPNSLYVPAQLNFDQVRPRLSEARDLA
QLIQLEAWAHEYLRRLWPRFAERKDLGMIRELHGDLHLGNVVETDTYGLRLFDCIEYRSE
FRWIDVISEVAFLTMDLEARGDFASAWHLLNRYLELSGDYHALWVYQGYSAYRAMVRAKE
CLLSLNAPMLPTETETDPLNRYRRYARMAEQATMIRPRVLLITLGLDPEIRQQVSHQLID
DFGMIRLRSDLERARLFDGDDDSKPQTYRHLLELAELSLRAGFPVICSASFVDATDRERF
RRLAESQGLLFGILTDADSADASDLSDEELAATHILRLDDPDRLVREVRDLGQSFGMQLG
ARS*
>tcag_1096680207425 /cdnaId=1096680207424 /pepId=1096680207425 /offset=0 /ttable=11 /length=390 /full_length=390 /orientation=0
VSETLIDALNNPACYPHPVDGIQVIESDLAWIVLTGDFAYKIKKPLDLYYLDASTLEARR
ILCETEYRLNQRIFPELYLEVVALTQSDTDIAIGGTGEPIEYAVKMLQFDPARTLDRIHD
REGLNHERLEELAQAVFRLHDQAPVSGIEMPFGEPNSLYVPAQLNFDQVRPRLTEARDLA
QLIQLEAWAHEYLRRLWPRFAERKDLGMIRELHGDLHLGNVVETDTYGLRLFDCIEYRSE
FRWIDVISEVAFLTMDLEARGDFASAWHLLNRYLELSGDYHALWVYQGYSAYRAMVRAKE
CLLSLNAPMLPTETETDPLNRYRRYARMAEQATMIRPRVLLITLGLDPEIRQQVSHQLID
DFGMIRLRSDLERARLFGGDDDSKPQTYRH
>tcag_1096696478613 /cdnaId=1096696478612 /pepId=1096696478613 /offset=0 /ttable=11 /length=385 /full_length=385 /orientation=0
VSETLIDALNNPACYPHPVDGIQVIESDLAWIVLTGDFAYKIKKPLDLYYLDASTLEARR
ILCETEYRLNQRIFPELYLEVVALTQSDTDIAIGGTGEPIEYAVKMLQFDPARTLDRIHD
REGLNHERLEELAQAVFRLHDQAPVSGIEMPFGEPNSLYVPAQLNFDQVRPRLSEARDLA
QLIQLEAWAHEYLRRLWPRFAERKDLGMIRELHGDLHLGNVVETDAYGLRLFDCIEYRSE
FRWIDVISEVAFLTMDLEARGDFASAWHLLNRYLELSGDYHALWVYQGYSAYRAMVRAKE
CLLSLNAPMLPTETETDPLNRYRRYARMAEQATMIRPRVLLITLGLDPEIRQQVSHQLID
DFGMIRLRSDLERARLFDGDDDSKP
>tcag_1096700231039 /cdnaId=1096700231038 /pepId=1096700231039 /offset=0 /ttable=11 /length=484 /full_length=484 /orientation=0
VSETLIDALNNPACYPHPVDGIQVIESDLAWIVLTGDFAYKIKKPLDLYYLDASTLEARR
ILCETEYRLNQRTFPELYLEVVALTQSDSGIAIDGTGEPIEYAVKMLQFDPVRTLDRIHD
CEGLNHERLEELAQAVFRLHDQAPVSGIEMPFGEPNSLYVPAQLNFDQVRPRLSEARDLA
QLIQLEAWAHEYLKRLWPRFAERKDLGMIRELHGDLHLGNVVETDTYGLRLFDCIEYRSE
FRWIDVISEVAFLTMDLEARGDFASAWHLLNRYLELSGDYHALWVYQGYSAYRAMVRAKE
CLLSLNAPMLPTETETDPLNRYRRYARMAEQATMIRPRVLLITLGLDPEIRQQVSHQLID
DFGMIRLRSDLERARLFDGDDDSKPQTYRHLLELAELSLRAGFPVICSASFVDATDRERF
RRLAESQGLLFGILTDADSADASDLSDEELAATHILRLDDSDRLVREVRDLGQSFGMQLG
ARS*
>tcag_1096685442265 /cdnaId=1096685442264 /pepId=1096685442265 /offset=0 /ttable=11 /length=484 /full_length=484 /orientation=0
VSETLIDALNNPACYPHPVDGIQVIESDLAWIVLTGDFAYKIKKPLDLYYLDASTLEARR
RLCETEYRLNQRIFPELYLEVVGLTQSDTDVAIGGIGEPIEYAVKMLQFDPARTLDRIHD
REGLNHVRLEELVQAVFRLHDQAPVSGIEMPFGEPNSLYVPAQLNFDQVRPRLSEARDLA
QLIQLEAWAHEYLRRLWPRFAERKDLGMIRELHGDLHLGNVVETDAYGLRLFDCIEYRSE
FRWIDVISEVAFLTMDLEARGDFASAWHLLNRYLELSGDYHALWVYQGYSAYRAMVRAKE
CLLSLNAPMLPTETETDPLNRYRRYARMAEQATMIRPRVLLITLGLDPEIRQQVSHQLID
DFGMIRLRSDLERARLFDGDDDSKPQTYRHLLELAELSLRAGFPVICSGSFVDATDRERF
RRLAESQGLLFGILTDADSADASDLSDEELAATHILRLDDPDRLVREVRDLGQSFGMQLG
ARS*
>tcag_1096698782549 /cdnaId=1096698782548 /pepId=1096698782549 /offset=0 /ttable=11 /length=540 /full_length=540 /orientation=0
LNPLSVPRYRTEPRGRTVMSGIGPAVVEHYLAHPEAWPFDGATPVRLEETHSAWVLLGAT
KVLKIKKPVNFGFLDFATLDRRRACCEAEVRLNRRFAPALYEGVVTFTGGAKGLRCEPGV
HSGDEYGVLMARFPDAGQLDRRLAAGDLSLADLSAFGQSWARRQTEFARAEASSPFGSAA
AVQKPVAANFFHLWPKVAYINNGAARLTALEAKSREEGAALAPRFSRRLIEGFIREGHGD
LHLKNLCLYQETIQAFDCIDFSEQLRWIDTVSDLAFLFMDLTARSANPEAMALLNGWLTE
SGDHEGLALLPYYFRYRALVRAKVAALDLAQATTAVAREACIDRLEAQLSLAERPLFAPG
LILMQGVSGSGKTHWSTRLAPQLGALHLRSDVERKRLLGLEATARPTSDQDRAARYGAEM
SRRTYERLNFLTRQHLLSGYRVLLDATFLNPEDLQAFQVLGQSIGVPTVIVHCTAPEAQL
RERVHARSTVGTDASDADLYVLDAQLARGAGAPAGTSLTLTPQSDEVAVLEKLEALLAR*
>tcag_1096691150685 /cdnaId=1096691150684 /pepId=1096691150685 /offset=0 /ttable=11 /length=298 /full_length=298 /orientation=0
EDAVSETLIDALNNPACYPHPVDGIQVIESDLAWIVLTGDFAYKIKKPLDLYYLDASTLE
ARRILCETEYRLNQRTFPELYLEVVALTQSDSGIAIDGTGEPIEYAVKMLQFDPVRTLDR
IHDCEGLNHARLEELAQAVFRLHDQAPVSGIEMPFGEPNSLYVPAQLNFDQVRPRLSEAR
DLAQLIQLEAWAHEYLKRLWPRFAERKDLGMIRELHGDLHLGNVVETDTYGLRLFDCIEY
RSEFRWIDVISEVAFLTMDLEARGDFASAWHLLNRYLELSGDYHALWVYQGYSAYRXX
>tcag_1096696088077 /cdnaId=1096696088076 /pepId=1096696088077 /offset=0 /ttable=11 /length=273 /full_length=273 /orientation=0
VSETLIDALNNPACYPHPVDGIQVIESDLAWIVLTGDFAYKIKKPLDLYYLDASTLEARR
ILCETEYRLNQRTFPELYLEVVALTQSDSGIAIDGTGEPIEYAVKMLQFDPVRTLDRIHD
CEGLNHERLEELAQAVFRLHDQAPVSGIEMPFGEPNSLYVPAQLNFDQVRPRLSEARDLA
QLIQLEAWAHEYLKRLWPRFAERKDLGMIRELHGDLHLGNVVETDTYGLRLFDCIEYRSE
FRWIDVISEVAFLTMDLEARGDFASAWHLLNRY
>tcag_1096701272603 /cdnaId=1096701272602 /pepId=1096701272603 /offset=0 /ttable=11 /length=271 /full_length=271 /orientation=0
VSETLIDALNNPACYPHPVDGIQVIESDLAWIVLTGDFAYKIKKPLDLYYLDASTLEARR
ILCETEYRLNQRIFPELYLEVVALTQSDTDVAIGGTGEPIEYAVKMLQFDPARTLDRIHD
REGLNHVRLEELVQAVFRLHDQAPVSGIEMPFGEPNSLYVPAQLNFDQVRPRLSEARDLA
QLIQLEAWAHEYLRRLWPRFAERKDLGMIRELHGDLHLGNVVETDAYGLRLFDCIEYRSE
FRWIDVISEVAFLTMDLEARGDFASAWHLLN
>tcag_1096690842159 /cdnaId=1096690842158 /pepId=1096690842159 /offset=0 /ttable=11 /length=291 /full_length=291 /orientation=0
IKKPLDLYYLDASTLEARRRLCETEYRLNQRIFPELYLEVVALTQSDTDVAIGGIGEPIE
YAVKMLQFDPARTLDRIHDREGLNHVRLEELVQAVFRLHDQAPVSGIEMPFGEPNSLYVP
AQLNFDQVRPRLSEARDLAQLIQLEAWAHEYLRRLWPRFAERKDLGMIRELHGDLHLGNV
VETDAYGLRLFDCIEYRSEFRWIDVISEVAFLTMDLEARGDFASAWHLLNRYLELSGDYH
ALWVYQGYSAYRAMVRAKECLLSLNAPMLPTETETDPLNRYRRYARMAEQA
>tcag_1096677417813 /cdnaId=1096677417812 /pepId=1096677417813 /offset=0 /ttable=11 /length=245 /full_length=245 /orientation=0
VSETLIDALNNPACYPHPVDGIQVIESDLAWIVLTGDFAYKIKKPLDLYYLDASTLEARR
ILCETEYRLNQRTFPELYLEVVALTQSDSGIAIDGTGEPIEYAVKMLQFDPVRTLDRIHD
CEGLNHARLEELAQAVFRLHDQAPVSGIEMPFGEPNSLYVPAQLNFDQVRPRLSEARDLA
QLIQLEAWAHEYLKRLWPRFAERKDLGMIRELHGDLHLGNVVETDTYGLRLFDCIEYRSE
FRWID
>tcag_1096679728855 /cdnaId=1096679728854 /pepId=1096679728855 /offset=0 /ttable=11 /length=238 /full_length=238 /orientation=0
VSETLIDALNNPACYPHPVDGIQVIESDLAWIVLTGDFAYKIKKPLDLYYLDASTLEARR
ILCETEYRLNQRIFPELYLEVVALTQSDSGIAIDGTGEPIEYAVKMLQFDPARTLDRIHD
REGLNHARLEELAQSVFRLHDQAPVSGIEMPFGEPNSLYVPAQLNFDQVRPRLTEARDLA
QLIQLEAWAHEYLRRLWPRFAERKDLGMIRELHGDLHLGNVVETDTYGLRLFDCIEYR
>tcag_1096696008377 /cdnaId=1096696008376 /pepId=1096696008377 /offset=0 /ttable=11 /length=269 /full_length=269 /orientation=0
VTIKVELIDLPLQTMGSQKLYIDFLTNPAHYPGAVADVEHIETHISHIFLAGDFAYKLKK
AIKLPFLDFSDDQKRKQYVFYELELNQRYAKPIYLEVTAVSLRTRKVTWGDNGNCPEYIL
KMRRFQQQELFSELVQSGKLTTDLVTRLTEKIASFHSSAECAPDSFSPEVFEHLAFDCVN
ILNGVKPGGIVPGKELVCSLRQEFERQKLFISQRQKTHVKRLHGDLHLANICCFKGEPFP
FDGLEFNEEYARIDGIADLAFLLMDLWYE
>tcag_1096687805059 /cdnaId=1096687805058 /pepId=1096687805059 /offset=0 /ttable=11 /length=270 /full_length=270 /orientation=0
ELRLNGRFAPDLYKAVVAFRQCAEGFEIVDDLEDGDEFAVLMARFPQAAQLDERLAQGTL
PADALRAFGAHWAARQAGFERAREGGPWGTVDAVQKPVAANFLHLWPKVAYLENGAARLT
ALEQQSVEEGAALASRFADRLSQGFIREGHGDLHLKNLCAYQNSIQAFDCIDFSPQLRWI
DTVSDLAFLFIDLRARGAHREAFSVLQGWLDGSGDHDGIAVLPYYARYRALVRAKVAALD
LAQAAREARRDCVARLEAQVALAEASLSXX
>tcag_1096671071687 /cdnaId=1096671071686 /pepId=1096671071687 /offset=0 /ttable=11 /length=216 /full_length=216 /orientation=0
LNNPVCYPHPVDGIQVIESDLAWIVLTGDFAYKIKKPLDLYYLDASTLEARRRLCETEYR
LNQRIFPELYLEVVALTQSDTDVAIGGIGEPIEYAVKMLQFDPARTLDRIHDREGLNHVR
LEELVQAVFRLHDQAPVSGIEMPFGEPNSLYVPAQLNFDQVRPRLSEARDLAQLIQLEAW
AHEYLRRLWPRFAERKDLGMIRELHGDLHLGNVVET
>tcag_1096680147575 /cdnaId=1096680147574 /pepId=1096680147575 /offset=0 /ttable=11 /length=237 /full_length=237 /orientation=0
LKHAAYCVKPSIDSINGSSQNSTFEVVALTQSDSGIAIDGTGEPIEYAVKMLQFDPARTL
DRIHDREGLNHARLEELAQAVFRLHDRAPVSGIEMPFGEPNSLYVPAQLNFDQVRPRLSE
ARDLAQLIQLEAWAHEYLRRLWPRFAERKDLGMIRELHGDLHLGNVVETDTYGLRLFDCI
EYRSEFRWIDVISEVAFLTMDLEARGDFASAWHLLNRYLELSGDYHALWVYQGYSAY
>tcag_1096697322323 /cdnaId=1096697322322 /pepId=1096697322323 /offset=0 /ttable=11 /length=191 /full_length=191 /orientation=0
IHDREGLNHARLEELAQAVFRLHDRAPVSGIEMPFGEPNSLYVPAQLNFDQVRPRLSEAR
DLAQLIQLEAWAHEYLRRLWPRFAERKDLGMIRELHGDLHLGNVVETDTYGLRLFDCIEY
RSEFRWIDVISEVAFLTMDLEARGDFASAWHLLNRYLELSGDYHALWVYQGYSAYRAMVR
AKECLLSLNAP
>tcag_1096690891573 /cdnaId=1096690891572 /pepId=1096690891573 /offset=0 /ttable=11 /length=272 /full_length=272 /orientation=0
LHDQAPVSGIEMPFGEPNSLYVPAQLNFDQVRPRLSEARDLAQLIQLEAWAHEYLKRLWP
RFAERKDLGMIRELHGDLHLGNVVETDTYGLRLFDCIEYRSEFRWIDVISEVAFLTMDLE
ARGDFASAWHLLNRYLELSGDYHALWVYQGYSAYRAMVRAKECLLSLNAPMLPTETETDP
LNRYRRYARMAEQATMIRPRVLLITLGLDPEIRQQVSHQLIDDFGMIRLRSDLERARLFD
GDDDSKPQTYRHLLELAELSLRAGFPVICRQA
>tcag_1096681502539 /cdnaId=1096681502538 /pepId=1096681502539 /offset=0 /ttable=11 /length=318 /full_length=318 /orientation=0
DQVRPRLSEARDLAQLIQLEAWAHEYLKRLWPRFAERKDLGMIRELHGDLHLGNVVETDT
YGLRLFDCIEYRSEFRWIDVISEVAFLTMDLEARGDFASAWHLLNRYLELSGDYHALWVY
QGYSAYRAMVRAKECLLSLNAPMLPTETETDPLNRYRRYARMAEQATMIRPRVLLITLGL
DPEIRQQVSHQLIDDFGMIRLRSDLERARLFDGDDDSKPQTYRHLLELAELSLRAGFPVI
CSASFVDATDRERFRRLAESQGLLFGILTDADSADASDLSDEELAATHILMLDDPDRLVR
EVRDLGQSFGMQLGARS*
>tcag_1096698784063 /cdnaId=1096698784062 /pepId=1096698784063 /offset=0 /ttable=11 /length=347 /full_length=347 /orientation=0
LARRLAALEARSEAWGTALRDRIEARRADGFVREGHGDLHLGNIARTQWGIRAFDCLEFA
PNLRWIDVVCDLAFLYMDLTERGRGDLAWVLVNAWATRTGDHEGLCLLPFYALYRTMVRV
KVASLRRGQLKDADARTRCDEELEAYLALAEHFAREHAPSLVLTCGVSGSGKSFQAARLA
SAAGAVHLRSDVERKRLFGLAPEHRTTAEEGARLYTAEATQRTFASLEARARALLEAGLN
VVVDATFLDPALRARFAALAAAPGVRGALLECTADRETLGARIEARAAAGEDASDADLAV
LEQQLEDLQPPGEECAGLARFRVGAGEEGAEVVARLIEWMQNADDR*
>tcag_1096691452279 /cdnaId=1096691452278 /pepId=1096691452279 /offset=0 /ttable=11 /length=258 /full_length=258 /orientation=0
LEAWAHEYLRRLWPRFAERKDLGMIRELHGDLHLGNVVETDTYGLRLFDCIEYRSEFRWI
DVISEVAFLTMDLEARGDFASAWHLLNRYLELSGDYHALWVYQGYSAYRAMVRAKECLLS
LNAPMLPTETEKDPLNRYRRYARMAEQATMIRPRVLLITLGLDPEIRQQVSHQLIDDFGM
IRLRSDLERARLFDGDDDSKPQTYRHLLELAELSLRAGFPVICSGSFVDATDRERFRRLA
ESQGLLFGILTDADSADA
>tcag_1096683694949 /cdnaId=1096683694948 /pepId=1096683694949 /offset=0 /ttable=11 /length=281 /full_length=281 /orientation=0
IIRTLHRGQQAAWMVCRAAHSGHNAQLEQRLEQGSNVSQALIAALQNPALYPHPVDGFQV
IETHISWVLLTGPYAYKIKKPVNFGFLDFTELDARRHFCEEELRLNQRLTQDLYLDVLPI
GGSEDAPSLDGSTPAIEYALKMRQFPQEQLLSAIQARGELNDAHIDALAEQIATFHLNAP
KVPQEHPLGSAEAVMVPVQQNFDQIRPMLSEQADLQQLDALEAWAQSSYERLQPLLSERK
AQGFIRECHGDIHLGNAAQIDGRVVLFDCIEFNDPFRFTDV
>tcag_1096680287879 /cdnaId=1096680287878 /pepId=1096680287879 /offset=0 /ttable=11 /length=234 /full_length=234 /orientation=0
VRDRQGRGRDGDRTNMTMDGQQRTARLVEALARPAAYPHGVGRIERIETHISYVLLAGNY
AYKIKKPVDFGFLDFRELEQRRWFCHEEVRLNSRLAPSIYLDVVAITGSLDNPQVGEPGE
ALEYAVRMRRFDQQDLLTKHRLTPQLMERIGRTAAQFHERAERADATMEFGHPEAVYAPM
RQNFEQIRELLPEVGELHRLDALETWTDERFRALTPLLAERKATGFVRECHGDM
>tcag_1096678287601 /cdnaId=1096678287600 /pepId=1096678287601 /offset=0 /ttable=11 /length=208 /full_length=208 /orientation=0
VSETLIDALNNPACYPHPVDGIQVIESDLAWIVLTGDFAYKIKKPLDLYYLDASTLEARR
ILCETEYRLNQRTFPELYLEVVALTQSDSGIAIDGTGDPIEYAVKMLQFDPVRTLDRIHD
REGLNHARLEELAQAVFRLHDQAPVSGIEMPFGEPNSLYVPAQLNFDQVRPRLSEARDLA
QLIQLEAWAHEYLKRLWPRFAERKDLGM
>tcag_1096697211981 /cdnaId=1096697211980 /pepId=1096697211981 /offset=0 /ttable=11 /length=174 /full_length=174 /orientation=0
VSETLIDALNNPACYPHPVDGIQVIESDLAWIVLTGDFAYKIKKPLDLYYLDASTLEARR
ILCETEYRLNQRIFPELYLEVVALTQSDSGIAIDGTGEPIEYAVKMLQFDPARTLDRIHD
REGLNHARLEELAQAVFRLHDRAPVSGIEMPFGEPNSLYVPAQLNFDQVRPRLS
>tcag_1096691452281 /cdnaId=1096691452280 /pepId=1096691452281 /offset=0 /ttable=11 /length=155 /full_length=155 /orientation=0
VSETLIDALNNSACYPHPVDGIQVIESDLAWIVLTGDFAYKIKKPLDLYYLDASTLEARR
ILCETEYRLNQRIFPELYLEVVALTQSDTDVAIGGTGEPIEYAVKMLQFDPARTLDRIHD
REGLNHERLEELAQAVFRLHDQAPVSGIEMPFGXX
>tcag_1096672557743 /cdnaId=1096672557742 /pepId=1096672557743 /offset=0 /ttable=11 /length=267 /full_length=267 /orientation=0
DLEDRALKCLARRFISGWLERTGDYAALQLLNFYKAYRAMVRGKVALFRLGQEESSVQRA
VILRQYRAYAALAESYSAIPSPFLAITHGVSAVGKSHVAMRLVEALGTIRLRSDIERKRL
FGEQSAETKDQLTAGIYSTDASQATYQRLHQLARQTLLAGFPVVIDATYLKAAQRQAASE
VAEETGAPFLILDCQAPQAVIASWLEQRRSEGQDPSDATLEVIQAQQTSREPLDDEEQSH
SKRVDTHDSASLDSLVERIRQRLPGI*
>tcag_1096688694007 /cdnaId=1096688694006 /pepId=1096688694007 /offset=0 /ttable=11 /length=278 /full_length=278 /orientation=0
EFRVIDIIDELAFLAVECEHLGNEECGNYILYEYKDNCSDHPDSRLVEFYKSYRACVRAK
VAAIRSNQSSHQDFKHQNKLVDHYCHIARRHATRLESQFVFIVGGNMGTGKTTLAKALSK
KYGTAKLHTDSIRKGIFDTSDELIPFSTGKYSKKNRQYVYDKLILELEDLLQRGLSVVVD
GSFQSEFERKRIQNLAEAYGCDYQILWCHCPIEIAMDRVEKRRKEDLDDSEARPELIEMQ
LHEGSAPDPRSPYCITIDTSQSLADEMDVIRKSLKSRX
>tcag_1096701142593 /cdnaId=1096701142592 /pepId=1096701142593 /offset=0 /ttable=11 /length=545 /full_length=545 /orientation=0
IMRQWIQRTLPMVADSSGGLPPLIASLLRPEAYPHPVQAVQLVETHISWVLLTGRWAYKI
KKPIDLGFVQAGCLSQRQHFCREELRLNRRLAPDLYCAVVSVLGPAERARISLVEAADGL
IEPAVRMRQFPARSLLSRCLADGVPRSSFAQLAEDLARFHRRAEAAPVGGRFGNVEAVVE
PVETNLRVLEEEVSSATSRHLLARHRAWVASEASRLGPRFRERLRDGAIRECHGDLHCGN
VHRRDDGSLEVFDAIDFNPGLRWIDPISEMAFLAMDLQVLGEPAAAACLLNRWLECSGDY
AGMDLWRWYSAYRAMVRAKVTALRQRQAPNPANQDELERYLARAAAMESAPGGGLVLMHG
LSGSGKSFCSEQLVASLPALRLRSDLERARAFGRLPGQEGWRHDADPYSPEVNAWLFGQH
LPALTQRLLSSGFHVIVDATFLRQRERQQMLSLASRLQRPAWIVACHCSDATAAQRLSRR
QQQGQDPSEADLAIREQQQRWLEPLVGSERSRCLAFDEGDDPEALAVQLRQRLRAEAASL
RNKG*
>tcag_1096698621905 /cdnaId=1096698621904 /pepId=1096698621905 /offset=0 /ttable=11 /length=357 /full_length=357 /orientation=0
IMRQWIQRTLPMVADSSGGLPPLIASLLRPEAYPHPVEAVQLVETHISWVLLTGRWAYKI
KKPIDLGFVQAGCLSQRQHFCREELRLNRRLAPDLYCAVVSVLGPAERARISLVEAADGL
IEPAVRMRQFPARSLLSRCLADGVPRSSFAQLAEDLARFHRRAEAAPVGGRFGNVEAVVE
PVETNLRVLEEEVSSAASRHLLARHRAWVASEASRLGPRFRERLRDGAIRECHGDLHCGN
VHRRDDGSLEVFDAIDFNPGLRWIDPISEMAFLAMDLQVLGEPAAAACLLNRWLECSGDY
AGMDLWRWYSAYRAMVRAKVTALRQRQAPNPANQDELERYLARAAAMESAPGGGLVL
>tcag_1096696536401 /cdnaId=1096696536400 /pepId=1096696536401 /offset=0 /ttable=11 /length=430 /full_length=430 /orientation=0
AADGLIEPAVRMRQFPARSLLSRCLADGVPRSSFAQLAEDLARFHRRAEAAPVGGRFGNV
EAVVEPVETNLRVLEEEVSSAASRHLLARHRAWVASEASRLGPRFRERLRDGAIRECHGD
LHCGNVHRRDDGSLEVFDAIDFNPGLRWIDPISEMAFLAMDLQVLGEPAAAACLLNRWLE
CSGDYAGMDLWRWYSAYRAMVRAKVTALRQRQAPNPANQDELERYLARAAAMESAPGGGL
VLMHGLSGSGKSFCSEQLVASLPALRLRSDLERARAFGRLPGQEGWRHDADPYSPEVNAW
LFGQHLPALTQRLLSSGFHVIVDATFLRQRERQQMLSLASRLQRPAWIVACHCSDATAAQ
RLSRRQQQGQDPSEADLAIREQQQRWLEPLLGSERSRCLAFDEGDDPEALAVQLRQRLRA
EAASLRNKG*
>tcag_1096671420663 /cdnaId=1096671420662 /pepId=1096671420663 /offset=0 /ttable=11 /length=273 /full_length=273 /orientation=0
NLRVLEEEVSSTASRHLLARHRAWVASEAGRLGPRFRERLRDGAIRECHGDLHCGNVHRR
DDGSLEVFDAIDFNPGLRWIDPISEMAFLAMDLEVLGEPAAAACLLNRWLECSGDYAGMD
LWRWYSAYRAMVRAKVTALRQRQAPNPANQDELERYLARAAAMESAPGGGLVLMHGLSGS
GKSFCSEQLVASLPALRLRSDLERARAFGRLPGQEGWRHDADPYSPEVNAWLFGQHLPAL
TQRLLSSGFHVVVDATFLRQRERQQMLSLASRX
>tcag_1096692070997 /cdnaId=1096692070996 /pepId=1096692070997 /offset=0 /ttable=11 /length=272 /full_length=272 /orientation=0
EAVVEPVETNLRVLEEEVSSATSRHLLARHRAWVASEAGRLVPRFRERLRDGAIRECHGD
LHCGNVRRRDDGSLEVFDAIDFNPGLRWIDPISEMAFLAMDLQVLGEPAAAACLLNRWLE
CSGDYAGMDLWRWYSAYRAMVRAKVTALRQRQAPNPANQDELERYLARAAAMESVPGGGL
VLMHGLSGSGKSFCSEQLVASLPALRLRSDLERARAFGRLPGQEGWRHDADPYSPEVNAW
LFGQHLPALTQRLLSSGFHVIVDATFLRQRXX
>tcag_1096670771533 /cdnaId=1096670771532 /pepId=1096670771533 /offset=0 /ttable=11 /length=288 /full_length=288 /orientation=0
HGDLHCGNVHRRDDGSLEVFDAIDFNPGLRWIDPISEMAFLAMDLQVLGEPAAAACLLNR
WLECSGDYAGMDLWRWYSAYRAMVRAKVTALRQRQAPNPANQDELERYLARAAAMESAPG
GGLVLMHGLSGSGKSFCSEQLVASLPALRLRSDLERARAFGRLPGQEGWRHDADPYSPEV
NAWLFGQHLPALTQRLLSSGFHVIVDATFLRQRERQQMLSLASRLQRPAWIVACHCSDAT
AAQRLIRRQQQGRDPSEADLAIREQQQRWLEPLVGSERSRCLAFDEXX
>tcag_1096693180469 /cdnaId=1096693180468 /pepId=1096693180469 /offset=0 /ttable=11 /length=236 /full_length=236 /orientation=0
RVISSWIESSNDHSSLQLLPLYTAYRAVVRATVAAIRRRQLNHGDRDSSITETNDECEHY
LNIALGSTAGHSPRCFATTGVSGSGKTTLAGRLIDTCGAVRLRSDIERKRLAGMAPTQRP
RDEKTRRDLYSEAMNLRVYKRLAELASTVLNAGYDVVVDATYHERHHRAILAQMALEHNL
PVTWLEIDIPAEFLLSRIAQRRAENADASDASIDIARQQLSTRQPITSEELSIHPH
>tcag_1096690812219 /cdnaId=1096690812218 /pepId=1096690812219 /offset=0 /ttable=11 /length=171 /full_length=171 /orientation=0
IPRAGPARRVAAAPLDLGQGARRAGVLPRPRASPSGSRALPNPPSPAAAAAADPQAETVA
FLADPATHGGARPERVDTHVSHLFLAGDRAFKMKRALRTNFLDFSTLDRREAACRRELEV
NRAAGALYRGVVPVTREADGRLALGGAGTPVEWLVEMRRFDRANELDRLAA
>tcag_1096666571353 /cdnaId=1096666571352 /pepId=1096666571353 /offset=0 /ttable=11 /length=260 /full_length=260 /orientation=0
QSHEIRLFDCIEYRAEFRWIDVISEIAFLTVDLEARDDFASAWHLLNRYLELSGDYHALW
VYQGYQAYRAMVRAKECLLELNAPVLPTETDTSPVARYRRYAVMAEHATTIRPRVLLITL
GLDVDIRQSLTHQLIDDFGMIRLRSDLERQRLYGGQENTAPKTYRHLVELAELSLRAGFP
VIVSGGFENPDDRERFRRLAESHGLLFGILTDEESATQANLDFEELASTHVLRLDEPERM
VREVRDLGQSFGMHLGVHR*
>tcag_1096694358221 /cdnaId=1096694358220 /pepId=1096694358221 /offset=0 /ttable=11 /length=326 /full_length=326 /orientation=0
MSENLITALQNKALYDHPVDAFKMIETHCSWVILTGHFAYKIKKPVDFGFLNYTDLEKRK
HFCEEELQRNQALAAQVYLDVVPIYGTDTHPSFNKHGDIIEYAVKMKEFSQTHILSQLQK
QQKLNSDIIHKLADNLAHFHLDAAPVPTDSIIGSSEHAQQQARDNFTQSQPLLDNDDDIK
QLNALSAKVETLYETVKPIIDERKANGFVRQCHGDVHLNNIVMIDNNPVIFDCIDFNHDF
CWTDTIADLAFITMDLDEFGEQALSWQLLNRYLEITGDYAGLQVLPYFQAYRAMVRAKVA
LFTRQAAMIIMKSNNSINATKVVLL*
>tcag_1096672852899 /cdnaId=1096672852898 /pepId=1096672852899 /offset=0 /ttable=11 /length=97 /full_length=97 /orientation=0
IRYCPKQNMTFSQSELAEVLKNPASYATPPKSIKLRETDSSYLFEGDEWLYKIKKEGNEF
PTLAVKEAYCHEESRLSQSFNPNWTSNVLTILEQNR*
>tcag_1096674848725 /cdnaId=1096674848724 /pepId=1096674848725 /offset=0 /ttable=11 /length=497 /full_length=497 /orientation=0
IYPWAPVYREDEVGERLIDALRKKSCYPHEVTSIDVIESDLSWVVLTGEFAYKIKKPIDL
YFLDASTLEARHTLCQSEFNLNQRSFKDLYLGVVGIYQSETGIMVGVSNGEPIEYAVKMY
QFDPAQTLNQIHDREGFNHDRLESLCQAVFELHSKAPVSSIEMPFGEPNSLYVPAQLNFD
QVRPNLSDAKDLSQLLQLEAWAHEYLRRLWPRFAERKDLGMIRECHGDLHLGNVVETEEH
GIRLFDCIEYRAEFRWIDVISEIAFLTVDLEARDDYASAWHLLNRYLELSGDYHALWIYQ
GYQAYRAMVRAKECLLGLNAPILPTETDTSPLARYRRYAVMAEHATMIRPRVLLITLGLD
IDIRQSLTHQLIDDFGMIRLRSDLEQQRLYSGQENTSPKTYRHLVELAELSLRAGFPIVI
SGSFENPDDRERFRRLAESHGLLFGILTDEESANQAQLGEEELASTHVLRLDDSDRMIRE
VRDLGQSFGMHLGVQC*
>tcag_1096674722995 /cdnaId=1096674722994 /pepId=1096674722995 /offset=0 /ttable=11 /length=467 /full_length=467 /orientation=0
GLVYREEEVSETLIDALRHQSCYPHAVITIEVIESDLAWILLTGQFAYKIKKPVDLYFLD
ASSMESRQELCHSEFTLNQRSYSELYIDVVGIYQTDAGIKVGRGEGQPIDYAVKMHQFDP
NSTLDQIHNAEGLNHERLEKLSQAVFDLHAKAPVSGIEVPFGEPNSLYVPAQLNFDQVRP
RLKEPKDLAQLLQLEAWAHEYLKRLWPRFAERKDLGMIRECHGDLHLGNVVETKSDDIRL
FDCIEYRAEFRWIDVISEISFLTVDLEARDDFASAWHLLNRYLELSGDYHALWVYQGYQA
YRAMVRAKECLLELNAPVLPTESDTSPLARYRRYAVMAEYATTIRPRVLLITLGLDVDIR
QSLTHQLIDDFGMIRLRSDLERQRRYGGQENTVPKTYRHLVELAELSLRAGFPVVVSGGF
ENPDDRERFRRLAESHGLLFGILTDEKSVTQVNLDSEELASTHVLRL
>tcag_1096683102543 /cdnaId=1096683102542 /pepId=1096683102543 /offset=0 /ttable=11 /length=640 /full_length=640 /orientation=0
IGDDRGAEAEQRQRDQGQALLAHQHHEPDHEEGQETRDLAHHVQRADVEAVEIRRLDREI
VQRRRPCGEGERHADRHQHEQRLRPAPARQARGLRQGGFACVHDRRHRRGQRAQRGLSES
RDDPFPRSRQGARMTEVAPEQRETVRMLADPATHGGAPVERVDTHISHVFLAGDRALKLR
RSMRANFLDFSTPARREAACRREMEINAAAGALYRRVIPVKEGPGGPALGGEGPAIDWVT
EMARFDRETEFDRLAERSALTIPLVEGLADVAAETHRAAPQARGPGAAEGARARIAQIAG
AILAADGARADAVARWRAAAEAAAADHAARIEARGRRGCVRRCHGDLHLGNVCLFEGRPT
LFDAIEFDEAIATIDVSYDLAFALMDLMERGLDALAAACLSRWLSASRDHSGLALLPLHV
SMRAAVRAIAAAGAPDAAPSAEHRLAFATEALAPPPPPVLLAVGGPSASGKSALSRALAP
RLGARPGAVQLRSDVARKRLFGVAPEYHLPASAYAPETDAQVYARLRAEARRTVRAGFAA
LFDAAFLDRSEQAAAAALARALGVPFLGLWLDAPLETLAARAAARRGDASDADEAVIRRQ
LDRRPEAPGWRHVDASGTPEATLGGALDALDAAGLAHRS*
>tcag_1096688771687 /cdnaId=1096688771686 /pepId=1096688771687 /offset=0 /ttable=11 /length=322 /full_length=322 /orientation=0
IDVVGIYQTDAGIKIGQGEGQPIEYAVKMHQFHPSSTLDQVHNAEGLNHERLEKLCQAVF
NLHTKAPVSGIEMPFGEPNSLYIPAQLNFDQVRPRLTEAKDLAQLLQLEAWAHEYLKRLW
PRFAERKDLGMIRECHGDLHLGNVVGTHSDDIRLFDCIEYRAEFRWIDVISEIAFLTVDL
EVRDDFASAWHLLNRYLELSGDYHALWVYQGYRAYRAMVRAKECLLELNAPVLPTESDTS
PLARYRRYAVMAEHATTIRPRVLLITLGLDVDIRQSLTHQLIDDFGMIRLRSDLERQRLY
GGQENTTPKTYRHLVELAELSL
>tcag_1096697962743 /cdnaId=1096697962742 /pepId=1096697962743 /offset=0 /ttable=11 /length=305 /full_length=305 /orientation=0
AQLLQLEAWAHEYLKRLWPRFAERKDLGMIRECHGDLHLGNVVETQSHEIRLFDCIEYRA
EFRWIDVISEIAFLTVDLEARDDFASAWHLLNRYLELSGDYHALWVYQGYQAYRAMVRAK
ECLLELNAPVLPTESDTSPVARYRRYAVMAEHATTIRPRVLLITLGLDVDIRQSLTHQLI
DDFGMIRLRSDLERQRLYGGQENTAPKTYRHLVELAELSLRAGFPVVVSGGFENPDDRER
FRRLAESHGLLFGILTDGESATQANLDFEELASTHVLRLDEPERMVREVRDLGQSFGMHL
GVHR*
>tcag_1096683812787 /cdnaId=1096683812786 /pepId=1096683812787 /offset=0 /ttable=11 /length=72 /full_length=72 /orientation=0
MPAEDQSATLAFLQEEAARLGPVGRHSTHISEVFVAGDTAFKLKRAVRLPYLDFSTPAIR
LAMCARELELNS
>tcag_1096701455659 /cdnaId=1096701455658 /pepId=1096701455659 /offset=0 /ttable=11 /length=148 /full_length=148 /orientation=0
IMRQWIQRTLPMVADSSGGLPPLIASLLRPEAYPHPVEAVQLVETHISWVLLTGHWAYKI
KKPIDLGFVQAGCLSQRQHFCREELRLNRRLAPDLYCAVVSVLGPAERARISLFEAADGL
IEPAVRMRQFPARSLLSRCLADGVPRSS
>tcag_1096696204287 /cdnaId=1096696204286 /pepId=1096696204287 /offset=0 /ttable=11 /length=347 /full_length=347 /orientation=0
ISVKVILVREKTMTLTQPEWVEALKRPDSNQLKSPEKIKLLETTTSYLFRTDDWLYKIKK
KGNEYPTLAVKEAFCREECSLSQRFNPNWVVEVLPVNENNGDIKFGGTGGTTIEYALKME
ALPDQWQLARLLEKNKITTNNMVGIATKIAEIHAISPAKDKEAEAGKPGPFRAQCDDLLF
QLKRYFEASLTQPILDMIRHPLEKYIDDNKTLFTKRMRNGRIVLGHGAFLPEHIFLNRDV
VRFISPQEIHKKLAVLDVANDVSSLTVELSRLGKAELLDSFVKQYLEISKDKDLLKMLPV
YQTYCALKQGVKTCELKVARKDESLGTLAMDYFNLAVRFSREIPRN*
>tcag_1096696766365 /cdnaId=1096696766364 /pepId=1096696766365 /offset=0 /ttable=11 /length=203 /full_length=203 /orientation=0
VSETLIDALNNPACYPHPVDGIQVIESDLAWIVLTGDFAYKIKKPLDLYYLDASTLEARR
ILCETEYRLNQRTFPELYLEVVALTQSDSGIAIDGTGEPIEYAVKMLQFDPVRTLDRIHD
CEGLNHERLEELAQAVFRLHDQAPVSGIEMPFGEPNSLYVPAQLNFDQVRPRLSEARDLA
QLIQLEAWAHEYLKRLWPRFAER
>tcag_1096697331873 /cdnaId=1096697331872 /pepId=1096697331873 /offset=0 /ttable=11 /length=133 /full_length=133 /orientation=0
VSETLIDALNNPACYPHPVDGIQVIESDLAWIVLTGDFAYKIKKPLDLYYLDASTLEARR
ILCETEYRLNQRTFPELYLEVVALTQSDSGIAIDGTGEPIEYAVKMLQFDPVRTLDRIHD
CEGLNHERLEELP
>tcag_1096701300109 /cdnaId=1096701300108 /pepId=1096701300109 /offset=0 /ttable=11 /length=131 /full_length=131 /orientation=0
VSETLIDALNNPACYPHPVDGIQVIESDLAWIVLTGDFAYKIKKPLDLYYLDASTLEARR
ILCETEYRLNQRTFPELYLEVVALTQSDSGIAIDGTGEPIEYAVKMLQFDPVRTLDRIHD
CEGLNHERLEE
>tcag_1096696815785 /cdnaId=1096696815784 /pepId=1096696815785 /offset=0 /ttable=11 /length=118 /full_length=118 /orientation=0
MTRLRLEDGCTICDASPMSSLPPLIEGLLDSAAYPHPTGSIKLVETHISWVFLTGDYAYK
LKKPVSLGFLDFSTLEARRSCCQEELRLNGRFAPELYLASVPITGSAARPQVKGAGEP
>tcag_1096681041281 /cdnaId=1096681041280 /pepId=1096681041281 /offset=0 /ttable=11 /length=140 /full_length=140 /orientation=0
IDSWVAVYREEEVSETLIDALRQKSCYSHEVKEIEVIESDLAWIILTGSFVYKIKKPIDL
YFLDASSLEARHSLCQSEFSLNQRSYQEMYLDVVGIYQSETGITVGEGSGEAIEYAVKMR
QFDPNQTLDQIHDRKQLNHD
>tcag_1096675225551 /cdnaId=1096675225550 /pepId=1096675225551 /offset=0 /ttable=11 /length=177 /full_length=177 /orientation=0
IMESDRPAYVTAMLTSAAYPFPVQDEEIELRQTHISYVHLTQEFVYKTKKPVDFGFINQL
SAETRRLNCEREVKLNSRLAPSIYISVVPIVLLPSGQIQVEPANEDLPNSEIIEWAVKMK
RLPEDSTLQKFLTGSEDRSTEVMSNLPVDLANRLVAFHRDCPKVQSDPDFAGIGAVR
>tcag_1096688962689 /cdnaId=1096688962688 /pepId=1096688962689 /offset=0 /ttable=11 /length=129 /full_length=129 /orientation=0
ISNMDFKTRDISEDISNILIQSLQKAAAYQHDVKEFNLIETHISWIVLTGIYAYKIKKPL
NLGFVDFTTLEKRHFFCHEELRLNKVLAPELYIDVIPISGTPTHPQMNGLARPLSMRFKC
ISLIKIVYX
>tcag_1096692112323 /cdnaId=1096692112322 /pepId=1096692112323 /offset=0 /ttable=11 /length=101 /full_length=101 /orientation=0
VSETLIDALNNPACYPHPVDGIQVIESDLAWIVLTGDFAYKIKKPLDLYYLDASTLEARR
RLCETEYRLNQRIFPELYLEVVALTQSDTDVAIGGIGEPIE
>tcag_1096699662603 /cdnaId=1096699662602 /pepId=1096699662603 /offset=0 /ttable=11 /length=363 /full_length=363 /orientation=0
VVQLHAVAQIIQPAAIPEAFGKTLVDLIANLGRALPKRLNPIWDRWQSTVTQVYDTQSGR
LDARARHGAVRHGHGDLHLRNACRFRGRVVLFDAIEFAPEFSHVDILYDMAFAVMDLRHR
DKQQAAIVFLSRYLAAMRDYREIAIIRLFMSVRAAIRALVVACSPESNDDELTDYMNFAR
QVLAPHETPRLIAIGGRSGTGKSTLAQMLAPICAAAPNIVILRSDEIRKHIVGRQPDTAL
PAAAYDAARSRAVYRRLRADAARVLQAGAQVIVDATFFQPDERDQLRRLAERLNVPFTGF
WLTAPAATLQSRLMGRHKDASDADASVMLRQPVLNTVEDWHTIDTTNGAQQALADMRRAL
QK*
>tcag_1096690891579 /cdnaId=1096690891578 /pepId=1096690891579 /offset=0 /ttable=11 /length=82 /full_length=82 /orientation=0
VSETLIDALNNPACYPHPVDGIQVIESDLAWIVLTGDFAYKIKKPLDLYYLDASTLEARR
ILCETEYRLNQRTFPELYLEVX
>tcag_1096680147583 /cdnaId=1096680147582 /pepId=1096680147583 /offset=0 /ttable=11 /length=80 /full_length=80 /orientation=0
VSETLIDALNNPACYPHPVDGIQVIESDLAWIVLTGDFAYKIKKPLDLYYLDASTLEARR
ILCETEYRLNQRIFPELYL*
>tcag_1096671083135 /cdnaId=1096671083134 /pepId=1096671083135 /offset=0 /ttable=11 /length=236 /full_length=236 /orientation=0
PALRWIDTASELAFLLMDLMHVGETAQARRLLNGYLMHSGDYGLLAVLRFYLVYRAMVRA
KVTAIGAAQHHHADACQDDALRGYVHRALVCSRPLMAPRIVLVCGLSGSGKTSLAAALAE
RLPLIHIRSDVERKRLFALAPLARTRAQPGGGIYSADASARTYARLLSLARQCVQAGYGV
LVDATFLAREQRRPFRALAAELGCAFDCLALDAPREVLRRRVAARYSLGKDASEAD
>tcag_1096679236345 /cdnaId=1096679236344 /pepId=1096679236345 /offset=0 /ttable=11 /length=243 /full_length=243 /orientation=0
IGEHLDAIEYWSIDSAEIIGNPAVFEIDVAPVAARGLSREFLRRNHVSVTVIGLAAQSPP
EPAGAPDERMRPAAGNREAFRQLGQISGKHGQSPRTMLPRACRQIADSAIVGEQIVECSR
HVVGPGPEHARSGVLPRRRHPRFDAIAETAGFCGDEHGPASAKLTGSLRSLKPIPMHDDQ
APILAALRSADAYPDAAGPVRVIETHISWVFLTGDYAYKVKKAVRFPWLDFSTLERREQA
CHE
>tcag_1096675243005 /cdnaId=1096675243004 /pepId=1096675243005 /offset=0 /ttable=11 /length=124 /full_length=124 /orientation=0
LETTAPTYLEALKKSEAYSDSPQKIKFEETQGSYLFHADNQLYKIKKTGNEFASLAVKEV
FCREECRLLMHYNPEWTAEVVTLNRTDSGYRLAGKEGEIEEYVLKMENLPERRFLSSLTK
KKNV
>tcag_1096697175861 /cdnaId=1096697175860 /pepId=1096697175861 /offset=0 /ttable=11 /length=153 /full_length=153 /orientation=0
LETTAPTYLEALKKSEAYSDSPQKIKFEETQGSYLFHADAQLYKIKKTGNEFASLAVKEV
FCREECRLLMHYNPEWTAEVVTLNRTESGYRLAGKEGEIEEYVLKMENLPDRRFLSSLIK
KKNADLPISVWLRFNLRTSMLTPGCLSVKENR*
>tcag_1096688077525 /cdnaId=1096688077524 /pepId=1096688077525 /offset=0 /ttable=11 /length=141 /full_length=141 /orientation=0
HSKSNVFGKRLRKGRVVQGHGALLPEHIHIQGETVRFLSPHEVYKKYSVLDAAHDVATLM
VELIVANEKELADHFLQKYKEASKDKDLESILPAYQTYCALKHGVLTCERKVALQDESLG
PVALEYFNLATRFSRTIHQA*
>tcag_1096679100033 /cdnaId=1096679100032 /pepId=1096679100033 /offset=0 /ttable=11 /length=132 /full_length=132 /orientation=0
RLRKGRVVQGHGGLLPEHIHIQGETVRFLSPHEVYKKYSVLDAAHDVATLMVELIVANEK
ELADHFLQKYKEASKDKDLESILPAYQTYCALKHGVLTCERKVALQDESLGPVALEYFNL
ATRFSRTIHQA*
>tcag_1096677688505 /cdnaId=1096677688504 /pepId=1096677688505 /offset=0 /ttable=11 /length=140 /full_length=140 /orientation=0
LETTAPTFLEALKKSEAYSDSPQKIKFEETQGSYLFHADAQLYKIKKTGNEFASLAVKEV
FCREECRLLMHYNPEWTAEVVTLNRTESGYRLAGKEGEIEEYVLRWKSSGSTFSLIVIKR
KCRTCRSQSGCGSTCEHPC*
>tcag_1096679578693 /cdnaId=1096679578692 /pepId=1096679578693 /offset=0 /ttable=11 /length=100 /full_length=100 /orientation=0
LSRATCAWNPAGAMGRISGRSPPWSASRGEFPMKRDPQAEVISFLKDPGAHVSDEAVEVI
DTHAAHVVLTGGEALKIKRSVRYDYLDYSTLAKRRAALER
>tcag_1096688276465 /cdnaId=1096688276464 /pepId=1096688276465 /offset=0 /ttable=11 /length=102 /full_length=102 /orientation=0
LETTAPTYLEALKKSEAYSDSPQKIKFEETQGSYLFHADAQLYKIKKTGNEFASLAVKEV
FCREECRLLIHYNPEWTAEVVTLNRTESGYRLAGKEGEIEEY
>tcag_1096701764693 /cdnaId=1096701764692 /pepId=1096701764693 /offset=0 /ttable=11 /length=114 /full_length=114 /orientation=0
IFVSEKVVHFISPQEVHRKLADLDVANDVSSLTVELTRLGKHELAETFLNHYLEISNDLD
LQKMLPLYQTYCSLKQGVKTCELKVAREDEKLGTLAMEYFNLAVNFSREIPRV*
>tcag_1096694613013 /cdnaId=1096694613012 /pepId=1096694613013 /offset=0 /ttable=11 /length=252 /full_length=252 /orientation=0
AYRFLNHYLSKGGDYQGMALLPYYLVYRAMVRCKVALLRWQQHHNQQDFQEAQSYADLAM
GYSQPKPAKLLITHGYSGSGKTTLSAQLAENSGMIHLRSDVERQRLLDKPKQNTANNEVN
QGLYTPENVLLVYYSLVELAAISLQAGFSVLIDAAFLQSNQRELFAKLALNEKIEFAILD
FYAPEQELKRRVSERWQLGVDASEATLAVLEQQLKTAQPLTALELEKTIQVDTCDKDALN
KLMANSAFSDC*
>tcag_1096677145485 /cdnaId=1096677145484 /pepId=1096677145485 /offset=0 /ttable=11 /length=109 /full_length=109 /orientation=0
ETVRFLSPHEVYKKYSVLDAAHDVATLMVDLIVANEKELADHFLQKYKEASKDKDLESIL
PAYQTYCALKHGVLTCERKVALQDENLGPFALEYFNLATRFSRTISKD*
>tcag_1096671660235 /cdnaId=1096671660234 /pepId=1096671660235 /offset=0 /ttable=11 /length=65 /full_length=65 /orientation=0
LAEDLARFHRRAEAAPVGGRFGNVEAVVEPVETNLRVLEEEVGPAASRHLLARHRAWVAS
EASRL
>tcag_1096682992481 /cdnaId=1096682992480 /pepId=1096682992481 /offset=0 /ttable=11 /length=167 /full_length=167 /orientation=0
LAQGTAAASPRRARPDRDGRRRRDGRDRRRGASRAAQARAADAALRRAHRLGGGPAPAAC
ARRRDGGPRPARAVPRGRAALRRLSATGRFRRARRARRGGAAGGGDAGMTEAVDALAAAL
RDRDAGREPERIETHMAHVLLTGDEAWKMKKPVRAGLFDARRRAARA
>tcag_1096693220857 /cdnaId=1096693220856 /pepId=1096693220857 /offset=0 /ttable=11 /length=96 /full_length=96 /orientation=0
MAFSQSELVELLKNPSSYASPPKSIILRETDSSYLFEGDEWLYKIKKEGNEFPTLAVKEA
YCHEECRLSHSFNSNWNSTVHTILAQNGSIKIGGXX
>tcag_1096673149843 /cdnaId=1096673149842 /pepId=1096673149843 /offset=0 /ttable=11 /length=81 /full_length=81 /orientation=0
VDLIVANEKELADHFLQKYKEASKDKDLESILPAYQTYCALKHGVLTCERKVALQDESLG
PVALEYFNLATRFSRTIHQA*
>tcag_1096682626855 /cdnaId=1096682626854 /pepId=1096682626855 /offset=0 /ttable=11 /length=148 /full_length=148 /orientation=0
IPWISSFTPNRTFSGNACVKEGSSRGMAPFYPNTFTFREKPSVSSVLTKSTKNTRYSMPH
TMSPPLMVELIVANEKELADHFLQKYKEASKDKDLESILPAYQTYCALKHGVLTCERKVA
LQDESLGPVALEYFNLATRFSRTISKD*
>tcag_1096687489069 /cdnaId=1096687489068 /pepId=1096687489069 /offset=0 /ttable=11 /length=70 /full_length=70 /orientation=0
ADHFLQKYKEASKDKDLESILPAYQTYCALKHGVLTCERKVALKDESLGPVALEYFNLAT
RFSRTISKD*
>gi|70732568|YP_262331 hypothetical protein PFL_5259 [Pseudomonas fluorescens Pf-5].
MAADYTHFIHRQHAPPEVCLSAFSGHNDALDFPDSEGSPVSQSLIAALQNPALFPHPVEG
FQVIETHISWVLLTGPFAYKVKKPVNFGFLDFTSLDAREHFCGEELRLNQRLTEDLYLEV
LPITGSAEAPVLGGDGPAIEYVLKMRQFPQSQLLSTLQANSELTTAHIDEMARQIAHFHL
NAPKVPAEHEAGTPESVMAPVRQNFEQIRPFLSDKADLQQLEALEAWAETSFERLKPLLA
QRKSEGFIRECHGDIHLGNATLIDGKVVIFDCIEFNEPFRFTDVYADTGFLAMDLEDRGL
KSLARRFISQYLELTGDYQGLELLNFYKAYRALVRAKVSLFSMPAEATPVQRATTLRQYR
NYANLAESYSTIPSRFLAITSGISAVGKSRVAMRLVEALGAVRLRSDVERKRLFGEQQVP
NDPHAGIYSSEASSATYARLHEIAETILRAGFPVVIDATYLKRAQRDAAAKVAEATGTPC
LIIDCNAPEAVVASWLAQRQADQNDPSDATLEVIANQQATREALTDEELLRSKRIETNES
GSLDALVANIRQRLPGL
>gi|48728459|ZP_00262220 COG2187: Uncharacterized protein conserved in bacteria [Pseudomonas fluorescens PfO-1].
MSQSLIAALQNPALYPHPVEGFQVIETHISWVLLTGPYAYKVKKPVNFGFLDFTSLESRE
HFCGEELRLNQRLTEDLYLEVIPVTGSAEAPQLGGDGPAIEYVLKMRQFPQSGLLSTLQA
NGELTTAHIDAMAEQIARFHLNAPKVPAEHDAGTPESVMAPVRQNFEQILPFLSDKNDLL
QLDALQAWAESSFDRLKPLFAQRKTDGFTRECHGDIHLGNATLIDGKVVIFDCIEFNEPF
RFTDVWADTGFLAMDLEDRGLKSLARRFISQYLELTGDYQGLEVLNFYKAYRALVRAKVA
LFSMPADATPVQRATTLRQYRNYANLAESYSTIPSRFMAITHGVSAVGKSHVAMRLVEAL
GAIRLRSDVERKRLFGEQTVANDVQAGIYSTDASTATYARLHEIAEVILHAGFPVVIDAT
YLKREQRDNAAKVAEATGTPFLILDCNAPQAVIESWLAIRQADKKDPSDATLAVIEAQQA
NREALTPEEILRSKRVQTNESGTLDTVVAQIRQRLPGL
>gi|66044096|YP_233937 hypothetical protein Psyr_0841 [Pseudomonas syringae pv. syringae B728a].
MGADYTHFTEDRQTPESAVCSLAPSGHNGGIVYLHFEHIPEGSTVSQSLIAALQNPALFP
HPVESFQVIETHISWVLLTGPYAYKFKKPMNFGFLDFTTLALRKHFCEEELRLNQRLTDD
LYIEVLPITGTEDTPQLGGDGEAIEYALKMKQFSQDGLLSTLQANGELTTAHIDELARQI
AGFHLTSPQVGAESELGSADSVMAPVVQNFEQIRPLISEKSDLAQLDALHAWAESSFARL
KPLLAHRKADGFIRECHGDIHLGNATVIDGKVVLFDCIEFNEPFRKTDVYADIGFLAMDL
EDRGLKSLSRRLISQYLEVTGDYAGLELLNFYKAYRAMVRAKVALFSQPADADGLQRAAT
LRQYRNYANLAESYSAIPSPFLTITHGVSAVGKSHVAMRLVESLGAIRLRSDVERKRLFA
GQGQDLYDAQASSTTYARLHELATATLRAGFSVVIDATYLKREQRDAAAKVAENTGVPFL
ILDCEAPQAVIAGWLAQRQAQDNDPSDATLEVIEAQQASREPLGADEILRSKKVATNVSS
DLDSLIDNLRQRMPGL
>gi|71736099|YP_273148 Uma3 [Pseudomonas syringae pv. phaseolicola 1448A].
MGADYTHFSKDRQTPESAVCSLAPSGHNGGIAYLHFEHIPEGSPVSQSLIAALQNPALFP
HPVENFQLIETHISWVLLTGPYAYKFKKPMNFGFLDFTTLALRKHFCHEELRLNQRLTDD
LYIEVLPITGTVDAPQLGGDGEVIEYALKMKQFSQDGLLSTLQANGEVTTAHIDELARQI
AGFHLSSPQVGTESELGSPDSVMAPVVQNFEQIRPLISEKSDLAQLDALQAWAESSFARL
KPLLAQRKADGFIRECHGDIHLGNATVIDGKVVLFDCIEFNEPFRKTDVYADIGFLAMDL
EDRGLKSLSRRLISQYLEVTGDYAGLELLNFYKAYRAMVRAKVALFSQPSDADGVQRAAT
LRQYRNYANLAESYSAIPSPFLTITHGVSAVGKSHVAMRLVESLGAIRLRSDIERKRLFA
GRDEEMYGAQANDATYAHLHELAGITLRAGFSVVIDATYLKHGQRDAAAKVAENTGVPFM
ILDCEAPQAVIAGWLAQRQAQNNDPSDATLEVIEAQQANREPLSAEETLRSKKVATHISS
ELDSLIDNLRQRLPGL
>gi|24986434|AAN70257 conserved hypothetical protein [Pseudomonas putida KT2440].
MEGFQLIETHISWVLLTGEYAYKIKKPMNFGFLDFTGLDQRQHFCNEELRLNQRLTEGLY
LEVLPITGSVDAPQIGGEGEAIEYVLKMRQFPQGQMLNTLQANGELNATHIDQMARQIAE
FHLQAPRVPMEHPLGTPESVMAPVEQNFEQIRPFLSDKADLQQLDALQAWARSSFERLQG
LLEKRKANGFIRECHGDIHLGNATLIDGKVVIFDCIEFNEPFRLTDVYADTAFLAMDLED
RGLKCLARRFISQYLELTGDYEGLELLNFYKAYRALVRAKVALFSMPADADGVQRATTLR
TYRNYANLAESYSAIPSRLLAITHGVSAVGKSHVAMRLVEALGAVRVRSDVERKRLFGEQ
PQADAGQLSTGIYDQDASAATYQRLHEVAATVLRAGFPVVLDATYLKREQRQAAADVASQ
TGVPFLILDCHAPEAVIASWLEQRQAENSDPSDATLEVIKAQQASREALDAQELVHSTRV
DTQAAGSMDQVIEQIRQRLPGL
>gi|66047535|YP_237376 hypothetical protein Psyr_4308 [Pseudomonas syringae pv. syringae B728a].
MSQSLIAALQNPALFPHPVDQFHVIETHISWVLLTGNYAYKMKKPVNFGFLDFTTLEARS
HFCNEELRLNQRLTDNLYLEVLPITGSAEAPQLGGDGPVVDYVLKMRQFPQSQLLSTLQA
NGELTSAHIDELARQIAHFHLNAPKVRATHTAGTPHDVMVPVLQNFEQIRPFLSDKADLA
QLGALQAWAESSFERLKPLFEQRKLNGFIRECHGDIHLGNATMIDDHVVIFDCIEFNEPF
RFTDVYADTGFLAMDLEDRGLKSLARRFISQYLELTGDYQGLELLNFYKAYRALVRAKVA
LFSMPSEADAVQRATTLRQYRNYANLAESYSTTPSRFLAITHGVSAVGKSHVAMRLVEAL
GAIRLRSDVERKRLFGEQHVENKPQAGIYAADASAATYARLNEIADTLLRAGFPVVLDAT
FLKREQRDAAAKIAEATGAPFLILDCNAPQAVIAAWLAQRQTDNNDLSDATLTVIEGQQA
NRDPLSAEELLLSKRVETNESGTLDALVAQIRQRLSRS
>gi|67159487|ZP_00420005 conserved hypothetical protein [Azotobacter vinelandii AvOP].
MSWRRIIRTLPTLDSTARRFAGPAAAAIMRLSARQPRQGLTVSQALINALQNPALYPHAV
TEFKVIETHISWVLLTGPYAYKFKKAVDFGFLDFTGLAARKHFCEEEVRLNQRLTRDLYL
EVLPITGSENAPQLAGDGPVIEYTVKMRQFPQSQLLGEMQTRGELAPEHIDALAERIASF
HLQAPKVPAEHPLGGAEAVMSPVRQNFEQVRPLLAEPADLQQLDALEAWAETSFERLRPL
LEQRKADGFIRECHGDLHLGNATLLDGQVVLFDCIEFNEPFRLIDVVCDAAFLAMDLEDR
GLKGFSRRFVSRWLELTGDYAALPLLNFYKAYRAMVRGKVNLFRLAQEESDERRAAILRQ
YRNYASLAERYSAIPSCFLAITHGVSAVGKSYVAQRLTEEFGAIRLRSDVERKRLFGEQP
AADRERLTSGIYSAQASTATYEHLHRLAAGALQAGFPVAIDATYLKEAQRAAARQVAENN
GAPFLIVDCQAPEALIAEWLTERRAAGKDPSDATLEVIRAQQAGREPLTEAEQQRSRRVD
THLTASLDDLVARMRNHLPHL
>gi|28868196|NP_790815 hypothetical protein PSPTO0976 [Pseudomonas syringae pv. tomato str. DC3000].
MSQSLIAALQNPALFPHPVESFQVIETHISWVLLTGPYAYKFKKPMNFGFLDFTTLALRE
HFCQEELRLNKRLTDDMYLEVLPITGTAQAPQLGGDGDVIEYALKMKQFSQDGLLSTLQA
NGELTTAHIDELARQIADFHLDSPHVTAESELGSPDSVMAPVVQNFEQIRPLISEKSDLE
QLDALQAWAESSFERLKPLLAQRKADGFIRECHGDIHLGNATVIDGKVVLFDCIEFNEPF
RKTDVYADIGFLAMDLEDRGLKSLSRRLVSQYLEVTGDYVGLELLNFYKAYRAMVRAKVA
LFSQPADADGVQRAATLRQYRNYANLAESYSAIPSRFLTITHGVSAVGKSHVAMRLVESL
GAIRLRSDIERKRLFAEGGEDLYGDEASSATYARLHELAGKTLRAGFSVVIDATYLKREQ
RDAAAKVAENTGVPFLILDCEAPQAVIASWLAQRQAQNNDPSDATLQVIEAQQASRELLS
ADEVLCSKKVATNIGSDLDSLVDNLRQRLPGL
>gi|15599895|NP_253389 hypothetical protein PA4701 [Pseudomonas aeruginosa PAO1].
MSQTLIAALQNPALYPHPVERFEVIETHISWVLLTGPYAYKIKKPMDFGFLDFTSLDKRR
FYCNEELRLNQRLTDDLYLEVLPITGSEEAPRIGGDGEAIEYLLKMRQFPQDNLLAAIQG
RGELSNQHIDELAEQIAHFHQNTPKVPLEHPLGTAESCMAPVRQNFEQVRPLLKDKADLQ
QLDALEAWAESSFERLLPVLQERKAKGFIRECHGDIHLGNAALIDGRVVLFDCIEFNEPF
RFTDVCADFAFLAMDLEDRGLKCHARRFVSLYLEHTGDYQALELLNFYKAYRAMVRAKVA
LFSLGYQTDAVQRAATLRQYRNYANLAESYSAIPSRFLAVTHGVSAVGKSQVAMRLVEAL
GAVRLRSDIERKRLFGEQPEHDRGQFAAGIYSSQASEATYAHLHQLAAKILQAGYPVVID
AAYLKQNQRQAACHIAEETGVPFLILDCQAPEAVIAGWLAQRQAEGKDPSDATLDVIRTQ
QATREPLTAAETVQSKRVDTHDAASLDGLVDGIRQRLPGL
>gi|32044032|ZP_00141133 COG2187: Uncharacterized protein conserved in bacteria [Pseudomonas aeruginosa UCBPP-PA14].
MSQTLIAALQNPALYPHPVERFEVIETHISWVLLTGPYAYKIKKPMDFGFLDFTSLDKRR
FYCNEELRLNQRLTDDLYLEVLPITGSEEAPRIGGDGEAIEYLLKMRQFPQDNLLAAIQG
RGELSNQHIDELAEQIAHFHQNTPKVPLEHPLGTAESCMAPVRQNFEQVRPLLKDKADLQ
QLDALEAWAESSFERLLPVLQERKAKGFIRECHGDIHLGNAALIDGRVVLFDCIEFNEPF
RFTDVCADFAFLAMDLEDRGLKCHARRFVSLYLEHTGDYQALELLNFYKAYRAMVRAKVA
LFSLGYQTDAVQRAATLRQYRNYANLAESYSAIPSRFLAVTHGVSAVGKSQVAMRLVEAL
GAVRLRSDIERKRLFGEQPEHDRGQFAAGIYSSQASEATYAHLHQLAAKILQAGYPVVID
AAYLKQSQRQAACHIAEETGVPFLILDCQAPEAVIAGWLAQRQAEGKDPSDATLDVIRTQ
QATREPLTAAETVQSKRVDTHDAASLDGLVDGIRQRLPGL
>gi|67919015|ZP_00512604 conserved hypothetical protein [Chlorobium limicola DSM 245].
MHTIVEALSRPEAYPHETCDIQVAETHISWVFLTGTYAYKIKKPVNLGFLDFSTLEKRTR
YCHEELRLNRRLAPELYLDVVPVTLSEETIRIGGSGTAIEYAVKMVQFDRTHELDRLLAG
NRLTAKHIDSIIETVAAFHFGIPAASPDSEYGRPEKLILPLLENFRHTAELVNNNVEQRL
LEKLETWVEKEHLRLTPRFLDRKRAGFIRHCHGDMHTGNMVWQNEQVVIFDCIEFSPALS
MIDVISDIAFLFMDLEHGGHRELAWRFLNGYLSATGDYESLSLLCFYSLYRATVRAKVTA
IRFEQEPDEKRRHAIREEHLSYVRHAFLYTLPKTAHLVITCGVSGSGKSTHAEALASELQ
AVHIRSDIERKRLAGIGAITNSRNSSGMDIYTTLFTEKTYRRLEDIAAAALEEGFPVLVD
ATFLEKDERMRFKKLAGQSECPFTILHFHADEALLRERVTKRFQEGSDASEADEAVLLMQ
LAAAEPLSEEERRDTIDIDTGRKVGYSEIINELQKRNESR
>gi|21673660|NP_661725 hypothetical protein CT0831 [Chlorobium tepidum TLS].
MIQPAEALRRPEAYHHPVEKVIEVVETHISWIFLTGQFAYKLKKPVNLGFLDFSTLERRK
HFCEEELRLNRRLCPDLYLDVLPVTESDGKIRIGGDGEAIDYVIRMVQFDRRFELDRLLR
RGELTKREIGEAAEVIAAFHAEAPRADPSAKFGTPEVILKPMLENLDLTEEVARTIEERS
DIEKIRHWTLTEHRRLGGVMRERKALGMVRECHGDLHTGNMVIRDGKITIFDCIEFSHVL
SIIDVMSDVAFLFMDLEHSGHPELAWHFLNAWLSKNGDYNGLQVLRLYCVYRAMVRAKVT
SIRVAQESDEEEKAKTLAEHHSYIRLALGYTQPRKPMLLITYGVSGSGKSTWAARLADLG
GFIHIRSDVERKRLFGIDSLERSAGKGFDIYTPEATQKTYDVMLDAASTALSAGFPVIVD
ATFPDARKRAPFIRLARAMNCECRILCFQATHETLRERVRTRHKKGSDASEADQKVLEAQ
LHAIESPAGDEKALCIQIDTEGEVTIEALLTALKM
>gi|53803524|YP_114795 hypothetical protein MCA2379 [Methylococcus capsulatus str. Bath].
MNKNNVWRAFPAGLTAADAYPHPVSGIRLIETHISWVFLTGTYAYKIKKPVDFGFVDFST
LARRRQCCEEEIRLNRRLAPELYLGVCPITGSPQTPRVDGEGPPFEYAVKMRQFAEGSLL
TDRAAADTLTPTHIDALARLIAEFHRSIPRSGEDEEYGSPPLIRNATLDNFAHIEAMLPP
DLGDSGLATLKASAERDHAALEDTFLARKREGYVRECHGDLHLANIALIGDKPVPFDAIE
FNPALRWIDVISELAFLAMDLEARGLCRLAARLVNGYLAVTGDYGGMALWHYYLRYRAMV
RAKIAALSWSSAPEDGNRAEYLAGFRRYVDYALSVSSGRRPRLILMHGVSGSGKSHVAMQ
LAERERAIVIRSDVERKRLASRLQTDPVRRYLPAFTRATYAKLLELATPALRAGLSVILD
ATFLERRYRDDARKLAGRTGAGFVIVAMDAPETLLRQRILARRKEGTDPSDADLRVLDKQ
LRSRRPLGEDEAPFTVVCNPDSTVPELPR
>gi|23128355|ZP_00110204 COG2187: Uncharacterized protein conserved in bacteria [Nostoc punctiforme PCC 73102].
MTEATLPVLIEQMLQPGFYPHAVTEPIELIQTHVSYVLLTGDYAYKLKKPVNFGFLDFST
LEKRQHFCHEELRLNQRGAGELYLEVLPITLVGEQYQLGGTVEAVEYVLKMRQFPQESLL
STLFEQGKLNEARLDELGRVVAQYHAEAQTNDYIRSFGEVPKVRAAFDENYQQTENYIGG
PQTQEQFTETKQYTDKFFAERPELFASRIHNNYIRECHGDLHLRNIALWNDKILLFDCIE
FNEPFRFVDVMYDVAFTVMDLEARQRKDLGNAFLNAYIEQTGDWEGLQVLPLYLSRQAYV
RAKVTSFLLDDPGVPAAVKEEATKTASEYYKQAWEYTKPKVGELILMSGLSGSGKSTTAR
HLARQQGAIHLRSDAVRKHLGGIPLWEKGGDDLYTPEMTEKTYTRLLELGIILAKQGFSV
ILDAKYDKQHLRQEAIAQATKHEIPLQIIQCTAPLEVLKERLNNRTGDIADATADLLASQ
IKQAEPFTEEEQAYVKILDTTQSQKAQLK
>gi|52008032|ZP_00335409 COG2187: Uncharacterized protein conserved in bacteria [Thiobacillus denitrificans ATCC 25259].
MTAALDTPAPGTALIRALHDPACYDHPIAPVRVIETHISWVLLTGDYAYKIKKPLDLGFL
DFSTVSARLHACCDEVRLNRRLTPDIYLDVVAISGTPADPRINGSGEAFEFAVKMRQFDA
DATLDRLDAAGRLTAGHVDAIATTLARFHLEDAARAGADSAWGEPEGVWAPMAQNFAQLA
PRLTDADERALLDRLQDWSEAEHRRLVPLLAARKREGFVRECHGDLHLGNLAWVDDGLLA
FDCLEFDAELRWIDIQSEIAFCYMDLLQRGHAEWGWRFVNRWLEETGDYAGLALLRFYAV
YRALVRAKVAAVDGAQHDDAAAHPRRQVRTLLDLAQTLVESPAPRLDITHGPSGAGKTTV
TDRLMQAPGAIRLRSDVERKRLAGLPALARSGAGVGEALYAEDATRATYARLATLAADLL
DGGWPVVVDATFGARWQRDLLRTVAESRGVAFRILDFKLPPAVLRERVEARARALTDASE
ADLGVLARQLESAEPLAADEQALAVDAAS
>gi|71480872|ZP_00660581 conserved hypothetical protein [Prosthecochloris vibrioformis DSM 265].
MDQLPEALRKPSAYSHLTGPVEVAETHISWVFLAGEYAYKVKKPVNLGFLDFSTLEQRKF
YCHEELRLNRRLCRELYLAVLPIVRKEEGLFIGGSGETVDYCVQMQRFDRTRELDRLLAD
GELTNQHIDRLAEEIGAFHGGLEPLPMGSEYGTPENLIKPILRNFSHSASSDPGDAECIA
QLKKWTIDEHAGLKERLAERKRMGFIRECHGDMHTGNMVERAGKILIFDCIEFSRELSCI
DIVSDILFLFMDLLHSGAPGLGWRLLNRWLSITGDYASLPLLRFYTLYRAMVRAKVTAIR
STQATLPADKQRALEEHRSYLRFAETLTKESQPMLIITEGLSGSGKTTHAAALSEMIGAV
SVRSDIERKRLAGLRPLQRSSRETEPSIYTEAKTGETYSALLAIALTTLQANLPIIVDAT
FLRQSDRQKFMDLAESVGCGFMIMSFHAPLELLKERVEKREQEASDASEAGIGVLEAQYH
NREALSASEERVAIHINTSEPVDYNELAGRITPLFQTPS
>gi|67939095|ZP_00531607 conserved hypothetical protein [Chlorobium phaeobacteroides BS1].
MQEDDTSTMVNLVQKLRQPSAYPHPVEKIEVVETHISLVFLTGTYAYKIKKAVNLGFLDF
SSLENREHFCREELRLNRRLCKELYLDVLPVMIQGESVMIGGKGTIIDFVVKMLQFDRTK
EVDTLLASNRITGDHIDRISRIVSAFHESAPAAGPDSAYGRAEILIKPIRDNFTEAERLK
SQLQEKALLKRLKQWTESEYSRLMPLFAERKANGAVRECHGDMHTGNMVLWKKSVMIFDC
IEFNPLLSTIDVMSEIAFLIMDLEHSGHPEYAWRFLNNYLSLTGDYEGLPLLRFYKTYRA
MVRAKVTAIRHLQEENREEKEKTLAEHCSYISTALTCSSPAHPGLILTCGVSGSGKTSVA
REIASRIPTIHIRSDIERKRLFGLKQFDRSGRDLGREMYSEKSSSRTYTRLFEIASTCLM
NGYTVIVDATFLRREERERFMALSRNAQCPVIILNCTAPVKLLEERVTTRQQSGGDASEA
DRSVLMEQLRHLRSFSSEEQRVTITIDTSTSASTASGITETISRIQQGSP
>gi|68549260|ZP_00588726 conserved hypothetical protein [Pelodictyon phaeoclathratiforme BU-1].
MESLAEALSHPAAYPRATGGVEVIETHISWIFLIGSFAYKLKKPLNLGFLDFSTPEKRHY
YCTEELRLNRRLCPGIYLSVVPVLRSAESVLVDAEETIGAEWEIVDYVVKMVRFERTMEL
DRMLSAKLLTEKHIDTLSTMIAGFHASLPPAESESGFGHPDNLIKPILHNFTSMESIATS
EHEIGQLEFLRNWSINEHQRLYPLFLQRKEGGFIRQCHGDMHTGNMVWWKEQIFIFDCIE
FNEHLSIIDVISDLAFLFMDLVHGGEQELAWRFLNSYLAESGDYQALPLLNFYVVYRAMV
RAKVTAIRYAQTNGQSQAEKILEEHRSYIRLALEFTRKQSALLILAFGVSGSGKTVVARH
IADKIPCIHLRSDIERKRIGGLKPLERSDGSLYTAEIGLQTYRRLLDLADLGIGEGIAVI
VDATFLRESQRELFIELAKTRKIPCRILRFSASEKVLVDRVQARYLRGNDASEADIAVLA
SQLESMEPLSAEEEALAINLNTEETIDETALAGLLQSLITRSPVQPGEGEQVLFQERVKS
>gi|22297822|NP_681069 hypothetical protein tll0278 [Thermosynechococcus elongatus BP-1].
MSLPAFVEALLTPAAYPHAVTTPIQLLQTHISYVFLTGDYAYKVKKPADFGFLNFTTLER
RLFYCQEELRLNRRLAPDLYLAVVPIVAVGDRYCVAHPQDLPAGAEVIEYAVQMRQFDQS
QLFSHLFAANQVTPHLIESLGKELAHFHRCAATSPRISEFGSPRAIAQVINNCHALAAQF
VGRCQSPEQYAAIQAFTDDFLSRRQEWFVRRQAGGKIRECHGDLHLNNICLYNGKVQIFD
CIEFNEEFRNIDGIYDAAFLLMDLEFRRRGDLANLFLNTYLEWSGDYEGAVLLPLYLCVR
AYIRGNVNALALNDPAISGAEKAQIQATAAAYYGAAYRYTQPRQAKLYMMCGLSGAGKST
RGRRLAQAEQAIQIRSDAVRKHLAHLPLDRRSTDFPEVDLYSDAMTEKTYDQLLAYAELL
LPQGQTVILDAKYDRVALRQPVIALAKKLHVPLEIHFCSAPPEELHRRLSARQGDIAEAT
PDLIATQMASFEPFLPEEEPYVRHVCD
>gi|45506651|ZP_00159003 COG2187: Uncharacterized protein conserved in bacteria [Anabaena variabilis ATCC 29413].
MTETTLPPLIQQMLQPGFYPHEVTEPIQLIQTHVSSVLLTGEYAYKLKKPVNFGFLDFST
LEKRQHFCQEELRLNQRGAAELYLEVLPISLVGEQYTLGGTGEAVEYVLKMRQFPQDGLF
SELFAQGKLTESHLEELGKVVAQYHAKTETNDYIRSFGEVPQVQAAFDENYQQTEKYIGG
PQTQLQFDETKAYTERFFAEKQELFQRRIQNNYIRECHGDLHLRNICLWQDKILLFDCIE
FNEPFRFVDVMFDVAYAVMDLDAQQRPDLSNAYLNTYLEQTGDWEGLEVLPIYLNRQSYV
RAKVTSFLLDDPSVPATVKEEATKTASTYYKLAWEYTKPKQGKLILMSGLSGSGKSTTAK
YLARQLDAIQIRSDAVRKHLGGISLWERGGDDLYTPEMTQKTYARLLNLGTILANQGYTV
ILDAKYDKQNLRQEAIAQAEKHHLPLQIIHCTAPIEVIQERLIKRTGDIADATVDLLSSQ
LQQTEPFTDQEKPYVQTWDTTQPPHVIGNR
>gi|67935341|ZP_00528363 conserved hypothetical protein [Chlorobium phaeobacteroides DSM 266].
MNPLILALQHPEAYPHVTDNIIIAETHISWVILTGKFAYKIKKPVNLGFLDFSTLQKRHH
FCHEELRLNRRLCPDLYLEVVPIKQSGNTITLDGKGEIIEYAVKMIQFDRSQELDRLLAT
NRLTEEHVNAIAVLVADFHLNGAQPVEDPEAGHPENLIKPILDNFSHLLPDDENRTEKAL
HAEIEAWIINEHKKLYGVFSDRNKNGFIRHCHGDMHTGNMVLWRNNVSIFDCIEFNQNLF
RIDVISDIAFLFMDLDHAGRADLAWQFLNSYMTITGDYQGIKVLAFYAVYRAIVRAKVTA
IRYNQESEGASGASILKEHQSYLALAKRYTIISKPLLILVSGFSGSGKTTHSAIIASNMH
ALHIRSDIERKRFFGLKALERSSNETDKTIYTPQISRLTYRKLLDIAALAIDAGVTVFVD
ATFLRAKDRKTFQDLAETRQCPCRIILFQASKELLFERVRLRSLQRNDASEADERVLSEQ
MKLQEPLLPEEERFALIVDTSGPVDHEKIIRTLGSTTP
>gi|68552468|ZP_00591857 conserved hypothetical protein [Prosthecochloris aestuarii DSM 271].
MLFTALQNPGSYPHDVASVTVVETHISMVFLTGTYAYKVKKPVDLGFLDFSTLEKRKQFC
LEELRLNRRLCPDLYLDVLPITEDNGLITVGGKGNVLEYAVQMLEFDRTMELDLLLKEHR
LTPAHIDMISAIVSGFHQALSPSPPGSPYATPALILQTVLNNFSRIETGNCSDDESERLE
KLKVWTVRAHEQCSLLFEKRKREGLVRQCHGDMHSGNMVLRNGGICIFDCIEFNPELSVI
DLFSEIAFFIMDLEHRCHPELAWRFLNAYLSATGDYDGLKVLRFYAVYRAMVRAKVTSIR
LLQENDARDKTLTHQEHLSFISLAENYTTLRKPVLILTRGVSGSGKTTLAAELSSLIPAV
HCRSDVERKRLFGLSANEKSRDEDKKTIYAEASTRQTYARLLNIAETCINEHYSVIVDAT
FMTANQREPFLRIAREKKCPTVILECSAPLQTLEKRVINRLSKASDASEAGIEILYRQME
KQDSLSLQEEAVAIKVNTTKKNATESTLRMIREKIS
>gi|17133924|BAB76486 alr4787 [Nostoc sp. PCC 7120].
MTEATLPPLIQQMLQPGFYPHEVTEPIQLIQTHVSSVLLTGEYAYKLKKPVNFGFLDFST
LEKRQHFCQEELRLNQRGASELYLEILPISLVGEKYTLGGTGEAVEYVLKMRQFPQEGLF
SELFAQGKLTESHLEELGKVVAQYHAKTETNDYIRSFGEVPQVQAAFDENYQQTEKYIGE
PQTQLQFDETKAYTERFFAEKQELFQRRIQNNYIRECHGDLHLRNICLWQEKILLFDCIE
FNEPFRFVDVMFDVAYAVMDLDAQQRPDLSNAYLNTYLEQTGDWEGLEVLPIYLNRQSYV
RAKVTSFLLDDPSVPATVKEEATKTASTYYKLAWEYTKPKQGKLILMSGLSGSGKSTTAK
YLARQLGAIQIRSDAVRKHLGGISLWERGGDDLYTPEMTQKTYARLLNLGIILANQGYTV
ILDAKYDKQNLRAEAIAQAEKHHLPLQIIHCTAPIEVIQERLIKRTGDIADATVDLLSSQ
LQQTEPFTDKEKPYVQTWDTTQPPQVIGNW
>gi|72602828|EAO38851 conserved hypothetical protein [Rhodoferax ferrireducens DSM 15236].
MDDNLPPLVAALLEPQRYPGAVQRVDLVQTHISWVLLAGDFAYKIKKPVKLSFLDFSSLA
QRERYCQNELRLNRRYAPDLYLEVLAIGNTPQDPQWGGAGTPIEYAVKMRRFDEAGRLDR
VCARGELQASHLSDLADTLSLFHQAAKVAPVESSFGSPAQIIAPMRDNFDALTDGLPQTG
LPSRITALRAWTEAQFAQLTPLMQARKQAGWVRECHGDLHLANLVLIKQRVRMFDGIEFS
DSLRWIDVASEIAFTYVDLLAHEQPGLADWWIDEVLSRSGDYEAALLLRFYAVYRALVRA
KVAAIRTRQTRDDGSAALAYIALAERLTAPPVARLVITHGLSGCGKTVASDKLLQHDPHA
STLRLRSDVERKRLFGLAGTERSGAPLNAGIYAADAHGRTYGHLREQASRLLRAGWSVIV
DATFLRRADRDSFRALARDCGVAFSILAPQAAPEQLRERILARTALGQDASEATLDVLAQ
QMRTLEPLGPDEALEIEHPGTPCPGA
>gi|46132315|ZP_00170783 COG2187: Uncharacterized protein conserved in bacteria [Ralstonia eutropha JMP134].
MPDAYPYPVDRVQVIETHISRVFLAGDFAYKVRKPVRFDFLDFSTAQARREDCQTELRLN
RPLAPGLYLDVVPIVAGDTAGSVKVEGAGTPVEYAVKMRRFPQQDLFSEMLTENRLRAAH
IDALAERMARFHHDQPCARLEEGYGTPARVHATLDECLGGIERLDDRSGLSTEVSRLVRA
RAAALGEAIRARLQSGHVRECHGDLHLGNIVWLDGEPTPFDCLEFDPGLRWIDTISDIAF
PFMDLLHHGRQDLAYRLLNAYLQHSGDYAGLKLLPLYVAMRALVRARVLLERSHQRRNTL
DAPMSAAHVECRNLLALAWRILARRPAALVVMHGLSGSGKSTVAAGISETVGMVRVRSDV
ERRRLRHGARATDSRYDTRETDRTYERLRAICRIGCSAGFAMIADATFLSCRQRDRAMAL
ARRLGVPFFIVQCEAPVDTLRTRILARAQSGQDASEADCATLAWQLRVQEPLTEAQRACA
VPASQFTPPFLPA
>gi|73540925|YP_295445 hypothetical protein Reut_A1230 [Ralstonia eutropha JMP134].
MDDVVLTAALAMPDAYPYPVDRVQVIETHISRVFLAGDFAYKVRKPVRFDFLDFSTAQAR
REDCQTELRLNRPLAPGLYLDVVPIVAGDTAGSVKVEGAGTPVEYAVKMRRFPQQDLFSE
MLTENRLRAAHIDALAERMARFHHDQPCARLEEGYGTPARVHATLDECLGGIERLDDRSG
LSTEVSRLVRARAAALGEAIRARLQSGHVRECHGDLHLGNIVWLDGEPTPFDCLEFDPGL
RWIDTISDIAFPFMDLLHHGRQDLAYRLLNAYLQHSGDYAGLKLLPLYVAMRALVRARVL
LERSHQRRNTLDAPMSAAHVECRNLLALAWRILARRPAALVVMHGLSGSGKSTVAAGISE
TVGMVRVRSDVERRRLRHGARATDSRYDTRETDRTYERLRAICRIGCSAGFAMIADATFL
SCRQRDRAMALARRLGVPFFIVQCEAPVDTLRTRILARAQSGQDASEADCATLAWQLRVQ
EPLTEAQRACAVPASQFTPPFLPA
>gi|53763169|ZP_00351219 COG2187: Uncharacterized protein conserved in bacteria [Synechococcus elongatus PCC 7942].
MTDAALPPLIQQMLQPEFYPHVVEAPVQLYQTHCSYVLLTGPYAYKLKKPVNFGFLDYST
LEKRQHFLQEELRLNQRTAAPLYQQVLAISQAGDRYQFAETEPAAEYVLQMKQFPKGCLF
SEQFESGQLDASVMRQLAAVVAEFHTKTWVDDHVRSYGQVAQIRKAFDENYQQTLHYIGG
PQTQAQFDTTKAFSDRFFDTKADLFAARLAADKIRECHGDLHLGNLCRWDNQLFLFDCIE
FNEPFRFVDTMYDIAFLVMDLDARGRQDLGTAFLNAYAEMSGDWEGLQVLPLYLSRQAYV
RAKVTSFLLDDPAIDSDRRQQAFDQAAAYYQLAHAYAQPAQQGELLLLSGLSGSGKSTLG
RTIAERQRAIILRSDAVRKHLAGISLLERGGPEIYSPEMSDRTYGRLLYLGLGLAQAGYR
VILDAKYDRQAYRGAALTAAQAQQIPIQILHCQASEETLRQRLQARQGDIADATADLLAQ
QLTAWQDFSEDEQGFVRAIATEKPLTQQLDALGF
>gi|56751366|YP_172067 hypothetical protein syc1357_c [Synechococcus elongatus PCC 6301].
MTDAALPPLIQQMLQPEFYPHVVEAPVQLYQTHCSYVLLTGPYAYKLKKPVYFGFLDYST
LEKRQHFLQEELRLNQRTAAPLYQQVLAISQAGDRYQFAETEPAAEYVLQMKQFPKGCLF
SEQFESGQLDASVMRQLAAVVAEFHTKTWVDDHVRSYGQVAQIRKAFDENYQQTLHYIGG
PQTQAQFDTTKAFSDRFFDTKADLFAARLAADKIRECHGDLHLGNLCRWDNQLFLFDCIE
FNEPFRFVDTMYDIAFLVMDLDARGRQDLGTAFLNAYAEMSGDWEGLQVLPLYLSRQAYV
RAKVTSFLLDDPAIDSDRRQQAFDQAAAYYQLAHAYAQPAQQGELLLLSGLSGSGKSTLG
RTIAERQRAIILRSDAVRKHLAGISLLERGGPEIYSPEMSDRTYGRLLYLGLGLAQAGYR
VILDAKYDRQAYRGAALTAAQAQQIPIQILHCQASEETLRQRLQARQGDIADATADLLAQ
QLTAWQDFSEDEQGFVRAIATEKPLTQQLDALGF
>gi|68556671|ZP_00596013 conserved hypothetical protein [Ralstonia metallidurans CH34].
MDDAALTYALLQPSAYPPPVQDVQVIETHISRVFLAGQFAYKVRKPVKFDFVDFSTPQAR
HADCEAELRLNRRFAPALYLDVLPIVAGETPGAVVVGGRGTPLEYAVRMRRFAQHNLLID
MIGAGRLGPDHIDALARDIAIFHGAQPRAAPHEGFGTPASIDATLEECLDGLARLTIDRN
MTDRVANAARARVAALQDTFQARLRHGHVRECHGDLHLGNIVLLDGNPTPFDCLEFEPRL
RWIDTASDIAFPFMDLLHHGRQDLAYRLLNAYLERHGDYAGLAVLPFYVALRALVRARVL
LERARQRHTESTALDLVHVECRTLLNLAFQFLTLPAAPLCVMHGLSGSGKSTVAATMSEA
RAMVRVRSDVERKRLRNANAQQESRYSDSVTARTYHRLLAICRLGCAAGFPMIADATFLS
HDQRARFANQARRLGVRFFIVDCKAPVETLRARIVARALARQDPSDADLAVLDLQLRTHD
PLTTEERIHVVPADHPG
>gi|71839915|ZP_00679653 conserved hypothetical protein [Pelobacter propionicus DSM 2379].
MMRSVLKSLLKPDAYPETTTKVELLQTHVSWIFLTDSHAYKIKKPVDLGFLNFSTIDRRR
FYCNEEIRYNRRLCPDIYIGVVELRQTNGCASFRDQGQIIDYAVKMKRLPAESMLDRLVM
NNTVSIAEIRDVARVIAEFHHTLPTSPAISEYGRPDRIRFNWIENFEQILPFESSTLPAP
ERQQIRSWVLSFMEQNADLFAARIDNGFIRECDGDIHLENICLTGGRVYIFDCIEFSERF
RCCDTTADLAFLLMDLDFRDRNDLSAEVLATYSDVSGDNLVPALLNFYKIYRAFVRGKVE
SLHSIDADMNEQQRNNAITRAIRYFRLARGYIERSRLRPTLFITCGLMGCGKSTLAAQLS
FELGIPSYNSDTIRKQMAGISPETEIRVAFGQGIYSDQTTQDTYSELLIRAEEELKSGSS
VIVDACFVSRESRMLFANLAKSYAFNFVILFISCSEAINKRRLSDRSASGRSVSDGRTEL
LNLQRRIFEAPDNGEGLLIPVRTIIPVATLCSTIYERLA
>gi|68003011|ZP_00535579 conserved hypothetical protein [Geobacter metallireducens GS-15].
MEKRFIRSLLKPSAYPEHTDSVELVQTHVSYIFLTDRFAYKVKKPVDFGFLNFSTIDRRR
FYCNEEVRLNRRLCPDIYLGVEEVRETPGGAGFSGDGRVIDYAVKMKRLPAQRMLDRLLS
AGEVSVADIRAIARVIGEFHRRAGRSREIDSYGGADVIRANWEENFRQTRQFAGETLSGR
ALRFIEEWVERFMKENAVIFAQRVAGGFIRDCDGDIHLENICLDSDGSICIFDCIEFNTR
FRYSDTAADIAFLLMDFDVNRRSDLCSPFLDEYIRATGDDGVTDVLDFYKVYRACVRGKV
ESMRLLDPQIPPADKAAAKERSRRYFRLARGYIARRAFPPSLILTCGLTGTGKSYTAREL
AFDLGLEIVSSDVVRKELTGSAPEEHHWDRYREGIYTESVTARTYGELFKRAETALNAGR
SIIVDATFRRRTDRDLFRQLADRHGSRFHLLHAVCPEEAVRQRLEARRNQCDEPSDGRWD
IYLLQKEEFEAPADDESGTIRIDTSKPVTELLETLLDAMGILPCG
>gi|6007559|AAF00966 Uma3 [Microcystis aeruginosa].
MDSNRLIEELKNPDFYPHSVKIPVEIIQTHASIIFLTGDYAYKVKKPVNYDFLNFSTLEK
RKYYLEQELELNKKVAANIYLEVLSINEEQGSISLNGEGKVIEYILKMNQFPQECLLSKI
FERGELTEKAIESLAEKVAQFHRQAVSNSYITQFGNLEIVKQAFDENYQQTEKYINFVQT
QKQYDETKAYTDKFFAEHRDWLEERQIKGMIRECHGDLHLNNICQWQGEIQLFDRIEFNE
SFRFVDVMYDLAFTAMDLTARGREDFANLFVNTYLEQTADWEGLKVLPLYLTRQAYVRAK
VNSFLLDGDTFSEKIKADAQDYYQLAWQYTQPQKPRLILMSGFSASGKSTIGKVIAKNLN
AIQIRSDAVRKHLAGIDLNQTGSLDIYSLEMSQKTFARLAELARILITLGYPVILDARYD
KYAWREPLLTYAQNLKIPFHIVHCHAPIEVLKQRIAARKGDISDATIEVLNAQIEKTEPF
NEKEQPYLISLDTTNPDWREFLESQLGK
>gi|16331632|NP_442360 hypothetical protein slr0207 [Synechocystis sp. PCC 6803].
MNNLTDQLDTSVQDPFLSLLQTLQKADFYPHPVQEPIQCLQTHCSVVFLTGKYAYKLKKP
VNLGFLDYSTAEKRQHFLQEELRLNSLVAPDIYLEVLTVQLKDNQWQWQKEEDSTDNSQP
KDYLLKMAQFPQDCLLLSMFEQGKLSSQDIVDLAKKVAEFHRGTTTNEEIKSFGDPDVIW
QSVSDNFLATEKYLGIAQSPEQYQAIRQFSEKFYQTQGYIFRERQAMDKIRECHGDLHLR
NLCYWRKKIQLFDRIEFNKPFRFVDVMYDIAFTMMDLQAKDRTDWAYLFLNTYLEQTGDW
HGLQVLPFYLCRQAYVRAKVTSFLLDDVNLTKIEKDQALVTAKDYYRLAWQYSQQGQQQK
KEIVLMAGLSGSGKSTVAKQIAQLLPAIHIRSDAVRKHLGGVPLNKRGKANLYSQAMTEK
VYHSLQDLASLAVKSGFNVILDAKFDREQWRSPMVELALREQLSVTIIHCDAPIEVLTKR
LQSRRGDVSDANETLLLLQTLDWEDFTESEDPLVFYLDTSVVEEDHLPEELLRIFLPSSD
>gi|39996531|NP_952482 hypothetical protein GSU1431 [Geobacter sulfurreducens PCA].
MEQHHVRSLLKPSAYPDPTGSVELVQTHVSYIFLTDNFAYKVKKPVDFGFLNFSTPDRRR
FYCEEEVRLNRRLCPDIYLGVAEVRDTPAGAAFVGEGQVIDHAVKMKRLPADRMLDRLLS
AGLAGEPEIRAVARVVGTFHLEAEHSSEIDAFGDLATINANWVENFQQTRPYCGITLSAG
DHDFIRGWVERFMAERVDLFAARVGDGRIRDGNGDIHMENICLGADGRVCIFDCIEFNNR
FRYGDTAADIAFLLMDFDFVLRPDLGAAFLDEYTRITNDASVVEMIDFYKVYRAFVRGKV
ESMRLSDPQIPENEKQAAAARASRYFRLARGYAVRQGLPPTLFITCGLTGTGKSRLSREL
SLDLGLEIASSDVVRKELAGLRSTERPDQDYGAGIYTDRFSLLTYGELERRARVALEGGR
SIVVDATFRRRADRERFGALARDAGATFVILHAVCPEPTIRSRLNSRQKDRSEPSDGTWE
VYLRQKDEFDPPSDQEGNLLCIDTSDTASAMVDKVLHGLELLPCGKS
>gi|67521243|EAM25183 conserved hypothetical protein [Chromohalobacter salexigens DSM 3043].
MPPSRYWRRSRTPEVADERAMERRDAGERSVSQALIEALRQGRGFDHPVSRIEVYETHVS
WVILTGDYAYKIKKPLDFGSFLDFSTLEKRRRLCEQEVRLNRRLAPALYLDTVAITGTPE
APSLGGSGTPFEYAVKMRQFSNRHLFSTLQASGELSEELLDDLVAQLVAFHEEAPRVSGD
SQLGSPDTVRRTLDREFRLIEARLEGQEERERLSRLETWSLDSFARLEHEFERRWREGYV
RETHGDIHLGNAVHFEGRALLFDGLEFNAELRWNDVGCELAFLLMDLEARGEQAYANHVL
NRYLELSGDYELVRLLAYYKLYRALVRVKVALLHYHQEQLTPEEREAVLADYHCYMALAE
RYSEFRFPYLVVGVGVSGSGKSRFTGEMVRRLGGVRVRSDIERKRLYGFEAQADTRAGGD
IYTPQASERTYARLAELAGILLESGLPACVDATCLTRAQRAQLCFEAERRGLAVLMVSFE
ADTQTLRARIEKRAQRGGDPSEAGLEVLERQLARFEPFVDDELSHLVHLDTTAPDANLTL
VSMIQERIQLR
>gi|67848198|ZP_00503316 conserved hypothetical protein [Polaromonas sp. JS666].
MGEAAALVNSLSRALQAELIETHISWVLLAGDTAYKIKKPVRLAFVDYGDLAARRHFCEE
EVRLNQRLAPSLYLGVTRITGAPGAPVLDGSGPVLEYAVRMRRFAPGALFSEQLASDTLR
ADDIDRLATLLAGFHAGAPRVDATSDFASPERRRASALAALEGVRPLASEDVFAALRAWL
EAGADALTALWTSRKAEGRVRECHGDLHLANVVTHDGGVVAFDCIEFDPALRWVDVLDDV
TFAVMDLDARGRRDLAFRLLNGWLDRTGDHGGLPALRFSLVYRALVRAQVEHLRRANSTE
AQRYLQAAVGWTRPGDVRLFITHGLPGSGKTFASQQLLEQQGAIRLRSDVERKRLFGLGM
LDDSRAQGLNLYDADATARTYKHLFETARTALQAGYPVILDAAFLRRAERAQALALARSL
SVPFAIIDCKAALPVLRARLLGRRGDPSEADTAVLERLRAVAEPLASDELAFVQAMPGDG
VP
>gi|57234724|YP_181258 hypothetical protein DET0514 [Dehalococcoides ethenogenes 195].
MSDLPLYAQAMLRPDFYPEPTSKVELVQTQMSFVFLTDHFAYKTKKAVNLGYLDYSELSE
RKALSEKELVLNRRLCDYAYLEVLPVTENEGGYSLGGCGEVVEYTLKMRRLPEDRMLINL
LSTGGVSSGMLEKLAEKLAVFHQTARTDAEVQKYGNLEAIKYNTEENFEQTGSKVGLTVS
PGEYARISSFTRSFISDNQALFNARVNGGKIRDCHGDLHAAHICFMDNICIYDCIEFNDR
FRYGDVASEVAFLAMDLDHYGRADLSRRFVNSYIQKSKDTDLYKLLRFYKCYRAYIRGKV
EGFKLDDPYISEAEKAKYVQKSKNYYHLADFYASPKPTLFITTGFCGCGKSTLAQSLAEV
SGSVVISSDIVRKGLSNIDCHQHCFEDADQGIYSPEMTKKTYQAMFDQAGDALKEGYSVI
LDATFLKEDQRKQAEECAGQNNAKFVVLEVKLSPELAKKRLEERLDKQSVSDGRWEVYLK
QIKSFEPLAVQPNRVIIDSSKPTDKQLSDILEFFKSNQGE
>gi|32397966|CAD73967 conserved hypothetical protein [Rhodopirellula baltica SH 1].
MRPMTTMDSTAKNEVSTERLVAGLKRPEAYPHPVKGPVVVHETHISFVFLAGEFAYKIKK
PVKTEFLDYTTLEKRRHFCEEELRLDRRFSDDLYVAVVPITFADEAVKVQGEGEAIEFAV
QMNRFPETALLSQQIERGKLTRGKVLQLADSVAEFHQDAVACYSGIALKWPGFLTQNTRQ
IFETVEADLDDERSRVLEVLREWTSEFLRENFQRLTNRINGGFIRACHGDLHADNIIDWR
GKLRPFDGIEFNDQLRWIDVLSDASFLAMDLSARGHLDLSRLFLNAYLERTGDYQSLSLL
RFFLVYRALVRALTASMRGDNEDVREHLNLAYRFTLRESPRLWITHGVSGSGKSTVSEAI
VQRHDAIRLRSDIERKRMFGLSVTERPGPEEVLEVYGDDASEKTYRRLAELAERILASGY
SVVVDATFLKRSHRKQFVDVATRSGVPFAILNCHTDLQTLRQRVIDRREKNQDASDADLT
VLEHQLACHEPISDSERELVVDVPDVVQLVEML
>gi|47575330|ZP_00245365 COG2187: Uncharacterized protein conserved in bacteria [Rubrivivax gelatinosus PM1].
MRPEALSTFAAAKTGAQAAPFAAGERIVGALQRKLGARLVETHISWVLLGAGQVWKIKKP
VTLPFVDFSTLEARRRMCAEELQLNRRLAPSIYQAVVPVTGEPDDPVLGGSGPAIEWALV
MRRFADGALFSERLAAGTLTPALVDKLAERLATFHAAAPRASAGTAYGSPTRIAADTCHL
LEGLAAHGVQTQAFETWARSQASALDGHWRARQREGWVREGHGDLHLANLFAEGDEATAF
DGIEFDPAMRWIDVQADIAFTVMDLTAHGRTDLGFRFLDRWLAATGDHAGLAVLRYYLVY
RALVRAMVATLHSPVTEAPDYLGLARHWIAPASGRLLLMHGVSGSGKSTIAERLLERAGA
VRLRSDVERKRLHGLAALARSGAGLGDGPYDAAGTEQTYAYLRDAAHHALAAGWPVIVDA
TFLSEAPRRMFRALADQMRVPFSILHCEAPRDVLAVRLAQRAAAASDASEGGTEVLEHQL
RTQQLLAEDELAHVLPLAGDIDALAAHWLAADAR
>gi|73660071|CAI82678 conserved hypothetical protein [Dehalococcoides sp. CBDB1].
MSDLPLYAQAMLRPDFYPEPTTKVELVQTQMSFVFLTDHFAYKTKKAVNLGYLDYSELSG
RKALSEKELLLNRRLCDYAYLEVLPIIKNEGGYSLGGCGEVVEYTLKMRRLPEGRMLVNL
LSTGSVSSGMLEKLAEKLAIFHQTASTDAEVQKYGNLEAIKYNTEENFEQTGSKVGITVS
PQEYARISSFTRSFISKNQTMFNERVNRGKIRDCHGDLHAAHICFMDNICIYDCIEFNDR
FRYGDVASEVAFLAMDLDHYGRADLSRQFINSYIKKSGDKDLFKLLRFYKCYRAYIRGKV
EGFKLDDPYISEAEKDKYAQKSKNYYHLADFYARSKPTLFITMGFCGCGKSTLAQSLAKI
SGSVVISSDIVRKGLAGIDCYQHHFEDTDQGIYSPEMTQNTYQAMYAQAEDALKEGYSVI
LDATFLKEHQRKQAEECARRNNAGFVILEVKLTPELAQKRLEKRLDKPSVSDGRWEVYLK
QIKALEPLAVQPNHVIIDSSKSTDKQLSDILEFFKSNQGE
>gi|48788376|ZP_00284355 COG2187: Uncharacterized protein conserved in bacteria [Burkholderia fungorum LB400].
MQRPSTYRHPAGRIRRIETHISVVYLAGRYAYKLKKRVNPGFVDFTQARARERACADEFR
LNRRLAREIYRGVVSITRRGGSYRVATTGEVAEHAVLMRRFDEQEIFKALQARGELGFAE
MDALAGQLAAFHRRSSRTPPRAVFGSAAFVQEQMQTVVEALRRETGARLPARISAWCGSE
GQRLAGHFAARHAGGFVRESHGDLHLDNIVRCGKRVLMFDCIEFDDALRWIDIASDLSFP
LMDLHACGRQDLAARLLNGWLQRTGDFAALPVLRYYMVYRALVRALVAVLKTRDQPPDEG
LARAMPYLNLVERMIAPQRPYLLLCHGYSGSGKSVASEALVSLVGAVRLSSDIERKRGRP
FAPIDSRPLPAEAYTHDSIDRHYDLLLQLAQQVLLAGYPALVDATFLKSAHRARFAALAR
SHGVPVFLLDFHARVRQLEQRVQARAAASHTESDAGPLVLIRQLANEEPLSAEEMQRTVS
FDTEVPLADFGRLDYWRKLLRRLCEPEAAAPPEVASG
>gi|71546807|ZP_00667565 conserved hypothetical protein [Syntrophobacter fumaroxidans MPOB].
MHRSESFEAVCRAMSDRDFYPHRVTRLERRDTHISTVFLTGDWAYKIKKPVNFGFLDFTT
LEERQRLCRQEVSLNQRLTHDVYMGVVAVRRDESGRLSLEGSGRTVEVAVKMKQLPEEAC
LGNLLERNVAGRAEMEALGRHLAIFYQCCAVGREIDRYGHPEVVGYNMEENFDQVEPYVG
SLVKAEEWEFIRQVSRTFLVNREALFLDRIRDGRIRDGHGDLRVEHIYWHGGLQIIDCIE
FNDRFRYGDAAIDLAFLHMDMERLGHADLSRAVMAAYVRQADDPELYALLDFYAAYRAVV
KLKVACLGYDALEEEAARANAAALVRTYEELAYRYAIRFSRPTLWVFCGLPATGKTSLAA
AVSGPLRLRRFSSDSVRKQTIPGEHVVPYGQGIYRPEMRGRVYSRLLALAQDQLKSGHSV
ILDATFGERHWRDEAARLARDLDANLVFVECAARMESIRDRLEKRGREKGESDARLLQLP
EIMAHYQPPDEVPPANRLRVDTDEPAAGTLVELLERAYILICGQVSSVL
>gi|46202164|ZP_00053667 COG2187: Uncharacterized protein conserved in bacteria [Magnetospirillum magnetotacticum MS-1].
MSPCPASDATGAEAFLADPRSHGGAAVERIDTHISTLFLAADRVFKLKKPVCLPFLDFTS
LAARQKACEAELEINRRASPELYLGLRRLTRKAGGGLELDGPGEVVDWAVEMRRFDQEGL
FDRLAQRGELDRSRCNALTEAIAAFHLNAPVRSDRGGRAGLDWTIATNRLSMLAQSAILP
VDEVEDLADSSFAALERFAPRMEERRLGGLVRQCHGDLHLGNICLWQGRPTLFDAIEFSE
DIACIDVIYDLAFLLMDLDHRGARQQANWVMNHYLDLTGDFAGIAPMPLYLSARAGVRAH
VCATMAHGASGEGRDKLVVDARSYLAAARAYLSPPPPRLLAVGGLSGSGESRMGRELAPF
LAVTGAAVVRSDSLSKHLMGVAIEQKLGPEENVPEVTERTYKAARRHWDPDRGRRGMRGE
PKAAQKA
>gi|33635066|CAE21052 conserved hypothetical protein [Prochlorococcus marinus str. MIT 9313].
MKPEAYPHPVKVVELVETHISWVLLTGSYAYKLKKAVHLDFVDATTLKQRLHFCQEELRL
NRRLAPDLYLGVTRILESVDGAKVLDENFELNDPSTKGVVDVAVKMRQFPVSRLLSVYLS
DGVLKTESLKRLAFELAGFHLSVKTASADGDFGGFDAVINPVHANLRVLDQLTLTEPLEL
WLEEHRAWIKSIQPELAFRFKQRLNAGAIRECHGDLHVGNIHLNNDESLEVFDAIDFNPS
LRWIDPISEMAFLVMDFEVHDHQGDAMVILNEWLEHTGDYKALDLWPWYSAYRALVRAKV
SGLQWQQLCSQSQHHSVDQQHLQRLLKDLNLYIQRAREVQQTKSAGIVLMHGLSGSGKSF
LSEQLYQQLPAVRLRSDIERQRAFGRRPLHKLLGFEKGSMTSVGIKPLFQGDPYRPEVTQ
WLFDQCLPALTQSCLSSGYTTIVDATFLRERERQRMFVLARQQGCPIAIVACECSDFTAQ
ERIATRMGIGTDPSEADLSVRELQKAWIEPLTTDEQDLTVRFTEKTPISIGLERLRVLLN
P
>gi|67669789|ZP_00466611 COG2187: Uncharacterized protein conserved in bacteria [Burkholderia pseudomallei 1655].
MRERAARRLSRDIDAALRRASTYPHPAGPIVRIETHLSVVYLVGRFAYKRLKPFDFGFAN
FSELAARRRACEAELALNRPLAAPIYLAAGPLVRRARGLRLFGAGAAVDHVVRMRRFDER
MLFSRLLARGALDAADIDAAATRLAAYHLHAPRDIPRRAYGSARELRRQLDDMLAPLERA
LGAALPASLRAWCVRRCDELAAHLDARRADGYVRACHGDLHLNNVVKRGRDALMFDCIDF
DDALRWIDVINDLSFLLMDLHAHDRAALAHRLLNRWLDETGDFAGLAALPLYVAYRALVR
ALVATMRAGGDAAARAARIERARRYVDVAAHAARARRPCLLLCHGYSGSGKSVASRALAD
VSGAIRLSSDSERKRARPFAAVDARPLPASAYTPQQIDAQYERLRALARDVLRAGYTALV
DATFLSHARRARFFALARELGVPVYVLDFHASRACLERRVDARAAARDDRSDAGAAVLAT
QRASADPLDADERARTIGFDTDVPLATLRSAGYWRPVLDALDAARVDAQATR
>gi|67735078|ZP_00486117 COG2187: Uncharacterized protein conserved in bacteria [Burkholderia pseudomallei 668].
MRRSRQPKPAKPAAVRRRPHGAARAHAIRGNGPQRRAVRERAARRLSRDIDAALRRASTY
PHPAGPIVRIETHLSVVYLVGRFAYKRLKPFDFGFANFSELAARRRACEAELALNRPLAA
PIYLAAGPLVRRARGLRLFGAGAAVDHVVRMRRFDERMLFSRLLARGALDAADIDAAATR
LAAYHLHAPRDIPRRAYGSARELRRQLDDMLAPLERALGAALPASLRAWCVRRCDELAAH
LDARRADGYVRACHGDLHLNNVVKRGRDALMFDCIDFDDALRWIDVINDLSFLLMDLHAH
DRAALAHRLLNRWLDETGDFAGLAALPLYVAYRALVRALVATMRAGGDAAACAARIERAR
RYVDVAAHAARARRPCLLLCHGYSGSGKSVASRALADVSGAIRLSSDSERKRARPFAAVD
ARPLPASAYTPQQIDAQYERLRALARDVLRAGYTALVDATFLSHARRARFFALARELGVP
VYVLDFHASRACLERRVDARAAARDDRSDAGAAVLATQRASADPLDADERARTIGFDTDV
PLATLRSAGYWRPVLDALDAARVDAQATR
>gi|67753141|ZP_00492087 COG2187: Uncharacterized protein conserved in bacteria [Burkholderia pseudomallei Pasteur].
MRRSRPPKPAKPAAVRRRPHGAARAHAIRGNGPQRRAVRERAARRLSRDIDAALRRASTY
PHPAGPIVRIETHLSVVYLVGRFAYKRLKPFDFGFANFSELAARRRACEAELALNRPLAA
PIYLAAGPLVRRARGLRLFGAGAAVDHVVRMRRFDERMLFSRLLARGALDAADIDAAATR
LAAYHLHAPRDIPRRAYGSARELRRQLDDMLAPLERALGAALPASLRAWCVRRCDELAAH
LDARRADGYVRACHGDLHLNNVVKRGRDALMFDCIDFDDALRWIDVINDLSFLLMDLHAH
DRAALAHRLLNRWLDETGDFAGLAALPLYVAYRALVRALVATMRAGGDAAARAARIERAR
RYVDVAAHAARARRPCLLLCHGYSGSGKSVASRALADVSGAIRLSSDSERKRARPFAAVD
ARPLPASAYTPQQIDAQYERLRALARDVLR
>gi|67759572|ZP_00498306 COG2187: Uncharacterized protein conserved in bacteria [Burkholderia pseudomallei S13].
MRRSRPPKPAKPAAVRRRPHGAARAHAIRGNGPQRRAVRERAARRLSRDIDAALRRASTY
PHPAGPIVRIETHLSVVYLVGRFAYKRLKPFDFGFANFSELAARRRACEAELALNRPLAA
PIYLAAGPLVRRARGLRLFGAGAAVDHVVRMRRFDERMLFSRLLARGALDAADIDAAATR
LAAYHLHAPRDIPRRAYGSARELRRQLDDMLAPLERALGAALPASLRAWCVRRCDELAAH
LDARRADGYVRACHGDLHLNNVVKRGRDALMFDCIDFDDALRWIDVINDLSFLLMDLHAH
DRAALAHRLLNRWLDETGDFAGLAALPLYVAYRALVRALVATMRAGGDAAARAARIERAR
RYVDVAAHAARARRPCLLLCHGYSGSGKSVASRALADVSGAIRLSSDSERKRARPFAAVD
ARPLPASAYTPQQIDAQYERLRALARDVLRAGYTALVDATFLSHARRARFFALARELGVP
VYVLDFHASRACLERRVDARAAARDDHSDAGAAVLATQRASADPLDADERARTIGFDTDV
PLATLRSAGYWRPVLDALDAARVDAQATR
>gi|53715932|YP_106544 hypothetical protein BMAA2028 [Burkholderia mallei ATCC 23344].
MTTGAVAARRLPRRGTARGRRAPSRAFTIHGGDEMRRSRPPKPAKPAAVRRRPHGAARAH
AIRGNGPQRRAVRERAARRLSRDIDAALRRASTYPHPAGPIVRIETHLSVVYLVGRFAYK
RLKPFDFGFANFTELAARRRACEAELALNRPLAAPIYLAAGPLVRRARGLRLFGAGAAVD
HVVRMRRFDERMLFSRLLARGALDAADIDAAATRLAAYHLHAPRDIPRRAYGSARELRRQ
LDDMLAPLERALGAALPASLRAWCVRRCDELAAHLDARRADGYVRACHGDLHLNNVVKRG
RDALMFDCIDFDDALRWIDVINDLSFLLMDLHAHDRAALAHRLLNRWLDETGDFAGLAAL
PLYVAYRALVRALVATMRAGGDAAARAARIERARRYVDVAAHAARARRPCLLLCHGYSGS
GKSVASRALADVSGAIRLSSDSERKRARPFAAVDARPLPASAYTPQQIDAQYERLRALAR
DVLRAGYTALVDATFLSHARRARFFALARELGVPVYVLDFHASRACLERRVDARAAARDD
RSDAGAAVLATQRASADPLDADERARTIGFDTDVPLATLRSAGYWRPVLDAARVDAQATR
>gi|67641850|ZP_00440616 COG2187: Uncharacterized protein conserved in bacteria [Burkholderia mallei GB8 horse 4].
MRERAARRLSRDIDAALRRASTYPHPAGPIVRIETHLSVVYLVGRFAYKRLKPFDFGFAN
FTELAARRRACEAELALNRPLAAPIYLAAGPLVRRARGLRLFGAGAAVDHVVRMRRFDER
MLFSRLLARGALDAADIDAAATRLAAYHLHAPRDIPRRAYGSARELRRQLDDMLAPLERA
LGAALPASLRAWCVRRCDELAAHLDARRADGYVRACHGDLHLNNVVKRGRDALMFDCIDF
DDALRWIDVINDLSFLLMDLHAHDRAALAHRLLNRWLDETGDFAGLAALPLYVAYRALVR
ALVATMRAGGDAAARAARIERARRYVDVAAHAARARRPCLLLCHGYSGSGKSVASRALAD
VSGAIRLSSDSERKRARPFAAVDARPLPASAYTPQQIDAQYERLRALARDVLRAGYTALV
DATFLSHARRARFFALARELGVPVYVLDFHASRACLERRVDARAAARDDRSDAGAAVLAT
QRASADPLDADERARTIGFDTDVPLATLRSAGYWRPVLDAARVDAQATR
>gi|67652643|ZP_00450062 COG2187: Uncharacterized protein conserved in bacteria [Burkholderia mallei SAVP1].
MRRSRPPKPAKPAAVRRRPHGAARAHAIRGNGPQRRAVRERAARRLSRDIDAALRRASTY
PHPAGPIVRIETHLSVVYLVGRFAYKRLKPFDFGFANFTELAARRRACEAELALNRPLAA
PIYLAAGPLVRRARGLRLFGAGAAVDHVVRMRRFDERMLFSRLLARGALDAADIDAAATR
LAAYHLHAPRDIPRRAYGSARELRRQLDDMLAPLERALGAALPASLRAWCVRRCDELAAH
LDARRADGYVRACHGDLHLNNVVKRGRDALMFDCIDFDDALRWIDVINDLSFLLMDLHAH
DRAALAHRLLNRWLDETGDFAGLAALPLYVAYRALVRALVATMRAGGDAAARAARIERAR
RYVDVAAHAARARRPCLLLCHGYSGSGKSVASRALADVSGAIRLSSDSERKRARPFAAVD
ARPLPASAYTPQQIDAQYERLRALARDVLRAGYTALVDATFLSHARRARFFALARELGVP
VYVLDFHASRACLERRVDARAAARDDRSDAGAAVLATQRASADPLDADERARTIGFDTDV
PLATLRSAGYWRPVLDAARVDAQATR
>gi|67711496|ZP_00481302 COG2187: Uncharacterized protein conserved in bacteria [Burkholderia pseudomallei 1710b].
MTTGAVAARRLPRRGTARGRRAPSRAFTIHGGDEMRRSRPPKPAKPAAVRRRPHGAARAH
AIRGNGPQRRAVRERAARRLSRDIDAALRRASTYPHPAGPIVRIETHLSVVYLVGRFAYK
RLKPFDFGFANFSELAARRRACEAELALNRPLAAPIYLAAGPLVRRARGLRLFGAGAAVD
HVVRMRRFDERMLFSRLLARGALDAADIDAAATRLAAYHLHAPRDIPRRAYGSARELRRQ
LDDMLAPLARALGAALPASLRAWCVRRCDELAAHLDARRADGYVRACHGDLHLNNVVKRG
RDALMFDCIDFDDALRWIDVINDLSFLLMDLHAHDRAALAHRLLNRWLDETGDFAGLAAL
PLYVAYRALVRALVATMRAGGDAAARAARIERARRYVDVAAHAARARRPCLLLCHGYSGS
GKSVASRALADVSGAIRLSSDSERKRARPFAAVDARPLPASAYTPQQIDAQYERLRALAR
DVLRAGYTALVDATFLSHARRARFFALARELGVPVYVLDFHASRACLERRVDARAAARDD
HSDAGAAVLATQRASADPLDADERARTIGFDTDVPLATLRSAGYWRPVLDALDAARVDAQ
ATR
>gi|15605824|NP_213201 hypothetical protein aq_288 [Aquifex aeolicus VF5].
MSKVLELAKELGAEVIQTHTSWVLLLKDVVYKIKKPVNFGFLDYSTLEKRKEMCYKEVEL
NRRLCPWVYIGVVPISEVKGKWVIENDENVVEYAVKMRRIPDEAILSNRLDKTTEEDLKK
VAKVVADFHVRAKRVDEFGKMEVMKYNTDENFAQTEKYIGITISKEDYDFIKRKTNEFYE
KHADIFEKRIKEGRIRDGHGDIRTEHVAFLEEGVCIFDCIEFNDRFRYGDVLNDMCFLSM
ELEYFGREYLARAYEEEYRRISKDPDFDLMLPFFKCYRAYVRGKVNSFLLDDPNLTQEEK
EKAKERATKFFKLARTYAEMIK
>gi|68228608|ZP_00567810 conserved hypothetical protein SCJ1.12 [Frankia sp. EAN1pec].
MGVATVANTVPASAAPSACVRPGPGGTPAPTPAPARLVETHTSVLVFLGDRVYKTKKPAD
LGFLDFRTREARQAACHAEVDLNRRLAPDVYLGVADVIGPDGNACDHMVVMRRLPAARRL
SALVTAGGDVTGELRAVARLLADFHTRCDTSARITEAGSPATLRGLWEEGIRGVQPYLGS
VLDASTVDAIGRLAGRYLDGRQPLLRERQHRGLIRDGHGDLLADDIYCLDDGPRVLDCLE
FDQRLRVGDVLADVAFLAMDLKRLGRPDLASFFLDRYREYSAESHPRSLENLYVAYRAFV
RCKVACTRHAQGDESAGAEARALASLALANLRHGRVRLVLVGGTRDSGRSELAADLADAE
GWTLLRAEPTGSGPDGASSGTTDLGYDELLRRAGIAAERGETVVLDAPWTLRRDRDRAAA
LADATAADLVQLRCAHPGYPRPGTRPALAARHGTRPGAGHTDEPAGTDPWPEAKTLRGVP
APDATLRAARRAAG
>gi|67533636|EAM30395 conserved hypothetical protein [Burkholderia vietnamiensis G4].
MSRTRHVSFSLGRANARRKAIQFDRALRRPATYPHPAGRIERIETHLSVVYLAGRYAYKR
IKPVRFAFVDLVRPAQRRRCALAEYTLNRALAGPLYLGVWPLVARGRRCAFGEPLQTGAR
RQRQPTPGEYLVRMRRFDAHAMLSIRSAAHDAGLADADALAATLARHHLHAPRCAPRSHF
GSAASVAAQCRPLLDTLDVAVPREAALHAWYEAELTRIAPLLAERHTQGFVRACHGDLHL
DNIVRWRNRILMFDCIEFDDALRWIDVASDLAFALMDFSAHGRDDCAHRLLSGWLARTGD
YAALGVLPCYVVYRALVRALTARLRGDDAAHELYLRIAAAMADARRDAQPLLLLCHGVSG
SGKSLASRALAERLGAIRLSSDVERKRRAGVPDETHLSAGAYSDAAIERIYERLLAAAAT
VIDSGYTAIVDATFLREADRAAFVSLAARRGVRIAILDFTASPATLAARVAARAARGNDP
SDADTAVLAQQLEHADALTDAETAIAIRFDTDCDAAAYESREFWAPLFEALHA
>gi|13475505|NP_107069 hypothetical protein mll6593 [Mesorhizobium loti MAFF303099].
MGPVEAIETHISRIFLIGGRAFKMKRAVKLPYVDFSTPALRLAACEKEVELNARTAPGLY
LGVRRITREADGKLVFDGAGQMVDAVIEMVRFDQSRLLDRMATAGELTPSLMTAVARMIV
GYHRAAPKIHNGTGSFNLMGVLDINEAGFGTSHVFTKREIETFAGAFRTALARHSGLLDR
REAAGKIRQCHGDLHLRNICLFDGEPRLFDCIEFNDQIASIDVLYDLAFLLMDLWHRGFP
ELANLVMNRYLDEADDEDGFVLLPFFIAVRAAVRAHVTATQVEEGSADSGKLAAEARSYF
ELARTFLQQTPPRLVAIGGLSGSGKTTIAEALAAHVGAPPGARIVESDRIRKAMHGVPAE
TRLPDNAYRPDVSDRVYNEMTWRAGLILSEGGSVVADAVFDRPADRERIEKAARDRGIPF
FGFWLEADPLVLWQRVSERKGGPSDATVDILSRQLQRKAGQASWRRTDSDRKPVDIAAEL
RRCWQRDASETLRTAS
>gi|68228603|ZP_00567805 conserved hypothetical protein SCJ1.12 [Frankia sp. EAN1pec].
MLVQKNSVPDKVDLASDFSGELEAGATEKQPAPELHLDNRETVETHTAILFLTEDRVYKL
RKPVDLGFVDLRTRHARLTACEDEVRLNRRLAPDVYLGVADIRDEEGHPRDHMVVMRRMP
ADRRLSELVRGGADLTGELRVIARTMAAFHERCETSPEISRAGGLANLEALWLEAMDAVA
PFRGSILDAGTVDEIGRLALRYLAGRAPLLAERQRAGRIRDGHGDLLADDIYCLDDGPRV
LDCINFDRRLRVGDVLADVAFLAMDLERLGAPAAARTFLDAYREFSGETHPASLEHLYIA
YRAFVRVRIACIRDHQGDPEAAEEARRLADIALAHLRRGRVRLVLVGGLPGTGKSTLASG
LADGQDEWVLLRSDVVRKELAGLAPDIAVDVAPGAGIYGVEATEHSYAELIARARQALER
GQSVVLDASWSSGLFRELAAETAKATGADLAQVRCVAPAPVAVARIESRRSMRARGTGAD
ASDATGVIHAAMADRADLWPAAFEIDTTGSVEETVAAARRVVD
>gi|67155306|ZP_00416934 conserved hypothetical protein [Azotobacter vinelandii AvOP].
MNDQDEVIAFLSRPVSYGAPDGRVERIDSHGSLVFLHGERAYKLKRAVAYAALDYRSLGS
RERACRAELRLNRRTAPQLYLAVRSINRAADGSLRFDGTGPVLDWVVMMRRFPQEALFER
MAVAGHLTEALMERLGAEIARFHAGAEITPQFGGPVAVRLVIEENHRELRRYPDLLDHGA
LAALHRAALAELDAQAGELDRRRREGRVRRCHGDLRLANICLLDGRPTPFDGIEFSDRLI
CIDVLHDLAFLLLDLQHHGLDALATRLLRSYLAHAGEAEDCRPLPLFLSLRAATRSFTLA
CGARRQHDPALAADKARQARVLLARAAACLRGDGLP
>gi|68175304|ZP_00548554 similar to Uncharacterized protein conserved in bacteria [Frankia sp. CcI3].
MTIQYVRDATPSTGADDHHAAGGMLSPTNPPSPASTPAQPRLRALYLSELETFETYETHS
ATLHLAADRVYKRKKPVNLGFLDFTDRRTRESVCRSEVALNRRLAPDVYLGVADLLDDTG
EVIDHLVVMRRMPASRRLSTLVRRRSRVGPALRTVARALAVFHQRCETSPEIAVAGQRAT
LEGLWREGLEGISPYRGTLLDAAVVDEIGELALRYLAGRETLLGDRVRAGWIRDGHGDLL
ADDIYCLGDGPRILDCIEFDPRLRFGDVLGDVAFLAMDLERLGAPEEAAEFLDAYREFSG
EVHPRSLQHLYVAYRAFVRAKVTCIRGGQGDPDAAEEARRLLAVAHRHLRAGRVQLVVVG
GLPGTGKTTLAGRLAGVGDGWVLLRSDVIRQELTGMPLREGGPAADTTAGGYASALRNAS
GTATRTRGPPRRRYRRGRDLRPRDLRPRGRRPRDLRPAVRHRALRPRDHRRDVRRDAAPR
RGGSRPRGTGGAGRILVERASPPGRRRARRKRLRRPGGAALRDGTGGGGRPDRAPRRRGH
RPVGGDDGHPPGDGCPCRPLAVGDGGTHRRPGRRGPADGPRPPRLTSLGGSGATIPARCR
RVSGRRHFSMRVAYTAAWVRLDSSSFSRMAET
>gi|27381182|NP_772711 hypothetical protein blr6071 [Bradyrhizobium japonicum USDA 110].
MTDETAAQERIFTALCAHPGVIRIDTHAASVFLDGGRALKIKRAVRFPFLDYSTLEKRKA
ACEEEIRINRPLAPQIYHRVVAITEEPDGSLQVDGRGRPVEYAVDMSRFDETRTLDHLAK
AGPLDANLASAAADAIVASHAMAPRADGTAWVASIPGLVDGNGDGLRKGNHLEAEEIEQL
GEASYTILQRLRPLLEERGRQGYVRRCHGDLHLANIVAIDDQPVLFDAIEFDARIATVDV
LYDLAFTLMDLLHHGQPLAANIVLNRYLAATPPENLDALSVLPLFMSIRAAIRAQVALAR
LTRPDADRTGILHEAHRYFDLARALIHPPTPRLIAVGGLSGTGKSALARALAPNVAPQPG
AVVLRSDIIRKQLFQVEHTHRLPPSTYRPEVTARVYEVLVQSARQVLAQGHSAIVDAVFA
SESEREQLAAMARQCNVPLSGLFLVADLATRQARIGGRHGDASDATQEVAAQQEHYNIGH
VDWATIDASGTQEQTLQRCRDAIAGQNKAI
>gi|48765671|ZP_00270221 COG2187: Uncharacterized protein conserved in bacteria [Rhodospirillum rubrum].
MIPKSQRAVFTFLAKPETHGPGVDRVDQVHTHISALFLAGERVLKLKRAVALPYLDHTTL
AARKACCEREVAINAPGAPGLYRGVLPVTRESDGTLALDGAGEPVEWLVVMNRFDEGALF
DRRLALGHLDRHQMSDLAEVIFAAHERAERIDDDHGLGFGRNLEGALAELAEQRGLLGEA
LSDEVAAALRAAHQRLKPLLAERAAAGRVRRCHGDLHLRNIVLWDNRPALFDAIDFTETF
ARIDVLYDLAYLLMDLDYRGHRRLASITFNHYMEFAGDTGGLAALPLFLALRATIRAFVT
AAGAANQSDGDEAAKLIAEGRRYLAQATGYLTPGSPRMVAVGGLSGSGKSRLAREIAPHL
GCAPGALVLRTDVLRKRLMGLSPYQSLGPEGYTPEMHARTYQRLEAEARLALACGHSVVL
DGVHARPGERANAERIAAEAGVPFAGLWVHTPVDLAMRRIETRVRNPSDVTLAVRANQED
FDLGAVTWARVDSSGPKKDTVIAGLAALGLSS
>gi|39937302|NP_949578 hypothetical protein RPA4242 [Rhodopseudomonas palustris CGA009].
MSTPDATSPGSQQQDVFDFLGRGAGDAPVVRIDTHGAAVFLEGNRAMKIKRAVKFPFLDY
STLAKRKIACEQELEVGHRFAPTIYRRVVPITRTDKGALQIGGEGPAVEWAVEMMRFDDS
ATLDHLARAGSLGPGLIDAVADAIAASHQAAPLAATAPWGASIEPILADDTNELAAGGFA
AADVAALDNGSRNALGRLRPLLEQRGVAGFVRWCHGDLHLANIVVIDGKPTLFDAIEFDP
ALASVDVLYDLAFPLMDLLHYGRGSDSAQLLNRYLAVTNADNLDALSALPLLLSMRAAIR
AKVMLARPAADETIRRANRAIAESYFELALRLIAPPPPRLIAVGGLSGTGKSVLARALSG
NVPPLPGAVVLRSDVARKRLHGVADTERLPATAYTTEVTEAVYRGLVERAAHILKQGHSV
IVDAVFSKPEERDAIESVAAGLGISFHGLFLTADLATRVARVAGRTADASDATPEIVRQQ
QSYAQGVIGWTSIDAGGTPAETLSRAVAALPQTAQVCST
>gi|5748625|CAB53130 conserved hypothetical protein SCJ1.12 [Streptomyces coelicolor A3(2)].
MAEPGGHEGPASTQRAKVCETHTAMVFFVEDRVYKRKKPVDLGFLDYTTRSSRRAVCERE
IELNRRFAPDVYLGLGELRTPGEQEAEPLVVMRRMPDDRRLSHLVRTGAPVADDLRAVAR
HLAAWHSAAPRGPAIAEQGTRDALAARWEASFTQVDVLAAKGPTRDEAGEVERLVRRYLA
GRKPLFGLRIEQGRVLDGHGDLLADDVFCLGDGPRILDCLEFDDALRYVDGLDDAAFLAM
DLESLGAPESAAFFLAQYGEYSGDPAPPSLWHHYVAYRAFVRAKVSLIQARQGAPGAHAT
ARRLVRMALRHLRASAVGLTLVAGLPGTGKSTLSGALADRLGAVLLSSDRLRKEMAGLSP
QQTASADYGEGLYTPEWTARTYAELLDRAAALLALGESVVLDATWIDSAQREAARHTAES
AGADLVALHCHVPDDVTAARLSTRAPGASDADLGVAEAMAAEEQPWSGAVGVDTGGSLEA
AVGQALAAVRPWGSDQAKVFRRPYMEPD
>gi|41408180|NP_961016 hypothetical protein MAP2082 [Mycobacterium avium subsp. paratuberculosis K-10].
MNLGFLDFTSIEQRRADCDEELRLNRRFSPQVYLGVVDITEQNGHYRVGGEAGSGEPAVW
MRRLPEDGMLPAKLAGGDVDTRLARRIGRTLAKLHGRAETGPDIEAYGSPSSVIANWQEN
FDQMGPFIGRTISPAINDEIRSYVQEFVGQQAALLERRVTEGHVRDGHGDLHAASVCIAD
GQIVLFDSLQFAPRYRCADLASEVAFLAMDFEYHGRGDLAWAFVDSYVRASGDDELPSLL
DFYMCYRAYVRGKVRSLRLAQTEKVPGGEQEALIAESRGYFDLAWAHAGGLPRPLMVVTM
GLPASGKTTLARALAGRLGLVHLSSDVARKRMAGIPPTRRGSDEFGSGLYDPAMTRNTYA
ALRRDAARWLRRGRGVVVDATFGNPGERAQLRQLAHRLGVDLHVVLCDADDDTLIARLKR
RATEQGVVSDARIELWPQLRAAFTPPDEQASVLRVDATRDTEETVEQALGLLRARYRSS
>gi|69928122|ZP_00625283 conserved hypothetical protein [Nitrobacter hamburgensis X14].
MTSPTTQDTVTQQEVFDFLAAPATHDDADVRRIDTHAAVVFLAGDRALKVKRAIRFPFLD
YSTLAKRKASCDEEIKINRPSAPQIYRRVVAITQGDDGSFCIGGDGLPVEYAVEMKRFDE
RQTLDHLAQAGALEPALVVDLADTIAASHRVAPAAAADRWITSIPSIIADNTSAFRASGC
LPVDAIDELDAASQTEFSRIRARLTERGRFGFVRRCHGDLHLANIVLIEHKPVLFDAIEF
DPAIASVDILYDLSFTLMDLLHYGRRLEANILLNRYLITPFEDNLDGIATLPLFMSMRAA
IRANVLLARLGGSNTDKESIRLAARSYCALARQLISPASPTLVAIGGLSGTGKTVLARAL
ADAIDPPPGALILRSDVTRKQYFQTHETQRLPTTAYQPEATSIIYQTLTERAGRILSQGH
SVILDAVFAKPAERHSVAAIARKLNLPFLGFFLVSDITTRMKRVGHRVSDASDATIDLVR
HQENYDIGPLDWHMIDASGTSQQTLQRCRETFGATETVLPNPLDPP
>gi|52008024|ZP_00335401 COG2187: Uncharacterized protein conserved in bacteria [Thiobacillus denitrificans ATCC 25259].
MLVSAHRPLPSFADKVGFLRDAAHYPAPTRRVVTVETHVSWVFLTDSFAYKLKKPVRCSY
LDFSTLEARRRDCDEEVRLNRRLAASVYLGVLPLVWHREGGLGLGGEGETVEWLVKMRRL
PASRMLDSLIRERAVSEAQMRQLARLLAAFYAGIVPEPMGAARYRARLAQQIAEPLHELG
DVDFGVPHARAVGVADAQAEFVRREAALLDERVARGRIVEGHGDLRPEHVCLLADPVVID
CVEFKRDFRILDPLDELGYLALECERLGMAEIGPWLLIGYAEASGDTWPAPLLHFYQSCR
AMLRAKLAVWHLKDDDGRHPPARWPALAHDYLELAERHIARATLR
>gi|46191966|ZP_00207089 COG2187: Uncharacterized protein conserved in bacteria [Rhodobacter sphaeroides 2.4.1].
MQDQTEAVRFLSDPATHGGAPVERVETHGAFVFLAGSQAFKIKRAVRYDYMDLSTLALRH
RMLARELELNRPAAPAIYRDLVAVTREPEGLALGGPGEPVEWVLRMWRFPAEDELSAVAE
RGALDDRLAARLGRSLAAYHRAAPVRSSDGAALVEAILDELGRVFAGMEDGLGAERIARF
GTQARDMLARTKPLLRARSEAGRVRRGHGDLHLRNLVLIEGEPVPFDALEFDETLGTCDI
LYDLAFLLMDLDHRGLTRAAGIALAAWLFEMRGDEDGGLAALPLFLAVRAAIRGMVLVQT
DAARGAPGHSDAEARGLLDEALRALSPPPPRLLAIGGVSGSGKTVLAAALAPRLGLPPGA
IHLRSDLERKSRAGVPTDRRLGGAAYGEDARHAVYGQMLARAGAILAAGWPVILDATFLD
PADRAAARALAAERGVPLEGLWLEAPPDLLVARVSTRRSDASDADEAVVRAQLARQPRAG
DWRTLDTGRPPEEVAHSACRALGLD
>gi|68172138|ZP_00545421 conserved hypothetical protein SCJ1.12 [Frankia sp. CcI3].
MPSSEPPRCEMDAGFGTFGPWTGPWPGVDGCLPATAAARRRRVGGGGRWGRWSQVGWTFV
PSMHDPSMLPRPPGRGQARAMSLETTVNPLPAERGASASAPAVAPTVASGPPARVVETAR
SVLVFLGDRVFKVKKPVDLGAVDFRGRQARLAACEAEVRLNRRLAPDVYLGVADVIGPDG
EPCDHMVVMRRLPEARRLSTLAEGGTEVRAEIHALTRVLVDFHARCETSSRIAEAGGLDR
LRGRWDACFARVQRDHGAAVSASILDHVNRLAVRYLDGRDELLRERREAGRIRDGHGDLS
AADIFCLDDGPRVLDCLEFEPGLRAADVLADACALAADLEWLGRRDLARLFLDHYREMAG
ETHPRSLEDFYWALAALGRCQAACQRVAAGENAAAEARAFADLALARLRWGRVRLVLVGG
QRGTGKSTLAGGLAGTERWTVLRFDDAAADLAASANRHDLAAGGWADAGGWVPADDVDAV
HQELLRQAGTALRRGESVVVDAPWNRHSQRAQAADVARRAFADLVQLRCTAPPDLAATRT
DRRSPATTAATSATGSVGLGRLADTVSRIEPWPEAKIIDTAVAIAESLHNARRAAA
>gi|68229961|ZP_00569150 similar to Uncharacterized protein conserved in bacteria [Frankia sp. EAN1pec].
MFVQKDAFPGQDTEVRPAPSEIPGPAPVREQAAREIRLDSRETVQTPTAVVFLTEDRAYK
LRRAVNHGFVDYRSRRARLIACEDEVRLNRRLAPDVYLGVADIRDETGALRDHMVVMRRL
PADRRLSALMTADVSGELRELAQRIAAFHEGCETTPEITRTGGLCALEALWLEAMDGLAP
FRGRILDAATVDEIGRLALRYLTGRGPLLAERQAAGRIRDGHGDLLADDIYCLNDGPRVL
NCVNVDPALRAGDVLGDAASLAMDLERLGNATAARTFLDAYREFSGETHPTSLEDLYIAY
RAVVRAKTACVRDHQGDPAAADEARRLTDLALRHLRRGRPRLILVGGLPGTGKSTLASHL
VSGEDDWVLLSSAAVRGEPVGAGATAPESASTSASDSAGTEPAAGCYGADATEHSYVEVL
TRARHALERGRSVVIDASWSSRRMRARAAELAAECDADLMQLRCVVPPRVAVARIADRAT
VPIALGSTTDRSGPDHSTATRSAPAGVVPIGALPIGAVADGATTGHRADLVNALTPNEWI
YLDVATRTDPWPDARDIDTSAPAEHAVTAAYLLIN
>gi|72606363|EAO42347 conserved hypothetical protein SCJ1.12 [Rhodoferax ferrireducens DSM 15236].
MPDIEAKLKFLRSPASYGSLGQQVELIETHMSWVFVLEQRVFKLKKPVCFPFLDFSTLQA
REFYCREEVRLNARLAPGVYLGVVALQWQDGAFALVPEAQWPAPGETVDWLVVMRRLPRQ
RMLSELIARHSVARSDIDALLALLGAFYRAAPAAPVSANDYVSRLRHEQALNREVLLRPQ
FVLQDVRLAIERLDAALAQCTDLLRARASRRHVLDGHGDLRPDHVCLLDPPVVIDCLEFN
PQLRQVDPFDEVAYLGLECDLAGAPWIGSQLVAGIADALGDHPGPSLMHFYTAYRAMLRA
RLAMAHLLDPRPRSPERWPAQSERYIAHALVALDAFNQTMHLQTP
>gi|68232886|ZP_00572022 similar to Uncharacterized protein conserved in bacteria [Frankia sp. EAN1pec].
MTGSGWATPAGAAACATCAAAPRSSAGPSTSPPARPAAPGCAGRSRCRSPPAARTGPRGG
RPAPDVRAVVDGSEDHRGGCEGPPSPCPRRDQQGGRARHDGSGRDGPSTGQRRSDPGGGG
GGGGGVRRAGGAMPADQKTATSVPADLWSRPTGETRVVETGSAVLCLHGDRVYKRKKPVE
PGLLDLRSRAARLAACRAEVELNRWLASDVYLGVADVLGDGGEVCDHAVVLRRMPTGRRL
SALVRHADRVDDQLRAVARTVAAFHERCGTSEVIGRSGDAEAVAGQWKETLGGLEPFQGK
VIDADVVDEIGRLALRYLAGRGPLLAERRRAGRIRDGHGDLRAENIHCLDDGPRILNRVE
SDPRLRAGDVLGDVAVLVMDLERLGSPEDAERLMRWYRDFSAQAHPPSLEHFYIAYRAFT
EARVTCLRYRRILAEAGAEAGPGPGAEAGERARRLADIAYRHLRRARVRLVLVGGLPGTG
KSTLARRLADADDGRLLLRSDAVRAELAADGHADPDTPGSGPAIPDRPAVPADLGASFIW
PLSSEITARTYTVLLSRARRALERGETVIIDASWSDGRHRAAAARLARETAAEFLELRCV
TSPEVAATRLTRRDSASDPAGATSAVHRAMSSWAEPWPTARVIQTTVPVAEVFHAAERCI
A
>gi|13881727|AAK46337 conserved hypothetical protein [Mycobacterium tuberculosis CDC1551].
MATAMDSPTNDGTCDAHPVTDEPFIDVRETHTAVVVLAGDRAFKAKKPVVTDFCDFRTAE
QRERACIREFELNSRLAAQSYLGIAHLSDPSGGHAEPVVVMRRYRDKQRLASMVTAGLPV
EGALDAIAEVLARFHQRAQRNRCIDTQGEVGAVARRWHENLAELRHHADKVVSGDVIRRI
EHMVDEFVSGREVLFAGRIKEGCIVDGHADLLADDIFLVDGEPALLDCLEFEDELRYLDR
IDDAAFLAMDLEFLGRKDLGDYFLAGYAVRSGDTAPASLRDFYIAYRAVVRAKVECVRFS
QGKPEAAADAVRHLIIATQHLQHATVRLALVGGNPGTGKSTLARGVAELVGAQVISTDDV
RRRLRDCGVITGEPGVLDSGLYSRANVVAVYQEALRKARLLLGSGHSVILDGTWGDPQMR
ACARRLAADTHSAIVEFRCSATVDVMADRIVARAGGNSDATAEIAAALAARQADWDTGHR
IDTAGPRERSVGQAYHIWRSAI
>gi|15609141|NP_216520 hypothetical protein Rv2004c [Mycobacterium tuberculosis H37Rv].
MDSPTNDGTCDAHPVTDEPFIDVRETHTAVVVLAGDRAFKAKKPVVTDFCDFRTAEQRER
ACIREFELNSRLAAQSYLGIAHLSDPSGGHAEPVVVMRRYRDKQRLASMVTAGLPVEGAL
DAIAEVLARFHQRAQRNRCIDTQGEVGAVARRWHENLAELRHHADKVVSGDVIRRIEHMV
DEFVSGREVLFAGRIKEGCIVDGHADLLADDIFLVDGEPALLDCLEFEDELRYLDRIDDA
AFLAMDLEFLGRKDLGDYFLAGYAVRSGDTAPASLRDFYIAYRAVVRAKVECVRFSQGKP
EAAADAVRHLIIATQHLQHATVRLALVGGNPGTGKSTLARGVAELVGAQVISTDDVRRRL
RDCGVITGEPGVLDSGLYSRANVVAVYQEALRKARLLLGSGHSVILDGTWGDPQMRACAR
RLAADTHSAIVEFRCSATVDVMADRIVARAGGNSDATAEIAAALAARQADWDTGHRIDTA
GPRERSVGQAYHIWRSAI
>gi|13422188|AAK22904 conserved hypothetical protein [Caulobacter crescentus CB15].
MIKDAEAAREQEVAAWFGERAENTIETSCARVFLIGESAFKVKRPVDFGFLDYSTLELRR
WALERELTFNRAAAPDIYREVRRLTRATDGGIEIDGEGEIVEYLLEMRRFDQNGVLATQP
WAIDDALEDSLGRTVARFHAGASLRPQGGGVSALGYTIRSNANLLRGLAPRLGKQAVERL
VHETDLALERLGPLLDARAGEGFARHCHGDLHLGNILIENGQPILFDCIEFNDTLSDIDI
QYDLAFLLMDLDFRRRRDAAGRVLNAYLDEAARTFGEGLWTGLAALPLMLSVRAAVRTHV
WAYTGDDEAARAYLQTALEHLAPRPVSLVAAGGLSGSGKSTFSRVCAPGLGSAPGAVVLR
TDEIRKRLWGVPSLQRLPREAYTPEMSARVYDQLFQDAELCLKAGRSVVLDAVFLKPEER
ARAEVLAKTCDVAFLGVWLEAPPEVLRARVAARVDDASDADVAVLENQLTRDAGEITWRK
VDTVSAFEDEARALAEAMG
>gi|48855530|ZP_00309689 COG2187: Uncharacterized protein conserved in bacteria [Cytophaga hutchinsonii].
MERNEIEQLVAHGIFPYDQQAKTRLIETAISYILLKGSYAYKIKKNIKLSFLDFSTLEKR
RHFCYEELRLNQRLAKDMYINVFAVSKKGKQWSISTGPAKAKEYVILMKGMNPDHQLNAL
LKKNRITKKPIRQLAQQLADFHQNEKSLSLTYDPFFLSREFADIEKFSSTIEKKLGVDYY
KLVQTCIQLSNHFVLLQQEFISKRPCLGYFKNCHGDLHSQNIFIEKKPVIFDCIEFREAF
RHIDVLNEIAFLCMDLETYGYADLSKIFLTDYIKKTGYAFGKKEQLLFTYFKAYRSCIRA
KVHTIEMSQHPSSTQIKEKVKKYIEGMAGYMIEIAGKF
>gi|68174364|ZP_00547631 conserved hypothetical protein SCJ1.12 [Frankia sp. CcI3].
MPKPVVVGSVDLRRRQAREDACQTEVALNRRLAPDVYLAVADVRDEAGLLRDHMVVMRRL
PVARRLTTLVERGGWVDPQLRDPGADRCGSVRRAAWRLCRLAGWTCCAPRNVPAGSGDTS
PSSLLRVIGSG
>gi|3366599|AAC28396 putative open reading frame [Mycobacterium tuberculosis].
VSGREVLFAGRIKEGCIVDGHADLLADDIFLVDGEPALLDCLEFEDELRYLDRIDDAAFL
AMDL
