# Supplementary material for: Structural and Functional Diversity of the Microbial Kinome
Source: PLoS Biol. 2007 Mar 13;5(3):e17. doi: 10.1371/journal.pbio.0050017 (PMC1821047; doi:10.1371/journal.pbio.0050017)
Supplement: Dataset S1 — (10 MB BZ2) [file pbio.0050017.sd001.bz2 › FastA/ubib.all.pep]

>tcag_1096677197391 /cdnaId=1096677197390 /pepId=1096677197391 /offset=0 /ttable=11 /length=329 /full_length=329 /orientation=0
ILFPRQSSRSYSTYRTTFPRCLKLTSKDKFKTSWVNRFRSVSRRLSSSLSLVHPSPRPTV
PLSPDGTEVVVKVKRRHIDEKIDSDLNILHFLAARAEQLVPELQLADPVGIVKEFDRALR
QELDFTVECENIQRFTRNFKEFEGIRAPAVFPEYCTREVMTMEFISGVKITEAPEKVDAD
PYVFAPLMLKALLKMILEDGHVHGDLHPGNILLKENGEIVLIDFGLCGRLLPRQREDILD
LLLAVAKEDYEGVARTIFEMGIKLPGVTYDFVAFEADVVDIMERHVLGKTLASIDVQAYF
ADLVSGAIRHQIKMPANYTMVFKALMTVE
>tcag_1096683648957 /cdnaId=1096683648956 /pepId=1096683648957 /offset=0 /ttable=11 /length=216 /full_length=216 /orientation=0
IMIFFNLSKCLFISYFIKLGLYNEKLIKVFLKNIYRCGVIPVKMVQWFLPPLKVMDTDKK
LLNILENTYEKCPIHDLKHTLDLYKQDFYTEFDDSYEILDIVGSGSIAQVYKIKDKKTDI
VYAMKVKHPNILKDYNIIKKYLKWIFTFISFNKLVPVSINDFFGQFEQQINFVNEGNNMI
KFYNKYENNNLYKIPKLFKLSENILIMEYVQGESMK
>tcag_1096691544191 /cdnaId=1096691544190 /pepId=1096691544191 /offset=0 /ttable=11 /length=275 /full_length=275 /orientation=0
LHQRNARRFRDTSLEQGGAFLKIGQLLSSRPDLLPQAWVDELAILQDQANPVPFEGIARV
LEQEFGQPLDTLFAHFDPEPLAAASIGQVHRARLHDGRDVAVKVQRPGLEEVVELDMTLL
KIFMGAVKSALPPMDIDTIVSEIQRTVREELDYEREARVMTQIGEQLAGIPGITTPALVA
EHSSRHVLTTEFIHGRKLTTVLDELHHTDPERLGGVLHRLLDAWFSQVLHGGLFHADPHP
GNIMLTDDDTLVLLDFGCAQRLSDTARRGYFRVXX
>tcag_1096701520305 /cdnaId=1096701520304 /pepId=1096701520305 /offset=0 /ttable=11 /length=510 /full_length=510 /orientation=0
IKGGLRQMFSIVALLAASIKLIRSGLLDFVIAQTGAPKPILVLNWIIRLLVAWRTTPKIL
TRDDIPKTIEDLGPAYVKFGQFIATRPDIVGEQMAHALASLQDSMPAASVDEVRARIENI
LERPMDEVFENFEPAIAAASLAQVHFATLHDGRDVAVKLLRPRIRQRFDKDLKVLESLAS
MAELLVPASRRLKPRVVVEVLRSWVVEETDLRMEAAAMALYADQLVDEPLFVTPEPIWDF
CDRELLVTTRLSGTPLTKREKVMAMDVDHTAIANALIRLFLSTATQHGAFHGDMHPGNIF
INEDGRIGLIDFGLMGRIDRDTSRYLAEILHGFLERDYDRVAKLHFEAGYVPANRSQAAF
AQALRGVGEPIFGRSSEDISMGRVLNQLFDITDQFGMQTQPQLILLQKTMMTVEGVARSL
SPDSNIWKAAEPVIEDWMRRSLGPIGRLQQFVELAEKAGIWLDREISRNEPRDLSPGHSP
FWKGVALGLLGGLGAILVVFAMILFSSPF*
>tcag_1096700513383 /cdnaId=1096700513382 /pepId=1096700513383 /offset=0 /ttable=11 /length=503 /full_length=503 /orientation=0
MFSIFALIAASIKLIRSGLLDFVIAQTGAPKPILALHWLIRLLVAWRLAPKILTRDDIPK
TIENLGPAYVKFGQFIATRPDIVGEQMAHALASLQDSMPAASVDEVRARIENILERPMDE
VFVNFEPAIAAASLAQVHFATLHDGRDVAVKLLRPKIRQRFDKDLKVLESLASMAELLVP
ASRRLKPRLVVEVLRSWVVEETDLRMEAAAMALYADQLVDEPLFMTPEPIWDYCDRELLV
TSRLSGTPLTKRDKVMAMDVDHTAIANALIRLFLSTATQHGAFHGDMHPGNIFINDDGRI
GLIDFGLMGRIDRDTSRYLAEILHGFLERDYDRVARLHFEAGYVPANRSQAAFAQALRGV
GEPIFGRSSEDISMGRVLTQLFDITDQFGMQTQPQLILLQKTMMTVEGVARSLSPDSNIW
KAAEPVIEDWMRRSLGPIGRLQQFVELAEKAGIWLDREISRNEPTDLSPGHSTFWKGVAL
GLLGGLGAILLVCAMILFSSPF*
>tcag_1096685160111 /cdnaId=1096685160110 /pepId=1096685160111 /offset=0 /ttable=11 /length=245 /full_length=245 /orientation=0
DVDHTAIANALIRLFLSTATQHGAFHGDMHPGNIFINDDGRIGLIDFGLMGRIDRDTSRY
LAEILHGFLERDYDRVARLHFEAGYVPANRSQAAFAQALRGVGEPIFGRSSEDISMGRVL
TQLFDITDQFGMQTQPQLILLQKTMMTVEGVARSLSPDSNIWKAAEPVIEDWMRRSLGPI
GRLQQFVELAEKAGIWLDREISRNEPTDLSPGHSTFWKGVALGLLGGLGAILLVCAMILF
SSPF*
>tcag_1096681811767 /cdnaId=1096681811766 /pepId=1096681811767 /offset=0 /ttable=11 /length=261 /full_length=261 /orientation=0
FFVEQQTQLKDEAANCERFGELCKNVDGLRVPEVYDVISNDFVIFEYLDGKSVAEMGRVR
DDIRKECSKIIIKSFIVTAGVEGEVHGDMHAGNYLFDDVSGIVGFLDFGVVYSASLDEKR
RVLNTIDSLIEKTEGEIELVDWMSEICVDGFLIPQQRINSLDEAVRGELKEKVSVLLKGL
LDNNSCGALFDPEALWQEVRSTQGCEELRLNAYGMKLWHALTSGIGVLLTLCDGDYAKIR
EVITEATKEIFKLDLLNNSS*
>tcag_1096680239883 /cdnaId=1096680239882 /pepId=1096680239883 /offset=0 /ttable=11 /length=404 /full_length=404 /orientation=0
MRFFAFIKLFNMIFSKKKLPDLDWIQKQGLLFIKIAQTFALRIDFLSPEATMHLQKLFNK
ANPKKVTSESLISILPKKLNNVIKNINKEPIGVASVGQVHKAELIDGRVVAVKFIKTDVE
DSFKREVKSFRRFIKFITFFYPKLHKVADPLGVLEHIEEYTIAELDLRNEIKHSKILQNI
KKKYEKKFDFSTLNFPEYDENLSTKNVLVSSFIEGTSVDACLREKKLSEDKMLDIFRWHG
FYMFIVGTFHGDIHPGNIIYNNGKFTLIDTGAISTVSKRIQQGLFEFMKALSQYDYVECA
LKLNQMAAVSISGEKYEKFEKKILELYSDFTDTTVTEKSLTKQMMYTIRLGVLSGMTFEK
GMFPIIKSLMYLDGVVLQGAPDMILMKEMRKYIKSFEEAKENV*
>tcag_1096671087115 /cdnaId=1096671087114 /pepId=1096671087115 /offset=0 /ttable=11 /length=311 /full_length=311 /orientation=0
KAFEANMEIEMDLTLEAAAASELRDSHESDTGVYIPEVDWATTSRSVMTIEWVDGVPINK
IDELKRHKINISKVIKNLTYLFLNEGYRDGFFHADLHPGNVLVQKNGDIALIDFGIMGRL
DKKTKLYLAEILRGFLTRDYAHVANIHFRAGYVDSSHSQEEFAQACRSIGEPIVGMESGK
ISVGKLLSNLFKVTRDFNMPVQPQLILVQKTTVVLEGLVSLLDRKANMWEVAEPWVKDWS
QKNTGFDAKIMDSIEDILDFIKKDLMQFVRNQNKNHNDNSNVKQSPHTWFKVAFFTALLS
GTIFLLQHIL*
>tcag_1096690318765 /cdnaId=1096690318764 /pepId=1096690318765 /offset=0 /ttable=11 /length=236 /full_length=236 /orientation=0
VENIKFYHKINKNFNYIKIPKVYEELSNDDIIVMEYIRGNRLNDIIDTDDSIKYGNLLSK
FIFKHFLIDRCFHGDMHPGNIIFLKDENGNHQLGIIDFGIIGRLTREEQDVYVSSLKAFH
ERDIYEAYEIAIEDIIGPKENIDKLNKKDSDKLKDSLLVAINDVINQQDEDNSFHQIERL
SKALVNYDLKIKPVFAKVEMSIGVSQGVLDKLIKGHVDFFDLLMTTFEELTELSL*
>tcag_1096684200473 /cdnaId=1096684200472 /pepId=1096684200473 /offset=0 /ttable=11 /length=434 /full_length=434 /orientation=0
MKEDNNLVSRFKRYSQVTTSLTSIATKFAGKKYLNFDLSDQKYAAQITEILGNLKGPLMK
VAQLSATIPDLLPEEYARKLAELQSNAPPMSWVFVKRRMKAELGDDWEKNFSQFDKEASF
AASLGQVHKAKLKNNETIACKLQYPDMSSAVEADLNQLKIIFKIYSSYNKSIQIREIYKE
IEARLKEELDYKLEHKHSKIFKFIHKKNTFINIPKVYKNISTKRLLVMEYLDGKKLIEFK
NSPQKIRNDLAKKLFMAWYFPFYKYGIIHGDPHLGNYSVDKKNNINLFDYGCVRIFPAKF
VKGVIDLYFALKEDDKKKIKLAYEAWGFKDIDDKLMNVLNKWALFLYDPILKNEIRKIQD
SDSGIYGAKIASEVHKELRKYGGVKPPREFVFMDRAAVGLGSIFIHLKAEINWYKLFHEL
IKDFSVKNLEKNQK
>tcag_1096678060077 /cdnaId=1096678060076 /pepId=1096678060077 /offset=0 /ttable=11 /length=184 /full_length=184 /orientation=0
VQFVNYHFQTKLSKLHDDVPPIPALDVQNILEQELGGPLEQFFTFIDLNKPIGSASVAQV
HQATWRQTGEKVAVKVQYPNAERLMIGDLKNLRVLAEFLQRTEFKFDLLSSIKELQKQIV
NEFDFRLEARNMDYMRRIMSKRVREVAIPQSIFSTKKVYYYKCECASLVLIFFRVSLLTC
RLL*
>tcag_1096700862471 /cdnaId=1096700862470 /pepId=1096700862471 /offset=0 /ttable=11 /length=345 /full_length=345 /orientation=0
ELDLTHEGHNCDRVAKMFAHEPDVVVPKIYWQWSSPRLLVQEYLPGTAPENPQQLAAAGF
DGPLLAQRGARAFMSMVLEHRLYHADPHPGNVMALSGDRVGFIDFGMVGQLSERRRNQLL
LLLQAIADRQSEGIVNTLIAWSDSEPLDLMDLELAAQNFLDKQAATTLTLGKALTDLLVM
AREHQLALPPDLVLLFKALITADGVLHRLDPAFDIVATLKPMLQQTVLQRYAPDAVRQRL
LALGGEALDAGEELPQTLRLLVRRLKRGQLNADINVSNLGQLSKALERAAVTLAIAIVTA
AFTLGLAPYLMHSSLQLWGIPLFPLLGAAACLAGVILLALRLRR*
>tcag_1096670707301 /cdnaId=1096670707300 /pepId=1096670707301 /offset=0 /ttable=11 /length=315 /full_length=315 /orientation=0
YDNCIIHDKEYTLEIFKKEHGYDFNERYELQYVIASGSIGQVYRIKEKYTGKILALKVLH
PNVSKDIWYFKIFTKILLWIPRYNELLLKYLPINISGFIDEFNEQTDMINESKNMNMFLE
SFSDSLHIYKIPKPISYTKNTLIMTYEKSTKFEDLECSEYIRSKIIRYLAIFFWNSHLHN
ICHEDIHKGNWGVQLNDNKIKLVIYDYGLCIRLLGEKIILFELLQKIFVDNGDTNKDIDD
EILDNIKDLIQICVNDIEKEIISEYIDSVFKDKSMLIPDAKVYVKILFECAKINKKLVDT
SLLKIILVYSQLQXX
>tcag_1096689401689 /cdnaId=1096689401688 /pepId=1096689401689 /offset=0 /ttable=11 /length=291 /full_length=291 /orientation=0
IIYLIFLFFRYNLFFILGFITFLPLGFLYKKDSLSQAKRLVAFLEKAGASFIKLGQLLGT
RSDIFSDVFLEELNRLRDNANYKVPSNIKKVLEKELSISFSSVFKNIQETPVAVASIAMV
YCATLISGEKVAIKLLKPNVEKELFRDLIVLKVLFFILEKFSSSGRVSKPTKIINHLEKI
IRFECDLRFEASLAQEFKASLDSFPNAYVPKVFWQYSSKSILIEEWIEGIKLSNQELIEK
SNIELENLNKNILELFLIHVMKNGLFHGDMHAGNIIIMADGRVAFIDFGIX
>tcag_1096666654703 /cdnaId=1096666654702 /pepId=1096666654703 /offset=0 /ttable=11 /length=280 /full_length=280 /orientation=0
GFFDAFENIEKVPLAAASVGQVHRGKLKSGEEVVVKIIKNQNSKTFRRDVERMRRWLRIF
LFFNRKLRRVGNPVALLNHVADYTTRELDLRNEIKGAEELEEIKNEISKSFPMDELRFPK
YWSDLSNQDVLVSEFIEGKSLEEGIEEKSLSWDTLLRLFRIHGAYLFGIGTFHGDLHPGN
CIIDNDGKFVFIDNGAICHAPSKVNLSLFQFFENLSSNDFDAAFDSLLGLSDSPLKSTNL
DVYYKEMNKIYDGFQNQTVGEKSLTRIMMQTVQAAVEKAG
>tcag_1096694285175 /cdnaId=1096694285174 /pepId=1096694285175 /offset=0 /ttable=11 /length=261 /full_length=261 /orientation=0
IEPCADYTTRELDLRNEIKGAEELEEIKYEISKSFPMDELRFPKYWSDLSNQDVLVSEFI
EGKSLEEGIEEKSLSWDTLLRLFRIHGAYLFGIGTFHGDLHPGNCIIDNDGKFVFIDNGA
ICHAPSKVNLSLFQFFENLSSNDFDAAFDSLLGLSDSPLKSTNLDNYYKEMNKIYDGFQN
QTVGEKSLTRIMMQTVQAAVEKAGADFGEEAFPIIRALMYLDGLVLRTHPDVKLIESMGP
YLEEFRLGLDLENKIKNVEV*
>tcag_1096691856157 /cdnaId=1096691856156 /pepId=1096691856157 /offset=0 /ttable=11 /length=313 /full_length=313 /orientation=0
ISIFILLFIHYLTQTIKYFRNYSLPFDLSNFFKNFTKQIDMRYEANNLDYFYREYRENSL
VYIPKPIFWSKNVLVMEYIEGDNFEKIDISKYEKYKFVLLVNLFVRNNLINLDKIHADLH
SSNWKVITNEDKLKIVIYDFGFCIKIPKESRNIVHNINKAVETNDHLLFANSIYNYLKNK
CSKENFLKDAELFVKSNKESINLANYIEFCINKNYIFNSDILDITLSSFLVNSYFNTYIS
EKNIEEDFEKEDLDNIKKLENTNNHLMTLSTICDINNCYEDLNKFLKDFIDENRKNIIGL
KQKNIISKIKNLE
>tcag_1096677225809 /cdnaId=1096677225808 /pepId=1096677225809 /offset=0 /ttable=11 /length=231 /full_length=231 /orientation=0
GIPKSFIDVVESCSEIKNWKSQESVGSGIVGVTYAACRAGNCNYVIKRQPTAVAEDRLRA
TDPNYKEHYSFRSELKALLALQGWKHAPKIYAAWTCEDMGYIVMEKLYLCNDVNKSYEMV
KNMVDELYGKGFVHTDAHPKNILCRQNGELVLIDYGRARSFTNDYETGFAHPHPWTMNEK
GRKITPIEAYTTEINFLKSDFGIIETPDDYDQTKARYHVLAENDFDTPAD*
>tcag_1096669361481 /cdnaId=1096669361480 /pepId=1096669361481 /offset=0 /ttable=11 /length=134 /full_length=134 /orientation=0
FREIYRDREDIRIPRPYSRLSTDSMIVMDYEPSSQYTGKAERLINMFLEQLLYEGVIHGD
LHTGNIGQNKNNEIVLYDFGSVVTVTPAYKAAIRDFVYGVQTSNVSAVLDNMVLMGMTVR
DKESTKIFIQQHXX
>tcag_1096670264943 /cdnaId=1096670264942 /pepId=1096670264943 /offset=0 /ttable=11 /length=253 /full_length=253 /orientation=0
IITTFAHSSLDEIDLRLEASNSEQLSENFINYELFDTPKIYWECTTEKILTSEFIEGVRI
DKISDLKRKLNIEKFTKVASEIFFYQSFRDGFFHGDLHPGNIFINESGKITAIDFGIMGR
LNLNDRKFLAKLFNFLLNKQFYKIVKLHEEAGMLDKDTDLYKLTQEIRILATPILNKPIG
DISMGNLFGEILALSRKFNIKIQAKFCLLQKSMIMAEGIARQINPKANIWQTIEPLMKEW
IHDNMRYDFLFEK
>tcag_1096679427295 /cdnaId=1096679427294 /pepId=1096679427295 /offset=0 /ttable=11 /length=496 /full_length=496 /orientation=0
GERDVEELNDLWALGVGFFGYVLIITLLASVAIDAILRPRAARRRLSIPHPLRTLRLRLA
TVRRLRQIGHAARANGLIGRGLPSTTSLATPEGARALRMTLEDSGGILVKFGQIASTRED
LLPPVLTEELGALRSSVPGLPVDEVHSVIESELGAPVTEIFADFDDKPLAAASIGVTHRA
TLRDGREVIVKIQRPGIESSVERDGSVLIWAAGQLQRRSESAARLGLAGLARELVAGITE
ELDFTRELANNAAMRANAGDSSPVQMPEIFSDYTTKRVLVMEAVAGVPVSDRAAVDATDV
PRQQLASQLIDSFLAQVLTYGVYHADPHPGNVLIDTQGRLWLIDYGAVGHLDPITLEGLQ
QLAMGFTMRDPSVLARGVRRLAGHDADDIDIAALEFDLGAVITDISGGGFDPSSLSEVLK
VLNRHGVKAPEALTVLARAALTIDGTLRMLDPGFRMGPAASERMGSLVLPTTLNPRDQVM
TELVRALPALRSIPQL
>tcag_1096699642885 /cdnaId=1096699642884 /pepId=1096699642885 /offset=0 /ttable=11 /length=433 /full_length=433 /orientation=0
MSSTEPTLWDTLLLIIVAFALLISVGWLSGRILGVKRGLGRAILAGIVGFLAGLIIISAQ
FGERDVEELNDLWALGVGFFGYVLIITLLASVAIDAILRPRAARRRLSIPHPLRTLRLRL
ATVRRLRQIGHAARANGLIGRGLPSTTSLATPEGARALRMTLEDSGGILVKFGQIASTRE
DLLPPVLTEELGALRSSVPGLPVDEVHSVIESELGAPVTEIFADFDDKPLAAASIGVTHR
ATLRDGREVIVKIQRPGIELSVERDGSVLIWAAGQLQRRSESAARLGLAGLARELVAGIT
EELDFTRELANNAAMRANAGDSSPVQMPEIFSDYTTKRVLVMEAVAGVPVSDRAAVDATD
VPRQQLASHLIDSFLAQVLTYGVYHADPHPGNVLIDTQGRLWLIDYGAVGHLDPITLEGL
QQLAIGFTMRDPS
>tcag_1096698375345 /cdnaId=1096698375344 /pepId=1096698375345 /offset=0 /ttable=11 /length=363 /full_length=363 /orientation=0
IKWYSFSSFWVEILMRHIKVIVPKFYEYPLIISRCFYLIYMLIRNGLLTEIKRLNIINKK
YQKILNTLKFIFEKKKIDSEFLNNLGEIGPGFVKLGQALSTRPDIFGLNITNRLILLQDK
LPPFSDVIAINIIEEETNKKIDEIFNFFEKKPIAAASVAQVHKGILKNGSKVAMKVLRPN
IEQTLFRDFKFFYGICNVLEFFSTNCKRLSLKEIIATFAHSSLDEIDLRLEASNSEQLSE
NFIDYELFDTPKIYWEYTTKKLLTSEFIDGVRIDEINNLKKDINVKKLTTVASEIFFYQT
FRDGFFHGDLHPGNIFINQSGKIIAIDFGIMGYLDLNDRKFLAKLFNFLLNKEFFKIVKL
HQE
>tcag_1096695600143 /cdnaId=1096695600142 /pepId=1096695600143 /offset=0 /ttable=11 /length=402 /full_length=402 /orientation=0
MRQIMRKKPADLDWIQNQGLMAVKLAQIFALRPDLLGEEKCKQLQQLYQHAASIPPENWE
ATLKSKAIPNFFDNFKHIESKPLAAASVGQVHRATLNNGDEVVIKFVKQANAVKFREEVD
RMRSWLRIFLVLSPRLRKVGNPMALLNHVADYTTRELDLRNEISGAAELARIQAEIADEF
PTPKLRFPQYYPELSNENVLVSEFIEGTSLEEGIENKSLEWSTLLELFRIHGAYLFGIGT
FHGDLHPGNCIIDKDGRFVFIDNGAICHAPSFVNRSLFNFFEHLSRQEMHSAFMSLLDMT
TKKPTGKKMQKYLNRMNEIYTDFEKKPVGEQSLTRIMMQTVRAAVELANAEFGEEAFPII
RALMYLDGLVIRTHPEVLLIKSMGPYLDEFRVKLGLDATTA*
>tcag_1096681179585 /cdnaId=1096681179584 /pepId=1096681179585 /offset=0 /ttable=11 /length=431 /full_length=431 /orientation=0
MRLLTFVRFIRMITKKGPADLDKIQNMGLLAVKLTQIFALRPDLLSEEKCKQLQSLYQRA
NSIPREDSMKLIQERAPSGFLDAFSHFDEEPFAAASIGQVHKAVLKDGTKVVVKIIKADF
EKSFRKDVARMKRWLRIGLFLNPRLRKVGNPVGLLQHVEDYTLRELDLRNEIEGAELLQR
KAKEVEHQFPMPLLSFPRVWPELSNQHILVMEHIESPTLEDRLAEGTMSWDNLLQLFRIH
GAFMFGIGTFHGDLHPGNAMVDDGGKFTFIDTGAISHAPDKVRSALFGFFFHLAKGELDE
SFEAMLLMADTPPSGAAKQKYMSSMHEIYSGFIGKTVSEVSLTQQMMKTVRCAVLAGCRF
GEEAFPIIRSLMYMDGMVLRGQPDVDLITSMGPYLDEFASIVELPYSEQKKTSQETTNSA
FWNANLKPTD*
>tcag_1096694296501 /cdnaId=1096694296500 /pepId=1096694296501 /offset=0 /ttable=11 /length=301 /full_length=301 /orientation=0
DLTSFFYNFTQQIDMTHEAKNLEYFYEEYRDNPLVCIPKPIFWSKNILVMEYIDGEDFDK
IDISKYEQYKFVLLLNLFVRNNLINLDRIHGDLHSNNWKVIRDKKQLKIVIYDFGFCIDI
PKKSRNIIQDINKAIETNNHLLFANSIYKYLKRPCTREKFIEHTNLFMELNKDNMNIQNY
IEFCIKNNYVFKSHILDLILSSLLVNNYFQYYISTKNIEEDFQKQELNSIKKLEATNDHL
ITLSTICDSNGCYKDLNLFLKDFIDENIENIIQIKQKNITNNTCNSNTPCKKIKKEFIDI
*
>tcag_1096692300341 /cdnaId=1096692300340 /pepId=1096692300341 /offset=0 /ttable=11 /length=297 /full_length=297 /orientation=0
VHRAKLKTGEEVVVKIQRPGVKELVETDLRLLTEFVKRSEAYFEKNGITNLIDIVTTFEK
TMQKEMDYNNEARNIEQFRLYYKKKKNFYVPRAYKDYTTEKVLVIEYAEGCKITNLQQLR
NWNLNLEKIAENGMHIYLTQIFEHGFFHADPHPGNIIIKKNGTICLIDFGMVGKLMKRDK
YAIAGIFIGMAQKNPEKMATNLRKLAFSHNIKDRRIFENDVNEIIEDFASLDVSEGSMAD
LLPRLQKLVYDYKMQMPGSMFLILRALAILEGIGKTVHPKLNIYDFLKPYGAKIIKE
>tcag_1096672106643 /cdnaId=1096672106642 /pepId=1096672106643 /offset=0 /ttable=11 /length=85 /full_length=85 /orientation=0
KNNTRIIRRDLVAAIDESGKRVPEEMDHQNEAAKAEKFRDMHKHNKMIAVPKIYKEITSR
RVLAMEWIDGTKLTNLEDVKKIRN*
>tcag_1096686982673 /cdnaId=1096686982672 /pepId=1096686982673 /offset=0 /ttable=11 /length=438 /full_length=438 /orientation=0
IMNENNRLSGRLRRYGQVGGRAAGFGLRATGSLIRGRGLDNDELAEQLVASLGELRGPLV
KVAQILATIPDAVPARFQDAFAKLQAHAPSMGKRFVARRMKAELGADWQTKFSHFSETST
FAASLGQVHEAETLDGTKVAVKLQYPDMESAVEADLSQLDVILGLMRRFDGAIDTRDIRE
ELADRLREELDYQREAAFMEAYQTMLKDLDVRVPNVHRDLSTRRLLVMDWLEGQRIFDAN
APVDDLARDLFKAWWHPLVGYAVIHGDPHPGNYTWNDDHGLNLLDFGCVRVFSPEFIEAV
IKLYEGIRDEDRDKRASAYADWGFVDLSQELMDTLDIWAGFIYGPLLDDRRRMIAENVEA
GAYGRAEAMEVHARLKKLGPVRPPREFVFMDRAAISLGSVFIRLGAQQNWHQLFEEELDA
SSPALRRQRQEAILSKV*
>tcag_1096677776069 /cdnaId=1096677776068 /pepId=1096677776069 /offset=0 /ttable=11 /length=230 /full_length=230 /orientation=0
LMKIQQDISKDFPTPLLRFPKYYPELSNENVLVSEFIDGESLEEGIDKKSLSWDTLLDLF
RIHGAYLFGIGTFHGDLHPGNCIIDKQGKFVFIDNAAVCHAPKNVSKSLFVFFEKLSQQK
LDEAFIALLDMTNQHPSEKRMKKYMSKMHEIYQDFGKKSVGEQSLTKIMMQTVRAAVELA
GAEFGEEAFPIIRALMYLDGLVLRTHPDVYLIKSMGPYLEEFREKLGLD*
>tcag_1096670100723 /cdnaId=1096670100722 /pepId=1096670100723 /offset=0 /ttable=11 /length=109 /full_length=109 /orientation=0
LPAIYEQYSRENMLIMEYIDGVPFTNVEEILKSKEKVEKNLYKGVEVFIWSVLNEGFFHA
DLHGGNFLLLNNDQIGIIDFGLVGSISRKGRVHLMAILYSLVTNNYENL
>tcag_1096678946649 /cdnaId=1096678946648 /pepId=1096678946649 /offset=0 /ttable=11 /length=425 /full_length=425 /orientation=0
ISGARNKIFSFGREHSFCLEMLQVKLSSQVDLLNKSCDINDLSDCAQRCVAPPPIGLVLR
KRETSMIDSAKRLNRMTSILMSEGFGFLADAFAGKASAQLPSEPIAPSRIRQALERLGPT
FIKFGQVLGGRSDLLPEAICQELQKLQADVPPFLPSIAKEIVEAEFGKSLGEVFASFSEI
PLSAASLAQVHEATLLSGEKVVVKVQRPEAKETVEADLKILLAISAQLNFVHPGYRRMNV
HGLAENFAHHSTLELDFRRELQNAMRLRRLYQNDAMVHIPEFYEQLCTEKILVMEKVEGT
RFDKLSCPDDVLALGFSPEDIVRRLVKLVYEQAYLHGVLHADMHGGNMFLKEDGAIALID
FGLVTQIPEKMQRSVLRAMMYLVMQRWDDAVDAALEVGDLSNVEDIEGLRRAYRDHYASS
EGKTL
>tcag_1096679909755 /cdnaId=1096679909754 /pepId=1096679909755 /offset=0 /ttable=11 /length=304 /full_length=304 /orientation=0
GRLKTGEEVVIKFIKQTNAAEFKKEVARMRRWLRIFLIFAPKLRKVGNPMALINHVADYT
LRELDLSNEIKGAEELKEIQASMFLNFDMSLLRFPVYYPELSNQDILVSEFIEGMSLEEG
IEKKALSWDFLLQFFRIHGAYLFGIGTFHGDLHPGNCIVDADGKFVFIDNGAICHAPRHV
AHSLFTFFDHLSRQERREAFTALLAMTELPPKPKKLEKYYSTMTEIYQDFELKPVGEQSL
TRIMMKTVRAAVEHAGANFGEEAFPIIRALMYLDGLVIRTHPDALLIKSMGPFLQEFKTK
LNI*
>tcag_1096695905885 /cdnaId=1096695905884 /pepId=1096695905885 /offset=0 /ttable=11 /length=308 /full_length=308 /orientation=0
LIINTKEGLHMWRFVQIIGFFAVYLTPLHKLTSLSEMTFGERLKAVLERLGVVFVKLGQF
LATRNFFQKETQVELRKLWDSRTPLPFEVIRPIIEQELGGRISECFESFDPNPIASASVA
QVYRAMYKGEESVVKVLRPGAIDEIQRDMRLVRFLVRTSGFVSSTIKYVHSLGAIDTVEE
WLRQETNFHNEAHGAEMFRSCYQDIDSIVIPDVYFSSRTVLVEEFLREGIPVNKWSEEYR
EQGYDPQASMRNLFAHTFGWVFKRIVVPIHGDPHPANILIMKDGRIGFIDFGLVGEISER
ELKSFTEA
>tcag_1096666681293 /cdnaId=1096666681292 /pepId=1096666681293 /offset=0 /ttable=11 /length=271 /full_length=271 /orientation=0
CCAKTPIDKLKGDFLTMRLVTFARFIRMITKKGPADLDKIQNMGLLAVKLTQIFALRPDL
LSEEKCKQLQSLYQRANSIPREDSMKLIHDRAPDGFLDAFSSFDEEPFAAASIGQVHKGV
LNDGTNVVVKIIKADFEKSFRKDVIRMKRWLRIGLFLNPRLRKVGNPVGLLQHVEDYTLK
ELDLRNEIEGAELLQRKAKEVEHQFPMPLLAFPRVWPELSNQHILVMEHIEAPTLEDRLA
EGTMSWDNLLQLFRIHGAFMFGIGTFHGDLH
>tcag_1096680483053 /cdnaId=1096680483052 /pepId=1096680483053 /offset=0 /ttable=11 /length=519 /full_length=519 /orientation=0
LANLSHASYDMNIIGFTRLLSMVRILVAQDALLPPNFKTDAPFKAKFGRALFTLGARSYD
STERGQKLSAKISYLGPSYIKLGQFLATRPDVIGSEMAADLKLLQDKMEPFDTAIAERML
KTELANGGATLGPIGPAIAAASVAQVHKVSSRENPDVKYAVKFLRPNIEKILTAETSLFM
SVAKLCEALIPKSRRLRPIAIAQTMVRVMEIETDLRFEAAALSEMADNTKDEPYFKVPAV
IWEASGKRVLTMEWMDGVSANDTDALRAAGHNMEDIAARLIHSFLQQALHHGFFHADLHQ
GNLLIGEDSSLIAIDFGITGRLDADNRRFLAEILHGFITRDYNKVAAVHFEAGYVPQRHG
VAEFAQALRAIGEPIRDQSADNISMAHLLSQLFEVTEQFEMETQPQLILLQKTMVSVEGV
ARSFDPSLNIWTAAEPTVSDWMKKQIGPEAHLRAARDGLVGSAKALANLPTTLQKLDAAA
DALCEPDIPPVPKRDWLTTAVAALGLAVALGALWLASV*
>tcag_1096693968069 /cdnaId=1096693968068 /pepId=1096693968069 /offset=0 /ttable=11 /length=267 /full_length=267 /orientation=0
SPKLRKVGNPLALLRHVEDYTTRELDLRNEIKGGSELESIQDGLSGDFPMPKLRFPKYYP
EMSNEHVLVSEFVRGKTLEECINDQSLPWDYLIELFRIHGAYMFGIGTFHGDLHPGNCLI
DEDGFFVFIDNGAICEAPRNVSLSLFNFFEELSKSNHDAAFEALLGIAGQRPSEDRVRRF
KNKMAEIYEGFGEKSVGEQSLTDLMMRTVRTAVEDAGADFGEEGFPIIRSLMYMDGLVIR
THPQVKLIAEMGPSLAEFRDGLDMEW*
>tcag_1096676166287 /cdnaId=1096676166286 /pepId=1096676166287 /offset=0 /ttable=11 /length=440 /full_length=440 /orientation=0
NIVKNIKSIIFLLNALFIFGSEIMVYFLFRDYSDFIDRLSMRLASINILYVKIFQAFALN
NSLIDDKTNNKLLRFTDNAPWNYSDIDLGKLVEMSHKYNIELPYGYEKPINAGMISLVFM
GNEKNNSKTKVIIKMKRKNIQEKLNDAINNLLFSMYILSFIPIINKYQLAEVVNKNVEII
RHQTDFLEEIDNMDKIRENCKYLKYVKIPTANREVTQEYPDIILMEHIKGIKINQIKEED
YQPFAKLVVKFGLVTTLLHGVTHGDLHSGNILFIKNYDKDKYTYKIGVIDFGIIYEVGTQ
YKGLLFDVFTQMFDKTPRESAEKLLNLGIIDPPGILEQIPREDYNNIVTCLEEIVDETIN
SSKKANQLQIYKFLSKFKEYLSKKELTNIGIRPSDDFVKSQLVLAMSHGVTLTLCNDNYI
TLMDEVINELFKTDILLKD*
>tcag_1096688034835 /cdnaId=1096688034834 /pepId=1096688034835 /offset=0 /ttable=11 /length=304 /full_length=304 /orientation=0
TQIFALRRDLLSEEKCKQLQSLYQRANSIPREDSMKLIQDRAPNGFLDAFSHFEEEPFAA
ASIGQVHKAVLKDGTKVVVKIIKADFEKSFRKDVARMKRWLRIGLFLNPRLRKVGNPVGL
LQHVEDYTLRELDLRNEIDGAELLQRKAKEVEHQFPMPLLSFPRVWPELSNQHILVMEHI
ESPTLEDRLTEGTMSWDNLLQLFRIHGAFMFGIGTFHGDLHPGNAMVDDDGQFTFIDTGA
ISHAPDKVRSALFGFFFHLAKGELDESFEAMLLMADTPPSGAAKEKYMSSMHEIYADFIG
KTVS
>tcag_1096679910153 /cdnaId=1096679910152 /pepId=1096679910153 /offset=0 /ttable=11 /length=330 /full_length=330 /orientation=0
KAVLKDGTKVVVKIIKADFEKSFRKDVARMKRWLRIGLFLNPRLRKVGNPVGLLQHVEDY
TLRELDLRNEIEGAELLQHKAKEVEHQFPMPLLSFPRVWPELSNQHILVMEHIESPTLED
RLTEGTMSWDNLLQLFRIHGAFMFGIGTFHGDLHPGNAMVDDSGKFTFIDTGAISHAPDK
VRSALFGFFFHLAKGQLDESFEAMLLMADTPPSGAAKEKYMASMHDIYSDFIGKTVSEVS
LTQQMMKTVRCAVLAGCRFGEEAFPIIRSLMYMDGMVLRGQPNVDLITSMGPYLDEFASI
VELPYSDHSTASQDTTNSAFWNGNVNPTD*
>tcag_1096676321861 /cdnaId=1096676321860 /pepId=1096676321861 /offset=0 /ttable=11 /length=435 /full_length=435 /orientation=0
NLFSRVKRYSQVTTSVSALASRFAGKKYLNLSLDDKKFAAQITQILGNLKGPLMKVAQLS
STIPDLLPPEYAKKLSELQSNAPPMSWVFVRRRMKAELGENWEKHFKKFDQEASYAASLG
QVHKAILKTNENVACKLQYPDMSSAVEADLGQLKFIFKIYSSYNKSIQIKEIYKEISERL
KEELDYRLEYRHLKIFKYIHASNAFVKIPQVYEKISTDRLLVMEYLKGKKLIDYKNAPQK
IRNELAKKLFITWYYPFYKYGIIHGDPHLGNYSVDQKNNINLFDYGCVRIFPPKFVKGVI
DLYFALKNNDKKKIKAAYVAWGFNNIDDKLMNSLNKWALFLYDPILHNGIRKIQESDSGI
YGAKIAGEVHQELKKYGGVKPPREFVFMDRAAVGLGSIFIHLKAEVNWYKLFHELIKEFD
VKNVAQNQKKALKT*
>tcag_1096698760341 /cdnaId=1096698760340 /pepId=1096698760341 /offset=0 /ttable=11 /length=307 /full_length=307 /orientation=0
INHSMKEDNNFVSRVKRYSKVTTSLTTLATQFAGKKYLNFDLSDQKYATQITEILGNLKG
PLMKVAQLSATIPDLLPEEYARKLAELQSNAPPMSWVFVKRRMKAELGRNWEDHFLSFDK
EASFAASLGQVHKASLLNKDNVACKLQYPDMASAVEADLGQLKIIFKIYSSYNKSIQIRE
IYKEIEARLKEELDYKLEHKHSKIFKYIHKKNTFINIPKVYKNISTQRLLVMEFLDGKKL
INFKNSSQKIRNDLAKKLFIAWYFPFYKYGIIHGDPHLGNYSVDKKNNINLFDYGCVRIF
PAKFVKG
>tcag_1096694808865 /cdnaId=1096694808864 /pepId=1096694808865 /offset=0 /ttable=11 /length=329 /full_length=329 /orientation=0
LATRPDIIGPAMAHDLTFLQDRLPPFSEAKVQRILAAELDNPQAIISQLSEPIAAASVAQ
VHQAVHAETGEKLAVKILRPGVETRLAAELALLARLAHWAEKYFPITRRLRPVDSVETLA
RSINGETDLRMEAAALSEMAENIGGMKDFRVPSLYWEASGRRVLTMQWVDGIKASDVDAL
RAAGHDMSQLAVRLLQIFLTLVLRDGFFHADMHQGNLLIGEDGTIIAIDLGICGRLDNDS
RRFLAEILHGFITRDYKKLAQVHIEAGYVPDHHDVHEFAQALRAVGEPIRDRDADDISMG
RVLAQLFAITEQFDMVTQPQLLLLQKPW*
>tcag_1096692220563 /cdnaId=1096692220562 /pepId=1096692220563 /offset=0 /ttable=11 /length=279 /full_length=279 /orientation=0
SELKAKLSDLFIDFEDKPIAAASIAQVYKAKLKESKKQVAIKVVRPKIQNRIKKDISLMK
RLAALFERYSDDAKRLKIQELVEEYEFVINTELDMRSEASNMRQTRRNFENNNLLHVPEV
FIEYTADKVLTMELVEGIPVDDLEKLRAKNIDLKLLSERGVEIFLKQVFVDNFFHADMHP
GNIFINTDDTNGPTYLAVDYAIIGSLTDEELIQIGRMILAVISRDFLQVSSILIDAGWVN
PETKAIDLEKTIRTACEPMFDQPLEKINFGELLLYIFNS
>tcag_1096700161003 /cdnaId=1096700161002 /pepId=1096700161003 /offset=0 /ttable=11 /length=422 /full_length=422 /orientation=0
IHILEVKLLIMRLLTFLRFMRQVLRKKPADLDWIQRQGLLAVKLAQIFALRSDILSVEKC
RQLQSLYQHAATIPSEDVFANLEARAPEGFMDSFDSIDHEALAAASVGQVHRGRLKTGEE
VVVKIIKSQNEKQFRRDVQRMRRWLRIFLIFSPKLRKVGNPMALLNHVADYTTRELDLRN
EIKGAKELQEIQEDLKDDFPMPLLRFPVYYPHLSNEHVLVSEFIEGKSLEEGIEDTSLSW
QTLLDLFRIHGAFLFGIGTFHGDLHPGNCIIDTDGRFVFIDNGAICHAPSHVNGALFHFF
EQLSNRQFSEAYDALLSMSDAQLDERRLAKYYAKMDEIYSGFETKPVGEQSLTRVMMLTV
RAAVEKAGADFGEEAFPIIRALMYLDGLVIRSHPDVMLIESMGPYLKEFRTGLGIGGETP
A*
>tcag_1096697945833 /cdnaId=1096697945832 /pepId=1096697945833 /offset=0 /ttable=11 /length=346 /full_length=346 /orientation=0
ISKHRAKGTRGVSWTRSTTSTMSHLAAASVGQVHRARLKDGQEVVIKVIKAQNEKTFRRD
VNRMRRWLRVFLIFMPKLRKVGNPVALLNHVADYTTRELDLRNEIKGAEELSRIKEEVSG
NFQMDLLRFPKYYEKLSNKDILVSEFVRGDSLEDGIEAGSLSWSILLELFRIHGAYLFGI
GTFHGDLHPGNCIIDEDGKFVFIDNGAICHAPKHVNKSLFTFFRHLSDHDFEQAFTALLG
LSEKELHQKDTTAYMSQMARIYHDFEMKTVGEQSLTQIMMKTVRCAVEKAGAEFGEEAFP
IIRALMYLDGLVIRTHPQVRLISSMGPYLDEFQRGLPIDEGVMVA*
>tcag_1096701721565 /cdnaId=1096701721564 /pepId=1096701721565 /offset=0 /ttable=11 /length=316 /full_length=316 /orientation=0
RQGLLSVKLAQIFALRSDILSVEKCQQLQSLYQHAATIPSEDVFANIDSRGPKGFREQFS
WIDEEPLAAASVGQVHRGQLKNGDDVVVKIIKSQNEKEFRRDVNRMRNWLRLFLFFSPKL
RKVGNPIALLNHVADYTTRELDLTNEIAGADELRNIQNQIKDTFPMPLLRFPKYYPDISN
EHVLVSEYIKGESLEEGIEAGNLEWDTLLQLFRIHGAFLFGIGTFHGDLHPGNCIIDENG
KFVFIDNGAICHAPQHVNRTLFTFFEHLSKKQLTEAFDALLQMSNANLEAVKLEKYYSRM
GEIYQDLKKNLLGNRV
>tcag_1096697933621 /cdnaId=1096697933620 /pepId=1096697933621 /offset=0 /ttable=11 /length=402 /full_length=402 /orientation=0
TFFRFMRQILRKKPADLDWIQRQGLIAVKLAQIFALRPDLLGVEKARQLQQLYQHAASIA
SENLHETIAQKAPNGFMDAFESIEDEPLAAASVGQVHRGRLKTGEEVVIKFIKQTNAVEF
KKEVVRMRRWLRIFLIFAPKLRKVGNPMALINHVADYTLRELDLRNEIKGAEELAAIKDS
LKDTFQMDLLRFPIYYPKLSNEDILVSEFVEGMSLEEGIEEKALTWDFLLQFFRIHGAYL
FGIGTFHGDLHPGNCIVDPNGKFVFIDNGAICHAPKKVAHALFHFFDHLSRQEMQQAFDA
LLAMTEVNPTPKKLAKYYATMTEIYTDFEKKPVGEQSLTRIMMKTVKAAVEHAGANFGEE
AFPIIRALMYLDGLVIRTHPDALLIQSMGPFLEEFQTKLKI*
>tcag_1096688676437 /cdnaId=1096688676436 /pepId=1096688676437 /offset=0 /ttable=11 /length=287 /full_length=287 /orientation=0
IHVLINSSMSFHIMRMLTFFRFMRQIMRKKPADLEWIQSKGLIAVKLAQIFALRPDLLGE
EKCKQLQQLYQHAASIPPENWEETLKSKAIPNFFDNFKNIDSKPLAAASVGQVHRATLNN
GDEVVIKFVKQANAVKFRKEVDRMRSWLKIFLIFSPRLRKVGNPIALLNHVADYTTRELD
LRNEISGAEELARIQAEIADEFPTPKLRFPKYYPELSNENVLVSEFIEGESLEEGIENKS
LEWSTLLELFRIHGAYLFGIGTFHGDLHPGNCIIDKEGRFVFIDNGA
>tcag_1096685021561 /cdnaId=1096685021560 /pepId=1096685021561 /offset=0 /ttable=11 /length=261 /full_length=261 /orientation=0
PMALLNHVADYTTRELDLRNEISGAQELANIQAEIAGEFPTPKLRFPKYYPELSNENVLV
SEFIEGTSLEEGIENKSLEWSTLLELFRIHGAYLFGIGTFHGDLHPGNCIIDKEGRFVFI
DNGAICHAPSFVNRSLFNFFEHLSRQEMHSAFMSLLDMTTKKPTGRKMQKYLNRMNEIYA
DFEKKPVGEQSLTRIMMQTVRAAVELANAEFGEEAFPIIRALMYLDGLVIRTHPEVLLIK
SMGPYLDEFRVKLGIEATTA*
>tcag_1096668711991 /cdnaId=1096668711990 /pepId=1096668711991 /offset=0 /ttable=11 /length=252 /full_length=252 /orientation=0
MALLNHVADYTTRELDLRNEISGAEELAQIQAQIADEFPTPKLRFPKYYPKLSNENVLVS
EFIEGISLEEGIENKSLEWSTLLELFRIHGAYLFGIGTFHGDLHPGNCIIDKEGRFVFID
NGAICHAPSFVNRSLFNFFEHLSRQEMHSAFMSLLDMTTKKPTGKKMQKYLNRMNEIYAD
FEKKPVGEQSLTRIMMQTVRAAVELANAEFGEEAFPIIRALMYLDGLVIRTHPEVLLIKS
MGPYLDEFRVKL
>tcag_1096696203447 /cdnaId=1096696203446 /pepId=1096696203447 /offset=0 /ttable=11 /length=269 /full_length=269 /orientation=0
VLFSPRLRKVGNPIALINHVADYTLRELDLTNEIKGAGELIKIQSDISKKFPTPLLRFPK
YYPELSNENVLVSEFIEGESLEEGIDDKSLSWETLLELFRIHGAYLFGIGTFHGDLHPGN
CIIDKEGKFVFIDNAAVCHAPKKVSKSLFVFFDNLSQKKLDEAFIALLDMTDRYPSEKKM
KKYMSKMHQIYADFGKKSVGEQSLTKIMMQTVRAAVELAGAEFGEEAFPIIRALMYLDGL
VLRTHPDVYLIQSMGPYLEEFRQKLGLE*
>tcag_1096668708501 /cdnaId=1096668708500 /pepId=1096668708501 /offset=0 /ttable=11 /length=232 /full_length=232 /orientation=0
LRKVGNPMALLNHVADYTTRELDLRNEILGAQELAKIQAEIAEEFPTPKLRFPEYYPELS
NENVLVSEFIDGTSLEEGIENKSLEWSTLLELFRIHGAYLFGIGTFHGDLHPGNCIIDKE
GRFVFIDNGAICHAPSFVNRSLFNFFEHLSRQEMHSAFMSLLDMTTKKPTGRKMQKYLNR
MNEIYADFEKKPVGEQSLTRIMMQTVRAAVELANAEFGEEAFPIIRALMYXX
>tcag_1096695639839 /cdnaId=1096695639838 /pepId=1096695639839 /offset=0 /ttable=11 /length=178 /full_length=178 /orientation=0
LELFRIHGAYLFGIGTFHGDLHPGNCIIDKEGKFVFIDNGAICHAPAFVNRSLFNFFEHL
SKQELDEAFIALLDMTNKKPTGKKMQKYMNKMGDIYFDFEKKPVGEQSLTRVMMQTVRAA
VELANAEFGEKAFPIIRALMYLDGLIIRTHPDAMLIKSMGPYLDEFKFKLGLETALV*
>tcag_1096669710663 /cdnaId=1096669710662 /pepId=1096669710663 /offset=0 /ttable=11 /length=303 /full_length=303 /orientation=0
FVDQGILARHAPWWRWRPAQTPHLTQPQRLRLALGELGVTFTKLGQMLSTRADLLPREYI
EELSRLQDSAPPVPFEAIERVLHEDLAHLPEWPFADLDPVPLASASIGQVHAARLRNGTA
VVVKVRKPGVVEQVELDLSIVRGMMDWVQHHTALGNSYDLVSITDTFAHSLRHELDYGRE
CRNVLRVRRAFTGDPDVNIPRVWPELGSERVLVMERVSGIRISDLDAIDRAGLSRRRLAE
NGVRLFLTQLLEHGFFHADPHPGNFFVQPDGSVTLIDFGMMGHVNTNLQRGLLAAGVAAV
RXX
>tcag_1096686320915 /cdnaId=1096686320914 /pepId=1096686320915 /offset=0 /ttable=11 /length=386 /full_length=386 /orientation=0
AAGQLQRRSESAARLGLAGLARELVAGITEELDFTRELANNAAMRANAGDSSPVQMPEIF
SDYTTKRVLVMEAVAGVPVSDRAAVDATDVPRQQLASHLIDSFLAQVLTYGVYHADPHPG
NVLIDTRGRLWLIDYGAVGHLDPITLEGLQQLAIGFTMRDPSVLARGVRRLAGHDADDID
IAALEFDLGAVITDISGGGFDPSSLSEVLKVLNRHGVKAPEALTVLARAALTIDGTLRML
DPGFRMGPAASERMGSLVMPTTLNPRDQVMTELVRALPALRSIPQLSEDLALQARSGRLT
LRVDRWYGNDGHRLDRWISQILFTVIGVVGLIGSALVLIAAGLAPNAEVATYLRVIGFVG
IIASTAMQLRVVARILSRRDRGDPY*
>tcag_1096665942709 /cdnaId=1096665942708 /pepId=1096665942709 /offset=0 /ttable=11 /length=258 /full_length=258 /orientation=0
FSVPPLSAPLVRKTFFKYFGKHPEDLFDTFNSKSIAAASIGQVHQATKDGKELAIKIQYP
GVADSISSDLAMVKPVAIKMFNIKGKDSDKYFQEVEQKLLEETDYILEVKQSQQMVADCK
HIEHLIFPDYYPNLSNHRIITMDWIDGEHLSEFTKVNTNKVLADKLGQALWDFYMYQMHE
LKRVHADPHPGNFLVTPKGELVAIDFGCIKVIPDSFYIPYFELAIPENINNPEMFTKKLY
ELEILTPLDTPEEIAFXX
>tcag_1096698224403 /cdnaId=1096698224402 /pepId=1096698224403 /offset=0 /ttable=11 /length=519 /full_length=519 /orientation=0
MKSIKQLLRLIHINYILAKNGLDNVVVSLRLFAPLRFIVYLNPWNWFRKEHLSHGAALRQ
TLEELGPIFIKFGQALSTRPDILPPDIAQELSKLQDKVPPFSSEKSIAILELAYGLSPYE
VFAEFDANPLASASMAQVHAATLKTGEEVIVKVLRPNMRRVIEQDLSIMHTIARLADRYW
PESRRFKPKEIVKEFEHTLIDELDLQREAANAAQLRRNFEGSHILYIPEIYWDYSREQVM
VMERIHGIPVSDLSRLREQGINVKKLAERGVEIFFTQVFRDCFFHADMHPGNIFVSYKNP
KDPQYICIDFGIMGTLNDSDKRYLAENLLAFFNRDYRRVAQLHVESGWVARDTRIEEFES
AIRTVCEPIFEKPLKDISFAQVVLRLFQVARRFHMEVQPQLVLLQKTLLAIEGLGRQLYP
ELDLWETAKPFLEQWVKDQIGPKAFFNQLKQNLPFLTEQLPHMPRLIFDVLELKKEELLT
KKEQAATQQGKQKPRFDWNPVAVGAGLTFLLVGVLDYLH
>tcag_1096690474651 /cdnaId=1096690474650 /pepId=1096690474651 /offset=0 /ttable=11 /length=284 /full_length=284 /orientation=0
VRKPKSEATLKADLGFLYLTTRLIEFINPELSRISLANIVGDIRESMLDELDFTKESANL
ESFRDFLSRNNIKDAVAPEPYPMVSGKRILVMDYLDGVPLNDLDGIKQYSNDPELTLMTA
LQTWGASVVDNEVFHADLHAGNILVLSNGRVGFIDFGIVGKIPSRIWESLNSLIDGFVNE
NYRGIAVALVNMGATDERMTVDVDKFGRELEEVVQQILAVTPNVQLTQDLTSNSIDATIS
IDESETTKLVLQIVQVAENNGLKLPREFGILLKQALYFDRFQXX
>tcag_1096691254303 /cdnaId=1096691254302 /pepId=1096691254303 /offset=0 /ttable=11 /length=245 /full_length=245 /orientation=0
KYLNIFIKKNTFINIPKVYKNFSTQRLLVMEFLDGKKLINFKNSSQKIRNDLAKKLFIAW
YFPFYKYGIIHGDPHLGNYSVDKRNNINLFDYGCVRIFPAKFVKGVIDLYFALKENDKHK
IKLAYKAWGFKDIDDKLMNVLNKWALFLYDPILKNEIRKIQDSDSGIYGAKIANEVHKEL
RKYGGVKPPREFVFMDRAAVGLGSIFIHLKAEINWYKLFHELIKDFSEKKLEKNQKLALR
YSNI*
>tcag_1096693750871 /cdnaId=1096693750870 /pepId=1096693750871 /offset=0 /ttable=11 /length=312 /full_length=312 /orientation=0
MLSDSVPPMPKEVCRQIIEEEFEGDIADYFTELDLDKVLGAASIAQVHKGTWRATGEAVA
VKLQYPNAEAKMRRDLSNIRALAEILQRTDLKFDVLSAVKELQSQIQFEFDFKREASNMD
FAHAGLASLKDVVVPRSVRATDRVLVMSFVEGENLSKLQEMRVGQGIPLSIRQARGSKLF
KKLAVAYGTMFFRLNKMHADPNPGNISLKGTNKVGLLDWGQCKDVTASLKRKISNLVLAF
NARDKELICDSLFALGVKVTDPEDLDTVEAIAVTMLDTREMEGFPCDPFDERCASIANPI
KLMPPEDLLRGA
>tcag_1096675153847 /cdnaId=1096675153846 /pepId=1096675153847 /offset=0 /ttable=11 /length=303 /full_length=303 /orientation=0
ICGCITIKFTQWIISRINILHEKKTIPPSLNQFKNLLEQCPQHKYCYTKYIFYKTYGIDI
EDLIILEKEPIASGSIGQVYKGMFRHNKQLIAIKIKHPNLKQQILLPKYFILITTYILNL
FKSQYRIPIELSDFFINLEEQLDFNHERQNMDRLKQNFKTNHLVIIPETYLSTKDIFIMA
YEEGTALCDTQLKTYNKYKIAVTLVLILKQGLLIDNFMHGDLHHKNWKIRPYNKQDYQII
LYDTGICYSSQDITTNRKFLKAWDTFNINMISSISLQILGYNTKKNIPKITELNSRLENK
ISX
>tcag_1096682039091 /cdnaId=1096682039090 /pepId=1096682039091 /offset=0 /ttable=11 /length=426 /full_length=426 /orientation=0
ERPIIASTALAGCMRVLTFLRFMRQIFKSGPADLDWIQSQGLLAVKLAQIFALRSDLIPV
EKCRQLQQLYQHAASIPVEDVFQSIEERAEPGFMEAFEEIDEIPLAAASVGQVHRARLRD
GREVVIKVIKAQNEKSFRRDVRRMRRWLRIFLLFMPKLRKVGNPVALLNHVADYTTRELD
LRNEIRGARELEDIKNMVKEDFPMDLLRFPEYHADLSNEHILVSEFIRGDSLEDGIEAGT
LSWSDLLQLFRIHGAYLFGIGTFHGDLHPGNCIIDEEGRFVFIDNGAICNAPSHVNRSLF
TFFQHLSDHRFDDAFKALLGLSERPMNEDKISRYMEKMHEIYHDFEMKTVGEQSLTRIMM
KTVKCAVEQAGAEFGEEAFPIIRALMYLDGLVIRTHPNVRLISSMGPYLDEFRENLPMKN
EVHAT*
>tcag_1096666876727 /cdnaId=1096666876726 /pepId=1096666876727 /offset=0 /ttable=11 /length=280 /full_length=280 /orientation=0
VRLLTFLRFYREIRKDGPADLDWIQKQGLLAVKLSQIFALRPDMLSIEKCRQLQKMYRNA
STIPSEDVERILKEKAPSGFYDSIAWFDEEPLAAASVGQVHRATLTNGEEVVIKVVKADH
KERFHKDVKRMMRMMRLAISLSPKLRRVGNPLALLRHVEDYTTRELDLRNEIKGGADLES
IQEELSEDFPMPKLRFPKYYPEMSNEHVLVSEFVRGKTLEECINDESLPWDYLIELFRIH
GAYMFGVGTFHGDLHPGNCIVDQDGNFVFIDNGAICDAPR
>tcag_1096667828557 /cdnaId=1096667828556 /pepId=1096667828557 /offset=0 /ttable=11 /length=237 /full_length=237 /orientation=0
AEELAKIQAEIADEFPTPKLRFPKYYPKLSNENVLVSEFIEGISLEEGIENKSLEWSTLL
DLFRIHGAYLFGIGTFHGDLHPGNCIIDNEGRFVFIDNGAICHAPSFVNRSLFNFFEHLS
RQEMHSAFMSLLDMTTKKPTGKRMQKYLNRMNEIYADFEKKPVGEQSLTRIMMQTVRAAV
ELANAEFGEEAFPIIRALMYLDGLVIRTHPEVLLIKSMGPYLDEFRVKLGIDVTAA*
>tcag_1096682007601 /cdnaId=1096682007600 /pepId=1096682007601 /offset=0 /ttable=11 /length=253 /full_length=253 /orientation=0
VADYTTRELDLTNEIAGADELRNIQNQVKDSFPMPLLRFPKYYPDISNEHVLVSEYINGE
SLEEGIEARNLDWEKLLELFRIHGAFLFGIGTFHGDLHPGNCIIDEEGKFVFIDNGAICH
APQHVNRSLFTFFEHLSKKQLPQAFDALLKMSTANLESVKLEKYYSTMEEIYHDFEKKPV
GEQSLTQIMMKTVRTAVEKAKADFGEEAFPIIRALMYLDGLVIRTHPDVMLIQSMGPYLE
EFRIGLGIGVNQ*
>tcag_1096698585169 /cdnaId=1096698585168 /pepId=1096698585169 /offset=0 /ttable=11 /length=280 /full_length=280 /orientation=0
MAKDIFAIHAQVEEGGKSRSTVESRCRLHNPRTGFKKRNKGAKELDEIKTMISRDFSMEL
LKFPKYYPELSNKDILVSEFIRGDSLEDGIEAGSLSWSTLLDLFRIHGAYLFGIGTFHGD
LHPGNCIIDQEGRFVFIDNGAICHAPIRVNKSLFIFFQHLSDHEFEDAFKALLGLSEKNL
DDKDLTPYMVEMNEIYHDFEMKTVGEQSLTKIMMKTVRCAVEKAGAEFGEEAFPIIRALM
YLDGLVIRTHPNVRLISSMGPYLDEFQRSLPIDKGVNIA*
>tcag_1096686291431 /cdnaId=1096686291430 /pepId=1096686291431 /offset=0 /ttable=11 /length=352 /full_length=352 /orientation=0
IFNFFEKKPIAAASVAQVHKGVFKNGSKVAIKVLRPNIEQTLFRDFKFFYGICNVLEFFS
SNCKRLSLKEIIATFAHSSLDEIDLRLEASNSEQLSENFNDYELFDTPKIYWEYTTKKIL
TSEFIDGVRIDEINNLKTNINVKNLTTVASEIFFYQTFRDGFFHGDLHPGNIFINQSGKI
IAIDFGIMGYLNLNDRKFLAKLFNFLLNKEFFKIVKLHQENEMLDKDTDLYKLTQEIRIL
ATPILNKPIGDISMGHLFGEILALSRKFNIKIQAKFCLLQKSMIMAEGIARQINPKANIW
QTTEPLMEKWINDNMKYDFLFEKINDKSFFSKELFEIFQKIDKIMKKIFNF*
>tcag_1096666407897 /cdnaId=1096666407896 /pepId=1096666407897 /offset=0 /ttable=11 /length=268 /full_length=268 /orientation=0
RDFTFFYWITKFLEFCIPTIKRLKLPKNVEVLSEVSLNELDLTLEASAADELAENFKDHH
NYRIPKIYWEFTTKNMLVLEFIDGIRIDDVDSLKSSKHNIKKITEIGIEVFFLQVFRDGF
FHGDMHPGNILIDKEGTLVPIDFGIMGRLSNNDRQFLALLLTYLLNKNYKKVVEIHDEAN
MLGKDISHDHLSQAIRAISTPILNKPIGEVSLAKLLGQILNLSKKFNIEVQPQFTLLQKT
MLMAEGTTRQINPNINMWELSKPLIHKX
>tcag_1096672941987 /cdnaId=1096672941986 /pepId=1096672941987 /offset=0 /ttable=11 /length=288 /full_length=288 /orientation=0
VVVKVQRPGIAEQVRADASILVLIAQLLELVVEEASHYHAVDLAEEFEEGLRNELDFSLE
AKNLKAFAAFNRHRQGVHVPDLVEDLSGRTVLTMEFVRGRRITELRSATDAERTHAIVER
LVKTAFEHFFVDGMFHADPHPGNLLVTESGDIAFIDFGLMGRVARGTQDRMLLVLLALSL
RDADTLSRLLVRVGEVEDRIVLAEFRDAIARLLDRYLGLSVGEVNSSEALSELLELSTRF
GVRMPREFALLSKASVAIEGVVRTLHPGLNPSRWMAERTETLLVERLD
>tcag_1096666652013 /cdnaId=1096666652012 /pepId=1096666652013 /offset=0 /ttable=11 /length=280 /full_length=280 /orientation=0
KLQDDIKPFPGSIAKQIIEAETKESVDNIFASFEEKPIASASVAQVHKAILKNGEIVAVK
ILRPNIEKLLFNDFRFFYWFAKCLELCVPNFKRFKLSKNVEVLSEISLNELDLTMEAAAA
EELSENFKDHLNYKVPKIYWEITSTNVLVLEYVDGIRIDDLETLKKNNHNIRKITETGTE
VFFLQVFRDGFFHGDMHPGNILINDDGILVPIDFGIMGRLSNKDRQFLALLLVYLLNKNY
KKVVEIHSQANMLGENISHDHLAQAIRAISTPILNKPIXX
>tcag_1096685961551 /cdnaId=1096685961550 /pepId=1096685961551 /offset=0 /ttable=11 /length=437 /full_length=437 /orientation=0
MNENNRLSGRLRRYGQVGGRAAGFGLRATGSLIRGRGLDNDELADQLVASLGELRGPLVK
VAQILATIPDAVPARFQDAFAKLQAHAPSMGKRFVARRMKAELGEDWQSRFLRFSETSKF
AASLGQVHEAETLDGTKVAVKLQYPDMESAVEADLSQLDVILGLMRRFDGAIDTRDIREE
LADRLREELDYQREASFMEAYQTMLKDLDVRVPNVHRDLSTRRLLVMDWLEGRRIFDADA
PVDDLARDLFKAWWHPLVGYAVIHGDPHPGNYTWNDEHGLNLLDFGCVRVFSPEFIEAVI
KLYEGIRDDDRDKRASAYADWGFVDLSQELMDTLDIWAGFIYGPLLDDRRRMIAENVEAG
AYGRAEAMEVHARLKKLGPVRPPREFVFMDRAAISLGSVFIRLGAQQNWHQLFEEELDAS
SAALRRQRQEAILSKV*
>tcag_1096700831921 /cdnaId=1096700831920 /pepId=1096700831921 /offset=0 /ttable=11 /length=441 /full_length=441 /orientation=0
MKEQERIPTSRAARTGKFIATGARVGGNYLKHFSKKLVTGKEDRDTLHADNARDIYGALS
NLKGSALKVAQMMSMDQGLLPAAYTERFAQAQYSAPPLSYPLVVKTFQQHFGKAPGELFD
FFEKKSFAAASIGQVHRAEYRGQKLAVKVQYPGVANSIESDLRMVRPIVSRMFNISQAEM
NHYLEEVQDRLLEETDYQLELRRSQEITAACAEIKGLFFPHYYREFSGPRVLTMDWLAGQ
HLKEFLAEKPSQEVRNQLGQLLWDFYDLQIHELRQVHADPHPGNFLFRADGTLGVLDFGC
VKELPEDFYRRYFQIMKPALTDNAAEFNALLRELRFLLPEDKPQEVAHFQEVYRDVLHLL
GKPFFTPTFDFADDGFFQEIYQLSDLYQNDKMLRQAKAGRGPRDAIYLNRTYFGLYSILN
QLRAKIDSRSRVNRLFKVAS*
>tcag_1096687034483 /cdnaId=1096687034482 /pepId=1096687034483 /offset=0 /ttable=11 /length=333 /full_length=333 /orientation=0
EWITGRPMKKLSLEEQKLMVQMGVECSSAQMFRTGLVHADPHEGNMLFTDDGKLALLDFG
LICRVDDDQQEAMANCILNILNSQWGELIDNLRIMDMLPAEPQMWIDENGNQADYTQGGP
GSWKVISDDEFRQAFKTCMDGEDDNPKVRSNFTELVLDLTKISTAYRFNLPPYMVFVIRS
LTTLDFAAARTNCNMYEVAAPTAIFRALSPRTPRGKRALEEMLLEKDGGLKWNKLVALSE
QANNAADAPEGDEKFDSTDAHAKEAVTRLMNELFDSSAGSALRRVALKASPSGLMPPPPL
RKELVKIAQASFARSMATFSFRAFSPRRSNRAR
>tcag_1096688715959 /cdnaId=1096688715958 /pepId=1096688715959 /offset=0 /ttable=11 /length=272 /full_length=272 /orientation=0
AKLKNEELVAIKVQRPGLREQITLDLYIVRNIAYWLKNNIGLIRSDLVALIDELGKRVFE
EMDYLNEAANAEKFRDMHKHNKMIAVPKIYKEITSRRVLAMEWIDGTKLTNLEEVKKLGI
NPDEMIDIGVQCSLEQLLEHGFFHADPHPGNLLALEDGRLCYLDFGMMSEVSRESRSGLI
QAVVHLVNKNFDKLSRDFVKLGFLSEEVNLEPIVPAFQDVFINAVEQGVSKMDFKSVTDD
MSGVMYKFPFRLPPYYALIIRSLLTLEGIALX
>tcag_1096684540257 /cdnaId=1096684540256 /pepId=1096684540257 /offset=0 /ttable=11 /length=141 /full_length=141 /orientation=0
MRRWLRIFLFFNRKLRRVGNPVALLNHVADYTTRELDLRNEIRGAEELEEIKHEISKNFP
MDLLRFPKYWSELSNEDVLVSEFIEGDSLEDGIEEKSLSWDTLLQLFRIHGAYLFGIGTF
HGDLHPGNCIIDNEGKFVFID
>tcag_1096678411687 /cdnaId=1096678411686 /pepId=1096678411687 /offset=0 /ttable=11 /length=357 /full_length=357 /orientation=0
ENLLQESLASFDENPIASASVAQVHTGILKNGIKVAIKILKPNIHEQLFKDFTFFYWITK
FLEFFIPSIKRLKLSKNVEVLSEVSLNELDLTLEASAADELAENFKDHQHYKVPKIYWEF
TTKNILVLEFIEGIRIDDLEALKASEHNIKNITEIGTEVFFLQVFRDGFFHGDMHPGNIL
IDKDGALVPIDFGIMGRLSNKDRQFLALLLTYLLNKNYRKVVEIHDEANMLGKDVSHDHL
SQAIRAISTPLLNKPIGEVSLAKLLGQILSLSKKFNIEVQPQFTLLQKTMLMAEGTTRQI
NPNINMWELSRPLIDKWITDTHDPFKVLEEWFHKNKIALLKIPEIINKINEILSKK*
>tcag_1096665721387 /cdnaId=1096665721386 /pepId=1096665721387 /offset=0 /ttable=11 /length=309 /full_length=309 /orientation=0
IARKMIKEENENLLQESLASFDENPIANASVAQVHTGILKNGKKVAIKILKPNIHKHLFR
DFTFFYWITKFFEFCIPNIKRLKLSKNVEVLSEVSLNELDLTLEASAADELAENFKNHHN
YRVPKIYWEFTTKNMLVLEFIEGIRIDDLESLNASKHNIKKITETGTEVFFLQVFRDGFF
HGDMHPGNILIDKDGALVPIDFGIMGRLSNKDRQFLALLLTYLLNKNYKKVVEIHDEANM
LGKDVSHDHLSQAIRAISTPILNKPIGEVSLAKLLDQILSLSKKFDIEVQPQFTLLQKTM
LMAEGTTRQ
>tcag_1096699383435 /cdnaId=1096699383434 /pepId=1096699383435 /offset=0 /ttable=11 /length=419 /full_length=419 /orientation=0
LKPVIRMKLGTFLRFFRQIKGKKPVDIDAIQSMGLLAVKLGQIFALRPDLIDPDRCIELQ
QLYSRAATIPEEDSQRLLDRFAPDGFLDHFEHLDMKPFAAASIGQIHRGVLKDGTKVVVK
VIKSDFEDAFKRDVQRMKRWIRMGLFFNPRLRKVGNPIGLLAHIEDYTLRELNLLNEIDG
RNQLIAKAKAIEEHFPMPKLKFPTMWENLSNERVLVMEEITHPTLEDHLEAGSLTWPDML
ELFRIHGAFMFGLGTFHGDLHPGNAMMDEQGNFFFIDTGAICNAPEHVRNALFGFFYFLA
KGELKNAFDAMLTMAAVRPTGDTLQTYYDSMNELYDGFVGTSVSEVSLTEQMMKTVKAAV
LAGCAFGEEAFPIIRSLMYMDGMVLKGHPNVDLISSMGPYLDEFSILIDPNSIIGTGK*
>tcag_1096695213077 /cdnaId=1096695213076 /pepId=1096695213077 /offset=0 /ttable=11 /length=333 /full_length=333 /orientation=0
AQFSVPPLSGALVKKTIRKYLGADPEALFDTFSMQSENAASIGQVHRAIKEGKALAVKIQ
YPGVANSIRSDLAIVKPIALKMFNLKGKDTDRYFEEVENKLLEETDYLQELQSSQMISEA
AQVLPNLTFPKYYPKWTTSKILTMDWMEGVHLSEYVKREKLNQKERNLLGQTLWDFYMFQ
IHGLRKVQADPHPGNFMVSEQGELIAIDFGCIKEIPEDFYIPYFELSKKENIEDQESFVK
LLTDLEILLDTDTEEETTYFLALFQKMMRLFTKPFHDQHFDFSDAVFWDAISNLSKDFTE
DSQLRQMNGNRGSKHFIYINRTFFGLYHLLHDW
>tcag_1096669424529 /cdnaId=1096669424528 /pepId=1096669424529 /offset=0 /ttable=11 /length=271 /full_length=271 /orientation=0
FAAASIGQIHKAELNDGSKVVIKIIKGDFKKSFERDVKRMKRWMKMGLFFNPKLKKVGNP
IGLLNHIEDYTLRELNLLNEITGKERLENLANEYSEKFPMPKLRFPKIWKNLSNENVLVM
EEVKEPTLESHLNSGTMEWDDLLQLFRIHGAYMFGMGVFHGDLHPGNAMMGEDKNFIFID
TGAICEAPDHVRKALFGFFYFLAKGELKNAFDAMLTMADVAPSGKTLQTYYDSMFELYDG
FVGTSVSEVSLTQQMMKTVKAAVLAGCSFGX
>tcag_1096686292813 /cdnaId=1096686292812 /pepId=1096686292813 /offset=0 /ttable=11 /length=845 /full_length=845 /orientation=0
LDLLPVVRDGRPHLGRHRPARVARREAAGEEPHGQAQLGLQLVDDGREPPAPGAHGVGDV
DEVAGHGASAEGRSPGNPRLALARRPRVPTCRRMRVVSPIVKTLGDLGSTGRSLGRLREV
ARVLVRHGLARLVRGVPGVEVAEDADGDATPQAVAAALVELGPTYVKLGQVLSTRPDVLP
PNWIAAFETLQDNVTPVPFAHVAQVLEEELGTDWRDRFLDFREAPLATASIAQVHTATLA
DGSEVVLKVQRPGIGALVESDIRILRFLARRAVEEWPDLGAADPDGLLREFERTMMNELD
FRREAENMRRFRRNYADVEWIVIPDVVDDCVTQRVLCMERLYGVPMRKARESGADMKRLG
DRYLDLVFDMLLRKGLFHGDLHPGNVLCLPGEKLGLLDFGMIGTLTDKMREQLVTMIFAL
QRGDQRTIARVLFEIAIKDGRLDFRKLEQATAEVVEEYFPPGVQLADIEMSGFSMELVSR
AAALGARVPTPYMMVLKAVVTAEGLAKSMLHEVDPISAAAPFFASVAAERMSPERLQQEG
LYALLTVSSLLDRLPLTMGQLMDDLDGQRLRVGVLREAHPGGPGARRAAGDAGAARVRGH
GHGAGRRGARRAGGHRGAERADARPVGGRRPRGGAGGARVGARTRAAGGIAGKSGSSGTA
AGQVLPEWNTHPARLPENPLDTSAPQSPGGSEAGICSTHRPLDRQALQVPLRNPPAVPAA
RSGDPHQQGIPVPGTPVALQGTVSRTQRERGGHEAAQGRPRSEGTPRGPEAAGDQPMQTT
RTILLAALSTTVACGADATQSAQDELLLSAISGEEDYLSGAQTISGEGAMPGEAGDEAER
AERDR
>tcag_1096689334727 /cdnaId=1096689334726 /pepId=1096689334727 /offset=0 /ttable=11 /length=333 /full_length=333 /orientation=0
RGVVPVDYYTVCCELEEQLGNEFDFVAEAAAMERIGDSLSRDSAGMPRMPPVVTPRPVAG
LVTKRVLVMDYLRGVPLSRAVEAMRERGISPESPEAQVFGRTLLRALTAAFGSTILGSGF
FHADPHPGNVFVCDDGRVGLIDFGQVKQIGARASETLAKVMLALHTRTSDVDEKQLDEIG
RLALELGVELVDDAPREGPAATAIWLFDGSVSSLPGGFDTSEISPNSPVKVLKSFPQDLT
FVARSTTLIKGLAARLGVRWSLADEWAPIATAVLGRRGLRSTAARRLPACPCARCKHVPA
QWSRAHAHAHARACACACACAHARMPASHPRGX
>tcag_1096698060985 /cdnaId=1096698060984 /pepId=1096698060985 /offset=0 /ttable=11 /length=202 /full_length=202 /orientation=0
IKRRRGRLAYGLAALMGRLFRLLSMARLLLAQDTLLPPGFFTDAPRRVRLARRLFTLFAP
RFRDDNRGRKLSDRIRKLGPTYIKLGQFLATRPDIIGPAMAHDLTFLQDRLPPFSDQKVQ
HILSAELDAPDTVISQLSAPIAAASVAQVHQAIHAETGEKLAVKILRPGVETRLAAELAL
LAKLARWAEKYFPITRRLRPLT
>tcag_1096679761459 /cdnaId=1096679761458 /pepId=1096679761459 /offset=0 /ttable=11 /length=398 /full_length=398 /orientation=0
LTQIFALRPDLLSEEKCRQLQSLYQRANSIPKEDSMKLIKNRAPTGFLDAFESFEEEPFA
AASIGQVHRGVLKDGSEVVVKIIKADFEKSFRKDVARMRRWLRIGLFLNPRLRKVGNPVG
LLQHVEDYTLRELDLRNEIQGAELLQSKSKEVEEQFPMPLLKFPKVWPELSNQHILVMEH
IKAPTLESRLSNQNLSWDDLLQLFRIHGAFMFGIGTFHGDLHPGNAMVDENGTFTFIDTG
AISHAPDGVRSALFGFFYYLAKGELEDAFEAMLTMADTPPTGEAKARYMREMHEIYAGFV
GKSVSEVSLTQQMMKTVRIAVLAGCRFGEEAFPIIRSLMYMDGMVLRGHPDVDLISSMGP
YLDEFASIVELPFKGDANVSTSSSKTAFWEGSPNPSD*
>tcag_1096681856411 /cdnaId=1096681856410 /pepId=1096681856411 /offset=0 /ttable=11 /length=420 /full_length=420 /orientation=0
IHHIISSPPCRYIVRLLKFALFMRQVTRKSPANLDWIQKQGLLAVKLAQIFALRPDIISL
EKCKQLQTLYSSASTIPTENVFKILKEKAPDSYHENISWFDVEPLAAASVGQVHKAKLKT
GEKVVVKVIKEDHERKFKRDVKRMTRWLKLAMILSPKLRRVGNPIALLEHVQDYTLRELD
LRNEIIGASKLNAIREELSGDFPMKRLRFPKYYPELSNRHVLVSELIDGQTLEQGIIKSN
LAWEDLLELFRIHGAFMFGVGTFHGDLHPGNCILDKQGNFVFIDNGAICEAPRKVSNSLF
NFFYHLSSNDKDLAFESLISLAERRPRSVKVEEFKKDMHEIYKDFENLSVGQQSLTEVMM
KTVRSAVENAGADYGEEGFPIIRSLMYMDGLVIRTYPEVKLISEMTGSLNEFKSGLNLG*
>tcag_1096667995767 /cdnaId=1096667995766 /pepId=1096667995767 /offset=0 /ttable=11 /length=174 /full_length=174 /orientation=0
GEKVVVKVIKEDHERKFKRDVKRMTRWLKLAMILSPKLRRVGNPIALLEHVQDYTLRELD
LRNEIIGASKLNAIREELSGDFPMKRLRFPKYYPELSNRHVLVSELIDGQTLEQGIIKSN
LAWEDLLELFRIHGAFMFGVGTFHGDLHPGNCILDKQGNFVFIDNGAICEAPXX
>tcag_1096689853097 /cdnaId=1096689853096 /pepId=1096689853097 /offset=0 /ttable=11 /length=225 /full_length=225 /orientation=0
PKVWEHLSNQHILVMEEITHPTLEDHLEAGTLTWPDMLDLFRIHGAFMFGIGTFHGDLHP
GNAMMDGEGNFVFIDTGAICNAPEHVRNALFGFFYFLARGELKNAFDAMLTMAAVQPTGA
TLQTYYDSMNELYDGFVGTSVSEVSLTEQMMKTVKAAVLAGCAFGEEAFPIIRSLMYMDG
MVLKGHPSVDLISSMGPYLDEFSVLIDPNRILESGPAKARAQNQ*
>tcag_1096679987603 /cdnaId=1096679987602 /pepId=1096679987603 /offset=0 /ttable=11 /length=174 /full_length=174 /orientation=0
LELFRIHGAFMFGVGTFHGDLHPGNCILDKQGNFVFIDNGAICEAPRKVSNSLFNFFYHL
SSNDKDLAFESLISLAERRPRSVKVEEFKKDMHEIYRDFENLSVGQQSLTEVMMKTVRSA
VENAGADYGEEGFPIIRSLMYMDGLVIRTYPEVKLISEMTGSLNEFKSGLNLG*
>tcag_1096681601245 /cdnaId=1096681601244 /pepId=1096681601245 /offset=0 /ttable=11 /length=496 /full_length=496 /orientation=0
RLMFEELGPIFVKLGQVISTRKDLLSSEIADELSKLQDHVKPFSTELSQQIIESELNIKL
SEIFANFDETPLASASIAQVHSAKLKDGKDVIVKVVRPGIKKEIEKDIKLMKIIAEYLTS
LSDEFKRMHLIEVVNDYEMLVYDETDLIKESLNAKKIRENFSSSSLVYIPEIYWKYVTKN
VLVMERTFAIPINNKDELIKNNIDFDKLATNAVEIFFVQVFEHNFFHADMHPGNIFIQKC
EDNIQFVLVDFGIMGSLNSFDKKYLAENFVAFFNRDYERVARLHVECEWVPRDTNISLLE
KAIRDNCESMLDKPIKDVSLSEIILGLFDTARRFKLEVQPQLVLMQKTLLYTEGLGREFS
PELDLWKTSKPILEKWMRKQKGVSAVLKKIQKSSSELMDILPELPSSLRKLTNLIDNDQL
NLEKNINKLRDIEEIIFRNSIRNFWLLFILSIVLIIYGNYYLIVQKQHEFYYYILSIILS
FYILRFKPKKTLHGS*
>tcag_1096690037791 /cdnaId=1096690037790 /pepId=1096690037791 /offset=0 /ttable=11 /length=303 /full_length=303 /orientation=0
IGKKLSNVLINLGPGYIKFGQALSTRHDILGEKTCNELKILQGKLKPFSNSIARKIIQDE
NQKFLQESLTIFNDDPIASASVAQIHTGILKNGKKVAIKILKPNIHKELFRDFAFFYWIT
KFLEFCIPSIKRLKLPKNVEVLSEVSLNELDLTLEASAADELAENFKDHHNYRVPKIYWE
FTTKNMLVLEFIDGIRIDDLESLKASKHNVQNITEIGTEVFFLQVFRDGFFHGDMHPGNI
LIDKEGALVPIDFGIMGRLSNNDRQFLALLLTYLLNKNYKKVVEIHDEANMLGKDISHDN
LLK
>tcag_1096671995143 /cdnaId=1096671995142 /pepId=1096671995143 /offset=0 /ttable=11 /length=246 /full_length=246 /orientation=0
ENLLQESLASFDENPIANASVAQVHTGILKNGKKVAIKILKPNIHKHLFRDFSFFYWITK
FFEFCIPSIKRLKLSKNVEVLSEVSLNELDLTLEASAADELAENFKNHHNYRVPKIYWEF
TTKNMLVLEFIEGIRIDDLESLNASKHNIKKITEIGTEVFFLQIFRDGFFHGDMHPGNIL
IDKEGALVPIDFGIMGRLSNKDRQFLALLLTYLLNKNYKKVVEIHDEANMLGKNVSHDHL
SQAIXX
>tcag_1096696737841 /cdnaId=1096696737840 /pepId=1096696737841 /offset=0 /ttable=11 /length=350 /full_length=350 /orientation=0
ISDFIIMFLHFPHLALAIIKLIRSGLVELVLSQVSSPKAFNYAFWVVRFLVSGKIFRPAP
KLEELSEIVEQLGPAYVKFGQFLATRGDLVGDDIAHALRALQDKLPAAELTEIKSRLHHI
LRQDVDEVFVHIEPALAAASLAQVHFAILHDQTEVAIKILRPNIRQKFDHDLKVLSSLAS
MSEFLIPATRRLRPTTVVHVLASWVQEETDLRMEAAALAQYADQLVDMPEFVLPEPLWQY
CDRELLVTTRLQGIPLTNTVEINKLNLDLAPIANSIITLFLTTATRNGVFHGDMHPGNIF
LLPDGRIELVDFGLMGRIDPATSRYLAEILHGFLTRDYERVARLHFEAGY
>tcag_1096682014941 /cdnaId=1096682014940 /pepId=1096682014941 /offset=0 /ttable=11 /length=341 /full_length=341 /orientation=0
RKKVINDLKVMAWVAPKLVGKIPVAALANPPALVELFAETICEELDFKLEVANLFEIKRV
LYSNLKQEWEIPDPELELVTERVIVMTKISGVSLGDSIAMGIDSESSSVVFRQMVEGLLE
GAVIHGIFHGDFHAGNVFLNETGKIGLVDFGITGRLDGTRRQAFLRYVVGLMTGDVESQV
VGIKDLGAFPEDADIGLLINEFQLERNNFDPLELSEEEFIDEFRGLIKGLLAEGARIPKE
LMLFVKNFAYLSSVMQELDPDMDLLNEFLEVASAFFGRNGVRVATEIGFSLSADDVSDIT
FRRVAGIRENVPSLTWKELGERRNSLMDRMDKRSIKQIIE*
>tcag_1096685194427 /cdnaId=1096685194426 /pepId=1096685194427 /offset=0 /ttable=11 /length=406 /full_length=406 /orientation=0
MTKLDEEYKKLVRRKLGVKRVTIQARKKVWNTLAQTNKTIYGDWKPANVPKRAPTITLVP
SNVCVLGEGAYGKVCMRKTASGKKYAVKTAIGSGSDFGNLAQEKATHMKFYYGLPDSLKR
YFPQPVNIKGEPNAYAMTLFDGIPLDKALMSPRSREFKRNVIKKLRKAIFALWTSGYIHG
DMHMGNIMVSVGTNDPEINILDFGMMRKSKFNIPNKNFKIEGNVGYKNLSDKWEKWFKDS
WKKHLKNIGLRKANPNMIAFPQKMGRLGYYASFNKNKFQNLNKNGNTPAHRGLAKQRLEK
YKQLVRNRMGVKRVTVQAQVSLWNKLSNKNKKQFGSWKPEGVVKHRTNPPKPKKPTIMEY
LRTEMKLKTFSRDSLLRYWVNQYTQEEKKAIYKKIRDYGYAKKYFP
>tcag_1096684896185 /cdnaId=1096684896184 /pepId=1096684896185 /offset=0 /ttable=11 /length=370 /full_length=370 /orientation=0
MENIIDGIWGPSRLEITFKSSSGKKLYKAGTNRESESVYVTGRVSDKKEDQLIKEASKKR
SEIQKSIPHLIQRPKFPPIKRLLITVFNFGKAIIIWKLIDSRKEEETEKNLLYRRVREAA
ERLGPTYIKLAQLISAAEGIFPEPLIAECKKCRDEVRAESWVTVRKTIENELGPIEKIFK
SINPVPIAAASIAQVHSAKLVDGSSVVIKVQRQKIQDQVKSDLKVMAWLAPKFVGRIPIA
ALTNPPALVELFAETICEELDFQLEVSNLFEIERALKSNPKNTWELPIPNLDYVTSKIIV
MSRVEGFSLGEANEMKMNADRVSAVFRQMVDGLLEGAVIHGIFHGDFHAGNVFLDTDGQI
GLVDFGITGR
>tcag_1096687945013 /cdnaId=1096687945012 /pepId=1096687945013 /offset=0 /ttable=11 /length=259 /full_length=259 /orientation=0
LYGENGSASKSFPKPGIRVPRLIDTYGVGRRVVVMEWIDGEKLTRGRDKSVSADDLHYVK
LGIACTLSQLIETGVMHADPHGGNILKLPNGGLAYLDFGLVSTVPRQVRDGLVAAIALLI
FSRNYAAVGRLFGELMLIPPEVLEDESEMRELERALEDAAEATLKFPENGGVPDVRFDQL
LGALLALVPRFKFILPPYFLNNARALGTLEGMAKSADPDFNILAVVYPYAMTRALANPDE
SPVIRKVIRQLATDPTTDR
>tcag_1096690302643 /cdnaId=1096690302642 /pepId=1096690302643 /offset=0 /ttable=11 /length=253 /full_length=253 /orientation=0
IPSVRRLKLSKNVEVLSEVSLNELDLTLEASAADELAENFKDHPYYKVPKIYWEFTTKNM
LVLEFIEGIRIDDLESLNSSKHNIKKITEIGIEVFFLQVFRDGFFHGDMHPGNILIDKDG
SLIPIDFGIMGRLSNKDRQFLALLLTYLLNKNYKKVVEIHDEANMLGKDISHDHLSQAIR
AISTPILNKPIGEVSLARLLGQILSLSKKFNIEVQPQFTLLQKTMLMAEGTTRQINPNIN
MWELSRPLINKWI
>tcag_1096677210013 /cdnaId=1096677210012 /pepId=1096677210013 /offset=0 /ttable=11 /length=309 /full_length=309 /orientation=0
ARLDLVSLLDEFANNFYQELDYELECANGLRIAEDMKLLPSVKIPKNYPTYTSRRVHTAE
WVEGEKLSQSTADDVGSLVNLGVITYLTQLLETGFFHADPHPGNMMRTPDGQLVILDFGL
MTKITDDQKFGMIEAIAHLIHRDYDKIGEDFVNLDFIPKEVDTRPIIPALARVFDAALAG
GGAKSINFQELASDLAEITFKFPFQIPPYFALVIRAISVLEGIALVGNPAFAIVDEAYPF
ISKRLMTSPHPRLKAAFRYMVYGQGETIDVDRMIDMLTALEKFIAVKEYADGSAFKVDGK
RGGLDVGRX
>tcag_1096669740787 /cdnaId=1096669740786 /pepId=1096669740787 /offset=0 /ttable=11 /length=251 /full_length=251 /orientation=0
FMPGLEMKPLLEELRARIIEEVDYRYEAQAQEMCWQAFQDDPDIAIPKVVKVSDRVLVSE
WLEGKPLAKVIATGNQEERNNAGIKLARFHFTAPTRAGLLHADPHPGNFRILSDGRLGVL
DFGACNRLPNGFPEPFKRLLRNALEGDAIALYNGFKEDGFILPEVDVDPQLVLDYLLPLV
EPLRTPYFCYTREWLREQSARVGDPRNPTAKIGFQLNLPAEYMLIHRVTLGTTGIFCQLR
AQGNFRDEALS
>tcag_1096680327581 /cdnaId=1096680327580 /pepId=1096680327581 /offset=0 /ttable=11 /length=210 /full_length=210 /orientation=0
RVLVSEWLEGKPLAKVIATGNQAERNNAGIKLARFHFTAPTRAGLLHADPHPGNFRILSD
GRLGVLDFGACNRLPNGFPEPFKRLLRNALEGDAIALYNGFKEDGFILPEVDVDPQLVLD
YLLPLVEPLRTPYFCYTREWLREQSARVGDPRNPTAKIGFQLNLPAEYMLIHRVTLGTTG
IFCQLRAQGNFRDEALSWFPEITPTTLTA*
>tcag_1096674786347 /cdnaId=1096674786346 /pepId=1096674786347 /offset=0 /ttable=11 /length=499 /full_length=499 /orientation=0
INKVMNGDFTDFIEVSGLLNYDPETISKIYQKNPKRLLKRLWQTLIPIFAYIFSIGWDKL
TGKLKQERNARLRAKELTNLLVELGPAFVKAGQALSTRPDIIPVILLEELSELQDQLPGF
DGEKAMELIEEDLNSKIDDIFLSIEKEPISAASLGQVHKATLKNQEIVAVKVQRPGLREQ
ITLDLYIVRNIAYWLKNNIGLIRSDLVALIDELGKRVFEEMDYLNEAANAEKFRNLHKHN
PMIAVPKIYKEITSRRVLTMEWIDGTKLTNLEDVKKLGINPDKMIDIGVQCSLEQLLEHG
FFHADPHPGNLLALKDGRLCYLDFGMMSEVSRESRSGLIQAVVHLVNKNFDKLSQDFVKL
GFLSEEVNLEPIVPAFQDVFINAVEEGVSKMDFKSVTDDMSGVMYKFPFKLPPYYALIIR
SLLTLEGIALSVDPNFKILGAAYPYFARRLMEDPDPELRESLKEMLFDNKKFKWDRLEDL
LSNAAKQTNLDLEKLLDEI
>tcag_1096681884985 /cdnaId=1096681884984 /pepId=1096681884985 /offset=0 /ttable=11 /length=518 /full_length=518 /orientation=0
LLEELSELQDQLPGFDGNKAMELIEEDLGSRIDEIFLKIDKQPISAASLGQVHKAKLKND
EVVAVKVQRPGLREQITLDLYIVRNIAYWLKNNIGLIRSDLVALIDELGKRVFEEMDYLN
EAENAEKFRNMHKHNQMIAVPKIYKEITSRRVLTMEWIDGTKLTNLEDVKKLGIDPDKMI
DIGVQCSLEQLLEHGFFHADPHPGNLLALKDGRLCYLDFGMMSEVSRDSRSGLIQAVVHL
VNKNFDKLSQDFVKLGFLSEEVNLEPIVPAFQDVFINAVEQGVSKMDFKSVTDDMSGVMY
KFPFRLPPYYALIIRSLLTLEGIALSVDPNFKILGAAYPYFARRLMEDPDPQLRESLKEM
LFDNKKFKWNRLEDLLSNAAKQTNLDLEKLLDEVIDLLFSPKGGFLRDEIIEELTNQIDL
FSLKILKNLNNYLPSSIKLNTTDETNNLNDLIIQIEPFRNFLEIVQKVPGYSIDIFIKRV
PRLINEPYTKEMGIKIAKKVTEKGVVRLVKIAAGANI*
>tcag_1096698306361 /cdnaId=1096698306360 /pepId=1096698306361 /offset=0 /ttable=11 /length=533 /full_length=533 /orientation=0
FIEVSGLLDYDPETISKIYKKNPKRLLKRLWQTLIPIFSYLFAVGWDKLTGRLRNLEKAR
FRAKELTNLLVELGPAFVKAGQALSTRPDIIPGILLEELSELQDQLPGFDGDKAMELIEE
DLGSKVGEIFLEIDKEPISAASLGQVHKAKLNNEEVVAVKVQRPGLREQITLDLYIVRNI
AYWLKNNVGLIRSDLVALIDELGKRVFEEMDYLNEAENAEKFRNMHKHNQMIAVPKIYKE
ITSRRVLTMEWIDGTKLTNLEDVKKLGIDPDKMIDIGVQCSLEQLLEHGFFHADPHPGNL
LALKDGRLCYLDFGMMSEISRESRSGLIQAVVHLVNKNFDKLSQDFVKLGFLSEEVNLEP
IVPAFQDVFINAVEQGVSKMDFKSVTDDMSGVMYKFPFRLPPYYALIIRSLLTLEGIALS
VDPNFKILGAAYPYFAKRLMEDPDPQLRESLKEMLFDNKKFKWDRLEDLLSNAAKQTNLD
LEKLLDDVINLLFSPKGGFLRNEIIESLTNQIDLLNLKILKNLNNYLPNSIKL
>tcag_1096681539781 /cdnaId=1096681539780 /pepId=1096681539781 /offset=0 /ttable=11 /length=561 /full_length=561 /orientation=0
FTDFIELSGLLEYDPDTISKIYQKNPKRLLNRLWQTLIPIFAYIFSVGWDKLTGRLKNET
QARFRAKELTNLLVELGPAFVKAGQALSTRPDIIPGILLEELSELQDQLPGFDGNKAMEL
IEEDLGCKIDEIFLDIDKEPISAASLGQVHKAKLKNEEIVAVKVQRPGLREQITLDLYIV
RNIAYWLKNNIGLIRSDLVALIDELGKRVFEEMDYLNEAENAEKFRNMHSHNQMIAVPKI
YKEITSRRVLTMEWIDGTKLTNLEDVRKLGIDPDKMIEIGVQCSLEQLLEHGFFHADPHP
GNLLALKDGRLCYLDFGMMSEVSRESRSGLIQAVVHLVNKNFDKLSQDFVKLGFLSEEVN
LKPIVPAFQDVFINAVEQGVSKMDFKSVTDDMSGVMYKFPFKLPPYYALIIRSLLTLEGI
ALSVDPNFKILGAAYPYFARRLMEDPDPQLRESLKEMLFDNKQFKWDRLEDLLSNAAKQT
NLDLEKLLDEVINLLFSSKGGFLRNEIIDSLTNQIDLLNLKLLKNFNNYLPNSIKLNITN
KNNNLSDLINYVEPLQNFLEI
>tcag_1096683324899 /cdnaId=1096683324898 /pepId=1096683324899 /offset=0 /ttable=11 /length=580 /full_length=580 /orientation=0
TLIPIFAYIFSVGWDKLTGRLKNEQQARFRAKELTNLLVELGPAFVKAGQALSTRPDIIP
GILLEELSELQDQLPGFDGDKAMELIEEDLGYKINEIFLEIDKEPISAASLGQVHKAKLK
NEEIVAIKVQRPGLREQITLDLYIVRNIAYWLKNNIGLIRSDLVALIDELGKRVFEEMDY
LNEAANAEKFRDMHKHNKMIAVPKIYKEITSRRVLAMEWIDGTKLTNLEDVKKLGINPDE
MIDIGVQCSLEQLLEHGFFHADPHPGNLLALEDGRLCYLDFGMMSEVSRESRSGLIQAVV
HLVNKNFDKLSQDFVKLGFLSEEVNLEPIVPAFQDVFINAVDQGVSKMDFKSVTDDMSGV
MYKFPFRLPPYYALIIRSLLTLEGIALSVDPNFKILGAAYPYFARRLMEDPDPQLRESLK
EMLFDNKKFKWDRLEDLLSNAAKQTNLDLEKLLDEVINLLFSPNGGFLRNEIVEGLTNQI
DSLSLKILKSLNNYLPQSIKLNTINENNNLSDLIMYVDPLRNFLEILQKVPGYSIDIFLK
RVPRLINEPYTKEMGIKIAKKVTEKGVVRLVKIAAGANI*
>tcag_1096681149833 /cdnaId=1096681149832 /pepId=1096681149833 /offset=0 /ttable=11 /length=487 /full_length=487 /orientation=0
INEIFLEIDKEPISAASLGQVHKAKLKNEDIVAIKVQRPGLREQITLDLYIVRNIAYWLK
NNIGLIRSDLVALIDELGKRVFEEMDYLNEAANAEKFRDMHKHNKMIAVPKIYKEITSRR
VLAMEWIDGTKLTNLEDVKKLGINPNEMIDIGVQCSLEQLLEHGFFHADPHPGNLLALED
GRLCYLDFGMMSEVSRESRSGLIQAVVHLVNKNFDKLSQDFVKLGFLSEEVNLEPIVPAF
QDVFINAVEQGVSKMDFKSVTDDMSGVMYKFPFRLPPYYALIIRSLLTLEGIALSVDPNF
KILGAAYPYFARRLMEDPDPQLRESLKEMLFDNKKFKWDRLEDLLSNAAKQTNLNLEKLL
DEVINLLFSTNGGFLRNEIVEGLTNQIDFLSLKILKSLNNYLPQSIKLNTINENNNLRNL
IMYVEPLKNFLEILQNVPGYSIDIFLKRVPRLINEPYTKEMGIKIAKKVTEKGVVRLVKI
AAGANI*
>tcag_1096674839773 /cdnaId=1096674839772 /pepId=1096674839773 /offset=0 /ttable=11 /length=490 /full_length=490 /orientation=0
GYKINEIFLTIDKEPISAASLGQVHKAKLKNEEIVAIKVQRPGLREQITLDLYIVRNIAY
WLKNNIGLIRSDLVALIDELGKRVFEEMDYLNEAANAEKFRDMHKHNEMIAVPKIYKEIT
SRRVLAMEWIDGTKLTNLEDVKKLGINPDEMIDIGVQCSLEQLLEHGFFHADPHPGNLLA
LEDGRLCYLDFGMMSEVSRESRSGLIQAVVHLVNKNFDKLSQDFVKLGFLSEEVNLEPIV
PAFQDVFINAVEQGVSKMDFKSVTDDMSGVMYKFPFRLPPYYALIIRSLLTLEGIALSVD
PNFKILGAAYPYFARRLMEDPDPQLRESLKEMLFDNKKFKWDRLEDLLSNAAKQTNLDLE
KLLDEVINLLFSANGGFLRNEIVEGLTNQIDLLSLKILKNLNNYLPKSIKLNTINENNNL
NDLIMYVEPLRNFLEILEKVPGYSIDIFLKRVPRLINEPYTKEMGIKIAKKVTEKGVVRL
VKIAAGANI*
>tcag_1096681345743 /cdnaId=1096681345742 /pepId=1096681345743 /offset=0 /ttable=11 /length=545 /full_length=545 /orientation=0
IYKVMKEDFTDFIEVSGLLNYDPDTISKIYKKNPKRLLKRLWQTLLPILAYIFSIGWDKL
TGRLKNEKQARFRARELTNLLVELGPAFVKAGQALSTRPDIIPSILLEELSELQDQLPGF
DGDKAMELIEEDLGSKIDEIFLEIDKEPISAASLGQVHKAKLKNEKIVAIKVQRPGLREQ
ITLDLYIVRNIAYWLKNNIGLIRSDLVALIDELGKRVFEEMDYLNEAANAEKFRDMHKHN
KMIAVPKIYKEITSRRVLAMEWIDGTKLTNLEDVKKLGINPDEMIDIGVQCSLEQLLEHG
FFHADPHPGNLLALEDGRLCYLDFGMMSEVSRESRSGLIQAVVHLVNKNFDKLSQDFVKL
GFLSEEVNLEPIVPAFQDVFINAVDQGVSKMDFKSVTDDMSGVMYKFPFRLPPYYALIIR
SLLTLEGIALSVDPNFKILGAAYPYFARRLMEDPDPQLRESLKEMLFDNKKFKWDRLEDL
LSNAAKQTNLDLEKLLDEVINLLFSPNGGFLRNEIVEGLTNQIDLLSLKILKSLNNYLPQ
SIKLN
>tcag_1096677436475 /cdnaId=1096677436474 /pepId=1096677436475 /offset=0 /ttable=11 /length=493 /full_length=493 /orientation=0
KNPKRLLKRLWQTLLPIFAYIFSIGWDKLTGRLKNEQQARFRARELTNLLVELGPAFVKA
GQALSTRPDIIPGILLEELSELQDQLPGFDGDKAMELIEEDLGNKIDEIFLEIDKEPISA
ASLGQVHKAKLKNEEIVAIKVQRPGLREQITLDLYIVRNIAYWLKNNIGLIRSDLVALID
ELGKRVFEEMDYLNEAANAEKFRDMHKHNKMIAVPKIYKEITSRRVLAMEWIDGTKLTNL
EDVKKLGINPDDMIDIGVQCSLEQLLEHGFFHADPHPGNLLALEDGRLCYLDFGMMSEVS
RESRSGLIQAVVHLVNKNFDKLSQDFVKLGFLSEEVNLEPIVPAFQDVFINAVEQGVSKM
DFKSVTDDMSGVMYKFPFRLPPYYALIIRSLLTLEGIALSVDPNFKILGAAYPYFARRLM
EDPDPQLRESLKEMLFDNKKFKWDRLKDLLANAAKQTNLDLEKLLDEVINLLFSPNGGFL
RNEIVEGLTNQID
>tcag_1096698888159 /cdnaId=1096698888158 /pepId=1096698888159 /offset=0 /ttable=11 /length=623 /full_length=623 /orientation=0
IYKVMKEDFTDFIEVSGLLNYDPDTISKIYKKNPKRLLKRLWQTLLPIFAYIFSVGWDKL
TGRLKNEEQARFRARELTNLLVELGPAFVKAGQALSTRPDIIPAILLEELSELQDQLPGF
DGDKAMELIEEDLGKKIDEIFLEIDKEPISAASLGQVHKAKLKNEEIVAIKVQRPGLREQ
ITLDLYIVRNIAYWLKNNIGLIRSDLVALIDELGKRVFEEMDYLNEAANAEKFRDMHKHN
KMIAVPKIYKEITSRRVLAMEWIDGTKLTNLEDVKKLGINPDDMIDIGVQCSLEQLLEHG
FFHADPHPGNLLALEDGRLCYLDFGMMSEVSRESRSGLIQAVVHLVNKNFDKLSQDFVKL
GFLSEEVNLEPIVPAFQDVFINAVEQGVSKMDFKSVTDDMSGVMYKFPFRLPPYYALIIR
SLLTLEGIALSVDPNFKILGAAYPYFARRLMEDPDPQLRESLKEMLFDNKKFKWDRLEDL
LSNAAKQTNLDLEKLLDEVINLLFSSNGGFLRNEIVEGLTNQIDLLSLKILKSFNNYLPQ
SIKLNTTNENNNLSDLIIYVEPLRNFLEILQKVPGYSIDIFLKRLPRLVNEPYTKEMGIK
IAKKVTEKGVVRLVKIAAGANI*
>tcag_1096697737045 /cdnaId=1096697737044 /pepId=1096697737045 /offset=0 /ttable=11 /length=623 /full_length=623 /orientation=0
IYKVMKEDFTDFIEVSGLLNYDPDTISKIYKKNPKRLLKRLWQTLIPIFAYIFSVGWDKL
TGRLKNEQQARFRARELTNLLVELGPAFVKAGQALSTRPDIIPGILLEELSELQDQLPGF
DGNKAMELIEEDLGYKINEIFLEIDKEPISAASLGQVHKAKLKNREIVAIKVQRPGLREQ
ITLDLYIVRNIAYWLKNNIGLIRSDLVALIDELGKRVFEEMDYLNEAANAEKFRDMHKHN
KMIAVPKIYKEITSRRVLAMEWIDGTKLTNLEDVKKLGINPDEMIDIGVQCSLEQLLEHG
FFHADPHPGNLLALEDGRLCYLDFGMMSEVSRESRSGLIQAVVHLVNKNFDKLSQDFVKL
GFLSEEVNLGPIVPAFQDVFINAVEQGVSKMDFKSVTDDMSGVMYKFPFKLPPYYALIIR
SLLTLEGIALSVDPNFKILGAAYPYFARRLMEDPDPQLRESLKEMLFDNKKFKWDRLEDL
LSNAAKQTNLDLEKLLDEVINLLFSPNGGFLRNEIVEGLTNQIDLLSLEILKSLNNYLPQ
SIKLNNIKENNKLNDLIMYVEPLRNFLEILQKLPGYSIDIFLKRIPRLINEPYAKEMGIK
IAKKVTEKGVVRLVKIAAGANI*
>tcag_1096695208983 /cdnaId=1096695208982 /pepId=1096695208983 /offset=0 /ttable=11 /length=462 /full_length=462 /orientation=0
AKIYKKNPKRLFKRLWQTLIPIFAYIFSVGWDKLTGRLKNEQQARFRARELTNLLVELGP
AFVKAGQALSTRPDIIPGILLEELSELQDQLPGFDGNKAMELIEEDLGLTIDELFLEIDK
DPISAASLGQVHKAKLKNEEIVAVKVQRPGLREQITLDLYIVRNIAYWLKNNIGLIRSDL
VALIDELGKRVFEEMDYLNEAANAEKFREMHKHNKMIAVPKIYKEITSRRVLAMEWIDGT
KLTNLEDVKKLGINPDGMIDIGVQCSLEQLLEHGFFHADPHPGNLLALKDGRLCYLDFGM
MSEVSRESRSGLIQAVVHLVNKNFDKLSQDFVKLGFLSEEVNLEPIVPAFQDVFINAVEQ
GVSKMDFKSVTDDMSGVMYKFPFRLPPYYALIIRSLLTLEGIALSVDPNFKILGAAYPYF
ARRLMEDPDPQLRESLKEMLFDDKKFKWDRLEDLLSNAAKQT
>tcag_1096698325553 /cdnaId=1096698325552 /pepId=1096698325553 /offset=0 /ttable=11 /length=612 /full_length=612 /orientation=0
FIEVSGLLNYDPDTISKIYKKHPKRLLKRLWQTLIPIFAYIFSVGWDKLTGRLKNETQAR
FRAKELTNLLVELGPAFVKAGQALSTRPDIIPGILLEELSELQDQLPGFDGNKAMELIEE
DLGQKLDEIFLEIDKEPISAASLGQVHKAKLKNEEIVAIKVQRPGLREQITLDLYIVRNI
AFWLKNNIGLIRSDLVALIDELGKRVFEEMDYLNEAANAEKFRNMHKHNKMIAVPKIYKE
ITSRRVLAMEWIDGTKLTNLEDVKKLGINPDEMIDIGVQCSLEQLLEHGFFHADPHPGNL
LALKDGRLCYLDFGMMSEVSRESRSGLIQAVVHLVNKNFDKLSQDFVKLGFLSEEVNLEP
IVPAFQDVFIEAVEQGVSKMDFKSVTDDMSGVMYKFPFRLPPYYALIIRSLLTLEGIALS
VDPKFKILGAAYPYFARRLMEDPDPQLRESLKEMLFDNKKFKWDRLEDLLSNAAKQTNLD
LERLLDEVINLLFSTNGGFLRNEIVDGLTNQIDLLSLKILKSLNNYLPKSIKLNTINENN
NLSDLIMYVEPLRNFLEILQKVPGYSIDIFLKRVPRLINEPYTKEMGIKIAKKVTEKGVV
RLVKIAAGANI*
>tcag_1096694547089 /cdnaId=1096694547088 /pepId=1096694547089 /offset=0 /ttable=11 /length=495 /full_length=495 /orientation=0
IEEDLGSKIDEIFLEIDKKPISAASLGQVHKAKLKNEEIIAVKVQRPGLREQITLDLYIV
RNIAYWLKNNIGLIRSDLVALIDELGKRVFEEMDYLNEAANAEKFRDMHKHNKMIAVPKI
YKEITSRRVLAMEWIDGTKLTNLEDVKKLGINPDEMIDIGVQCSLEQLLEHGFFHADPHP
GNLLALEDGRLCYLDFGMMSEVSRESRSGLIQAVVHLVNKNFDKLSQDFVKLGFLSEEVN
LEPIVPAFQDVFINAVEQGVSKMDFKSVTDDMSGVMYKFPFRLPPYYALIIRSLLTLEGI
ALSVDPNFKILGAAYPYFARRLMEDPDPQLRESLKEMLFDNKKFKWDRLEDLLSNAAKQT
NLDLEKLLDEVINLLFSPNGGFLRNEIVESLTNQIDLLSLKILKSLNNYLPQSIKLNTIN
ENNNLNDLIMYVEPLRNFLEILQKVPGYSIDIFLKRVPRLINEPYTKEMGIKIAKKVTEK
GVVRLVKIAAGANI*
>tcag_1096683109663 /cdnaId=1096683109662 /pepId=1096683109663 /offset=0 /ttable=11 /length=541 /full_length=541 /orientation=0
IYKVMKEDFTDFIEVSGLLNYDPDTISKIYKKNPKRLLKRLWQTLIPIFAYIFSVGWDKL
TGRLKNQQQARFRARELTNLLVELGPAFVKAGQALSTRPDIIPGILLEELSELQDQLPGF
DGDKAMELIEEDLGSRVDDIFLEIDKEPISAASLGQVHKAKLKNEEIIAVKVQRPGLREQ
ITLDLYIVRNIAYWLKNNIGLIRSDLVALIDELGKRVFEEMDYLNEAANAEKFRDMHKHN
KMIAVPKIYKEITSRRVLAMEWIDGTKLTNLEDVRNLGINPDEMIDIGVQCSLEQLLEHG
FFHADPHPGNLLALEDGRLCYLDFGMMSEVSRESRSGLIQAVVHLVNKNFDKLSQDFVKL
GFLSEEVNLEPIVPAFQDVFINAVEQGVSKMDFKSVTDDMSGVMYKFPFRLPPYYALIIR
SLLTLEGIALSVDPNFKILGAAYPYFARRLMEDPDPQLRESLKEMLFDNKKFKWDRLEDL
LSNAAKQTNLDLEKLLDEVINLLFSPNGGFLRNEIIEGLTNQIDLFSLKILKNLNNFFHN
Q
>tcag_1096668914327 /cdnaId=1096668914326 /pepId=1096668914327 /offset=0 /ttable=11 /length=317 /full_length=317 /orientation=0
ILLEELSELQDQLPGFDGDKAMELIEEDLGYKINEIFLDIDKQPISAASLGQVHKAKLKN
EEIVAIKVQRPGLREQITLDLYIVRNIAYWLKNNIGLIRSDLVALIDELGKRVFEEMDYL
NEAANAEKFREMHKHNKMIAVPKIYKEITSRRVLAMEWIDGTKLTNLEDVKKLGINPDEM
IDIGVQCSLEQLLEHGFFHADPHPGNLLALEDGRLCYLDFGMMSEVSRESRSGLIQAVVH
LVNKNFDKLSQDFVKLGFLSEEVNLEPIVPAFQDVFINAVEQGVSKMDFKSVTDDMSGVM
YKFPFRLPPYYALIIRS
>tcag_1096687669409 /cdnaId=1096687669408 /pepId=1096687669409 /offset=0 /ttable=11 /length=285 /full_length=285 /orientation=0
GYKINEIFLEIDKEPISAASLGQVHKAKLKNEEIVAIKVQRPGLREQITLDLYIVRNIAY
WLKNNIGLIRSDLVALIDELGKRVFEEMDYLNEAANAEKFRDMHKHNKMIAVPKIYKEIT
SRRVLAMEWIDGTKLTNLEDVKKLGINPDEMIDIGVQCSLEQLLEHGFFHADPHPGNLLA
LEDGRLCYLDFGMMSEVSRESRSGLIQAVVHLVNKNFDKLSQDFVKLGFLSEEVNLEPIV
PAFQDVFINAVEQGVSKMDFKSVTDDMSGVMYKFPFKLPPYYALI
>tcag_1096666555289 /cdnaId=1096666555288 /pepId=1096666555289 /offset=0 /ttable=11 /length=278 /full_length=278 /orientation=0
SAASLGQVHKAKLKNGEIIAVKVQRPGLREQITLDLYIVRNIAYWLKNNIGLIRSDLVAL
IDELGKRVFEEMDYLNEAANAEKFRDMHKHNKMIAVPKIYKEITSRRVLAMEWIDGTKLT
NLEDVKNLGINPDEMIDIGVQCSLEQLLEHGFFHADPHPGNLLALEDGRLCYLDFGMMSE
VSRESRSGLIQAVVHLVNKNFDKLSHDFVKLGFLSEEVNLEPIVPAFQDVFIGAVEQGVS
KMDFKSVTDDMSGVMYKFPFRLPPYYALIIRSLLTLER
>tcag_1096671416783 /cdnaId=1096671416782 /pepId=1096671416783 /offset=0 /ttable=11 /length=306 /full_length=306 /orientation=0
IIPAILLEELSELQDQLPGFDGDKAMELIEEDLGKKIDEIFLEIDKEPISAASLGQVHKA
KLKNQEIVAIKVQRPGLREQITLDLYIVRNIAYWLKNNIGLIRSDLVALIDELGKRVFEE
MDYLNEAANAEKFRDMHKHNKMIAVPKIYKEITSRRVLAMEWIDGTKLTNLEDVKKLGIN
PDDMIDIGVQCSLEQLLEHGFFHADPHPGNLLALEDGRLCYLDFGMMSEVSRESRSGLIQ
AVVHLVNKNFDKLSQDFVKLGFLSEEVNLEPIVPAFQDVFINAVEQGVSKMDFKSVTDDM
SGVMYK
>tcag_1096670275963 /cdnaId=1096670275962 /pepId=1096670275963 /offset=0 /ttable=11 /length=264 /full_length=264 /orientation=0
PISAASLGQVHKAKLKNEEIVAIKVQRPGLREQITLDLYIVRNIAYWLKNNIGLIRSDLV
ALIDELGKRVFEEMDYLNEAANAEKFRDMHKHNKMIAVPKIYKEITSRRVLAMEWIDGTK
LTNLEDVKKLGINPDEMIDIGVQCSLEQLLEHGFFHADPHPGNLLALEDGRLCYLDFGMM
SEVSRESRSGLIQAVVHLVNKNFDKLSQDFVKLGFLSEEVNLEPIVPAFQDVFINAVEQG
VSKMDFKSVTDDMSGVMYKFPFKL
>tcag_1096687815995 /cdnaId=1096687815994 /pepId=1096687815995 /offset=0 /ttable=11 /length=308 /full_length=308 /orientation=0
RAKELTNLLVELGPAFVKAGQALSTRPDIIPVILLEELSELQDQLPGFDGEKAMELIEED
LNSKIDDIFLSIEKEPISAASLGQVHKATLKNQEIVAVKVQRPGLREQITLDLYIVRNIA
YWLKNNIGLIRSDLVALIDELGKRVFEEMDYLNEAANAEKFRNLHKHNPMIAVPKIYKEI
TSRRVLTMEWIDGTKLTNLEDVKKLGINPDKMIDIGVQCSLEQLLEHGFFHADPHPGNLL
ALKDGRLCYLDFGMMSEVSRESRSGLIQAVVHLVNKNFDKLSQDFVKLGFLSEEVILNQS
FQHFKMYL
>tcag_1096684066789 /cdnaId=1096684066788 /pepId=1096684066789 /offset=0 /ttable=11 /length=389 /full_length=389 /orientation=0
IYKVMKEDFTDFIEVSGLLNYDPDTISKIYKKNPKRLLKRLWQTLIPIFAYIFSVGWDKL
TGRLKNEEQARFRARELTNLLVELGPAFVKAGQALSTRPDIIPGILLEELSELQDQLPGF
DGNKAMELIEEDLGYKINEIFLEIDQEPISAASLGQVHKAKLKNEEIVAIKVQRPGLREQ
ITLDLYIVRNIAYWLKNNIGLIRSDLVALIDELGKRVFEEMDYLNEAANAEKFRDMHKHN
KMIAVPKIYKEITSRRVLAMEWIDGTKLTNLEDVKKLGINPDEMIDIGVQCSLEQLLEHG
FFHADPHPGNLLALEDGRLCYLDFGMMSEVSRESRSGLIQAVVHLVNKNFDKLSQDFVKL
GFLSEEVNLEPIVPAFQDVFINAVEQGVQ
>tcag_1096692555051 /cdnaId=1096692555050 /pepId=1096692555051 /offset=0 /ttable=11 /length=304 /full_length=304 /orientation=0
IVKAGQALSTRPDIIPGILLEELSELQDQLPGFDGDKAMELIEEDLGRKINEIFLEIDKE
PISAASLGQVHKAKLNNQEVVAVKVQRPGLREQITLDLYIVRNIAYWLKNNIGLIRSDLV
ALIDELGKRVFEEMDYLNESENAEKFRNMHKHNKMIAVPKIYKEITSRRVLTMEWIDGTK
LTNLEDVKKLGINPDRMIDIGVQCSLEQLLEHGFFHADPHPGNLLALKDGRLCYLDFGMM
SEVSRESRSGLIQAVVHLVNKNFDKLSKDFVKLGFLSEEVNLEPIVPAFQDVFIDAVEQG
VQK*
>tcag_1096673314919 /cdnaId=1096673314918 /pepId=1096673314919 /offset=0 /ttable=11 /length=314 /full_length=314 /orientation=0
KNEQQARFRARELTNLLVELGPAFVKAGQALSTRPDIIPGILLEELSELQDQLPGFDGDK
AMELIEEDLGYKINEIFLEIDKEPISAASLGQVHKAKLKNEKIVAIKVQRPGLREQITLD
LYIVRNIAYWLKNNIGLIRSDLVALIDELGKRVFEEMDYLNEAANAEKFRDMHKHNKMIA
VPKIYKEITSRRVLAMEWIDGTKLTNLEDVKKLGINPDEMIDIGVQCSLEQLLEHGFFHA
DPHPGNLLALEDGRLCYLDFGMMSEVSRESRSGLIQAVVHLVNKNFDKLSQDFVKLGFLS
EEVNLEPIVPAFSD
>tcag_1096667678503 /cdnaId=1096667678502 /pepId=1096667678503 /offset=0 /ttable=11 /length=270 /full_length=270 /orientation=0
IIPGILLEELSELQDQLPGFDGYKAMELIEEDLGYKINEIFLEIDKEPISAASLGQVHKA
KLKNEEIVAIKVQRPGLREQITLDLYIVRNIAYWLKNNIGLIRSDLVALIDELGKRVFEE
MDYLNEAANAEKFRDLHKHNKMIAVPKIYKEITSRRVLAMEWIDGTKLTNLEDVKKLGIN
PDEMIEIGVQCSLEQLLEHGFFHADPHPGNLLALKDGRLCYLDFGMMSEVSRESRSGLIQ
AVVHLVNKNFDKLSQDFVKLGFLSEEVNLE
>tcag_1096667948525 /cdnaId=1096667948524 /pepId=1096667948525 /offset=0 /ttable=11 /length=309 /full_length=309 /orientation=0
ITLDLYIVRNIAYWLKNNIRLIRSDLVALIDELGKRVFEEMDYLNEAANAEKFRDMHKHN
KMIAVPKIYKEITSRRVLAMEWIDGTKLTNLEDVKKLGINPDKMIDIGVQCSLEQLLEHG
FFHADPHPGNLLALEDGRLCYLDFGMMSEVSRESRSGLIQAVVHLVNKNFDKLSQDFVKL
GFLSEEVNLEPIVPAFQDVFINAVEQGVSKMDFKSVTDDMSGVMYKFPFRLPPYYALIIR
SLLTLEGIALSVDPNFKILGAAYPYFARRLMEDPDPQLRESLKEMLFDNKKFKWGRLEDL
LSNAAKQXX
>tcag_1096701573323 /cdnaId=1096701573322 /pepId=1096701573323 /offset=0 /ttable=11 /length=358 /full_length=358 /orientation=0
IYKVMKEDFTDFIEVSGLLNYDPDTISKIYKKNPKRLLKRLWQTLLPIFAYIFSVGWDKL
TGRLKNEEQARFRARELTNLLVELGPAFVKAGQALSTRPDIIPAILLEELSELQDQLPGF
DGDKAMELIEEDLGKKIDEIFLEIDKEPISAASLGQVHKAKLKNQEIVAIKVQRPGLREQ
ITLDLYIVRNIAYWLKNNIGLIRSDLVALIDELGKRVFEEMDYLNEAANAEKFRDMHKHN
KMIAVPKIYKEITSRRVLAMEWIDGTKLTNLEDVKKLGINPDDMIDIGVQCSLEQLLEHG
FFHADPHPGNLLALEDGRLCYLDFGMMSEVSRESRSGLIQAVVHLVNKNFDKSLKIS*
>tcag_1096670513879 /cdnaId=1096670513878 /pepId=1096670513879 /offset=0 /ttable=11 /length=263 /full_length=263 /orientation=0
QALSTRPDIIPGILLEELSELQDQLPGFDGDKAMELIEEDLGSRIDEIFLEIDKLPISAA
SLGQVHKAKLKNEEIVAVKVQRPGLREQITLDLYIVRNIAYWLKNNIGLIRSDLVALIDE
LGKRVFEEMDYLNEAENAEKFRSMHKHNQMIAVPKIYKEITSRRVLTMEWIDGTKLTNLE
DVKKLGIDPDKMIDIGVQCSLEQLLEHGFFHADPHPGNLLALKDGRLCYLDFGMMSEVSR
DSRSGLIQAVVHLVNKNFDKLSQ
>tcag_1096695520261 /cdnaId=1096695520260 /pepId=1096695520261 /offset=0 /ttable=11 /length=257 /full_length=257 /orientation=0
IRSDLVALIDELGKRVFEEMDYLNEAANAEKFRDMHKHNKMIAVPKIYKEITSRRVLAME
WIDGTKLTNLEDVKKLGINPNEMIDIGVQCSLEQLLEHGFFHADPHPGNLLALEDGRLCY
LDFGMMSEVSRESRSGLIQAVVHLVNKNFDKLSQDFVKLGFLSEEVNLEPIVPAFQDVFI
NAVEQGVSKMDFKSVTDDMSGVMYKFPFRLPPYYALIIRSLLTLEGIALSVDPNFKILGA
AYPYFARRLMEDLIRN*
>tcag_1096668752531 /cdnaId=1096668752530 /pepId=1096668752531 /offset=0 /ttable=11 /length=255 /full_length=255 /orientation=0
IGLIRSDLVALIDELGKRVFEEMDYLNEAANAEKFRDMHKHNKMIAVPKIYKEITSRRVL
AMEWIDGTKLTNLEDVKKLGINPDEMIDIGVQCSLEQLLEHGFFHADPHPGNLLALEDGR
LCYLDFGMMSEVSRESRSGLIQAVVHLVNKNFDKLSQDFVKLGFLSEEVNLEPIVPAFQD
VFINAVEQGVSKMDFKSVTDDMSGVMYKFPFRLPPYYALIIRSLLTLEGIALSVDPNFKI
LGAAYPYFAKRLMED
>tcag_1096691566655 /cdnaId=1096691566654 /pepId=1096691566655 /offset=0 /ttable=11 /length=272 /full_length=272 /orientation=0
LIRSDLVALIDELGKRVFEEMDYLNEAANAEKFRDMHKHNKMIAVPKIYKEITSRRVLAM
EWIDGTKLTNLEDVKKLGINPDDMIDIGVQCSLEQLLEHGFFHADPHPGNLLALEDGRLC
YLDFGMMSEVSRESRSGLIQAVVHLVNKNFDKLSQDFVKLGFLSEEVNLEPIVPAFQDVF
INAVEQGVSKMDFKSVTDDMSGVMYKFPFRLPPYYALIIRSLLTLEGIALSVDPNFKILG
AAYPYFARRLMEDPDPQLRESLKEMLFDNKKF
>tcag_1096687124641 /cdnaId=1096687124640 /pepId=1096687124641 /offset=0 /ttable=11 /length=276 /full_length=276 /orientation=0
ISGLIRSDLVALIDELGKRVFEEMDYLNEAANAEKFRDMHKHNQMIAVPKIYKEITSRRV
LAMEWIEGTKLTNLEDVKKLGIDPDEMIDIGVQCSLEQLLEHGFFHADPHPGNLLALEDG
RLCYLDFGMMSEVSRESRSGLIQAVVHLVNKNFDKLSQDFVKLGFLSEEVNLEPIVPAFQ
DVFINAVEQGVSKMDFKSVTDDMSGVMYKFPFKLPPYYALIIRSLLTLEGIALSVDPNFK
ILGAAYPYFARRLMEDPDPQLRGSLKEMLFDNKKFK
>tcag_1096694896227 /cdnaId=1096694896226 /pepId=1096694896227 /offset=0 /ttable=11 /length=420 /full_length=420 /orientation=0
SDLVALIDELGKRVFEEMDYLNEAANAEKFRDMHKHNKMIAVPKIYKEITSRRVLAMEWI
DGTKLTNLEDVKKLGINPDEMIDIGVQCSLEQLLEHGFFHADPHPGNLLALEDGRLCYLD
FGMMSEVSRESRSGLIQAVVHLVNKNFDKLSQDFVKLGFLSEEVNLEPIVPAFQDVFINA
VEQGVSKMDFKSVTDDMSGVMYKFPFRLPPYYALIIRSLLTLEGIALSVDPNFKILGAAY
PYFARRLMEDPDPQLRESLKEMLFDNKKFKWDRLEDLLYNAAKQTNLDLERLLDEVINLL
FSPNGGFLRNEIVEGLTNQIDLFSLKILKSLNNYLPQSIKLNTINENNNLRDLIMYIEPL
RNFFEILQKVPGYSIDIFLKRIPRLINEPYTKEMGIKIAKKVTEKGVVRLVKIAAGANI*
>tcag_1096673027851 /cdnaId=1096673027850 /pepId=1096673027851 /offset=0 /ttable=11 /length=247 /full_length=247 /orientation=0
MDLIGSDLVALIDELGKRVFEEMDYLNEAANAEKFRDMHKHNKMIAVPKIYKEITSRRVL
AMEWIDGTKLTNLEDVKNLGINPDEMIDIGVQCSLEQLLEHGFFHADPHPGNLLALEDGR
LCYLDFGMMSEVSRESRSGLIQAVVHLVNKNFDKLSQDFVKLGFLSEEVNLEPIVPAFQD
VFINAVEQGVSKMDFKSVTDDMSGVMYKFPFRLPPYYALIIRSLLTLEGIALSVDPNFKI
LGAAYPF
>tcag_1096698126271 /cdnaId=1096698126270 /pepId=1096698126271 /offset=0 /ttable=11 /length=338 /full_length=338 /orientation=0
IYKVMKEDFTDFIEVSGLLNYDPETISKIYKKNPKRLLKRLWQTLIPIFAYIFSVGWDKL
TGRLKNEQQARFRARELTNLLVELGPAFVKAGQALSTRPDIIPGILLEELSELQDQLPGF
DGDKAMELIEEDLGYKINEIFLEIDKEPISAASLGQVHKAKLKNEEIVAIKVQRPGLREQ
ITLDLYIVRNIAYWLKNNIGLIRSDLVALIDELGKRVFEEMDYLNEASNAEKFRDMHKHN
KMIAVPKIYKEITSRRVLAMEWIDGTKLTNLEDVKKLGINPDEMIDIGVQCSLEQLLEHG
FFHADPHPGNLLALEDGRLCYLDFGMMSEVSRESRSD*
>tcag_1096674042309 /cdnaId=1096674042308 /pepId=1096674042309 /offset=0 /ttable=11 /length=310 /full_length=310 /orientation=0
IAKIYKKNPKRLLKRLWQTLLPIFAYIFSVGWDKLTGRLKNEQQARFRARELTNLLVELG
PAFVKAGQALSTRPDIIPGILLEELSELQDQLPGFDGDKAMELIEEDLGNKIDEIFLEID
KKPISAASLGQVHKAKLKNEEIVAIKVQRPGLREQITLDLYIVRNIAYWLKNNVGVIRSD
LVALIDELGKRVFEEMDYLNEAANAEKFRDMHKHNEMIAVPKIYKEITSRRVLAMEWIDG
TKLTNLEDVKKLGINPDEMIDIGVQCSLEQLLEHGFFHADPHPGNLLALEDGRLCYLDFG
MMSEVSQRI*
>tcag_1096680426263 /cdnaId=1096680426262 /pepId=1096680426263 /offset=0 /ttable=11 /length=408 /full_length=408 /orientation=0
RVFEEMDYLNEAENAEKFRNMHKHNQMIAVPKIYKEITSRRVLTMEWIDGTKLTNLEDVK
KLGIDPDKMIDIGVQCSLEQLLEHGFFHADPHPGNLLALKDGRLCYLDFGMMSEVSRDSR
SGLIQAVVHLVNKNFDKLSQDFVKLGFLSEEVNLEPIVPAFQDVFINAVEQGVSKMDFKS
VTDDMSGVMYKFPFKLPPYYALIIRSLLTLEGIALSVDPKFKILGAAYPYFARRLMEDPD
PQLRESLKEMLFDNKKFKWDRLEDLLSNAAKQTNLDLEKLLDEVINLLFSSKGGFLRDEI
IEGLTNQIDLFSLRILKNLNNYLPSSIKLNTTDETNNLNDLIIQIEPLRNFLEIIQKVPG
YSIDIFIKRVPRLINEPYTKEMGIKIAKKVTEKGVVRLVKIAAGANI*
>tcag_1096675851405 /cdnaId=1096675851404 /pepId=1096675851405 /offset=0 /ttable=11 /length=231 /full_length=231 /orientation=0
ITLDLYIVRNIAYWLKNNIGLIRSDLVALIDELGKRVFEEMDYLNEAANAEKFRDMHKHN
KMIAVPKIYKEITSRRVLAMEWIDGTKLTNLEDVKKLGINPDDMIDIGVQCSLEQLLEHG
FFHADPHPGNLLALEDGRLCYLDFGMMSEVSRESRSGLIQAVVHLVNKNFDKLSQDFVKL
GFLSEEVNLEPIAPAFQDVFINAVEQGVSKMDFKSVTDDMSGVMYKFPFRL
>tcag_1096674965625 /cdnaId=1096674965624 /pepId=1096674965625 /offset=0 /ttable=11 /length=304 /full_length=304 /orientation=0
TKWIAVPKIYKEITSRRVLAMEWIDGTKLTNLEDVKKLGINPDEMIDIGVQCSLEQLLEH
GFFHADPHPGNLLALEDGRLCYLDFGMMSEVSRESRSGLIQAVVHLVNKNFDKLSQDFVK
LGFLSEEVNLEPIVPAFQDVFINAVEQGVSKMDFKSVTDDMSGVMYKFPFRLPPYYALII
RSLLTLEGIALSVDPNFKILGAAYPYFARRLMEDPDPQLRESLKEMLFDNKKFKWDRLED
LLSNAAKQTNLDLEKLLDEVINLLFSPNGGFLRNEIVEGLTNQIDLLSIKILKSLNNYLP
RSLX
>tcag_1096701195045 /cdnaId=1096701195044 /pepId=1096701195045 /offset=0 /ttable=11 /length=305 /full_length=305 /orientation=0
IYKVMKEDFTDFIELSGLLNYDPDTISKIYKKNPKRLLKRLWQTLLPIFAYIFSVGWDKL
TGRLKNEQQARFRARELTNLLVELGPAFVKAGQALSTRPDIIPAILLEELSELQDQLPGF
DGDKAMELIEEDLGNKIDDIFLEIDKEPISAASLGQVHKAKLKNEEIVAIKVQRPGLREQ
ITLDLYIVRNIAYWLKNNIGLIRSDLVALIDELGKRVFEEMDYLNEASNAEKFRDMHKHN
KMIAVPKIYKEITSRRVLAMEWIDGTKLTNLEDVKKLGINPDAMIDIGVQCSLEQLLEHG
FFMQT
>tcag_1096697269085 /cdnaId=1096697269084 /pepId=1096697269085 /offset=0 /ttable=11 /length=301 /full_length=301 /orientation=0
IYKVMKEEFTDFIEVSGLLNYDPDTISRIYKKHPKRLLKRLWQTLLPIFAYIFSVGWDKL
TGRLKNEQQARFRAKELTNLLVELGPAFVKAGQALSTRPDIIPGILLEELSELQDQLPGF
DGDKAMELIEEDLGKKIDEIFLEIDKEPISAASLGQVHKAKLKNAEIVAIKVQRPGLREQ
ITLDLYIVRNIAYWLKNNIGLIRSDLVALIDELGKRVFEEMDYLNEAANAEKFRDMHKHN
KMIAVPKIYKEITSRRVLAMEWIDGTKLTNLEDVKKLGINPDEMIDIGVQCSLEQLLEHG
F
>tcag_1096699905689 /cdnaId=1096699905688 /pepId=1096699905689 /offset=0 /ttable=11 /length=298 /full_length=298 /orientation=0
IYKVMKEDFTDFIEVSGLLNYDPETISKIYKKNPKRLLKRLWQTLIPIFAYIFSVGWDKL
TGRLKNEQQARCRAKELTNLLVELGPAFVKAGQALSTRPDIIPGILLEELSELQDQLPGF
DGEKAMELIEEDLGYKINEIFLEIDREPISAASLGQVHKAKLKNEEIVAIKVQRPGLREQ
ITLDLYIVRNIAYWLKNNIGLIRSDLVALIDELGKRVFEEMDYLNEAANAEKFRDMHKHN
KMIAVPKIYKEITSRRVLAMEWIEGTKLTNLEDVKKLGINPDEMIDIGVQCSLEQLLE
>tcag_1096667892997 /cdnaId=1096667892996 /pepId=1096667892997 /offset=0 /ttable=11 /length=194 /full_length=194 /orientation=0
IIPGILLEELSELQDQLPGFDGDKAMELIEEDLGYKIDEIFLEIDKEPISAASLGQVHKA
KLKTEEIVAIKVQRPGLREQITLDLYIVRNIAYWLKNNIGLIRSDLVALIDELGKRVFEE
MDYLNEAANAEKFREMHKHNKMIAVPKIYKEITSRRVLAMEWIDGTKLTNLEDVKKLGIN
PDEMIDIGVQCSLE
>tcag_1096671145381 /cdnaId=1096671145380 /pepId=1096671145381 /offset=0 /ttable=11 /length=288 /full_length=288 /orientation=0
MKEGFTDFIEVSGLLNYDPETISKIYKKNPKRLLKRLWQTLIPIFAYIFSVGWDKLTGRL
KNEQQARFRARELTNLLVELGPAFVKAGQALSTRPDIIPGILLEELSELQDQLPGFDGNK
AMKLIEEDLGYKIDEIFLEIDKEPISAASLGQVHKAKLKNEEIVAIKVQRPGLREQITLD
LYIVRNIAYWLKNNIGLIRSDLVALIDELGKRVFEEMDYLNEAANAEKFRDMHKHNKMIA
VPKIYKEITSRRVLAMEWIDGTKLTNLEDVKKLGINPDEMIDIGVQCS
>tcag_1096691807687 /cdnaId=1096691807686 /pepId=1096691807687 /offset=0 /ttable=11 /length=274 /full_length=274 /orientation=0
ITIPDTISKIYKKNPKRLLKRLWQTLIPIFAYIFSVGWDKLTGRLKNEQQARFRARELTN
LLVELGPAFVKAGQALSTRPDIIPGILLEELSELQDQLPGFDGNKAMELIEEDLGHKINE
IFLEIDKEPISAASLGQVHKAKLKNEDIVAIKVQRPGLREQITLDLYIVRNIAYWLKNNI
RLIRSDLVALIDELGKRVFEEMDYLNEAANAEKFRDMHKHNKMIAVPKIYKEITSRRVLA
MEWIDGTKLTNLEDVKKLGINPDEMIDIGVQCSX
>tcag_1096687987509 /cdnaId=1096687987508 /pepId=1096687987509 /offset=0 /ttable=11 /length=281 /full_length=281 /orientation=0
IYKVMKEDFTDFIEVSGLLNYDPDTISKIYKKNPKRLLKRLWQTLIPIFGYIFSVGWDKL
TGRLKNEQQAKYRAKELTNLLVELGPAFVKAGQALSTRPDIIPGILLEELSELQDQLPGF
DGDKAMELIEEDLGSKIEEIFLEIDKDPISAASLGQVHKAKLKNEKIVAVKVQRPGLREQ
ITLDLYIVRNIAYWLKNNIGLIRSDLVALIDELGKRVFEEMDYLNEAANAEKFRDMHKHN
KMIAVPKIYKEITSRRVLTMEWIDGTKLTNLEDVKKLGINP
>tcag_1096695049603 /cdnaId=1096695049602 /pepId=1096695049603 /offset=0 /ttable=11 /length=288 /full_length=288 /orientation=0
IYKVMKEDFTDFIEVSGLLNYDPDTISKIYRKNPKRLLKRLWQTLLPIFAYIFSVGWDKL
TGRLKNEEQARFRARELTNLLVELGPAFVKAGQALSTRPDIIPGILLEELSELQDQLPGF
DGDKAMELIEEDLGNKIDEIFLEIDKDPISAASLGQVHKAKLKNEEIVAIKVQRPGLREQ
ITLDLYIVRNIAYWLKNNIGLIRSDLVALIDELGKRVFEEMDYLNEAANAEKFRDMHKHN
KMIAVPKIYKEITSRRVLAMEWIDGTKLTNLEDVKKLGINPDDMIDIG
>tcag_1096696071819 /cdnaId=1096696071818 /pepId=1096696071819 /offset=0 /ttable=11 /length=305 /full_length=305 /orientation=0
IFERSRTSRFCPHPNRITERRRGRLAYGLAALMGRFLRLLSMARLLLAQEALLPPDFFTV
APLRVRLARRLFTLFAPRFREDNRGRKLSDRIRKLGPTYIKLGQFLATRPDIIGPAMAHD
LTFLQDRLPPFSDKKVRRILAAELDDPETLISQLSAPIAAASVAQVHQAIHAETGKKLAV
KILRPGVEARLAAELALLARLARWAEKYSPITRRLRPLDSIETLARSINGETDLRMEAAA
LSEMAENITGMKDFRVPALYWEASGRRVLTMQWVDGIKASDVDALRAARHDMSQLGRAAV
TNLFD
>tcag_1096681526107 /cdnaId=1096681526106 /pepId=1096681526107 /offset=0 /ttable=11 /length=422 /full_length=422 /orientation=0
IKQTDLETDNAFANHVRLLTFVKFYREITKEGPADLDWIQKQGLLAVKLTQIFALRPDMI
GVEKCRQLQKMYRNASTIPTEDFSKILKEKAPQNFHNSIDCLDERPLAAASVGQVHRGKL
KTGEEIVVKILKADHKERFQRDVKRLMRLMRVSIAFSPKLRKVGNPISLLRHVEDYTTRE
LDLRNEIKGGAELKSIQERLNNSFPMPRLRFPKYYPELSNEYVLVSEFVRGKTLEESITQ
QDLDWEYLIELFRIHGAYMFGVGTFHGDLHPGNCIIDEDGHFVFIDNGAVCESPKNVSLP
LFRFFESLSKRDMDGAFEALLGLAGERPSENKVTRFKDKMSTIYSDFGDKSVGEQSLTDL
MMKTVRAAVEEAGADFGEEGFPIIRSLMYMDGLVLRTHPEVKLIVEMGPSLKEFREGLGL
E*
>tcag_1096677655753 /cdnaId=1096677655752 /pepId=1096677655753 /offset=0 /ttable=11 /length=390 /full_length=390 /orientation=0
IFLMSNSSKMTRPKRTRFLKAYSLAFRTLSRYVSLYVIDKFIDDDRSKELYRNAHKKTSK
QIIHTILQLKGIYIKIGQTLSVMSNILPPEFTKGLERLQDRVPPHPFEEINERFLNDFEK
TAHDLFLEIDPEPVASASLGQVHVAKHKNGSKLAVKIQYPKIDELVKRDLKTIKNIFSVI
HLLFPQYKLKPVIEECAEIILMELDYENEAKNIETISNHFTDDDRIVFPKVYHDLSSKKV
LTLSFIDGTKVTNIDELDRSSIDKHQLAIDLIHFYCKQIFQDGVYHADPHPGNIIITPKG
QIGMIDFGAVATVSHQMRQGLTLFVEGMIKKDSRVLSQAIQMMGFVSKKDDDETLETIVE
YFYSKIRGIKIESFKNLDVTQFQNLNDLIE
>tcag_1096681586771 /cdnaId=1096681586770 /pepId=1096681586771 /offset=0 /ttable=11 /length=537 /full_length=537 /orientation=0
VPVTPFHTGDMSGSPTDLEFGVFSDTPPWDLDPATTAWGGDVTALRAATARRLPSLIRPP
KVPPIRRAITVVRVLGGALIAWFLVGRRKGGSDSRADLSRRMRHGAETLGPTYIKLGQII
SSGEGIFPTELVQEFVACRDQVPAEPFHLVRRVVESDLGASLESVFATFEREPIAAASIA
QVHGATLHDGTPVVVKVQRPTVDDLVHKDLKVMAWLSPFLVGRIPVASLANPPALVEVFA
RTISEELDFRVEAANMIDVAAVFADLDQRQFVVPRPHPELVTRRVLVMERLDGFRFDDME
RYEEHGVDTHAIVRASMIGFMEGALIHGIFHGDLHGGNLYVRPDGKTALLDFGITGRMSE
ARRLAFVRLLIGGMMNNPVDQLAAMRDLGALPDDTDLKAVAQDLGLLDEVIDPTTMTPDQ
LTEELQRVVKALLGYGARMPKELMLFVKNLVFLDGAIARLAPDLDLFAEIAHVATYFATT
HGARLAAEVGMDPEEYAFDPDGMKAAFGVDGSVEKMTYRELQERRETIRKRLQERV*
>tcag_1096697808757 /cdnaId=1096697808756 /pepId=1096697808757 /offset=0 /ttable=11 /length=516 /full_length=516 /orientation=0
VFSDTPPWDLDPATTAWGGDVTALRAATARRLPSLIRPPKVPPIRRAITVVRVLGGALIA
WFVLGRRKGGSDSRADLSRRMRHGAETLGPTYIKLGQIISSGEGIFPTELVQEFIACRDQ
VPAEPFHLVRRVVESDLGASLESVFATFEREPIAAASIAQVHGATLHDGTPVVVKVQRPT
VDDLVHKDLRVMAWLSPFLVGRIPVASLANPPALVEVFARTISEELDFRVEAANMIDVAA
VFADLDQRQFVVPRPHPELVTRRVLVMERLDGFRFDDMERYEEHGVDTHAIVRASMIGFM
EGALMHGIFHGDLHGGNLYVRPDGKTALLDFGITGRMSEARRLAFVRLLIGGMMNNPVDQ
LAAMRDLGALPDDTDLEAVAEDLGLLDDVIDPTTMTPDQLTEELQRVVKALLGYGARMPK
ELMLFVKNLVFLDGAIARLAPDLDLFAEIAHVATYFATTHGARLAAEVGMDPEEYAFDPD
GMKAAFGVDGSVEKMTYRELQERRETIRKRLQERV*
>tcag_1096682416619 /cdnaId=1096682416618 /pepId=1096682416619 /offset=0 /ttable=11 /length=364 /full_length=364 /orientation=0
HLVEVVNDYEILIYDETDLFKEANNAKKIKENFSNSSLVHIPEIYWDYVTQNVLVMERTF
AIPINDKKRLEQCNVDFKKLAKNAVELFFVQVFEHNFFHADMHPGNIFVQKDEGDVKFVL
VDFGIMGSLSSFDKKYLAENFVAFFNKDYRRVARLHVESEWVPKNTDIDELELAIRENCE
PMLDKSIKDVSLSEVIINLFDTARKFKLEVQPQLVLMQKTLLYTEGLGREFYPELDLWKT
SKPILEKWMRKQKGPSALLSKLKENSTDLLDILPDLPLSIKKFVYLMNNNKLDLESNFNK
LNKIEKMIERNNKFYCRFVITFSLVSIIYINFLFNFPVINNIILLVGSLIFLIFILIYKP
KSF*
>tcag_1096672737969 /cdnaId=1096672737968 /pepId=1096672737969 /offset=0 /ttable=11 /length=215 /full_length=215 /orientation=0
MLVLEFIDGIRIDDLVSLNASEHDIKHITEIGTEVFFLQVFRDGFFHGDMHPGNILIDRE
GALVPIDFGIMGRLSNKDRQFLALLLTYLLDKNYKKVVEIHDEANMLGKDISHDHLSQAI
RAISTPILNKPIGDVSLAKLLGQILSLSKKFNIEVQPQFTLLQKTMLMAEGTTRQINPNI
NMWELSRPLINKWITDTHDPFKVLEEWFHKNKIAL
>tcag_1096693044983 /cdnaId=1096693044982 /pepId=1096693044983 /offset=0 /ttable=11 /length=302 /full_length=302 /orientation=0
MMWKIRDRKAEGTGRQELLYERLRHVAELQGPTYVKLAQLISAAEGVFPEALVAECKKCR
DQVSPEPWEDISKVLNDELGNRRTEIVSVNQVPIAAASIAQVHEAVLSNGSDVVIKIQRP
GIRKKVIDDLKVMAWVAPKLVGKIPVAALANPPALVELFAETICEELDFKLEVANLFEIK
RVLYSNLKQEWEIPEPELGLVTERVIVMTKISGVSLGDSIAMGIDSESSSVVFRQMVEGL
LEGAVIHGIFHGDFHAGNVFLNKTGKIGLVDFGITGRLDGTRRQAFLRYVVGLMTGDVES
QV
>tcag_1096668205823 /cdnaId=1096668205822 /pepId=1096668205823 /offset=0 /ttable=11 /length=240 /full_length=240 /orientation=0
NLKFPKIWKELSNENVLVMEEIKEPTLESHLNSGTMEWNDLLQLFRIHGAFMFGMGVFHG
DLHPGNAMMSQNKDFIFIDTGAICEAPEHVRKALFGFFYFLAKGELKNAFDAMLTMADVA
PSGKTLQTYYDSMFELYDGFVGTSVSEVSLTQQMMKTVKAAVLAGCSFGDEAFPIIRSLM
YMDGMVLKGHPDVDLISSMGPYLDEFATLIDTSTLLERAPITNWKMMGKNRSLISKNTA*
>tcag_1096698716469 /cdnaId=1096698716468 /pepId=1096698716469 /offset=0 /ttable=11 /length=352 /full_length=352 /orientation=0
LRYVYLKQKFLFDDSPLQVPKEFDFLRECSMMDLIGRSIRAKFVDVYVPNPLPVACSDNV
ITMTFMNGFSLATFLSDHSSLAIDGTSLLHFANKLVEVYAYQIFELGIFHSDPHPGNILI
SSTGALTLLDFGQVKVLSSRTRENLARLVVALDQNSPLSGQLLDNMGVKVQNATASMKTA
IAYVLFDTRMDIAEAKMNPFDSDLPPEIRQIKLSRIPRETFMLIRVIALLRGILSALKLD
VHARSIWSTYATKFLQGQDLKTIRSKTPRAERKKDTQQVKEMAQWLASNGLPASREHLTP
LVLAGVWNIEDLSTLLRSDEKESINSALKYYKPAERFALRSIFGDMNHNFS*
>tcag_1096696758699 /cdnaId=1096696758698 /pepId=1096696758699 /offset=0 /ttable=11 /length=410 /full_length=410 /orientation=0
LNFDLSDQKYAAQITEILGNLKGPLMKVAQLSATIPDLLPQEYAQKLAELQSNAPPMSWV
FVKRRMKAELGDNWEKNFSQFDKEASFAASLGQVHKAVLQNKDKVACKLQYPDMSSAVEA
DLSQLKIIFKIYSSYNKSIQIREIYKEIEARLKEELDYRLEHKHLKVFRKIHEKNSYIRI
PKVYEKISTNRLLVMEYLQGKKLIEYKKAPQKLRNELAKKLFMAWYYPFYKYGIIHGDPH
LGNYSVDKENNINLFDYGCVRIFPPKFVKGVIDLYFALKEKDNKKIKLAYEAWGFKDIDD
KLMNVLNKWALFLYDPILKDEVRRIQDSDSGIYGAKIAGEVHKELKKYGGVKPPREFVFM
DRAAVGLGSIFIHLKAEINWYQLFHELIRDFSVKNIENNQKKAFKSAGI*
>tcag_1096695532037 /cdnaId=1096695532036 /pepId=1096695532037 /offset=0 /ttable=11 /length=313 /full_length=313 /orientation=0
ITEILGNLKGPLMKVAQLSATIRDLLPQEYAQKLAELQSNAPPMSWVFVRRRMKAELGDN
WEKNFYQFDKEASFAASLGQVHKAVLQNKDKVACKLQYPDMSSAVEADLSQLKIIFKIYS
SYNKSIQIREIYKEIEARLKEELDYRLEHKHLKVFRKIHEKNSYIRIPKVYEKISTNRLL
VMEYLQGKKLIEYKKAPQKLRNELAKKLFMAWYYPFYKYGIIHGDPHLGNYSVDKENNIN
LFDYGCVRIFPAKFVKGVIDLYFALREKDNKKIKLAYEAWGFKDIDDKLMNVLNKWALFL
YDPILKDEVRRIK
>tcag_1096687798225 /cdnaId=1096687798224 /pepId=1096687798225 /offset=0 /ttable=11 /length=272 /full_length=272 /orientation=0
IYKVMKEDFTDFIEVSGLLDYDPETISQIYKKNPKRLLKRLWQTLIPILTYIFSIGWDKL
TGRLKNEAKARFRAKELTNLLVELGPAFVKAGQALSTRPDIIPGILLEELSELQDQLPGF
DGDKAMELIEEDLGSRIDEIFLEIDKEPISAASLGQVHKAKLKNDEIVAVKVQRPGLREQ
ITLDLYIVRNIAYWLKNNIGLIRSDLVALIDELGKRVFEEMDYLNEAENAEKFRNLHKHN
QMIAVPKIYKEITSRRVLTMEWIEGTKLTNLE
>tcag_1096696621789 /cdnaId=1096696621788 /pepId=1096696621789 /offset=0 /ttable=11 /length=303 /full_length=303 /orientation=0
QSNGPSYVMGYLSVRRMKAELGDNWEKNFSQFDKEASFAASLGQVHKAVLQNKDKVACKL
QYPDMSSAVEADLSQLKIIFKIYSSYNKSIQIREIYKEIEARLKEELDYRLEHKHLKVFR
KIHEKNFYIRIPKVYEKISTNRLLVMEYLQGKKLIEYKKAPQQLRNELAKKLFMAWYYPF
YKYGIIHGDPHLGNYSVDKENNINLFDYGCVRIFPAKFVKGVIDLYFALKEEDNKKIKLA
YDAWGFKDIDDKLMNVLNKWALFLYDPILKDEVRRIQDSDSGIYGAKIAGEVHKELKKYG
GVK
>tcag_1096679352623 /cdnaId=1096679352622 /pepId=1096679352623 /offset=0 /ttable=11 /length=265 /full_length=265 /orientation=0
KEIEARLKEELDYRLEHKHLKVFRKIHEKNSYIRIPKVYEKISTNRLLVMEYLQGKKLIE
YKKAPQKLRNELAKKLFMAWYYPFYKYGIIHGDPHLGNYSVDKENNINLFDYGCVRIFPA
KFVKGVIDLYFALKEENNKKIKLAYEAWGFKDIDDKLMNVLNKWALFLYDPILKDEVRRI
QDSDSGIYGAKIAGEVHKELKKYGGVKPPREFVFMDRAAVGLGSIFIHLKAEINWYQLFH
ELIRDFSVKKVENNQKKALKSAGI*
>tcag_1096666929215 /cdnaId=1096666929214 /pepId=1096666929215 /offset=0 /ttable=11 /length=187 /full_length=187 /orientation=0
KEFIPVPVAAASIAQVHKAITTDGKMVAVKILRPGIRRKFLSEIRVLYFFAAFLNIFSRL
KRLRLKEVVRLFDHTVRKELNLRIEAAQSHKLAENLQTNNNIIIPEIDWSLTSQRIMVSE
WVEGKKISKLEGLTKKDRQRLGDNLVLCYYEQAYRDGYFHADLHAGNIIITEDKKIAFVD
FGIMGXX
>tcag_1096676567315 /cdnaId=1096676567314 /pepId=1096676567315 /offset=0 /ttable=11 /length=287 /full_length=287 /orientation=0
ILNMKIFIIAFCRLFLIPFTLFFYLIMLYPLRKSYKKRLVKALEKCGPVFIKLGQSISLK
PYIFSKETIEACSNLQDKVSPPKINLKNEMGSFYQDFIFSSQKPIASGSIASVFEGFLGK
EKVAVKILRKSAPNIIKADLFILKKVSKALQLIKIFKRLKLHSVVLNIEQSLLMEIDFRN
EAQNLTKIKYQMLKIHPKARIPKLFSKYTKENIIVTEFINSTPLSDLKAIESKGYNINLI
CKNLIEIYLEQVYENGFFHADFHPGNLFVNHKCEISMIDFGITSFIS
>tcag_1096678204133 /cdnaId=1096678204132 /pepId=1096678204133 /offset=0 /ttable=11 /length=223 /full_length=223 /orientation=0
DQIKGIRFPRYYSEYSNRRVLTMDWIDGQPLDRYAADEADQDRRNAVAQAIWDFYHFQIH
HLKQFHADPHPGNFLVDDEGQVVVLDFGCTKQIGDDFHRDYFRFLDPEVVEDEAAFIEAL
ETLEIISPDDLPRDRELIIESAKRGTQLLGKPFHEGSFDFADESYMESIFEMGDEQRRNH
DFREVRPARGSADSIYLNRAYFGLYSLMGLLKAKIEARRDVV*
>tcag_1096697600683 /cdnaId=1096697600682 /pepId=1096697600683 /offset=0 /ttable=11 /length=440 /full_length=440 /orientation=0
KGDFLTMRLLTFLRFIRMITKKGPADLEKIQNMGLLAVKLTQIFALRPDLLSEEKCRQLQ
SLYQRANSIPKEDSMKLIDDRAPAGFLDAFESFEEEPFAAASIGQVHRGVLKDGSEVVVK
IIKADFEKSFRKDVARMRRWLRIGLFLNPRLRKVGNPVGLLQHVEDYTLRELDLRNEIQG
AELLQSKAKEVEHQFPMPLLKFPKVWPELSNRHILVMEHIKAPTLESQLSKNNLEWDDLL
QLFRIHGAYMFGIGTFHGDLHPGNAMVDKDGMFTFIDTGAISHAPENVRSALFGFFYYLA
KGRLDEAFEAMLTMADTPPTGEAKARYMREMHETYSGFVGKSVSEVSLTQQMMKTVRIAV
LAGCRFGEEAFPIIRSLMYMDGMVLRGHPDVDLISSMGPYLDEFASIVELPYTEGSVSPP
SSSKTTFWESNPSPSDQLV*
>tcag_1096694826681 /cdnaId=1096694826680 /pepId=1096694826681 /offset=0 /ttable=11 /length=372 /full_length=372 /orientation=0
IYKVMKEDFTDFIEVSGLLNYDPETISKIYKKNPQRLLKRLWQTLIPIFAYIFSVSWDKL
TGRLKNEAVARFRAKELTNLLVELGPAFVKAGQALSTRPDIIPSILLEELSELQDQLPGF
DGDKAMELIEEDLGYKIDEVFLEIDKKPISAASLGQVHKAKLKNDEVVAVKVQRPGLREQ
ITLDLYIVRNIAYWLKNNIGLIRSDLVALIDELGKRVFEEMDYLNEAANAEKFRNMHKHN
DMIAVPKIYKKITSRRVLTMEWIDGTKLTNLEDVKQLGIDPDKMIDIGVQCSLEQLLEHG
FFHADPHPGNLLALNDGRLCYLDFGMMSEISRDSRSGLIQAVVHLVNKNFDKLSQDFVKL
GFLSEEVNLEPI
>tcag_1096693466321 /cdnaId=1096693466320 /pepId=1096693466321 /offset=0 /ttable=11 /length=315 /full_length=315 /orientation=0
ALIDELGKRVFEEMDYLNEADNAEKFRNMHKHNQMIAVPKIYKKITSRRVLTMEWIDGTK
LTNLEDVKKLGIDPDKMIDIGVQCSLEQLLEHGFFHADPHPGNLLALKDGRLCYLDFGMM
SEVSRDSRSGLIQAVVHLVNKNFDKLSQDFVKLGFLSEEVNLEPIVPAFQDVFINAVEKG
VSKMDFKSVTDDLSGVMYKFPFRLPPYYALIIRSLLTLEGIALSVDPNFKILGAAYPYFA
RRLMEDPDPQLRESLKEMLFDNKKFKWDRLEDLLSNAAKQTNLDLEKLLDEVINLLFSAQ
GGFLRNEIIESLTXX
>tcag_1096697622551 /cdnaId=1096697622550 /pepId=1096697622551 /offset=0 /ttable=11 /length=440 /full_length=440 /orientation=0
MKEDNNLFSRVKRYSQVTTSVSALASRFAGKKYLNLSLDDKKFAAQITQILGNLKGPLMK
VAQLSSTIPDLLPPEYAKKLSELQSNAPPMSWVFVRRRMKAELGENWETHFKKFDQEASY
AASLGQVHKAVLKTDENVACKLQYPDMSSAVEADLGQLKFIFKIYSSYNKSIQIKEIYKE
ISERLKEELDYRLEYRHLKIFRHIHSSNTFVKIPQVYEKISTDRLLVMEYLKGKKLIDYK
NAPQKIRNDLAKKLFITWYYPFYKYGIIHGDPHLGNYSVDQKNNINLFDYGCVRIFPPKF
VKGVIDLYFALKNKDQKKIKAAYVAWGFNNIDEKLMSSLNKWALFLYDPILHNGVRKIQE
SDSGIYGAKIAGEVHQELKKYGGVKPPREFVFMDRAAVGLGSIFIHLKAEVNWYKIFHDL
IKDFDVKKVAENQKKALKS*
>tcag_1096682114603 /cdnaId=1096682114602 /pepId=1096682114603 /offset=0 /ttable=11 /length=411 /full_length=411 /orientation=0
ISMRVWTFVRFMRQILKSGPADLDWIQSQGLLAVKLAQIFALRSDLLSVEKCRQLQQLYQ
HASSIPSEEVFDNLEKRAPDGFFDAFEEIDKIPIAAASVGQVHRARLKTGEEVVIKVIKA
QNEKSFRRDVKRMRRWLRIFLLFMPKLRKVGNPVALLNHVADYTTRELDLRNEISGADEL
KNIQLDIDDTFQMHRLRFPKYYRELSNEQVLVSEFIRGDSLEDGIDAGTLSWSTLLDLFR
IHGAYLFGIGTFHGDLHPGNCIIDEDGMFVFIDNGAICHAPTHISSSLFRFFEHLSNSQL
NDAFEALLGLSEETLDERRKEKYMTKMYEIYHDFEMRSVGEQSLTQIMMKTVRCAVEDAG
AVFGEEAFPIIRALMYLDGLVIRTHPDVKLIRSMSPYLEEFRACLPIQSRF
>tcag_1096697196101 /cdnaId=1096697196100 /pepId=1096697196101 /offset=0 /ttable=11 /length=445 /full_length=445 /orientation=0
IINSNLGFLRWGRVCILKHHLISGKANEDGMRVWTFARFMRQILKSGPADLDWIQSQGLL
AVKLAQIFALRSDLLSVEKCRQLQQLYQHASSIPSEKVFENLEKRAPEGFFDAFEEIDKI
PIAAASVGQVHRARLKTGEDVVIKVIKAQNEKSFRRDVKRMRRWLRIFLLFMPKLRKVGN
PVALLNHVADYTTRELDLRNEIAGADELKNIQLDIDDTFQMHRLRFPKYYRELSNEQVLV
SEFIRGDSLEDGIDAGTLSWSTLLDLFRIHGAYLFGIGTFHGDLHPGNCIIDEDGMFVFI
DNGAICHAPTHVSSSLFRFFEHLSNSQLNDAFEALLGLSEETLDDRRKDKYMAKMYEIYH
DFEMRSVGEQSLTQIMMKTVRCAVEDAGAVFGEEAFPIIRALMYLDGLVIRTHPDVKLIR
SMSPYLEEFRACLPIPEPISPYTK*
>tcag_1096688205127 /cdnaId=1096688205126 /pepId=1096688205127 /offset=0 /ttable=11 /length=268 /full_length=268 /orientation=0
GLLAVKLAQIFALRSDLLSVEKCRQLQQLYQHASSIPSEEVFDNLEKRAPEGFFDAFEEI
DKIPIAAASVGQVHRARLKTGEEVVIKVIKAQNEKSFRRDVKRMRRWLRIFLLFMPKLRK
VGNPVALLNHVADYTTRELDLRNEISGADELKNIQLDIDDTFQMHRLRFPKYYRELSNEQ
VLVSEFIRGDSLEDGIDAGTLSWSTLLDLFRIHGAYLFGIGTFHGDLHPGNCIIDEDGMF
VFIDNGAICHAPTHVSSSLFRFFEHLSN
>tcag_1096696683843 /cdnaId=1096696683842 /pepId=1096696683843 /offset=0 /ttable=11 /length=411 /full_length=411 /orientation=0
LKNGKDVIVKVVRPNIKQEIEKDIKLMKKIAKYLTSLSNEFKRMHLIEVVNDYELLVYDE
TDLIKESSNAKKIKENFKDSKLVYIPEIYWEYVTKDVLVMERTFAIPINDRKQLEEHSID
FKELATNAVEIFFVQVFEHNFFHADMHPGNIFIQKNNNSIQFVLVDFGIMGSLSNFDKKY
LAENFVAFFNRDYGKVARLHVECEWVPKDTNISLLEKAIRENCESMLDKPIKDVSLSDII
IGLFDTARRFKLEVQPQLILMQKTLLYTEGLGREFYPELDLWKTSKPILEKWMKKQKGVS
SLLKKMKDNSSDLFDILPELPTSLRKIVNLINNDQLNLDNNLKKLSEIENLIDKNSRRNY
WLISILIFSIFLCTFLFSNHPFYNKYIFWYILPIFILIILLRPKRKRNEK*
>tcag_1096697868527 /cdnaId=1096697868526 /pepId=1096697868527 /offset=0 /ttable=11 /length=442 /full_length=442 /orientation=0
VANEIPSKTSTRSAKLASIPLAVAGRGALGFGRQLIGQSPQFAFAELQEKTAEQVFKVLG
ELKGGAMKFGQALSVFEAALPEDIAKPYRETLVKLQESAPPLPARVVHKVLAKELGEDWR
DNFAEFEDKPAASASIGQVHKARWKDGRHVAVKIQYPGAAEALISDLNQIERFAKIFQLV
MPGLEMKPLLEELKARIIEEVDYRFEAEAQSACWDAYENDPDIAIPKVVLATDRVLVSEW
LEGTPLAKVIAEGSQEERNNAGIRLARFHFTAPMRAGLLHADPHPGNFRVLSDGRLGVLD
FGACNRLPNGFPEPFKRLLRNALEGDAMALYNGFKEDGFILADVDVDPQLVLDYLLPLVE
PLRTPYFEYTREWLREQSVRVGDPRNPTAKIGFQLNLPAEYVLIHRVTLGTTGIFCQLRA
QGNFRDEALSWFPEIAPSHLN*
>tcag_1096680888337 /cdnaId=1096680888336 /pepId=1096680888337 /offset=0 /ttable=11 /length=476 /full_length=476 /orientation=0
LAISTRLWLRENNFNSRQFRIKARMTLVADQVPSKTTTRSAKLASIPLAVAGRGALGLGR
QLIGQSPQFAFADLQEKTAEQVFKVLGELKGGAMKFGQALSVFEAALPEEIAKPYRETLV
KLQEAAPPLPAKVVHKVLAKELGEDWRDNFAEFEDKPAASASIGQVHRGRWKDGRQVAVK
IQYPGAAQALVSDLNQIERFSKIFQLFMPGLEMKPMLEELKARIIEEVDYRYEAQAQETC
WNAYLDDPDIAIPKVVFATDRVLVSEWLDGKPLAKVIVDGTQEERNNAGIKLARFHFTAP
MRAGLLHADPHPGNFRILSDGRLGVLDFGACNRLPNGFPEPFKRLLRNALEGDALALYNG
FKEDGFILPEVDVEPQLVLEYLLPLVEPLRTPYFEYTREWLREQSVRVGDPRNPTAKIGF
QLNLPAEYVLIHRVTLGTTGIFCQLRAQGNFRDEALSWFPEITPTHLKPELQPIN*
>tcag_1096687065735 /cdnaId=1096687065734 /pepId=1096687065735 /offset=0 /ttable=11 /length=244 /full_length=244 /orientation=0
LCKIFQLVMPGLEMKPLLEELKARIIEEVDYRFEAEAQSACWDAYENDPDIAIPKVVLAT
DRVLVSEWLEGTPLAKVIAEGSQEERNNAGIRLARFHFTAPMRAGLLHADPHPGNFRVLS
DGRLGVLDFGACNRLPNGFPEPFKRLLRNALEGDAMALYNGFKEDGFILADVDVDPQLVL
DYLLPLVEPLRTPYFEYTREWLREQSVRVGDPRNPTAKIGFQLNLPAEYVLIHRVTLGTT
GIFC
>tcag_1096668382993 /cdnaId=1096668382992 /pepId=1096668382993 /offset=0 /ttable=11 /length=256 /full_length=256 /orientation=0
IVRNIAYWLKNNIGLIRSDLVALIDELGKRVFEEMDYLNEAANAEKFREMHKHNKMIAVP
KIYKKITSRRVLAMEWIDGTKLTNLEDVKKLGINPDEMIDIGVQCSLEQLLEHGFFHADP
HPGNLLALEDGRLCYLDFGMMSEVSRESRSGLIQAVVHLVNKNFDKLSQDFVKLGFLSEE
VNLKPIVPAFQDVFINAVEQGVSKMDFKSVTDDMSGVMYKFPFKLPPYYALIIRSLLTLE
GIALSVDPNFKILGAA
>tcag_1096690408643 /cdnaId=1096690408642 /pepId=1096690408643 /offset=0 /ttable=11 /length=228 /full_length=228 /orientation=0
KNEEIVAVKVQRPGLREQITLDLYIVRNIAYWLKNNVGLIRSDLFALIDELGKRVFEEMD
YLNEAANAEKFRYMHKHNKMIAVPKIYKKITSRRVLAMEWIDGTKLTNLEDVQKLGINPD
EMIDIGVQCSLEQLLEHGFFHADPHPGNLLALEDGRLCYLDFGMMSEVSRESRSGLIQAV
VHLVNKNFNKLSQDFVKLGFLSEEVNLEPIVPAFQDVFINAVEQGVXX
>tcag_1096667931969 /cdnaId=1096667931968 /pepId=1096667931969 /offset=0 /ttable=11 /length=271 /full_length=271 /orientation=0
NNLLRMKETYRDNPYLVFPEVHRVSKEILIMEYIEGETFESLDMDRDVSEICKSNIYTVL
YLFTRDMIFIQNFNHGDLHPSNWKVIRDPKSAIGYKVVLYDFGFCWSDLRKVAHNTIDIM
ESYDSSEKATDEHFKRFSEIFYNSIEHDHLADKVSLRKDIVAHLQSHPLVGKSEVGFIIT
PISVYNVVNDYCYDRGIAISPTLIQFVILYTQLHLTCAKYGYSEIQGISNRETLYKDRYM
HTFNFCNTYDIFPEYRDFVAEKLTRLQPFRK
>tcag_1096677482471 /cdnaId=1096677482470 /pepId=1096677482471 /offset=0 /ttable=11 /length=294 /full_length=294 /orientation=0
IKNEIEKDLLLMKRIAVFLTSLSDDFKRMHLIELVNDYEMLVYDETDLIKESSNAKKIKK
NFKDSKLIYIPEIYWDYVTKNIMVMERTYATPVNNKKELKRQGIDFEQLATNAVESFFIQ
VFEHNFFHADMHPGNIFIQKVEDNVQFVLVDFGIMGSLSNFDKKYLAENFVAFFNKDYAK
VARLHVECEWVPKDTNISLLEKAIRENCESMLDKSIEDVSLSDVILGLFDTARKFKLEVQ
PQLILMQKALLYTEGLGREFHPKLDLWKTSKPILEKWMKKQKGIPSILKNLKNN
>tcag_1096688281933 /cdnaId=1096688281932 /pepId=1096688281933 /offset=0 /ttable=11 /length=274 /full_length=274 /orientation=0
LIVPNPLMQIPKEFDFHRERTMMDLLGTSIRSKFECINVPSSLPTASSNDIIAMTFMEGC
SLSNFLSQESRIELGKTTLTAFAHSLLEVYAYQIFELGIFQSDPHPGNILIGRDGSLTLL
DFGQVKVLSSSTRIALAQLVVALARDSPYAGELLTELGIKVDNAHRHLKSTVAYILFDTR
MDLPEARMNPFDDELPLEIRQMKLSRIPQETFMLVRVVALLRGILSSLNLDIHARIFWAP
YAEAFLRINKIRVTQEPKRTAEQRNPHEQMTRIA
>tcag_1096665666001 /cdnaId=1096665666000 /pepId=1096665666001 /offset=0 /ttable=11 /length=284 /full_length=284 /orientation=0
LSDGRNVVVKLKRPDIYNIMKRDTDDVRDIVNFLEKIGFDTGTGSGYVLNESIEYLLAET
DYIKEMENAIRFRRSFRKMKWVKVPKVYSVLSNENMIVMEYVESEKLNDISDPDVNGKKV
CQALINSYVIQTMEYGFFHADPHPGNIGFSKEGKLVFYDFGLIIGLSDDIKEGFQNIFIC
IVNKDTKGIVDTLIKLGVILPMSSDTSDIELFFKTGLNYLETLDGKNLRDDILQDELLLS
LAQTKPFIIPTSFIYLAKLFRLLKVHVYYLIRILHISSIWNHL*
>tcag_1096681619063 /cdnaId=1096681619062 /pepId=1096681619063 /offset=0 /ttable=11 /length=461 /full_length=461 /orientation=0
LPENAPVTEKIPEKTSKRSAKLASIPLSVAGRGALGFGRQLIGQSPDYAFAELQEKTAEQ
VFKVLGELKGGAMKFGQALSVFEAALPEDIAKPYRETLVKLQEAAPPLPARVVHKVLAKE
LGENWRDNFADFNDVPAASASIGQVHQGTWKDGRPVAVKVQYPGAAEALVSDLNQIQRFA
KIFQLFMPGLEMKPLLEELRARIIEEVDYRYEAQAQETCWNAFENDPDIAIPKVVMATDR
VLVSEWLEGKPLAKVIANGTQSERNNAGIRLARFHFTAPTRAGLLHADPHPGNFRILADG
RLGVLDFGACNRLPNGFPEPFKRLLRNALEGDAIALYNGFKEDGFILADVDVDPQLVLDY
LLPLVEPLRTEHFAYTREWLREQSLRVGDPRNPTAKIGFQLNLPPEYVLIHRVTLGTTGI
FCQLRAAGNFRDEALSWFPEITPSQLKGLTSDVLVDASPR*
>tcag_1096678108191 /cdnaId=1096678108190 /pepId=1096678108191 /offset=0 /ttable=11 /length=174 /full_length=174 /orientation=0
LVEVVHLLREITNIEMDLRFEAAAANELYENTKLDKGFNVPKIYWNYTTKKILTLDKVNG
VSIREQEKLEQQGINLKNLAENLIQHFLKQAVRDGFFHGDMHQGNLFVDPNGNIVPVDFG
IMGRLDKNNRKFLAEILYGFIQRDYVKVAEVHFQAGLVPQNASKDESLKHCAL*
>tcag_1096667961829 /cdnaId=1096667961828 /pepId=1096667961829 /offset=0 /ttable=11 /length=233 /full_length=233 /orientation=0
PGAVQVQYPGAAEALVSDLNQIQRFAKIFQLFMPGLEMKPLLEELRARIIEKVDYQYEAQ
AQETCWNAFENDPDIAIPKVVMATDRVLVSEWIEGKPLAKVIANGTQAERNNAGIRLARF
HFTAPTRAGLLHADPHPGNFRILADGRLGVLDFGACNRLPNGFPEPFKRLLRNALEGDAI
ALYNGFKEDGFILADVDVDPQLVLDYLLPLVEPLRTEHVAYTREWLREQSLXX
>tcag_1096684088489 /cdnaId=1096684088488 /pepId=1096684088489 /offset=0 /ttable=11 /length=229 /full_length=229 /orientation=0
NDPDIAIPKVVMATDRVLVSEWLEGKPLAKVIANGTQAERNNAGIRLARFHFTAPTRAGL
LHADPHPGNFRILADGRLGVLDFGACNRLPNGFPEPFKRLLRNALEGDAIALYNGFKEDG
FILADVDVDPQLVLDYLLPLVEPLRTEHFAYTREWLREQSLRVGDPRNPTAKIGFQLNLP
PEYVLIHRVTLGTTGIFCQLRAAGNFRDEALSWFPEITPSNFQGVLVQ*
>tcag_1096699985275 /cdnaId=1096699985274 /pepId=1096699985275 /offset=0 /ttable=11 /length=411 /full_length=411 /orientation=0
IYKVMKEDFTDFIEVSGLLNYDPDTISKIYKKNPKRLLKRLWQTLIPIFAYIFSVGWDKL
TGRLKNEQQARFRARELTNLLVELGPAFVKAGQALSTRPDIIPGILLEELSELQDQLPGF
DGNKAMELIEEDLGYKINEIFLEIDKEPISAASLGQVHKAKLKNEEIVAIKVQRPGLREQ
ITLDLYIVRNIAYWLKNNIGLIRSDLVALIDELGKRVFEEMDYLNEAANAEKFRDMHKHN
KMIAVPRIYKEITSRRVLAMEWIDGTKLTNLEDVKKLGINPDEMIDIGVQCSLEQLLEHG
FFHADPHPGNLLALEDGRLCYLDFGMMSEVSRESRSGLIQAVVHLVNKNFDKLSQDFVKL
GFLSEEVNLKPIVPAFQDVFINAVEQGVSKMDFKSVTDDMSGVMYKFPFRL
>tcag_1096667275375 /cdnaId=1096667275374 /pepId=1096667275375 /offset=0 /ttable=11 /length=255 /full_length=255 /orientation=0
HKHNQMIAVPKIYKEITSRRVLTMEWIEGTKLTNLDDVKKLGIDPDKMIDVGVQCSLEQL
LEHGFFHADPHPGNLLALKDGRLCYLDFGMMSEVSRDSRSGLIQAVVHLVNKNFDKLSQD
FVQLGFLSEEVNLEPIVPAFQDVFINAVEQGVSKMDFKSVTDDMSGVMYKFPFKLPPYYA
LIIRSLLTLEGIALSVDPNFKILGAAYPYFARRLMEDPDPQLRESLKEMLFDNKKFKWDR
LEDLLSNAAKQTNLD
>tcag_1096672845335 /cdnaId=1096672845334 /pepId=1096672845335 /offset=0 /ttable=11 /length=319 /full_length=319 /orientation=0
ITKKVAVKIVRPNIEEKFNKDFDFFYFLADFMESFNSDLKRLRFKESIQTMQRSVQMEMD
LRYEAAAISEINTNMNENDEYVVPKIFWEKTTKKILTIEWVDGISVRDRGKLIEKKYDLK
NLARIIIQSFLTQALRNGFFHADMHQGNLLINEEGKLVILDFGIMGRLGEKEQNFLAEIL
WGLITKNYKRAAEVHFEAGYVPDDQKLDEFSQALRAIGEPLSGKNANDISMANVLTQLFE
VTEQFNMETRPELLLLQKTMVVTEGVARDLDPELNMWDIAEPIVKKWMEDKISPDTKIKQ
GIEGLSRFGVAISELPNF*
>tcag_1096689826223 /cdnaId=1096689826222 /pepId=1096689826223 /offset=0 /ttable=11 /length=231 /full_length=231 /orientation=0
SIAKKIIQKEHGSFLQESLASFDENPIASASVAQVHTGILKNGEKVAIKILKPNIHKQLF
RDFTFFYWVTKFLEFFIPSIKRLKLSKNVEILSEVSLNELDLTLEASAADELAENFKDHP
SYKIPKIYWEFTTKNMLVLEFIEGIRIDDLESINALEHNIKNITEIGTEVFFLQVFRDGF
FHGDMHPGNILIDKDGALIPIDFGIMGRLSNKDRQFLALLLTHLLNKNYXX
>tcag_1096688246403 /cdnaId=1096688246402 /pepId=1096688246403 /offset=0 /ttable=11 /length=242 /full_length=242 /orientation=0
IYWEFTTKNMLVLEFIEGIRIDDLESLNASKHNIKNITEIGTEVFFLQVFRDGFFHGDMH
PGNILIDKEGALIPIDFGIMGRLSNKDRQFLALLLTYLLNKNYRKVVEIHDEANMLGKDV
SHDHLSQAIRAISTPILNKPIGEVSLAKLLGQILSLSKKFNIEVQPQFTLLQKTMLMAEG
TTRQINPNINMWELSRPLIDKWINDTHDPFKVLEEWFHKNKIALLKIPEIINKIDKILSD
K*
>tcag_1096681441443 /cdnaId=1096681441442 /pepId=1096681441443 /offset=0 /ttable=11 /length=287 /full_length=287 /orientation=0
ISVIFKLLSLSFTKKDVSFDNLSEGEKLSNSLASMGTTFIKLGQFLATRPDIIGDKLSKE
LENLQDKLPPFSQSKAKEMIKKDLGDELYNSIINISEPVAAASIAQVHKAQINDNGVIKN
VAIKILRPDIKKIFNEEVDALMLFAYIIESFIKKTKRLKLVEVVFLLKEITSLEMDLRFE
AAAANEYAENTKNDAGFEVPKIYWDYTSENIMTLDWIDGVSIRETEELEKRSIDTKKIAT
DIIQHFLRHAVRDGFFHADMHQGNIFVNESGQIVHIDFGIMGRLDNV
>tcag_1096666237247 /cdnaId=1096666237246 /pepId=1096666237247 /offset=0 /ttable=11 /length=263 /full_length=263 /orientation=0
SLYQRANSIPKEDSMKLIHERAPSGFLDAFESFEEEPFAAASIGQVHRGTLKDGSEVVVK
IIKADFEKSFRKDVARMRRWLRIGLFLNPRLRKVGNPVGLLQHVENYTLRELDLRNEILG
ADLLRKKAKEVEHQFPMPLLKFPKVWPELSNRHILVMEHIKAPTLESRLSDKDLSWEDLL
QLFRIHGAYMFGIGTFHGDLHPGNAMVDKNGMFTFIDTGAISHAPESVRSALFGFFYYLA
KGELEEAFEAMLTMADTPPTGEA
>tcag_1096675425009 /cdnaId=1096675425008 /pepId=1096675425009 /offset=0 /ttable=11 /length=283 /full_length=283 /orientation=0
LLYQIARLADRHWPPAKRLRPLEVVADYDKTVHDELDMMREGANASQLRSNFPDSEMIYV
PKVYWEHSRREVLVMERIDGIPIRDIDAIKEAGVDLRKLAHNGVEIFFTQAFRDGFFHAD
MHPGNIFVSKDGQYRAVDFGIMGTLGESDKQYLAENLLAFFNRDYRAVALAHLRAGWVPA
NTRVDEFEAAVRTVCEPIFARPISEISFGHLVVRLFQVARRFDMPVQPQLVLLQKTLLNI
EGLGRQLYPELDLWETAKPYLERWMHDQIGPRAFIKTLRRELP
>tcag_1096694236317 /cdnaId=1096694236316 /pepId=1096694236317 /offset=0 /ttable=11 /length=358 /full_length=358 /orientation=0
LMARDGSWRLLRIVRVLVRHGLDEFVFSLSLLRPYRFALWLFPGFWFRDRTADRGQRLRE
ALEELGPVFVKFGQALSTRPDLIPPDIAAELTRLQDDVPPFPGELAKTVVERSLHAPLTE
HFESFDIEPLASASVAQVHCATLKDGSEVVVKVLRPGIETVIDQDLALLYQIARLADRHW
PPAKRLRPLEVVADYDKTVHDELDMMREGANASQLRSNFPDSEMIYVPKVYWEHSRREVL
VMERIDGIPIRDIDAIKEAGVDLRKLAHNGVEIFFTQAFRDGFFHADMHPGNIFVSKDGQ
YRAVDFGIMGTLGESDKQYLAENLLAFFNRDYRAVALAHLRAGWVPATTRVDEFEAAV
>tcag_1096685845807 /cdnaId=1096685845806 /pepId=1096685845807 /offset=0 /ttable=11 /length=308 /full_length=308 /orientation=0
EGANASQLRSNFPDSEMIYVPKVYWEHSRREVLVMERIDGIPIRDIDAIKEAGVDLRKLA
HNGVEIFFTQAFRDGFFHADMHPGNIFVSKDGQYRAVDFGIMGTLGESDKQYLAENLLAF
FNRDYRAVALAHLRAGWVPANTRVDEFEAAVRTVCEPIFARPISEISFGHLVVRLFQVAR
RFDMPVQPQLVLLQKTLLNIEGLGRQLYPELDLWETAKPYLERWMRDQIGPRAFIKTLRR
ELPAVLPLLPELPGLMHELLRRQRDGELYFRTEDNAERESLQRALNNTERQRNGWRQAPP
CCLAPSPQ
>tcag_1096691854099 /cdnaId=1096691854098 /pepId=1096691854099 /offset=0 /ttable=11 /length=298 /full_length=298 /orientation=0
ETIVKVRRPGMASRIEADMRLLTRLAGLAERRSSDIARYRPVEFLQTFGKNLAREMDLAA
EARACERIGGYLEMLGVKTPEIHWELTGMTINVQEALVGKPASRHPATDPAGNARFAKRY
ADAVLRMILLNGEFHGDPHPGNVFWMEGNQVGFIDFGSVGFLSGARRQEIVRLIFAIAND
QIDKVADLLLDWAGNPLVDRAQLVMDLDELIEEFRGTALVGIEFSAIFDRVFGLLRDYRL
ALPPDLAVLLRTLLTAEGFVRSLAPDYNIAEETKPIVMQLFAERFSIGAARDHLGQXX
>tcag_1096688576245 /cdnaId=1096688576244 /pepId=1096688576245 /offset=0 /ttable=11 /length=323 /full_length=323 /orientation=0
YIAADEGRRRSFKFCVTAGPMAMAYQGVTDEAKKRELHKKYAPQLLKLCTDLGGYYIKLG
QTVCGLGVLPEEYEEELSVLLDSCPTKPFSTIKSVIEKDLGKPISEIYESFEEKPIGSGS
IGQVHRATLKDGRKVIVKVQYPGVENYFRMDFKTINAFIQLDPNYAGNEKLKDIMEGIRG
TFDNEFDYRKEARNMRLCRNNCLSKFAKKIYIPDYYDDYCSAKVLTMEEIPGVPIRTTLK
HLVKEYAAKEGLTVPEFKQSMKEKFKDPQTYRKIMSESGPSETMMDVYIGITKASNAISS
ALGKLGGYNIVKSTVPLMGLVY*
>tcag_1096675182403 /cdnaId=1096675182402 /pepId=1096675182403 /offset=0 /ttable=11 /length=292 /full_length=292 /orientation=0
IFLLNSKQNLKWRTACNRYMRALTFLKFLREIRKDGPADLDWIQKQGLLAVKLTQIFALR
PDMLSIEKCRQLQKMYRNASTIPNEDVQRILDERAPQSFRGSISWFDEEPLAAASVGQVH
KAKLVTGEDVVVKVVKAEHKEKFQRDVKRMVRMMKLAITLSPKLRRVGNPVALLRHVEDY
TTRELNLRNEIKGGEELMKIQVALADDFPMPRLRFPKYYPDLSNEHVLVSEFVRGKTLEE
KIVDEDLSWDYLIELFRIHGAYMFGIGTFHGDLHPGNCMIDESGDFVFIDNG
>tcag_1096672905017 /cdnaId=1096672905016 /pepId=1096672905017 /offset=0 /ttable=11 /length=296 /full_length=296 /orientation=0
IALLYMKYNNQRIPENILLLIDRDIKLSGFVTIKFIQWTLTRYKNLKSTTYRENPVYRFL
KNFGDVYENCNIHSIQHTDNLFRQDFNAQFTDEIALDQTYNIRSGSIAQVYKGTMLATGE
TIAIKVIHPDLQEQSISPYLYYTIYRYLTETQQSITWLHRFRFPFDMCSFFDNFSRQTDM
SIEAKNLRFFYNHYRENPMIVIPKPILSSRNILIMEYIDGEQFESLTCNQYTQYKIISIL
NLFVRNNLIILSKNHTDLHSSNWKVIQNTDPCVKAKIQIVVYDFGFCVDIQSEYRE
>tcag_1096676735101 /cdnaId=1096676735100 /pepId=1096676735101 /offset=0 /ttable=11 /length=207 /full_length=207 /orientation=0
MFFHTIYKHSMCHGDMHFGNILVKHNGFITLIDFGICNYDIKNENIQEIIILHKNEVLYN
YREFLLKQTVHSIDTLLSCVIKMPNNISENYINLITSNFISYIQHFSKDISKVMYTDMYY
MDLIFNFANDYNLQINGEAVYIIMQLVILDSFSYYIPGTLNGMVSMRTMSYMKREPFFMD
EMSDFILKFYKLEYQHENEEVRNKYP*
>tcag_1096666283681 /cdnaId=1096666283680 /pepId=1096666283681 /offset=0 /ttable=11 /length=321 /full_length=321 /orientation=0
ARTKHGGLDVAVKLQRPGLAAAVALDATILRMLARITRRFVRLRSDVVGIVDELVGRIFD
EMDYRSEANAIARFRRDYAVGGGSGVGLEGMVRAPAVLSELSTSSVLVMEWIDGSRLSDA
DAVMRAGLTPGHLLERGVRCSLHQLLTTGFMHSDPHPGNLLVSPDGVLVYLDFGMVVEVS
PRVRRAMIRGLVGFVNRDADGLVRDLTTLDFLPCDVDHAAASDALRKVFEASSSASNGGN
EEAVTLPSGSAVRGTNDFLGVVSQLSAALLTHDFRLPPYFARILRALAALEGTATGIDKE
FKVIERAYPYVLAQLLADNDX
>tcag_1096698947017 /cdnaId=1096698947016 /pepId=1096698947017 /offset=0 /ttable=11 /length=245 /full_length=245 /orientation=0
EAGNLKAFNVFLRNTGNTQAIAPEPVMSHTTGKVLTMERFFGVPLTDMNVLKKYTDDPAG
TLISALNTWFSSLMMCDFFHADVHAGNLMLLEDGRVGFIDFGIVGRIRREAWNGMAAFFD
AIGRGDVRKMAEAMVVIGMTRDEVDVAALARDIEGLQGALGQVDPSALMQADRNDKEVNS
LLVDIVKIGEGHGIRFPREFALLLKQFLYFDRYVQVLAPEMDMFSDNRVDMFGSIEEIPG
GFLH*
>tcag_1096694628155 /cdnaId=1096694628154 /pepId=1096694628155 /offset=0 /ttable=11 /length=220 /full_length=220 /orientation=0
LVSEWLEGKPLAKVIANGTQAERNNAGIRLARFHFTAPTRAGILHADPHPGNFRILADGR
LGVLDFGACNRLPNGFPEPFKRLLRNALEGDAIALYNGFKEDGFILADVDVDPQLVLDYL
LPLVEPLRTEHFAYTREWLREQSLRVGDPRNPTAKIGFQLNLPPEYVLIHRVTLGTTGIF
CQLRAAGNFRDEALSWFPEITPSQLKGLTSDDLVDASPR*
>tcag_1096700106959 /cdnaId=1096700106958 /pepId=1096700106959 /offset=0 /ttable=11 /length=628 /full_length=628 /orientation=0
IAKRESAFTPSLVRGPLAVVATDRRRRATITLARLHPSRRAAHRVDASIIVFIGSPCAGP
GSKSSPFPTAPDAPRPTHRASRDERRRTAMFASSSRASRALVVPALAVAGTAAVASSTSS
SFDESDLAVAAYRFGVATTHFVPMYAVDYRAHRARVREMGGAGADEDARRASRHVMWRRV
AERFRDCARALGGIYVKAGQHVCAQPIAPRPFQIVLRELMDDGGRRPFEEDARTFREEVG
SSVDECFAEFDKEPIASASLAQVYRAKTLAGEEVAVKIQQRPVARFLESDLWTIEGYYSL
MEYLVPGLRFKWLASETRRHMGEELDFTSEAENALRATKMLASDFDESELRIPRVHRHLS
GKRVLTMEMCEGTRIDDVDALERQGVDLSVLAERIQKIFARMTFVHGFVHADPHPGNILV
DKNGGIVLLDHGVYRALDDDLRAKWAHLWLALIRSDDEGLRKATKALGMDPEMSQFFKLI
LAVVPTRVLEEPNKKSKQRANASDTFTVAEKRAVLKKIMGVRLEDQSRLFETIPRDLLLV
LKANNLLRYINEQLGSPINRYPIIWKAANEGLAKIERSKRASTVGGGESQTTKRGILART
RERFGDTIALFVLPIQLMALKGKLAFAF
>tcag_1096668760161 /cdnaId=1096668760160 /pepId=1096668760161 /offset=0 /ttable=11 /length=291 /full_length=291 /orientation=0
VFKVLGELKGGAMKFGQALSVFEAALPEEIAKPYRQTLVKLQEAAPPLPAKVVHKVLAKE
LGEDWRDNFAEFEDKPAASASIGQVHRGRWKDGRVVAIKIQYPGAAEALISDLNQIERFS
KIFQLFMPGLEMKPLLEELKARIIEEVDYRFEAGAQSACWEAYLDDPDIAIPKVVHVTDR
VLVSEWLEGKPLSKVIASGTQAERNNAGIKLARFHFTAPMRAGLLHADPHPGNFRVLADG
RLGVLDFGACNRLPNGFPEPFKRLLRNALEGDALALYNGFKEDGFILPDVD
>tcag_1096670268855 /cdnaId=1096670268854 /pepId=1096670268855 /offset=0 /ttable=11 /length=314 /full_length=314 /orientation=0
INDNDLVIKVQKPGLLDLIDKDIKALRVGISFLRFMFKGYPRVNLDELLNSYEKIIKNEL
DFRIEAANAKKTFENFNSNELLYTPKVEDEFTTKRILVMEYIDGIPITDVEELKNYNLDL
KKLSENGVKIFLKQVFIDNFFHADMHPGNIFAAKINQENPYYFAVDYAICGSITESNQIL
IAQMISCLVERDFFSLAQLFIYAEWVAENTKTEELESVLRAHCERLLDKPLSEILFGELL
LSLFDAMKPFDLYLDQDLLLLVKTLIHIEGMGRQIYPELDFWSVSKPFIDDWISEKYSVK
GLIRYLVSKKHILH
>tcag_1096682748035 /cdnaId=1096682748034 /pepId=1096682748035 /offset=0 /ttable=11 /length=421 /full_length=421 /orientation=0
IDTSHYIITAQRYYVRLLKFALFMRQITRKSPANLDWIQKQGLLAIKLSQIFALRPDIIS
LEKCKQLQTLYSKASTIPTENVFKILKEKAPDSYHDNISWFDVEPLAAASVGQVHRARLK
NGDNVVVKIIKGDHEKKFKRDVKRMSRWLRIAMIISPKLRKVGNPIALLEHVQDYTLREL
DLRNEIIGASKLQSIKEELSGDFPMPRLRFPKYYPELSNRHVLVSELVDGQTLEQGIVNS
SLLWEDLLELFRIHGAFMFGVGTFHGDLHPGNCIIDSEGNFVFIDNGAICEAPRKVSNSL
FNFFYHLSADDKDLAFEALISLAERRPRSDDVEMFKKDMHSIYRDFENLSVGEQSLTEVM
MKTVRSAVENAGADYGEEGFPIIRSLMYMDGLVIRTYPEVKLISEMRDSLDEFKSGLNLG
*
>tcag_1096687915943 /cdnaId=1096687915942 /pepId=1096687915943 /offset=0 /ttable=11 /length=261 /full_length=261 /orientation=0
RLVHIPEIYWDYVTQNVLVMERTFAIPINDKKRLEQCNVDFKQLAKNAVELFFVQVFEHN
FFHADMHPGNIFVQTDKGDVKFVLVDFGIMGSLSRFDKKYLAENFVAFFNKDYRRVARLH
VESEWVPKNTDIDELELAIRENCEPMLDKSIKDVSLSEVIINLFDTARKFKLEVQPQLVL
MQKTLLYTEGLGREFYPELDLWKTSKPILEKWMRKQKGPSALLSKLKENSTDLLDVLPDL
PLSIKKFVYLMNNNKLDLESN
>tcag_1096690371659 /cdnaId=1096690371658 /pepId=1096690371659 /offset=0 /ttable=11 /length=192 /full_length=192 /orientation=0
TERNNAGIRLARFHFTAPTRAGLLHADPHPGNFRVLADGRLGVLDFGACNRLPNGFPEPF
KKLLRNALEGDAIALYNGFKEDGFILAEVDVDPQLVLDYLLPLVEPLRTEHFAYTREWLR
EQSVRVGDPRNPTAKIGFQLNLPPEYVLIHRVTLGTTGIFCQLRAQGNFRDEALSWFPEI
TPSHLQSSLAN*
>tcag_1096667318999 /cdnaId=1096667318998 /pepId=1096667318999 /offset=0 /ttable=11 /length=282 /full_length=282 /orientation=0
IIPVILLEELSELQDQLPGFDGNKAMELIEEDLGSKIDEIFLEIDKEPISAASLGQVHKA
KLKNQEVVAVKVQRPGLREQITLDLYIVRNIAYWLKNNIGLIRSDLVALIDELGKRVFEE
MDYLNEAENAEKFRNMHKHNEMIAVPKIYKEITSRRVLTMEWINGTKLTNLEDVKKLGID
PDKMIDIGVQCSLEQLLEHGFFHADPHPGNLLALEDGRLCYLDFGMMSEVSKDSRSGLIQ
AVVHLVNKNFDKLSQDFVKLGFLSEEVDLEPIVPAFQDVFIN
>tcag_1096669318347 /cdnaId=1096669318346 /pepId=1096669318347 /offset=0 /ttable=11 /length=307 /full_length=307 /orientation=0
DELGSRVFEEMDYLNEASNAEKFSELHQQNPRIAVPKIYREATSRRVLTMEWIDGVKLTN
LEAVREMGIDPDDMVSVGVNCSLQQLLEHGFFHADPHPGNLLALADGRLCYLDFGMMSEV
SRESRTGLIQAVVHLVNRNFGKLSKDFVNLGFLAEDVNLEPIVPAFETVFSQALEAGVSR
MDFKAVTDDLSGVMYKFPFRVPPYYALIIRSLVTLEGIALSVDSDFKILGAAYPYFARRL
MEDPDPQLRQSLKEMLFDGDIFSWTRLENLVASAASQDQLDLEALLDQVLDFLVSTHGGM
LRHQLVE
>tcag_1096687174401 /cdnaId=1096687174400 /pepId=1096687174401 /offset=0 /ttable=11 /length=315 /full_length=315 /orientation=0
RIAVPKIYREATSRRVLTMEWIDGVKLTNLEAVREMGIDPDDMVSVGVNCSLQQLLEHGF
FHADPHPGNLLALADGRLCYLDFGMMSEVSRESRTGLIQAVVHLVNRNFGKLSKDFVNLG
FLAEDVNLEPIVPAFETVFSQALEAGVSRMDFKAVTDDLSGVMYKFPFRVPPYYALIIRS
LVTLEGIALSVDSDFKILGAAYPYFARRLMEDPDPQLRQSLKEMLFDGDIFSWTRLENLV
ASAASQDQLDLEALLDQVLDFLVSTHGGMLRHQLVETAADRIDSLGWMTLQRLGRRLPRP
LQPSRLMASGAELDQ
>tcag_1096669347347 /cdnaId=1096669347346 /pepId=1096669347347 /offset=0 /ttable=11 /length=209 /full_length=209 /orientation=0
IRKITEIGAEVFFLQVFRDGFFHGDMHPGNILINKKGALVPIDFGIMGRLSNKDRQFLAL
LLVHLLNKNYKKVVEIHSQANMLNENISHNHLAQAIRAISTPILNKPIGEVSLAKLLGQI
LALSKEFNIEVQPQFTLLQKNMVMAEGTTRQINPEINMWNLSRPLIDKWIDEADDPFKVF
EEWIEKNKIVLLKIPEIIEKFDEFISKK*
>tcag_1096692947841 /cdnaId=1096692947840 /pepId=1096692947841 /offset=0 /ttable=11 /length=167 /full_length=167 /orientation=0
IRLMKPLREVTAPKPIFDYTSRRIITMQWMDGMRLVDAEPQEINRLVNIGVTCYLMQLLE
TGFFHADPHPGNMLRTDDGRLCVLDFGLMSEMQDYQKQGMISGVAHLVKRDYNRVVEDFD
YLGFLPEDHPEHKLYVTPLKKVFDNALKTGGAKEINFADLADGLATI
>tcag_1096668366087 /cdnaId=1096668366086 /pepId=1096668366087 /offset=0 /ttable=11 /length=310 /full_length=310 /orientation=0
MIKRVFKLFKIARKLSTSGAVDTINQVHQIPLSINLFFSLISIGSKNAHLRNNQPGQNLC
EALQGMGTTFIKLGQFLATRPDIIGEEMAKDLEKLQDKVPAFELYEAKKVIKKEIGEKQY
QNIIEIGEPIAAASIAQVHFAKIKNENQEKQVAIKILRPDIEQLFNEELDALMLFAYIVE
NTISKAKRLKLVEVVHLLREITNIEMDLRFEAAAANELYENTKLDKGFNVPKIYWNYTTK
KILTLDKVDGVSIREQGKLEEQGINLKYLAENLIQHFLKQAVRDGFFHGDMHQGNLFVDP
KGNIVPVDLE
>tcag_1096674126325 /cdnaId=1096674126324 /pepId=1096674126325 /offset=0 /ttable=11 /length=262 /full_length=262 /orientation=0
ARPRPEWDPPPSHPMGPPSLRYSQGARVLVTEWVHGRHLESLSRREGLRMTYMAVEAVTA
SLVVTGVVHADPHEGNLMLADDGRLVFLDFGLMSKVRATPMGPSLTPHGTRLEFGLMPCA
RRHTASHTACHPPWDPLHGPPSMGPPPWDPPRATPRATLHGTPFMGPPLHGPPSMGTPPW
DPPRASPRAGAPLHGTHRRPPWDPPQATHRATPPQAGAAAGTADAAATTAPCASMCFHVL
PRASTCFHVLPCASMCFHVLP*
>tcag_1096674280009 /cdnaId=1096674280008 /pepId=1096674280009 /offset=0 /ttable=11 /length=290 /full_length=290 /orientation=0
AASAGTPGAARTASAVESLARLVMRSARELDVRNPPTPPEMVRKTFEALGATYVKLGQFI
ASAPSVFPKEYVDEFQKCLDATEPTDFSVIKRTIEKDLGRSIDDVFATIDPVPLASASVA
QVHRATLLKSDKQVVVKVLKPNVEDTLKADLSFVLIVSKVLQFLNPELSRTSLVDIVGDI
RESMLEETDFRKEAANVDAFRRYLEDSNLTSIAKAPYVYKQFSGKRVMVMEYFSGVPLTD
LDAIRSVSRDANPETTLVDALNVWFGSVLACESFHADVHAGNLIVCDDXX
>tcag_1096694657693 /cdnaId=1096694657692 /pepId=1096694657693 /offset=0 /ttable=11 /length=350 /full_length=350 /orientation=0
IILMFDDIYIFYVLGKYKLGIISRENLFSELKEYVKSKGQIFLKLLQIFLINQYLFGKEF
TREEVGILNSILDNVHYKVENADFEVGSGSVAFVHYDLKDKSKVVKKNIPGIKQQIEKST
DEFRNMLYLASFKIKINVDENSIQDYKNLLLNQTKLDKEAKNMIRMKNILKYEYIKIPKV
FEYNKDMIKMEYIEGYKLTDFLKKYPEQELNCKSLIQCMMKKMIDNKFIHGDLHEGNFLF
NIDKNNNVILNLIDFGLVFELNEHQKKIFNNYLLFGTDRSLFFYEMSTKEIPFTEFDKYF
EEYRHSDIYVIFEKMKENNVKFNFYYTTFIIGLNNLIIRLKKMKGDIDF*
>tcag_1096667869583 /cdnaId=1096667869582 /pepId=1096667869583 /offset=0 /ttable=11 /length=298 /full_length=298 /orientation=0
IKEIDAKPLGSASLGQCHRGVLKSGVPVVIKVQKPGVSELIQKDLLLLELFVSPLSLMFP
KLGIGEMFRDFKTATLREIDYREEAKNITQFKKNYKRIFNSSDVVVPDFFPDLSTSKVIV
LEPMRGKQIVELKKGTRTAKQAAYKSLSAVFEQIFEHGFFHADPHGANLFFLEEEGKMGF
IDLGLVGQLEQKDKKLFIQVLMAILKRDRSLLAKSLFDLGNPSPETNYNQFETEIQNLLD
QVKAQKLENTKMDKLVSQLLGIARSNHIYIPNRYVMMIRSCLIIEGVAKGLDPQVSLF
>tcag_1096672005101 /cdnaId=1096672005100 /pepId=1096672005101 /offset=0 /ttable=11 /length=331 /full_length=331 /orientation=0
VNDYEMVIYDELNLIKEAANAKQIAKNFSKSDYIYIPTVHCTYLTSKVMVMERIYGTPIN
DKEALMKEGISFKEIAQKSVELFFIQVFEHNFFHADMHPGNIFIQKHNDTFRFVLVDFGI
MGSLSEFDKKYLAENFIAFFNRDYASVARLHVECEWVPKDTNIPSLESAIRENCECMLDK
PIKDVSLSDIIVGLFDTARRFKLEVQPQLILMQKTLLYTEGLGREFNPELDLWKTSKPIL
ETWMKEQKGPKVVAKKIFNNIDGYLEILPEIPSFFRRISNHYSGNSSDLTKNYEQLKIIE
EKINSNKKRNHIYFSLLVIIIILIDPTSLLG
>tcag_1096691079491 /cdnaId=1096691079490 /pepId=1096691079491 /offset=0 /ttable=11 /length=284 /full_length=284 /orientation=0
IVAIKVQRPGLREQITLDLYIVRNIAYWLKNNVGLIRSDLVALIDELGKRVFEEMDYLNE
AANAEKFRNMHKHNKMIAVPKIYQEITSRRVLAMEWIDGTKLTNLEDVKKLGINPDEMID
IGVQCSLEQLLEHGFFHADPHPGNLLALEDGRLCYLDFGMMSEVSRESRSGLIQAVVHLV
NKNFDKLSQDFVKLGFLSEEVNLEPIVPAFQDVFVNAVEQGVSKMDFKSVTDDMSGVMYK
FPFKLPPYYALIIRSLLTLEGIALSVDPNFKILGAAYPYLQED*
>tcag_1096681029317 /cdnaId=1096681029316 /pepId=1096681029317 /offset=0 /ttable=11 /length=302 /full_length=302 /orientation=0
KKELMENNINFDQLAKNAIEIFFVQVFEHNFFHADMHPGNIFIQEKNNNVQFVLVDFGIM
GSLSAFDKKYLAENFVAFFNRDYARVARLHVECEWVPRDTNISQLEKAIRDNCESMLDKP
IKDVSLSEIIIGLFDTARRFKLEVQPQLILMQKTLLYTEGLGREFSPELDLWKESKPILE
GWMKKQKGITSVIRKLQKSAYEMVDIIPDLPSSIRRLTNIINNDQINLEKNIEKLRDIEM
RILTNSIRNYYYMLISLFILIVFVNYYLLITGQHLDYYYYASAFLLFIFYLYRPKRLIDG
R*
>tcag_1096692500511 /cdnaId=1096692500510 /pepId=1096692500511 /offset=0 /ttable=11 /length=237 /full_length=237 /orientation=0
ERISPSPIAAASLGQVYKAVNKEGRDVALKVQRPSIEGGLELDFFLIRSGARALDAMVTS
LNTSLVELVDEFAVRVFQELDYVQEGRNAERFARLYGDRPDIVVPEIEWETTSPRVITME
WIQGTKLSDQESLKAQGLDVLALVDSGIQCSLRQLLEFGYFHADPHPGNLLATPDGRLAF
LDFGMMSEMPETARYAIIDHVVHLVNRDYVAMANDYYALEFLDESVDVSPIVPALXX
>tcag_1096682587375 /cdnaId=1096682587374 /pepId=1096682587375 /offset=0 /ttable=11 /length=352 /full_length=352 /orientation=0
DAIMLFAFLVESLIKKTKRLKLVEVVFLLKEITNLEMDLRFEAAAANEYAENTKNDIGFN
VPKIYWNYTNENVMTLDWVEGISIRETGELKKRDVNTKKLAEDIIQNFLRHAVRDGFFHA
DMHQGNILIDNDGHIVPIDFGIMGRLDKMSKRFLAEILFGFIQRDYKKVAEVHLIAGLVP
KDVPINDLAQALRSIGEPIFGQAVKDISGGKLLKQLFDVTEKFNMQTQPQLLMLQKTMVV
VEGVARKLNPETNIWTTSKPILENWLKETKNPMTTINETINSTSEVIKRLPEFPEIMDKA
NQALTFLASGQIPQNSNSYDALSDKRSEMVAFRNQSIIGFLLLVILGLLVF*
>tcag_1096679599319 /cdnaId=1096679599318 /pepId=1096679599319 /offset=0 /ttable=11 /length=423 /full_length=423 /orientation=0
IYKFMKEDFTDFIEVSGLLNYDPEIISKIYRKNPKRLLKRLWQTLIPIFAYLFSVGWDKL
TGRLKNEAKARFRAKQLTNLLVELGPAFVKAGQALSTRPDIIPGILLEELSELQDQLPGF
DGDKAMELIEEDLGSKIDEIFLEIDKKPISAASLGQVHKAKLKNEEIIAVKVQRPGLREQ
ITLDLYIVRNIAYWLKNNIGLIRSDLVALIDELGKRVFEEMDYLNEAANAEKFRDLHKHN
KMIAVPKIYKELTSRRVLSMEWIDGKKLTNLEDVKKLGINPDEMIDIGVQCSLEQLLEHG
FFHADPHPGNLLALEDGRLCYLDFGMMSEVSRESRSGLIQAVVHLVNKNFDKLSQDFVKL
GFLSEEVNLEPIVPAFQDVFINAVEQGVSKMDFKSVTDDMSGVMYKFPFRLPPYYALIIR
SLL
>tcag_1096677624361 /cdnaId=1096677624360 /pepId=1096677624361 /offset=0 /ttable=11 /length=266 /full_length=266 /orientation=0
IINIIMVLSYLYNNSILFIDKLKHILKNRSYKDFSTNDLDLKWTDDFKKYSITKISICKT
HIINVILFQKMLFSIFINWLYFKCTNLYSKYLVDTLYLDIVRNGCIPIKLMQWYMTRYNL
INESNESYFVYKFKNLYENCDTHDISYTKDLLKNSFDESVELQSDIPIASGSIGQVYKGY
YKEKEVAIKVMHPNIEDKIFIPKLFFIIYNSLLKLLPVLYQYSLPYDLDDFMNSIILQTD
FRNEYNNLIKFNELYKANKFLIFPKP
>tcag_1096682565413 /cdnaId=1096682565412 /pepId=1096682565413 /offset=0 /ttable=11 /length=444 /full_length=444 /orientation=0
ITSKSGVFRLVGVCILKHHLIFCKVNPDVMRVWTFARFMHQILKAGPADLEWIQSQGLLA
VKLAQIFALRSDLIPVEKCRQLQQLYQHASSIPSEAVFQNLEKRAPKGFFDAFEEIDDIP
IAAASVGQVHRARLKTGEDVVIKVIKAQNEKSFRRDVKRMRRWLRIFLIFMPKLRRVGNP
VALLNHVADYTTRELDLRNEIAGADELKEIQMDIDDTFQMHRLRFPKYYDELSNEHVLVS
EFIRGDSLEDGIDSGTLSWSTLLDLFRIHGAYLFGIGTFHGDLHPGNCIIDDDGMFVFID
NGAICHAPTHVSSSLFRFFEHLSNSNLNAAFEALLGLSEDTLDEKKKEEYMAKMYDIYHD
FEMRSVGEQSLTQIMMKTVRCAVEDAGAVFGEEAFPIIRALMYLDGLVIRTHPDVKLISS
MSPYLEEFRACLPIPEPVPRYIN*
>tcag_1096672075401 /cdnaId=1096672075400 /pepId=1096672075401 /offset=0 /ttable=11 /length=317 /full_length=317 /orientation=0
LLAVKLTQIFALRPDLLPEEKCRQLQSLYQRANSIPKEDSMELIQHRAPPGFLDAFESFE
EEPFAAASIGQVHRGVLKDGSEVVVKIIKADFEKSFRKDVARMRRWLRLGLFLNPRLRKV
GNPVGLLQHVEDYTLRELDLRNEIQGAELLQAKAKEVEEQFPMPLLKFPKIWPELSNQHV
LVMEHIKAPTLESRLSDQSLSWDDLLQLFRIHGAFMFGIGTFHGDLHPGNAMVDENGMFT
FIDTGAISHAPDSVRSALFGFFYYLAKGELDEAFEAMLTMADTPPTGEAKARYMREMHET
YAGFVGKSVSEVSLTQQ
>tcag_1096697524827 /cdnaId=1096697524826 /pepId=1096697524827 /offset=0 /ttable=11 /length=361 /full_length=361 /orientation=0
LSCVGLYGLFHNDEGERIASKTGVLCSVEVCIPKHHLIFCKGSEGGMRVWTFARFMRQIL
KSGPADLEWIQSQGLLAVKLAQIFALRSDLIPVEKCRQLQQLYQHASSIPSEAVFQNLEK
RAPKGFFDAFEEIDDIPIAAASVGQVHRARLKTGEEVVIKVIKAQNEKSFRRDVKRMRRW
LRIFLIFMPKLRRVGNPVALLNHVADYTTRELDLRNEIAGADELKEIQMNIDDTFQMHRL
RFPKYYDELSNEHVLVSEFIRGDSLEDGIDSGTLSWSTLLDLFRIHGAYLFGIGTFHGDL
HPGNCIIDDDGMFVFIDNGAICHAPTHVSSSLFRFFEHLSNSNLNAAFERIARAIRRYSR
*
>tcag_1096670192589 /cdnaId=1096670192588 /pepId=1096670192589 /offset=0 /ttable=11 /length=292 /full_length=292 /orientation=0
ENFEKLLSKYTDDNFRSEFKHIEPVPFAAASIGQIHRAELNDGSKVVIKIIKGDFKKSFE
RDVKRMKRWMKMGLFFNPKLKKVGNPIGLLNHIEDYTLRELNLLNEITGKERLERLAAEY
SDKFPMPKLRFPKIWKNLSSENVLVIEEVVEPTLESHLNSGTMEWDDLLQLFRIHGAYMF
GMGVFHGDLHPGNAMMGDDKNFIFIDTGAICEAPEHVRKALFGFFFFLAKGELKNAFDAM
LTMADVAPTGKTLETYYDSMFELYDGFVGTSVSEVSLTQQMMKTVKAAVLXX
>tcag_1096670845443 /cdnaId=1096670845442 /pepId=1096670845443 /offset=0 /ttable=11 /length=296 /full_length=296 /orientation=0
IKFGQLLSTRPDIVGDDLANELKVLQDSLDPFPTTEAKKIVNEELGSPIENIFSSFSDSV
AAASIAQVHKATVKGTNELVAVKILRPEVEKVFLKDLAALLFLAKFIEFIIPSFRRLKPI
EVINHFERLVREELDLRMEISAAAEFAENTKSDRNFYVPKVIWSLSGKRVITTEWVEGIP
VGDVQRIRKSGVDIESFAKRIIKTFLTQALRDGFFHGDMHPGNLKCRNDGTLIVMDFGIM
GRIDEYTRKTYAEILIGFLRRDYLRVAEVHFEAGYVPKNQNVQEFSQALRSVGEPI
>tcag_1096695835443 /cdnaId=1096695835442 /pepId=1096695835443 /offset=0 /ttable=11 /length=409 /full_length=409 /orientation=0
MDIIKKSIGFTQTIKNVARFREIISVFARNGLDEFIIKSGLHKVIPNFVLPKTRLSEAME
EIEDASWPKVIGYRLRTSFEELGPSFVKLGQLLSTREDIFPKDFIEQMKYLRDKAKGIEF
KEVLNIVELSLGEPWENIFEAIEEKPLGTASIGLVYKAKLKNGDDVVIKVRRPGIKKLIN
NDLTIAQYIIGQVERVSEDLKYLGVSRVIRDFGNSLQNELDFNLEALNCKRLAENLEEID
TVKLFHIPRVYDEYCKENILVMECLEGIPFSDSTRVNDKLEIIQEKLEKGLHIFVTTLLK
DGFFHADLHGGNFFLLENNQIGLIDFGLMGHLSKKARTSLIVILYSLITHNYENLVYEFL
EVAEYDSIPDLDELTRDVRDALSPFVGLTVQQMNLTLLLNKTISTLSRH
>tcag_1096695167775 /cdnaId=1096695167774 /pepId=1096695167775 /offset=0 /ttable=11 /length=460 /full_length=460 /orientation=0
IQVALDPRLPENASMTEKIPEKTAKRSAKLASIPLSVAGRGALGFGRQLIGQSPDFAFAE
LQEKTAEQVFKVLGELKGGAMKFGQALSVFEAALPEDIAKPYRETLVKLQESAPPLPARV
VHKVLAKELGEEWRDNFSEFNDSPSASASIGQVHKGIWKDGRAVAVKVQYPGAAEALVSD
LNQIQRFAKIFQLFMPGLEMKPLLEELRARIIEEVDYRYEAQAQETCWNAFENDPDIAIP
KVVMATDRVLVSEWLEGKPLSKVIASGTQSERNNAGIRLARFHFTAPTRAGLLHADPHPG
NFRVLADGRLGVLDFGACNRLPNGFPEPFKKLLRNALEGDAMALYNGFKEDGFILAEVDV
DPQLVLDYLLPLVEPLRTENFAYTREWLREQSVRVGDPRNPTAKIGFQLNLPPEYVLIHR
VTLGTTGIFCQLRAQGNFRDEALSWFPEITPTHLQTSSA*
>tcag_1096695520703 /cdnaId=1096695520702 /pepId=1096695520703 /offset=0 /ttable=11 /length=256 /full_length=256 /orientation=0
IKSQGEKLCIALQAMGTTFIKLGQFLATRPDIIGEHMAKDLEKLQDKVPAFDIYEAKRLI
KKEIGEKQFSNIIEISEPIAAASIAQVHLAKIKNENQEKQVAIKILRPDIEQLFNEELDA
LMLFAYIVENTISTAKRLKLIEVVHLLREITNIEMDLRFEAAAANELYENTKLDEGFNVP
KIYWNYTTKRILTLDKVEGISIREHKKLEEQGVNLKRLAENLIQHFLKQAVRDGFFHGDM
HQGNLFVDSDGNMCL*
>tcag_1096698635167 /cdnaId=1096698635166 /pepId=1096698635167 /offset=0 /ttable=11 /length=444 /full_length=444 /orientation=0
MKEDNNLVSRVKRYSKVTTSMTSLATKFAGKKYLNFDLSDQKYAAQITEILGNLKGPLMK
VAQLSATIPDLLPEEYARKLAELQSNAPPMSWVFVKRRMKAELGENWEKNFTDFDKDASF
AASLGQVHKAKLNGNEIVACKLQYPDMSSAVIADLNQLKIIFKIYSSYNKSIQIREIYKE
IEARLKEELDYKLEHRHLKIFEYMHKKNTFIKIPKVHKKYSTQRLLVMEYLDGKKLIEYK
NSSQKVRNDLAKKLFMAWYFPFYKFGIIHGDPHLGNYSVNKDNNINLFDYGCVRIFPAKF
VKGVIDLYFALKEKNNEKIKLAYKAWGFKDIDDKLMNVLNKWALFLYDPILKNEVRKIQD
SDSGIYGAKIAGEVHKELRKYGGVKPPREFVFMDRAAVGLGSIFIHLKAEINWYKLFHEL
IKDFSVKNLETNQKNAMAFSKKS*
>tcag_1096667563963 /cdnaId=1096667563962 /pepId=1096667563963 /offset=0 /ttable=11 /length=221 /full_length=221 /orientation=0
HAPTAAPAPVAVAVAVPASRLIREPPPHPPPPRPAIAAWGAGFVAELDYTAEARNAAKFN
ENVASSALAGKVFAPSVVLGASTRRVLTTTWVDGERLDKCSAPADVPRLCSVAMNTYLEM
MLETGTLHCDPHPGNLLRTPDGQLCILDWGLVTTLEQDLQLTLIEHVAHLTAKDYAKVPS
DLVKLGFVPDGAEATVINNGVVDFLTYTYSTWASGGGASXX
>tcag_1096678695085 /cdnaId=1096678695084 /pepId=1096678695085 /offset=0 /ttable=11 /length=419 /full_length=419 /orientation=0
IYMSVYENIKFSMLTTSCIAWQGLCYLVGRDRLDCIKNVANYLSNKNIIYSKIFQSLSCG
ANILTDEEMKFLSMFNDEAPYNNDEVWNVETMVDNVNISTNSVLQIDNVPIKSGMIALVY
KGKLGLKDVIIKVKRKNIYEKLIDGIQKMEYIVRLLSYLPYTKVLSLSDVFEENVEEMLK
QVDFKNEVDIGGKVYNNFKYMDDIVIPKVYPEFTTADNRIIVMDYLEGKSIRDVPAMEKY
DYGRIVAKYSMKSVLYDRLYHNDLHAGNIFFMEIDDKKKIGIIDFGATGTMTRHQQNIFY
SFFKEGAINKNYEAAAEVLVKDLVNPKETFEKLSSEQKLDLMTDLVRLTKDCFSAVTQMD
IKLIYDLNMVLNKYNLKLSRFFCKLQLSLGIAGSVCNELCSIEGKNYMNCVEDASKKNG
>tcag_1096676693335 /cdnaId=1096676693334 /pepId=1096676693335 /offset=0 /ttable=11 /length=264 /full_length=264 /orientation=0
EASAAEELSENFKDNPNYKVPKIYWELTSKNMLVLEYIKGIRIDDIDALKKANHNIKKIT
EIGTEVFFLQVFRDGFFHGDMHPGNILINPKGVLVPIDFGIMGRLSNKDRQFLALLLTYL
LNKNYRKVVEIHSEANMLGKDISHDHLAQAIRAICTPILNKPIGDVSLAKLLGQILGLSR
EFNIEVQPQFTLLQKTMLMAEGTTRQINPDINMWDLSAPLIDKWINDTHDPFKILEEWFH
KNKLVLLKIPEIINKIDKFLTKK*
>tcag_1096671557919 /cdnaId=1096671557918 /pepId=1096671557919 /offset=0 /ttable=11 /length=241 /full_length=241 /orientation=0
MRIDADLKFFALAAKMFKDQFPGLDPEQLVRELSRSILRELDYAQEAENLTRFSKCYQSS
EWTVPQLIPELLSPKTLGMSFLEGTPIRPFLEEVPSTAESVLKTLCSSFMRQIFISGLFH
ADPHPGNFFITPRGQIALLDFGAMGKLSENETSAYREVLSALLFKQKEGLIEKMNQAGFV
VNQPERLIEMLFKAQDKNKSEGTADSDKTPFSKLESRLRILREAEVKLPDSFVLMARVLX
X
>tcag_1096693435003 /cdnaId=1096693435002 /pepId=1096693435003 /offset=0 /ttable=11 /length=282 /full_length=282 /orientation=0
LVDKNLSREDLDRSNAEDIYGSLSELKGSALKVAQMLAMDKNLLPNAYQQQFAMGQYSAP
PLSYPLVVKTFQKYFGKSPDQLFDTFSKKAFNAASIGQVHQATLEGKKLAVKIQYPGVSD
SVRSDLKLVKPFALRLLSLNEQELDQYMEEVESKLIEETDYNLEVRRSIEISEACAHIPD
VYFPKYYPDYSAQRVITMDWLEGKHIKEFLATNPSQEVRDRIGQAMWEFYHHQVHNLKEV
HADPHPGNFILKEEGGLGIIDFGCVKNIPEEFYGAYFKLMSK
>tcag_1096668654357 /cdnaId=1096668654356 /pepId=1096668654357 /offset=0 /ttable=11 /length=270 /full_length=270 /orientation=0
LIRSDLVALIDELGKRVFEEMDYLNEAKNAEIFRDMHKDNKMIAVPKIYKETTSRRVLTM
EWIEGIKLTNLEEVKEMGINPDKMIDIGVQCSLEQLLEHGFFHADPHPGNLLALKDGRLC
YLDFGMMSEVSRESRSGLIQAVVHLVNKNFDKLSQDFVKLGFLSEEVNLEPIVPAFQDVF
INAVEQGVSKMDFKSVTDDMSGVMYKFPFKLPPYYALIIRSLLTLEGIALSVDPNFKILG
AAYPYFARRLMEDPDPQLRESLKEMLFDNK
>tcag_1096691643793 /cdnaId=1096691643792 /pepId=1096691643793 /offset=0 /ttable=11 /length=229 /full_length=229 /orientation=0
IQRPGLREQITLDLYIVRNIAIWFKNNIGIIRSDLVALIDELGKRIFEEMDYINEANNAE
KFKDLHKNNNKIAVPKIYRNVTSRRVLTMEWIDGTKLTNIEAVKKLGIDPNEMVEIGVSC
SLQQLIEHGFFHADPHPGNILAMEDGRLCYLDFGMMSDITQQSRVGLIRAVVHLVNKKFD
KLSNDFVQLGFLSKEVDLTSIAPAFESVFTNALEIGVNKMDFKAVTDDM
>tcag_1096689556359 /cdnaId=1096689556358 /pepId=1096689556359 /offset=0 /ttable=11 /length=239 /full_length=239 /orientation=0
IAVPKIYKETTSRRVLTMEWIDGTKLTNLEEVKNLGIDPDEMIEIGVQCSLEQLLEHGFF
HADPHPGNLLALKDGRLCYLDFGMMSEVTKTSRSGLIQAVVHLVNKNFDKLSQDFVKLGF
LSEEVNLEPIVPAFQDVFINAVELGVSKMDFKSVTDDMSGVMYKFPFKLPPYYALIIRSL
LTLEGIALSVDPDFKILGAAYPYFARRLMEDPDPQLRESLKEMLFDNKKFKWDRLEDLL
>tcag_1096667051145 /cdnaId=1096667051144 /pepId=1096667051145 /offset=0 /ttable=11 /length=292 /full_length=292 /orientation=0
LAVKIQYPGVANSISSDLTLVKPVATRLFNLKGKDSEKYFEEVEGKLIEETNYTLELEQS
KEITEACSMIPNLKFPNYYPEFSCDKILTMDWMEGIHLSEYTARNNDPEQMQQVGQTLWD
FYMYQMHVLKRVHADPHPGNFLVDKSGALVAIDFGCIKEVPEDFYVPYFELAQKEAIDDR
DFFIDKITTLEILRPDDSAEDSAYITDLFHELLGVLTFPFHNDTFDFSDESFWSKVAQMS
ERLSQDEQIRKLNGNRGSRHFLYINRTFFGLYNLLHDLKADIVVNNYKKFI*
>tcag_1096685004939 /cdnaId=1096685004938 /pepId=1096685004939 /offset=0 /ttable=11 /length=401 /full_length=401 /orientation=0
NNIIKISEPIAAASIAQVHMAKIKNENLEKEVAVKILRPDIEKLFNEELDALMLFAYIIE
SSISKAKRLKLVEVVHLLREITNIEMDLRFEAAAANELYENTKQDLGFNVPKIYWNYTTK
KILTLDKVEGVSIREQNKLEQLGVNLKKLAENLIQHFLKQAVRDGFFHGDMHQGNLFVDE
RGNIIPVDFGIMGRLDKNNRRFLAEILYGFIKRDYVKVADVHFQAGLVPRDASKEEFAQA
LRSVGEPIFGQSIKDISGGNLLAQLFEITEKFNMATQPPLLLLQKNMVVVEGVARKLCPE
TNIWEVSRPVLEDWLKSIKSPKSTIDTALNTSAEIIKRIPNFPDLMDRADYALKLMAEGK
LNLGLGNNKTLEIEQMKLKNFRNNIIIGFFGIVIISLLVF*
>tcag_1096690762565 /cdnaId=1096690762564 /pepId=1096690762565 /offset=0 /ttable=11 /length=280 /full_length=280 /orientation=0
RLSRALNRLGPSWVKLGQFLATRPDVVGTQLALDLELLQDRMDPFSVEEAKAAIEGSLGR
PADEVFSEFGEAVAAASIAQVHKARLADDPSKWVAVKVIRPGVRKRFRRDLETYYFAARL
QERFIPAARRLRPISVVDVLAQSARLEMDLRLEAAAISEMHENTVQDEGFRVPAVDWERT
GRDVVTMDWVDGKKLTELAKEQSPEFDKNKLAETLVQSFLRHTLRDGFFHADMHPGNLFV
DENGVIAAVDLGITGRLGKKERLFLAEILYGFITRNYTRV
>tcag_1096692218051 /cdnaId=1096692218050 /pepId=1096692218051 /offset=0 /ttable=11 /length=88 /full_length=88 /orientation=0
IDVGFVVQYSLFQAYHIQFFFYLQVLFHVAYKNRQKHIKILDEKPVGSGCIAQVYRAEVV
HRDDIHEPIKEVAIKVVHPHVREQIIQE
>tcag_1096667766737 /cdnaId=1096667766736 /pepId=1096667766737 /offset=0 /ttable=11 /length=295 /full_length=295 /orientation=0
GQALSTRPDIIPGILLEELSELQDQLPGFDGNKAMELIEEDLGCKIVEIFLDIDKEPISA
ASLGQVHKAKLKNGEIVAVKVQRPGLREQITLDLYIVRNIAYWLKNNIGLIRSDLVALID
ELGKRVFEEMDYLNEAENAEKFRNMHSHNQMIAVPKIYKEITSRRVLSMEWIDGTKLTNL
EDVRKLGIDPDKMIDIGVQCSLEQLLEHGFFHADPHPGNLLALNDGRLCYLDFGMMSEVS
RESRSGLIQAVVHLVNKNFDKLSQDFVKLGFLSEEVNLEPIVPAFQDVFINAVEX
>tcag_1096665789655 /cdnaId=1096665789654 /pepId=1096665789655 /offset=0 /ttable=11 /length=310 /full_length=310 /orientation=0
KELTNLLVELGPAFVKAGQALSTRPDIIPGILLEELSELQDQLPGFDGDKAMELIEEDLG
SKIDEIFLEIDKKPISAASLGQVHKAKLKNEEIIAVKVQRPGLREQITLDLYIVRNIAYW
LKNNIGLIRSDLVALIDELGKRVFEEMDYLNEAENAEKFREMHKHNKMIAVPKIYKEITS
RRVLSMEWIDGTKLTNLEDVKNLGINPDEMIDIGVQCSLEQLLEHGFFHADPHPGNLLAL
EDGRLCYLDFGMMSEVSRESRSGLIQAVVHLVNKNFDKLSQDFVKLGFLSEEVNLEPIVP
AFQDVFINAX
>tcag_1096687416327 /cdnaId=1096687416326 /pepId=1096687416327 /offset=0 /ttable=11 /length=299 /full_length=299 /orientation=0
LYIVRNIAYWLKNNIGLIRSDLVALIDELGKRVFEEMDYLNEAANAEKFRDMHKHNKMIA
VPKIYKEITSRRVLSMEWIDGTKLTNLEDVKKLGINPDEMIDIGVQCSLEQLLEHGFFHA
DPHPGNLLALEDGRLCYLDFGMMSEVSRESRSGLIQAVVHLVNKNFDKLSQDFVKLGFLS
EKVNLEPIVPAFQDVFINAVEQGVSKMDFKSVTDDMSGVMYKFPFRLPPYYALIIRSLLT
LEGIALSVDPNFKILGAAYPYFARRLMEDPDPQLRESLKEMLFDNKKFKWGPVGRSSI*
>tcag_1096691883321 /cdnaId=1096691883320 /pepId=1096691883321 /offset=0 /ttable=11 /length=306 /full_length=306 /orientation=0
DFIEAAGLLEYDPAAITRIYAGHPQRLIRRLWQTLVPIGLLLLGVAFDWIFQLLKDEERA
RARARECAELLVDLGPAFIKAGQALSTRPDIVPPLLLEELAQLQDQLPGFDSGLAMACIE
EDLGAPVDDIFEQLDREPISAASLGQVHKGTLKGGARVAVKVQRPGLREQITLDLYIVRN
IAAWLNSNIGLIRSDLVALIDELGRRVFEEMDYLNEASNAETFAELHQHNPRIAVPKIYR
NATSRRVLTMEWIDGVKLTNLDAVRELGVDPDDMVEVGVNCSLQQLLEHGFFHADPHPGN
LLALXX
>tcag_1096671681533 /cdnaId=1096671681532 /pepId=1096671681533 /offset=0 /ttable=11 /length=292 /full_length=292 /orientation=0
IDYLRPYNLPGLVREAEQRLEEELDYRNEADNAEIFRALNADQPRVFAPAVFREETSRRL
LVTEWVEGVPPDQCQLDPETAKELARLGGESVFRQIVGTGFFHSDPHSGNMLVTPDYRVC
FLDWGQAGQITVEMRYLLADLFAAITARNADKVIRTAERMSVNNRRIDRRRLEKEVTLLL
NKHRRFGPAGAKIGTVGLELLYLFGTNGIEVSPDYALLSKAILCVEESARLLDPEFDIQS
VARPFLKELSRERWSREGISRQTVHPFLSMLRRLHRIPENIQRILQRIEEED
>tcag_1096676865099 /cdnaId=1096676865098 /pepId=1096676865099 /offset=0 /ttable=11 /length=402 /full_length=402 /orientation=0
AFADLQEKTAEQIFKVLGELKGGAMKFGQALSVFEAALPEEIAKPYRETLVKLQEAAPPL
PARVVHKVLAKELGEHWRDNFAEFNDTPAASASIGQVHKGIWKDGREVAVKIQYPGAKEA
LILISIRFNALQRFSQLLLPGVEMKPLLEELKARIIEEVDYRYEASAQSACFEAYKGDSD
IAIPEVIMATDRVLVSQWLEGTPLSKVITDGTQDERNNAGIRLARFHFTAPMRAGLLHAD
PHPGNFRVLKDGRLGVLDFGACNRLPNGFPEPFKRLLKNALEGDAIALYNGFKEDGFILS
DVEVSPELVLDYLLPLVEPLRTDYFAYSRDWLRTQSVRVGDPRNPTAKIGFQLNLPPEYV
LIHRVTLGTTGIFCQLRAEGNFRDEALSWFPEITPSHLQKS*
>tcag_1096677085993 /cdnaId=1096677085992 /pepId=1096677085993 /offset=0 /ttable=11 /length=288 /full_length=288 /orientation=0
SRSKEALISDLNQIQRFAKIFQLLLPGVEMKPLLEELKARIIEEVDYRYEASAQSACFEA
YKGDSDIAIPEVIMATDRVLVSQWLEGTPLSKVITDGTQDERNNAGIRLARFHFTAPMRA
GLLHADPHPGNFRVLKDGRLGVLDFGACNRLPNGFPEPFKRLLKNALEGDAIALYNGFKE
DGFILSDVEVSPELVLDYLLPLVEPLRTDYFAYSRDWLRTQSVRVGDPRNPTAKIGFQLN
LPPEYVLIHRVTLGTTGIFCQLRAEGNFRDEALSWFPEITPSHLQKS*
>tcag_1096683223935 /cdnaId=1096683223934 /pepId=1096683223935 /offset=0 /ttable=11 /length=409 /full_length=409 /orientation=0
IVMKEDFKDFIEASGLLEYDPVTISKIYRKNPQRLLKRLWQTLIPIFSYILSVFWDKITG
ALKNKQQARFRATQLTNLLVKLGPAFVKAGQALSTRPDIIPVVLLEELSQLQDQLPGFDG
DEAMELIEKDLNIEIDEIFSKIDKNPISAASLGQVHKAILKDGNTVAVKVQRPGLREQIT
LDLYIVRNIALWLKNNIGLIRSDLVALIDELGKRVFEEMDYINEADNAEKFRKMHEQNIK
IAVPKIYQEFTSRRVLTMEWIDGTKLTNLEDVKKLGIDPDEMIEIGVQCSLEQLLEHGFF
HADPHPGNLLALEDGRLCYLDFGMMSEVSRDSRSGLIQAVVHLVNKNFDKLSHDFVKLGF
LSKEVNLEPIVPAFQDVFVNAIELGVSKMDFKSVTDDMSGVMYKFPSNY
>tcag_1096699780085 /cdnaId=1096699780084 /pepId=1096699780085 /offset=0 /ttable=11 /length=364 /full_length=364 /orientation=0
LRPDIEQLFNEELDALMLFAYIVENTISKAKRLKLVEVVHLLREITNIEMDLRFEAAAAN
ELYENTKLDNGFNVPKIYWNYTTKKILTLDKVNGVSIREQKKLEEQGINLQRLAENLIQH
FLKQAVRDGFFHGDMHQGNLFVDPKGNIVPVDFGIMGRLDKNNRKFLAEILYGFIQRDYV
KVAEVHFQAGLVPQNASKDEFAQALRSVGEPIFGQSIKDISGGNLLAQLFEITEKFNMAT
QPPLLLLQKTMVVVEGVARKLYPETNIWEVSKPVLEDWLKNLKSPKSTIDTALNTSAEII
KRIPDFPGLMDKAEYALKLVAEGKLNLGTNNKNLEIEQMKLKNFRNNVVISFFGIVIVVL
LVF*
>tcag_1096665818537 /cdnaId=1096665818536 /pepId=1096665818537 /offset=0 /ttable=11 /length=274 /full_length=274 /orientation=0
IKLGQFLATRRDIIGEELSLRLEKLQDRLPPFPIHEAKEIIKEDLGIDAFNSIIDLSEPV
AAASIAQVHKAKINDNGTIKDVAIKILRPNIKKIFNEEIDAMMLFAFIIESFVKKTKRLK
LVEVVFLLKEITNLEMDLRFEAAAANEYAENTKNDAGFKVPEIYWNFTGENVMTLDWIDG
ISIREAEELKKRNLDTNKLAEDIIQHFLRHAVRDGFFHADMHQGNIFVDNSGQIVPIDFG
IMGRLDKLSKRFLAEILFGFIQRDYRKVAEVHLA
>tcag_1096687628755 /cdnaId=1096687628754 /pepId=1096687628755 /offset=0 /ttable=11 /length=194 /full_length=194 /orientation=0
LLQLFRIQGAFMFGLGTFHGDLHPGNAMLDDDGVYTFIDTGAICEAPEHVRAALFGFFEH
LARGNLDEAFIAMLGMAATPPTGAKFDRYMRDMHQLYDGFVGTSVSEVSLTQQMMKTVRT
AVLAGCTFGEEAFPIIRSLMYMDGMVLRSHPDVDLISSMGPHLDAFKTIMPEASVDLQPT
KQRSRLGGTPLPS*
>tcag_1096673535387 /cdnaId=1096673535386 /pepId=1096673535387 /offset=0 /ttable=11 /length=325 /full_length=325 /orientation=0
LESMGTTFIKLGQFLATRPDIIGESLSKELENLQDRLPPFSQDQAKKIISDDLGIDTFNS
IIDLSEPIAAASIAQVHKAKINDNGIIKDVAIKILRPDIKKIFNEEIDAIMLFAFLVESL
IKKTKRLKLVEVVFLLREITNLEMDLRFEAAAANEYAENTKNDIGFNVPKIYWNYTSENV
MTLDWVEGISIRETDELKKRDINTKKLAEDIIQNFLRHAVRDGFFHADMHQGNILIDNDG
HIVPIDFGIMGRLDKMSKRFLAEILFGFIQRDYKKVAEVHLLAGLVPKDVPINDLAQALR
SIGEPIFGQAVKDISGWKVIKTAXX
>tcag_1096695944583 /cdnaId=1096695944582 /pepId=1096695944583 /offset=0 /ttable=11 /length=413 /full_length=413 /orientation=0
SRCRDQAKPSKWRKIRRILRKDLGPISESFDVFEKQPFAAASIAQVHRGVLKDGSEVVVK
VQRPSIHKKVVRDLQVLAWVAPRLVGKIPVSALANPPALVQLFAETISEELDFRLEVANL
FEIRRALATGERGRWVTPEPNLDMTTTRVIVMSRVEGTPLTRLDSEQLAEEAARSLFRNM
VDGLIEGAALHGIFHGDFHAGNLFVSESGAIGLVDYGMVGRLEHERRISFLRYVTGLMSG
DVRTQVSAVRDLGAFPPDADIEELIQKLQLDRVDFDPLQLTEEQFVSEFQTLLKELLASG
ARIPKELMLFVKNFAYLASFIQKMDPEMDLLGEFSAISAGFLTKHGFRVSAELGLSVQDL
EVSESSFRRAAGIRDDVEVLTWRDLSNRREEMQERLMNGDRSSRIAPRKSGK*
>tcag_1096695021595 /cdnaId=1096695021594 /pepId=1096695021595 /offset=0 /ttable=11 /length=514 /full_length=514 /orientation=0
RFESSSRGNVKRHHLRRRRAMLTRAEYNALPSSPSSSRTKTDDRGRSSSFTSTSSRNSPE
EVLRRAEELQALVRDIAQVASSTGPAGVSRTVQAARAIFELGVKTIQSGNLERMTAPSAL
RQLFEALGATYIKFGQFIASTPSAFPKEFVDEFQKCLDDTPPVSFGEIKRILEEEGLDID
REFYSIDPKPVATASVAQVHAAVLKGSNKEVVVKVLKPGVEDVLKADLSFALVASKVLTF
LNPELNRASLVDIVSDLRSSMMEETDFRKEAKNVRDFTRFIESSKLESLATAPFIYEKLS
SKKVLVMERLYGSPLTNLEDVENELKKNGRVAMNPLNPSVKLSAEDVLVNALNVWFSSVL
ACETFHADVHAGNLLALSDGRVGFIDFGIVGSLSVETYESVRAFFAATATRDYDKMALSL
ITMGAAEKDVDASKFANDLREVYKALDEIEPTVVVDERSQTAAVSVDQLEAQNVALKIIQ
AGEENGVKFPRAFGALLKQILYFDRYITALAPDV
>tcag_1096668884593 /cdnaId=1096668884592 /pepId=1096668884593 /offset=0 /ttable=11 /length=295 /full_length=295 /orientation=0
IAVPRIHQEATSRRVLTMEWIDGVKLTNLEAVREMGINPDDMVEVGVNCSLQQLLEHGFF
HADPHPGNLLALEDGRLCYLDFGMMSEVSRESRTGLIQAVVHLVNRNFGKLSKDFVTLGF
LAEDVNLEPIVPAFESVFSQAIEMGVNKMDFKSVTDDMSGVMYKFPFRVPPYYALIIRSL
VTLEGIALSVDPDFKILGAAYPYFARRLMEDPDPQLRQSLKEMLFDGEIFRWTRLENLVS
SAASQADLDLDTLLDQLLDFLFSPRGGLLREQLVDATVQRLDDFGWLTMQRLGQX
>tcag_1096672804067 /cdnaId=1096672804066 /pepId=1096672804067 /offset=0 /ttable=11 /length=255 /full_length=255 /orientation=0
IPDLLPEEYARKLAELQSNAPPMSWVFVKRRMKAELGENWEKNFSDFDKEASFAASLGQV
HKAKLNNKEIVACKLQYPDMSSAVEADLNQLKIIFKIYSSYNKSIQIREIYKEIEARLKE
ELDYKLEHRHLKIFEFMHKKNGFIKIPKVNRKLSTKRLLIMEYLDGKKLIEYKSSSQKVR
NELAKKLFLAWYYPFYKYGIIHGDPHLGNYSVNKDKNINLFDYGCVRIFPAKFVKGVIDL
YFALREKDNDKIKSA
>tcag_1096686775747 /cdnaId=1096686775746 /pepId=1096686775747 /offset=0 /ttable=11 /length=297 /full_length=297 /orientation=0
IRIFSTNCKRLSLKEIISTFAHSSLDEIDLRLEASNSEQLSENFTNYKFFDTPKIYWEYT
TKKILVSEFIKGVRIDQISNLKININIEKLTKVASEIFFYQSFRDGFFHGDLHPGNIFVN
QSGKIIAVDFGIMGRLNLNDRKFLAKLFNFLLNKQFYEIAKLHKENGMLDKDTDLYKLTQ
EIRILSTPILNKPIGDISMGNLFGEILSLSRKFNIKFQAKFCLLQKSMIMAEGIARQINP
KANIWQTTEPLMEEWIKENMKYDFLFEKIIENSLISKELVEIIQKIDRIIKKIFNF*
>tcag_1096692483637 /cdnaId=1096692483636 /pepId=1096692483637 /offset=0 /ttable=11 /length=306 /full_length=306 /orientation=0
ILRPDIQKIFNEELDALNFLAFLIENIFKKTKRLRLVEVIILLKQITNMEMDLRFEAAAA
SELRENTLNDEGIKVPKIYWNFTSKRILTLDKIEGVSIRDTLKIKSLNIDLKRLSENLIQ
LFLKQAVRDGFFHADMHQGNLFVDKDGNIVPVDFGIMGRLDKNNRKYLAEILFGFINRDY
NKVAEMHFLAGLVPTETSKDELTQALRSIGEPIFGQSIKDISGANLLGQLFEITEKFNMH
TQTQLLLLQKTMVVVEGVARKINPETNIWEVSRPVLENWMQSVKGPKSTFNRTIEISKDI
LQKNS*
>tcag_1096674214153 /cdnaId=1096674214152 /pepId=1096674214153 /offset=0 /ttable=11 /length=294 /full_length=294 /orientation=0
ITNIEMDLRFEAAAANELYENTKQDVGFNVPKIYWNYTSKKILTLDKVNGVSIREQKKLE
EQGINLKKLAQNLIQHFLKQAVRDGFFHGDMHQGNLFVDPEGNIIPVDFGIMGRLDKNNR
KFLAEILYGFIQRDYVKVAEVHFQAGLVPQNTSKDEFAQALRSVGEPIFGQSIKDISGGN
LLAQLFEITEKFNMPTQPPLLLLQKTMVVVEGVARKLYPETNIWEVSKPVLEDWLKNLKS
PKSTIDTAINTSAEIIKRIPNFPGLMDRAEYALKLMAEGKLNLGINNKNLEMEX
>tcag_1096675088269 /cdnaId=1096675088268 /pepId=1096675088269 /offset=0 /ttable=11 /length=334 /full_length=334 /orientation=0
LPIASASIAQVHSAILKRSRKEVVLKVQKPDVKQVLQADLAFVVMSLKFMEVLFLPELKR
TSIVGILEDIQQSMIEECDFIKEANNIEVFQRYLDTNNITSAKAPFVYKQLSTSKLLVLE
RFKGSPLTDLDAIRRVYNKNSRSSYNNINEDNGLAEATLVNTLNTWLGSVLLAESFHADV
HAGNLLVLEDGKIGFIDFGIVGKISPSTWGSVQLFMESAGRGDSVRMARSLATMGATDQE
VDIDALAKDISNVMSGLLAMEPEVMIMSNRESNSVAASLQVDEREVNRLLIDVIQMGESH
GLKFPREFGLLLKQLLYFDRYTKLLAPDLTLTXX
>tcag_1096680454603 /cdnaId=1096680454602 /pepId=1096680454603 /offset=0 /ttable=11 /length=442 /full_length=442 /orientation=0
EEDNNFVSRVKRYSKVTTSLTSLATQFAGKKYLNFDLSDQKYAAQITEILGNLKGPLMKV
AQLSATIPDLLPEEYARKLAELQSNAPPMSWVFVKRRMKAELGENWKDYFLSFDKEASFA
ASLGQVHKASLPNKDQVACKLQYPDMASAVEADLGQLKIIFKIYSSYNKSIQIREIYKEI
EARLKEELDYKLEHKHLKVFNVIHQNNDYIKIPKVYEKISTNRLLVMQYLEGKKLIEYKK
APQKLRNELAKKLFMAWYYPFYKYGIIHGDPHLGNYSVDKKNNINLFDYGCVRIFPAKFV
KGVIDLYFALKENDNAKIKKAYEAWGFKDIDDKLMSVLNKWALFLYDPILKNEVRRIQDS
DSGIYGAKIAGEVHKELKKYGGVKPPREFVFMDRAAVGLGSIFIHLKAEINWYKLFHALI
KDFSVKSVDNNQKKALKFAGI*
>tcag_1096698245219 /cdnaId=1096698245218 /pepId=1096698245219 /offset=0 /ttable=11 /length=369 /full_length=369 /orientation=0
IKYCMKEENNFVSRVKRYSKVTTSLTSLATQFAGKKYLNFDLSDQKYAAQITEILGNLKG
PLMKVAQLSATIPDLLPEEYARKLAELQSNAPPMSWVFVKRRMKAELGENWEDHFLSFDK
EASFAASLGHVHKASLPNKDNVACKLQYPDMASAVEADLGQLKIIFKIYSSYNKSIQIRE
IYKEIEARLKEELDYRLEHKHLKVFNFIHQKNDYIKIPKVYEKISTNRLLVMQYLEGKKL
IEYKKAPQKLRNELAKKLFMAWYYPFYKYGIIHGDPHLGNYSVDKKNNINLFDYGCVRIF
PAKFVKGVIDLYFALKENDNSKIKKAYEAWGFKDIDDKLMSVLNKWALFLYDPILKNEVR
RIQDSDSGI
>tcag_1096694584313 /cdnaId=1096694584312 /pepId=1096694584313 /offset=0 /ttable=11 /length=471 /full_length=471 /orientation=0
AAEAFAQDLEALGPTFVKLGQLLSTRADLLPPVYIEALSRLQDDLEPFPYADVERTIHDE
LGVRLHKIFVEFDECPVAAASLGQVHRAVIRGGREVAVKIQRPDIRDRVLKDLGTLDDIA
AVFDRFTGPGRNVDTARLLQEFRRSLMLELDYREEARNLITLAEQMRDFERIIVPLPIDD
YTTARVLTMDYVEGTKITAVSPVERTEVDGSVLADDLFRAYLQQILLDGVFHADPHPGNV
LLTPDHRLALIDLGMVGRLSPALQEQLFKLLLAISQGRGDEAATVAIALSERREDFDEAA
MRRSVSAMVSRFHGVALRELNVGRVMLEIARTGGEHGLKMSPDLALLGKALLNLDEIGRV
LDPDFDVNASMRANATDLMRRRMLKAATPANLWSSALEVREFVERLPARVNKILDAVASN
DLRVKVEVIDHGSIIQGLQKVANRITLGLVLAALIIGAAMLMRVPTEFTIS
>tcag_1096690945105 /cdnaId=1096690945104 /pepId=1096690945105 /offset=0 /ttable=11 /length=233 /full_length=233 /orientation=0
LRFPEIHTDISSERVLVVERVREPSIEDRIDDGTLGWEDLLQLFRIQGAFMFGLGTFHGD
LHPGNAMLDENGVYTFIDTGAICEAPEHVRAALFGFFEHLARGNLDEAFTAMLGMAATPP
TGAKLDRYMRDMHQLYDGFVGTSVSEVSLTQQMMKTVRTAVLAGCTFGEESFPIIRSLMY
MDGMVLRSHPDVDLITSMGPHLDAFKAIMPEASVDLTPTKQRSRLGGTPLPS*
>tcag_1096699564785 /cdnaId=1096699564784 /pepId=1096699564785 /offset=0 /ttable=11 /length=623 /full_length=623 /orientation=0
INKVMNEDYTDFIEASGLLKYDPEIISKIYQKNPSRLFKRLWQTLIPIFLYIISVGWDKL
TGQLKKESKARFRAKQLTNLLVELGPAFVKAGQALSTRPDIIPVILLEELSELQDQLPGF
DGNKAMELIEEDLNKKINEIFLTIDKDPISAASLGQVHKGVLKNKEIVAVKVQRPGLREQ
ITLDLYIVRNIANWLKNNIGFIRSDLVALIDELGKRVFEEMDYLNEAENAEKFRNLHLHN
SKIAVPKIYKETTSRRVLTMEWIDGTKLTNLEGVKNLGIDPDKMIEIGVQCSLEQLLEHG
FFHADPHPGNLLALKDGRLCYLDFGMMSEVSRSSRSGLIQAVVHLVNKNFDKLSQDFVKL
GFLSKEVNLEPIVPAFQDVFVNAVELGVSKMDFKSVTDDMSGVMYKFPFQLPPYYALIIR
SLLTLEGIALSVDPDFKILGAAYPYFARRLMEDPDPQLRESLKEMLFDKKQFKWDRLEDL
LSNAAKQTNLDLEKLLDEVINLLFSPKGGFLRDEIINGLTIQIDLIGLKLLKSVNNFLPK
SIKLNVAKEDNNINDLILSIEPFKNFLEIIQKIPGYSMDIFLKRMPRLINEPYTKEMSFK
IAKKVTEKGVVRLVKIAAGSTI*
>tcag_1096676735103 /cdnaId=1096676735102 /pepId=1096676735103 /offset=0 /ttable=11 /length=168 /full_length=168 /orientation=0
YHINNIHHIEKECIGSGSLAQVHICYLKNNPKKKYVLKVAHPCIFELENEVKMLKSVLNI
FGKFKKINIDWDTFFKNITVQTDLNNEANNMKKFSDIYKNYEKIDIPELIYNDKYFIVMS
YCEGVPMNKFDRTSAEFISATNLLASCSFILFTSIVCVTEICILETY*
>tcag_1096670220131 /cdnaId=1096670220130 /pepId=1096670220131 /offset=0 /ttable=11 /length=300 /full_length=300 /orientation=0
LVYDETDLIKESTNAKKIRDNFKNSKLIYIPEIYWNYVTRNILVMERTYATPINDREELI
RQGIDFEKLATNAVESFFIQVFEHNFFHADMHPGNIFVDKIGNDVQFVLVDFGIMGSLST
FDKRYLAENFVAFFNRDYAKVARLHVECEWVPKDTNISLLEKAIRDNCESMLDKSIKDVS
LSDIILGLFDTARKFKLEVQPQLILMQKALLYTEGLGREFHPELDLWKTSKPILEKWMNK
QKGFSAALKNLKNNYSDIVDLLPELPGAMRKVINLLNNDQLNLDRNLKKLEHIENSIFKS
>tcag_1096684945763 /cdnaId=1096684945762 /pepId=1096684945763 /offset=0 /ttable=11 /length=536 /full_length=536 /orientation=0
LIDQGDVLQLQTGEHGFPGGDADRSGGSRRLEGVHQPPLTMTAELGDFIEAAGLLEYDPA
AITRIYAGHPQRLIRRLWQTLVPIGLLLLGVAFDWIFQLLKDEERARSRARECAELLVDL
GPAFIKAGQALSTRPDIVPPLLLEELSQLQDQLPGFDSDLAMACIEEDLGAPVDEIYEQL
DREPISAASLGQVHCGTLRNGQKVAVKVQRPGLREQITLDLYIVRNIAAWLNTNIGLIRS
DLVALIDELGSRVFEEMDYLNEASNAEKFAELHSHNPRIAVPAIFHEATSRRVLTMEWID
GVKLTNLDAVRQLGVDPDDMVDVGVNCSLQQLLEHGFFHADPHPGNLLALEDGRLCYLDF
GMMSEVSRESRTGLIQAVVHLVNRNFGKLSKDFVTLGFLAEDVNLEPIVPAFESVFSQAL
EAGVNRMDFKAVTDDMSGVMYKFPFRVPPYYALIIRSLVTLEGIALCVDPQFKILGAAYP
YFARRLMEDPDPQLRQSLKEMLFDGDAFRWTRLENLVSSARSQAQLDLEALLDQVX
>tcag_1096697290911 /cdnaId=1096697290910 /pepId=1096697290911 /offset=0 /ttable=11 /length=471 /full_length=471 /orientation=0
MLKRVFKLFQIARKLSTSGAIDTISQVHQIPVSINLFFSLISIGSKNTHLQNNNPGQNLC
EALQGMGTTFIKLGQFLATRPDIIGDEMAKDLEKLQDKVPAFELYEAKKVIKKEIGEKQY
QNIIEIGEPVAAASIAQVHFAKIKNENEEKEVAIKILRPDIEQLFNEELDALMLFAYIVE
NTISKAKRLKLVEVVHLLREITNIEMDLRFEAAAANELYENTKLDKGFKVPKIYWNYTTK
KILTLDKVNGVSIREQGKLEEQGINLKNLAENLIQHFLKQAVRDGFFHGDMHQGNLFVDP
KGNIVPVDFGIMGRLDKNNRKFLAEILYGFIQRDYVKVAEVHFQAGLVPQNASKDEFAQA
LRSVGEPIFGQSIKDISGGNLLAQLFEITEKFNMATQPPLLLLQKTMVVVEGVARKLYPE
TNIWEVSKPVLEDWLKKLKSPKSTIDTALNTSAEIIKRIPDFPNLMDKAEY
>tcag_1096693664847 /cdnaId=1096693664846 /pepId=1096693664847 /offset=0 /ttable=11 /length=302 /full_length=302 /orientation=0
SMDTGLLPIEFMEVMSSAQYSVPPMNRALVRTQFKRNFNEYPENLFQSFEYDAFAAATIG
QVHHATNSNGVRLVVKVQYPNVRKSIHSDLKLLSFFGKQFFKGVDFDNYLDEVRNTLLEE
TDYLKEGQNIRKFRDIFLSEEIIFPEYEESTSNEQVLTMTFLEGDHLDQMLKKRPGQKIK
NNYGQIMWNFFHENINSSNNTFHADVHPGNFLFCEGGKLGVIDFGCIKVFPDQFIKSCIR
LIQKHLNGADQEFLNELEHMGFVKKGSNQSDTEKKIQRLFSDLAKILGSIYEKSIFDFCT
XX
>tcag_1096697089163 /cdnaId=1096697089162 /pepId=1096697089163 /offset=0 /ttable=11 /length=443 /full_length=443 /orientation=0
MKEDNNFVSRVKRYSKVTTSLTSLATQFAGKKYLNFDLSDQKYAAQITEILGNLKGPLMK
VAQLSATIPDLLPEEYARKLAELQSNAPPMSWVFVKRRMKAELGENWQDIFLSFDKEASF
AASLGQVHKASLPNKDNVACKLQYPDMASAVEADLGQLKIIFKIYSSYNKSIQIREIYKE
IEARLKEELDYKLEHKHLKVFNVIHQKNDYIKIPKVYEKISTNRLLVMQYLEGKKLIEYK
NAPQKLRNELAKKLFMAWYFPFYKYGIIHGDPHLGNYSVDKKNNINLFDYGCVRVFPAKF
VKGVIDLYFALKENDNSKIKKAYEAWGFKDIDDKLMAVLNKWALFLYDPILKNEVRRIQD
SDSGIYGAKIAGEVHKELKKYGGVKPPREFVFMDRAAVGLGSIFIHLKAEINWYKLFHSL
IKDFSVKTVDNNQKKALKFAGI*
>tcag_1096696731487 /cdnaId=1096696731486 /pepId=1096696731487 /offset=0 /ttable=11 /length=381 /full_length=381 /orientation=0
QLSATIPDLLPEEYARKLAELQSNAPPMSWVFVKRRMKAELGENWQDIFLSFDKEASFAA
SLGQVHKASLPNKDNVACKLQYPDMASAVEADLGQLKIIFKIYSSYNKSIQIREIYKEIE
ARLKEELDYKLEHKHLKVFNVIHHKNDYIKIPKVYEKISTNRLLVMQYLEGKKLIEYKNA
PQKLRNELAKKLFMAWYFPFYKYGIIHGDPHLGNYSVDKKNNINLFDYGCVRVFPAKFVK
GVIDLYFALKENDNSKIKKAYEAWGFMDIDDKLMAVLNKWALFLYDPILKNEVRRIQDSD
SGIYGAKIAGEVHKELKKYGGVKPPREFVFMDRAAVGLGSIFIHLKAEINWYKLFHSLIK
DFSVKTVDNNQKKALKFAGI*
>tcag_1096698529805 /cdnaId=1096698529804 /pepId=1096698529805 /offset=0 /ttable=11 /length=439 /full_length=439 /orientation=0
MKEDNNFVSRVKRYSKVTTSLTTLATQFAGKKYLNFDLSDQKYAAQITEILGNLKGPLMK
VAQLSATIPDLLPEEYARKLAELQSNAPPMSWVFVKRRMKAELGDNWQDFFLSFEKDASF
AASLGQVHKASLPNKDNVACKLQYPDMASAVEADLGQLKIIFKIYSSYNKSIQIREIYKE
IEARLKEELDYKLEHKHLKVFNVIHQKNDYIKIPKVYEKISTNRLLVMQYLEGKKLIEYK
NAPQKLRNELAKKLFMAWYYPFYKYGIIHGDPHLGNYSVDKKNNINLFDYGCVRIFPAKF
VKGVIDLYFALKENDNSKIKKAYEAWGFKDIDDKLMAVLNKWALFLYDPILKNEVRRIQD
SDSGIYGAKIAGEVHKELKKYGGVKPPREFVFMDRAAVGLGSIFIHLKAEINWYKLFHSL
IKDFSVKTVDNNQKKALKF
>tcag_1096684518745 /cdnaId=1096684518744 /pepId=1096684518745 /offset=0 /ttable=11 /length=349 /full_length=349 /orientation=0
MKEDNNFVSRVKRYSKVTTSLTTLATQFAGKKYLNFDLSDQKYAAQITEILGNLKGPLMK
VAQLSATIPDLLPEEYARKLAELQSNAPPMSWVFVKRRMKAELGENWQDIFLSFDKEASF
AASLGQVHKASLPNKDNVACKLQYPDMASAVEADLGQLKIIFKIYSSYNKSIQIREIYKE
IEARLKEELDYKLEHKHLKVFNVIHQKNDYIKIPKVYEKISTNRLLVMQYLEGKKLIEYK
NAPQKLRNELAKKLFMAWYYPFYKYGIIHGDPHLGNYSVDKKNNINLFDYGCVRIFPAKF
VKGVIDLYFALKENDNSKIKKAYEAWGFKDIDDKLMAVLNKWALFLYDP
>tcag_1096678852699 /cdnaId=1096678852698 /pepId=1096678852699 /offset=0 /ttable=11 /length=364 /full_length=364 /orientation=0
INHSMKEDNNFVSRVKRYSKVTTSLTTLATQFAGKKYLNFDLSDQKYAAQITEILGNLKG
PLMKVAQLSATIPDLLPEEYARKLAELQSNAPPMSWVFVRRRMKAELGENWQDIFLSFDK
EASFAASVGQVHKASLPNRDNVACKLQYPDMASAVEADLGQLKIIFKIYSSYNKSIQIRE
IYKEIEARLKEELDYKLEHKHLKVFNVIHQKNDYIKIPKVYEKISTNRLLVMQYLEGKKL
IEYKNAPQKLRNELAKKLFMAWYYPFYKYGIIHGDPHLGNYSVDKKNNINLFDYGCVRIF
PAKFVKGVIDLYFALKENDNSKIKKAYEAWGFNDIDDKLMAVLNKWALFLYDPILKNEIR
RIQD
>tcag_1096679071975 /cdnaId=1096679071974 /pepId=1096679071975 /offset=0 /ttable=11 /length=291 /full_length=291 /orientation=0
INHSMKEDNNFVSRVKRYSKVTTSLTTLATQFAGKKYLNFDLSDQKYAAQITEILGNLKG
PLMKVAQLSATIPDLLPEEYARKLAELQSNAPPMSWVFVKRRMKAELGENWQDIFLSFDK
EASFAASLGQVHKASLPNKDNVACKLQYPDMASAVEADLGQLKIIFKIYSSYNKSIQIRE
IYKEIEARLKEELDYKLEHKHLKVFNVIHQKNDYIKIPKVYEKISTNRLLVMQYLEGKKL
IEYKNAPQKLRNELAKKLFMAWYFPFYKYGIIHGDPHLGNYSVDKKNNINL
>tcag_1096696728845 /cdnaId=1096696728844 /pepId=1096696728845 /offset=0 /ttable=11 /length=464 /full_length=464 /orientation=0
LGRFARLIAIRDRAANPGERLAHALEKLGPSYVKFGQVLATRADVIGPTFARGLSRLQDK
MKPFPTAKAREILEADLGRRVERYFAELGEPVAAASIAQVHKGKTTDGRDVAVKILRPDV
ERRIKRDIEVLRLGAKLAEGFFPQSKRMEPRAFVETVARSLTLELDLRLEAASASELAEA
ATAAQNFFIPEIDWSRTAKRVLTTEWIDAIPMTDIDAVKASGADTVKLAADLTDAFLTTA
LDRGVFHADLHAGNLFVGRDGRLWAVDFGIMGRLGRQERRYLAEILHGFLRRDYDGAARA
HFEAGYVPGRHSKADFASALRAVAEPIFGKTAAETPMSRVLLQLFEITDLFDMHLQPQLV
LLQKTMVQAEGVCRMLTDDHNMWEASAPSVERFMRRELGPEGKIRDAAEELDRVRDAVLT
LPDTLERLSAAAERAAAAPEPATPKRHPVVWTLAGIGLLAVGAA
>tcag_1096696578185 /cdnaId=1096696578184 /pepId=1096696578185 /offset=0 /ttable=11 /length=243 /full_length=243 /orientation=0
AAGLRDELDYHAEALALARYRERYQDNPALVIPEPLFELSGQHVLAMRFVDGTPLRDLES
ADDATRQKVAVALADWITEELFTYRELHADPHAGNFACDEQGRLVIYDLGAVIPVPEARL
KAMMQLLDATLSQDPMAMDDALMKMGGRQGQGAPLALYRESAECITPLFAPGEQDFSDVR
VHRRLRELTPKVWAAMDRLQPPADTLLLSRALNGHYWNLVRLKARLDMHDRTQPLLGWAR
TA*
>tcag_1096699085781 /cdnaId=1096699085780 /pepId=1096699085781 /offset=0 /ttable=11 /length=400 /full_length=400 /orientation=0
TDLISQELASNLKELTDSCEPIDFSYIKEELKRNLGQRADTLLKNIDAVPLASASLAQVH
RVTLNNEELVVKVQRPGLEKQIQRDIDALRFAVKALRFFYKGYPRVDLNLVVNDYEKVIT
NELDFRLEAANAKKTFSNFAHSSFLYVPRIHDEFTTKKTLVMEYIDGEPITNVSNLRAYG
LDLKKLSENGVQIFLKQVFEDNFFHADMHPGNIFAAKDKPNDPYYYAVDYAICGSLTESN
QILLAQMISCLLDRDFFSLAQLFIFAEWVDEKTKTEDLEAVLRANCESLLDKPLNEILFG
ELLLNLFDGMKQFDLFLDNDLILLVKTLIHIEGMGRQIYPDLDFWSVADPFIKKWLKDKY
SVKGLIKYLVSKKHILTYMILKKIEESKYKFSEETGEEI*
>tcag_1096682191671 /cdnaId=1096682191670 /pepId=1096682191671 /offset=0 /ttable=11 /length=226 /full_length=226 /orientation=0
MKRALEFLLIARRHRLGALIPDSSATTSLLRRLLGARTKASDGPRGERLRLALESLGPVP
IKFGQLLSTRRDLLPDDIADELARLQDKVAPFPDESAIKIIEEELQTDITTAFQTFDAEP
LAAGSVAQVHAITLNDGEEAVVKVLRPGIEKQIAADIRLLKRIASLIDRLSDDLKRLRLP
EVVEDYDVTITTELDLRREAGNASLLKKNTAPRKLVFVPTIFWDXX
>tcag_1096668305747 /cdnaId=1096668305746 /pepId=1096668305747 /offset=0 /ttable=11 /length=250 /full_length=250 /orientation=0
VYVKLGQLLSTRPDLLSEDYIAALSELQANVPPAGWDEVRSQMEKELGCTVEQAFGSFAD
TPIAAGSVGQVYRANLADGMTVAVKVLRPGIESQVTEDGRLLRKIAALAAATVLGSQYDF
VGLADQVLDALGRELDFRIEAQNTLRLQRCLQSSTFVPKGRLRLPQVVKNLSGQRVLVLE
WIDGEPILSSAAQQALEGGPGIPSTTTALLGAFVEQYFVEGFFHADPHPGNLKVQADGDV
ILLDAGMVXX
>tcag_1096682615055 /cdnaId=1096682615054 /pepId=1096682615055 /offset=0 /ttable=11 /length=366 /full_length=366 /orientation=0
ICLETGSSRKNRTILIMIFGAIKITFLSFYHGIINIPFENGTSKFFGLLNYLNIFYFFKK
KIPSSERLNAFLESMGPLFIKFGQLLSTRTDVLPQTYTLELQKLTDSCKPFEGEEALEIF
KRSITNEQFKKIKNFELKPLASASLAQVHTANLIENNQEIVIKILRPNISKKVNSNIKLL
KLFAFFVKVLFKDSYRLKINQVVNDYERTILKEIDLRLEANNTIQTRENFLDSNLLYIPR
VYKEFTSKNILVMERIYGTPCTDIDKIKTAGVDLKILAENGVKIFLDQVFRDNFFHADMH
PGNIFVDLKNPEMNRYIAVDCAIIGSLSDADLFNLARMLSCTIKQDYKKLANLFISNQWV
EQDSDV
>tcag_1096699095835 /cdnaId=1096699095834 /pepId=1096699095835 /offset=0 /ttable=11 /length=493 /full_length=493 /orientation=0
KVGYLFPDVSFQITFLPKNNKSLLNKLLNYNKKKKKTFSSTLESLGPAYIKLGQFLATRP
DIIGSKFAKELANLQDDLPKFDKKISEEIIESEFNTNIHNVFAEFDAPIAAASIAQVHTG
KLSDNQKVAVKIVRPNIEEKFDKDFDFFYFLADFMESFNPDLKRLRFKESIQTMQRSVQM
EMDLRYEAAAISEINTNMNENDEYVVPRIFWEKTTKKILTIEWVDGISVRDREKLIEKKY
DPKDLARIIIQSFLTQALRNGFFHADMHQGNLLINEAGKLVILDFGIMGRLGEKEQNFLA
EILWGLITKNYKRAAEVHFEAGYVPDDQKLDEFSQALRAIGEPLSGKNANDISMANVLTQ
LFEVTEQFNMETRPELLLLQKTMVVTEGVARDLDPELNMWDIAEPIVKKWMENKISPDTK
IKQGIEGLSRFGIAISELPNFLNDARKTNETFNRFLEESQSRSRQSQNYFKRNSFWIITV
VALILLVILITG*
>tcag_1096687446755 /cdnaId=1096687446754 /pepId=1096687446755 /offset=0 /ttable=11 /length=201 /full_length=201 /orientation=0
IQYYIGFLENGSSEMRLLTFLRFMRQILRDGPADLDWIQKQGLLAVKLSQIFALRPDLLS
MEKCKQLQTLYRNASTIDSEDVRTIIENKGNIELREKIEWFDTVPLAAASVGQVHRARLI
SGEEVVIKVVKAEHKKKFIKDVKRMKNWLRFLLFFSRKLRKVGNPLSLLNHVEDYTTREL
DLRNEIHGGNELMKIQKDIEK
>tcag_1096672244871 /cdnaId=1096672244870 /pepId=1096672244871 /offset=0 /ttable=11 /length=213 /full_length=213 /orientation=0
LESRLSSQDLSWDDLLQLFRIHGAFMFGIGTFHGDLHPGNAMVNEDGMFTFIDTGAISHA
PESVRSALFGFFYYLAKGELEDAFEAMLTMADTPPTGEAKARYMREMHETYAGFVGKSVS
EVSLTQQMMKTVRIAVLAGCRFGEEAFPIIRSLMYMDGMVLRGHPEVDLISSMGPYLDEF
ASIVELPYTADAKGPSTPAKSAFWESNPNPSD*
>tcag_1096690767605 /cdnaId=1096690767604 /pepId=1096690767605 /offset=0 /ttable=11 /length=268 /full_length=268 /orientation=0
IALGPAYIKFGQLLSTRPDIVGADLANELKVLQDSLDPFPTAEAKKIVNEELGSPVESIF
SSFSDSIAAASIAQVHKATVKETKELVAVKILRPDVEKVFLKDLAALLFLAKFIEFIIPS
FRRLKPIEVINHFERLVREELDLRMEISAAAEFAENTKSDRNFYVPKVIWSLSGRRVVTT
EWVDGMSVGDIENIKKSGVDIERFAKRIIKTFLTQALRDGFFHGDMHQGNLKCRSDGTLI
VMDFGIMGRIDEYTRKTYAEILIGFLRR
>tcag_1096684217443 /cdnaId=1096684217442 /pepId=1096684217443 /offset=0 /ttable=11 /length=393 /full_length=393 /orientation=0
FLHADPHPGNFMLMDDGRLCILDYGMMTTITEEQRIAFVEYIAHLSAKEYDKTLEDLVNL
GFVPRALADDPASREIVVPVLAETLETLYGSGGGITTKTDALNAQQSSRVGELSDKLDAL
SKEYPLQLPPYFVLILRAFGTLEGLGLSVDSNYAIVDECFPYIARRLLSDDTPRMRKALR
SFVYGGSDRLKVSRVKDIAGGFSKFTNSMGATEASGMTKGGDSRGELDPATRDALAIVFS
SDGNYLQDLVVEEAVRAADSLSRNGTVSVWQALRRASPFASLASLTPLALIPGLNAPILL
SLLASQNESAISLTFEDKKNLALLRSIVDLIGPRGVNQSLRSILAQDPGSIDPEIVASVA
PGLSRMSSEFGEKFSKRLVERSSDDIAAMNQR*
>tcag_1096669951729 /cdnaId=1096669951728 /pepId=1096669951729 /offset=0 /ttable=11 /length=308 /full_length=308 /orientation=0
PMRSFFRLLTILRTILRFGLDQLALGGAAKTFDSRLLNGIIAVSRLGRPMRAPRGVRIRL
ALEHLGPIFVKFGQVLSTRRDVLPEDIADELAKLQDQVPPFDSALAVATIENSLGQRIEE
IFSEFDRIPVASASIAQVHLGRLIDGREVAIKVLRPGMLKVIEQDLGLLRLIAGFVARFS
SDGRRLKPVENVEEFDGYLHDELDLVREAANASQLRRNFEDSGLLKIPEMIWDYCRTDVI
VMERIYGIPINRFDRLEAAGIDLKQLSRDGVEIFFTQVFRDGYFHADMHPGNILVSDRGP
HFGPVHRX
>tcag_1096665789585 /cdnaId=1096665789584 /pepId=1096665789585 /offset=0 /ttable=11 /length=270 /full_length=270 /orientation=0
VLAWVAPRLVGRIPVAALANPPALVQLFAETISEELDFRLEVANLFEIRRALATGGRDRW
IAPEPVLEMTTSRVIVMSRVPGIPLTRLDSDQISDQETRTLFRNMVDGLLEGAALHGIFH
GDFHAGNLFVVDGGVIGLVDYGMVGRLDHERRISFLRYVTGLMSGDVRTQVLAVRDLGAF
SPGVDVEDLIQKLQLDRVDFDPLQLTEEQFVSEFQTLLKELLASGARIPKELMLFVKNFA
YLASFVQKLDPDMDLLGEFSAISAGFLTKH
>tcag_1096684535575 /cdnaId=1096684535574 /pepId=1096684535575 /offset=0 /ttable=11 /length=591 /full_length=591 /orientation=0
PQRLIRRLWQTLVPIGLLLLGVAFDWLFQLLKDEERARSRSRECAELLVDLGPAFIKAGQ
ALSTRPDIVPPLLLEELSQLQDQLPGFDSDLAMACIEEDLGAPVDELYEQLDREPISAAS
LGQVHRGVLSNGQKVAVKVQRPGLREQITLDLYIVRNIAAWLNSNIGLIRSDLVALIDEL
GRRVFEEMDYLNEATNAEKFAELHRHNPRIAVPAIFHEATSRRVLTMEWIDGVKLTNLEA
VRELGIDPDDMVDVGVNCSLQQLLEHGFFHADPHPGNLLALEDGRLCYLDFGMMSEVSRE
SRTGLIQAVVHLVNRNFGKLSKDFVTLGFLAEDVNLEPIVPAFESVFSQALEAGVNRMDF
KAVTDDMSGVMYKFPFRVPPYYALIIRSLVTLEGIALSVDPQFKILGAAYPYFARRLMED
PDPQLRQSLKEMLFDGDAFRWTRLENLVSSAASQAQLDLEALLDQLLDFLFSPKAGLLRD
QLVEATVDRLDAIGWSTMQRLGRRLPKRIQPNAFQSRGLPPADPLLQLEPIRELINVLQS
LPGFTPDLLLKRMPRLLNEPDTRRMGVQVAQGLAERGVVRLVRVAAGVST*
>tcag_1096689236723 /cdnaId=1096689236722 /pepId=1096689236723 /offset=0 /ttable=11 /length=189 /full_length=189 /orientation=0
HQSYKVPKIYWEFTTKNMLVLEYIEGIRIDDLESLNASEHNIENITEVGTEVFFLQVFRD
GFFHGDMHPGNILIDKEGILVPIDFGIMGRLSNKDRHFLALLLTYLLNKNYRKVVEIHDE
ANMLGKDVSHDHLSQAIRAISTPILNKPIGEVSLAKLLGQILSLSKKFNIEVQPQFTLLQ
KTMLMAEGX
>tcag_1096692860843 /cdnaId=1096692860842 /pepId=1096692860843 /offset=0 /ttable=11 /length=291 /full_length=291 /orientation=0
IKFGQAIATRPDLIGKDVANDLSTLQDRLPPFSSDEARKTIEAELGKPIEQLFSSFENKP
IAAASIAQVHCAVTLNGEKVAVKVLRPNIEAAFERDLSLFLWLAKLAERTIPSTRRLKPV
EIVQTLANSVRGEMDLRLEAAAASELAENMKLSDGFLVPNVYWSHTNKRVLTTERINGIR
IDDIEAIKLSGQNTSQIIEYAANAFFRQVFFDGFFHADLHPGNLLVSSDGKVIALDFGIM
GRLDRNTRRYLAQMLLGFLSGDYEKVAEIHFEAGYVQRNQSITHFTQSIRX
>tcag_1096689467089 /cdnaId=1096689467088 /pepId=1096689467089 /offset=0 /ttable=11 /length=294 /full_length=294 /orientation=0
IYKKNPQRLLKRLWQTLIPIFSYIISVGWDKITGALKNEQQARFRATQLTNLLVELGPAF
VKAGQALSTRPDIIPVVLLEELSQLQDQLPGFDGDEAMELIEKDLNKKIDEIFSTIDKNP
ISAASLGQVHKATLKDGNTVAVKVQRPGLREQITLDLYIVRNIALWLKNNIGLIRSDLVA
LIDELGKRVFEEMDYINEADNAEKFRTMHEKNIKIAVPKIYQEFTSRRVLTMEWIDGTKL
TNLDDVKKLGIDPDEMIEIGVQCSLEQLLEHGFFHADPHPGNLLALEDGRLCYL
>tcag_1096667205441 /cdnaId=1096667205440 /pepId=1096667205441 /offset=0 /ttable=11 /length=268 /full_length=268 /orientation=0
IYKVMKEDFTDFIEVSGLLDYDPVTISKIYQKNPKRLLKRLWQTLIPIFAYIFSVGWDKL
TGRLKNEEKARFRAKELTNLLVELGPAFVKAGQALSTRPDIIPGILLEELSELQDQLPGF
DGDKAMELIEEDLGSSVDKIFLEIDKDPISAASLGQVHKAKLMNEEVVAVKVQRPGLREQ
ITLDLYIVRNIAYWLKNNIGLIRSDLVALIDELGKRVFEEMDYLNEAENAEKFRNMHKHN
QMIAVPKIYKEITSRRVLTMEWIDGTKX
>tcag_1096669728689 /cdnaId=1096669728688 /pepId=1096669728689 /offset=0 /ttable=11 /length=282 /full_length=282 /orientation=0
SGMGTTFIKLGQFLATRPDIIGEEMAKDLEKLQDKVPAFELYEAKKVIKKEIGEKQYKNI
IEIGEPIAAASIAQVHFAKIKNENQEKQVAIKILRPDIEQLFNEELDALMLFAYIIENTI
TKAKRLKLVEVVHLLREITNIEMDLRFEAAAANELYENTKLDKGFNVPKIYWNYTTKKIL
TLDKVNGISIREQEKLEQQGINLKLLAENLIQHFLKQAVRDGFFHGDMHQGNLFVDPKGN
IVPVDFGIMGRLDKNNRKFLAEILYGFIQRDYVKVAEVHFXX
>tcag_1096675407377 /cdnaId=1096675407376 /pepId=1096675407377 /offset=0 /ttable=11 /length=227 /full_length=227 /orientation=0
VQFPRPLPRYTSEFALVETFLDGEPISSFMNCGDTDFMKAISDKGTASILKMIFDDNLVH
GDLHPGNILVRRVPGDPVPVISYLDAGIVTEMDRNVHKQLVDICLAFLKRDGYLAGKLMV
EYTDSDELPLHAEAFCKGVQKMQEDALEDDYFEKFGEYWATTCGLACDHRVKINSKFLAV
GLALRVVEGVNLALDPTLDVVTAAIPVAARSQMRYLRNDAMDSAKRF
>tcag_1096694079595 /cdnaId=1096694079594 /pepId=1096694079595 /offset=0 /ttable=11 /length=452 /full_length=452 /orientation=0
RDSKRWLEKNSSPLGRWLDETKSQWNQDPKQSNSSQEFNQWQKQIANWGHELTDRFRNLD
LESSIPDSIRDFQDFGSIQKQLQHEWIGIAEWLKLGDRYRDAIQTLVQLYLQNRFDLLNL
KQSPEEETQAPEKTPSDIYDKHRHNAKELAALCKRQGGAWIKAAQFLSTQGDWLPREYRE
ELEELQDQAPGISWDQVVEVLEESLGSDWNTRFSDIDPNPVATASLAQVHRSTLTDGRIC
AIKVQLPDAPLRIDADLKFFALAAKMFKDQLPGLDPEQLVRELSRSILLELDYAQEAENL
TRFSKCYQSSEWTVPQLIPELLSPKTLGMSFLEGTPIRHFLEEVPSTAESVLKTLCSSFM
RQIFISGLFHADPHPGNFFITPRGQIALLDFGAMGELSENETSAYREVLSALLFKQQEGL
IEKMKQAGFVVNQPERLIEMLFKAQDKNKSEG
>tcag_1096694127805 /cdnaId=1096694127804 /pepId=1096694127805 /offset=0 /ttable=11 /length=241 /full_length=241 /orientation=0
LVRELSRSILLELYYAQEAENLTRFSKCYQSSEWTVPQLIPELLSPKTLGMSFLEGTPIR
HFLEEVPSTAESVLKTLCSSFMRQIFISGLFHADPHPGNFFITPRGQIALLDFGAMGELS
ENETSAYREVLSALLFKQQEGLIEKMKQAGFVVNQPERLIEMLFKTQDKNKPKGTADSDK
TPFSKLETKLRILREAEVELPDSFVLMARVLISLGGLLNQHQVKLTPMEWAAMLMQQQQT
*
>tcag_1096681266715 /cdnaId=1096681266714 /pepId=1096681266715 /offset=0 /ttable=11 /length=184 /full_length=184 /orientation=0
PIRHFLEEVPSTAESVLKTLCSSFMRQIFISGLFHADPHPGNFFITPRGQIALLDFGAMG
ELSENETSAYREVLSALLFKQQEGLIEKMNQAGFVVNQPERLIKMLFKAQDKNKSEGTAD
SDKTPFSKLETKLRIMREAEVELPDTFVLMARVLISLGGLLNQHQVKLTPMEWAAMLMQQ
QQT*
>tcag_1096677046917 /cdnaId=1096677046916 /pepId=1096677046917 /offset=0 /ttable=11 /length=180 /full_length=180 /orientation=0
FLEEVPSTAEPVLKTLCSSFMRQIFISGLFHADPHPGNFFITPRGQIALLDFGAMGELSE
NETSAYREVLSALLFKQQEGLIEKMNQAGFVVNQPERLIEMLFKTQDKNKSEGTADSDKT
PFSKLETKLRILREAEVELPDTFVLMARVLISLGGLLNQYHVKLTPMEWAAMLMQQQQT*
>tcag_1096691798641 /cdnaId=1096691798640 /pepId=1096691798641 /offset=0 /ttable=11 /length=167 /full_length=167 /orientation=0
LKSLCSSFMRQIFISGLFHADPHPGNFFITPRGQIALLDFGAMGELSENETSAYREVLSA
LLFMQQEGLIEKMKQAGFVVNQPERLIEMLFNTQDKNKPEGTADSDNTPFSKLESRLRIL
REAEVELPDTFVLMARVLISVGGLLNQHQVKLTPMEWAAMLMQQQT*
>tcag_1096695547143 /cdnaId=1096695547142 /pepId=1096695547143 /offset=0 /ttable=11 /length=494 /full_length=494 /orientation=0
IEGIDHQHSDERDQKQPGFDDGRGCVVGDREIGERSTTIGKFGQQLYEHVCDGHTSPDRG
ESFLRQAGKACDAWCDEMHNHQGQRETGGDYPLARGHVHARHCADRPEQLCRSAGGFGTG
HNGRMPDIPRKAITRGAKLAALPVSFAGRTAWGFGKRIGGRPAEVVSAEVARRTAEQVFA
VLGELKGGAMKVGQAMSIFEAGLPEEIAGPYRATLARLQDAAPPMPQAQVRAIMTEELGT
DWRSKFVEFSDRPAAAASIGQVHRAVWHDGREVAVKLQYPGADKALMSDLDQMVRMSKVL
APMLPGFELRPLVEEVRARAVEELDYLQEAENQRTFANAFEGDREFAIPHVLVAGPHVLV
SEWIEGRALSTVIADGTAQERNLMGTLYARFLLEGPARASLLHADPHPGNYRMTPDGRLG
VIDFGAVGRFPTGIPADLGRILRLAQDHRAEEVVAGLRELGFIKPDIDIEPDHVVEYFEP
LVDPTRQEVFHFSR
>tcag_1096691271123 /cdnaId=1096691271122 /pepId=1096691271123 /offset=0 /ttable=11 /length=227 /full_length=227 /orientation=0
LMSDLDQMVRMSKVLAPMLPGFELRPLVEEVRARAVEELDYLQEAENQRTFANAFEGDRE
FAIPHVLVAGPHVLVSEWIEGRALSTVIADGTAQERNLMGTLYARFLLEGPARASLLHAD
PHPGNYRMTPDGRLGVIDFGAVGRFPTGIPADLGRILRLAQDHRAEEVVAGLRELGFIKP
DIDIEPDHVVEYFEPLVDPTRQEVFHFSRDWLRGQFTRYADITSPQA
>tcag_1096681517843 /cdnaId=1096681517842 /pepId=1096681517843 /offset=0 /ttable=11 /length=178 /full_length=178 /orientation=0
ILHADPHPGNFRILADGRLGVLDFGACNRLPNGFPEPFKRLLRNALEGDAIALYNGFKED
GFILADVDVDPQLVLDYLLPLVEPLRTEHFAYTREWLREQSLRVGDPRNPTAKIGFQLNL
PPEYVLIHRVTLGTTGIFCQLRAAGNFRDEALAWFPEITPSQLKGLTSDVLVVASPR*
>tcag_1096680955633 /cdnaId=1096680955632 /pepId=1096680955633 /offset=0 /ttable=11 /length=313 /full_length=313 /orientation=0
MECAYDMGVRNRGWGFQSSPDSDHLAYTAFERGEGHRKRVRPLTFLRFYREIRKDGPADL
DWIQKQGLLAVKLSQIFALRPDMLSIEKCRQLQTMYRNASTIPSEDVERILKQKAPSGFY
DSIAWFDEKPLAAASVGQVHRATLTNGEEVVIKVVKADHKERFHRDVKRMMRMMRLAISL
SPKLRRVGNPLALLRHVEDYTTRELDLRNEIKGGSELESIQDGLSGDFPMPKLRFPKYYP
EMSNEHVLVSEFVRGKTLEECINDESLPWNFLIELFRIHGAYMFGIGTFHGDLHPGNCII
DEDGCFVFIDNGA
>tcag_1096672392129 /cdnaId=1096672392128 /pepId=1096672392129 /offset=0 /ttable=11 /length=197 /full_length=197 /orientation=0
LSGDFPMPKLRFPKYYPEMSNEHVLVSEFVRGKTLEECINDESLPWDYLIELFRIHGAYM
FGIGTFHGDLHPGNCIIDEDGCFVFIDNGAICEAPRNVSLSLFNFFEELSKSNHDAAFEA
LLGIAGQRPSEDRVRRFKSRMAEIYEGFGEKSVGEQSLTDLMMRTVRTAVEDAGADFGEE
GFPIIRSLMYMDGLVXX
>tcag_1096697635897 /cdnaId=1096697635896 /pepId=1096697635897 /offset=0 /ttable=11 /length=167 /full_length=167 /orientation=0
AYMFGIGTFHGDLHPGNCIIDEDGCFVFIDNGAICEAPRDVSLALFNFFEELSKSNHDAA
FEALLGIAGQRPSEDRVRRFKTKMAEIYEGFGEKSVGEQSLTDLMMRTVRTAVEDAGADF
GEEGFPIIRSLMYMDGLVIRTHPQVKLIAEMGPSLAEFRDGLDMEG*
>tcag_1096677218967 /cdnaId=1096677218966 /pepId=1096677218967 /offset=0 /ttable=11 /length=487 /full_length=487 /orientation=0
ISKIIYLFFKYDIDKYLIRSNLMGNKKYFFLLFPWNIFTFRKSINIAENIRLICEDLGPI
FVKLGQMISTRKDLLSEDIAMELAKLQDHVTPFDGDVAKKLIEKELNKDISDIFTSFDKK
PMASASIAQVHPAKLKTGEDVIVKVVRPDIKSKIIQDISLMKKIAKYLDGLSDDFKRMHL
IDIVNDYEMVIYDELNLIKEAANAKQISKNFLNSENIYIPKVHCTYLTSKVMIMERIYGI
PINDKKSLISENISFEEIAEKSVELFFVQVFEHNFFHADMHPGNIFIQKHKDSFRFVLVD
FGIMGSLSEFDKKYLAENFIAFFNRDYASVARLHVECEWVPKDTNIPSLESAIRENCECM
LDKPIKDVSLSDIIVGLFDTARRFKLEVQPQLILMQKTLLYTEGLGREFNPELDLWKTSK
PILEKWMKQQKGPKVIVKKILNNFDDYLEILPEIPSFFRRISNHYSGNSSDLTKNIEQLK
LIEEKLS
>tcag_1096666737487 /cdnaId=1096666737486 /pepId=1096666737487 /offset=0 /ttable=11 /length=253 /full_length=253 /orientation=0
FQEVKYKLLEETDYEIELKNSQFISKACSKIPNLIFPNYYPELTTSKTLTMDWMEGTHLS
EFVKKNKTKNNNNMLGQTLWDFYMFQIHGLKKVQADPHPGNFLVSKKGSLIAIDFGCIKK
IPEDFYVPYFELSKKENIEDLKTFRGLLKELEILTPLDTDEERTFFTSLFQKMMRLFTLP
FQSKYFDFSNQRFWEKISGLLNEFTEDPKLRKLNGNRGSKHFIYINRTFFGLYHLLHDLN
AKIKTDSYLKYI*
>tcag_1096683341989 /cdnaId=1096683341988 /pepId=1096683341989 /offset=0 /ttable=11 /length=732 /full_length=732 /orientation=0
LEGGRARLAGPARGDAAARRRGRHRRHRLPLPAPHQGDRERHRLRPDRGDAGGGPPPRRG
AGRPRRDLGAGRRDGAALRGPQLRRLHHRLRHPERDPAAKGAGGGLSRAEAGRAADRAGV
LRDPAARAGAGLRPLFLQRHPGAGRGGDGRPRQLPVSRRIDPALSRPGDVPRHDPRRRLR
PRRLPQPDARGGGGPFRVAPLGDDAARRRAGPRRMIRTLANIWRLGRVGATLARTGALKR
MLEQLEAPPSAHLLLRLVTTPISPFGLAGDPETPAIPRALTALGPAYVKFGQILSTRPDI
VGAEIARDLQILQDRLPPFPIEQARATIEAELGRTVEEAFSHLSPPVAAASIAQVHAATE
ADTGRKVAVKVLRPGVEKRFRVDIDSFYFIARTVETLLPSTRRLRPTAVVEHFEGVVLAE
MDLRLEAASASEFRDNTRDDPLFRVPEIRWDLSGRRVMTMEWVEGAPMADVDGLVALGID
IDRLGERVLQVFLDHALRDGFFHADMHQGNLKVRSDGAILALDFGIMGRIDPLTRRYYAE
ILFGFLQRDYRRVAEVHFEAGYVPPDQDVDLFAQALRSIGEPIFGQDVSRISMARLLAHL
FEVTERFGMRTRTELILLQRTMVVVEGVARSLNPRVNIWSAARPVVEAWMRDNLGPKAVA
KDLRDAAIVLARYAPRLPGIAEKFVIRADADPELDSAVRLKSAVWPYALAAIAGGAVGGA
AAAFGIWWFIG*
>tcag_1096695684747 /cdnaId=1096695684746 /pepId=1096695684747 /offset=0 /ttable=11 /length=433 /full_length=433 /orientation=0
FNIKEDNLPLFLRWLLIVVPAKNQGKDQAQQISSGIKELGPIFIKLGQTLSVRPDIVGVD
MAVELTKLQDQVTPFSSEVAIKTIENEFEQTIDELFLEFDTKPVAAASIAQVHKAKTHCG
KDVAVKIIRPNIENILNKDIKFFYWAAKVLSRLFSNAARLRPIEVVQEFEKTIRMEIDFR
FEAAAASELKENCLNDEFVYVPSIFWNIVSQKVLTIEWIDGISIYNKDELKNNHHDVKEI
AERVAVSFFNQAYRDGFFHADLHPGNVFIDKTGRVVPIDFGIMGRLDKKNRLAVAGILQG
FIEKDYKKVAQIHIDIGYVPANTDVNVFAQACRSIGEPIVGLPVNKISIAKLLMQLFKIT
EDFSMETQPQLLLLQKTMVLIEGIGSSLDKEINMWQLAEPWVKEWAVENMGPKAVIKDNV
ESAFLSLKNLSKL
>tcag_1096696305905 /cdnaId=1096696305904 /pepId=1096696305905 /offset=0 /ttable=11 /length=484 /full_length=484 /orientation=0
LLSSRPDLLPEAYVTEFQKLQDRVGGVPFEEIKDFLENELGRPVSHIFEDFEETPLAAAS
IAQVHRAVLQSGEKVAVKVQRPGIDRIVQNDIWILQGVAFLMEKYIPETRLFNPLGMVDE
FFLSIRQELDFHVEANNIRKIRENLKGMSGVAIPKVYSGYCGRRVLTQEFFDGIRVSDRE
SILAHKLDPTKLIETGCDAFFHMVMHDGIFHGDLHAGNLFALQDGRLAIIDFGIVGRLSK
RIRESVTTMFIAIIDEDYESLASEYVFISQSLGNCDINMLQKDLMDLISPYIGMRIGDVN
IGQVLMSSTAVATRHNLRVPRELMLLFKAIVTIEALGAQLDPEFDLLSVGNRLARQAISM
RYSKDQIMRDLIVLGRDLQHLGELLPRLSKRFLRKWSQDGFAFEVKNPGTIEVARGLRSI
SLALTQSFLGLSLIAISIMLISLEMGPELFGIPVLGTLSGLFGLGSFWNMIWTLKREKKQ
LKG*
>tcag_1096693342667 /cdnaId=1096693342666 /pepId=1096693342667 /offset=0 /ttable=11 /length=99 /full_length=99 /orientation=0
EEIIFPEYKESTSNEQVLTMTLPEGDHLDEFLKKRPNQKTRNSYGQIMWNFFHENINSAN
NTFHADVHPGNFLFCKGGKLGVIDFGCIKVFPDQFIKSC
>tcag_1096680459779 /cdnaId=1096680459778 /pepId=1096680459779 /offset=0 /ttable=11 /length=489 /full_length=489 /orientation=0
AENIRLICEDLGPIFVKLGQMISTRKDLLSEDIATELAKLQDNVTPFDGDIARKLIEDEL
GKNINDIFESFDSSPMASASIAQVHPAKLKTGEDVIVKVVRPDIRSKIIQDISLMKKIAN
YLENLSDDFKRMHLIDIVDDYEMVIYDELNLIKEAANAKQIRKNFLNSNNIYIPTVYCSY
LTNKVMIMERIYGIPINDKKLLEMENISFEDIAEKSVELFFIQVFEHNFFHADMHPGNIF
IQKHNDSFRFVLVDFGIMGSLSEFDKKYLAENFIAFFNRDYASVAKLHVECEWVPKDTNI
PSLESAIRENCECMLDKPIKDVSLSDIIVGLFDTARRFKLEVQPQLILMQKTLLYTEGLG
REFNPELDLWKTSKPILEKWMKEQKGPRVIAKKIFTNFDDYLEILPEVPSFFRRISNHYS
GNSSDLTKNFEQLRIIEEKLSSNRRINHFYFSLVILLGTLLIPFEYFSSFKGELLLIIAA
LLYLTRPK*
>tcag_1096684444507 /cdnaId=1096684444506 /pepId=1096684444507 /offset=0 /ttable=11 /length=513 /full_length=513 /orientation=0
IKMKNLLRISKITFLFFKYDIDKYLIRSNLMGSKKYLFFLIPWNLFTFKKTINIAENIRL
ICEDLGPIFVKLGQMISTRKDLLSEDIATELAKLQDNVTPFDGEIARKLIEDELGKNIND
IFESFDSSPMASASIAQVHPAKLKTGEDVIVKVVRPDIRSKIIQDISLMKKIANYLENLS
DDFKRMHLIDIVDDYEMVIYDELNLIKEAANAKQIRKNFLNSSNIYIPTVYCSYLTNKVM
IMERIYGIPINDKKLLEMEDISFEDIAEKSVELFFIQVFEHNFFHADMHPGNIFIQKHND
SFRFVLVDFGIMGSLSEFDKKYLAENFIAFFNRDYASVAKLHVECEWVPKDTNIPSLESA
IRENCECMLDKPIKDVSLSDIIVGLFDTARRFKLEVQPQLILMQKTLLYTEGLGREFNPE
LDLWKTSKPILEKWMKEQKGPRVIAKKIFTNFDDYLEILPEVPSFFRRISNHYSGNSSDL
TKNFEQLRIIEEKLSTNRRINHFYFSISYSVGN
>tcag_1096680705297 /cdnaId=1096680705296 /pepId=1096680705297 /offset=0 /ttable=11 /length=451 /full_length=451 /orientation=0
KLQDNVTPFDGEIARKLIEDELGKNINDVFESFDSSPMASASIAQVHPAKLKTGEDVIVK
VVRPDIRSKIIQDISLMKKIANYLENLSDDFKRMHLIDIVNDYEMVIYDELNLIKEAANA
KQIRKNFLNSNNIYIPTVYCSYLTNKVMIMERIYGIPINDKKSLEMHNISFEDIAEKSVE
LFFIQVFEHNFFHADMHPGNIFIQKHNDSFRFVLVDFGIMGSLSEFDKKYLAENFIAFFN
RDYASVAKLHVECEWVPKDTNIPSLESAIRENCECMLDKPIKDVSLSDIIVGLFDTARRF
KLEVQPQLILMQKTLLYTEGLGREFNPELDLWKTSKPILEKWMKEQKGPRVIAKKIFTNF
DDYLEILPEVPSFFRRISNHYSGNSSDLTKNFEQLRIIEEKLSSNRRINHFYFSLVILLG
TLLIPFEYFSSFKGELLLTIAVLLYLTRPK*
>tcag_1096697142211 /cdnaId=1096697142210 /pepId=1096697142211 /offset=0 /ttable=11 /length=288 /full_length=288 /orientation=0
LAEQGISFKEIAEKSVELFFVQVFEHNFFHADMHPGNIFIQKHNDSFRFVLVDFGIMGSL
SEFDKKYLAENFIAFFKRDYASVARLHVECEWVPKDTNIPSLESAIRENCECMLDKPIKD
ISLSDIIVSLFDTARRFKLEVQPQLILMQKTLLYTEGLGREFNPELDLWKTSRPILEKWM
KEQKGPKVIAKKIFNNLDDYMEILPEIPSFFRRISNHYSGNSSDLTKNFEQLKIIEKRLH
SNKIRNHYYFSIILLVITFIAPLGVLNIYKSEVLILLASLMYMSKPK*
>tcag_1096679599827 /cdnaId=1096679599826 /pepId=1096679599827 /offset=0 /ttable=11 /length=330 /full_length=330 /orientation=0
IEVVHLLREITNIEMDLRFEAAAANELFENTKTDKGFVVPKIYWNYTTKKILTLDKVEGV
SIREIEKIRKLGVDLKRLAENLIQLFLTHAVRDGFFHGDMHQGNLFVDAKGNVIPVDFGI
MGRLDKNNRRFLAEILYGFIKRDYVKVAEVHFQAGLVPQNASKEEFAQALRSVGEPIFGQ
SIKDISGGNLLAQLFEITEKFNMQTQPPLLLLQKTMVVVEGVARKLYPETNIWEVSKPVL
ENWLKDIKSPRSTIDTAINTSSEILKRIPELPELMDRADHALKLMSEGKLSLAVGANKNL
ELEQMKIKNFRNNIIISFFGVVIVFLLVF*
>tcag_1096685716125 /cdnaId=1096685716124 /pepId=1096685716125 /offset=0 /ttable=11 /length=299 /full_length=299 /orientation=0
KSDALEIATNFHIPPFLIKILFKIMGFSFSRNNELNQIRSKKKNLSNSIQSMGTTFIKLG
QFLATRPDIIGEELSKQLETLQDKLPPFSLSEAKEMIKKDLGNEIYDSIINLSEPIAAAS
IAQVHKAQINDNSVIKDVAIKILRPNIKKIFNEEIDALMLLAFIIETFVKKTKRLKLVEV
VFLLKEITNHEMDLRFEAAAANEYAENTKNDIGFNVPKIYWSFTSENVMTLDWIDGVSIR
ENEELLKKNIDTKKIASDIIQHFLRHAVRDGFFHADMHQGNIFIDNNGQIVPIDFGIMG
>tcag_1096679598959 /cdnaId=1096679598958 /pepId=1096679598959 /offset=0 /ttable=11 /length=536 /full_length=536 /orientation=0
IRRNSCDPLWLEIMIKKLFTLFKLGRKLAKSDALKIATKFNEPPIGIKILFSILSFSFSN
EKIKHHNENQGERLSSSLQSMGTTFIKLGQFLATRPDIIGEELSKELENLQDRLPPFPLS
EAREIIRKDLGEDNFNSIINLSKPVAAASIAQVHKAQINDGGTIKDVAIKILRPNIKKIF
NEEIDALMLFAFFVESFIKKTKRLKLVEVVFLLKEITNLEMDLRFEAAAANEYGENTKND
EGFLVPKIYWNFTSENVMTLDWVDGVSIRETEKLNKKNIDTKKIASDIIQHFLRHAVRDG
FFHADMHQGNVFINNNGQIVPIDFGIMGRLDKLSQRFLAEILYGFIVRDYKKVAEVHLVA
GLVPKDVPVDDLAQALRSIGEPIFGQSVKDISGGKLLKQLFDVTEKFNMQTQPQLLMLQK
TMVVVEGVARRLNPDTNIWETSKPVLEKWLKETKDPINSFNETLKNSAEVIKRLPELPKI
MDKANQALTFLASGQIPQNSNSFNELNIKKSEMSSFRNQSIIGLLLLVIVGLLVF*
>tcag_1096671737623 /cdnaId=1096671737622 /pepId=1096671737623 /offset=0 /ttable=11 /length=308 /full_length=308 /orientation=0
RLLKRLWQTLIPFFAYIFAVGWDKLTGRLKNESQARFRAKELTNLLVELGPAFVKAGQAL
STRPDIIPGILLEELSELQDQLPGFDGDKAMELIEEDLGCKIDEIFLEIDKEPISAASLG
QVHKAKLKTEEIVAIKVQRPGLREQITLDLYIVRNIAYWLKNNIGLIRSDLVALIDELGK
RVFEEMDYLNEAANAEKFRDMHKNNKMIAVPKIFKEITSRRVLAMEWIDGTKLTNLEDVK
KLGINPDEMIDIGVQCSLEQLLEHGFFHADPHPGNLLALEDGRLCYLDFGMMSEVSRESR
SGLISAVV
>tcag_1096687136731 /cdnaId=1096687136730 /pepId=1096687136731 /offset=0 /ttable=11 /length=307 /full_length=307 /orientation=0
MIKKLYTLFKIGRSLAKSDALSYIEEIYSPPLFIKIFFKVLGLKINSKSSDETIPSNEKF
ANSIKKLGPTFIKLGQFLGTRPDIVGKILASDFQKLQDRMPAFSLAQAKESLRNELGEEN
YKKITYISEPIAAASIAQVHFANIQDNEKEVAIKILRPNIEKIFNEELDALMLLAYFIEM
FLPKTRRLKLVEVIHLLKEITSIEMDLRFEAAAANELKNNTENDPFFKVPSIYWDFTSKK
VLTMEKVEGIPIRDIEKINHAKIDKKELAKSVIQNFLRQAVGDGFFHGDMHQGNLFVDLS
GNIIPVD
>tcag_1096684776641 /cdnaId=1096684776640 /pepId=1096684776641 /offset=0 /ttable=11 /length=499 /full_length=499 /orientation=0
MLKDFLRLVRILHIFLKARIDSDLKDFNTPIFLSVFFFISPWRLYSSKSARGIRLKKALE
ESGPIFIKFGQLLSTRPDAIPSDISKILKSLQDNLPPFPTDKAIALIEKEIDGSISEVFS
DFDEKPIAAASIAQVYSAKLAEDGSPVAIKVVRPGIRKTIQRDISLMKRLAGYIERKSYD
ARRLQLLKLVQEYESVILAELNMKLEASNIKQTKRNFENNNLLYVPEAYIDLTSENILVM
ERIEGIPVDNIDVLRGLGIDFKLLAERGVEIFLKQVFIDNFFHADMHPGNIFINAKNPEN
PSYVAVDYAIVGTLSEEEQFQIGRMLVAVIGRNFKDVASILIEAKWVDASTRQNELENTI
RAACEPIFDQPLEKINFGEMLLFIFDSARRFDLSMQPSLMLLQKTLINIEGLGKQLYPSL
DFWSIANPFLKNWISERYDPKKIAEWAKQNSLSWIEKARKLPEIAETAVEQIGKIENYQK
ESEARHQELLNKLSNEKRF
>tcag_1096666579337 /cdnaId=1096666579336 /pepId=1096666579337 /offset=0 /ttable=11 /length=300 /full_length=300 /orientation=0
NELIQTFSYFFSIRNTGIFNEIIPGFNPFLKTVFKKKNPALALKICLERLGPVFIKFGQL
LSTRTDLLPKNVTRELNLLTDDCAPISFEDITKTITDELRNKSIDILSCIDKKPLASASL
AQVHKIKIGKLNCVVKVQKPNLMIQVKRDIRALKIAAKSVKVFLKDYPRINPEIIINDYE
SVIMKELDFRIEAANAKKTYEKFADNEYLYVPKIIDEYTRKKILIMEYIDGIPITDVSAL
KKNKVNLKKLSENGVKIFLKQVFEDNFFHADMHPGNIFASKKTPDTPYYYAVDYAICGSV
>tcag_1096688172209 /cdnaId=1096688172208 /pepId=1096688172209 /offset=0 /ttable=11 /length=294 /full_length=294 /orientation=0
RFEAAAISEISNNMQTDDEYVVPRVFWEKTTKKILTIEWIDGISIKDRDLLIKNGFSLKE
LARIVIQSFLTQALRNGFFHADMHQGNLLVNTDGKLVILDFGIMGRLGEKEQNFLAEILW
GLITKNYKRAAEIHFEAGYVPKDQRLDEFSQALRAIGEPLTGKKANDISMANVLTQLFEV
TEQFQMETRPELLLLQKTMVVTEGVARELDPDLNMWDIAKPVVSKWMEEKISPEKKIKKT
IEDISKFGSAINDLPELIHSAKIANENFHKILDAKDKNREKQNFFMKSFFWIIX
>tcag_1096672083969 /cdnaId=1096672083968 /pepId=1096672083969 /offset=0 /ttable=11 /length=253 /full_length=253 /orientation=0
LNRFAPSGFRDHFQSIEPTPFAAASIGQIHRAVLKDGTKVVVKIIKADFEASFRRDVRRM
KRWIRMGLFFNPRLRKVGNPIGLLAHIEDYTLRELNLLNEIEGRNQLIAKSEGIEMHFSM
PKLKFPKMWEDLSNQHVLVMEEITHPTLEEHLENGTFTWPDMLELFRIHGAFMFGLGTFH
GDLHPGNAMMDAEGNFHFIDTGAICNAPEHVRNALFGFFYFLAKGELKNAFDAMLTMAAV
QPEGKTLQTYYDS
>tcag_1096697794675 /cdnaId=1096697794674 /pepId=1096697794675 /offset=0 /ttable=11 /length=312 /full_length=312 /orientation=0
IYKVMNEDFTDFIEISGLLDYDPAAISKIYKKNPNRLLKRLWQTLIPIFAYIFSIGWDKL
TGRLKNNNQARYRAKELTTLLVDLGPAFVKAGQALSTRPDIIPGILLEELSELQDQLPGF
DGGKAMELIEEDLGSKINDIFLEIDKEPISAASLGQVHKAKLKNEEVVAVKVQRPGLREQ
ITLDLYIARNIANWLKNNIGLIRSDLVALIDELGKRVFEEMDYLNEAKNAEKFRDMHKHN
NMIAVPKIYKKTTSRRVLTMEWIEGTKLTNLEDVKKLGIDPDKMIDIGVQCSLEQLLEHG
FFHADPHPGNLL
>tcag_1096690350807 /cdnaId=1096690350806 /pepId=1096690350807 /offset=0 /ttable=11 /length=279 /full_length=279 /orientation=0
IEAQIKEDLDLIRNGTSLLSLIPNFGMEAVTPWLDEFERGLMYELDFKREIKNIAFFRDM
YRDRDDVKIPRPYSRLSTEDVIVMDYTPSVPIVRPFKAERLINMFLEQLLYEGVIHGDLH
TGNIGLDSKTGSLVLYDFGNIINITSQYKTAIRDFVYGVQTGNVDAVMDNMVKMGMNVRD
REVTRIFVKQYFDYLQTLDLTSFTINSPEIREKASKVPVELDSTTLTILRTYSLLEGLAK
ELDPSFSYARIINKNVELLFLDLEYIMYRIQKDTSSSV*
>tcag_1096685742745 /cdnaId=1096685742744 /pepId=1096685742745 /offset=0 /ttable=11 /length=463 /full_length=463 /orientation=0
MKLLRLMQVFLSLRRSGIFYLFIDNFNPLVKPLKKPDNIENNFKRTLESLGPFFIKLGQL
LSTRTDLITLELAKELRNLTDNCEPVDFSYIKNQINDGLGSRAKKILDSIEEEPIASASL
AQVHKLKLDGKDLVIKVQKPGLLNLIDRDISALHLGIKLLRFIYKGYPRVNLESLLNSYE
KVIKNELDFRIEAASAKKTFENFDGNQLLYVPKIEDEFTTKRILVMEYIDGIPITNIEEL
KEHNLNLKKLSENGVRIFLKQVFEDNFFHADMHPGNIFAAKINQENPYYFAVDYAICGSI
TESNQILIAQMISCLVERDFFSLAQLFIYAEWVAEDTKTEELESVLRAHCERLLDKPLAE
ILFGELLLSLFDAMKPFDLYLDQDLLLLVKTLVHIEGMGRQIYPELDFWSVSKPFIDNWI
SEKYSVKGLIRYLVAKKHILTYMILKKIEETKDQFSEDFGDK*
>tcag_1096673026773 /cdnaId=1096673026772 /pepId=1096673026773 /offset=0 /ttable=11 /length=269 /full_length=269 /orientation=0
IAVPKIYREATSRRVLTMEWIDGIKLTNINAVKKLGIDPNQMVEIGVSCSLQQLIEHGFF
HADPHPGNILAMKDGRLCYLDFGMMSDITQQSRIGLIRAVVHLVNRRFDKLSYDFVQLGF
LSEEVDLTPIAPAFESVFTSALEIGVNKMDFKAVTDDMSGIMYKFPFKLPPYYALIIRSL
ITLEGIALSVDPNFKILGAAYPYFARRLMEDENPELRNSLKEMLFDENSLKLERLDDLLA
SATKEKQLDSEKILDYIKKKLKQIKKIS*
>tcag_1096683198815 /cdnaId=1096683198814 /pepId=1096683198815 /offset=0 /ttable=11 /length=467 /full_length=467 /orientation=0
HKGTLKGGARVAVKVQRPGLREQITLDLYIVRNIAAWLNSNIGLIRSDLVALIDELGRRV
FEEMDYLNEASNAETFAELHQHNPRIAVPKIFRNATSRRVLTMEWIDGVKLTNLDAVREL
GVDPDDMVEVGVNCSLQQLLEHGFFHADPHPGNLLALKDGRLCYLDFGMMSEVSRESRTG
LIQAVVHLVNRNFGKLSKDFVTLGFLAEDVNLEPIVPAFEKVFSQALEAGVNRMDFKAVT
DDMSGVMYKFPFRVPPYYALIIRSLVTLEGIALSVDPNFKILGAAYPYFARRLMEDPDPQ
LRQSLKEMLFDGDAFRWTRLENLVSSAASQAQLDLEALLDQLLDFLFSPKAGLLRDQLVT
ATVDRLDALGWSTMQRLGRRLPKRLQPSALGQTPPGLSDPLMQLEPVRELIQVLQSLPGF
TPELLLRRMPRVLNEPDTRRMGFKVAQGLAERGVVRLVRVAAGVPA*
>tcag_1096679681141 /cdnaId=1096679681140 /pepId=1096679681141 /offset=0 /ttable=11 /length=332 /full_length=332 /orientation=0
FNEEIDAMMLFAFIVESFVKKTKRLKLVEVVFLLKEITNLEMDLRFEAAAANEYAENTKN
DAGFKVPQIYWNFTSENVMTLDWIDGISIREAEELERRNLDTNKIAEDIIQHFLRHAVRD
GFFHADMHQGNIFVDNSGQIVPIDFGIMGRLDKLSKRFLAEILFGFIQRDYRKVAEVHLV
AGLVPKEVSIDDLAQAWRSIGEPIFGQEVKDISGGKLLKQLFDVTEKFNMQTQPQLLMLQ
KTMVVVEGVARKLNPNTNIWTTSKPVLENWLKETKDPINNLNETLKNTSEVIKRLPEFPQ
IMDKANQALTFLASGQIPQNSNSYTALNDKKS
>tcag_1096666425461 /cdnaId=1096666425460 /pepId=1096666425461 /offset=0 /ttable=11 /length=251 /full_length=251 /orientation=0
EERLLEETNYELELKQSIEISQACRDLDGFIFPNYYPDLSSDKIITMEWLEGDHLKEFLK
TNPDQETRNLIGQRLWEFYDFQVNELKAIHADPHPGNFLFYENGNIGVIDFGCVKRIPID
FYHHYFQLLNPVYQNDDALLMELFYQLEFIYKDDTPETKKLFFDLFKEIMFLLIKPFKEE
NFDFSNKEYLDRIYELGDELKSRKDIRKNGAARGSRHILYINRTYFGLFTLLYELGANIK
TNTSFDFSKV*
>tcag_1096681709117 /cdnaId=1096681709116 /pepId=1096681709117 /offset=0 /ttable=11 /length=528 /full_length=528 /orientation=0
STRPDIIPGILLEELSELQDQLPGFDGDKAMELIEEDLGSKISEIFLEIDKEPISAASLG
QVHKAKLKNEEIVAVKVQRPGLREQITLDLYIVRNIAYWLKNNIGLIRSDLVALIDELGK
RVFEEMDYLNEAANAEKFRDMHKHNKMIAVPKIYKEITSRRVLSMEWINGTKLTNLEDVK
KLGINPDEMIDIGVQCSLEQLLEHGFFHADPHPGNLLALEDGRLCYLDFGMMSEVSRESR
SGLIQAVVHLVNKNFDKLSQDFVKLGFLSEEVNLEPIVPAFQDVFINAVEQGVSKMDFKS
VTDDMSGVMYKFPFRLPPYYALIIRSLLTLEGIALSVDPNFKILGAAYPYFARRLMEDPD
PQLRESLKEMLFDNKKFKWDRLEDLLSNAAKQTNLDLEKLLDEIINLLFSSKGGFLRNEI
IEGLTNQIDLFNLRILKNLNNYLPNSIKLNMTNKNDNFSEVIINIEPLRNFLEILQEVPG
YSIDIFLKRVPRLINEPYTKEMGIEIAKKVTEKGMVRLVKIAAGANI*
>tcag_1096701070751 /cdnaId=1096701070750 /pepId=1096701070751 /offset=0 /ttable=11 /length=221 /full_length=221 /orientation=0
NRLLIMQYLEGKKLIEYKNAPQKLRNELAKKLFMAWYYPFYKYGIIHGDPHLGNYSVDKK
NNINLFDYGCVRIFPPKFVKGVIDLYFALKENDNSKIKKAYEAWGFKDIDDKLMAVLNKW
ALFLYDPILKNEVRRIQDSDSGIYGAKIAGEVHKELKKYGGVKPPREFVFMDRAAVGLGS
IFIHLKAEINWYKLFHALIKDFSVKTVDNNQKKALKFAGI*
>tcag_1096676369907 /cdnaId=1096676369906 /pepId=1096676369907 /offset=0 /ttable=11 /length=207 /full_length=207 /orientation=0
IEYKNAPQKLRNELAKKLFMAWYYPFYKYGIIHGDPHLGNYSVDKKNNINLFDYGCVRIF
PAKFVKGVIDLYFALKENDNSKIKKAYEAWGFKDIDDKLMAVLNKWALFLYDPILKNEVR
RIQDSDSGIYGAKIAGEVHKELKKYGGVKPPREFVFMDRAAVGLGSIFIHLKAEINWYKL
FHALIKDFSVKTVDNNQKKALKFAGI*
>tcag_1096692941731 /cdnaId=1096692941730 /pepId=1096692941731 /offset=0 /ttable=11 /length=307 /full_length=307 /orientation=0
KKLIMAQMAVEACVAQLIYTGFVHADPHEGNMMLDENDMLVFLDFGLMSEVEPFIMEGFA
KGIQHMISGNWEGLVLVFQEVGFTPAEGFLKRDGRTDTYKPASLEEMTAAVAQTLSTEEG
GQSRFGALATGLAKLSANFKFLTPPYIILLIRTFLTLEGIAEKADPNFNIYTASLPYAIR
RAMAPSTPEGQKAMRETFLNESGELRWDRIEELVLVDSTDEEEEESSSETSGKSSEEDAV
FGDSQALMAQRSKEVVGRLLGSTEGVALRRVAVTADTEQIVTYLSGPQGTALRAKSVKML
SRALQXX
>tcag_1096673833589 /cdnaId=1096673833588 /pepId=1096673833589 /offset=0 /ttable=11 /length=292 /full_length=292 /orientation=0
GLSSDFKRMHLIDIVNDFEMVIYDELNLIKEAASAKQIKKNFSGASFIYIPTVHCTYLTS
RVMVMERIYGIPINNKDELAREGVSFKEIAEKSVELFFVQVFEHNFFHADMHPGNIFIQK
HNETFRFVLVDFGIMGSLSEFDKKYLAENFIAFFNRDYARVAKLHVECEWVPKDTNMPSL
ESAIRENCECMLDKPIKDVSLSDIIVNLFDTARRFKLEVQPQLILMQKTLLYTEGLGREF
NPELDLWKTSRPILEKWMKEQKGPKVIAKKVFNNLDSYMEILPEIPSFFRRX
>tcag_1096670538667 /cdnaId=1096670538666 /pepId=1096670538667 /offset=0 /ttable=11 /length=296 /full_length=296 /orientation=0
LTKLQSSAPPMGWNFIKRRMTKELGINWIKKFDSFEKDPFAAASLGQVHKAVYKKKNIVC
KLQYPDMLSIVEADINQLKLLFSLYKKIDKTIDTSEIQKEISSRVREELDYIREQKHMTM
FAKIFSKSSNVAVPNFFSDISTERLLCMNFLEGKKLLEFKDKSHSVRKKLAENMFFAWYY
PFYHFGMIHGDPHLGNYSADKNLKINLLDFGCVRFFKPSFVKGVIDLYHALMKNNQELAV
SAYESWGFENISKDLIKILNIWAKFLFSPLLEDKAMKMQETNSTAYGAEAAQKSQR
>tcag_1096670539091 /cdnaId=1096670539090 /pepId=1096670539091 /offset=0 /ttable=11 /length=299 /full_length=299 /orientation=0
KLGQFLATRPDIIGEELSLKLEKLQDRLPPFSIHEAREIIKEDLGVDTFNSIIDLSEPVA
AASIAQVHKAKINDNGTIKDVAIKILRPNIKKIFNEEIDAMMLFAFIIESFVKKTKRLKL
VEVVFLLKEITNLEMDLRFEAAAANEYAENTKNDAGFKVPEIYWNFTSENVMTLDWIDGI
SIREADELKERNLDTSKIAEDIIQHFLRHAVRDGFFHADMHQGNIFVDNSGQIVPIDFGI
MGRLDKLSKRFLAEILFGFIQRDYRKVAEVHLVAGLVPKEVPIDDLAQALRSIGEPIXX
>tcag_1096691008447 /cdnaId=1096691008446 /pepId=1096691008447 /offset=0 /ttable=11 /length=271 /full_length=271 /orientation=0
VKPFPEDISMNIIENELGNRISNLFNDFKAEPLASASIAQVHAAQLKNGKDVIIKVVRPG
IHKAIKKDLLLMKKIAEFLTSLSDDFKRMHLIEVVNDYELLVYDETDLIKESTNAKKIRD
NFQGSKLIYIPEIYWDYVTKNILVMERIYETPINDKAELLKKGINFEKLAKNAVESFFIQ
VFEHNFFHADMHPGNIFVKKVGDDVQFILVDFGIMGSLSKFDKRYLAENFVAFFNRDYEK
VARLHVECEWVPKDTNISLLEKAIRDNCESM
>tcag_1096690400761 /cdnaId=1096690400760 /pepId=1096690400761 /offset=0 /ttable=11 /length=263 /full_length=263 /orientation=0
SHMGVDPKELLREGIDAFYQSILVDGFFHGDPHGGNILVLPDGRMGLIDFGSVGFLNAKT
KSALINMFLALVSEDYDSLVEEYLWLSPASSGSRSSTKLEAIQMEVSTLMTPYFGVAIKD
IPVGKILMDATSVAFKYEVTLPRDLVMVFKAIMTLEGIGRSLDPDFDLLSAASKFSTQVL
SKQFDPSSLAKDALFLARDTSRFIQNAPRQMSETLRQLESGELKFNHRVTGLTQLTKTNL
QGSTRIAYAILTFGLLLTTAVXX
>tcag_1096680568283 /cdnaId=1096680568282 /pepId=1096680568283 /offset=0 /ttable=11 /length=590 /full_length=590 /orientation=0
VSSPYTRRGYLAERASGSSPIRPSAAGRTLETNTSASASSSCIRARPSSVRRSSTTERLP
RLSISNGGTPAWSATPSAPNTARCGSPVGGSTLITFAPQSAMIPVAAGPATHTPSSSTFT
PWSGPFDMRDLPGPSHLVARHSRPHERRGGDRTPHGRLCGVTTSPADTAWANFTEDGPWE
LDRAQIEWMTLATVLRDRARAEVPVLISPRRVPPVGRLVRVVATFAWALLPWWVAKKRGR
FATPEDSRAHLSRRLRASIERLGATYIKLAQIISSGEGLFPSELVDEFKKCRDQVPAESW
DDVQLTVEQDLGARIDQVFASFDRSPLAAASIAQVHRATLLTGEEVVVKVQRPTVSTVVR
RDLRVMAWLAPFLIGRIKVAALANPPALVELFAETIVEELDFRMEAANMVDIAAILRELD
QDGYVVPRPHPRLVTRRVLVMQRLRGFNFDDVEGMRSAGIDTEAVVKTGMIAFMEGALIH
GVFHGDLHGGNLFVLPDGRTALLDFGIVGRLSNKRRLAFMRLMLGATTNDLRGQVRALCD
LGALPGDTDIDAVIRDLGLDQPTVDPTTLSGEELVLEVQRIVKALLAYGA
>tcag_1096690550073 /cdnaId=1096690550072 /pepId=1096690550073 /offset=0 /ttable=11 /length=237 /full_length=237 /orientation=0
RSAGIDTEAVVKTGMIAFMEGALIHGVFHGDLHGGNLFVLPDGRTALLDFGIVGRLSNKR
RLAFMRLMLGATTNDLRGQVRALCDLGALPGDTDIDAVIRDLGLDQPTVDPTTLSGEELV
LEVQRIVKALLAYGAKLPKELMLYVKNMVFLDGAIARLAPDLDIIAELTHITMVFMQRHG
MAIARDLGVNPDDIEIDMGSLKQGLGVDGSVNSMTYRELQQRRDLINRRMRDHIRS*
>tcag_1096668176389 /cdnaId=1096668176388 /pepId=1096668176389 /offset=0 /ttable=11 /length=314 /full_length=314 /orientation=0
IVKVVRPDIKSKIIQDISLMKKIANHLENLSDDFKRMHLIDIVNDYEMVIYDELNLIKEA
ANAKQISKNFSNSDIIYIPTVHCTYLTSKVMIMERIYGIPINDKESLKREQISFKEIAEK
SVELFFVQVFEHNFFHADMHPGNIFVQKHNNSFRFVLVDFGIMGSLSEFDKKYLAENFIA
FFNRDYASVAKLHVECEWVPKDTNIPSLESAIRENCECMLDKPIKDVSLSDIIVGLFDTA
RRFKLEVQPQLILMQKTLLYTEGLGREFNPELDLWKTSKPILEKWMRDQKGPRVVAKKIF
SNLDNYLEILPEIP
>tcag_1096676843727 /cdnaId=1096676843726 /pepId=1096676843727 /offset=0 /ttable=11 /length=323 /full_length=323 /orientation=0
LMIKKFITLFKLGRKIAHSDILDIISKFQKPPLAITLLFKFLSISFSSKKKDSVKSEGER
LSDSLESMGTTFIKLGQFLATRPDIIGESLSKQLENLQDKLPPFSLIQAKEIIKNDLGNE
TYDTIINLGEPVAAASIAQVHKAQINDNGTIKDVAIKILRPNIKKVFNDEIDAIMLFAFL
VESFIKKTKRLKLVEVVFLLKEITNLEMDLRFEAAAANEYAENTKNDAGFRVPEIYWNFT
SENVMTLDWIDGISIRETEELKRRNLNTEKIANDIIQNFLRHAVRDGFFHADMHQGNIFI
DNNGHIVPIDFGIMGRLDKMSKR
>tcag_1096693042311 /cdnaId=1096693042310 /pepId=1096693042311 /offset=0 /ttable=11 /length=302 /full_length=302 /orientation=0
ISLGPTYVKLGQVLSSRQDLLPAPYIKELRTLQDSVPPFDDDLAKRILAAELGPAGARNL
TLGSAPIASASLGQVYRGTLKKPDGTVEEVAVKVQRPGALVAISLDVGIIRSFAEPWRRF
KGLNTDLEGLVDEWGRRFVDELDYGQEAANGERFRLAMESRPDLAGVVTAAPVMPSASTR
RVLTTGWINGQRLDTSEEGDVPRLCAVALASYLAMLLDIGTLHADPHPGNLFRTDDGKLC
ILDWGLVTPVSKDLRTAILSFIAHLVSKDFEAVPGDLDAMGFKPAGKREAMEDAGVASAI
GL
>tcag_1096669470543 /cdnaId=1096669470542 /pepId=1096669470543 /offset=0 /ttable=11 /length=250 /full_length=250 /orientation=0
LRDNVTAVPFEDLESRIPAGVSDVDPKPIASASIAQVHRAKIKNRDVVLKFKRPGIERLI
REDLDLIRGGASFLSLIPNFGMEAVKPWLKEFEQGLNYELDFKREIRNIAFFRDVYRDRA
DVRIPRPYSKLSTNDVIVMDYTPSETITRPFKAECLINMFLEQLLYEGVIHGDLHTGNLG
RAKDGAIVLYDFGNIIRVTPEYKTAIRDFVYGVQTSNVDAVMDNMSRMGMIVRDREVTKI
FVKQYFEYLN
>tcag_1096679665585 /cdnaId=1096679665584 /pepId=1096679665585 /offset=0 /ttable=11 /length=417 /full_length=417 /orientation=0
LENLMIQKIFTLIKIARKVALSDALKVISKIHQPPFLIKLFLNLLSISFEKKNDFKDKLS
DEEKLCKSIEGMGTTFIKLGQFLATRPDIISEDLSKHLEKLQDKLPPFSINEAKQIVKKN
LGQDMFQSIINFSEPIAAASIAQVHKAQINDNGTIKEVAIKILRPDIKKKFNEEIDALML
LAFIIESLIKKTKRLKLIEVVFLLKEITNHEMDLRFEAAAANEYYENTKNDAGFKVPKIY
WNYTSEEVLTLDWIDGVSIREKEILKEKNIDIENIANDIIQHFLRHAVRDGFFHADMHQG
NLLINESGQIVPIDFGIMGRLDKLNRRFLAEILFGFIQRDYKKVAEVHILAGLVPKNVQI
DELAQALRSIGEPIFGQSVKDISGGKLLKQLFNITEKFNMQTQPQLLLLQKTMVVXX
>tcag_1096668052615 /cdnaId=1096668052614 /pepId=1096668052615 /offset=0 /ttable=11 /length=245 /full_length=245 /orientation=0
IPTTSSSPPTSSTSGAHCRAQFGAIRRTSLTPFHRLCRGRGFVAETDYQYEAANTDAFSA
AMERRGLGAVTAPKVVPELSSRKVLVTEWVDGTRLDLDASPDVPRLCGVAINAYLTMLLD
TGVLHCDPHPGNLLRSKEGKLVILDWGMTQAVPEDLQYAGRRRSNEQGRRPRPRRPSTFR
PLRRYSLIEFIAHVNSEDYDAMPRDFVNLGFTPESQLERVRQVGHVIPGLTPRTPHPTPQ
ASHPT
>tcag_1096693481493 /cdnaId=1096693481492 /pepId=1096693481493 /offset=0 /ttable=11 /length=305 /full_length=305 /orientation=0
LRPDIKKTFNDEIDALMLLAYFIESLISKTKRLKLVEVVFLLKEITNHEMDLRFEAAAAN
EFAENTKNDLGFYVPKIYWNFTSEEILTLDWIDGVSIREKEILESKKINIENLATDIIQH
FLRHAVRDGFFHADMHQGNLFIDDNGRIIPIDFGIMGRMDKLNRRYLAEILYGFVERDYK
KVAEVHILAELVPNNVNVGELAQALRSIGEPIFGQSVKDISGGKLLKQLFDVTEKFNMQT
QPQLLLLQKTMVVVEGVARKLNPNTNIWETSKPVLEKWLKETKDPINNLTETLKDSAEVL
KKIP*
>tcag_1096689526037 /cdnaId=1096689526036 /pepId=1096689526037 /offset=0 /ttable=11 /length=307 /full_length=307 /orientation=0
LMEKYWPRAKSLRPTLVVRELEKTILDELDMLREAANASQLARNCSDLANLVVPKIYWGY
TNDSVLVSERIKGITITDTDMLEAAGIEPSDLAIQAIEILFTQVFRDHFFHADMHPGNIF
VVPGDTNNSNKIALVDFGIMGSLNEFDQRYLAENCAAFFERDYRKVAELHVESGWVPEAT
RVDEFEFAIRSVCEPILDRPASEISIGNVLLRLFQTAQRFDMEVLPQMLLLQKTLVSVEG
IGRQLDPKLDLWTAAQPAVNEFISKRISVLEVIRNAKSELPSWLGRIPNLPNQTLELVDR
LRSGRLA
>tcag_1096691424913 /cdnaId=1096691424912 /pepId=1096691424913 /offset=0 /ttable=11 /length=316 /full_length=316 /orientation=0
MEILMRHIKVIVPKFYEYPLIISRCFFIIYILIRNGLLTEIKRLNIINKKYQKIFNTLKF
IFEKKKIDNEFLNNLGEIGPGFVKLGQALSTRPDIFGINITNRLILLQDKLPPFSDIIAI
KIIEEETNKKIDQIFNFFEKKPIAAASVAQVHKGILKNGRKVAIKVLRPNIEQTLFRDFK
FFYGICNILEFFSTNCRRLSLKEIIATFAHSSLDEIDLRLEASNSEQLSENFIDYELFGT
PKIYWEYTTKKLLTSEFIDGVRIDEINNLKKNINVKNLTTVASEVFFYQTFRDGFFHGDL
HPGNIFVNPIGKNYSY
>tcag_1096697472023 /cdnaId=1096697472022 /pepId=1096697472023 /offset=0 /ttable=11 /length=240 /full_length=240 /orientation=0
IHKNNSYIKIPNVYEKISTNRLLVMEFLNGKKLIEYKNAPQKTRNELAKKLFMAWYLPFY
KYGIIHGDPHLGNYSVDNKNNINLFDYGCVRIFPPKFVKGVIDLYFALKEKDNKKIKTAY
QVWGFKDIDDKLMNVLNKWALFLYDPILKNEVRKIQDSDSGIYGAKIASEVHKELKKYGG
VKPPREFVFMDRAAVGLGSIFIHLKAEINWYKLFHDLIKDFSVKSVESNQKKAFKFAGL*
>tcag_1096698967317 /cdnaId=1096698967316 /pepId=1096698967317 /offset=0 /ttable=11 /length=241 /full_length=241 /orientation=0
FIHKNNSYIKIPNVYEKISTNRLLVMEFLNGKKLIEYKNAPQKTRNELAKKLFMAWYLPF
YKYGIIHGDPHLGNYSVDNKNNINLFDYGCVRIFPPKFVKGVIDLYFALKEKDNKKIKTA
YQVWGFKDIDDKLMNVLNKWALFLYDPILKNEVRKIQDSDSGIYGAKIASEVHKELKKYG
GVKPPREFVFMDRAAVGLGSIFIHLKAEINWYKLFHDLIKDFSVKSVESNQKKAFKFAGL
*
>tcag_1096666519197 /cdnaId=1096666519196 /pepId=1096666519197 /offset=0 /ttable=11 /length=219 /full_length=219 /orientation=0
LLVMEFLNGKKLIEYKNAPQKTRNELAKKLFMAWYLPFYKYGIIHGDPHLGNYSVDNKNN
INLFDYGCVRIFPPKFVKGVIDLYFALKEKDNKKIKTAYQVWGFKDIDDKLMNVLNKWAL
FLYDPILKNEVRKIQDSDSGIYGAKIASEVHKELKKYGGVKPPREFVFMDRAAVGLGSIF
IHLKAEINWYKLFHDLIKDFSVKSVESNQKKAFKFAGL*
>tcag_1096673573395 /cdnaId=1096673573394 /pepId=1096673573395 /offset=0 /ttable=11 /length=272 /full_length=272 /orientation=0
LAKTVLRCGEIVWNAASLASGLLMDGVDERERVSSRSEQVRVQLAELGPSFVKAGQVLAN
RPDIVRSDYMEELCKLQDDVPAFENDVAFGIIENELGRPIDAVFSKISSDPVAAASLGQV
YRATLRETGEEVAIKVQRPGIEPIIYRDLLLFRTLAWFINGYSVRALGCNAQLIVDEFGE
KLLEELDYVQEGRNLNDFYDNFRGDPIVKIPKYYKEYSGSKILTMEWIDGIRCTDPQGII
DAGIDVEDFIKVGVVSGLRQLLEFGCFTGPAS
>tcag_1096678526893 /cdnaId=1096678526892 /pepId=1096678526893 /offset=0 /ttable=11 /length=187 /full_length=187 /orientation=0
VHRAFRQAGSPPPHRDAIIMARDLTSSALGRMLRIGGVATRVGTSLATEQALGYLFSSPV
ARMRRTRNFVANATRVTEALGELKGAAMKVGQMLSVHEGFLPPEVCEVLQGLQRDAPSVP
FERMQAVLDAELPGGLAQLAELDPEPLAAASIGQVYRARLQDGREVAIKVQYPDIDRIVE
ADLKNLK
>tcag_1096667248087 /cdnaId=1096667248086 /pepId=1096667248087 /offset=0 /ttable=11 /length=296 /full_length=296 /orientation=0
MGTTFIKLGQFLATRPDIIGEELAKNLERLQDKVPAFNLYDAKKIIKKEIGENFYKEIRE
ISAPIAAASIAQVHLAKIKFEDQEKEVAIKILRPDIEKLFNEELDALMLFAYIVENSFSK
AKRLKLVEVVHLLREITNIEMDLRFEAAAANELYENTKNDYGFNVPKIYWNYTTKKILTL
DKVEGVSIRELQKLKDLGVDLKKLAENLIQFFLRQAVRDGFFHGDMHQGNLFVDGKGNII
PVDFGIMGRLDKNNRKFLAEILYGFIQRDYVKVAEVHFQAGLVPQDASKEEFAQA*
>tcag_1096670573423 /cdnaId=1096670573422 /pepId=1096670573423 /offset=0 /ttable=11 /length=212 /full_length=212 /orientation=0
IIASIALDYCMRVLTFLRFMRQIFKSGPADLDWIQSQGLLAVKLAQIFALRSDLIPVEKC
RQLQQLYQHAASIPAEDVFNSIEERAEPGFIEAFEEIDEIPLAAASVGQVHRARLKDGRD
VVIKVIKAENEKSFRRDVKRMRRWLRIFLIFMPKLRKVGNPVALLNHVADYTTRELDLRN
EIQGARELEEIKNRVNADFPMDLLRLPGVSC*
>tcag_1096669883035 /cdnaId=1096669883034 /pepId=1096669883035 /offset=0 /ttable=11 /length=261 /full_length=261 /orientation=0
IQHNTTELLLARPSGIGEMYLNLIKTGWVFFTEGIGYSFHKDLQKMIINVGRRLSSINLV
YVKFLQAVAADDCIEDEALKAELSGYTDNVPYTESDVPAGFLKTLQENGIFLKQSVPISA
GLIALVYKGCDKDGNVYAIKVRRSGVRAKMIRSVREIEAMIRYASRYRTIRAMKLAQKFA
DNRDTLFEQLDFESEVANIQLFREKYRHVSYMVIPEVYPEFTEKNSDIIVMDFVEGVKLD
DVVEADRAQYCELMAKYGMXX
>tcag_1096678788919 /cdnaId=1096678788918 /pepId=1096678788919 /offset=0 /ttable=11 /length=156 /full_length=156 /orientation=0
KLRNELAKKLFMAWYYPFYKYGIIHGDPHLGNYSVDKENNINLFDYGCVRIFPAKFVKGV
IDLYFALKEENNKKIKLAYEAWGFKDIDDKLMNVLNKWALFLYDPILKDEIRRIQDSDSG
IYGAKIAGEVHKELKKYGGVKLRENLFSWIELLSV*
>tcag_1096668888299 /cdnaId=1096668888298 /pepId=1096668888299 /offset=0 /ttable=11 /length=226 /full_length=226 /orientation=0
GGALCQAFVQLGPGFIKFGQALSTRSDLIGPELGQSLAMLQDRLPPFPAALARQIVTSQT
GQPIGSLFSDFDDEAVAAASIAQVHRATLSDGRTVAVKLLRPNIEKRMQSDTALFYSLAQ
ILEWLAPGVRRLHLVTAVAQFRQLSEMELDLRLEAAAAGRLADNMKSDEGIHIPWVDLEN
STRQMLIIEWVDGIRIDDVDSLTKAGHDVRKITEYAARSFFNQVFR
>tcag_1096681989315 /cdnaId=1096681989314 /pepId=1096681989315 /offset=0 /ttable=11 /length=285 /full_length=285 /orientation=0
VLNNLGQTRYVVPRPHPQLVTTRTLVMQRIDGFNFDDVTGMQDAGIDTEDVIRTGMVAFM
EGALIHGIFHGDLHGGNLFVLPDGRTALLDFGITARLDDDRRRAFLRLMMTATTNDLTGQ
MAALRDLGALPLDTDLQAVIRDLRLDEAPIDPTTLSGEEMVAEVQRVVKALLSYGARLPK
ELMLYVKNMVFLDGAIARLAPDLDLLAEVANISMMFASRHGERLMTEIGIDAANMQVNLD
SVKAGFGVDLSTDRLTYRELQERRELIQKRMRSHVERTRRSANV*
>tcag_1096672140027 /cdnaId=1096672140026 /pepId=1096672140027 /offset=0 /ttable=11 /length=240 /full_length=240 /orientation=0
IDTEDVIRTGMVAFMEGALIHGIFHGDLHGGNLFVLPDGRTALLDFGITARLDDDRRRAF
LRLMMTATTNDLTGQMAALRDLGALPLDTDLQAVIHDLRLDEAPIDPTTLSGEEMVAEVQ
RVVKALLSYGARLPKELMLYVKNMVFLDGAIARLAPDLDLLAEVANISMMFASRHGERLM
TEIGIDAANMQVNLDSVKAGFGVDLSTDRLTYRELQERRELIQKRMRSHVERTRRSANV*
>tcag_1096700564467 /cdnaId=1096700564466 /pepId=1096700564467 /offset=0 /ttable=11 /length=320 /full_length=320 /orientation=0
YRGSISGQQIVIKVKRPGIEKVVEKDLKILKKILPLALRFVDSNLRYSAKTMLSQFIETI
HEELDYTNESKNLKEIKNDMANNSKVIVPSVFDDFSSKNVLTMEYLPGIKVTNVEALDKK
NIDRQQLVIDVHQIFFTMLLKHSIFHADPHPGNISVTDEGKLILYDYGMVGRINNKTRIN
LIRLYLALVEKNPSRVVSAMDDLKMLTPDYNRSVIEKGIELSIRSMHGDKPDEMEVESLM
ELANKTMSKFPFILPKNLALYLRMASIIEGIYKTHDVDFKFLKVLKNILEQENLITGAYV
EELKISFDSFLKSINSTLRV
>tcag_1096698093163 /cdnaId=1096698093162 /pepId=1096698093163 /offset=0 /ttable=11 /length=356 /full_length=356 /orientation=0
KAYVEQFGLAQFSVPPLSAALVKKTIRKYLGADPETVFDTFEAYSENAASIGQVHRASKE
GKKLAVKIQYPGVANSISSDLALVKPIALKMFNLKGKDTQKYFKEVEDKLLEETDYLQEL
RNSQFISDKAAKISNLKFPNYYSKWTTAKILTMDWMDGIHLAQYTSLDNETQEVKNKIGQ
TLWDFYMFQIHGLRKVQADPHPGNFMVDEERNLIAIDFGCMKSIPKDFYHPYFELSKKEN
IDDIISFNRLLRELEILLPSDSEDEIIYFTELFQRMMNLFTLPFHKSSFDFSSIKFWEGI
TNLSKDLAGDSQLRKMNGNRGSKHFIYINRTFFGLYHLLHDLKAEIQTEEFKKYL*
>tcag_1096700724749 /cdnaId=1096700724748 /pepId=1096700724749 /offset=0 /ttable=11 /length=292 /full_length=292 /orientation=0
SFSLSQKKQLDINKNEGERLSSSLESMGTTFIKLGQFLATRPDIIGEELSKKLENLQDKL
PPFSLIQAKEIIKSDLGDETYNSIISLGEPVAAASIAQVHKAQINDNGTIKDVAIKILRP
NIKKIFNEEIDAMMLFAFLVESFIKKTKRLKLVEVVFLLKEITNLEMDLRFEAAAANEYA
ENTKNDVGFKVPKIYWSYTSENVMTLDWIDGISIRETQKLKDKNFNTEKIAEDIIQNFLR
HAVRDGFFHADMHQGNIFIDNDGQIVPIDFGIMGRLDKMSKRFLAEILFGFI
>tcag_1096699919173 /cdnaId=1096699919172 /pepId=1096699919173 /offset=0 /ttable=11 /length=383 /full_length=383 /orientation=0
MIKKLITLFKIGRKLALSDALNVISKIYKIPILIKIFFSLLALFGKKNLNQNYNEEERLC
RSIESMGITFIKLGQFLATRPDIIGEKLSDQLQTLQDKVPPFSKDIATNEIKKGVGDENY
RYFINISEPIAAASIAQVHKAQIKDGNILKDVAIKVLRPNIKKIFNDEIEALMLLAYIIE
SLVKKTKRLKLVDVVFLLKEITNHEMDLRFEAAAANEFYENTINDAGFKIPKIYWKFTSD
NVLTLDWIDAISIREVKKIKSLGVNIKSLAKDIIQHFLRHAVRDGYFHADMHQGNLLIDR
SGQLIFIDFGIMGRIDKINRRFLAEILYGFIKRDYKKVAEVHVAASLVPQNVNTEELAQA
LRSIGEPIFGQSVKNISGGKLLK
>tcag_1096691434505 /cdnaId=1096691434504 /pepId=1096691434505 /offset=0 /ttable=11 /length=263 /full_length=263 /orientation=0
LFKKNFEGVDWVIVPDVYYADENVLVMEYVPSTKITEVVGMNKQSLAWALTKSQIMQVLT
TGFFHGDPHPGNVGVRGTSLVYYDFGMVSQISPRQKQSLVALMIAITNENEEQIIVILNS
LGLLGKDPTGIRTFVRFFLDYIKNNRVTDPEKVREILQTGNNPIKFSGSFFYLVRSFALI
EGVSKTLDPTYSSGKLLQRYAEESDVMEEAVFASLQNTITDITGFSYRLSSIEKRVKRQQ
KMYADMTNLTLVILVLILLKTL*
>tcag_1096668583291 /cdnaId=1096668583290 /pepId=1096668583291 /offset=0 /ttable=11 /length=292 /full_length=292 /orientation=0
ILNKLYMNNIQFILYSIWILIKESILYLLWKPKMDCFTSIIKNLGDLNIFYIKLFQTLST
NIHILNKEQIIYLSSYTDNVPYIEEELDYDFIESIKQVSKNLNYSFEIDNIDNKIIPYRS
GMIAVVYTGKINGEKVVIKVIRRGILNKLNNALKNINFLINLLSYIPFIKIFNLSDIVKE
NEDLLLSQTNFKNELSNLKRMKNNCKYTDYIVIPDVYEEYTLENKNIIVMKFIEGNRLED
VLDSDKDKYCFLIANFGMKCFLFNRFYHGDLHSGNILFIKKDGEHKLGILDX
>tcag_1096695519645 /cdnaId=1096695519644 /pepId=1096695519645 /offset=0 /ttable=11 /length=408 /full_length=408 /orientation=0
IMRLWTFLRFFRTVRSRRPIDLEKIKGMGLLAVKVGQILALRPDLLPPERCLELQGLYQR
THTKQAAPLSRLIANNCPPGFADHFASIDEEPMAAASIGQVHAATLPDGREVVIKFVKDD
FEAPFRNDVARMKRWLSAVLFFLPRLRKVGNPMALLNHIETYTLDELDLRNERRGQIRLQ
EALESVKDDFPLERLRFPEIHTEISGERVLVVERVREPSIEDRIDDGTLGWDDLLQLFRI
QGAFMFGLGTFHGDLHPGNAMLSDDGVYTFIDTGAICEAPEHVRAALFGFFEHLAQGELD
TAFMAMLGMAATPPTGAKLERYMRDMHTLYDGFVGTSVSEVSLTQQMMKTVRTAVLAGCT
FGEEAFPIIRSLMYMDGMVLRSHPDVDLISSMGPHLDAFKAIMPEASV
>tcag_1096693183247 /cdnaId=1096693183246 /pepId=1096693183247 /offset=0 /ttable=11 /length=287 /full_length=287 /orientation=0
IVESFVKKTKRLKLVEVVFLLKEITNHEMDLRFEAAAANEYAENTKNDAGFTVPKIYWSF
TSENVMTLDWIDGISIRENEELLKRNIDTKKIASDIIQHFLRHAVRDGFFHADMHQGNIF
IDANGQIIPIDFGIMGRLDKLSQRFLAEILYGFIQRDYKKVAEVHLSAGLVPKEVPVNDL
AQALRSIGEPIFGQSVKDISGGKLLKQLFDVTEKFNMQTQPQLLMLQKTMVVVEGVSRKL
NPDTNIWETSKPVLEKWLNESKDPINTINETLKDSVDTLKKLPNLPE
>tcag_1096700330039 /cdnaId=1096700330038 /pepId=1096700330039 /offset=0 /ttable=11 /length=302 /full_length=302 /orientation=0
MRENTLKDAKFDVPEVIWEATAKRVVTMHWSDGTKASDLEALEAAGHNMQDLSIRLIQAF
LTHALRDGFFHGDMHQGNLLICPDGTFVAIDLGIMGRLDPNSRRFLAEILYGFITRDYRR
VAQTHFDAGYVPDSKSMEAFAQALRAIGEPIRGQDADSISMGRVLTQLFEVTEQFDMQTQ
PQLLLLQKTMVVVEGVARSFDPKLNIWDAADPVVSGWIKGELGPEAILKDAVDGVQRAAK
SIGRLPDTLERVERNQEQLEKILSDKGFKIHYEDERKNILKPWLLISSLVLGGYLTYRIF
Q*
>tcag_1096693866601 /cdnaId=1096693866600 /pepId=1096693866601 /offset=0 /ttable=11 /length=354 /full_length=354 /orientation=0
FLSTQGDWLPREYREELEELQDQAPGISWDQVVEVLEESLGNDWNSRFSDIDPNPVATAS
LAQVHRATLTDGRICAIKVQLPDAPIRIDADLKFFALAAKMFKDQLPGSDPEQLVRELSR
SILLELDYAQEAENLTRFSKCYQSSEWTVPQLIPELLSPKTLGMSFVEGTPIRHFLKEVP
STAESVLKTLCSSFMRQIFISGLFHADPHPGNFFITPRGQIALLDFGAMGELSENETTAY
REVLSALLFKQQEGLIEKMKQAGFVVNQPERLIEMLFNAQDKNKSEGIADSDKTPFSKLE
TKLTILREAEVELPDTFVLMARVLISLGGLLNQHQVKLTPMEWAAMLMQQQQT*
>tcag_1096691288173 /cdnaId=1096691288172 /pepId=1096691288173 /offset=0 /ttable=11 /length=278 /full_length=278 /orientation=0
MAVGSKPEEFFREFDDEAFAAATIGQVHRAEDKQGRALAVKIQYPNVQKSIESDLSLLKT
IASSFLRKFDLNEHLDEMKLRLIEETDYLREGENLIHFSQTFNSPWIVFPKYLKEYSNSK
VLSMSLLEGTHLDELLKENPDQSRRDHFGQVLWDFFHLHIEQNVHTFHADIHPGNFLFLP
DGRVGVIDFGCVKTFPEDFLDGCISLVQNYLSGNHSGFTDELVKMEFLKNSDAEEATEKM
IKELLTDFAELLSDVYRIPLFDFSDTSFREKLNAMFXX
>tcag_1096677939337 /cdnaId=1096677939336 /pepId=1096677939337 /offset=0 /ttable=11 /length=385 /full_length=385 /orientation=0
MGSGFNPLQTTGFEYFGQSPDAKILMNNLPGSPWKRSGIIARAGVKTGGNYIRHHVGNAL
PIKSLHQDKETLNRKNALSLIKELSQLRGAALKMAQGLSMDTGILPEEFSEVMNAAQYRV
PAMNRSLVRTQFKSAVGSKPEEFFRKFNDEAFAAATIGQVHRAEDKQGNALAVKIQYPNV
QKSIESDLSLLKTIAASFLRKFDLNEHLDEMKLRLIEETDYLREGENLVHFSKTFHSPWI
VFPKYIKEYSNSKVLSMSLLEGAHLDELLKENPDQSRRDHFGQVLWDFFHLHIEQNVHTF
HADIHPGNFLFLPDGRVGVIDFGCVKTFPEDFLDGCIRLVQNFLSGNHSGFTDELVKMEF
LKNPDAEEATEKMIKELLTEFAELF
>tcag_1096668109375 /cdnaId=1096668109374 /pepId=1096668109375 /offset=0 /ttable=11 /length=228 /full_length=228 /orientation=0
SPWIVFPKYFKEYSNSKVLSMSLLEGTHLDELLKENPDQSRRDHFGQVLWDFFHLHIEQN
VHTFHADIHPGNFLFLPDGRVGVIDFGCVKTFPEDFLDGCIRLVQNYLSGNHSGFTDELV
KMEFLKNSDAEEATEKMIKELLTEFAELLSDVYRKPVFDFSDSSFREKLNAMFKKGMEIR
EIRGSRHFVFFNRIVFGLLSILMKLGSRIETGKGQQAVTGWKMKEAA*
>tcag_1096671393161 /cdnaId=1096671393160 /pepId=1096671393161 /offset=0 /ttable=11 /length=236 /full_length=236 /orientation=0
LVFQLYERFDKAISTADIHQELSDRLREELDYGREAANLNLYRLMLAEEKSVNIPEVLPG
LSAQQLLTMTWLEGQKLMDWLASKPSQEQRNQVAMNMFRAWYVPFYYYGVIHGDPHLGNY
SIDRNLNINLLDFGSIRTFRPDFVAGVIDLYRALRDKDNGLARRAYERWGFEGLDDVAIE
VLNMWAGFIYAPLLADEVRPIQQMRSGREGRELAAKVHDELKRIGGIRPPREFVLM
>tcag_1096697458537 /cdnaId=1096697458536 /pepId=1096697458537 /offset=0 /ttable=11 /length=355 /full_length=355 /orientation=0
LANSTRLWLREDNFNSRRYRIGARMPLVADQVPSKTTTRSAKLASIPLAVAGRGALGLGR
QLIGQSPQFAFADLQEKTAEQVFKVLGELKGGAMKFGQALSVFEAALPEEIAKPYRETLV
KLQEAAPPLPAKVVHKVLAKELGEDWRDNFAEFEDKPAASASIGQVHRGRWKDGRQVAVK
IQYPGAAQALVSDLNQIERFSKIFQLFMPGLEMKPMLEELKARIIEEVDYRYEAQAQETC
WNAYLDDPDIAIPKVVFATDRVLVSEWLDGKPLAKVIIDGTQEERNNAGIKLARFHFTAP
MRAGLLHADPHPGNFRILSDGRLGVLDFGACNRLPNGFPNHLSDYFEMRLRAMR*
>tcag_1096669253219 /cdnaId=1096669253218 /pepId=1096669253219 /offset=0 /ttable=11 /length=285 /full_length=285 /orientation=0
MELIEEDLGCKINELFLEIDKKPISAASLGQVHKAKLMNEEVVAVKVQRPGLREQITLDL
YIVRNIAYWLKNNIGLIRSDLVALIDELGKRVFEEMDYLNEADNAEKFRNMHKHNQMIAV
PKIYKEKTSRRVLTMEWIEGTKLTNLEDVKNLGIDPDKMIDIGVQCSLEQLLEHGFFHAD
PHPGNLLALKDGRLCYLDFGMMSEVSRDSRSGLIQAVVHLVNKNFDKLSRDFVKLGFLSE
EVNLEPIVPAFQDVFINAVEQGVSKMDFKSVTDDMSGVMYKFPFK
>tcag_1096681821957 /cdnaId=1096681821956 /pepId=1096681821957 /offset=0 /ttable=11 /length=263 /full_length=263 /orientation=0
IAVPSIKRLKLSKNVEVLSEVSLNELDLTLEASAAEELSENFKDNPNYKVPKIYWEFTSK
NILVLEYIQGIRIDDINALKKANHNIKRITEIGTEVFFLQVFRDGFFHGDMHPGNILINP
KGVLIPIDFGIMGRLSNKDRQFLALLLTYLLNKNYRKVVEIHSEANMLGKDISHDHLAQA
IRAICTPILNKPIGEVSLAKLLGQILGLSKEFNIEVQPQFTLLQKTMLMAEGTTRQINPD
INMWDLSAPLIDKWINDTHDPFK
>tcag_1096682454369 /cdnaId=1096682454368 /pepId=1096682454369 /offset=0 /ttable=11 /length=392 /full_length=392 /orientation=0
MLKRVFKLFQIARKLSTSGAIDTINQVHQIPISINLFFSLISIGSKNTRLQNSNPGQNLC
EALQGMGTTFIKLGQFLATRPDIIGEEMAKDLEKLQDKVPAFELYEAKKVIKKEIGEKQY
QNIIEIGEPIAAASIAQVHFAKIKNENQEKQVAIKILRPDIEQLFNEELDALMLFAYIVE
NTISKAKRLKLVEVVHLLREITNIEMDLRFEAAAANELYENTKLDNGFNVPKIYWNYTTK
KILTLDKVNGVSIREQKKLEEQGINLQRLAENLIQHFLKQAVRDGFFHGDMHQGNLFVDS
KGNIVPVDFGIMGRLDKNNRKFLAEILYGFIQRDYVKVAEVHFQAGLVPQNASKDEFAQA
LRSVGEPIFGQSIKDISGGNLLAQLFEITEKF
>tcag_1096681679601 /cdnaId=1096681679600 /pepId=1096681679601 /offset=0 /ttable=11 /length=510 /full_length=510 /orientation=0
IIMSNFFRIVQIIRLFIKYDVDKMLVDSNFVQNKGYFYFLPWNWFRVKPVIEGPKKIRLM
FEELGPIFVKLGQVISTRKDLLSVEIAEELAKLQDRVRPFSSDESKKIIEKELKKDIRDI
FSKFDDEPLASASIAQVHSAQLKDGSEVIVKVVRPRIKKDIEKDIRLMKIIARYLTSLSE
EFKRMHLIEVVNDYEILVYDETNLMKESLNAKKIKENFHESKLVYIPSIFWEYVTKNVLV
MERTFATPINDRKKLILEGIDFNELATSAVELFFIQVFEHNFFHADMHPGNIFIQKKQGR
VQFVLVDFGIMGSLSAFDKKYLAENFVAFFNRDYEKVARLHVECEWVPRDTNVSLLESAI
RDNCESMLDKPIKDVSLSEIILGLFDTARRFKLEVQPQLVLMQKTLLYTEGLGREFSPEL
DLWKTSKPILEKWMRKQKGLSSILKRLQKNSYDLLDILPDLPQIMKRLSNIIDSDKLSLE
KNIDKLEDIENTLYENSQRNYKSFLILISV
>tcag_1096684942257 /cdnaId=1096684942256 /pepId=1096684942257 /offset=0 /ttable=11 /length=557 /full_length=557 /orientation=0
IIPASLSISAGGRFVQSILRIIKIYWVIARFRLDTFINTTRLPWYLRLLVALLPWRLFFR
AKGSSEERLRGALIALGPVFIKFGQTLSTRRDLLPPDLANELALLQDRVPPFEGAQARKL
IEKQLGASVDELFAEFDAEPLASASVAQVHPARLKDGRAVVVKVIRPGIERVIRQDVALL
YVMARMVQNLWSEGKRLRPVEVVEEYEQTIFDELDLRKEAANATQLRRNFADSNILYVPE
VYWDFTRQSVMVMERISGIPVADVDALEAQGTNMEKLAERGVEIFFTQVFRDSFFHADMH
PGNIFVSRENPEDPQYIAVDFGIVGSLSPEDQSYLARNILAFFQRDYRLVAQLHIDSGWV
PADTNVHAFETAIRSVCEPIFEKPLKDISFGMVLLGLFQTARRFNMVVQPQLILLQKTLL
NIEGLGRQLYPDLDLWKTGKPYLENWMKERMGVKAMIKNIKQQAPDWIEKLPQIPQLVFD
NLQQNRQAGELEYQRMIALQHAQEQRSRNTRRTLLLAATLAAATALAEPSVLAWVESLPG
YAWLPAGLAWLLVWRA*
>tcag_1096695862357 /cdnaId=1096695862356 /pepId=1096695862357 /offset=0 /ttable=11 /length=340 /full_length=340 /orientation=0
FARFDDEAVAAASIAQVHRATLCDGREVAVKLLRPGIEKRMRADTDLFDSLAHILEWAAP
GLRRLKLVEAVAQFREISETELDFRLEAAAGGRLADNLAHDHGIYVPWIDLEHSTKQMLI
IEWVNGIRIDDVDGLMSAGHDIAKVTEFAASSFFNQVFRDGYFHADMHPGNIFIREDGVL
VPIDFGIMGYLEFGDRLFLARMLSAMLERDYDEVALLHKNAGMLKNNVSVHQFSQAIRAV
ADPVMGKALGEVSLATVLGQILQISTRFEIEVQPEFNLLQKTMMMAEGVARQLNPKADMW
QLAKPLAEDWMAQEASLPKQAEQAAKAIFALTTRLPALLD
>tcag_1096673535167 /cdnaId=1096673535166 /pepId=1096673535167 /offset=0 /ttable=11 /length=282 /full_length=282 /orientation=0
IDLNPVATASLAQVHRATLTDGRNCAIKVQLPDAPMRIDADLKFFALAAKMFKDQLPGLD
PEQLVRELSRSILLELDYAQEAENLTRFSKCYQSSEWTVPQLIPELLSPKTLGMSFLEGT
PVRHFLEEVPSTAESVLKTLCSSFMRQIFISGLFHADPHPGNFFITPRGQIALLDFGAMG
ELTENETSAYHEVLSALLFKQHEGLIEKMKQAGFVVNQPERLIEMLFKAQDKNKSDGTAD
SDKTPFSKLESRLRILREAEVELPDTFVLMARVLISLGGIXX
>tcag_1096668562129 /cdnaId=1096668562128 /pepId=1096668562129 /offset=0 /ttable=11 /length=306 /full_length=306 /orientation=0
FDLLNRKQSPEEETEAPEKTPTNISEKHRHNAKEMAALCKRQGGAWIKAAQFLSTQGDWL
PREYREELQELQDQAPGISWDQVVEVLEDSLGSDWNTRFSDIDPNPVATASLAQVHRATL
TDGRICAIKVQLPDAPMRIDADLKFFALAAKIFKDQLPGLDPEQLVRELSRSILLELDYA
QEAENLSRFSKCYQSSEWTVPQLIPELLSPKTLGMSFLEGTPIRHFLEEVPSTAESVLKT
LCSSFMRQIFISGLFHADPHPGNFFITPRGQIALLDFGAMGELSEIKTSAYREVLSALLF
KQQRD*
>tcag_1096673192891 /cdnaId=1096673192890 /pepId=1096673192891 /offset=0 /ttable=11 /length=159 /full_length=159 /orientation=0
APIFTSGLFHADPHPGNFFITPRGQIALLDFGAMGELTENQTSAYREVLSALLFKQQEGL
IEKMNQAGFVVNQPERLIETLFKAKDKNKPDGIDDSDRTPFSKLETKLRILREAEVKLPD
TFVLMARVLISLGGLLNQHQVKLTPMEWAAMLMQQQQT*
>tcag_1096676471247 /cdnaId=1096676471246 /pepId=1096676471247 /offset=0 /ttable=11 /length=511 /full_length=511 /orientation=0
TSLAAGAVANPDHDGVHFVNRFTEASRAFLPMYFVDYLGHVRRCVGKRDDDEHMWKSRQI
MWSGVATRLRELCKKNGGIYVKAGQHICVQPVSPQPFQTILRTLMDSAGVRPFEEDRATF
LEDLGVDIEDAFAHIDPTPVASASLAQVYRATTHGGETVAVKIQQRPVARFLAIDLATID
AYYGLLSSLIPGLRFQWLANETRRHMAEELDFREEAKNADRARALMAKDFDDMTELHVPR
VHDTLSGARVLTQEWCDGVRIDDREGLRVRGVDKTRLAILVNEIFGRMTFVHGYTHCDPH
PGNILVDSNGRVVLLDHGVYRSLDDDTRRTWCKLWRGLIAGDEREMRAAVKDLGVDPDLT
DFFRIVLALVPARVVEDVHGTRTSAVISSTRDLGDDEDDLGARANGSSNNLAGFSTGVDK
LSSFGKREVMRDVLGVKVERQTELFETLPRDLLMILKANNLLRYVNEQLDSPVNRFRSIV
ASAEEGLAVTHAAGAEGILERRARERNGGRW
>tcag_1096676932049 /cdnaId=1096676932048 /pepId=1096676932049 /offset=0 /ttable=11 /length=500 /full_length=500 /orientation=0
RLLRFFRRRPVRVAGRMTRIITVFRRLSRQWKSQDDWPMEKRTRAKLLREALSKLGPVFV
KGGQTLSQRPDLIGEEAADALKSLQQENEPFEDAIAFQTVVEDLGHLGPLAENHPFQGYD
PTLKPLFKSFGTSPIAAASLGQVYKAETWEGDRVAVKVQRPNVRKQVALDWTCWSLSLSA
LRRLWRSTNDLSVIADEVGSGVWQELDYISEANHADEFNRRHNWLGFVRAPKWFPKYTGP
AGKARVLTTEWIEGAHIADLPQEKKLVMAQMAVEACVAQLVYTGFVHADPHEGNMMLDIS
DDSLVFLDFGLMAEVDGKIMEGFAKGIQSMISGDWRQLALVFQEVGFTPEVFEKRNPDDA
LRKKVPYVECTLDEIALAIKDQLESEAGGRSRFGALATGLARLSATYHFLTPPYIILLIR
TFLTLEGIAAKADPNFNIYEAALPYAIRRAMAPATPDGFESMRRAWLTDANALNMDRLRE
FLGGDDDESADSAKESASGR
>tcag_1096676380407 /cdnaId=1096676380406 /pepId=1096676380407 /offset=0 /ttable=11 /length=293 /full_length=293 /orientation=0
LQDQLPGFDSDLAMACIEEDLGAPVDELYEQLDREPISAASLGQVHRGVLNNGQKVAVKV
QRPGLREQITLDLYIVRNIAAWLNSNIGLIRSDLVALIDELGRRVFEEMDYLNEAANAEK
FAELHRHNPRIAVPAIFHEATSRRVLTMEWIDGVKLTNLDAVRELGIDPDDMVDVGVNCS
LQQLLEHGFFHADPHPGNLLALADGRLCYLDFGMMSEVSRESRTGLIQAVVHLVNRNFGK
LSKDFVTLGFLAEDVNLEPIVPAFESVFSQALEAGVNRMDFKAVTDDMSGVMY
>tcag_1096691497509 /cdnaId=1096691497508 /pepId=1096691497509 /offset=0 /ttable=11 /length=259 /full_length=259 /orientation=0
LREQITLDLYIVRNIAAWLNSNIGLIRSDLVALIDELGRRVFEEMDYLNEAANAEKFAEL
HRHNPRIAVPAIFHEATSRRVLTMEWIDGVKLTNLDAVRELGIDPDDMVDVGVNCSLQQL
LEHGFFHADPHPGNLLALADGRLCYLDFGMMSEVSRESRTGLIQAVVHLVNRNFGKLSKD
FVTLGFLAEDVNLEPIVPAFESVFSQALEAGVNRMDFKAVTDDMSGVMYKFPFRVPPYYA
LIIRSLVTLEGIALSVDPQ
>tcag_1096672381219 /cdnaId=1096672381218 /pepId=1096672381219 /offset=0 /ttable=11 /length=245 /full_length=245 /orientation=0
IQSMGTTFIKLGQFLATRPDIIGEELSKQLETLQDKLPPFSLLQAKEMTQKDLGNESFNS
IINFSEPIAAASIAQVHKAQINDDGIIKDVAIKILRPNIKKIFNEEIDALMLLAFIVESL
IKKTKRLKLVEVVFLLKEITNHEMDLRFEAAAANEYAENTKNDEGFNVPKIYWNFTSENV
MTLDWVDGVSIRENEELLKRSIDTKKIASDIIQHFLRHAVRDGFFHADKHQGNIFINNSV
KFSYR
>tcag_1096670180013 /cdnaId=1096670180012 /pepId=1096670180013 /offset=0 /ttable=11 /length=234 /full_length=234 /orientation=0
EHKHLKVFNVIHQKNDYIKIPKVYEKISTNRLLIMQYLEGKKLIEYKNAPQKLRNELAKK
LFMAWYFPFYKYGIIHGDPHLGNYSVDKKNNINLFDYGCVRIFPAKFVKGVIDLYFALKE
NDNSKIKKAYEAWGFKDIDDKLMAVLNKWALFLYDPILKNEVRRIQDSDSGIYGAKIAGE
VHKELKKYGGVKPPREFVFMDRAAVGLGSIFIHLKAEINWYKLFHALIKDFSVK
>tcag_1096672813925 /cdnaId=1096672813924 /pepId=1096672813925 /offset=0 /ttable=11 /length=254 /full_length=254 /orientation=0
IDDNLEILDFFANIIAKYHPGAKYIKPKDIISEIKNILYKEINLKIEASSASQFKNNMKF
HNSIMIPKIFHKYSKTNMLVQERMYGINIDQIEELKRKDIDLKFLAKEGFNLFFTQAFEH
KFFHADLHRGNFLVNTNDPKNPKIIAIDFGIMGTLTEKDQIYLAKNFIAFFNRNYYECAK
LHQQSGWLPSESDVNEFAIAIRTFSEPIWEQPLKNISMADTLMALFNTAQKFNMNVQPQL
LLLQKSLVCLEGXX
>tcag_1096679729463 /cdnaId=1096679729462 /pepId=1096679729463 /offset=0 /ttable=11 /length=290 /full_length=290 /orientation=0
LDREPISAASLGQVHKGTLKGGARVAVKVQRPGLREQITLDLYIVRNIAAWLNSNIGLIR
SDLVALIDELGRRVFEEMDYLNEASNAETFAELHQHNPRIAVPTIYRNATSRRVLTMEWI
DGVKLTNLDAVRELGVDPDDMVEVGVNCSLQQLLEHGFFHADPHPGNLLALEDGRLCYLD
FGMMSEVSRESRTGLIQAVVHLVNRNFGKLSKDFVTLGFLAEDVNLEPIVPAFEKVFSQA
LEAGVNRMDFKAVTDDMSGVMYKFPFRGAALLRPDHSITGHPGRHRPQC*
>tcag_1096687072441 /cdnaId=1096687072440 /pepId=1096687072441 /offset=0 /ttable=11 /length=424 /full_length=424 /orientation=0
LIRSDLVALIDELGRRVFEEMDYLNEASNAETFAELHQHNPRIAVPTIYRNATSRRVLTM
EWIDGVKLTNLDAVRELGVDPDDMVEVGVNCSLQQLLEHGFFHADPHPGNLLALEDGRLC
YLDFGMMSEVSRESRTGLIQAVVHLVNRNFGKLSKDFVTLGFLAEDVNLEPIVPAFEKVF
SQALEAGVNRMDFKAVTDDMSGVMYKFPFRVPPYYALIIRSLVTLEGIALSVDPNFKILG
AAYPYFARRLMEDPDPQLRQSLKEMLFDGDAFRWTRLENLVSSAASQAQLDLEALLDQLL
DFLFSPKAGLLRDQLVTATVDRLDALGWSTMQRLGRRLPKRLQPSALAQTPPGLSDPLMQ
LEPVRELIQVLQSLPGFTPELLLRRMPRVLNEPDTRRMGFKVAQGLAERGVVRLVRVAAG
VPA*
>tcag_1096691262847 /cdnaId=1096691262846 /pepId=1096691262847 /offset=0 /ttable=11 /length=226 /full_length=226 /orientation=0
QDQLPGFDSGLAMACIEEDLGAPVDDIFEQLDREPISAASLGQVHKGTLKGGARVAVKVQ
RPGLREQITLDLYIVRNIAAWLNSNIGLIRSDLVALIDELGRRVFEEMDYLNEASNAETF
AELHQHNSRIAVPTIYRNATSRRVLTMEWIDGVKLTNLDAVRELGVDPDDMVEVGVNCSL
QQLLEHGFFHADPHPGNLLALEDGRLCYLDFGMMSEVSRESRTGXX
>tcag_1096682128827 /cdnaId=1096682128826 /pepId=1096682128827 /offset=0 /ttable=11 /length=374 /full_length=374 /orientation=0
LVEQQHRIDPQRPRRLIDELGRRVFEEMDYLNEASNAETFAELHQHNPRIAVPTIYRNAT
SRRVLTMEWIDGVKLTNLDAVRELGVDPDDMVEVGVNCSLQQLLEHGFFHADPHPGNLLA
LEDGRLCYLDFGMMSEVSRESRTGLIQAVVHLVNRNFGKLSKDFVTLGFLAEDVNLEPIV
PAFEKVFSQALEAGVNRMDFKAVTDDMSGVMYKFPFRVPPYYALIIRSLVTLEGIALSVD
PNFKILGAAYPYFARRLMEDPDPQLRQSLKEMLFDGDAFRWTRLENLVSSAASQAQLDLE
ALLDQLLDFLFSPKAGLLRDQLVTATVDRLDALGWSTMQRLGRRLPKRLQPSALAQTPPG
LSDPLMQLEPVREL
>tcag_1096672621485 /cdnaId=1096672621484 /pepId=1096672621485 /offset=0 /ttable=11 /length=253 /full_length=253 /orientation=0
LSLKLEKLQDRLPPFSIHEAKEIVKEDLGVDAFNSIIDLSEPVAAASIAQVHKAKINDNG
TIKDVAIKILRPNIKKIFNEEIDAMMLFAFIIESFVKKTKRLKLVEVVFLLKEITNLEMD
LRFEAAAANEYAENTKNDAGFKVPEIYWNFTSENVMTLDWIDGISIREVEELKKRNLDTN
KIAEDIIQHFLRHAVRDGFFHADMHQGNIFVDNSGQIVPIDFGIMGRLDKLSKRFLAEIL
FGFIQRDYRKVAE
>tcag_1096693563767 /cdnaId=1096693563766 /pepId=1096693563767 /offset=0 /ttable=11 /length=262 /full_length=262 /orientation=0
IIKIFLNLFSISFSKSNDQSNKLTDEEKLCTSIQEMGTTFIKLGQFLSTRPDIIGEELSS
QLEKLQDRLPPFSTQEAKEIVKKNLGNEMFGSIINFDEPIAAASIAQVHKAKINDDGVIK
DVAIKILRPNIKKTFNDEIDALMLLAFFIESSISKTKRLKLVEVVFLLKEITNHEMDLRF
EAAAANEFSENTKNDAGFYVPKIYWNFTSEEVLTLDWVEGVSIREKEILELKKINIENLS
KDIIQHFLRHAVRDGFFHADMH
>tcag_1096693411503 /cdnaId=1096693411502 /pepId=1096693411503 /offset=0 /ttable=11 /length=256 /full_length=256 /orientation=0
IAMRILNLKESEIRQYLDEVEERLIEETNYELELKQSIEISQACKQLDGFVFPTYYPDLS
SDKIITMEWLDGAHLKEYLKTNPDQKTRNLIGQRLWEFYDFQVNELKAIHADPHPGNFLF
YENGDIGVIDFGCIKRIPIDFYHHYFQLLNPVYQNDDQLLMELFYQLEFIYKDDTPEAKK
LFFSLFKEIMFLLIHPFKEGTFDFSNKAYLDKLYELGDELKSRKDIRKNGAARGSRHIIY
INRTYFGLFTMLYELG
>tcag_1096683845483 /cdnaId=1096683845482 /pepId=1096683845483 /offset=0 /ttable=11 /length=428 /full_length=428 /orientation=0
NLQDRLPPFPINEAKKIIKSDLGEETFNSIIDLSEPVAAASIAQVHKAKINDNGTIKDVA
IKILRPDIKKIFNEEIDAMMLFAFIIESFVKKTKRLKLIEVVFLLKEITNLEMDLRFEAA
AANEYAENTKNDAGFKVPEIYWNFTSENVMTLDWIDGVSIRETEELKKRNLDTRKLAEDI
IQHFLRHAVRDGFFHADMHQGNIFIDNNGQIAPIDFGIMGRLDKVSKRFLAEILFGFIQR
DYRKVAEVHLMAGLVPKDVPIDDLAQALRSIGEPIFGQEVKDISGGRLLKQLFDVTEKFN
MQTQPQLLMLQKTMVVVEGVARKLNPNTNIWTTSKPVLEGWLRETKDPITNLNETLKSTS
EVIKRLPEFPEIMDKANQALTFLANGQIPQNSNSYTALNDKKAEMNSFKNQSIIGLLLLV
IFGLIVF*
>tcag_1096675244471 /cdnaId=1096675244470 /pepId=1096675244471 /offset=0 /ttable=11 /length=311 /full_length=311 /orientation=0
GQRLSRSLESMGTTFIKLGQFLATRPDIIGEELSKKLENLQDRLPPFPINEAKKIIKSDL
GEETFNSIIDLSEPVAAASIAQVHKAKINDNGTIKDVAIKILRPDIKKIFNEEIDAMMLF
AFIIESFVKKTKRLKLIEVVFLLKEITNLEMDLRFEAAAANEYAENTKNDAGFKVPEIYW
NFTSENVMTLDWIDGVSIRETEELKKRNLDTRKLAEDIIQHFLRHAVRDGFFHADMHQGN
IFIDNNGQIAPIDFGIMGRLDKVSKRFLAEILFGFIQRDYRKVAEVHLMAGLVPKDVPID
DLAQALRSIGE
>tcag_1096673288585 /cdnaId=1096673288584 /pepId=1096673288585 /offset=0 /ttable=11 /length=289 /full_length=289 /orientation=0
LTADCIASASLGQVYRGTTHDGQEVAVKVQRPGALRQCLLDGSVIIVALKAIQGRYWNGD
LLAIFDLVASGIVQELDFRNEAANAAAFRESLAWLGYVDVPRSLPELTTRRAMAMEWVYG
RHLKDLSPEEAMRMTYMSCEAVTAGRAPRATRTRPLTMGRDDGSDRRADECVRVARARAV
VLTGLVHADPHEGNIMLADDGRLVFLDFGLMSRVDDTIMEAFASGIQCTLSKDYKGLVDA
FVDTGFVGKPIEWRAKEADPWQLTHPDGDTRDVMAKELQTRMEACPGGG
>tcag_1096676638369 /cdnaId=1096676638368 /pepId=1096676638369 /offset=0 /ttable=11 /length=197 /full_length=197 /orientation=0
DWTPSLAVQRPFKAERLINMFLEQLLYEGVIHGDLHTGNVGLDAKSDAIVLYDFGNIIRV
SPGYKSAIRDFVYGVQTENIDVVLDNMYKMGMTVRDPEVTKIFIRQYFEYLRTLDLRSFT
VNSPEIREKASKVPVELDTTSLTILRTYSLLEGLCKELNPKFSYQDIITRNIEMLFLDLE
YITYRIQKDIKLQMDS*
>tcag_1096697637231 /cdnaId=1096697637230 /pepId=1096697637231 /offset=0 /ttable=11 /length=498 /full_length=498 /orientation=0
ISRIYKVPILIKIFFNLLGLFGKKNLNQNNNEHERLCRSIESMGITFIKLGQFLATRPDI
IGEKLSDQLQTLQDKVPAFPKEIALNEIKEGVGVENYKDFINISEPIAAASIAQVHKAQI
KDKGVLKDVAIKVLRPNIKKIFNDEIEALMLLAYIIESLVKKTKRLKLVDVVFLLKEITN
HEMDLRFEAAAANEFYENTLNDAGLKIPKIYWKMTSDNVLTLDWIDAISIREVEKIKLLG
INVKSLASDIIQHFLRHSIRDGYFHADMHQGNLLLDNSGQLVFIDFGIMGRIDKMNRRFL
AEILYGFIKRDYKKVAKVHIAASLVPQNVNIEELAQALRSIGEPIFGQSVKNISGGKLLK
QLFDITEKFNMQTQPQLLLLQKTMVVVEGVARRLDPDANIWEISQPVLEKWLKETKDPIN
EIGNILKDTSEVLKKLPELPQVMDKANQALTYLASGQIPQSSNTYSTLNEKKMELKSFKN
QSIIGLLFLVILSIIVF*
>tcag_1096696550399 /cdnaId=1096696550398 /pepId=1096696550399 /offset=0 /ttable=11 /length=434 /full_length=434 /orientation=0
LSRQLEKLQDRVPPFSNDEAKNILKDELGEEVYKSILNFSEPIAAASIAQVHKAQFNDNG
TIKDIAIKILRPDIKKKFNEEIDALMLLAYLIENIATKTKRLKLMEVVFLLKEITNHEMD
LRFEAAAANEFSENTTNDVGFFVPKIYWNFTSEKVLTLDWVEGQSIREKDILIEKGINVK
NVATDIIQHFLRHAVRDGFFHADMHQGNLLIDNSGRIVTIDFGIMGRLDKLNRKFLAEIL
YGFILRDYKKVADVHIVAGLVPKNVNVDELAQALRSIGEPIFGQSVKDISGGKLLKQLFD
ITEKFNMQTQPQLLLLQKTMVVVEGVARKLNPETNIWETSKPVLEKWLKETKDPISNLTE
TLKDSTEVLKRLPELPQIMDKANQALTFLASGQIPQNSNSYSALKDKEMEMKSFRNQSII
GLLLLVFFGYLVF*
>tcag_1096680694843 /cdnaId=1096680694842 /pepId=1096680694843 /offset=0 /ttable=11 /length=261 /full_length=261 /orientation=0
EKAINVKNVATDIIQHFLRHAVRDGFFHADMHQGNLLIDNSGRIVTIDFGIMGRLDKLNR
KFLAEILYGFILRDYKKVADVHIVAGLVPKNVNVDELAQALRSIGEPIFGQSVKDISGGK
LLKQLFDITEKFNMQTQPQLLLLQKTMVVVEGVARKLNPETNIWETSKPVLEKWLKETKD
PISNLTETLKDSTEVLKRLPELPQIMDKANQALTFLASGQIPQNSNSYSALKDKEMEMKS
FRNQSIIGLLLLVFFGYLVF*
>tcag_1096682379069 /cdnaId=1096682379068 /pepId=1096682379069 /offset=0 /ttable=11 /length=440 /full_length=440 /orientation=0
MAEIPKSGIARGAKLASIPLGVAGRSALGIGKRVIGQSAELVVSQIQARTAEQVFKVLGE
LKGGAMKFGQALSVFEAALPEELAAPYRTTLTKLQEAAPPLPAATVHQVLKEQLGVQWRR
KFLEFDDKPAASASIGQVHKAIWKDGREVAVKIQYPGAAEALISDLRQIQRFSKIFALFM
PGLEMKPLLEELKLRIIEEVDYEYEAQAQRKYFEVFQNDPDIAIPEVLFATPRVLVSTWL
EGKPLSSIIAKGSTKDRNRAGILIARFHFSSPERAGLLHADPHPGNFRLLPDGRLGVLDF
GAVNRLPAGFPEPMKRLLGRALDGDAIALYEGLQADGFIKPGIKIDPNAVLDFLLPLVEP
IRVDHFHYTREWLRIQSVRVGDPRNPTAKIGLALNLPPEYLLIHRVTLGTTGILCQLSAA
GAFRAEAAPFLPVGSLRIA*
>tcag_1096667656471 /cdnaId=1096667656470 /pepId=1096667656471 /offset=0 /ttable=11 /length=295 /full_length=295 /orientation=0
SSKLTTVSARIAGKKLIGKQDDTKDAELLLNALGGLKGPLMKVAQLLSTVPDLLPKEYAD
KLQQLQSDAPSMGTFFVKRRMRSELGINWQKKFDYFNNEASKAASLGQVHKAKSGNIDLA
CKLQYPNMMSTVDADLKQLKLMFSLYGTWDKTIKTNEIYTELSQRLKEELDYKRELKNML
LYGEILKNENFINVPKPIKKLSTDRLLSMTWLEGTPLMAWKESDQEIRNHIAKILFNAWY
IPFYKYGIIHGDPHPGNYQICNSSKKKPSLNLLDFGCIRIFPSSFVGGVIDLYXX
>tcag_1096689052869 /cdnaId=1096689052868 /pepId=1096689052869 /offset=0 /ttable=11 /length=288 /full_length=288 /orientation=0
LIRGKPLLVFGIKGPYKKSPIVRALIALGPAYIKFGQLLSTRPDIVGDNLADELKVLQDS
LDPFPTAEAKKIVNEELGRPVENIFSSFSDSVAAASIAQVHKARVKETNELVAVKILRPK
VEKVFLKDLAALLFLAKFIEFIIPSFRRLKPIEVINHFERLVREELDLRMEISAAAEFAE
NTKSDRNFYVPKVMWSLSGKRVITTEWVDGISVGDIERIKKSGVDIESFAKRIIKTFLTQ
ALRDGFFHGDMHQGNLKCKSDGTLIVMDFGIMGRIDEYTRRVYAEIXX
>tcag_1096687003561 /cdnaId=1096687003560 /pepId=1096687003561 /offset=0 /ttable=11 /length=262 /full_length=262 /orientation=0
GDYQRIVHTMELVAQAEGYQILLDGCVNVDPHPGNIICMDDGRVGLIDFGQCAFLGKQDR
RKLAKIFVAIRDNDRDATIAGMKDLGFACKNEDGPIIERYAVWAFDRIDITPLLYDNRGG
RKVGFNVLGFFVTHPLVSTPEAYAAVRRVAEMLLSATLKFGGKAMCPLCSAWSDMADELL
LQEDDDDDDAGGGGPLKFFNFFRKVRRKSYRHHLAVSLENKRKKALGLDIVEGAIRHTLS
AKQIADWKKRIKLLELKEKKEK
>tcag_1096673881369 /cdnaId=1096673881368 /pepId=1096673881369 /offset=0 /ttable=11 /length=247 /full_length=247 /orientation=0
NIFLRHAVRDGYFHADMHQGNLLIDKSGQLIFIDFGIMGRIDKINRRFLAEILYGFIKRD
YKKVAEVHVAASLVPQNVNTEELAQALRSIGEPIFGQSVKNISGGKLLKQLFDITEKFNM
QTQPQLLLLQKTMVVVEGVARRLDPDANIWEISQPVLEKWLKETKDPINEIENILKNTSE
VLKKLPEFPKVMDKANQALTYLASGQIPQSSNTYSSLNQKKMELKSFKNQSIIGLLFLVI
LSIIVF*
>tcag_1096671896815 /cdnaId=1096671896814 /pepId=1096671896815 /offset=0 /ttable=11 /length=173 /full_length=173 /orientation=0
LYVSDAYSKKIHADPHPGNFLISENNELLVIDFGCIKEIPEDFYIPYFELAKEENLKNPE
IFREKLFTLEILREDDSPQEKEFFAKLFYELLELFTRPFNQEKFDFSDESFFQEIADLGQ
KYAKASDMKGMNTNRGSRHFIYLNRTFFGLYNMMHDLKAKDVAINNFKNYCK*
>tcag_1096672919977 /cdnaId=1096672919976 /pepId=1096672919977 /offset=0 /ttable=11 /length=265 /full_length=265 /orientation=0
KEITERLKEELDYQIEIKLMSVFKNIFSKSNFVNVPETYKKLSSKRLLTMSWLEGDPILN
FKKSKKEIRNILAKNLFYAWYKPFYEYGVIHGDPHLGNYSVQKNYSINLYDFGCMRIFNS
KFIQGVIDLYYALLKNDNAKAVYAYEQWGFKDITKEKLAVLNKWANFLYSPLMKDKVQKI
QESDSGIYGAKIASEVHKELKNLGGIKPPKEFVFMDRAAVGIGSVFMHLGAEVNWYQIFQ
NLIQDFDQKKLMKQQQKSLSIAEL*
>tcag_1096676328305 /cdnaId=1096676328304 /pepId=1096676328305 /offset=0 /ttable=11 /length=503 /full_length=503 /orientation=0
AAAPELRTAARREVPVLTRPSRVPPVGRLLVVVWTFTRALVPWMWRARRGRYASRSASIA
DLSLRMRLAIERLGPTYIKLAQIISSGEGLFPVELVTEFKRCRDQVPAEDFATVRRVLEE
DLAGPLEETFDRVSPSPLAAASIAQVHAARLATGEEVVVKVQRPSVGELVRRDLRVMAWL
APHLVGRIKVSALANPPALVELFAETIVEELDFRMEADNMVEIAGILRELGQDGYVVPRP
HPELVTRRVLVMERLEGFKFDDAAGMREAGIDTVAVVRTGMVAFMEGALVHGVFHGDLHG
GNLFVMRDGRTALLDFGIVGRLTGARRLAFLRLMLSATTNDVRGQVAALRDLGALPTDTD
LDAVIADLGLGQPAIDPTTLSAEELVKEVQRVTKALLGYGARMPKELMLYVKNLVFLDGA
IAALAPDLDLLGEIAHISMLFAQRHGERLGRELGIDHTAVEINLDSVKAGFGIEADVDRL
TYRELRERRELIQRRMRTRTRR*
>tcag_1096681278205 /cdnaId=1096681278204 /pepId=1096681278205 /offset=0 /ttable=11 /length=346 /full_length=346 /orientation=0
FDRVSPSPLAAASIAQVHAARLATGEEVVVKVQRPSVGELVRRDLRVMAWLAPHLVGRIK
VSALANPPALVELFAETIVEELDFRMEADNMVEIAGILRDLGQDGYVVPRPHPELVTRRV
LVMERLEGFKFDDAAGMREAGIDTVAVVRTGMVAFMEGALVHGVFHGDLHGGNLFVMRDG
RTALLDFGIVGRLTGARRLAFLRLMLSATTNDVRGQVAALRDLGALPMDTDLDAVIADLG
LGQPAIDPTTLSAEELVKEVQRVTKALLGYGARMPKELMLYVKNLVFLDGAIAALAPDLD
LLGEIAHISMLFAQRHGERLGRELGIDHTAVAINLDSVKAGFGVDA
>tcag_1096697677743 /cdnaId=1096697677742 /pepId=1096697677743 /offset=0 /ttable=11 /length=422 /full_length=422 /orientation=0
RAPADRLLLLVSAPATFLDADPATAHWRAAAPELRRAARLEVPVLTRPSRVPPVGRLLVV
VWTFTRALVPWMWRSRRGRYASRSASIADLSLRMRLAIERLGPTYIKLAQIISSGEGLFP
VELVTEFKRCRDQVPAEDFATVRRVLEEDLAGPLEETFDRVSPSPLAAASIAQVHAARLA
TGEEVVVKVQRPSVGELVRRDLRVMAWLAPHLVGRIKVSALANPPALVELFAETIVEELD
FRMEADNMVEIAGILRELGQDGYVVPRPHPELVTRRVLVMERLEGFKFDDAAGMREAGID
TVAVVRTGMVAFMEGALVHGVFHGDLHGGNLFVMRDGRTALLDFGIVGRLTGARRLAFLR
LMLSATTNDVRGQVAALRDLGALPMDTDLDAVIADLGLGQPTIDPTTLSAEELVKEVQRV
XX
>tcag_1096680358761 /cdnaId=1096680358760 /pepId=1096680358761 /offset=0 /ttable=11 /length=430 /full_length=430 /orientation=0
VGSGFNPLQTTGFEYFGQSPDAKILMNNLPGSPWKRSGIIARAGVKTGGNYIRHHVGNAL
PIKSLHQDKETLNRKNALSLIKELSQLRGAALKMAQGLSMDTGILPEEFSEVMNAAQYRV
PAMNRSLVRTQFKSAVGSKPEEFFRKFDDEAFAAATIGQVHRAEDKQGNALAVKIQYPNV
QKSIESDLSLLKTIAASFLRKFDLNEHLDEMKLRLIEETDYLREGENLVHFSKTFHSPWI
VFPKYLKEYSNSKVLSMSLLEGTHLDELLKENPDQTRRDHFGQVLWDFFHLHIEQNVHTF
HADIHPGNFLFLPDGRIGVIDFGCVKTFPEDFLDGCIRLVQNYLSGNHSGFTDILVKMEF
LKNSDAEETTEKKIMELLTEFAELLSDVYRKPIFDFSDTSFRKKLNAMFKKGMEIREIRG
SRHFVFFNRI
>tcag_1096698119701 /cdnaId=1096698119700 /pepId=1096698119701 /offset=0 /ttable=11 /length=263 /full_length=263 /orientation=0
FDLNEYLDEMKLRLIEETDYMREGENLVHFSKTFSSPWIVFPKYLKKYSNSKVLCMSLLE
GTHLDELLKENPDQSRRDHFGQVLWDFFHLHIEQNVHTFHADIHPGNFLFLPDGRIGVID
FGCVKTFPEDFLDGCIRLVQNYLSGNHSGFTDELVKMEFLKNSDAEEATEKMIKELITEF
AEFLSDVYRKPVFDFSDTSFREKLNAMFKKGMEIREIRGSRHFVFFNRIVFGLLSILMKL
GSRIETGKGQQAVMGWKMKAAA*
>tcag_1096684597145 /cdnaId=1096684597144 /pepId=1096684597145 /offset=0 /ttable=11 /length=338 /full_length=338 /orientation=0
HVVCGPIRSRRHRAPRVASRRREDDETRAMDAVRTMPMTSTMSTRVGRARPRAPRAGTRW
TSTSTRSTTTTRAETRWDARRGRGMRTRTGAVAPPETETGTGSVEEEGTAEGRTRATRAA
ARDARGETSAVRERDGVKNKETLDADRDFCRVVTRYDPEAVRREALVRPLELARRSARLA
VVLGRMRNKRARLQALDAADGGSRWGEAVKETLCELGPLFVKLGQNLANRPDLVNEELME
ELTKLQDRVPPFNSSLAYKIIEEETGRVIEETFSEISEEPIASASIGQVYKGKLRKDGTD
VAIKVLRPNTRAQCVLDLFLLRATALMFFDTFARENLG
>tcag_1096692708701 /cdnaId=1096692708700 /pepId=1096692708701 /offset=0 /ttable=11 /length=115 /full_length=115 /orientation=0
LGPPHASPSPPLCTHHHHETMSHHPMGTLQSTLWQGYVHADPHEGNLMLADDGRIVFLDF
GLMSTVDPQIMEAFARGIQARPPPRAPTPSGSHHGLPTPRAPTPSGSHLLGLPFA
>tcag_1096669356891 /cdnaId=1096669356890 /pepId=1096669356891 /offset=0 /ttable=11 /length=291 /full_length=291 /orientation=0
IIESFIKKTKRLKLVEVVFLLKEITNLEMDLRFEAAAANEYAENTKNDAGFKVPEIYWNF
TSENVMTLDWIDGISIREAEELKERNFDTSKIAEDIIQHFLRHAVRDGFFHADMHQGNIF
VDNSGHIVPIDFGIMGRLDKLSKRFLAEILFGFIQRDYRKVAEVHLVAGLVPKEVPIDDL
AQALRSIGEPIFGQEVKDISGGKLLKQLFDVTEKFNMQTQPQLLMLQKTMVVVEGVARKL
NPNTNIWTTSKPVLENWLKETKDPINNLNETLKSTSEVIKRLPEFPEIMDK
>tcag_1096696135543 /cdnaId=1096696135542 /pepId=1096696135543 /offset=0 /ttable=11 /length=457 /full_length=457 /orientation=0
FEAAAANEYAENTKNDAGFKVPEIYWNFTSENVMTLDWVDGISIREAEELKRRNLDTNKI
AEDIIQHFLRHAVRDGFFHADMHQGNIFVDNSGQIVPIDFGIMGRLDKLSKRFLAEILFG
FIQRDYRKVAEVHLVAGLVPKKVPIDDLAQALRSIGEPIFGQEVKDISGGKLLKQLFDVT
EKFNMQTQPQLLMLQKTMVVVEGVARKLNPNTNIWTTSKPVLENWLKETKDPINNFNETL
KNTSEVIKRLPEFPKIMDKANQALTFLASGQIPQNSNSYTALNNKKSEMITFRNQSIVGL
LLLVIFGPYSILIPQMKNLLNKKILFIICGGISAYKSLETIRLFKKSGAVIKTILTASAK
EFVTPLSVTSLSQGKVYSDLFSVENETEMDHISLSRWADIILIAPATANTISKLAQGTTD
DLASTVVLASDKDIVLAPAMNVRMWEHQTTKTNLKK*
>tcag_1096696369951 /cdnaId=1096696369950 /pepId=1096696369951 /offset=0 /ttable=11 /length=433 /full_length=433 /orientation=0
LENLMIKKLITLFKLGRKIAKSDILKIASKFKKPPLAVTVLFQILSISFEKKEQNNLIED
DGARLSRSLESMGTTFIKLGQFLATRPDIIGEELSLKLEKLQDRLPPFSIHDAKEIIKGD
LGIDTFNSIIDLSEPVAAASIAQVHKAKINDNGTIKDVAIKILRPNIKKIFNEEIDAMML
FAFIIESFVKKTKRLKLIEVVFLLKEITNLEMDLRFEAAAANEYAENTKNDAGFKVPEIY
WNFTSENVMTLDWIDGISIRESEELQKRNLDTNKIAEDIIQHFLRHAVRDGFFHADMHQG
NIFVDNSGQIVPIDFGIMGRLDKLSKRFLAEILFGFIQRDYRKVAEVHLVAGLVPKEVPI
DDLAQALRSIGEPIFGQEVKDISGGKLLKQLFDVTEKFNMQTQPQLLMLQKTMVVVEGVA
RKLNPNTNIGQLK
>tcag_1096696520991 /cdnaId=1096696520990 /pepId=1096696520991 /offset=0 /ttable=11 /length=275 /full_length=275 /orientation=0
ISTADIHQELSDRLREELDYGREAANLNLYRLMLADEDMVNIPKLLPDLSAQQMLTMTWL
DGQKLMDWLATEPNQEQRNQVAINMFRAWYVPFYYYGVIHGDPHLGNYSIDRDLKINLLD
FGSIRIFQPEFVAGVIDLYKALRDKDNQLARQAYERWGFDGLDDEAIEVLNIWAGFIYAP
LLADEVRPIQQMRSGIEGRELAGKVHEELKRIGGIRPPREFVLMDRAAVGLGSVFLHLKA
EVNWHRLFHDLIDDFSVDVLAKRQSGACREVGIY*
>tcag_1096698651515 /cdnaId=1096698651514 /pepId=1096698651515 /offset=0 /ttable=11 /length=417 /full_length=417 /orientation=0
VYSLRMEAGLMRVSGVQMILALLRLPVIGWHLGRAGTLGHLGRVTLLPSWLRQVCALADR
LIRSRSARADAGAALAEALIRLGPGFIKFGQALSTRSDLIGPEMALSLSQLQDRLPPFSS
RRAREQIESALGMPVDSVFAQFDPDPVAAASIAQVHSARLLDGRQVAVKLLRPGIRRRMQ
ADTSLFYALARIMERVAPDLRRLKLVTAVDQFTLISEMELDLRLEAAAAGKLADNMDKDA
GIHVPWVDLEHTTSEMLVIEWVDGIRIDDVAALEAAGHDIGKITEIAARCFFNQVFRDGF
FHADMHPGNIFIAADGRLVPIDFGIMGQLDFTDRLFLARLLTATLDRDYDRVAQLHADAG
MLGKDISLAAFAQSVRAVADPVMGKALSEVSLGNVLGQIFQLSTRFSIEVQPQFHLL
>tcag_1096672305981 /cdnaId=1096672305980 /pepId=1096672305981 /offset=0 /ttable=11 /length=323 /full_length=323 /orientation=0
MGTTFIKLGQFLATDPDIIGENLAKGLEKLQDKVPAFDIYDAKKVIKKEIGESYFKNISE
ISEPIAAASIAQVHLARIKTNNTDKQVAIKILRPDIEKLFNEELDALMLFAYMVENIFSK
AKRLKLIEVVHLLREITNIEMDLRFEAAAANELYENTKNDLGFNVPKIYWNYTTKKVLTL
DKVEGVSIREHQKLQNLGVDLKKLAENLIQHFLTQAVRDGFFHGDMHQGNLFVDSKGNII
PVDFGIMGRLDKNNRKFLAEILYGFIQRDYVKVAEVHFQAGLVPQDASKEEFAQALRSVG
EPIFGQSIKDISKGNLLAQLFEI
>tcag_1096695510619 /cdnaId=1096695510618 /pepId=1096695510619 /offset=0 /ttable=11 /length=338 /full_length=338 /orientation=0
LENLMIKKLITLFKLGRKIAKSDILKIASKFKKPPLAVTILFQILSISFEKKEQNNLFED
DGERLSRSLESMGTTFIKLGQFLATRPDIIGEELSLKLEKLQDRLPPFSIHEAKEIIKED
LGVDAFNSIIDLSEPVAAASIAQVHKAKINDNGTIKDVAIKILRPNIKKIFNEEIDAMML
FAFIIESFVKKTKRLKLVEVVFLLKEITNLEMDLRFEAAAANEYAENTKNDAGFKVPEIY
WNFTSENVMTLDWIDGISIREAEELKKRNLDTNKIAEDIIQHFLRHAVRDGFFHADMHQG
NIFVDNGGQIVPIDFGIMGRLDKLSKRFLAEILFGFIK
>tcag_1096676638823 /cdnaId=1096676638822 /pepId=1096676638823 /offset=0 /ttable=11 /length=261 /full_length=261 /orientation=0
ALGVNSKTLARDIIQHFLRHAVRDGYFHADMHQGNLLVDSSGQLIFIDFGIMGRIDKINR
RFLAEILYGFIKRDYKKVAEVHIAAGLVPNNVNLEELAQALRSIGEPIFGQSVKDISGGK
LLKQLFDITEKFNMQTQPQLLLLQKTMVVVEGVARKLDPEANIWEISQPVLEKWLKETKD
PIKEIGNILKDTSEVFKKLPELPKVMDKANQALTFLASGQIPQNSNTYSSLNEKKMELKS
FKNQSIVGLLFLVILSIIVF*
>tcag_1096697858635 /cdnaId=1096697858634 /pepId=1096697858635 /offset=0 /ttable=11 /length=264 /full_length=264 /orientation=0
MRGPHNILRLIRTGATLERTGAMPVILNALDAPRTLKFAARFIVWPFQFLGRRGDQSLPP
APRALTAMGPAYIKFGQILSTRPDVVGPELAEQLRVLQDRLPPFSTDVAKQSFKSEIGLD
ADDVFSDFSEPVAAASIAQVHRGKLKDTGQSVAIKVLRPEIERAFQKDLDTFYFAARLVE
FVSPKSRRLKPMDVIAHFDGVVRGELDLRLESASASEFLANIKEDKGFSVPSVNWSLSSR
RVMTLDWADGVPMGDVDALAAAGH
>tcag_1096688992243 /cdnaId=1096688992242 /pepId=1096688992243 /offset=0 /ttable=11 /length=295 /full_length=295 /orientation=0
IATKFNEPPIGIKILFSILSFSFSNEKIKHQNENQGERLSSSLQSMGTTFIKLGQFLATR
PDIIGEELSKELENLQDRLPPFPLSEAREIIRKDLGEDNFNSIINLSEPVAAASIAQVHK
AQINDGGTIKDVAIKILRPNIKKIFNEEIDALMLFAFFVESFIKKTKRLKLVEVVFLLKE
ITNLEMDLRFEAAAANEYGENTKNDEGFLVPKIYWNFTSENVMTLDWIDGVSIRETEQLS
KKNIDTKKIASDIIQHFLRHAVRDGFFHADMHQGNVFINNNGQIVPIDFGIMGRL
>tcag_1096675658027 /cdnaId=1096675658026 /pepId=1096675658027 /offset=0 /ttable=11 /length=419 /full_length=419 /orientation=0
IFIQREISIFQMKSLDKIPTGKIERAGQLLKTGLKVGTNYVSYYGEKLVNPSLSKDKLHE
NNAEDIYDGLKNLKGSALKVAQMLSMDKNIMPQAYVEKFSLAQFSVPPLSAPLVRKTFFK
QFGKYPEQLFDTFSQEAIHAASIGQVHQATKSGKTFAVKIQYPGVGDSIKSDLMMVKPFA
MKMFNLKGKDTEKYFKEVEEKLLEETNYTLELAQSERFASKCKNIPNLLFPTYYPEYSSD
KILTMEWMFGKHLSEYTKESNSQEHLNQLGQALWDFYMYQFHELREVHADPHPGNFLINE
QHQLIALDFGCLKQIPDEFYTPYFELVKPEILNNESEYLVRMRKLEIIREDDTEEEIKLI
ASFFHELLSLFTQPFRQQTFDFSNPEFFASIAQLGEQVMKNDTLKKLNGNRGSKHFLYI
>tcag_1096670057573 /cdnaId=1096670057572 /pepId=1096670057573 /offset=0 /ttable=11 /length=283 /full_length=283 /orientation=0
IQAQEIIKKDLGNDTYNSIINLSEPVAAASIAQVHKAQINDNGTIKDVAIKILRPDIKKI
FNEEIDAMMLFAFLVESFIKKTKRLKLVEVVFLLKEITNLEMDLRFEAAAANEYAENTKN
DVGFRVPQIYWNFTSENVMTLDWVEGVSIRETEELKRRKLNTEKIAEDIIQNFLRHAVRD
GFFHADMHQGNIFIDNNGHIVPIDFGIMGRLDKMSKRFLAEILFGFIQRDYRKVAEVHLI
AGLVPKEVPIDDLAQALRSIGEPIFGQASERYFRWKIIKTTF*
>tcag_1096699081559 /cdnaId=1096699081558 /pepId=1096699081559 /offset=0 /ttable=11 /length=351 /full_length=351 /orientation=0
LGRKGDQSLPAAPRALTAMGPAYIKFGQILSTRPDVVGQELADQLRVLQDKLPPFSTEVA
KQSFKAEIGIDADDVFSAFSEPVAAASIAQVHRGQLRDTGQNVAIKVLRPEIERAFKRDI
DTFYFAARLVEIVSPKSRRLKPMDVITHFDGVVRGELDLRLESASASEFLANISEDKGFS
VPSVNWSLSSRRVMTLDWADGVPMGDTDALRAAGHNLCELGDRVLHMFLSHALRDGFFHA
DMHQGNLKVSSNGDIVAFDFGIMGHIDEYTRRVYAEILFGFIKRDYKRVAEVHFEAGYVP
QDQNVDEFARALRAVGEPIFGMDASNISMGRLLSYLFEVTERFGMETRTEH
>tcag_1096700419743 /cdnaId=1096700419742 /pepId=1096700419743 /offset=0 /ttable=11 /length=284 /full_length=284 /orientation=0
LKQQQLMNIAENTKNDAGFKVPKIYWNFTSENVMTLDWVEGISIREKEKLEEKLIDTKKI
ASNIIQHFLRHAVRDGFFHADMHQGNIFIDNGGQIVPIDFGIMGRLDKLSQRFLAEILYG
FIQRDYKKVAEVHLTAGLVPKNVPVSDLSQALRSIGEPIFGHSVKDISGGKLLKQLFDVT
EKFNMQTQPQLLMLQKTMVVVEGVARKLNPETNIWETSKPVLEKWLKETKDPINSLNETL
KDTAEVIKRLPNLPEAMDKANQALNYLASGQIPHNSNSYSELML
>tcag_1096681237401 /cdnaId=1096681237400 /pepId=1096681237401 /offset=0 /ttable=11 /length=292 /full_length=292 /orientation=0
LYNLLNSYERVIKNELDFRIEAANAKKTFENFDKNQLLYVPKIEDEFTTKKILVMEYVDG
IPITEVEKLKKYNLNLKKLSENGVKIFLKQVFEDNFFHADMHPGNIFAAKKNQENPYYFA
VDYAICGSVTESNQILIAQMISCLVDRDFFSLAQLFIYAEWVREDTKTEELEAVLRANCE
KLLDKPLAEILFGELLLSLFDAMKPFDLYLDQDLLLLVKTLVHIEGMGRQIYPELDFWSI
SKPFIDDWISKKYSVKGLIRYLVSKKHILTYMILKKIEETKDQFSENFGEK*
>tcag_1096699979485 /cdnaId=1096699979484 /pepId=1096699979485 /offset=0 /ttable=11 /length=491 /full_length=491 /orientation=0
SSCDAQRLEDLMKWFHNPFRLVRVVGTFFRTGAVEQVLKITKVSKLIKFGILFMGKPLIV
FGIKGPYKKSPIVRALIALGPAYIKFGQLLSTRPDIVGADLANELKVLQDSLDPFPTTEA
KKIVNEELGSPVESIFSSFSDAVAAASIAQVHKATVKETKELVAVKILRPDVEKVFLKDL
AALLFLAKFIEIIIPSFRRLKPTEVINHFERLVREELDLRMEISAAAEFAENTKSDRNFY
VPKVIWSLSGRRVVTTEWVDGMSVGDIERIKKSGVDIESFAKRIIKTFLTQALRDGFFHG
DMHQGNLKCRSDGTLIVMDFGIMGRIDEYTRKTYAEILIGFLRRDYLRVAEVHFEAGYVP
ENQNVQEFSQALRSVGEPIFGMEASDISMARLLSRLFEVTEQFGMETRTELLLLQRTMVV
VEGVSRSLDPNINMWETARPVVEKYIAATLGPKAILRDFLKIAQVLRKFGPQIPKLLEDF
IRQYKNDDKN*
>tcag_1096670076131 /cdnaId=1096670076130 /pepId=1096670076131 /offset=0 /ttable=11 /length=140 /full_length=140 /orientation=0
TYFPEVYWAVTRNRCLGLEEIKGVQLSHWREADLSDEERTEIVKIGAGSILRQVLDIGFF
HADPHPGNMFWLRDGRLCFIDCGMAGRVDKETVGQLANLLYGVSTGDIDKVYEAFIELGN
VREEQISPKNVRRDLQDFXX
>tcag_1096697749625 /cdnaId=1096697749624 /pepId=1096697749625 /offset=0 /ttable=11 /length=402 /full_length=402 /orientation=0
FRDIQELSEPIAAASIAQVHLAKIKHEEQERQVAIKILRPDIEKLFNEELDALMLFAYII
ENTITKAKRLKLVEVVHLLREITNIEMDLRFEAAAANELYENTKNDQGFIVPKIYWNYTT
KKILTLDKVEGVSIREIQKINDLGVDLKKLAENLIQLFLTQAVRDGFFHGDMHQGNLFVD
PRGNIIPVDFGIMGRLDKNNRKFLAEILYGFIKRDYVKVAEVHFQAGLVPKTASKEEFAQ
ALRSVGEPIFGQSIKDISGGNLLAQLFEITEKFNMPTQPPLLLLQKTMVVVEGVARRLYP
ETNIWEVSRPVLEDWLKGVKSPKSTFDTAINTSSEILKRIPDLPELMDRADYALKLMADG
NLNLALGTNKNLELEQMKIKNFRNNIVISFFGVVIVFLLVF*
>tcag_1096690509887 /cdnaId=1096690509886 /pepId=1096690509887 /offset=0 /ttable=11 /length=308 /full_length=308 /orientation=0
LPKLQDHVKPFDGATAKKIIEEELGQNTKDIFSSFQTKPMASASIAQVHPAKLRTGEDVI
VKVVRPDIKAKIMQDISLMKKIASYLDGLSSDFKRMHLIDIVNDYEMVIYDELNLIKEAA
NAKQISKNFHNSDFIYIPTVHCTYLTNKVMVMERIYGTPINDKKKLSEQGILFSEIAEKS
VELFFVQVFEHNFFHADMHPGNIFIQKHKGSFRFVLVDFGIMGSLSEFDKKYLAENFIAF
FNRDYASVARLHVECEWVPKDTNIPSLESAIRENCECMLDKPIKDVSLSDIIVGLFDTAR
RFKLEVQP
>tcag_1096672337733 /cdnaId=1096672337732 /pepId=1096672337733 /offset=0 /ttable=11 /length=351 /full_length=351 /orientation=0
WFCAWKGWSTWPISRLAPLPNWQKTFFKFIDFLIAGRNSRKNAGETLCIALQKLGPVFIK
FGQALSTRSDLLGPDIARGLVLLQDSLPAFSSRLVKETIETETGKRLDEIFIVFNEKPVA
AASVAQVHKAQLVDGRDVAVKILRPNIHKRMAADIAVFTALARIMEFLAPRLKRLRLVIA
VEQFKQISELELDMRMEAAAGGKLRDNTASEFGIRVPWIEHSLTSENILVSEWISGLRID
DVEGLIAAGHKIEEITDRAATSFFNQVFRDGYFHADMHPGNIFITSDGTLVPIDFGIMGS
LQIEDRFFLWYLLIALLERDYDKVAQYIMMQACFRNCLPCLICTESRALVD
>tcag_1096685515365 /cdnaId=1096685515364 /pepId=1096685515365 /offset=0 /ttable=11 /length=297 /full_length=297 /orientation=0
TKNDVGFYVPKIYWNFTSEEILTLDWIDGVSIREKEILESKKINIENLATDIIQHFLRHA
VRDGFFHADMHQGNLFIDDNGRIIPIDFGIMGRMDKLNRRYLAEILYGFVKRDYKKVAEV
HILAELVPNNVNVGELAQALRSIGEPIFGQSVKDISGGKLLKQLFDVTEKFNMQTQPQLL
LLQKTMVVVEGVARKLNPNTNIWETSKPVLEKWLKETKDPINNLTQTLKDSTEVIKKIPE
LPKIMDKANQALTFMASGKIPQESNSFSALNEKKLEMKSFRNQSIIGLLLLVFLDS*
>tcag_1096682340101 /cdnaId=1096682340100 /pepId=1096682340101 /offset=0 /ttable=11 /length=524 /full_length=524 /orientation=0
LMIKRLITLFKLGRKVAKSDILNIVSKFQEPPVAIKIIFKILSFSLSQKKQIDINKNEGE
RLSSSLESMGTTFIKLGQFLATRPDIIGEELSKKLENLQDKLPPFSLIQAKEIIKSDLGD
ETYNSIINLGEPVAAASIAQVHKAQIDDNGTIKDVAIKILRPNIKKIFNEEIDAMMLFAF
LVESFIKKTKRLKLVEVVFLLKEITNLEMDLRFEAAAANEYAENTKNDVGFKVPKIYWNY
TSENVMTLDWIDGISIRETQKLKDKNFNTEKIAEDIIQNFLRHAVRDGFFHADMHQGNIF
IDNDGQIVPIDFGIMGRLDKMSKRFLAEILFGFIQRDYRKVAEVHLIAGLVPKEVPIDDL
AQALRSIGEPIFGQAVKDISGGKLLKQLFDVTEKFNMQTQPQLLMLQKTMVVVEGVARKL
NPNTNIWTTSKPVLENWLKETKDPMTKINETFQNTSEVIKRLPEFPEIMDKANQALTYLA
SGQIPQNSNSYTALNTQKSEMIAFRNQSIIGILVLVIFGLVVF*
>tcag_1096694158985 /cdnaId=1096694158984 /pepId=1096694158985 /offset=0 /ttable=11 /length=474 /full_length=474 /orientation=0
ILSFSLSQEKQIDINKNEGERLSSSLESMGTTFIKLGQFLATRPDIIGEELSKKLENLQD
KLPPFSLIQAKEIIKSDLGDEAYNSIINLGEPVAAASIAQVHKAQIDDNGTIKDVAIKIL
RPNIKKIFNEEIDAMMLFAFLVESFIKKTKRLKLVEVVFLLKEITNLEMDLRFEAAAANE
YAENTKNDVGFKVPKIYWNYTSENVMTLDWIDGISIRETQKLKDKNFNTEKIAEDIIQNF
LRHAVRDGFFHADMHQGNIFIDNDGQIVPIDFGIMGRLDKMSKRFLAEILFGFIQRDYRK
VAEVHLIAGLVPKEVPIDDLAQALRSIGEPIFGQAVKDISGGKLLKQLFDVTEKFNMQTQ
PQLLMLQKTMVVVEGVARKLNPNTNIWTTSKPVLENWLKETKDPMTKINETLQNTSEVIK
RLPEFPEIMDKANQALTYLASGQIPQNSNSYTALNTQKSEMIAFRNQSIIGILV
>tcag_1096669188187 /cdnaId=1096669188186 /pepId=1096669188187 /offset=0 /ttable=11 /length=305 /full_length=305 /orientation=0
IQAKEIVKSDLGDETYNSIINLGEPVAAASIAQVHKAQIDDNGTIKDVAIKILRPNIKKI
FNEEIDAMMLFAFLVESFIKKTKRLKLVEVVFLLKEITNLEMDLRFEAAAANEYAENTKN
DVGFKVPKIYWNYTSENVMTLDWIDGISIRETQKLKDKNFNTEKIAEDIIQNFLRHAVRD
GFFHADMHQGNIFIDNDGQIVPIDFGIMGRLDKMSKRFLAEILFGFIQRDYRKVAEVHLI
AGLVPKEVPIDDLAQALRSIGEPIFGQAVKDISGGKLLKQLFDVTEKFNMQTQPQLLMLQ
KTMVV
>tcag_1096670340583 /cdnaId=1096670340582 /pepId=1096670340583 /offset=0 /ttable=11 /length=219 /full_length=219 /orientation=0
MEGAMIYGVFHGDLHGGNLFVMNDGRTALLDFGIVGRLTGARRMAFLRLMLNATTNNVTG
QVEALRDLGALPMDTDIQAVIKDLNLGAPVVDPTTLSGEELVAEVQRVVKAMLGYGARMP
KELMLYVKNMVFLDGAIAKLAPDLDLLAEIASISMLFAQRHGERLGRELGIDHTKVEINL
DSVKAGFGVDTSTNSMTYRDLQKRRELIQKRMREHVGR*
>tcag_1096691823251 /cdnaId=1096691823250 /pepId=1096691823251 /offset=0 /ttable=11 /length=239 /full_length=239 /orientation=0
YRGGLGNPLSELFEQFDEAPIAAASIAQVHFATLKSGEKVAVKILRPRVHEAFAKDIDLL
LWLAEIAEEKLPQYRRLKPVETIETFAESIQFELDLRYEAAAATELKENTKHDEGFYVPE
VHWPLCSEKVLVTERIMGISLNDDEALAQADVDYAKLVQTAATGFFNQVFRDGFFHADLH
PGNLFVLPDNTLAVVDFGIMGRVDRQTQLYLAEMLWAFLNEEYEKVAKIHIDAGYVPXX
>tcag_1096684446307 /cdnaId=1096684446306 /pepId=1096684446307 /offset=0 /ttable=11 /length=393 /full_length=393 /orientation=0
LGGIKGPLMKVAQLSATIPDLLPSEYVEELRHLQSNAPSMGWLFVKRRMAAELSSKWQES
FDSFGKEASKAASLGQVHKALIKNNKVVACKLQYPDMESAVSADLSQLKMIFSIYQSYNK
AIKTSDIYKEITERLKEELDYVRERKLMKVFSNIFSDSEHVHVPEVIESLSTKRLLTMTW
LEGKPILEFIKEKKEVRNTIAKNMFYAWYKPFYEYGIIHGDPHLGNYTIQNNLSVNLFDF
GCMRIFKGKFIKGVIDLYFALQKNDQAKIVDAYEQWGFTDISKKKIEVLNKWAKFIYSPL
MKDKVQKIQESDGGVYGAKVAAEVHSELKKLGGIKPPKEFVFMDRAAVGLGSVFMHLKAE
VNWYRIFNNLIENFQEKELNKRQQKALKLSNL*
>tcag_1096699757563 /cdnaId=1096699757562 /pepId=1096699757563 /offset=0 /ttable=11 /length=445 /full_length=445 /orientation=0
MKDLESKSLSKQIKRYAQVGGVVGKLATKLATQKYLGVKIDKKKHAEEIRAALGGIKGPL
MKVAQLSATIPDLLPSEYVEELRHLQSNAPSMGWLFVKRRMAAELSSKWQESFDSFGKEA
SKAASLGQVHKALIKNNKVVACKLQYPDMESAVSADLSQLKMIFSIYQSYNKAIKTSDIY
KEITERLKEELDYVRERKLMKVFSNIFSDSEHVHVPEVIESLSTKRLLTMTWLEGKPILE
FIKEKKEVRNTIAKNMFYAWYKPFYEYGIIHGDPHLGNYTIQNNLSVNLFDFGCMRIFKG
KFIKGVIDLYFALQKNDQAKIVDAYEQWGFTDISKKKIEVLNKWAKFIYSPLMKDKVQKI
QESDSGVYGAKVAAEVHSELKKLGGIKPPKEFVFMDRAAVGLGSVFMHLKAEVNWYRIFN
NLIENFQEKELNKRQQKALKLSNL*
>tcag_1096674111153 /cdnaId=1096674111152 /pepId=1096674111153 /offset=0 /ttable=11 /length=289 /full_length=289 /orientation=0
LSQLKMIFSIYQSYNKAIKTSDIYKEITERLKEELDYVRERKLMKVFSNIFSDSEHVHVP
EVIESLSTKRLLTMTWLEGKPILEFIKEKKEVRNTIAKNMFYAWYKPFYEYGIIHGDPHL
GNYTIQNNLSVNLFDFGCMRIFKGKFIKGVIDLYFALQKNDQAKIVYAYEQWGFTDISKK
KIEVLNKWAKFIYSPLMKDKVQKIQESDSGVYGAKVAAEVHSELKKLGGIKPPKEFVFMD
RAAVGLGSVFMHLKAEVNWYRIFNNLIENFQEKELNKRQQKAFELSNL*
>tcag_1096692226375 /cdnaId=1096692226374 /pepId=1096692226375 /offset=0 /ttable=11 /length=224 /full_length=224 /orientation=0
EHVHVPEVIESLSTKRLLTMTWLEGKPILEFIKEKKEVRNTIAKNMFYAWYKPFYEYGII
HGDPHLGNYTIQNNLSVNLFDFGCMRIFKGKFIKGVIDLYFALQKNDQAKIVDAYEQWGF
TDISKKKIEVLNKWAKFIYSPLMKDKVQKIQESDGGVYGAKVAAEVHSELKKLGGIKPPK
EFVFMDRAAVGLGSVFMHLKAEVNWYRIFNNLIENFQEKELNKR
>tcag_1096696462755 /cdnaId=1096696462754 /pepId=1096696462755 /offset=0 /ttable=11 /length=345 /full_length=345 /orientation=0
VAIKILRPNIKNIFNEEIDALMLSAFLVESFIKKTKRLKLVEVVFLLKEITNLEMDLRFE
AAAANEYAYNTKNDAGFKVPKIYWNFTSENVMTLDWVDGISIRETEELLKRNIDTKKIAS
DIIQHFLRHAVRDGFFHADMHQGNIFIDNSGQIIPIDFGIMGRLDKLSQRFLAEILFGFI
QRDYKKVAEVHLSAGLVPKEVPVNDLAQALRSIGEPIFGQSVKDISGGKLLKQLFDVTEK
FNMQTQPQLLMLQKTMVVVEGVARKLNPETNIWETSKPVLEKWLNESKDPINTINETLKD
SVDVIKKLPNLPELMDKANQALTFLANGQIPQNSNSYNDLNIKKS
>tcag_1096675459819 /cdnaId=1096675459818 /pepId=1096675459819 /offset=0 /ttable=11 /length=274 /full_length=274 /orientation=0
RSSPAARTRNLLMSLSCFGPATFAFVAPVQPHQRVSRQRHQAPRALEFGTLPVASASAFE
AAINGAVSYWPVAAGAAALAGAKLASQDGSAEDEPLQYATDVPYKEAAYDPAAADAFFRA
RPLASLRRLAQLVQLSSSFVIGTLLDKKFGREEDMVDRRSAELLALVTKLGPTFIKIGQA
LSIRTDLVPAAYVAGLTELQDSVPPFSGAMGRSIIERELGISLDAEFSSISSEPVASASI
GQVYRATLRSTGEEVAVKVQRPNVLYNVALDLFX
>tcag_1096697661785 /cdnaId=1096697661784 /pepId=1096697661785 /offset=0 /ttable=11 /length=277 /full_length=277 /orientation=0
KGPLMKVAQILATIPDALPKEYVNELSQLQADAPSMGWLFVKRRMKAELGENWLTKFKSF
DKKASAAASLGQVHFAEDINGKKLACKLQYPDMGSAVQADLKQLKLIFSLYEKYDSAIST
GAIHEELSDRLKEELNYSHEIKNLKLYKCMLSDLSQISLPNPIDELSTDRLLTMTRIDGY
KMMEFISINKDINIRNKVALNMFKAWYIPFYKFGVIHGDPHLGNYTIRPDGGINLLDFGC
IRIFRPNFVTGVIELYKALRDGDEEQAVNAYKSWGF*
>tcag_1096666801967 /cdnaId=1096666801966 /pepId=1096666801967 /offset=0 /ttable=11 /length=298 /full_length=298 /orientation=0
AAYVKELRTLQDAVPPFDDALARRILEAELGVANARALALSDAPIASASLGQVYRGTLRD
ADGSTKPVAVKVQRPGALVAISLDVGIIRSFAEPWRKFKGLNTDLESLVDEWGRRFVEEL
DYEREANNGERFRTAMESRPDLAGVVTAPKVQRVASTRRVLTTDWIEGQRLDTSEEGDVP
RLCAVALAAYLAMLLDIGVLHADPHPGNLFRTADGKLCILDWGLVTPVSDELSTATLKFI
AHLVSKDFERVPADLDAMGFIPTGKREAMEDAGVASAIGLLFSALAKGGGAEGFRAXX
>tcag_1096681001563 /cdnaId=1096681001562 /pepId=1096681001563 /offset=0 /ttable=11 /length=594 /full_length=594 /orientation=0
LLEYDPGTISKIYRKNPKRLIKRLWQTLIPIFAYIISVGFDKIIGKLKNESQARYRAKQL
TNLLVELGPAFVKAGQALSTRPDIIPVVLLEELSQLQDQLPGFSGDKAMELIEKDLNKNI
KDIFLRIDKEPISAASLGQVHKAILKGGEVVAVKVQRPGLREQITLDLYIVRNIAIWLKN
NIGLIRSDLVALIDELGKRVFEEMDYINEAENAEKFRDMHQKNIKIAVPKIYNELTSRRV
LTMEWIDGTKLTNLDDVKKLGIDPDEMIDIGVQCSLEQLLEHGFFHADPHPGNLLALEDG
RLCYLDFGMMSEVSRDSRSGLIQAVVHLVNKNFEKLYHDFVKLGFLSSEVNLEPIVPAFQ
DVFVNAIELGVSKMDFKSVTDDMSGVMYKFPFKLPPYYALIIRSLITLEGIALSVDPNFK
ILGAAYPYFARRLMEDPDPQLRESLKEMLFDNKEFKWDRLEDLLSNAAKQTDLDLEKLLD
EVINLLFSEKGGFLRDELVNGLTNQIDKINLKVIKNINYYLPKSLKINIIQNQNTMNDVI
FSIEPFTKFLNVLQKVPGYSIDIFLKRIPRLINEPYAKEMSFKIAQKVTEKSVV
>tcag_1096684231849 /cdnaId=1096684231848 /pepId=1096684231849 /offset=0 /ttable=11 /length=416 /full_length=416 /orientation=0
MGLISRAASLASVPVNAGARMAGAATAAAFGADRDAAYAKATAASVEALTTALAKARGPA
LKFGQSLAVFSSALPPEQAQQLASLTRLYEDAKPQPLSRITKVLAQLPDGVEVEPEAIAA
ASLGQVHRGVWADGTAVAIKVQYPDAPRVVKSDMVQLKAMAPLVGRLLPNLDVRALVDEH
AARLTEELDYTREAAWQERFREGWQDEGIVVPRVVFSTETILVTEWIDGTPFTGLVDLPG
ERRNAAGRALARFAFWSPRLVGATHADPHPGNFRLLDDDRLAVLDFGSIAADAGLFTHLF
TDTMLLAVDDEFDAVRDAWIAAGLIAESTTTEQLMGLLDVDTRPYTRAEFTFSREWLQSR
SQAWQDPVAALQGVNQLRFPPDYLLEHRAVMGTLALLCSIDATVDFRTVLEGVNG*
>tcag_1096679543655 /cdnaId=1096679543654 /pepId=1096679543655 /offset=0 /ttable=11 /length=441 /full_length=441 /orientation=0
MKKLIDMAIIQAMIADFVFLIQTSWILGCQVFLYYTGIRNALNCTKAFAEELGGINMFYI
KALQSLSTNAHVLNPDQIEYLSQFTDHVPFHPDEIDTTFEESIEEVSATNNWKFEISKTQ
GMLVPMRAGMVAVVYEGNLNGDRVVIKVVRKGAAQRIKEALDRIEFLVRCTSWFPYLRDL
NLRDLICENREDMLQQTDFNNEVSNIERMHRHWDKMDYVVVPNVYQEYTNANNSVIVMQW
LDGQRIEAIDKKDSDAYSMLLAKYSAKCLLFDRYFHGDLHAGNIFFMKDENGALQLGIID
YGVMGELTKREQNLFYQFFTSVSTTSDYLDVADVMIDAIAEPKTAVDALGNDDRDSLRRD
LAVITKVAFTQKENMGPEEIYQINRRLRRHGLTLAKSFCRVELALAISDSVCARLGVETT
YLTNIQKAVREMFSLDLVTC*
>tcag_1096672981171 /cdnaId=1096672981170 /pepId=1096672981171 /offset=0 /ttable=11 /length=187 /full_length=187 /orientation=0
WYKPFYEYGIIHGDPHLGNYTIQNNLSVNLFDFGCMRIFKGKFIKGVIDLYFALQKNDQA
KTVDAYEQWGFTDISKKKIEVLNKWAKFIYSPLMKDKVQKIQDSDSGVYGAKVAAEVHSE
LKKLGGIKPPKEFVFMDRAAVGLGSVFMHLKAEVNWYRIFNNLIENFQEKELNKRQQKAL
KMSNLXX
>tcag_1096695605215 /cdnaId=1096695605214 /pepId=1096695605215 /offset=0 /ttable=11 /length=469 /full_length=469 /orientation=0
QFLGRKGDQSLPAAPRALTAMGPAYIKFGQILSTRPDVVGQELADQLRVLQDKLPPFSTK
VAKQSFKAEIGIDADDVFSDFSEPVAAASIAQVHRGQLRDTGQNVAIKVLRPEIERAFQR
DIDTFYFAARLVEIVSPKSRRLKPMDVIAHFDSVVRGELDLRLESASASEFLANISQDKG
FSVPAVNWSLSSRRVMTLDWADGVPMGDTDALVAAGHNLCELGDRVLHMFLNHALRDGFF
HADMHQGNLKVSSNGDIVAFDFGIMGHIDEYTRRVYAEILFGFIKRDYKRVAEVHFEAGY
VPQNQNVDEFARALRAVGEPIFGMDASNISMGRLLSYLFEVTERFGMETRTELILLQRTM
VVVEGVARSLNPQINIWEVARPIVEGYIKSSLGPVAVFNDLTTTLKVLARFGPRLPSLVE
QALIKQSNPEPQILKRNWSSNLKLFGLGFIFLCLVTLILFLFMHINFD*
>tcag_1096695519283 /cdnaId=1096695519282 /pepId=1096695519283 /offset=0 /ttable=11 /length=366 /full_length=366 /orientation=0
MRGPHNILRLIRTGATLERTGAMPVILNALDAPKTLKFATRLVVWPFQFLGRKGDQSLPA
APRALTAMGPAYIKFGQILSTRPDVVGQELADQLRVLQDKLPPFSTKVAKQSFKAEIGID
ADDVFSAFSEPVAAASIAQVHRGQLRDTGQNVAIKVLRPEIERAFQRDIDTFYFAARLVE
IVSPKSRRLKPMDVIAHFDGVVRGELDLRLESASASEFLANISQDKGFSVPSVNWSLSSR
RVMTLDWADGVPMGDTDAIRAAGHNLCELGDRVLHMFLSHALRDGFFHADMHQGNLKVSS
NGDIVAFDFGIMGHIDEYTRRVYAEILFGFIKRDYKRVAEVHFEAGYVPQDQNVDEFARA
LRAVGE
>tcag_1096680221871 /cdnaId=1096680221870 /pepId=1096680221871 /offset=0 /ttable=11 /length=278 /full_length=278 /orientation=0
MRGPHNILRLIRTGATLERTGAMPVILNALDAPKTLKFATRLVVWPFQFLGRKGDQSLPA
APRALTAMGPAYIKFGQILSTRPDVVGQELADQLRILQDKLPPFSTEVAKQSFKAEIGID
ADDVFSAFSEPVAAASIAQVHRGQLRDTGQNVAIKVLRPEIERAFQRDIDTFYFAARLVE
IVSPKSRRLKPMDVIAHFDGVVRGELDLRLESASASEFLANISQDKGFSVPSVNWSLSSR
RVMTLDWADGVPMGDTDALRAAGHNLYELGDRVLHMFL
>tcag_1096683450811 /cdnaId=1096683450810 /pepId=1096683450811 /offset=0 /ttable=11 /length=280 /full_length=280 /orientation=0
MRGPHNILRLIRTGATLERTGAMPVILNALDAPKTLKFATRLVVWPFQFLGRKGDQSLPA
APRALTAMGPAYIKFGQILSTRPDVVGQELADQLRVLQDKLPPFSTKVAKQSFKAEIGID
ADDVFSAFSEPVAAASIAQVHRGQLRDTGQNVAIKVLRPEIERAFQRDIDTFYFAARLVE
IVSPKSRRLKPMDVIAHFDGVVRGELDLRLESASASEFLANISQDKGFSVPSVNWSLSSR
RVMTLDWADGVPMGDTDALRAAGHNLCELGDRVLHMFLSH
>tcag_1096691773627 /cdnaId=1096691773626 /pepId=1096691773627 /offset=0 /ttable=11 /length=106 /full_length=106 /orientation=0
IAQVHRGQLRDTGQNVAIKVLRPEIERAFQRDIDTFYFAAWLVEIVSPKSRRLKPMDVIA
HFDGVVRGELDLRLESASASEFLANISQDKGFSVPSVNWSLSSRRV
>tcag_1096696724745 /cdnaId=1096696724744 /pepId=1096696724745 /offset=0 /ttable=11 /length=268 /full_length=268 /orientation=0
EVYKEITQRLKEELDYLRERKLTQIFNKIFNDSDYVHIPETINNLSTKRLLTMTWLEGKH
ILDFKNEKKETRNKIAKNMFYTWYKPFYEFGIIHGDPHLGNYTVRPNCSINLFDFGCMRI
FNGKFIQGVIDLYYALLNDDNDKAVYAYTQWGFKDLNKRKLAVLNKWANFIYSPLMKDKV
QKIQESESGVYGAKIAAEVHSELKKIGGVKPPKEFVFMDRAAVGLGSVFMHLKAEINWYR
IFHELIENFEQKKLIARQQKALNLVKL*
>tcag_1096683219723 /cdnaId=1096683219722 /pepId=1096683219723 /offset=0 /ttable=11 /length=439 /full_length=439 /orientation=0
IGRKAVYYFGIKGPYKKSSIVRALIALGPAYIKFGQLLSTRPDIVGTDLANELKVLQDSL
DPFPTEEAKKIINEELGKPVEEIFSSFSDSVAAASIAQVHKATVKETNELVAVKILRPKV
EKVFLKDLAALLFLAKFIEFFVPSFRRLKPIEVINHFQRLVREELDLRMEIAAAAEFAEN
TKSDRNFYVPKVMWSLSGKRVITTEWVEGIAVGDIERIKKSGVDIESFAKRIIKTFLTQA
LRDGFFHGDMHQGNLKCSSDGTLIVMDFGIMGRIDEYTRRTYAEILIGFLRRDYLRVAEV
HFEAGYVPENQNVQEFSQALRSVGEPIFGMEASDISMAKLLARLLEVTEQFGMETRTELL
LLQRTMVVVEGVSRSLDPNMNMWETARPVVEKYIAEALGPKAILKDILKIVQVARKLGPQ
LPKLLEDFIRQHKYEDKN*
>tcag_1096695441133 /cdnaId=1096695441132 /pepId=1096695441133 /offset=0 /ttable=11 /length=324 /full_length=324 /orientation=0
NPFRLIRVVGTFFRTGAVEQLLKITKVSKSLKFLILSVGKLFIIFGIKGPYKKSSIVRAL
IALGPAYIKFGQLLSTRPDIVGTDLANELKVLQDSLDPFPTEEAKKIVNEELGKPVEEIF
SSFSDSVAAASIAQVHKATVKETNELVAVKILRPKVEKVFLKDLAALLFLAKFIEFFVPS
FRRLKPIEVINHFQRLVREELDLRMEIAAAAEFAENTKSDRNFYVPKVMWSLSGKRVITT
EWVEGMAVGDIERIKKSGVDIESFAKRIIKTFLTQALRDGFFHGDMHQGNLKCRSDGTLI
VMDFGIMGRIDDNIREEPMQKSL*
>tcag_1096693229907 /cdnaId=1096693229906 /pepId=1096693229907 /offset=0 /ttable=11 /length=293 /full_length=293 /orientation=0
GAIEQVFKFTKASKQLKFLILFMGLPFLVFGIKGPYKKSPIVRALVALGPAYIKFGQLLS
TRPDIVGADLANELKVLQDSLDPFPTAEAKKIVKAELGSPVESIFSSFSDSVAAASIAQV
HKATVKETNELVAVKILRPKVEKVFLKDLAALLFLAKFIEFIIPSFRRLKPTEVINHFER
LVREELDLRMEISAAAEFAENTKSDRNFYVPKVMWSLSGKRVITTEWVDGISVGDIEKIK
NSGVDIGHFAKRIIKTFLTQALRDGFFHGDMHQGNLKCRSDGTLIVMDFGIXX
>tcag_1096696209739 /cdnaId=1096696209738 /pepId=1096696209739 /offset=0 /ttable=11 /length=196 /full_length=196 /orientation=0
IQEPNSRCGSNTQWMEGLMKWLHNPFRLIRVVGTFFRTGAVAQLLKITKVSKSSKFLILS
VGKLFIIFGIKGPYKKSSIVRALIALGPAYIKFGQLLSTRPDIVGTDLANELKVLQDSLD
PFPTEEAKKIVNEELGKPVEEIFSSFSDSVAAASIAQVHKATVKETNELVAVKILRPKVE
KVFLKDLAALLFLAKF
>tcag_1096679925453 /cdnaId=1096679925452 /pepId=1096679925453 /offset=0 /ttable=11 /length=372 /full_length=372 /orientation=0
MAGLAARRAADRTWTKARQRLADDEGRRRMQAELERREAQDVVDALGYMKGGMMKLGQMA
SYLDEGMPEPMREALAGLRSDAPPMTGDLALSEIEAGLGQPLHELFEHIDAAPIASASIG
QVHKARTLDGRDVAVKVQYPGIADAIAADMDNSETLATMLSMIFPGLDPVELVEELRARI
NEELDYENEAANVRLFADYYRGHPTIWIPDVVDGLSCGNVLTTEFVHGERFEKIYERSQE
ERYRVAETLYRFVFRSLNRQYAFNGDPHPGNYLLADDGRVAFIDFGLVKHFKADEVEQFA
RLIRAMLDREASEFRRVAEEVDVLRPNAPFSDDEIYEWFTAYYELILTDEPITVTSEYSG
KLLYKTFDARTN
>tcag_1096695705331 /cdnaId=1096695705330 /pepId=1096695705331 /offset=0 /ttable=11 /length=383 /full_length=383 /orientation=0
WAFLATRPDIIGEELSLKLEKLQDRLPPFSIHEAKEIIKEDLGIDAFNSIIDLSEPVAAA
SIAQVHKAKINDNGTIKDVAIKILRPNIKKIFNEEIDAMMLFAFIIESFVKKTKRLKLVE
VVFLLKEITNLEMDLRFEAAAANEYAENTKNDAGFKVPEIYWNFTSENVMTLDWIDGISI
REAEELKKRNLDTKKIAEDIIQHFLRHAVRDGFFHADMHQGNIFVDNSGQIVPIDFGIMG
RLDKLSKRFLAEILFGFIQRDYRKVAEVHLVAGLVPKKVPIDDLAQALRSIGEPIFGQEV
KDISGGRLLKQLFDVTEKFNMQTQPQLLMLQKTMVVVEGVARKLNPNTNIWTTSKPVLEN
WLKETKDPINNLNETLKNTSEVI
>tcag_1096692169527 /cdnaId=1096692169526 /pepId=1096692169527 /offset=0 /ttable=11 /length=231 /full_length=231 /orientation=0
EELSLKLEKLQDRLPPFSIHEAKEIIKEDLGVDAFNSIIDLSEPVAAASIAQVHKAKIND
NGTIKDVAIKILRPNIKKIFNEEIDAMMLFAFIIESFVKKTKRLKLVEVVFLLKEITNLE
MDLRFEAAAANEYAENTKNDAGFKVPEIYWNFTSENVMTLDWIDGISIREAEELKKRNLD
TKKIAEDIIQHFLRHAVRDGFFHADMHQGNIFVDNSGQIVPIDFGIMGRXX
>tcag_1096667678095 /cdnaId=1096667678094 /pepId=1096667678095 /offset=0 /ttable=11 /length=269 /full_length=269 /orientation=0
IKNENQEKQVAIKILRPDIEQLFNEELDALMLFAYIVENTVSKAKRLKLVEVVHLLREIT
NIEMDLRFEAAAANELYENTKIDVGFNVPKIYWNYTTKKILTLDKVNGISIREQNKLEEQ
GINLKHLAENLIQHFLKQAVRDGFFHGDMHQGNLFVDPKGNIVPVDFGIMGRLDKNNRKF
LAEILYGFIQRDYVKVAEVHFQAGLVPQNASKDEFAQALRSVGEPIFGQSIKDISGGNLL
AQLFEITEKFNMATQPPLLLLQKTMVVVE
>tcag_1096697439001 /cdnaId=1096697439000 /pepId=1096697439001 /offset=0 /ttable=11 /length=318 /full_length=318 /orientation=0
LEMDLRFEAAAANEYGENTKNDEGFLVPKIYWNFTSENVMTLDWVDGVSIRETEQLSKKN
IDTKKIASDIIQHFLRHAVRDGFFHADMHQGNVFINNNGQIVPIDFGIMGRLDKLSQRFL
AEILYGFILRDYKKVAEVHLVAGLVPKDVPVDDLAQALRSIGEPIFGQSVKDISGGKLLK
QLFDVTEKFNMQTQPQLLMLQKTMVVVEGVARRLNPDTNIWETSKPVLEKWLKETKDPIN
SFNETLKNSAEVIKRLPELPQIMDKANQALTFLASGQIPQNSNSFNELNIKKSEMSSFRN
QSIIGLLLLVIVGLLVF*
>tcag_1096678640489 /cdnaId=1096678640488 /pepId=1096678640489 /offset=0 /ttable=11 /length=452 /full_length=452 /orientation=0
MLKRVFKLFQIARKLSTSGAIDTINQVHQIPVSINLFFSLISIGSKNNNLSNNNPGQNLC
EALQGMGTTFIKLGQFLATRPDIIGEEMAKDLEKLQDKVPAFELYEAKKVIKKEIGEKQY
QNIIEIGEPIAAASIAQVHFAKIKNENQEKQVAIKILRPDIEQLFNEELDALMLFAYIVE
NTISKAKRLKLVEVVHLLREITNIEMDLRFEAAAANELYENTKLDRGFNVPKIYWNYTTK
KILTLDKVNGVSIREQGKLEQQGINLKNLAENLIQHFLKQAVRDGFFHGDMHQGNLFVDS
KGNIIPVDFGIMGRLDKNNRKFLAEILYGFIQRDYVKVAEVHFQAGLVPQNASKDEFAQA
LRSVGEPIFGQSIKDISGGNLLAQLFEITEKFNMATQPPLLLLQKTMVVVEGVARKLYPE
TNIWDVSKPVLEDWLKNLKGPKSTIDTALNTS
>tcag_1096685693249 /cdnaId=1096685693248 /pepId=1096685693249 /offset=0 /ttable=11 /length=463 /full_length=463 /orientation=0
MKIFRLIHIFLRLRKSGIFYLFIENFNPLVKPLQKPKNIEKNFKETLESLGPFFIKLGQL
ISTRTDLISLELAKELRNLTDNCAPVDFNYIKDQINEGLGSRAKTILENITEKPVASASL
AQVHRLTIDDKNLVIKVQKPGLLDLIDKDIKALRLGIRFLRFMYKGYPRVNLNEMLNSYE
KIIKNELDFRIEAANAKKTFENFDGNELLYIPRIEDEFTTKKILVMEYIDGIPITDIEEL
KNYNLDLKKLSENGVKIFLKQVFEDNFFHADMHPGNIFAAKINQENPYYFAVDYAICGSI
TESNQILIAQMISCLVERDFFSLAQLFIYAEWVAENTKTEELESVLRAHCERLLDKPLSE
ILFGELLLSLFDAMKPFDLYLDQDLLLLVKTLIHIEGMGRQIYPELDFWSVSKPFIDDWI
SEKYSVKGLIRYLVSKKHILTYMILKKIEETKDQFSEDFGDK*
>tcag_1096673641923 /cdnaId=1096673641922 /pepId=1096673641923 /offset=0 /ttable=11 /length=280 /full_length=280 /orientation=0
LISLELAKELENLTDNCAPVDFNYIKDQINEGLGSRAKTILENITEKPVASASLAQVHRL
TINDKDLVIKVQKPGLLDLIDKDIKALRLGIRFLRFMYKGYPRVNLNEMLNSYEKIIKNE
LDFRIEAANAKKTFENFDGNELLYIPRIEDEFTTKKILVMEYIDGIPITDIEELKNYNLD
LKKLSENGVKIFLKQVFEDNFFHADMHPGNIFAAKNNQESPYYFAVDYAICGSITESNQI
LIAQMISCLVERDFFSLAQLFIYAEWVAENTKTEELESIL
>tcag_1096679574617 /cdnaId=1096679574616 /pepId=1096679574617 /offset=0 /ttable=11 /length=518 /full_length=518 /orientation=0
KHIPFSKKIKNSLVEIETTPSPVSLRRSMEKLGPTFIKLGQALAMRPDLIPPEYVSEFEK
MLDHVPPFSSKEAKRILRKELGFSTKRLFAEFEEKPIASGSIAQVHKAKLHNGKIVAIKI
QRPGIEDTMKLDIEVIKYITEYIEKYFPSSKRFRLNKVISEFEKWTTNELDLRKEALNAS
IFRENFKGSKDIIIPEVYDHYCTKKVLMMDYYNGVSLTELTKRKNCKKIIEIGYKAVISM
YYKHGFFHADPHSGNFIVYGNKLVIIDFGIVGLFDQDLRKNTLILLNGVVENNPHAVLHA
IQNMSESQIKDKKTLTREISELLLPFKSKKVSNIHFGPIIKKVFEINSRHNLSMPLSFVL
FGKSLITLEGLALRLAPEFDVIKNTKPILKEILHDEYNPKAMFKKMKEELINYHYSLREI
PEVTLGALKRMSKGKLDLKLEESEIKELRLEMEHSSGNVSLGLVVAALIVGSSMIIQTGI
KPGVLGYPIISIIGFGISAVLGFWLVKRSIFSKEVKG*
>tcag_1096691034715 /cdnaId=1096691034714 /pepId=1096691034715 /offset=0 /ttable=11 /length=325 /full_length=325 /orientation=0
ISIGTENNRFENNQKPGEKLCLALQGMGTTFIKLGQFLATRPDIIGDQMAKDLEKLQDKV
PAFDLYEAKRVIKKEIGEKQFNNIVEISEPIAAASIAQVHLAEIKNENQEKQVAIKILRP
EIEKLFNEELDALMLFAYIVENAIPKAKRLKLIEVVHLLREITNIEMDLRFEAAAANELY
ENTKSDIGFNVPKIYWNYTTKKILTLDKVEGISIREHAKLEEQGVNLKKLAENLIQHFLK
QAVRDGFFHGDMHQGNLFVDSKGNIVPVDFGIMGRLDKNNRKYLAEILYGFIQRDYVKVA
DVHFQAGLVPQEASRDEFAQALRSV
>tcag_1096693653877 /cdnaId=1096693653876 /pepId=1096693653877 /offset=0 /ttable=11 /length=313 /full_length=313 /orientation=0
CGSLDRLVRSGNARRDAGGALAEALIRLGPGFIKFGQALSTRADLIGPEMGHALSLLQDR
LPAFPGALARRHIEAESGMPVSDLFRRFDDEAVAAASIAQVHYAELADGRSVAVKLLRPG
IHRRMQADTTLFYALASLLEWMAPNLRRLKLVTAVDQFTQISAMELDLRLEAAAAGKLAE
NMADDAGIAVPWVDLEHTTSGMLVIEWVEGIRIDDVEALTAAGHNIGKITEAAARTFFNQ
VFRDGFFHADMHPGNIFVADDGTLVPIDFGIMGHLDFSERLFLARLLTAMLDRDYDAVAK
LHADAGMLGDHVX
>tcag_1096671904141 /cdnaId=1096671904140 /pepId=1096671904141 /offset=0 /ttable=11 /length=290 /full_length=290 /orientation=0
FIKLGQFLATRPDIIGEELSLKLEKLQDRLPPFSIHEAKEIIKDDLGVDAFNSIIDLSEP
VAAASIAQVHKAKINDNGTIKDVAIKILRPNIKKLFNEEIDAMMLFAFIIESFVKKTKRL
KLVEVVFLLKEITNLEMDLRFEAAAANEYAENTKNDAGFRVPEIYWNFTSENVMTLDWID
GISIREAEELKKRNLDTNKIAEDIIQHFLRHAVRDGFFHADMHQGNIFVDNNGQIVPIDF
GIMGRLDKISKRFLAEILFGFIQRDYRKVAEVHLVAGLVPKSVPIDDLXX
>tcag_1096679069507 /cdnaId=1096679069506 /pepId=1096679069507 /offset=0 /ttable=11 /length=313 /full_length=313 /orientation=0
MENLMIKKLITLFKLGRKIAKSDIINITSKFQEPPLLIRFLFKILSFSFAPQNKNNFNKN
EGERLSEALESMGTTFIKLGQFLATRPDIIGEDLSKKLENLQDRLPPFSLIQAKEIIKND
LGDNTYNTIINLSEPVAAASIAQVHKAQINDNGIIKDVAIKILRPNIRKIFNDEIDAMML
FAFFVESFVKKTERLKLVEVVFLLKEITNLEMDLRFEAAAANEYAENTKNDVGFKVPKIY
WNFTSENVMTLDWIDGISIRETDELKRRNFNTEKIAEDIIQNFLRHAVRDGFFHADMHQG
NIFIDNDGKIVPI
>tcag_1096682079241 /cdnaId=1096682079240 /pepId=1096682079241 /offset=0 /ttable=11 /length=527 /full_length=527 /orientation=0
LENIMLRKLITLFKLGRKIAKSDILDIASKFKKPPVAITILFQLLAISFEKKELSHHALD
DGERLSKSLESMGTTFIKLGQFLATRPDIIGEELSTKLEKLQDRVPPFSINQAKEIIKND
LGNDAYNSIIDLSEPVAAASIAQVHKAKINDNGTIKDVAIKIIRPDIKKIFNEEIDAMML
FAFIIESFLKKTKRLKLVEVVFLLKEITNLEMDLRFEAAAANEYAENTKNDAGFKVPEIY
WNFTSENVMTLDWIDGVSIRETEELKKRNLNTNKIAEDIIQHFLRHAVRDGFFHADMHQG
NIFIDENGQIAPIDFGIMGRLDKMSKRFLAEILFGFIQRDYKKVAEVHLVAGLVPKNVPI
DDLAQALRSIGEPIFGQEVKDISGGKLLKQLFDVTEKFNMQTQPQLLMLQKTMVVVEGVA
RKLNPNTNIWTTSKPVLENWLRETKDPINNFNETLKNSTEVIKRLPELPEIMDKANQALT
FLASGQIPQNSNSYTALNDKKSEMIAFRNQSIIGLLLLVIFGLIVF*
>tcag_1096688813199 /cdnaId=1096688813198 /pepId=1096688813199 /offset=0 /ttable=11 /length=254 /full_length=254 /orientation=0
YFTEVEDKLLEETDYLQELKNSQFLSKAAEKIPNLKFPQYYEAWSTSRTLAMDWMEGIHL
SEYTAKTNDQAACDRLGQTLWDFYMFQIHSLKKVQADPHPGNFLVDSDDQLIAIDFGCIK
SIPQDFYVPYFELSKKDNIENKVVFDQLLRELEILLPKDTQQEQDFFIDLFQKMMRLFTR
PFHDTTFDFSDADFWDAITDLSKTFAEDEQLRRMNGNRGSKHFIYINRTLFGLYHLLHDL
GAKIQTEEYKKYL*
>tcag_1096670098937 /cdnaId=1096670098936 /pepId=1096670098937 /offset=0 /ttable=11 /length=268 /full_length=268 /orientation=0
SIIDLSEPVAAASIAQVHKAKINDNGVIKDVAIKILRPEIKKIFNEEIDAMMLFAFLIES
FVKKTKRLKLVEVVFLLKEITNLEMDLRFEAAAANEYAENTKNDVGFRVPEIYWNFTSEN
VMTLDWVDGVSIRETQKLKDKNMNTEKIAENIIQNFLRHAVRDGFFHADMHQGNIFIDNN
GHIVPIDFGIMGRLDKMSKRFLAEILFGFIQRDYRKVAEVHLIAGLVPKEVPLEDLAQAL
RSIGEPIFGQAVKDISGGKLLKQLFDXX
>tcag_1096680368689 /cdnaId=1096680368688 /pepId=1096680368689 /offset=0 /ttable=11 /length=289 /full_length=289 /orientation=0
LENLMIKKLITLFKLGRKVAKSDILVITSKFQEPPLSIKILFKILSFSFSTKKKIDNNKN
EGERLSDSLESMGTTFIKLGQFLATRPDIIGEELSKELENLQDKLPPFSLLQAQEIINND
LGKDTYNSIIDLSEPVAAASIAQVHKAKINDNGVIKDVAIKILRPEIKKIFNEEIDAMML
FAFLIESFIKKTKRLKLVEVVFLLKEITNLEMDLRFEAAAANEYAENTKNDVGFRVPEIY
WNFTSENVMTLDWVDGVSIRETQKLKNKNMNTEKIAENIIQSFLRHAVR
>tcag_1096688259643 /cdnaId=1096688259642 /pepId=1096688259643 /offset=0 /ttable=11 /length=243 /full_length=243 /orientation=0
DDVDGMRAAGIDTEDIVRTGMIAFMEGAMIEGIFHGDLHGGNLFVLPDGRTALLDFGIVG
RLAGPRRIAFLRLMLGATTNDVRGQVAALRDLGALPADVDIDQVIVDLRLDQPTIDPTSL
SGEELVKEVQRIVKSLLGYGASMPKELMLYVKNMVFLDGSIARLAPDLDILAEVASISMI
FAERHGERIGRELGFNPDAFEVNLDSVKASLGLESSVNRLTYRELQERRNLINKRMRDHV
RG*
>tcag_1096681045449 /cdnaId=1096681045448 /pepId=1096681045449 /offset=0 /ttable=11 /length=367 /full_length=367 /orientation=0
NEELGSPVESIFSSFSDSVAAASIAQVHKATVKETKELVAVKILRPDVEKVFLKDLAALL
FLAKFIEFIIPSFRRLKPTEVINHFQRLVREELDLRMEISAAAEFAENTKSDRNFYVPKV
IWSLSGRRVVTTEWVDGMSVGDIDRIKKSGVDIESFAKRIIKTFLTQALRDGFFHGDMHQ
GNLKCRSDGTLIVMDFGIMGRIDEYTRKTYAEILIGFLRRDYLRVAEVHFEAGYVPENQN
VQEFSQALRSVGEPIFGMEASDISMARLLSRLFEVTEQFGMETRTELLLLQRTMVVVEGV
SRSLDPNINMWETARPVVEKYIAATLGPKAILRDFLKIAQVLRKFGPQLPKLLEDFIRQY
KNDDKN*
>tcag_1096674081533 /cdnaId=1096674081532 /pepId=1096674081533 /offset=0 /ttable=11 /length=263 /full_length=263 /orientation=0
IDRDIGALKIGVKLLRFVYKGYPRVNVENLLNNYEKVIKNELDFRIEAANAKKTFENFDG
NQFLYVPKIENEFTTKKILVMEYIDGIPITDVKELKKYNLNLKKLSENGVRIFLKQVFED
NFFHADMHPGNIFAAKINQDNPYYFAVDYAICGSITESNQILIAQMISCLVERDFFSLAQ
LFIYAEWVSESTKTEELESVLRAHCEKLLDKPLAEILFGELLLSLFDAMKPFDLYLDQDL
LLLVKTLVHIEGMGRQIYPEIDX
>tcag_1096701466135 /cdnaId=1096701466134 /pepId=1096701466135 /offset=0 /ttable=11 /length=455 /full_length=455 /orientation=0
LARSTDLGDNSAMPEIPKNALTRGVRIATLPASYAGRTAWGFGKKVGGKPADAVTAEIQQ
RTAEQIFAVLGQLKGGAMKLGQAMSIFEAALPEEMAGPYRATLTKLQDAAPAMPAETVHE
ILADSLGPDWQDRFADFDDTPAGAASIGQVHKAVWRDGREVAVKVQYPGADKALIADLNQ
MARMGKMFSSLVPGLDLKSLVAELKERVIEELDYLGESRYQRQFAVAFDGDPEFRVPHVL
AAAPHVLITEWVDGRPMSDIIANGTPEERDRIGLLYERFLLSGPARAGLLHADPHPGNFR
MTHDGRLCVFDFGAVSVLPDGLPPAMGTLLRIAQSGDADSVVQGLRDEGFVLPHVDIDPE
QLLNYLDPFVEPARHEFFHFNRAWLRGQFTRINDVRGPDFAIGLKINLPPSYALIHRVWL
GSIGVLCQLDATVPVRGEIERWVPDFTEPTPAGS*
>tcag_1096666254091 /cdnaId=1096666254090 /pepId=1096666254091 /offset=0 /ttable=11 /length=239 /full_length=239 /orientation=0
ILADSLGPDWRDRFADFDDTPAGAASIGQVHKAVWHDGREVAVKVQYPGADKALIADLNQ
MARMGKMFSSLVPGLDLKSLVAELKERVIEELDYLGESRYQRQFAVAFDGDPEFRVPHVL
AAAPHVLITEWVDGRPMSDIIANGTPEERDRIGLLYERFLLSGPARAGLLHADPHPGNFR
MTHDGRLCVFDFGAVSVLPDGLPPAMGTLLRIAQSGDADSVVQGLRDEGFVLPHVDIXX
>tcag_1096673551247 /cdnaId=1096673551246 /pepId=1096673551247 /offset=0 /ttable=11 /length=183 /full_length=183 /orientation=0
FMRQILRKKPADTDWIQKQGLLAVKLAQIFALRPDIIGDEKCQQLQILYQHAASIPSENL
HKTIKEKAPKDFKDNFSYIEDQPLASASVGQVHRATLKNGDEVVIKFIKSSNAETFEKEV
KKMKRWLRILLIFTPKLRKVGNPMALLNHVSDYTIRELNLTNEIKGAKELMEIKEEVSKK
FSM
>tcag_1096694820857 /cdnaId=1096694820856 /pepId=1096694820857 /offset=0 /ttable=11 /length=301 /full_length=301 /orientation=0
IIISDRVLTIMTNKNNFPDELSSSMTGGRLRRYAKVTSAMGGLAARLAGEKYLGIKIDRE
QHASDLRAALGGLKGPLMKVAQILATIPDALPKEYVNELSHLQADAPSMGWLFVKRRMKA
ELGENWYTNFKDFDKQASAAASLGQVHFAESIDGNELACKLQYPDMGSAVQADLKQLKLI
FSLYEKYDSAISTEAIHEELSDRLKEELDYSHEIKNLRLYRYMLSDYSEITLPDPIEDLS
TNRLLTMTKVHGVKIMDFIANNSGIKMRNQVAMNMFKAWYIPFYKFGVIHGDPHFRNYTI
X
>tcag_1096676685771 /cdnaId=1096676685770 /pepId=1096676685771 /offset=0 /ttable=11 /length=468 /full_length=468 /orientation=0
DDGERLSKSLESMGTTFIKLGQFLATRPDIIGEELSLKLEKLQDRLPPFSIHEAKEIIKE
DLGVDAFNSIIDLSEPVAAASIAQVHKAKINDNGTIKDVAIKILRPNIKKIFNEEIDAMM
LFAFIIESFVKKTKRLKLVEVVFLLKEITNLEMDLRFEAAAANEYAENTKNDAGFKVPEI
YWNFTSENVMTLDWIDGISIREAEELKKRNLDTSKIAEDIIQHFLRHAVRDGFFHADMHQ
GNIFVDNSGQIVPIDFGIMGRLDKLSKRFLAEILFGFIQRDYRKVAEVHLVAGLVPKEVP
IDDLAQALRSIGEPIFGQEVKDISGGKLLKQLFDVTEKFNMQTQPQLLMLQKTMVVVEGV
ARKLNPNTNIWTTSKPVLENWLKETKDPINNFNETLKNTSEVIKRLPEFPEIMDKANQAL
TFLASGQIPQNSNSYTALNDKKSEMIAFRNQSIIGLLLLVIFGLIVF*
>tcag_1096701574469 /cdnaId=1096701574468 /pepId=1096701574469 /offset=0 /ttable=11 /length=284 /full_length=284 /orientation=0
NGTIKDVAIKILRPNIKKIFNEEIDAIMLFAFIIESFVKKTKRLKLVEVVFLLKEITNLE
MDLRFEAAAANEYAENTKNDAGFKVPEIYWNFTSENVMTLDWIDGISIREAEELKKRNLD
TSKIAEDIIQHFLRHAVRDGFFHADMHQGNIFVDNSGQIVPIDFGIMGRLDKLSKRFLAE
ILFGFIQRDYRKVAEVHLVAGLVPKEVPINDLAQALRSIGEPIFGQKVKDISGGKLLKQL
FDVTEKFNMQTQPQLLMLQKTMVVVEGVARKLNPNTNIWTTSKP
>tcag_1096678850923 /cdnaId=1096678850922 /pepId=1096678850923 /offset=0 /ttable=11 /length=295 /full_length=295 /orientation=0
LMAVILIIWRLPRMGFILGRAGVLGHLSKLDLWPAWLANLFKLINFLIVSRSARSDAGQA
LCEALQALGPGFIKFGQALATRADLIGPELAGGLVKLQDKLPAFSGRLARQIIKDSSGQS
VEKLFSSFDDMPVAAASIAQVHKAQLPDGRLVAVKILRPDIHKRMRKDIRFFKAMARLVE
TLAPALQRLCLVTAVDQFESISEIELDLRMEAAAGGKLSENLKADSGIRIPFIDLERTSS
SVLVTEWIDGVRIDDVDALEAAGHDIEEITKIAATSFFNQVFRDGYFHADMHPGN
>tcag_1096677699993 /cdnaId=1096677699992 /pepId=1096677699993 /offset=0 /ttable=11 /length=203 /full_length=203 /orientation=0
LMAVILVIWRLPRMGFILGRAGVLGHLSKLDLWPTWLANLLKLINFLIVSRSARTDAGQA
LCEALQALGPGFIKFGQALATRADLIGPELAGGLVQLQDKLPAFSGRLARQIIHDSAGES
VEKLFISFDDMPVAAASIAQVHKAQLPDGRLVAVKILRPDIHKRMRKDIRFFKAMARLVE
TLAPALRRFCLVTAVDQFESIQK
>tcag_1096671881335 /cdnaId=1096671881334 /pepId=1096671881335 /offset=0 /ttable=11 /length=174 /full_length=174 /orientation=0
MKGLPHKVGQILSTLDEALPLEHRTIYGQVLSRLQAHAEPLPWDEVAPVIAADVGAPFET
IDPTPIAAASIGQVHRATLPDGRAVAVKVQYPGVERALAADLDNLDVLTTTLSAVIPRAS
VERMVDDARSTFLEELDYPHEAAAQQGFAARWAGDPDIRRAGGRARGLRRACAS
>tcag_1096698512229 /cdnaId=1096698512228 /pepId=1096698512229 /offset=0 /ttable=11 /length=345 /full_length=345 /orientation=0
LLRPDIERRMRANTMLFFALANILEWVAPGLRRLKLVTAVQQFVEISDLELDLRMEAAAA
GRLADNLRDDPGIHVPWVDLERSTQRMLIIEWIDGIRIDDVEALTAAGHNIEKLTTAAAQ
SFFNQVFRDGFFHADMHPGNIFIAPDGTLVPIDFGIMGFLDFSDRLFLARLLSAMIDRDY
DMVAKLHSNAGMLDENVSLHLFAQAVRAVADPVMGKPIGEVSLGNVLGQVLKLSTRFSIE
VQPQFNLLQKTMMMAEGVARQLNPKADMWSISRPLAVEWMNDHAGMAKRAETFIEDALLV
ASRLPRLLKEFEERPHQPPQESNKHLPLLISFLALVIASIGFFT*
>tcag_1096688631959 /cdnaId=1096688631958 /pepId=1096688631959 /offset=0 /ttable=11 /length=274 /full_length=274 /orientation=0
ITNLEMDLRFEAAAANEYAENTKNDVGFRVPQIYWNYTSENVMTLDWVEGVSIRETQELR
NKNFNTKKIAEDIIQNFLRHAVRDGFFHADMHQGNIFIDNDGQIVPIDFGIMGRLDNMSK
RFLAEILFGFIQRDYRKVAEVHLIAGLVPKEVPIEDLAQALRSIGEPIFGQAVKDISGGK
LLKQLFDVTEKFNMQTQPQLLMLQKTMVVVEGVARKLNPDTNIWTTSKPVLENWLRETKD
PMTKINETLQNTSEVIKRLPEFPEIMDKANQALT
>tcag_1096670613581 /cdnaId=1096670613580 /pepId=1096670613581 /offset=0 /ttable=11 /length=303 /full_length=303 /orientation=0
ITNLEMDLRFEAAAANEYAENTKNDVGFRVPQIYWNYTSENVMTLDWVEGVSIRETQELR
NKNFNTKKIAEDIIQNFLRHAVRDGFFHADMHQGNIFIDNDGQIVPIDFGIMGRLDNMSK
RFLAEILFGFIQRDYRKVAEVHLIAGLVPKEVPIDDLAQALRSIGEPIFGQAVKDISGGK
LLKQLFDVTEKFNMQTQPQLLMLQKTMVVVEGVARKLNPDTNIWTTSKPVLENWLKETKD
PMTKINETLQNTSEVIKRLPEFPEIMDKANQALTYLASGQIPQNSNSYTALNTQKSEMTA
FRN
>tcag_1096690726957 /cdnaId=1096690726956 /pepId=1096690726957 /offset=0 /ttable=11 /length=276 /full_length=276 /orientation=0
LIPIGLLLLGVLFDRLSGRLKDPNISRDRAREAANLLADLGPAFIKAGQALSTRPDIVPP
VLLEELSRLQDQLPAFPSDQARACITEDLGAPVDELYGELDAEPISAASLGQVYRGTLKD
GRSVAVKVQRPGLREQITLDLYIVRNIAAWLKSNIGLIRSDLVALIDELGRRVFEEMDYF
NEASNAERFAELHAHNPRIAVPEIHRELTSRRVLTMEWIEGVKLTRLEAVKAMGIDPNEL
VDVGVNCSLQQLLEHGFFHADPHPGNLLALADGRLA
>tcag_1096682958697 /cdnaId=1096682958696 /pepId=1096682958697 /offset=0 /ttable=11 /length=392 /full_length=392 /orientation=0
VPEIHRELTSRRVLTMEWIEGVKLTRLEAVKAMGIDPDELVEVGVNCSLQQLLEHGFFHA
DPHPGNLLALADGRLAYLDFGMMSEVTRESRTGLIQAVVHLVNRNFDALSKDFVTLGFLA
EEVNLEPIVPAFEKVFGQALQAGVNRMDFKAVTDDLSGVMYRFPFRVPPYYALIIRSLVT
LEGIALSVDRDFKILGAAYPYFARRLLEDSDPDLRRSLRDMLFDGEEFRWSRLEDLVMNA
ARQEQLDIEGLLDQTLDFLFSPRGGVLRQQLVGAAVDQLDAAGWQLVQTLGKRLPLRLRP
PGLKTPPMRRANASLLNLEPIQELMRILQQLPGFEPRLITSRLPRLLAEPDLRGMGLDLA
RGLAERGVVRLVRDLLVEPDIRQEAQIPQAA*
>tcag_1096695915399 /cdnaId=1096695915398 /pepId=1096695915399 /offset=0 /ttable=11 /length=446 /full_length=446 /orientation=0
PARGDLEALLEEVRHKPIPTGRVQRLWSLGTLQAKIAAAYFAWWLRTGFKDAEEKRRGLD
EVHVASAIQVLGRMSYLRGAVMKLGQVIAHWPHVLPGSFADVLGKLHAEAPPMHFGLLRE
HARRELGADLLEIFEDFETEAFAAASLGQVHRARLKGTGQRVAVKIQYPDIARTIRDDLR
NLKSTFIGARLSGDWSNLIQQYEGIQNMLEAETNYIQEAENLRIAREALEELDDVVVPRV
IPEFSTRRILTMEYVDGLHIEPFLETNPAQDVRNRHGEQITRSACRLWYSARMIYADPHP
GNYLFLPDGRLGLLDFGCCHHFTDEEFNYVMEVERSDEAKGAEAFERAMARGCDLEVEQM
SPERMAMMREYCDWLWEPIQIKGEFDFGREGQFEPGVKLYGQFIKRRWTRSQPVNVWLTK
NFFGVRAMLTHLRAKIDYGAIVRDES
>tcag_1096696647677 /cdnaId=1096696647676 /pepId=1096696647677 /offset=0 /ttable=11 /length=538 /full_length=538 /orientation=0
PAVGHDIEGIDHQHSDERDQKQPGFDDGRGCVVGDREIGERSTTIGKFGQQLYEHVCDGH
TSPDRGESFLRQAGKACDAWCDEMHNHQGQRETGGDYPLARGHVHARHCADRPEQLCGSA
GGFGTGHNGRMPDIPRKAITRGAKLAALPVSFAGRTAWGFGKRIGGRPAEVVSAEVARRT
AEQVFAVLGELKGGAMKVGQAMSIFEAGLPEEIAGPYRATLARLQDAAPPMPQAQVRAIM
TEELGTDWRSKFVEFSDRPAAAASIGQVHRAVWHDGREVAVKLQYPGADKALMSDLDQMV
RMSKVLAPMLPGFELRPLVEEVRARAIEELDYLQEADNQRTFANAFEGDREFAIPHVLVA
GPHVLVSEWIEGRALSTVIADGTAQERNLMGTLYARFLLEGPARASLLHADPHPGNYRMT
PDGRLGVVDFGAVGRFPTGIPADLGRILRLAQDHRAEEVVEGLRELGFIKPDIDIEPDHV
VEYFEPLVDPTRQEVFHFSRDWLRGQFTRYADITNPQASLAFKLNLPAEYVLIHRVLL
>tcag_1096691777115 /cdnaId=1096691777114 /pepId=1096691777115 /offset=0 /ttable=11 /length=159 /full_length=159 /orientation=0
HPGNFLFAPDGTVGVLDFGCTRALPSAFRAQVVQAWSALLRAPTDPTRNAQVLQAYQALG
LLRKDLTVQAYTTELAPVLAEMQAWQIEPFTQPVFDFGTKTPPPITPSQHQRVLGQHLAQ
IPGEMPAFERMWMGLMHLLTQLAARVHTRAHKALAVHP*
>tcag_1096671220593 /cdnaId=1096671220592 /pepId=1096671220593 /offset=0 /ttable=11 /length=307 /full_length=307 /orientation=0
KQNMSKNKQVVVPSVYDEYSSKNVLTMEYIPGIKVTNIDALDECGIDRQKLVIDVHKVFF
TMLLRYSIFHADPHPGNISVTDDGKLILYDYGMVGRLDNETRLRLIRLYLALVEKDPPRT
VNAMNELGMLSPDFNRSVIEKAIELTVRAMHGKKPDEMEVKSLMELANKTMSKFPFILPK
NLALYMRMASIIEGIYKTHKVDFKFVKVLKQILQEEQLIKDAYIEEIKYSFDRFAKSIDA
TISIAPELKRFIEENRSLQFLNAKPKSNILLSGSILSSAVFIGSAFLYSSNETIGISGMV
GSLIIMG
>tcag_1096698640239 /cdnaId=1096698640238 /pepId=1096698640239 /offset=0 /ttable=11 /length=286 /full_length=286 /orientation=0
VYKKLSNQDRIVMEYVESTKVTELTNKKINKKKVCEAIINSYLIQTMDKGFFHGDPHPGN
LGISEKTGKLVFYDFGLLIYISERLREGFTNILIHIINKDTVSIVNELVEMGVIIPTSSE
LSDIASFFRSILNYLETLDGGVIVNDDFAAQLAEEKPFTVPSSFIYLAKSFGIIEGICKE
LDPDFNYFTYLEPMIQSEIEDALSLGEMITSTTEMPSRVRDISTAVLGLEKSRAQMKRMM
NKTGREVRFAQYSILVSILAAQTEHTPLTILCVATSIWLTMSSQK*
>tcag_1096698502949 /cdnaId=1096698502948 /pepId=1096698502949 /offset=0 /ttable=11 /length=387 /full_length=387 /orientation=0
IAQVHKAKINDDGTIKDVAIKILRPDIKKIFNEEIDAMMLFAFIIESFIKKTKRLKLVEV
VFLLKEITNLEMDLRFEAAAANEYSENTKNDAGFKVPQIYWNFTSENVMTLDWIDGVSIR
ETEELKKRDLDTNKIAEDIIQHFLRHAVRDGFFHADMHQGNIFIDNSGQIVPIDFGIMGR
LDKVSKRFLAEILFGFIQRDYKKVAEVHLVAGLVPNNVPIDDLAQALRSIGEPIFGQAVK
DISGGKLLKQLFDVTEKFDMQTQPQLLMLQKTMVVVEGVARKLNPNTNIWTTSKPVLESW
LKETKDPINNLNETLKNTSEVIKRLPEFPEIMDKANQALTFLASGQIPQNSNSYTALNNK
KSEMIAFRNQSIIGLLSLVIFGLLVF*
>tcag_1096690129297 /cdnaId=1096690129296 /pepId=1096690129297 /offset=0 /ttable=11 /length=271 /full_length=271 /orientation=0
IEQMGTTFIKLGQFLSTRPDIIGEKLSTQLEKLQDRLPPFATYEAKEIIKNNLGKNIFDT
IIEFGEPIAAASIAQVHKAKIDDNGTIKDVAIKILRPKIKKTFNEEIDALMLLAYLIENL
VTKTKRLKLVEVVFLLKEITNHEMDLRFEAAAANEFAENTKNDAGFHVPKIYWNFTSEEI
LTLDWIEGISIREKEILESKKINIENIATDIIQHFLRHAVRDGFFHADMHQGNLFIDSSG
QIIPIDFGIMGRMDKLNRRYLAEILYGFVQR
>tcag_1096672325575 /cdnaId=1096672325574 /pepId=1096672325575 /offset=0 /ttable=11 /length=274 /full_length=274 /orientation=0
NTKNDLGFHVPKIYWNFTSEQILTLDWIEGVSIREKEIMESKKINIENIASDIIQHFLRH
AVRDGFFHADMHQGNIFIDDNGQIIPIDFGIMGRMDKLNRRYLAEILYGFVQRDYKKVAE
VHIVAELVPGNVHVDELAQALRSIGEPIFGQSVKNISGGRLLKQLFDVTEKFNMQTQPQL
LLLQKTMVVVEGVARKLNPNTNIWETSKPVLEKWLKESKDPINNFNETLKNSVDVIKKLP
ELPKMIEKANQALTFMASGKIPQESNSFSALNEK
>tcag_1096691756303 /cdnaId=1096691756302 /pepId=1096691756303 /offset=0 /ttable=11 /length=300 /full_length=300 /orientation=0
PAAVDWERTGRDVVTMEWIDGVKMSDVEGLKAAGHDLEKLAVTLIQSFLRHTLRDGFFHA
DMHPGNLFVDKDGMIVAVDMGIVGRLGKKERRVLAEILYGFITRDYMRVAEAHFEAGYVP
AHHNKASFAQAIRAIGEPIHGQSAETISMGKLLTLLFEITEIFDMTTQTQLINLQKTMVV
VEGVSRMLDPHFNMWKASEPVVSTWIEHNLGPRRVLTDMREGMQAVLKIAEAIPDIADKT
EKFHNEVIAMSENGLRFDERTSEAIGRAEARYTRSGRVALWLIAAVLVYLAVVASVAVF*
>tcag_1096670173185 /cdnaId=1096670173184 /pepId=1096670173185 /offset=0 /ttable=11 /length=206 /full_length=206 /orientation=0
LEDLMKWFHNPFRLVRVVGTFFRTGAVEQVLKITKVSKLIKFGILFMGKPLIVFGIKGPY
KKSPIVRALIALGPAYIKFGQLLSTRPDIVGANLADELKVLQDSLDPFPTTEAKKILHEE
LGSPVESIFSSFSDPVAAASIAQVHKATVKETKELVAVKILRPNVEKVFLKDLAALLFLA
KFIEFIIPSFRRLKPTEVINHFERLV
>tcag_1096691597277 /cdnaId=1096691597276 /pepId=1096691597277 /offset=0 /ttable=11 /length=305 /full_length=305 /orientation=0
MHLQSNAPPMGWLFVKTIMAAELSSNWQKNFIKFDKEATKAASLGQVHKAILPNNKIVAC
KLQYPDMESAVTADLSQLKMIFSIYQSYNKAIKTDEVYKEITERLKEELDYERERKLMKI
FKKIFTNSKYVHIPEIYDNLSTKRLLTMGWLEGEPILNYKKAKKETRNRLAKNMFYTWYK
PFYEYGIIHGDPHLGNYSIQKNNSINLFDFGCMRIFKGKFIQGVIDLYYALQKNDKAKAI
HAYEQWGFKDMTNDKLEVLNKWAGFIYSPLLRDKIQKIQESDSGVYGASVASEVHKELKK
LGRC*
>tcag_1096688606515 /cdnaId=1096688606514 /pepId=1096688606515 /offset=0 /ttable=11 /length=306 /full_length=306 /orientation=0
LERLTKDLEKLQDKVPAFDLNDAKKIIKKEIGENYFKNIKEISEPIAAASIAQVHIAKIK
VQNTDKQVAIKILRPDIEKLFNEELDALMLFAYLIENTFSKAKRLKLVEVVHLLREITNI
EMDLRFEAAAANELFENTKNDLGFIVPKIYWNYTTKKILTLDKVDGVSIREYEKLKEQGI
DLKKLAQNLIQFFLKQAVRDGFFHGDMHQGNIFVDQKGNIIPVDFGIMGRLDKDNRKFLA
EILYGFIQRDYVKVADVHFQAGLVPKDASKEEFAQALRSVGEPIFGQSIKDISGGNLLAQ
LFEITE
>tcag_1096671647623 /cdnaId=1096671647622 /pepId=1096671647623 /offset=0 /ttable=11 /length=215 /full_length=215 /orientation=0
SNSKVLTMSLLEGTHLDELLKENPDQSRRDHFGQVLWDFFHLHIEQNVHTFHADIHPGNF
LFLPDGRVGVLDFGCVKTFPEDFLDGCIRLVQNYLSGNHSGFTDELVKMEFLKNSDAEEA
TEKMIKELLTEFAELLSDVYRKPVFDFSDTSFRKKLNAMFKKGMEIREIRGSKHFVFFNR
IVFGLLSILMKLGSRIETGKGQQAVIGWKIKAAA*
>tcag_1096676788295 /cdnaId=1096676788294 /pepId=1096676788295 /offset=0 /ttable=11 /length=306 /full_length=306 /orientation=0
MSTRRTVQVLVKLIPIIISLRRDRKAWVHSEGKNLDLFKLQKNANRVLNTFVSLGPVYIK
LGQWLSSRADILPQPYLEELSKLQDEVPAEPFEKIKPIIEKDLGSLEKFSSIERTAISGA
SLGQVYLAKIKDHNVIVKVKRPGIEKIIEQDIKVLKKIIPIVMRFVDPNLRISAQSMLSQ
FIETIHEELDYTIESKNLKTIKKNLARHENVRIPEVYDDYSSKNILTMEYIPGIKVTNIE
DLDKAGIDRQKIVIDVHKVFFTMLMRDSIFHADPHPGNISVANDGSLILYDFGMVGKIDN
DTRMRI
>tcag_1096697067807 /cdnaId=1096697067806 /pepId=1096697067807 /offset=0 /ttable=11 /length=290 /full_length=290 /orientation=0
MSTRRTVQVLVKLIPIIISLRRDRKAWVHSEGKNLDLFKLQKNANRVLNTFVSLGPVYIK
LGQWLSSRADILPQPYLEELSKLQDEVPAEPFEKIKPIIEKDLGSLEKFSSIERTAISGA
SLGQVYLAKIKDHNVIVKVKRPGIEKIIEQDIKVLKKIIPIVMRFVDPNLRISAQSMLSQ
FIETIHEELDYTIESKNLKTIKKNLTRHENVRIPEVYDDYSSKNILTMEYIPGIKVTNIE
DLDKAGIDRQKIVIDVHKVFFTMLMRDSIFHADPHPGNISVANNGSLILY
>tcag_1096698217837 /cdnaId=1096698217836 /pepId=1096698217837 /offset=0 /ttable=11 /length=266 /full_length=266 /orientation=0
MSTRRTVQVLVKLIPIIISLRRDRKAWVHSEGKNLDLFKLQKNANRVLNTFVSLGPVYIK
LGQWLSSRADILPQPYLEELSKLQDEVPAEPFEKIKPIIEKDLGSLEKFSSIERTAISGA
SLGQVYLAKIKDHNVIVKVKRPGIEKIIEQDIKVLKKIIPIVMRFVDPNLRISAQSMLSQ
FIETIHEELDYTIESKNLKTIKKNLTRHENVRIPEVYDDYSSKNILTMEYIPGIKVTNIE
DLDKAGIDRQKIVIDVTSLLYNAHA*
>tcag_1096669930649 /cdnaId=1096669930648 /pepId=1096669930649 /offset=0 /ttable=11 /length=283 /full_length=283 /orientation=0
MADDPSALGCHGRPGACHRPRSGSGLAGVGHGCARRRVAFSPRRRGIVRRVVRLVQILTI
CWRLGLFEIALSGVRKPWARWLTRVLGSSAQRSASRAVRLRQALEALGPIFVKFGQVLST
RRDLLTVEVADELAKLQDRVPAFAAQQAAAMVEKALGRPLDELFTRFDVQPVASASIAQV
HFAQLRMPDGSPGREVAVKVLRPGMLEVIEGDLEWMHTLARWVERVSLDGRRLKPREVVA
EFDMYLHDELDLVREAANATQLRRNMQSLGLVMVPEMIWDLCR
>tcag_1096696504275 /cdnaId=1096696504274 /pepId=1096696504275 /offset=0 /ttable=11 /length=402 /full_length=402 /orientation=0
LEGIMINKIITLFKIARKLAQSDVIKIIEKFHKPPKIIKIFSYLLSFSLSGSNKLVNKNL
SEEQKLCSSIQEMGTTFIKLGQFLSTRPDIIGNEIAQQLETLQDKLPPFSSIEAKKIMKK
ELGENNYNSLINISEPIAAASIAQVHKAQINDNGTIKDIAVKILRPNIKKTFNEEIDALM
LLAFIIEGLVKKTKRLKLVEVVFLLKEITNLEMDLRFEAAAANEFLENTKNDVGFNVPKI
FWNFTNENILTLEWIEGISIREKEKLEKGNIDTKKLATDVIQHFLRHAVRDGFFHADMHQ
GNLFVNESGEIIPIDFGIMGRLDKLNQRYLAEILFGFIKRDYKKVAEIHLIAGLVPKNVS
IDEFAQALRSIGEPIFGQSVKDISGGNLLKQLFEITEKYNMQ
>tcag_1096668998757 /cdnaId=1096668998756 /pepId=1096668998757 /offset=0 /ttable=11 /length=238 /full_length=238 /orientation=0
LETLQDKLPPFSSIEAKQIMKKELGENNYNSLINISEPIAAASIAQVHKAQINDNGTIKD
IAIKILRANIKKTFNEEIDALMLLAFIIEGIVKKTKRLKLVEVVFLLKEITNLEMDLRFE
AAAANEFLENTKNDVGFNVPKIFWNFTNENILTLEWIEGISIREKVKLEKRNTDTKKLAT
DVIQHFLRHAVRDGFFHADMHQGNLFVNESGEIIPIDFGIMGRLDKLNQRYLAEILFX
>tcag_1096665972393 /cdnaId=1096665972392 /pepId=1096665972393 /offset=0 /ttable=11 /length=244 /full_length=244 /orientation=0
PWLSEFERGLLAELDFHREVRNISFFRDMYRDRDDIVIPRPYSKLSTNDVIVMDYTPSRP
IVAPFKAERLINMFLEQLLYEGMVHGDLHTGNIGTSGNALVLYDFGNIIQVTNQYKTAIR
DFVYGVQTSNVEAVIDNMALMGMTIRDRDVTRIFVKQYFDYLNTLDIRSFTVNSPEIREK
ASRVPVELDTTTLTILRTYSLLEGLAKELDPTFSYARIISKNIEMLFLDLEYILYRIEKD
TRS*
>tcag_1096667734791 /cdnaId=1096667734790 /pepId=1096667734791 /offset=0 /ttable=11 /length=256 /full_length=256 /orientation=0
LKSLAKDVIQHFLKHAVRDGYFHADMHQGNLLVDNNGQLIFIDFGIMGRIDKLNRRFLAE
ILYGFIKRDYKKVADVHIAAGLVPQNVNSEELAQALRSIGEPIFGQSVKDISGSKLLKQL
FDITEKFNMQTQPQLLLLQKTMVVVEGVARKLDPNANIWEISQPVLEKWLRETKDPLNEI
GKIFKDTSEVLKKLPDLPKVMEKANQALTFMASGQIPYNSNAYSSLNEKKMELKSFKNQS
IIGLLFLVILSIIVF*
>tcag_1096666843553 /cdnaId=1096666843552 /pepId=1096666843553 /offset=0 /ttable=11 /length=183 /full_length=183 /orientation=0
VLNSSAGAAATRGKAVADAPRPDDNQNVLMSDLPSDAFTRGLKLAALPIGFAGRAAIGLG
KRVGGKSAELVVAEFQNRTADQMFKVLGELKGGAMKVGQALSVLEAALPEELAKPYRATL
TKLQEAAPPLPAERVHAVLAYELGPEWRANFLEFEDAPAAAASIGQVHRAVWHTGERVAV
KIQ
>tcag_1096671103667 /cdnaId=1096671103666 /pepId=1096671103667 /offset=0 /ttable=11 /length=279 /full_length=279 /orientation=0
LLVELGPAFVKAGQALSTRPDIIPVVLLEELSQLQDQLPGFSGDKAMELIEEDLEKNIKD
IFLKIDKEPISAASLGQVHKAILKNGEVVAVKVQRPGLREQITLDLYIVRNIANWLKNNI
GLIRSDLVALIDELGKRVFEEMDYINEAENAEKFRAMHQKNIKIAVPKIYNKLTSRRVLT
MEWIEGTKLTNLDDVKKLGINPDEMIDIGVQCSLEQLLEHGFFHADPHPGNLLALADGRL
CYLDFGMMSEVSRDSRSGLIQAVVHLVNKNFDKLSHDFX
>tcag_1096687969699 /cdnaId=1096687969698 /pepId=1096687969699 /offset=0 /ttable=11 /length=214 /full_length=214 /orientation=0
KAVLRNGDVVAVKVQKPWIRKQLPFDLGCYRILVYALEKAFDLPMYWTTGTVCSVISNEA
DFVVEAANAKRAANEWNKSEEWRGKVYVPKVYDHLTTGRVLTQEWIDGIKINELGALESA
GFRRREVAQRMIGMFADQIFATGFIHGDPHPGNLLVRREPSSGDMQMVCLDHGMYQEFSA
TFRRAYSELWVAICTGDSDTMERICDEWAVGDXX
>tcag_1096681150811 /cdnaId=1096681150810 /pepId=1096681150811 /offset=0 /ttable=11 /length=406 /full_length=406 /orientation=0
LENLMIKKLITLFKLGRKIAKSDILKIASKFKKPPLAITVLFQILSISFEKKKQNDLIGD
DGERLSRSLESMGTTFIKLGQFLATRPDIIGEELSLRLEKLQDRLPPFSIIEAKKIIKED
LGIDTFNSIIDLSEPVAAASIAQVHKAKINDNGTIKDVAIKILRPNIKKIFNEEIDAMML
FAFIIESFVKKTKRLKLVEVVFLLKEITNLEMDLRFEAAAANEYAENTKNDAGFKVPEIY
WNFTSENVMTLDWIDGISIREAEELKKRNLDTSKIAEDIIQHFLRHAVRDGFFHADMHQG
NIFIDNSGQIVPIDFGIMGRLDKLSKRFLAEILFGFIQRDYRKVAEVHLVAGLVPKEVPI
DDLAQALRSIGEPIFGQEVKDISGGKLLKQLFDVTEKFNMQTQPQL
>tcag_1096677317429 /cdnaId=1096677317428 /pepId=1096677317429 /offset=0 /ttable=11 /length=200 /full_length=200 /orientation=0
VRGPHNIWRLIRTGATFERTGAMGVVLEALEAPRPVRIAARVLGWPFAWLGLKGDPSMPP
ITRALTALGPAYIKFGQILSTRPDVVGADLAQGLQVLQDKLPPFPTDVAKRVVARELEKP
LDALFSEFSDPVAAASIAQVHKARLTGTGKQVAVKVLRPGIERAFRKDIDAFYLIAWFVE
TLSPASRRLRPTEVITHFEG
>tcag_1096679615075 /cdnaId=1096679615074 /pepId=1096679615075 /offset=0 /ttable=11 /length=527 /full_length=527 /orientation=0
LENLMIKKLIILFKLGRKVAKSDILNIVSKFQKPPLAIKILFKILSFSLSEKKQENNNKD
EGERLSSSLESMGTTFIKLGQFLATRPDIIGEELSNKLENLQDKLPPFSLLQAKEIIKND
LGDDTYNSIINLSEPVAAASIAQVHKAQINDNGTIKDVAIKILRPNIKRIFNDEIDAMML
FAFLVESFIKKTKRLKLVEVVFLLKEITNLEMDLRFEAAAANEYAENTKNDVGFKVPQIY
WNYTSENVMTLDWIDGISIRETQELKNKNFNTKKIAEDIIQNFLRHAVRDGFFHADMHQG
NIFIDNDGKIVPIDFGIMGRLDKMSKRFLAEILFGFIQRDYRKVAEVHLIAGLVPKDVPI
DDLAQALRSIGEPIFGQTVKDISGGKLLKQLFDVTEKFNMQTQPQLLMLQKTMVVVEGVA
RKLNPETNIWTTSRPVLESWLKETKDPMTKINETLRSTSEVIKRLPEFPEIMDKANQALS
YLASGQIPQNSNSYNALNTQKSEMTAFRNQSIISLLVLVIFGLLIF*
>tcag_1096684443197 /cdnaId=1096684443196 /pepId=1096684443197 /offset=0 /ttable=11 /length=438 /full_length=438 /orientation=0
LENLMIKKLITLFKLGRKIAKSDILKIASKFKKPPLAVTVLFQILSISFEKKEQNNLIED
DGERLSKSLESMGTTFIKLGQFLATRPDIIGEELSLKLEKLQDRLPPFSIHEAKEIIKED
LGIDAFNSIIDLSEPVAAASIAQVHKAKINDNGTIKDVAIKILRPNIKKIFNEEIDAMML
FAFIIESFVKKTKRLKLVEVVFLLKEITNLEMDLRFEAAAANEYAENTKNDAGFKVPEIY
WNFTSENVMTLDWIEGISIREAEELKKRNLDTNKIAEDIIQHFLRHAVRDGFFHADMHQG
NIFVDNSGQIVPIDFGIMGRLDKLSKRFLAEILFGFIQRDYRKVAEVHLVAGLVPKEVPI
DDLAQALRSIGEPIFGQEVKDISGGKLLKQLFDVTEKFNMQTQPQLLMLQKTMVVVEGVA
RKLNPNTNIWITSKPVLE
>tcag_1096670927221 /cdnaId=1096670927220 /pepId=1096670927221 /offset=0 /ttable=11 /length=252 /full_length=252 /orientation=0
AALTPEAGFDRTVLAQRGAQAVLQMIVKDGVFHADPHPGNVFYLPGNRIAFIDFGMVGRL
SQRRRDELLQLLLGLVEHQPQAVADVLLDWTGDAQGLNLGQLETEIEAFVDQYHGVPLAQ
LSLGQMLADVTAILREHHLGLPSDLALLIKAFISLEGMGRNLDPDFHMATEALPLLKQVV
RARYEPKVLAGRAWSTLRRALGHGGAVAGRHRAAAAQRAARAPAGGHRAGAPQACGRPDR
PVSQPSGNGRW*
>tcag_1096695024009 /cdnaId=1096695024008 /pepId=1096695024009 /offset=0 /ttable=11 /length=293 /full_length=293 /orientation=0
LENLMIKKLITLFKLGRKVAKSDILLITSKFQEPPLAIKILFKILSFSFSPKNEFKNNKN
EGKRLSDSLESMGTTFIKLGQFLATRPDIIGEELSKELENLQDKLPPFSLLQAKEIINSD
LGSDTYNSIIDLSEPVAAASIAQVHKAKIDDNGVIKDVAIKILRPKIKKIFNEEIDAMML
FAFLIESFVKKTKRLKLVEVVFLLKEITNLEMDLRFEAAAANEYAENTKNDVGFRVPEIY
WNFTSENVMTLDWVDGVSIRETQKLKDKNMNTEKIAENIIQNFLRHAVRDGFF
>tcag_1096687871127 /cdnaId=1096687871126 /pepId=1096687871127 /offset=0 /ttable=11 /length=277 /full_length=277 /orientation=0
HLLREITNIEMDLRFEAAAANELYENTKSDNGFNVPKIYWNYTTKRILTLDKVEGVSIRE
HEKLKEQGINLKNLAENLIQHFLKQAVRDGFFHGDMHQGNLFVDTSGNIIPVDFGIMGRL
DKNNRKFLAEILYGFIKRDYVKVAEVHFQAGLVPQNASKEEFAQALRSVGEPIFGQSIKD
ISGGNLLAQLFEITEKFNMPTQPSLLLLQKTMVVVEGVARKLYPETNIWEVSRPVLENWL
KNLKSPKSTIDTAINTSAEIIKRIPDFPDLMDRADYA
>tcag_1096680120743 /cdnaId=1096680120742 /pepId=1096680120743 /offset=0 /ttable=11 /length=327 /full_length=327 /orientation=0
LEILMIKKLITLFKLGRKIAKSDILKITSKFQEPPFVVKILFKILAFSFSQNKTIHANKD
EGERLSISLESMGTTFIKLGQFLATRPDIIGNELSKKLENLQDKLPPFSIHEAKEIIKRD
LGEDTFNSIINLSEPVAAASIAQVHKAQINDNGTIKDVAIKILRPNIKKIFNEEIDAMML
FAFLVESVVKKTKRLKLVEVVFLLKEITNLEMDLRFEAAAANEYAENTKNDAGFRVPQIY
WNFTNENVMTLDWIDGVSIRETEELKKQNIDTNKIAEDIIQHFLRHAVRDGFFHADMHQG
NIFIDKNGQIVPIDFGIMGRLDKISKR
>tcag_1096695333601 /cdnaId=1096695333600 /pepId=1096695333601 /offset=0 /ttable=11 /length=399 /full_length=399 /orientation=0
AAAKARQMVAQQIGQPIETLFSQFDDVAVAAASIAQVHRATLCDGREVAVKLLRPDIEKH
MLADTALFYSLAQILQWLAPGLRRLHLVTAVKQFKQLSEMELDLRLEAAAAGRLADNMRD
DEGIYVPWVDLENSTKGMLIIEWIDGIRIDDVDRLTKAGHDIGKITEFAARSFFNQVFRD
GYFHADMHPGNIFVRADGTLVPIDFGIMGYLDFQDRLFLARLLSAMLDRDYDMVAKLHKE
AGMIGEGVSAHQFSQSVRAVADPVMGKPLGEVSLGVVLGQIFQLATRFEIEVQPQYNLLQ
KTMMMAEGVARQLNPKADMWQLARPMAESWIQHEAGVKKRAEQLVDGIMQIMARVPKLLS
AFEAAQQRPIAPPTPTWPGRLALLALLLAIASFFTNIH*
>tcag_1096699179243 /cdnaId=1096699179242 /pepId=1096699179243 /offset=0 /ttable=11 /length=550 /full_length=550 /orientation=0
INPHLPKQGNACRYVCRSWLCANPGAQPVCGNRLYPFWLEARLMAKRSLFMIRALMRLPH
IAWHLGRAGVLGHVAQITLLPSWLRHCCQLLDKAVRSKSAVNDAGGALCQALVRLGPGFI
KFGQALSTRADLIGPELGRSLTMLQDRLPPFAAAKARQMVAQQIGQPIETLFSQFDDAAV
AAASIAQVHRATLCDGREVAVKLLRPDIEKHMLADTALFYSLAQILQWLAPGLRRLHLVT
AVMQFKQLSEMELDLRLEAAAAGRLADNMHDDEGIYVPWVDLENSTKGMLIIEWIDGIRI
DDVDRLTKAGHDIGKITEFAARSFFNQVFRDGYFHADMHPGNIFVRADGTLVPIDFGIMG
YLDFQDRLFLARLLSAMLDRNYDMVAKLHKEAGMLGEGVSVHQFSQSVRAVADPVMGKPL
GDVSLGVVLGQVFQLATRFEIEVQPQYNLLQKTMMMAEGVARQLNPKADMWQLARPMAES
WMQHEAGVKKRAEQLVDEMMQIIARVPKLLSAFEAAQQRPIAPPPPTWPGRVALVALLFA
IASFFTNIH*
>tcag_1096666274581 /cdnaId=1096666274580 /pepId=1096666274581 /offset=0 /ttable=11 /length=192 /full_length=192 /orientation=0
AASIAQVHRATLCDGREVAVKLLRPDIEKHMLADTALFYSLAQILQWLAPGLRRLHLVTA
VKQFKQLSEMELDLRLEAAAAGRLADNMRDDQGIYVPWVDLENSTKGMLIIEWINGIRID
DVDRLTKAGHDIGKITEFAARSFFNQVFRDGYFHADMHPGNIFVRADGTLVPIDFGIMGY
LDFQDRLFLARL
>tcag_1096682704715 /cdnaId=1096682704714 /pepId=1096682704715 /offset=0 /ttable=11 /length=304 /full_length=304 /orientation=0
MAKRSLSMIRALMRLPHIAWHLGRAGVLGHVAQITLLPSWLRHCCQLLDKAVRSKSAVND
AGGALCQALVRLGPGFIKFGQALSTRADLIGPELGQSLTMLQDRLPPFAAAKARQVVAQQ
IGQPIETLFGQFDDSAVAAASIAQVHRATLCDGREVAVKLLRPDIEKHMLADTALFYSLA
QILQWLAPGLRRLHLVTAVKQFKQLSEMELDLRLEAAAAGRLADNMRDDEGIYVPWVDLE
NSTKGMLIIEWIDGIRIDDVDRLTKAGHDIGKITEFAARSFFNQVFRDGYFHADMHPGNI
FVRA
>tcag_1096666161609 /cdnaId=1096666161608 /pepId=1096666161609 /offset=0 /ttable=11 /length=255 /full_length=255 /orientation=0
LRHCCQLLDRAVRSKSAVNDAGGALCQALVRLGPGFIKFGQALSTRADLIGPELGQSLTM
LQDRLPPFAAARARQMVAKQIGHPIETLFSQFNDEAVAAASIAQVHRATLCDGREVAVKL
LRPDIEKHMLADTALFYSLAQMLQWLAPGLRRLHLVTAVIQFKQLSEMELDLRLEAAAAG
RLADNMRDDDGIYVPWVDLENSTKGMLIIEWIDGIRVDDVDRLTNAGHDIGKITEYAARS
FFNQVFRDGYFHADM
>tcag_1096669008429 /cdnaId=1096669008428 /pepId=1096669008429 /offset=0 /ttable=11 /length=270 /full_length=270 /orientation=0
NLEMDLRFEAAAANEYAENTKNDVGFSVPQIYWNFTSENVMTLDWIDGVSIRETGELKKR
NLNTEKIAEDIIQNFLRHAVRDGFFHADMHQGNIFIDNNGHIVPIDFGIMGRLDKMSKRF
LAEILFGFIQRDYRKVAEVHLTAGLVPNNVPIEDLAQALRSIGEPIFGQAVKDISGGKLL
KQLFDVTEKFNMQTQPQLLMLQKTMVVVEGVARKLNPNTNIWTTSKPVLENWLRETKDPI
NNFNETLQSTSEVIKRLPEFPKIMDKANQA
>tcag_1096694007639 /cdnaId=1096694007638 /pepId=1096694007639 /offset=0 /ttable=11 /length=145 /full_length=145 /orientation=0
SCNAVAKYFPDFEFAWLLPEFEDVADIELDFVQERVNADRMRELLSETSNVYVPRVINDL
SGRRVLTMEYVRGERVDDFETLSKMSIDPKFVASKMCEVFGDMMFVHGLVHCDPHPGNLL
VRKDSNGEAQLVVLDHGMYVLCLP*
>tcag_1096668606469 /cdnaId=1096668606468 /pepId=1096668606469 /offset=0 /ttable=11 /length=339 /full_length=339 /orientation=0
IDTINQVHQIPVSINLFFSLISIGSKNSHLQSNNPGQRLCEALQGMGTTFIKLGQFLATR
PDIIGEEMAKDLEKLQDKVPAFELYEAKKVIKKEIGEKQYQNIIEIGEPIAAASIAQVHF
AKIKNENQEKQVAIKILRPDIEQLFNEELDALMLFAYIVENTISKAKRLKLVEVVHLLRE
ITNIEMDLRFEAAAANELYENTKLDKGFNVPKIYWNYTTKKILTLDKVNGVSIREQRKLE
EQGVNLKLLAENLIQHFLKQAVRDGFFHGDMHQGNLFVDPEGNIVPVDFGIMGRLDKNNR
KFLAEILYGFIQRDYVKVAEVHFQAGLVPQNASRDELLK
>tcag_1096683897743 /cdnaId=1096683897742 /pepId=1096683897743 /offset=0 /ttable=11 /length=469 /full_length=469 /orientation=0
VESLMIKKLITLFKLGRKIAKSDILSIASKFKKPPLALIILFKILSFSFQKKEGRDLDKD
EGQRLSRSLESMGTTFIKLGQFLATRPDIIGEELSQKLENLQDRLPPFSINEAKKIIKSD
LGEETFNSIIDLSEPVAAASIAQVHKAKINDNGTIKDVAIKILRPDIKKIFNEEIDAMML
FAFIVESFVKKTKRLKLIEVVFLLKEITNLEMDLRFEAAAANEYAENTKNDAGFKVPEIY
WNFTSENVMTLDWIDGVSIRETEELKRRNLDTRKLAEDIIQHFLRHAVRDGFFHADMHQG
NIFIDNSGQIAPIDFGIMGRLDKVSKRFLAEILFGFIQRDYRKVAEVHLTAGLVPKDVPI
DDLAQALRSIGEPIFGQEVKDISGGRLLKQLFDVTEKFNMQTQPQLLMLQKTMVVVEGVA
RKLNPNTNIWTTSKPVLEGWLRETKDPITNLNETLKSTSEVIKRLPEFP
>tcag_1096700793415 /cdnaId=1096700793414 /pepId=1096700793415 /offset=0 /ttable=11 /length=527 /full_length=527 /orientation=0
VESLMIKKLITLFKLGRKIAKSDILSIASKFKKPPLALIILFKILSFSFQKKEGLDLDKD
EGQRLSRSLESMGTTFIKLGQFLATRPDIIGEELSQKLENLQDRLPPFSINEAKKIIKSD
LGEETFNSIIDLSEPVAAASIAQVHKAKINDNGTIKDVAIKILRPDIKKIFNEEIDAIML
FAFIVESFVKKTKRLKLIEVVFLLKEITNLEMDLRFEAAAANEYAENTKNDAGFKVPEIY
WNFTSENVMTLDWIDGVSIRETEELKRRNLDTRKLAEDIIQHFLRHAVRDGFFHADMHQG
NIFIDNSGQIAPIDFGIMGRLDKVSKRFLAEILFGFIQRDYRKVAEVHLTAGLVPKDVPI
DDLAQALRSIGEPIFGQEVKDISGGRLLKQLFDVTEKFNMQTQPQLLMLQKTMVVVEGVA
RKLNPNTNIWTTSKPVLEGWLRETKDPITNLNETLKSTSEVIKRLPEFPEIMDKANQALT
FLASGQIPQNSNSYTALNDKKAEMNTFKNQSIIGLLLLVIFGLIVF*
>tcag_1096681141643 /cdnaId=1096681141642 /pepId=1096681141643 /offset=0 /ttable=11 /length=279 /full_length=279 /orientation=0
ITNLEMDLRFEAAAANEYAENTKNDAGFKVPEIYWNFTSENVMTLDWIDGVSIRETEELK
RRNLDTRKLAEDIIQHFLRHAVRDGFFHADMHQGNIFIDNSGQIAPIDFGIMGRLDKVSK
RFLAEILFGFIQRDYRKVAEVHLTAGLVPKDVPIDDLAQALRSIGEPIFGQEVKDISGGR
LLKQLFDVTEKFNMQTQPQLLMLQKTMVVVEGVARKLNPNTNIWTTSKPVLEGWLRETKD
PITNLNETLKSTSEVIKRLPEFPEIMDKANQALTFLASG
>tcag_1096666604845 /cdnaId=1096666604844 /pepId=1096666604845 /offset=0 /ttable=11 /length=314 /full_length=314 /orientation=0
HTLLKARIDKELDEFDKPKLISFLLFISPWQIYSAKEPSGERLREALEELGPIFIKFGQL
LSTRPDVVPHEIAKSLKSLQDDLPHFSEKDAIAIVERELGAKINSVFEDFNPSPLAAASI
AQVYSAKLKDDQKDVVIKVVRPGIKNTILSDISLMRRIANFAEKKFEDAKRLQLSRLVSE
YEAVILSELDMRLEASNIKQTKRNFEGNDLLYVPDVYLDYCSENLLVMEMIEGIPVDRLE
TLNDLGVDLKLVAERGVEIFLKQVFIDNFFHADMHPGNIFIDAKNPIDPAYVAVDYAIVG
SLSEEEQYQIGRML
>tcag_1096683677903 /cdnaId=1096683677902 /pepId=1096683677903 /offset=0 /ttable=11 /length=527 /full_length=527 /orientation=0
LENLMIKKFITLLKLGRKVAKSDILEIASKFQEPPLIIKILFKILAFSFSKKEISQMNKD
EGERLSSSLESMGTTFIKLGQFLATRPDIIGEELSKKLENLQDRLPPFSTYEAKEIIKKD
LGEDTYNSILNLSEPVAAASIAQVHKAQINDEGTIKDVAIKILRPNIKKIFNEEIDAMML
FAFLVESLIKKTKRLKLVEVVFLLKEITNLEMDLRFEAAAANEYAENTKNDAGFRVPQIY
WNFTSENVMTLDWIDGVSIRETEELKKRNIDTKKIAEDIIQHFLRHAVRDGFFHADMHQG
NIFIDNNGEIAPIDFGIMGRLDKLSKRFLAEILFGFIQRDYKKVAEVHLVAGLVPKEVPI
DDLAQALRSIGEPIFGQAVKDISGGKLLKQLFDVTEKFNMQTQPQLLMLQKTMVVVEGVA
RKLNPDTNIWTTSKPVLESWLRETKDPINTLNETLQNTSEVIKRLPEFPEIMDKANQALT
FLASGQIPQNSNSYTALNNKKSEMIAFRNQSIIGLLLLVIFGLLVF*
>tcag_1096688261643 /cdnaId=1096688261642 /pepId=1096688261643 /offset=0 /ttable=11 /length=259 /full_length=259 /orientation=0
GHDPEALVAQAARAFFNQVFRDGFFHADLHPGNLFVDESGAIVAVDFGIMGRLDRVTRLT
IAEMLLGFLTRDYRRVADVHFEAGYVPRDQSRDLFTQACRSIGEPILGRPLHEISIARLL
AQLFRVTDQFGMPTQPQLLLLQKTMVLTEGIGRTLAPDLNMWALSQPMIEDWAVRNLSPP
ARMRDAAERSIETLRRLPELANKVEDIIEETAASGFRLHADTVDDLARRQSEARARATRW
LWPIAGLALLLSLIAVLD*
>tcag_1096670768165 /cdnaId=1096670768164 /pepId=1096670768165 /offset=0 /ttable=11 /length=263 /full_length=263 /orientation=0
VPAFSKDVALNEIKAGLGNENYKDFINISEPIAAASIAQVHKAQIKDEGVLKEVAIKVLR
PDIKRVFNDEIEALMLLAYVIESLVKKTKRLKLVEVVFLLKEITNHEMDLRFEAAAANEF
YENTRNDAGFKIPKIYWKLTSDNVLTLDWVEAISIREVEKIKSLGINLKNLARDIIQHFL
RHAVRDGYFHADMHQGNLLVDNSGQLIFIDFGIMGRIDKINRRFLAEILYGFIQRDYKKV
AQVHIAAGLVPQNVNNEELAQA*
>tcag_1096683667183 /cdnaId=1096683667182 /pepId=1096683667183 /offset=0 /ttable=11 /length=355 /full_length=355 /orientation=0
LENLMIGKIITLFKIGRKLALSDALDIISKVYKVPIIIKIFFNFLGLFGKKNTNQNYNEE
DRLCRSMESMGITFIKLGQFLATRPDIIGEKLSNQLQTLQDKVPAFPRDIALNEIKEGVG
NDNFKDFINISEPIAAASIAQVHKAQIKDNGILKEVAIKVLRPNIKKVFNEEIEALMLLA
YMIESLVKKTKRLKLVEVVFLLKEITNHEMDLRFEAAAANEFYDNTRNDVGFKIPKIYWK
FTSDNVLTLDWIDAVSIREVEKISSLGVNLKTLARDIIQHFLRHAVRDGYFHADMHQGNL
LVDNSGQLIFIDFGIMGRIDKINRRFLAEILYGFIKRDYKKVAEVHIAAGLVPQN
>tcag_1096692316347 /cdnaId=1096692316346 /pepId=1096692316347 /offset=0 /ttable=11 /length=270 /full_length=270 /orientation=0
SIREVEQIKSLGINLKTLARDIIQHFLRHAVRDGYFHADMHQGNLLVDNSGQLIFIDFGI
MGRIDKINRRFLAEILYGFIKRDYKKVSEVHIAAGLVPQNVNSEELAQALRSIGEPIFGQ
SVKDISGGKLLKQLFDITEKFNMQTQPQLLLLQKTMVVVEGVARKLDPDANIWEISQPVL
EKWLKETKDPINEIGNILRDTSEVLKKLPELPNVMDKANQALTFFASGQIPQNSNTFSSL
NEKKMELKSFKNQSIIGLLFLVILSVIVF*
>tcag_1096688738487 /cdnaId=1096688738486 /pepId=1096688738487 /offset=0 /ttable=11 /length=262 /full_length=262 /orientation=0
KLLDVNIKTLARDIIQHFLRHAVRDGYFHADMHQGNLLVDNSGQLIFIDFGIMGRIDKIN
RRFLAEILYGFIQRDYKKVAEVHIAAGLVPKNVNIGELAQALRSIGEPIFGQSVKDISGG
KLLKQLFDITEKFNMQTQPQLLLLQKTMVVVEGVARKLDPDANIWEISKPVLEKWLRETK
DPINEIGNILKDTSEVLRKLPELPQVMEKANQALTYLASGQIPQNSNAYSSLNEKKMELK
SFKNQSIIGLLFLVILSIIVF*
>tcag_1096689036543 /cdnaId=1096689036542 /pepId=1096689036543 /offset=0 /ttable=11 /length=301 /full_length=301 /orientation=0
IAQVHKAKINDNGTIKDVAIKILRPDIKKIFNEEIDAMMLFAFIIESFVKKTKRLKLVEV
VFLLKEITNLEMDLRFEAAAANEYAENTKNDVGFKVPQIYWNFTSENVMTLDWIDGVSIR
ETEELKNRNLDTNKIAEDIIQHFLRHAVRDGFFHADMHQGNIFIDNNGQIAPIDFGIMGR
LDKLSKRFLAEILYGFIQRDYKKVAEVHLVAGLVPNNVPIDDLAQALRSIGEPIFGQAVK
DISGGKLLKQLFDVTEKFNMQTQPQLLMLQKTMVVVEGVARKLNPDTNIWSTSKPVLENW
*
>tcag_1096683275297 /cdnaId=1096683275296 /pepId=1096683275297 /offset=0 /ttable=11 /length=345 /full_length=345 /orientation=0
MEAIMIRKLITLFKLGRKIAKSDILNITSKFKKPPLAVKIIFQILSFSFSKKEQNNFNKN
EGERLSSSLESMGTTFIKLGQFLATRPDIIGEELSTKLENLQDRLPPFPINYAKEIIKND
LGNDTYNSIIDLSEPVAAASIAQVHKAKINDNGTIKDVAIKILRPDIKKIFNEEIDAMML
FAFIIESFVKKTKRLKLVEVVFLLKEITNLEMDLRFEAAAANEYAENTKNDVGFQVPQIY
WNFTSENVMTLDWIDGVSIRETEELKKRNLDTNKIAEDIIQHFLRHAVRDGFFHADMHQG
NIFIDNNGQIAPIDFGIMGRLDKVSQRFLAEILFGFIQRDYKKVA
>tcag_1096666068371 /cdnaId=1096666068370 /pepId=1096666068371 /offset=0 /ttable=11 /length=218 /full_length=218 /orientation=0
MEIRLMSYLIAILRLPYIGLILGRAGVLGHISKLAPLPAWQKSLFSFVNFLVAGQNSQKN
AGETLCLALQKLGPVFIKFGQALSTRSDLLGPDIARGLVMLQDSIPPFSSQIAKKIIERE
TGKKIEEIFVFFKDQPVAAASVAQVHKAKLTDGREVAVKILRPNIHKRMAKDITFFYTLA
RIMEFLAPQLKRLRLVIAVEQFKQISELELDMRMEAXX
>tcag_1096676736445 /cdnaId=1096676736444 /pepId=1096676736445 /offset=0 /ttable=11 /length=319 /full_length=319 /orientation=0
LRSPTLRALVQLFAETISEELDFRLEVANLFEIRRALATGGRDRWVAPEPVLDMTTSRVI
VMSRVPGIPLTRLDSEQISDQDTRTLFRNMVDGLLEGAALHGIFHGDFHAGNLFVVDSGV
IGLVDYGMVGRLDHDRRISFLRYVTGLISGDVRTQVLAVRDLGAFSPDVDVEELIQKLQL
DRVDFDPLQLTEEQFVSEFQTLLKELLASGARIPKELMLFVKNFAYLASFVQKLDPDMDL
LGEFSAISAGFLTKHGFRVSAELGLALQDLEVSESSFRRAAGIRDDVEVLTWQDLSNRRE
VMQRRLLNAEKGRRDFKGL
>tcag_1096682083983 /cdnaId=1096682083982 /pepId=1096682083983 /offset=0 /ttable=11 /length=475 /full_length=475 /orientation=0
ITVVWVLSKALLPWLIKKKLRPFATPEDSRAYISLRMRKAVERLGSTYIKLGQIISSGEG
LFPAELVNEFKLCRDQVPAVPFEQVKKTIESELGKPLDEVFSYIDTTALAAASIAQVHLA
TLITGEEVVVKVQRPTVSTLVRKDLRVMAWIAPHLVGRIKVSALANPPALVELFAETIVE
ELDFRIEASNMLDVAKMLCELKQDRYIIPRPHPTLATQRVLVMQRLSGFKFDDVVGMKNA
GIDTHSVIRTGMIAFMEGAMIYGVFHGDLHGGNLFVMPDGRTALLDFGIVGRLTGARRMA
FLRLMLNATTNNVVGQVEALRDLGALPMDTDIHAVIKDLNLGDAAIDPTTLSGEELVKEV
QRIVKALMGYGARMPKELMLYVKNMVFLDGAIARLAPELDILAEIASISMLFAERHGERL
GRELGVDHTAIEINLDSVKTGVLGVDASVNSLTYRDLQARRELIQKRMRDHVGR*
>tcag_1096688172441 /cdnaId=1096688172440 /pepId=1096688172441 /offset=0 /ttable=11 /length=196 /full_length=196 /orientation=0
LLSGEEVVVKVQRPTVSKMVRKDLRVMAWLAPHLVGRIKVSALANPPALVELFAETIVEE
LDFRIEASNMLDVAKMLCELNQDRYIIPRPHPTLATQRVLVMQRLSGFKFDDVAGMKDAG
IDTHAVIRTGMIAFMEGAMIYGVFHGDLHGGNLFVMPDGRTALLDFGIVGRLSGARRMAF
LRLMLNATTNNVVGQV
>tcag_1096697012621 /cdnaId=1096697012620 /pepId=1096697012621 /offset=0 /ttable=11 /length=439 /full_length=439 /orientation=0
MFKRVFRLFQIARKLSTSGAINTINQIHEVPLPVNLFFNFISIGSETNPLNIQKKPGEKL
CAALQGMGTTFIKLGQFLATRPDIIGEEMANDLEKLQDKVPAFDLYEAKKIIKKEIGEKQ
FNNIIEISEPIAAASIAQVHIAKIKNENQEKEVAIKILRPNIEKLFNEELDALMLFAYII
ENTISKAKRLKLVEVVHLLREITNIEMDLRFEAAAANELYENTKQDYGFNVPKIYWNYTT
KRILTLDKVEGVSIREHNKLEKLDVDLKKLAENLIQHFLKQAVRDGFFHGDMHQGNLFVD
EKGNIIPVDFGIMGRLDKNNRKFLAEILYGFIKRDYVKVAEVHFQAGLVPQDASKEEFAQ
ALRSVGEPIFGQSIKDISGGNLLAQLFEITEKFNMPTQPPLLLLQKNMVVVEGVARKLYP
ETNIWEVSRPVLEDWLKNI
>tcag_1096680936961 /cdnaId=1096680936960 /pepId=1096680936961 /offset=0 /ttable=11 /length=445 /full_length=445 /orientation=0
IKMKEENNLVSRVKRYSKVTTSMTSLATKFAGKKYLNFDLSDQKYAAQITEILGNLKGPL
MKVAQLSATIPDLLPEEYARKLAELQSNAPPMSWVFVKRRMKAELGENWQNNFKEFNQEA
SFAASLGQVHKAKLKTNDYVACKLQYPDMSSAVEADLNQLKIIFKIYSSYNKSIQIREIY
KEIEARLKEELNYSLENKHLKIFKFIHKNNSYIKIPNVYEKISTNRLLVMEFLNGKKLIE
YKNAPQKTRNELAKKLFMAWYLPFYKYGIIHGDPHLGNYSVDNKNNINLFDYGCVRIFPP
KFVKGVIDLYFALKEKDNKKIKTAYQVWGFKDIDDKLMNVLNKWALFLYDPILKNEVRKI
QDSDSGIYGAKIASEVHKELKKYGGVKPPREFVFMDRAAVGLGSIFIHLKAEINWYKLFH
DLIKDFSVKSVESNQKKAFKFAGL*
>tcag_1096700087365 /cdnaId=1096700087364 /pepId=1096700087365 /offset=0 /ttable=11 /length=443 /full_length=443 /orientation=0
MKEENNLVSRVKRYSKVTTSMTSLATKFAGKKYLNFDLSDQKYAAQITEILGNLKGPLMK
VAQLSATIPDLLPEEYARKLAELQSNAPPMSWVFVKRRMKAELGENWQDNFKEFNQEASF
AASLGQVHKAKLKTNDYVACKLQYPDMSSAVEADLNQLKIIFKIYSSYNKSIQIREIYKE
IEARLKEELNYSLENKHLKIFKFIHKNNSYIKIPNVYEKISTNRLLVMEFLNGKKLIEYK
NAPQKTRNELAKKLFMAWYLPFYKYGIIHGDPHLGNYSVDNKNNINLFDYGCVRIFPPKF
VKGVIDLYFALKEKDNKKIKTAYQVWGFKDIDDKLMNVLNKWALFLYDPILKNEVRKIQD
SDSGIYGAKIASEVHKELKKYGGVKPPREFVFMDRAAVGLGSIFIHLKAEINWYKLFHDL
IKDFSVKSVESNQKKAFKFAGL*
>tcag_1096665941687 /cdnaId=1096665941686 /pepId=1096665941687 /offset=0 /ttable=11 /length=309 /full_length=309 /orientation=0
ITVKCTPMSWVFVKRRMKAELGENWQNNFKEFNQEASFAASLGQVHKAKLKTNDYVACKL
QYPDMSSAVEADLNQLKIIFKIYSSYNKSIQIREIYKEIEARLKEELNYSLENKHLKIFK
FIHKNNSYIKIPNVYEKISTNRLLVMEFLNGKKLIEYKNAPQKTRNELAKKLFMAWYLPF
YKYGIIHGDPHLGNYSVDNKNNINLFDYGCVRIFPPKFVKGVIDLYFALKEKDNKKIKTA
YQVWGFKDIDDKLMNVLNKWALFLYDPILKNEVRKIQDSDSGIYGAKIASEVHKELKKYG
GVKPPREFV
>tcag_1096688257641 /cdnaId=1096688257640 /pepId=1096688257641 /offset=0 /ttable=11 /length=257 /full_length=257 /orientation=0
PEEYARKLAELQSNAPPMSWVFVKRRMKAELGENWQNNFEEFNQEASFAASLGQVHKAKL
KTNDYVACKLQYPDMSSAVEADLNQLKIIFKIYSSYNKSIQIREIYKEIEARLKEELNYS
LENKHLKIFKFIHKNNTYIKIPNVYEKISTNRLLVMEFLNGKKLIEYKNAPQKTRNELAK
KLFMAWYLPFYKYGIIHGDPHLGNYSVDNKNNINLFDYGCVRIFPPKFVKGVIDLYFALK
EKDNKKIKTAYQVWGV*
>tcag_1096697741185 /cdnaId=1096697741184 /pepId=1096697741185 /offset=0 /ttable=11 /length=240 /full_length=240 /orientation=0
YSLENKHLKIFKFIHKNNSYIKIPNVYEKISTNRLLVMEFLNGKKLIEYKNAPQKTRNEL
AKKLFMAWYLPFYKYGIIHGDPHLGNYSVDNKNNINLFDYGCVRIFPPKFVKGVIDLYFA
LKEKDNKKIKTAYQVWGFKDIDDKLMNVLNKWALFLYDPILKNEVRKIQDSDSGIYGAKI
ASEVHKELKKYGGVKPPREFVFMDRAAVGLGSIFIHLKAEINWYKLFHDLIKDFSVKNXX
>tcag_1096697972959 /cdnaId=1096697972958 /pepId=1096697972959 /offset=0 /ttable=11 /length=437 /full_length=437 /orientation=0
LKTLDSIPTNKIERASKLVSTGIRVGGNYIRYYGDKLIKGEDSKNKLNENNAKDIYNGLK
ELKGSALKVAQMLSMEKNLLPQAYVEQFGLAQFSVPPLSSALVKKTIRKYLGADPEVVFD
TFVTQSENAASIGQVHRASKEGKKLAVKIQYPGVANSISSDLALIKPIALKMFNLKGKDT
AKYFKEVEDKLLEETDYLQELVNSEYVSNAAKKIPNLKFPKYYKKWTTSKTLTMDWMEGV
HLSEYVAQEDEGHDVRNRLGQTLWDFYMFQIHGLKKVQADPHPGNFMVDQERNLIAIDFG
CMKSIPEDFYHPYFELSNKENIEDVSKFDKLLRELEIILPSDSEEEVHYFTELFQRMMRL
FTLPFHDKSFDFSSAKFWEDISHLSRDFAGDTQLRKMNGNRGSKHFIYINRTFFGLYHLL
HDLKAEIQTEDFKKYL*
>tcag_1096699190271 /cdnaId=1096699190270 /pepId=1096699190271 /offset=0 /ttable=11 /length=527 /full_length=527 /orientation=0
LENLMIKKLITLFKLGRKIAKSDILKIASKFKKPPLAIKVLFQILSISFEKKEQNNFIED
DGERLSRSLESMGTTFIKLGQFLATRPDIIGEELSLRLEKLQDRLPPFSIHEAKKIIKED
LGIDAFNSIIDLSEPVAAASIAQVHKAKINDNGTIKDVAIKILRPNIKKIFNEEIDAMML
FAFIIESFIKKTKRLKLVEVVFLLKEITNLEMDLRFEAAAANEYAENTKNDAGFKVPEIY
WNFTSENVMTLDWIDGISIREAGELKKRNLDTNKIAEDIIQHFLRHAVRDGFFHADMHQG
NIFVDNSGQIVPIDFGIMGRLDKLSKRFLAEILFGFIQRDYRKVAEVHLVAGLVPKEVPI
DDLAQALRSIGEPIFGQEVKDISGGKLLKQLFDVTEKFNMQTQPQLLMLQKTMVVVEGVA
RKLNPNTNIWTTSKPVLENWLKETKDPINNLNETLKNTSEVIKRLPEFPEIMDKANQALT
FLASGQIPQNSNSYTALNDKKSEMIAFRNQSIIGLLLLVIFGLIVF*
>tcag_1096679171413 /cdnaId=1096679171412 /pepId=1096679171413 /offset=0 /ttable=11 /length=507 /full_length=507 /orientation=0
LENLMIKKLITLFKIGRKIAHSDILEIISKFQKPPFAITLLFKFLSISFSPKKKDPIKSE
GERLSDSLESMGTTFIKLGQFLATRPDIIGESLSKQLENLQDKLPPFSLIQAKEIIKTDL
GNETYDTIINLGEPVAAASIAQVHKAQINDNGTIKDVAIKILRPNIKKVFNDEIDAIMLF
AFLVESFIKKTKRLKLVEVVFLLKEITNLEMDLRFEAAAANEYAENTKNDAGFRVPEIYW
NFTSENVMTLDWVDGISIRETEELKKRNLNTEKIANDIIQNFLRHAVRDGFFHADMHQGN
IFIDNNGHIVPIDFGIMGRLDKMSKRFLAEILFGFIQRDYRKVAEVHLVAGLVPKEVPID
DLAQALRSIGEPIFGQTVKDISGGKLLKQLFDVTEKFNMQTQPQLLMLQKTMVVVEGVAR
KLNPNTNIWTTSKPVLENWLRETKDPMTTINETIQSTSEVIKRLPEFPEIMDKANQALTY
LASGQIPQNSNSYTALNTKKSEMTAFR
>tcag_1096669331267 /cdnaId=1096669331266 /pepId=1096669331267 /offset=0 /ttable=11 /length=248 /full_length=248 /orientation=0
VSEVPKKTSTRSAKLASIPLSVAGRGALGIGRQLIGQSPQFAFGDLQEKTAEQVFKVLGE
LKGGAMKFGQALSVFEAALPEEIAKPYRETLVKLQESAPPLPAKVVHKVLAKELGENWRD
NFSSFDDKPAASASIGQVHRGVWKDGRPVAVKVQYPGAAEALISDLNQIQRFSKIFQLFM
PGLEMKPLLEELRARIIEEVDYRYEAQAQEMCWQAFQDDPDIAIPKVVKVSDRVLVSEWL
EGKPLAKX
>tcag_1096690501183 /cdnaId=1096690501182 /pepId=1096690501183 /offset=0 /ttable=11 /length=287 /full_length=287 /orientation=0
VPPFESRLAIQTIEESFGRPIAEIFSEFDSTPVASASIAQVHFGRLINGQEVAIKVLRPG
MLYAIEQDLRLLKLIARFVARFSSDGRRLKPVENVEEFDGYLHDELDLVREAANSSQLRR
NFENSNLLKIPEIVWDLCRSDVIVMERVHGIPINQFDRLRSAGIDFKQLSREGIEIFFTQ
VFRDGYFHADMHPGNILVADRGPHFGHYIALDFGIIGTLSEFDKNYLAQNFLAFFRRDYR
RVAELHIESGWVPAATRVDGLETAIRGVCEPYFDRPLKEISLGQVLV
>tcag_1096684510861 /cdnaId=1096684510860 /pepId=1096684510861 /offset=0 /ttable=11 /length=514 /full_length=514 /orientation=0
LYSLRMEAGLMRVSGVQMILALLRLPVIGWHLGRAGTLGHLARVTLLPSWLRQVCALADR
LIRSRSARADAGAALAEALIRLGPGFIKFGQALSTRSDLIGPEMALSLSQLQDRLPPFSS
RRAREQIESALGMPVDSVFAQFDPDPVAAASIAQVHSARLLDGRQVAVKLLRPGIRRRMQ
ADTSLFYALARIMERVAPDLRRLKLVTAVDQFTLISEMELDLRLEAAAAGKLADNMDTDA
GIYVPWVDLEHTTSEMLVIEWVDGIRIDDVAALEAAGHDIGKITEIAARCFFNQVFRDGF
FHADMHPGNIFIAADGTLVPIDFGIMGQLDFTDRLFLARLLTAMLDRDYDRVAQLHADAG
MLGKDVSLAAFAQSVRAVADPVMGKALGEVSLGNVLGQIFQLSTRFSIEVQPQFNLLQKT
MMMAEGVARQLNPEADMWTLARPLAASWMKDQASLGRQVEVVVQQALAIATRLPRILDAL
EAGKTQPEPAPRMLLPTALSCLALALALLSFFT*
>tcag_1096675063157 /cdnaId=1096675063156 /pepId=1096675063157 /offset=0 /ttable=11 /length=186 /full_length=186 /orientation=0
LENIMFKKIYILFKIARKLSKSEALKVIAKIHQPPKIIIFLSKLLSFSLSNISRKDNLSD
EEKLCNSIQDMGTTFIKLGQFLATRPDIIGEELSKQLEKLQDKLPPFSNDRAKNILKKNI
GEKSFNSVINFSEPVAAASIAQVHKAQINDNGVIKDVAIKVLRPDIKKIFNEEIDALMLL
AYIIXX
>tcag_1096677598659 /cdnaId=1096677598658 /pepId=1096677598659 /offset=0 /ttable=11 /length=364 /full_length=364 /orientation=0
LSGACETHIKMQWLRAGMQLGQVVKNVQRLRQILRVLARHGFTDLVLRMNLGKFLPSRVS
SFVESQAEKSPGVRLREAFEELGPTFIKLGQLLSTRPDVIPEGVVAELTKLQDNVLPLPF
SVVREVAERELGRPLSEAYASFDEAPLASASIGQVHQALLISGEKVVVKVQRPEIEGIIE
TDIALLAFLAGLLEKYIPESRVFRPRVIVDEFFKALVYELDFVVEANNMSRIAANLVSIP
DVVIPKVYKELSTGKVLTQERLEGIRVNDLKAIEAAGIDRSRIVAIGARAFFKMVIIDGV
FHGDLHGGNLFVLPGNKLGMIDFGIVGRLSERSREQLAGMLVSLITEDYENLCYLYADVN
VSGK
>tcag_1096676893961 /cdnaId=1096676893960 /pepId=1096676893961 /offset=0 /ttable=11 /length=382 /full_length=382 /orientation=0
FRELQDKVPAFELYEAKKIIKREIGEKQFNNILEISEPIAAASIAQVHIAKIKNENKEKV
VAVKILRPDIEKLFNEELDALMLFAYIIENSISKAKRLKLVEVVHLLREITNIEMDLRFE
AAAANELYENTKQDNGFNVPKIYWNYTTKKILTLDKVEGISIREQNKLKDLGVDLEKLAE
NLIQHFLKQAVRDGFFHGDMHQGNLFVDDKGNIIPVDFGIMGRLDKNNRKFLAEILYGFI
TRDYNKVAEVHFKAGLVPQNASKEEFAQALRSVGEPIFGQTIKDISGGNLLAQLFEITEK
FNMPTQPSLLLLQKNMVVVEGVARKLFPETNIWKVSRPVLENWLKNIKSPKSTIDTALHT
SGEILKRIPDFPDLMDRADYAL
>tcag_1096666588755 /cdnaId=1096666588754 /pepId=1096666588755 /offset=0 /ttable=11 /length=315 /full_length=315 /orientation=0
IPVSINLFFSFISIGSKNTRLQNNNPGQNLCEALQGMGTTFIKLGQFLATRPDIIGEEMA
KDLEKLQDKVPAFELYEAKKVIKKEIGEKQYQNIIEIGEPIAAASIAQVHFAKIKNENQE
KQVAIKILRPDIEQLFNEELDALMLFAYIVENTIAKAKRLKLVEVVHLLREITNIEMDLR
FEAAAANELYENTKMDNGFNVPKIYWNYTTKKILTLDKVNGISIREQKKLEKQGINLKHL
AENLIQHFLKQAVRDGFFHGDMHQGNLFVDPKGNIVPVDFGIMGRLDKNNRKFLAEILYG
FIQRDYVKVAEVHFK
>tcag_1096687855311 /cdnaId=1096687855310 /pepId=1096687855311 /offset=0 /ttable=11 /length=204 /full_length=204 /orientation=0
IAQVHKATIKETNELVAVKILRPKVEKVFLKDLAALLFLAKFIEFIIPSFRRLKPIEVIN
HFERLVREELDLRMEMSAAAEFSENTKSDRNFYVPKVVWSLSGKRVITTEWVEGISVGDV
EKIKNSGVDIESFAKRIIKTFLTQALRDGFFHGDMHQGNLKCRCDGTLIVMDFGIMGRID
EYTRKTYAEILIGFLRRDYLRVAE
>tcag_1096688439979 /cdnaId=1096688439978 /pepId=1096688439979 /offset=0 /ttable=11 /length=316 /full_length=316 /orientation=0
ERVAVKVQRPGLREQITLDLYIVRNIAAWLNRNVGLIRSDLVALIDELGKRVFEEMDYCN
EASNAERFSQLHSHNPRIAVPAIHRHATSRRVLTMEWIDGVKLTNLEAVRDLGIDPDDMV
SVGVNCSLQQLLEHGFFHADPHPGNLLALADGRLAYLDFGMMSEVTRESRTGLIRAVVHL
VNRNFAALSKDFVTLGFLTEDVDLEPIVPAFEGVFGQAMEMGVSRLDFKLVTDDLSGVMY
RFPFRVPPYYALIIRSLVTLEGIALSVDPDFKILGAAYPYFARRLMEDPDPSLRESLKEM
LFDGEIFRWQRLENLV
>tcag_1096676703039 /cdnaId=1096676703038 /pepId=1096676703039 /offset=0 /ttable=11 /length=240 /full_length=240 /orientation=0
VRDGFFHADMHQGNIFVDNNGQIAPIDFGIMGRLDKVSKRFLAEILYGFIQRDYRKVAEV
HLLAGLVPNNVPIDDLAQALRSIGEPIFGQAVKDISGGKLLKQLFDVTEKFNMQTQPQLL
MLQKTMVVVEGVARKLNPETNIWTTSKPVLEHWLRETKNPMNTITDTLNNTSEVIKRLPE
FPEILDKANQALTFLASGQIPQNSNSYTALNDKKSEMTAFRNQSIIGLLVLVIMGLLVF*
>tcag_1096680657181 /cdnaId=1096680657180 /pepId=1096680657181 /offset=0 /ttable=11 /length=385 /full_length=385 /orientation=0
LMAVILVIWRLPRMGFILGRAGVLGHLSKLDLWPAWLANLFKLVNFLIVSRSARTDAGQA
LCEALQALGPGFIKFGQALATRADLIGPELAGGLVQLQDKLPAFSGRLARQIIQDSAGES
VEKLFSSFDDTPVAAASIAQVHKAQLPDGRLVAVKILRPDIHKRMRRDIRFFKTMARLVE
TLAPALRRLRLVTAVDQFESISEIELDLRMEAAAGGKLSENLEADSGIRIPFIDLERTSS
SVLVTEWIDGVRIDDVDALEAAGHDIEEITKIAATSFFNQVFRDGYFHADMHPGNIFITA
DGTLVPIDFGIMGQLDFSDRLFLARLLMAILERDYDYVAHLHYDAGMLSENVPLPLFAQS
LRSVVEPVLGKALGDISLGIVLGQI
>tcag_1096689857261 /cdnaId=1096689857260 /pepId=1096689857261 /offset=0 /ttable=11 /length=253 /full_length=253 /orientation=0
LMSVILVIWRLPRMSFILGRAGVLGHLSKLDFWPAWLANLFKLINFLIVSRSARTDAGQA
LCEALQALGPGFIKFGQALATRADLIGPELAGGLVQLQDKLPAFSGRLARQIIQDSAGES
VEKLFSSFDDIPVAAASIAQVHKAQLPDGRLVAVKILRPDIHKRMRRDIRFFKTMARLVE
TLAPALRRLRLVTAVDQFESISEIELDLRMEAAAGGKLSENLKADSGIRIPFIDLERTSS
SILVTEWIDGVXX
>tcag_1096682519095 /cdnaId=1096682519094 /pepId=1096682519095 /offset=0 /ttable=11 /length=235 /full_length=235 /orientation=0
LMFKDALRLTKILHTLLKARIDKELDEFDKPKLISFLLFISPWQIYSAKEPSGERLREAL
EDLGPIFIKFGQLLSTRPDVVPYEIAKSLKSLQDDLPHFSEKDAIAIIERELGAKINSVF
EDFNPSPLAAASIAQVYSAKLKDDHKDVVIKVVRPGIKNTILSDISLMRRIANFAEKKFE
DAKRLQLSRLVSEYEAVILSELDMRLEASNIKQTKRNFEDNDLLYVPDVYLDYVR
>tcag_1096665870819 /cdnaId=1096665870818 /pepId=1096665870819 /offset=0 /ttable=11 /length=228 /full_length=228 /orientation=0
LMAVILVIWRLPRMGFILGRAGVLGHLSKLDLLPAWLANLFKFTNFLIVSRSARTDAGQA
LCEALQALGPGFIKFGQALATRADLIGPELAGGLVQLQDKLPAFSGRLARQIIQDSTGES
VEKLFSSFDDMPIAAASIAQVHKAQLPDGRLVAVKILRPDIHKRMRRDIRFFKTMARLVE
TLAPALRRLRLVTAVDQFESISEIELDLRMEAAAGGKLSENLEQTAGX
>tcag_1096677747245 /cdnaId=1096677747244 /pepId=1096677747245 /offset=0 /ttable=11 /length=449 /full_length=449 /orientation=0
CHILDKIIRSGSATANAGVALAHALVRLGPGFIKFGQALSTRADLIGPDMSHALAQLQDR
LPPFPAAVARRLVASQSGRPLEESFASFNDEAVAAASIAQVHRATLCDGRDVAVKLLRPD
IEKRMRADTDLFDSLAHILEWLAPGLRRLKLVEAVAQFREISETELDFRLEAAAGGRLAD
NLTHDQGIYVPWIDLEHSTKQMLIIEWIDGIRIDDIDGLREAGHDIAKVTEFAASSFFNQ
VFRDGYFHADMHPGNIFIRDDGVLVPIDFGIMGYLEFADRLFLAQLLSAMLDRDYDEVAL
LHKNAGMLKNTVSVHHFSQAIRAVADPVMGKALGEVSLATVLGQILQISTRFEIEVQPEF
NLLQKTMMMAEGVARQLNPKADMWRLAKPLAEDWMAQEASFSKQAEQAAQAVIALTTRLP
VLLDALERPQPEPLPPSPWPLRLAIGAIG
>tcag_1096681607545 /cdnaId=1096681607544 /pepId=1096681607545 /offset=0 /ttable=11 /length=459 /full_length=459 /orientation=0
IRGSMSEIDSEKSNPIGRLKRYANVTSAVGGLAARMAGERYLGIKIDRENHAKVLTEALG
GLKGPLMKVAQILSTIPDALPPEYREELSKLQADAPSMGWLFVKRRMATELGIDWQKKFK
SFEKQSCSAASLGQVHKAISLDQKNLACKLQYPDMQSAIEADLKQLKLGFTLYERADKAI
STKSIHKELSARLSEELDYNREASNIKLYSAILESESTVNVPEVIEDLSTKRLLTMTWLQ
GEKLTKWLEQDPNLKSRNNVAINMFKAWYIPFYFYGVIHGDPHLGNYSITKNENINLLDF
GSIRFFNPTFVEGVIILYKALKTKNSKLAEEAYFKWGFGKLNKEMIEILSLWAEFLYAPL
LNDSSEPISQLRDGSEGRKVAAKVHQELRKVGGVEPPREFVLMDRAAVGLGSVFMRLKAE
VNWHRIFEDMIENFDIKKLTNKQINISKEAGINIDTLD*
>tcag_1096682665327 /cdnaId=1096682665326 /pepId=1096682665327 /offset=0 /ttable=11 /length=365 /full_length=365 /orientation=0
APSMGWLFVKRRMATELGIDWQKKFKSFEKQSCSAASLGQVHKAISLDQKNLACKLQYPD
MQSAIEADLKQLKLGFALYERADKAISTKSIHKELSARLSEELDYKREASNIKLYSAILE
SESSVNVPEVIEDLSTKRLLTMTWLQGEKLTKWLEQDPNLKSRNNVAINMFKAWYIPFYF
YGVIHGDPHLGNYSITKNENINLLDFGSIRFFNPTFVEGVIVLYKALKTKNSKLAEEAYF
KWGFGNLNKEMIEILSLWAEFLYAPLLNDSSEPISQLRDGSEGRKVAAKVHQELRKVGGV
EPPREFVLMDRAAVGLGSVFMRLKAEVNWHRIFEDMIENFDIKKLTNKQVNMSKEAGINI
DTID*
>tcag_1096672877087 /cdnaId=1096672877086 /pepId=1096672877087 /offset=0 /ttable=11 /length=231 /full_length=231 /orientation=0
MGWLFVKRRMATELGIEWQKKFKSFEKQSCSAASLGQVHKAISLDQKNLACKLQYPDMQS
AIEADLKQLKLGFTLYERADKAISTKSIHKELSARLSEELDYNREASNIKLYSAILESES
SVNIPEVIEVLSTKRLLTMTWLQGEKLTKWLEQDPNLKSRNNVAINMFKAWYIPFYFYGV
IHGDPHLGNYSITKNENINLLDFGSIRFFNPTFVEGVIVLYKALKTKNSKL
>tcag_1096670309447 /cdnaId=1096670309446 /pepId=1096670309447 /offset=0 /ttable=11 /length=270 /full_length=270 /orientation=0
SARLSEELDYNREASNIKLYSAILETESSVNVPEVIEGLSTKRLLTMTWLQGEKLTKWLE
QDPNLKSRNNVAINMFKAWYIPFYFYGVIHGDPHLGNYSITKNENINLLDFGSIRFFNPT
FVEGVIVLYKALKTKNSKLAEEAYFKWGFGNLNKEMIEILSLWAEFLYAPLLNDSSEPIS
QLRDGSEGRKVAAKVHQELRKVGGVEPPREFVLMDRAAVGLGSVFMRLKAEVNWHRIFED
MIENFDIKKLTNKQVNMSKEAGINIDTLD*
>tcag_1096680561335 /cdnaId=1096680561334 /pepId=1096680561335 /offset=0 /ttable=11 /length=229 /full_length=229 /orientation=0
KRLLTMTWLQGEKLTNWLEQNPNLKSRNNVAINMFNAWYIPFYFYGVIHGDPHLGNYSIT
KNENINLLDFGSIRFFNPTFVEGVIVLYKALKTKNSKLAEEAYYKWGFEDLNKEIIEILT
LWAEFLYAPLLNDSSEPISQLRDGSEGRKVAAKVHQELRKVGGVEPPREFVLMDRAAIGL
GSVFMRLKAEVNWHRIFEDMIENFDIKKLTNLQINMSKEAGINIDTLD*
>tcag_1096667695249 /cdnaId=1096667695248 /pepId=1096667695249 /offset=0 /ttable=11 /length=194 /full_length=194 /orientation=0
KAWYIPFYFYGVIHGDPHLGNYSITKNENINLLDFGSIRFFNPTFVEGVIVLYKALKTKN
SKLAEEAYFKWGFGNLNKEMIEILSLWAEFLYAPLLHDSSEPISQLRDGSEGRKVAAKVH
QELRKVGGVEPPREFVLMDRAAVGLGSVFMRLKAEVNWHRIFEDMIENFDIKKLTNKQVN
MSKEAGINIDTLD*
>tcag_1096681087043 /cdnaId=1096681087042 /pepId=1096681087043 /offset=0 /ttable=11 /length=452 /full_length=452 /orientation=0
LFQIARRLSTSGAVGIINQVHQIPLPINLFFSFISIGTENNQFENNQKPGEKLCLALQGM
GTTFIKLGQFLATRPDIIGDQMAKDLEKLQDKVPAFDLYEAKRVIKKEIGEKQFNNIIEI
SEPIAAASIAQVHLAKIKNENQENQVAIKILRPEIEKLFNEELDALMLFAYIVENTIPKA
KRLKLIEVVHLLREITNIEMDLRFEAAAANELFENTKSDIGFNVPKIYWSYTTKKILTLD
KVEGISIREYTKLEDQGINLKKLAENLIQHFLKQAVRDGFFHGDMHQGNLFVDSKGNIVP
VDFGIMGRLDKNNRKYLAEILYGFIQRNYVKVADVHFQAGLVPQEASRDEFAQALRSVGE
PIFGQSIKDISGGNLLAQLFEITEKFNMATQPSLLLLQKNMVVVEGVARKLYPETNIWEV
SKPVLEDWLKNLKGPRKTIDTAINTSAEIIKR
>tcag_1096666951917 /cdnaId=1096666951916 /pepId=1096666951917 /offset=0 /ttable=11 /length=205 /full_length=205 /orientation=0
LMFKDALRLAKILHTFLKARIDKELDEFDKPKLISFLLLISPWQIYSAREPSGERLRVAL
EELGPIFIKFGQLLSTRPDVVPNEIAKSLKSLQDDLPHFSEKDAIAIIERELGTNINSVF
EDFNPSPLAAASIAQVYSAKLKEDHKDVVIKVVRPGIKNTILSDISLMKRIANFAEKKFE
DAKRLQLSRLVSEYEAVILSELDMR
>tcag_1096692074939 /cdnaId=1096692074938 /pepId=1096692074939 /offset=0 /ttable=11 /length=257 /full_length=257 /orientation=0
IDADDVFSAFSEPVAAASIAQVHRGQLRDTGHSVAIKVLRPEIERAFQRDIDTFYFAARL
VEFVSPKSRRLKPMDVIAHFDGVVRGELDLRLESASASEFLANISNDKGFSVPSVNWSLS
SRRVMTLDWADGVPMGDTDALLAAGHNLSELGDRVLYMFLNHALRDGFFHADMHQGNLKV
SSNGDIVAFDFGIMGHIDKYTRRVYAEILFGFIKRDYKRVAEVHFEAGYVPQDQNVDEFA
RALRAVGEPHLWYGCI*
>tcag_1096680175835 /cdnaId=1096680175834 /pepId=1096680175835 /offset=0 /ttable=11 /length=433 /full_length=433 /orientation=0
LGPGFIKFGQALSTRADLMGPEMTYALSLLQDRLPPFSGRLAIESIERETGQSLDDIFTS
FDKDAVAAASIAQVHKAVLRDGRAVAVKLLRPDIERQMRADTALFFSLALILQWLAPGLE
RLKLVTAVEQFVQLSDMELDLRLEAAAAGRLADNLADDDGIYVPWVDLERSTARMLIVEW
IEGIRIDDVPALEAAGHDIAKLTEYAATSFFNQVFRDGYFHADMHPGNIFVGADGQLVPI
DFGIMGHLGFSDRMFLARLLNAMLDRDYDLVAKLHFDAGMLDEKVSLHHFSQSVRAVADP
VMGKALGEVSLGTVLGQILQLSTRFDISIQPQFNLLQKTMMMAEGVARQLNPGADMWALS
RPLAADWMQGQAGLAKRAEQFLEDAMLVASRLPRILHDLEQRQNQIPEAKAPRWPGIVAL
LALALAIGAVWH*
>tcag_1096668975595 /cdnaId=1096668975594 /pepId=1096668975595 /offset=0 /ttable=11 /length=326 /full_length=326 /orientation=0
IKASRSCASLREITNIEMDLRFEAAAANELYENTKLDKGFNVPKIYWNYTTKKILTLDKV
NGVSIREQDKLGKQGIDLKHLAENLIQHFLKQAVRDGFFHGDMHQGNLFVDPKGNIVPVD
FGIMGRLDKNNRKFLAEILYGFIQRDYVKVAEVHFQAGLVPQNASRDEFAQALRSVGEPI
FGQSIKDISGGNLLAQLFEITEKFNMPTQPPLLLLQKTMVVVEGVARKLYPETNIWEVSK
PVLEDWLKNLKSPKSTIDTALNTSAEIIKRIPDFPGLMDKAEYALKLVAEGKLNLGINNK
NLEMEQMKLKNFRNNVLLSFFGIVIV
>tcag_1096678990303 /cdnaId=1096678990302 /pepId=1096678990303 /offset=0 /ttable=11 /length=342 /full_length=342 /orientation=0
IAHSDILEIISKFQKPPLAITLLFKFLSISFSPKKKDPIKSEGERLSDSLESMGTTFIKL
GQFLATRPDIIGESLSKQLENLQDKLPPFSLIQAKEIIKNDLGNETYDTIINLSEPVAAA
SIAQVHKAQINDNGTIKDVAIKILRPNIKKVFNDEIDAIMLFAFLVESFIKKTKRLKLVE
VVFLLKEITNLEMDLRFEAAAANEYAENTKNDAGFRVPEIYWNFTSENVMTLDWIDGISI
RETEELKKRSLNTEKIANDIIQNFLRHAVRDGFFHADMHQGNIFIDNNGHIVPIDFGIMG
RLDKMSKRFLAEILFGFIQRDYRKVAEVHLVAGLVPKEVPID
>tcag_1096691117487 /cdnaId=1096691117486 /pepId=1096691117487 /offset=0 /ttable=11 /length=289 /full_length=289 /orientation=0
TTFIKLGQFLSTRPDILGNEIAKKLENLQDKLPPFETEKAKKIIRKELGDNNYNLLLNIS
EPVAAASIAQVHKAQLNDNGEIRDIAIKILRPDIKKIFNEEIDALMLLAYLIEGTVKKTK
RLKLVEVVFLLKEITNLELDLRFEASAANEFLENTKNDVGFNVPKIFWNYTSENVLTLEW
IDGISIREKEELDKKNIDTKKLATDVIQHFLRHAIRDGFFHADMHQGNLFVNENGDIVPI
DFGIMGRIDKLNQRYLAEILFGFVQRDYKKVAEVHLVAGLVXKNVSVDE
>tcag_1096692750637 /cdnaId=1096692750636 /pepId=1096692750637 /offset=0 /ttable=11 /length=317 /full_length=317 /orientation=0
LYSAKEIIKKDLGKVTYNSIINLGEPVAAASIAQVHKAQINDNGTIKDVAIKILRPNIKK
IFNEEIDAMMLFAFLIESFVKKTKRLKLVEVVFLLKEITNLEMDLRFEAAAANEYSENTK
NDVGFRVPQIYWNYTSENVMTLDWVDGVSIRETQELKNKNFNTKKIAEDIIQNFLRHAVR
DGFFHADMHQGNIFIDKDGQIVPIDFGIMGRLDKMSKRFLAEILFGFIQRDYKKVAEVHL
IAGLVPKEVPIDDLAQALRSIGEPIFGQAVKDISGGKLLKQLFDVTEKFNMQTQPQLLML
QKTMVVVEGVARKLNPE
>tcag_1096677679251 /cdnaId=1096677679250 /pepId=1096677679251 /offset=0 /ttable=11 /length=491 /full_length=491 /orientation=0
GIKILFSILSFSFSNEKIKHQNENQGERLSSSLQSMGTTFIKLGQFLATRPDIIGEELSK
ELENLQDRLPPFPLSEAREIIRKDLGEDNFNSIINLSEPVAAASIAQVHKAQINDGGTIK
DVAIKILRPNIKKIFNEEIDALMLFAFFVESFIKKTKRLKLVEVVFLLKEITNLEMDLRF
EAAAANEYGENTKNDEGFLVPKIYWNFTSENVMTLDWVDGVSIRETEELGKKNIDAKKIA
SDIIQHFLRHAVRDGFFHADMHQGNVFINNNGQIVPIDFGIMGRLDKLSQRFLAEILYGF
IVRDYKKVAEVHLVAGLVPKDVPVDDLAQALRSIGEPIFGQSVKDISGGKLLKQLFDVTE
KFNMQTQPQLLMLQKTMVVVEGVARRLNPDTNIWETSKPVLEKWLKETKDPINSFNETLK
NSAEVIKRLPELPQIMDKANQALTFLASGQIPQNSNSFNELNIKKSEMSSFRNQSIIGLL
LLVIVGLLVF*
>tcag_1096698077335 /cdnaId=1096698077334 /pepId=1096698077335 /offset=0 /ttable=11 /length=214 /full_length=214 /orientation=0
LEGQKLLEFKKESEDNRKELAKNMFHAWYYPFYKYGVIHGDPHLGNYSANNKHEINLLDF
GCIRIFKPSFVEGVINLYHAIMHNDEELAVDAYKSWGFENISKKLIEILNIWAKFLYSPL
LENKVRKMQETNSTAYGAEAANKVHRELKKIGGVKPPREFVFMDRAAIGLGSVFLHLDAE
LNWYKIFNELIDNFTVNQMNQSQKVALKVAKLE*
>tcag_1096699167813 /cdnaId=1096699167812 /pepId=1096699167813 /offset=0 /ttable=11 /length=311 /full_length=311 /orientation=0
EAAAANEYAENTKNDAGFKVPEIYWNFTSENVMTLDWIDGISIREAEQLKKKNLDTNKIA
EDIIQHFLRHAVRDGFFHADMHQGNIFVDNSGQIVPIDFGIMGRLDKLSKRFLAEILFGF
IQRDYRKVAEVHLVAGLVPKEVPIDDLAQALRSIGEPIFGQEVKDISGGKLLKQLFDVTE
KFNMQTQPQLLMLQKTMVVVEGVARKLNPNTNIWTTSKPVLENWLKETKDPINNLNETLK
NTSEVIKRLPEFPEIMDKANQALTFLASGQIPQNSNSYTALNDKKSEMIAFRNQSIIGLL
LLVIFGLIVF*
>tcag_1096670535685 /cdnaId=1096670535684 /pepId=1096670535685 /offset=0 /ttable=11 /length=187 /full_length=187 /orientation=0
INTYNSIVDLSEPVAAASIAQVHKAKIDDNGIIKDVAIKILRPDIKKIFNDEIDAIMLFA
FLVESLIKKTKRLKLVEVVFLLKEITNLEMDLRFEAAAANEYAENTKNDIGFNVPKIYWN
YTSENVMTLDWVEGISIRETDELKKRDINTKKLAEDIIQNFLRHAVRDGFFHADMHQGNI
LIDNDGH
>tcag_1096683386421 /cdnaId=1096683386420 /pepId=1096683386421 /offset=0 /ttable=11 /length=400 /full_length=400 /orientation=0
DGRAVAVKVQRPGLREQITLDLYIVRNIAAWLKANIGLIRSDLVALIDELGRRVFEEMDY
FNEASNAERFAELHSHNHRIAVPEIHRELTSRRVLTMEWIEGVKLTRLDAVKAMGVDPDE
LVDVGVNCSLQQLLEHGFFHADPHPGNLLALADGRLAYLDFGMMSEVTRSSRTGLIRAVV
HLVNRNFDSLSKDFVTLGFLDEEVDLKPIVPAFEEVFGQAIEAGVSRMDFKVVTDDLSGV
MYRFPFRVPPYYALIIRSLVTLEGIALSVDRNFKILGAAYPYFARRLLEDADPDLRQSLR
EMLFDGDQFRWSRLENLVLSAAKQQQLDLELLLDQTLDFLFSAKGGLLRQQLVNATVDQV
DAAGWRLVEGLGRRLPLRLRPPGLKGPPLERSNATLLDLE
>tcag_1096696802969 /cdnaId=1096696802968 /pepId=1096696802969 /offset=0 /ttable=11 /length=373 /full_length=373 /orientation=0
AMGPAYIKFGQILSTRPDVVGQELADQLRVLQDKLPPFSTKVAKQSFKAEIGIDADDVFS
TFSEPVAAASIAQVHRGQLRDTGQNVAIKVLRREIERAFQRDIDTFYFAARLVEIVSPKS
RRLKPMDVIAHFDGVVRGELDLRLESASASEFLANISQDKGFSVPSVNWSLSSRRVMTLD
WADGVPMGDTDALRAAGHNLCELGDRVLHMFLSHALRDGFFHADMHQGNLKVSSNGDIVA
FDFGIMGHIDEYTRRVYAEILFGFIKRDYKRVAEVHFEAGYVPQDQNVDEFARALRAVGE
PIFGMDASNISMGRLLSYLFEVTERFGMETRTELILLQRTMVVVEGVARSLNPQINIWEV
ARPIVEGYIKSSL
>tcag_1096694448609 /cdnaId=1096694448608 /pepId=1096694448609 /offset=0 /ttable=11 /length=297 /full_length=297 /orientation=0
LFSIYKKIDKTIDTSEIQEEISSRVREELDYTLEKKHIELFQEIFASSEEILVPKVFEKF
STERLLTMNFLEGKKLLEYKNRSKEDRKKLAINMFNAWYFPFYKYGIIHGDPHLGNYSAN
ENLQINLLDFGCIRVFKPTFVNGVINLYHAIMHDDEDLAVSAYESWGFENINKELINILN
IWAKFLYSPLLENKVRKMQETNSTAYGAEAANKVHRELKKIGGVKPPKEFVFMDRAAIGL
GSVFLHLNAELNWYKIFNQLIEGCNQNKMKSSYRKLLLKKLNCKKIINLILSLLSN*
>tcag_1096690398645 /cdnaId=1096690398644 /pepId=1096690398645 /offset=0 /ttable=11 /length=168 /full_length=168 /orientation=0
MRGPHNILRLIRTGATLERTGAMPVILNALDAPKTLKFATRIVVWPFQFLGRKGDQSLPA
APRALTAMGPAYIKFGQILSTRPDVVGQELADQLRVLQDKLPPFSTKVAKQSFKAEIGID
ADDVFSVFSEPVAAASIAQVHRGQLRDTGQNVAIKVLRPEIERAFKET
>tcag_1096669139415 /cdnaId=1096669139414 /pepId=1096669139415 /offset=0 /ttable=11 /length=227 /full_length=227 /orientation=0
IDNLSTKRLLTMTWLEGDSILKYKKEKVETRNKIAKNMFYAWYKPFYQYGIIHGDPHLGN
YTIQNNLSVNLFDFGCMRIFHGKFIQGVIDLYFALQKNDLAKAVHAYEQWGFVDITKKKI
EVLNKWAGFIYSPLMQDKVQKIQENDSGVYGAQVAAKVHNELKKLGGVKPPKEFVFMDRA
AVGLGSVFIHLKAEVNWYQAFHSLIENFDAKEINKRQQKALKLSKL*
>tcag_1096675934591 /cdnaId=1096675934590 /pepId=1096675934591 /offset=0 /ttable=11 /length=266 /full_length=266 /orientation=0
LDSKKNSGEKLCLALQGMGTTFIKLGQFLATRPDIIGEQMAKDLEKLQDKVPAFDLYEAK
RVIKKEIGEKQFQNIIEISEPIAAASIAQVHLAKIKNENQQKEVAIKILRPDIEKLFNEE
LDALMLFAYIIENSVSKAKRLKLVEVVHLLREITNIEMDLRFEAAAANELYENTKLDNGF
NVPKIYWNYTTKRILTLDKVEGVSIREHKKLKEQGINLKNLAENLIQHFLKQAVRDGFFH
GDMHQGNLFVDTNGNIIPVDFGIMG*
>tcag_1096673614341 /cdnaId=1096673614340 /pepId=1096673614341 /offset=0 /ttable=11 /length=321 /full_length=321 /orientation=0
TAVSDIQRPELDKWRNYEALRGDGLEGEKLRSFFAKRPQLVAARLAEVATTLSKAKSDWE
KSAEGLAAGEKSDEFDPTKDVRDEAPEEGTRGARLCEAMSSLGPVSVKISQTLSQRPDLV
GDEAATALKRLQTSNVPYEDELAWAVIKESLNWEGPIAPGVGVDEGMDPDSEPLFQSITP
KPVAVASLGQVYKATLHDGRDVAVKVQRPDAMAILAKDYMCFVVSWGLLELSWKLSPGGF
DNGDISSVITRVATDILDGNTYRIITLFSPFLFSHSLTRFFCTRSLVPCAELDYEKEALN
GKRFEESLSFLGFVATPRPRX
>tcag_1096689554621 /cdnaId=1096689554620 /pepId=1096689554621 /offset=0 /ttable=11 /length=297 /full_length=297 /orientation=0
ITLDLYIVRNIAYWLKNNIGLIRSDLVALIDELGKRVFEEMDYLNEAENAEKFRNMHKHN
QMIAVPKIYKDKTSRRVLTMEWIDGTKLTNLEDVKKLGIDPDKMIDIGVQCSLEQLLEHG
FFHADPHPGNLLALKDGRLCYLDFGMMSEVSRDSRSGLIQAVVHLVNKNFDKLSQDFVKL
GFLSEEVNLEPIVPAFQDVFINAVEQGVSKMDFKSVTDDMSGVMYKFPFRLPPYYALIIR
SLLTLEGIALSVDPNFKILGAAYPYFARRLMEDPDPQLRESLKEMLFDSNKFKWTVR
>tcag_1096698118647 /cdnaId=1096698118646 /pepId=1096698118647 /offset=0 /ttable=11 /length=478 /full_length=478 /orientation=0
LTRSARRPGDPARQTAGVENVSVRPADRDWAAFSDNPPWTLTRATTEWLPLVDDIRTRAR
TELPSLMTPPRIPPIARLIVVVTRLGWALGPWWWRRRRGKYASPEASRADLSLRMRVAIE
RLGSTYIKLAQIISSGEGLFPAELVEEFKRCRDQVPAEDFADVQQVVETDLGSRIADTFA
EFSREPIAAASIAQVHAATLRSGERVVVKVQRPRVNTLVRKDLKVMSWLAPFLVGRIKIA
ALANPPALVELFAETIVEELDFRLEAANMLDIASILADLKQDGYVVPRPHPRLVTRRVIV
MERLEGFKFDDVAGMKGAGIDTEAVIRTGMVAFMEGALLYGVFHGDLHGGNLFVMRDGRT
ALLDFGIVGRLTGVRRLAFLRLMLSATTNDVKGQITALRDLGALPMDTDLDAVIKDLRLD
QPTIDPTTLSGEELVKEVQRVVKAMLAYGARMPKELMLYVKNMVFLDGAIARLAPDLD
>tcag_1096689621273 /cdnaId=1096689621272 /pepId=1096689621273 /offset=0 /ttable=11 /length=309 /full_length=309 /orientation=0
PIAAASIAQVHAAVLNTGESVVVKVQRPQVGTLVRKDVKVMAWLAPFLVGRIKIAALANP
PALVELFAETIVEELDFRLEASNMLDIASILADLKQDGYVIPRPHPELVTRRIIVMERLS
GFKFDDVAGMKDAGIDTEAVIRTGMVAFMEGALLYGVFHGDLHGGNLFVMRDGRTALLDF
GIVGRLTGVRRLAFLRLMLSATTNDVKGQITALRDLGALPMDTDLDAVIKDLRLDQPTID
PTTLSGEELVKEVQRVVKAMLAYGARMPKELMLYVKNMVFLDGAIARLAPDLDLLGEIAQ
ISMLLPSAT
>tcag_1096690441689 /cdnaId=1096690441688 /pepId=1096690441689 /offset=0 /ttable=11 /length=268 /full_length=268 /orientation=0
VRRVVEEDLGARLEDVFASFETSPIAAASIAQVHAAVLNTGESVVVKVQRPQVGTLVRKD
LKVMAWLAPFLVGRIKVAALANPPALVELFAETIVEELDFRLEASNMLDIASILADLKQD
GYVIPRPHPELVTRRIIVMERLSGFKFDDVAGMKDAGIDTEAVIRTGMVAFMEGALLYGV
FHGDLHGGNLFVMRDGRTALLDFGIVGRLTGVRRLAFLRLMLSATTNDVKGQITALRDLG
ALPMDTDLDAVIKDLRLDQPTIDPTTLS
>tcag_1096665962269 /cdnaId=1096665962268 /pepId=1096665962269 /offset=0 /ttable=11 /length=301 /full_length=301 /orientation=0
AGGSFDDVRRVVEEDLGARLEDVFASFETAPIAAASIAQVHAAVLRTGESVVVKVQRPQV
GTLVRKDLKVMAWLAPFLVGRIKIAALANPPALVELFAETIVEELDFRLEASNMLDIASI
LADLKQDGYVIPRPHPELVTRRIIVMERLSGFKFDDVAGMKDAGIDTEAVIRTGMVAFME
GALLYGVFHGDLHGGNLFVMRDGRTALLDFGIVGRLTGVRRLAFLRLMLSATTNDVKGQI
TALRDLGALPMDTDLDAVIKDLRLDQPTIDPTTLSGEELVKEVQRVVKAMLAYCARMPKS
*
>tcag_1096675169307 /cdnaId=1096675169306 /pepId=1096675169307 /offset=0 /ttable=11 /length=414 /full_length=414 /orientation=0
SIAQVHAAVLRTGESVVVKVQRPQVGTLVRKDLKVMAWLAPFLVGRIKIAALANPPALVE
LFAETIVEELDFRLEASNMLDIASILADLKQDGYVIPRPHPELVTRRIIVMERLSGFKFD
DVAGMKDAGIDTEAVIRTGMVAFMEGALLYGVFHGDLHGGNLFVMRDGRTALLDFGIVGR
LTGVRRLAFLRLMLSATTNDVKGQITALRDLGALPMDTDLDAVIKDLRLDQPTIDPTTLS
GEELVKEVQRVVKAMLAYGARMPKELMLYVKNMGVLGRRHRTPRTRPRPARRNRANLDAL
CPAPRRTPRPRAGHRPHAGRNQSRQREGRARRQQRHPTHDVSRLAKAPRAHPEAHARPRR
ALIRRAVTRRADTARDCASLPDLSRCASSSPAAPSTMSVASKPRCPRRCDSSW*
>tcag_1096668861593 /cdnaId=1096668861592 /pepId=1096668861593 /offset=0 /ttable=11 /length=68 /full_length=68 /orientation=0
AVIRTGMVAFMEGALLYGVFHGDLHGGNLFVMRDGRTALLDFGIVGRLTGVRRLAFLRLM
LSATTNXX
>tcag_1096685300141 /cdnaId=1096685300140 /pepId=1096685300141 /offset=0 /ttable=11 /length=527 /full_length=527 /orientation=0
LENLMIKKLITLFNLGRKVAKSDILKITSKFQEPPIAIKILFKILAFSFSQKKQTNINQD
EGERLSNTLESMGTTFIKLGQFLATRPDIIGDELSKKLENLQDRLPPFSINQAKDIIKKD
LGEVTFNSIINLSEPVAAASIAQVHKAQINDNGTIKDVAIKILRPDIKRIFNEEIDAMML
FAFLVESVIKKTKRLKLVEVVFLLKEITNLEMDLRFEAAAANEYAENTKNDVGFKVPQIY
WNFTSENVMTLDWIEGVSIRETEELKKQNIDTNKIAEDIIQHFLRHAVRDGFFHADMHQG
NIFVDTNGQIVPIDFGIMGRLDKMSKRFLAEILFGFIQRDYKKVAEVHLIAGLVPKEVPI
DDLAQALRSIGEPIFGQAVKDISGGKLLKQLFNVTEKFNMQTQPQLLMLQKTMVVVEGVA
RKLNPETNIWTTSKPVLENWLRETKDPLNTFNETLQNTSEAIKRLPELPEIMDKANQALT
YLASGQIPQNSNSYTALNDKKSEMITFRNQSIIGLLVVVIFGLLVF*
>tcag_1096696220569 /cdnaId=1096696220568 /pepId=1096696220569 /offset=0 /ttable=11 /length=429 /full_length=429 /orientation=0
ENLQDKLPPFSLLEAKKIIKKDLGDITYNAIIDLSEPVAAASIAQVHKAKINDEGTIKDV
AIKILRPDIKRIFNDEIDAIMLFAFFVESFIKKTKRLKLVEVVFLLKEITNLEMDLRFEA
AAANEYAENTKNDIGFKVPKIYWNFTSENVMTLDWVDGVSIRETAELKKRNLNTEKIAEN
IIQNFLRHAVRDGFFHADMHQGNIFIDNNGHIVPIDFGIMGRLDKMSKRFLAEILFGFIQ
RDYRKVAEVHLLAGLVPKDVPIDDLAQALRSIGEPIFGQAVKDISGGKLLKQLFDVTEKF
NMQTQPQLLMLQKTMVVVEGVARKLNPNTNIWTTSKPVLENWLKETKDPFKTINDTIQNT
SEVIKRLPEFPEIMDKANQALTFLASGQIPQNTNSYSALNTKKLEMTAFRNQSIISLLVL
VILGLLVF*
>tcag_1096668226249 /cdnaId=1096668226248 /pepId=1096668226249 /offset=0 /ttable=11 /length=295 /full_length=295 /orientation=0
VIKKEIGEKQYQNIIQIGEPIAAASIAQVHFAKIKNENQEKQVAIKILRPDIEQLFNEEL
DALMLFAYIVENTISKAKRLKLVEVVHLLREITNIEMDLRFEAAAANELYENTKLDKGFN
VPKIYWNYTTKRILTLDKVDGISIREHKKLEEQGVKLKQLAENLIQHFLKQAVRDGFFHG
DMHQGNLFVDTKGNIVPVDFGIMGRLDKNNRKFLAEILYGFIKRDYIKVAEVHFQAGLVP
RDASKEEFAQALRSVGEPIFGQSIKDISGGNLLAQLFEITEKFNMATQPPLLLXX
>tcag_1096682801055 /cdnaId=1096682801054 /pepId=1096682801055 /offset=0 /ttable=11 /length=515 /full_length=515 /orientation=0
FKLGRKIAKSDILDIASKFKKPPVAITILFQLLAISFQKKELNQHVQDDGEKLSKSLESM
GTTFIKLGQFLATRPDIIGEELSTKLEKLQDRVPPFSINQAKEIIKTDLGNDAYNSIIDL
SEPVAAASIAQVHKAKINDNGTIKDVAIKIIRPDIKKIFNEEIDAMMLFAFIIESFLKKT
KRLKLVEVVFLLKEITNLEMDLRFEAAAANEYAENTKNDAGFKVPEIYWNFTSENVMTLD
WIDGVSIRETEELKKRNLNTNKIAEDIIQHFLRHAVRDGFFHADMHQGNIFIDESGQIAP
IDFGIMGRLDKMSKRFLAEILFGFIQRDYKKVAEVHLVAGLVPKNVPIDDLAQALRSIGE
PIFGQEVKDISGGKLLKQLFDVTEKFNMQTQPQLLMLQKTMVVVEGVARKLSPNTNIWTT
SKPVLENWLRETKDPINNFNETLKNSTEVIKRLPELPEIMDKANQALTYLASGQIPQNSN
SYTALNDKKSEMVAFRNQSIIGLLLLVIFGLIVF*
>tcag_1096678071519 /cdnaId=1096678071518 /pepId=1096678071519 /offset=0 /ttable=11 /length=383 /full_length=383 /orientation=0
SLESMGTTFIKLGQFLATRPDIIGEELSAKLEKLQDRLPPFSINQAKEIIKTDLGNDAYN
SIIDLSEPVAAASIAQVHKAKINDNGTIKDVAIKIIRPNIKKIFNEEIDAMMLFAFIVES
FLKKTKRLKLVEVVFLLKEITNLEMDLRFEAAAANEYAENTKNDAGFKVPEIYWNFTSEN
VMTLDWIDGVSIRETEELKKRNLNTNKIAEDIIQHFLRHAVRDGFFHADMHQGNIFIDES
GQIAPIDFGIMGRLDKMSKRFLAEILFGFIQRDYKKVAEVHLVAGLVPKNVPIDDLAQAL
RSIGEPIFGQEVKDISGGKLLKQLFDVTEKFNMQTQPQLLMLQKTMVVVEGVARKLNPNT
NIWITSKPVLENWLRETKDPINN
>tcag_1096679969445 /cdnaId=1096679969444 /pepId=1096679969445 /offset=0 /ttable=11 /length=362 /full_length=362 /orientation=0
NIKKIFNEEIDAMMLFAFIVESFLKKTKRLKLVEVVFLLKEITNLEMDLRFEAAAANEYA
ENTKNDAGFKVPEIYWNFTSENVMTLDWIDGVSIRETEELKKRNLNTNKIAEDIIQHFLR
HAVRDGFFHADMHQGNIFIDESGQIAPIDFGIMGRLDKMSKRFLAEILFGFIQRDYKKVA
EVHLVAGLVPKNVPIDDLAQALRSIGEPIFGQEVKDISGGKLLKQLFDVTEKFNMQTQPQ
LLMLQKTMVVVEGVARKLNPNTNIWTTSKPVLENWLRETKDPINNFNETLKNSTEVIKRL
PELPEIMDKANQALTYLASGQIPENSNSYTALNDKKSEMVAFRNQSIIGLLLLVIFGLIV
F*
>tcag_1096694788565 /cdnaId=1096694788564 /pepId=1096694788565 /offset=0 /ttable=11 /length=391 /full_length=391 /orientation=0
LENLMLKKLITLFKLGRKIARSDILDIASKFKKPPVAITIIFQLLAISFEKKELNQHMQD
DGERLSKSLESMGTTFIKLGQFLATRPDIIGEELSIKLEKLQDRLPPFSINQAKEIIKTD
LGNDAYNSIIDLSEPVAAASIAQVHKAKINDNGTIKDVAIKIIRPNIKKIFNEEIDAMML
FAFIVESFLKKTKRLKLVEVVFLLKEITNLEMDLRFEAAAANEYAENTKNDAGFKVPEIY
WNFTSENVMTLDWIDGVSIRETEELKKRNLNTNKIAEDIIQHFLRHAVRDGFFHADMHQG
NIFIDESGQIAPIDFGIMGRLDKMSKRFLAEILFGFIQRDYKKVAEVHLVAGLVPKNVPI
DDLAQALRSIGEPIFGQEVKDISGGKLLKQL
>tcag_1096683281311 /cdnaId=1096683281310 /pepId=1096683281311 /offset=0 /ttable=11 /length=389 /full_length=389 /orientation=0
LEGIMFKKLITLFKLGRKIAKSDILDIASKFKKPPVAITILFQLLAISFQKKELNQNVLD
DGERLSKSLESMGTTFIKLGQFLATRPDIIGEELSTKLEKLQDRVPPFSINQAKEIIKTD
LGNDAYNSIIDLSEPVAAASIAQVHKAKINDNGTIKDVAIKIIRPNIKKIFNEEIDAMML
FAFIIESFLKRTKRLKLVEVVFLLKEITNLEMDLRFEAAAANEYAENTKNDTGFKVPEIY
WNFTSENVMTLDWIDGVSIRETEELKKRNLNTSKIAEDIIQHFLRHAVRDGFFHADMHQG
NIFIDESGQIAPIDFGIMGRLDKMSKRFLAEILFGFIQRDYKKVAEVHLVAGLVPKNVPI
DDLAQALRSIGEPIFGQEVKDISGGKLLK
>tcag_1096686480219 /cdnaId=1096686480218 /pepId=1096686480219 /offset=0 /ttable=11 /length=313 /full_length=313 /orientation=0
FIKLGQFLATRPDIIGEELSTKLEKLQDRLPPFSINQAKEIIKTDLGNDAYDSIIDLSEP
VAAASIAQVHKAKINDNGTIKDVAIKIIRPDIKKIFNEEIDAMMLFAFIVESFLKKTKRL
KLVEVVFLLKEITNLEMDLRFEAAAANEYAENTKNDAGFKVPEIYWNFTSENVMTLDWID
GVSIRETEELKKRNLNTNKIAEDIIQHFLRHAVRDGFFHADMHQGNIFIDESGQIAPIDF
GIMGRLDKMSKRFLAEILFGFIQRDYKKVAEVHLVAGLVPKNVPIDDLAQALRSIGEPIF
GQEVKDISVENY*
>tcag_1096674939731 /cdnaId=1096674939730 /pepId=1096674939731 /offset=0 /ttable=11 /length=362 /full_length=362 /orientation=0
LEGIMLKKLITLFKLGRKIAKSDILDVASKFKKPPLGITILFQLLAISFEKKELNQHVQD
DGERLSKSLESMGTTFIKLGQFLATRPDIIGEELSTKLEKLQDRVPPFSINQAKEIIKTD
LGNDAYNAIIDLSEPVAAASIAQVHKAKINDNGTIKDVAIKIIRPDIKKIFNEEIDAMML
FAFIIESFLKKTKRLKLVEVVFLLKEITNLEMDLRFEAAAANEYAENTKNDAGFKVPEIY
WNFTSENVMTLDWIEGVSIRETEELKKRNLNTSKIAEDIIQHFLRHAVRDGFFHADMHQG
NIFIDESGQIAPIDFGIMGRLDKMSKRFLAEILFGFIQRDYKKVAEVHLVAGLVPKNVPI
DD
>tcag_1096691112833 /cdnaId=1096691112832 /pepId=1096691112833 /offset=0 /ttable=11 /length=216 /full_length=216 /orientation=0
EAAAANEYAENTKNDAGFKVPEIYWNFTSENVMTLDWIDGVSIRETEELKKRNLNTSKIA
EDIIQHFLRHAVRDGFFHADMHQGNIFIDESGQIAPIDFGIMGRLDKMSKRFLAEILFGF
IQRDYKKVAEVHLVAGLVPKNVPIDDLAQALRSIGEPIFGQEVKDISGGKLLKQLFDVTE
KFNMQTQPQLLMLQKTMVVVEGVARKLNPNTNIWTT
>tcag_1096697487171 /cdnaId=1096697487170 /pepId=1096697487171 /offset=0 /ttable=11 /length=295 /full_length=295 /orientation=0
GFKVPEIYWNFTSENVMTLDWIDGVSIRETEELKKRNLNTNKIAEDIIQHFLRHAVRDGF
FHADMHQGNIFIDESGQIAPIDFGIMGRLDKMSKRFLAEILFGFIQRDYKKVAEVHLVAG
LVPKNVPIDDLAQALRSIGEPIFGQEVKDISGGKLLKQLFDVTEKFNMQTQPQLLMLQKT
MVVVEGVARKLNPNTNIWTTSKPVLENWLRETKDPINNFNETLKNSTEVIKRLPELPEIM
DKANQALTYLASGQIPENSNSYTALNDKKSEMVAFRNQSIIGLLLLVIFGLIVF*
>tcag_1096684885557 /cdnaId=1096684885556 /pepId=1096684885557 /offset=0 /ttable=11 /length=319 /full_length=319 /orientation=0
LEGIMLKKLITLFKLGRKIAKSDILDIASKFKKPPVAITILFQLLAISFEKKELNQHVQD
DGERLSKSLESMGTTFIKLGQFLATRPDIIGEELSTKLEKLQDRVPPFSINQAKEIIKTD
LGNDAYNSIIDLSEPVAAASIAQVHKAKINDNGTIKDVAIKIIRPDIKKIFNEEIDAMML
FAFIIESFLKKTKRLKLVEVVFLLKEITNLEMDLRFEAAAANEYAENTKNDAGFKVPEIY
WNFTSENVMTLDWIDGVSIRETEELKKRNLNTSKIAEDIIQHFLRHAVRDGFFHADMHQG
NIFIDESGQIAPIDFGIMG
>tcag_1096683193911 /cdnaId=1096683193910 /pepId=1096683193911 /offset=0 /ttable=11 /length=263 /full_length=263 /orientation=0
LKKRNLNTSKIAEDIIQHFLRHAVRDGFFHADMHQGNIFIDESGQIAPIDFGIMGRLDKM
SKRFLAEILFGFIQRDYKKVAEVHLVAGLVPKNVPIDDLAQALRSIGEPIFGQEVKDISG
GKLLKQLFDVTEKFNMQTQPQLLMLQKTMVVVEGVARKLNPNTNIWTTSKPVLENWLRET
KDPISNFNETLKNSTEVIKRLPELPEIMDKANQALTFLASGQIPQNSNSYTALNDKKSEM
VAFRNQSIIGLLLLVIFGLIVF*
>tcag_1096679651991 /cdnaId=1096679651990 /pepId=1096679651991 /offset=0 /ttable=11 /length=260 /full_length=260 /orientation=0
KNLNTNKIAEDIIQHFLRHAVRDGFFHADMHQGNIFIDESGQIAPIDFGIMGRLDKMSKR
FLAEILFGFIQRDYKKVAEVHLVAGLVPKNVPIDDLAQALRSIGEPIFGQEVKDISGGKL
LKQLFDVTEKFNMQTQPQLLMLQKTMVVVEGVARKLNPNTNIWTTSKPVLENWLRETKDP
INNFNETLKNSTEVIKRLPELPEIMDKANQALTYLASGQIPENSNSYTALNDKKSEMVAF
RNQSIIGLLLLVIFGLIVF*
>tcag_1096690636349 /cdnaId=1096690636348 /pepId=1096690636349 /offset=0 /ttable=11 /length=145 /full_length=145 /orientation=0
IFLRHAVRDGFFHADMHQGNIFIDESGQIAPIDFGIMGRLDKMSKRFLAEILFGFIQRDY
KKVAEVHLIAGLVPKNVPIDDLAQALRSIGEPIFGQEVKDISGGKLLKQLFDVTEKFNMQ
TQPQLLMLQKTMVVVEGVARKLNQ*
>tcag_1096690411391 /cdnaId=1096690411390 /pepId=1096690411391 /offset=0 /ttable=11 /length=288 /full_length=288 /orientation=0
ALRPGMREIISGDLEVMHALAGLAKRNSSEARRLRVDEIVDEYEKTVLDELDLMREAANA
AQLRRNFEGSPLLHVPAVHWDYCRINVMVMERIHGVTISDMKTLRALGTNIPMLAENGVK
IFFTQVFRHNFFHADMHPGNIFVLVDDPSRPRYAAVDFGIVGTLDLRDMHYLAENFLAVF
DRNYRRVAELHVESGWVPPTTRVDEMESAIRTVLEPIFNKPLKDISFGTILLRLFDISRR
FDMRIQPQLILLQKTLLNIEGLGRDLHPELDIWQTAAPILREWMRDRX
>tcag_1096693936329 /cdnaId=1096693936328 /pepId=1096693936329 /offset=0 /ttable=11 /length=431 /full_length=431 /orientation=0
LMAQELGDFIEAAGLLEYDPAAITRIYAGHPQRLIRRLWQTLVPIGLLLLGVAFDWIFQL
LKDEERARARARECAELLVDLGPAFIKAGQALSTRPDIVPPLLLEELAQLQDQLPGFDSG
LAMACIEEDLGAPVDDIFEQLDREPISAASLGQVHKGTLKGGARVAVKVQRPGLREQITL
DLYIVRNIAAWLNSNIGLIRSDLVALIDELGRRVFEEMDYLNEASNAETFAELHQHNPRI
AVPTIHRNATSRRVLTMEWIDGVKLTNLDAVRELGVDPDDMVEVGVNCSLQQLLEHGFFH
ADPHPGNLLALEDGRLCYLDFGMMSEVSRESRTGLIQAVVHLVNRNFGKLSKDFVTLGFL
AEDVNLEPIVPAFEKVFSQALEAGVNRMDFKAVTDDMSGVMYKFPFRVPPYYALIIRSLV
TLEGIALSVDP
>tcag_1096665738073 /cdnaId=1096665738072 /pepId=1096665738073 /offset=0 /ttable=11 /length=264 /full_length=264 /orientation=0
LGQVHKGTLKGGARVAVKVQRPGLREQITLDLYIVRNIAAWLNSNIGLIRSDLVALIDEL
GRRVFEEMDYLNEASNAETFAELHQHNPRIAVPTIHRNATSRRVLTMEWIDGVKLTNLDA
VRELGVDPDDMVEVGVNCSLQQLLEHGFFHADPHPGNLLALEDGRLCYLDFGMMSEVSRE
SRTGLIQAVVHLVNRNFGKLSKDFVTLGFLAEDVNLEPIVPAFEKVFSQALEAGVNRMDF
KAVTDDMSGVMYKFPFRVPPYYAL
>tcag_1096667548881 /cdnaId=1096667548880 /pepId=1096667548881 /offset=0 /ttable=11 /length=266 /full_length=266 /orientation=0
MLFAYIVENTISKAKRLKLVEVVHLLREITNIEMDLRFEAAAANELYENTKNDQGFIVPK
IYWNYTTKKILTLDKVEGVSIREIQKINNLGVDLKKLAENLIQLFLTQAVRDGFFHGDMH
QGNLFVDPKGNIIPVDFGIMGRLDKNNRKFLAEILYGFIKRDYVKVAEVHFQAGLVPKDA
SKEEFAQALRSVGEPIFGQSIKDISGGNLLAQLFEITEKFNMPTQPPLLLLQKTMVVVEG
VARRLYPETNIWEVSRPVLENWLKNI
>tcag_1096698521943 /cdnaId=1096698521942 /pepId=1096698521943 /offset=0 /ttable=11 /length=406 /full_length=406 /orientation=0
GDDTFNSIINLSEPVAAASIAQVHKAKINDNGTIKDVAIKILRPDIKKVFNEEIDALMLF
AFIIESFVKKTKRLKLVEVVFLLKEITNLEMDLRFEAAAANEYAENTKNDAGFRVPAIYW
NFTSENVMTLDWVDGVSIRETEDLQKRNIDTKRIASDVIQHFLRHAVRDGFFHADMHQGN
IFIDDNGQIVPIDFGIMGRLDNVSKRFLAEILFGFIQRDYKKVAEVHLVAGLVPKDVPVN
DLAQALRSIGEPIFGQSVKDISGGKLLKQLFEVTEKFNMQTQPQLLMLQKTMVVVEGVAR
KLNPNTNIWETSKPVLENWLRETKDPINTLNESLKTTTEVIKRLPDFPEIMDKANQALSF
LASGQIPQNSNSFTALNEKRSEMTAFRNQSIVGLLLLVIFGLVVF*
>tcag_1096682183591 /cdnaId=1096682183590 /pepId=1096682183591 /offset=0 /ttable=11 /length=537 /full_length=537 /orientation=0
IRWNCSYPFRLENLMLKKIFILFKLGRKLARSDILAILSKFKKPPLAIKILFQILSFSFS
PPNRTNLNENEGARLSKSLQSMGTTFIKLGQFLVTRPDIIGDDLAKQLEGLQDRLPAFTL
AEAKAIIKKDLGDDTFNSIIDLSEPVAAASIAQVHKAKINDNGTIKDVAIKILRPDIKKV
FNEEIDALMLFAFMVESFIKKTKRLKLVEVVFLLKEITNLEMDLRFEAAAANEYAENTKN
DAGFRVPAIYWNFTSENVMTLDWVDGVSIRETEDLQKRNIDTKRIASDVIQHFLRHAVRD
GFFHADMHQGNIFIDDNGQIVPIDFGIMGRLDDLSKRFLAEILFGFIQRDYKKVAEVHLV
AGLVPKDVPVNDLAQALRSIGEPIFGQSVKDISGGKLLKQLFEVTEKFNMQTQPQLLMLQ
KTMVVVEGVARKLNPNTNIWETSKPVLENWLRETKDPINTLNESLKSTTEVIKRLPDFPE
IMDKANQALTFLASGQIPQNSNSFTALNEKRSEMTTFRNQSIVGLLLLVIFSLVVF*
>tcag_1096697223083 /cdnaId=1096697223082 /pepId=1096697223083 /offset=0 /ttable=11 /length=394 /full_length=394 /orientation=0
EPVAAASIAQVHKAKINDNGTIKDVAIKILRPDIKKVFNEEIDALMLFAFMVESFIKKTK
RLKLVEVVFLLKEITNLEMDLRFEAAAANEYAENTKNDAGFRVPAIYWNFTSENVMTLDW
VDGVSIRETEDLQKRNIDTKRIASDVIQHFLRHAVRDGFFHADMHQGNIFIDDNGQIVPI
DFGIMGRLDNLSKRFLAEILFGFIQRDYKKVAEVHLVAGLVPKDVPVNDLAQALRSIGEP
IFGQSVKDISGGKLLKQLFEVTEKFNMQTQPQLLMLQKTMVVVEGVARKLNPNTNIWETS
KPVLENWLRETKDPINTLNESLKTTTEVIKRLPDFPEIMDKANQALSFLASGQIPQNSNS
FTALNEKRSEMTAFRNQSIVGLLLLVIFGLVVF*
>tcag_1096694191037 /cdnaId=1096694191036 /pepId=1096694191037 /offset=0 /ttable=11 /length=387 /full_length=387 /orientation=0
IAQVHKAKINDNGTIKDVAIKILRPNIKKIFNEEIDALMLFAFIVESFIKKTKRLKLVEV
VFLLKEITNLEMDLRFEAAAANEYAENTKNDVGFKVPQIYWNFTSENVMTLDWVDGVSIR
ETETLQKRNIDTKQIASDIIQHFLRHAVRDGFFHADMHQGNIFIDDNGQIVPIDFGIMGR
LDNLSKRFLAEILFGFIQRDYKKVAEVHLVAGLVPKNVPVDDLAQALRSIGEPIFGQSVK
DISGGKLLKQLFDVTEKFNMQTQPQLLMLQKTMVVVEGVARKLNPNTNIWDTSKPVLETW
LKETKDPINTLSEGLKSTTEVIKRLPDFPEIMDKANQALTFLASGQIPQNSNSYTALNEK
KSEMIAFRNQSIVGLLLLVIFGLLVF*
>tcag_1096679121879 /cdnaId=1096679121878 /pepId=1096679121879 /offset=0 /ttable=11 /length=293 /full_length=293 /orientation=0
IPAVLFAGPHSGVAGTRLRRLKLVTAVDQFTQISDIELDLRLEAAAAGKLADNMADDPGI
HIPWIDLEHTTSQMLVIEWVDGIRIDDVSALTAAGHDIGKITEAAARCFFNQVFRDGFFH
ADMHPGNIFIAPDGTLVPIDFGIMGQLDFTDRLFLARLLTAMLDRNYDLVARLHADAGML
GEDVALAQFALSVRAVADPIMGKALGEVSLGTVLGQIFHLSTRFSIEVQPQFNLLQKTMM
MAEGVARQLNPDADMWTLARPLAADWMQAEASLTRRTEAVLEEALSVAARLPR
>tcag_1096675268899 /cdnaId=1096675268898 /pepId=1096675268899 /offset=0 /ttable=11 /length=287 /full_length=287 /orientation=0
RRICRLADMMVRSRSARSDAGAALAEALIRLGPGFIKFGQALSTRSDLIGPEMALSLSQL
QDRLPPFSSRLAQAQIETELGASLDSVFSDFNPKPVAAASIAQVHKAALKDGRQVAVKLL
RPGIRRRMQADTSLFYSLARILEWLAPDLRRLKLVTAVDQFTQISDIELDLRLEAAAAGK
LADNMADDSGIHIPWIDLEHTTSEMLVIEWVDGISIDDVSALTAAGHDIGKITEAAARCF
FNQVFRDGFFHADMHPGNIFIAPDGTLVPIDFGIMGQLDFTDRLFLA
>tcag_1096680230875 /cdnaId=1096680230874 /pepId=1096680230875 /offset=0 /ttable=11 /length=242 /full_length=242 /orientation=0
FRVPAIYWNFTSENVMTLDWVEGVSIRETEDLQKRNIDTKRIASDVIQHFLRHAVRDGFF
HADMHQGNIFIDDNGQIVPIDFGIMGRLDNLSKRFLAEILFGFIQRDYKKVAEVHLVAGL
VPKDVPVNDLAQALRSIGEPIFGQSVKDISGGKLLKQLFEVTEKFNMQTQPQLLMLQKTM
VVVEGVARKLNPNTNIWETSKPVLESWLRETKDPINTLNESLKSTTEVIKRLPDFPEIMD
KA
>tcag_1096677751949 /cdnaId=1096677751948 /pepId=1096677751949 /offset=0 /ttable=11 /length=245 /full_length=245 /orientation=0
IKFETDIKKVFNEEIDALMLFAFMVESFIKKTKRLKLVEVVFLLKEITNLEMDLRFEAAA
ANEYAENTKNDAGFRVPAIYWNFTSENVMTLDWVDGVSIRETEDLQKRNIDTKRIASDVI
QHFLRHAVRDGFFHADMHQGNIFIDDNGQIVPIDFGIMGRLDNLSKRFLAEILFGFIQRD
YKKVAEVHLVAGLVPKDVPVNDLAQALRSIGEPIFGQSVKDISGGKLLKQLFEVTEKFNM
QTQPQ
>tcag_1096680492161 /cdnaId=1096680492160 /pepId=1096680492161 /offset=0 /ttable=11 /length=258 /full_length=258 /orientation=0
IYWNFTSENVMTLDWVEGVSIRETEDLQKRNIDTKRIASDVIQHFLRHAVRDGFFHADMH
QGNIFIDDNGQIVPIDFGIMGRLDNLSKRFLAEILFGFIQRDYKKVAEVHLVAGLVPKDV
PVNDLAQALRSIGEPIFGQSVKDISGGKLLKQLFEVTEKFNMQTQPQLLMLQKTMVVVEG
VARKLNPNTNIWETSKPVLESWLRETKDPINTLNESLKSTTEVIKRLPDFPEIMDKANQA
LSFLASGQIPQNSNSFXX
>tcag_1096697372099 /cdnaId=1096697372098 /pepId=1096697372099 /offset=0 /ttable=11 /length=230 /full_length=230 /orientation=0
IYWNFTSENVMTLDWVEGVSIRETEDLQKRNIDTKRIASDVIQHFLRHAVRDGFFHADMH
QGNIFIDDNGQIVPIDFGIMGRLDNLSKRFLAEILFGFIQRDYKKVAEVHLVAGLVPKDV
PVNDLAQALRSIGEPIFGQSVKDISGGKLLKQLFEVTEKFNMQTQPQLLMLQKTMVVVEG
VARKLNPNTNIWETSKPVLESWLRETKDPINTLNESLKSTTEVIKRLPDX
>tcag_1096666772963 /cdnaId=1096666772962 /pepId=1096666772963 /offset=0 /ttable=11 /length=94 /full_length=94 /orientation=0
LHAGNIFFMDEPDNRKIGVIDFGIVGTFSREEQDRFYNFFKYVFVDNDYIEGTNVLLSRL
VEPKSVYASMSINKKQCLLAKMASVAEDIFGPDS
>tcag_1096690802499 /cdnaId=1096690802498 /pepId=1096690802499 /offset=0 /ttable=11 /length=215 /full_length=215 /orientation=0
IIKNDSGDHTYNSIINLSEPVAAASIAQVHKAQINENGIIKDVAIKILRPNIKKIFNDEI
DAMMLFAFLIESFIKKTKRLKLVEVVFLLKEITNLEMDLRFEAAAANEYAENTKNDVGFR
VPQIYWNYTSENVMTLDWIEGISIRETQKLKDKNFNTEKIAEDIIQNFLRHAVRDGFFHA
DMHQGNIFIDNDGQIVPIDFGIMGRLDKMSKRFLR
>tcag_1096695503477 /cdnaId=1096695503476 /pepId=1096695503477 /offset=0 /ttable=11 /length=268 /full_length=268 /orientation=0
REVEKIKSLGVNIKSLARDIIQHFLRHAVRDGYFHADMHQGNLLIDNSGQLIFIDFGIMG
RIDKINRRFLAEILYGFIKRDYKKVAEVHIAASLVPQNVNTEELAQALRSIGEPIFGQSV
KNISGGRLLKQLFDITEKFNMQTQPQLLLLQKTMVVVEGVARKLDPDANIWEISQPVLEK
WLKETKDPIREIGSILKDTSEVLKKLPELPQVMDKANQALTYLASGQIPQSSNTYSSLNE
KKIELKSFKNQSIVGLLFLVILSIIVF*
>tcag_1096699034803 /cdnaId=1096699034802 /pepId=1096699034803 /offset=0 /ttable=11 /length=472 /full_length=472 /orientation=0
KLDLWPAWLANLFKLINFLIVSRSAQSDAGQALCEALQALGPGFIKFGQALATRADLIGP
ELAGGLVQLQDQLPAFSGRLARQIIQDSAGQSVDELFSSFDDVPVAAASIAQVHKAQLHD
GRLVAVKILRPDIHKQMRRDILFFKTMARLFESLAPALRRLRLVTAVDQFESISEIELDL
RMEAAAGGKLSENLKADSGIRIPFIDLERTSSSVLVTEWIDGVRIDDVASLEVAGHNIEE
ITKIAATSFFNQVFRDGYFHADMHPGNIFVTADGTLVPIDFGIMGQLDFSDRLFLARLLM
AILERDYDYVARLHHDAGMLSENVPLPLFAQSLRSVVEPVLGKALGDISLGIILGQILKI
SSHFDISIQPQFNLLQKTMMMAEGVARTLNPRADMWDLARPLAENWMSSEVTFKTQARRI
GQDLLRLYHALPGLLDRLDQTEPAPPPPSKLPWVIITSLVALVLFGHFGLM*
>tcag_1096677961269 /cdnaId=1096677961268 /pepId=1096677961269 /offset=0 /ttable=11 /length=389 /full_length=389 /orientation=0
SLLQAKEIIKNDLGNDAFNSIINLSEPVAAASIAQVHKAQIDDNGTIKDVAIKILRPNIK
KIFNEEIDAIMLFAFLIESFIKKTKRLKLVEVVFLLKEITNLEMDLRFEAAAANEYAENT
KNDIGFRVPQIYWNYTSENVMTLDWIDGISIRETQELKNKNFNTEKIAEDIIQNFLRHAV
RDGFFHADMHQGNIFIDNDGQIVPIDFGIMGRLDKISKRFLAEILFGFIQRDYRKVAEVH
LIAGLVPKEVPIDDLAQALRSIGEPIFGQTVKDISGGKLLKQLFDVTEKFNMQTQPQLLM
LQKTMVVVEGVARKLNPNTNIWTTSKPVLESWLKETKDPMTKINETIQNTSEVIKRLPEF
PEIMDKANQALTYLASGQIPQNSNSYTAL
>tcag_1096678979761 /cdnaId=1096678979760 /pepId=1096678979761 /offset=0 /ttable=11 /length=465 /full_length=465 /orientation=0
MESLMIKKLIILFKLGRKVARSDILKIISKFQDPPLAIRIIFKILSFSFSQKKQVHNNSD
EGERLSSSLESMGTTFIKLGQFLATRPDIIGEELSKKLENLQDKLPPFSLTQAKEIIKND
LGNDTYNSIINLSDPVAAASIAQVHKAQINDNGTIKDVAIKILRPNIKKIFNEEIDAMMF
FAFLVESFLKKTKRLKLVEVVFLLKEITNLEMDLRFEAAAANEYAENTKNDVGFRVPQIY
WNYTSENVMTLDWIDGISIRETQELNNKNFNTKKIAEDIIQNFLRHAVRDGFFHADMHQG
NIFIDNDGQIVPIDFGIMGRLDNMSKRFLAEILFGFIQRDYRKVAEVHLIAGLVPKDVPI
DDLAQALRSIGEPIFGQAVKDISGGKLLKQLFDVTEKFNMQTQPQLLMLQKTMVVVEGVA
RKLNPETNIWTTSKPVLENWLKETKDPMTKINETLQNTSEVIKDT
>tcag_1096685733521 /cdnaId=1096685733520 /pepId=1096685733521 /offset=0 /ttable=11 /length=527 /full_length=527 /orientation=0
MEILMVKKLIILFKLGRKVACSDILNIVSKFKEPPLSIKILFKILSFSFSPKKQIDANKD
EGERLSDSLESMGTTFIKLGQFLATRPDIIGEELSKKLENLQDKLPPFSLLQAKEIIKND
LGNESYDSIINLSEPVAAASIAQVHKAQINDNGVLKDVAIKILRPNIKKIFNEEIDAIML
FAFLIESFIKKTKRLKLVEVVFLLKEITNLEMDLRFEAAAANEYAENTKNDVGFRVPKIY
WNYTSENVMTLDWVDGISIRETEELKNKEFNTEKIAEDIIQNFLRHAVRDGFFHADMHQG
NIFIDNDGQIVPIDFGIMGRLDKMSKRFLAEILFGFIQRDYRKVAEVHLIAGLVPKEVPI
DDLAQALRSIGEPIFGQAVKDISGGKLLKQLFDVTEKFNMQTQPQLLMLQKTMVVVEGVA
RKLNPNTNIWTTSKPVLESWLKETKDPMTKLNETLQNTSEVIKRLPEFPEIMDKANQALT
YLASGQIPQNSNSYTALNTQKSEMTAFRNQSIIGLLILVIFGLLIF*
>tcag_1096680066699 /cdnaId=1096680066698 /pepId=1096680066699 /offset=0 /ttable=11 /length=527 /full_length=527 /orientation=0
VENLMIKKFIILFKLGRKVAKSDILNIVTKFQEPPFAIKILFKILSFSFSQKKEIGNQKD
EGERLSNSLESMGTTFIKLGQFLATRPDIIGEELSRKLENLQDKLPPFSLLEAKEIIKND
LGENTYNSIINLGEPVAAASIAQVHKAQINDNGIIKDVAIKILRPNIKKIFNEEIDAMML
FAFLVESFIKKTKRLKLVEVVFLLKEITNLEMDLRFEAAAANEYAENTKNDVGFRVPQIY
WNYTSENVMTLDWVDGISIRETDELKNKNFNTEKIAEDVIQNFLRHAVRDGFFHADMHQG
NIFIDNDGQIVPIDFGIMGRLDKMSKRFLAEILFGFIQRDYRKVAEVHLIAGLVPKEVPI
DDLAQALRSIGEPIFGQAVKDISGGKLLKQLFDVTEKFNMQTQPQLLMLQKTMVVVEGVA
RKLNPNTNIWTTSKPVLESWLRETKDPMAKINETLQNTSEVIKRLPEFPEIMDKANQALT
YLASGQIPNNSNSYTALNTQKNEMTAFRNQSIIGLLILVIFGLLIF*
>tcag_1096670934859 /cdnaId=1096670934858 /pepId=1096670934859 /offset=0 /ttable=11 /length=294 /full_length=294 /orientation=0
IAQVHKAQINDNGVLKDVAIKILRPNIKKIFNEEIDAIMLFAFLIESFIKKTKRLKLVEV
VFLLKEITNLEMDLRFEAAAANEYAENTKNDVGFRVPKIYWNYTSENVMTLDWVDGISIR
ETEELKNKELNTEKIAEDIIQNFLRHAVRDGFFHADMHQGNIFIDNDGQIVPIDFGIMGR
LDKMSKRFLAEILFGFIQRDYRKVAEVHLIAGLVPKEVPIDDLAQALRSIGEPIFGQAVK
DISGGKLLKQLFDVTEKFNMQTQPQLLMLQKTMVVVEGVARKLNPNTNIWTTSK
>tcag_1096687867459 /cdnaId=1096687867458 /pepId=1096687867459 /offset=0 /ttable=11 /length=308 /full_length=308 /orientation=0
LPPFSLLQAKEIIKNDLGNESYESIMNLSEPVAAASIAQVHKAQINDNGVLKDVAIKILR
PDIKKIFNEEIDAIMLFAFLIESFIKKTKRLKLVEVVFLLKEITNLEMDLRFEAAAANEY
AENTKNDVGFRVPQIYWNYTSENVMTLDWVDGISIRETEELKNKEFNTEKIAEDIIQNFL
RHAVRDGFFHADMHQGNIFIDNDGQIVPIDFGIMGRLDKMSKRFLAEILFGFIQRDYRKV
AEVHLIAGLVPKEVPIDDLAQALRSIGEPIFGQAVKDISGGKLLKQLFDVTEKFNMQTQP
QLLMYRKQ
>tcag_1096679131645 /cdnaId=1096679131644 /pepId=1096679131645 /offset=0 /ttable=11 /length=306 /full_length=306 /orientation=0
EIDAIMLFAFLIESFIKKTKRLKLVEVVFLLKEITNLEMDLRFEAAAANEYAENTKNDVG
FRVPQIYWNYTSENVMTLDWVDGISIRETEELKNKEFNTEKIAEDIIQNFLRHAVRDGFF
HADMHQGNIFIDNDGQIVPIDFGIMGRLDKMSKRFLAEILFGFIQRDYRKVAEVHLIAGL
VPKEVPIDDLAQALRSIGEPIFGQAVKDISGGKLLKQLFDVTEKFNMQTQPQLLMLQKTM
VVVEGVARKLNPNTNIWTTSKPVLESWLKETKDPMTKLNETFQNTTEVIKRLPEFPEIMD
KANQAL
>tcag_1096675106535 /cdnaId=1096675106534 /pepId=1096675106535 /offset=0 /ttable=11 /length=309 /full_length=309 /orientation=0
IFNEEIDAIMLFAFLIESFIKKTKRLKLVEVVFLLKEITNLEMDLRFEAAAANEYAENTK
NDVGFRVPQIYWNYTSENVMTLDWVDGISIRETEELKNKEFNTEKIAEDIIQNFLRHAVR
DGFFHADMHQGNIFIDNDGQIVPIDFGIMGRLDKMSKRFLAEILFGFIQRDYRKVAEVHL
IAGLVPKEVPIDDLAQALRSIGEPIFGQAVKDISGGKLLKQLFDVTEKFNMQTQPQLLML
QKTMVVVEGVARKLNPNTNIWTTSKPVLESWLKETKDPMTKLNETLQNTSEVIKRLPEFP
EIMDKANQA
>tcag_1096666678609 /cdnaId=1096666678608 /pepId=1096666678609 /offset=0 /ttable=11 /length=312 /full_length=312 /orientation=0
IMLFAFLIESFIKKTKRLKLVEVVFLLKEITNLEMDLRFEAAAANEYAENTKNDVGFRVP
EIYWNYTSENVMTLDWVDGISIRETEELKNKEFNTEKIAEDIIQNFLRHAVRDGFFHADM
HQGNIFIDNDGQIVPIDFGIMGRLDKMSKRFLAEILFGFIQRDYRKVAEVHLIAGLVPKE
VPIDDLAQALRSIGEPIFGQAVKDISGGKLLKQLFDVTEKFNMQTQPQLLMLQKTMVVVE
GVARKLNPNTNIWTTSKPVLESWLKETKDPMTKLNETFQNTTEVIKRLPEFPEIMDKANQ
ALTYLASGQIPQ
>tcag_1096666466535 /cdnaId=1096666466534 /pepId=1096666466535 /offset=0 /ttable=11 /length=296 /full_length=296 /orientation=0
DIIGEELSKKLENLQDKLPPFSLLQAKEIIKNDLGNESYDSIINLSEPVAAASIAQVHKA
QINDNGVLKDVAIKILRPNIKKIFNEEIDAIMLFAFLIESFIKKTKRLKLVEVVFLLKEI
TNLEMDLRFEAAAANEYAENTKNDVGFRVPKIYWNYTSENVMTLDWVDGISIRETEELKN
KEFNTEKIAEDIIQNFLRHAVRDGFFHADMHQGNIFIDNDGQIVPIDFGIMGRLDKMSKR
FLAEILFGFIQRDYRKVAEVHLIAGLVPKEVPIDDLAQALRSIGEPIFGQAVKDXX
>tcag_1096697921671 /cdnaId=1096697921670 /pepId=1096697921671 /offset=0 /ttable=11 /length=271 /full_length=271 /orientation=0
KIFNEEIDAIMLFAFLIESFIKKTKRLKLVEVVFLLKEITNLEMDLRFEAAAANEYAENT
KNDVGFRVPKIYWNYTSENVMTLDWVDGISIRETEELKNKEFNTEKIAEDIIQNFLRHAV
RDGFFHADMHQGNIFIDNDGQIVPIDFGIMGRLDKMSKRFLAEILFGFIQRDYRKVAEVH
LIAGLVPKEVPIDDLAQALRSIGEPIYGQADKDISGGKLLKQLCDVTEKFNMQTQPQLLM
LQKTMVVVEGVARKLNPNTNIWTTSKPVLES
>tcag_1096673165699 /cdnaId=1096673165698 /pepId=1096673165699 /offset=0 /ttable=11 /length=298 /full_length=298 /orientation=0
IESFIKKTKRLKLVEVVFLLKEITNLEMDLRFEAAAANEYAENTKNDVGFRVPKIYWNYT
SENVMTLDWVDGISIRETEELKNKEFNTEKIAEDIIQNFLRHAVRDGFFHADMHQGNIFI
DNDGQIVPIDFGIMGRLDKMSKRFLAEILFGFIQRDYRKVAEVHLIAGLVPKEVPIDDLA
QALRSIGEPIFGQAVKDISGGKLLKQLFDVTEKFNMQTQPQLLMLQKTMVVVEGVARKLN
PNTNIWTTSKPVLESWLKETKDPMTKLNETLQNTSEVIKRLPEFPEIMDKANQALTYL
>tcag_1096691474235 /cdnaId=1096691474234 /pepId=1096691474235 /offset=0 /ttable=11 /length=294 /full_length=294 /orientation=0
GEELSKRLENLQDKLPPFSLLQAKEIIKNDLGNECYDSIINLSEPVAAASIAQVHKAQIN
DNGVLKDVAIKILRPNIKKIFNEEIDAMMLFAFLIESFIKKTKRLKLVEVVFLLKEITNL
EMDLRFEAAAANEYAENTKNDVGFRVPKIYWNYTSENVMTLDWVDGISIRETQELINKEF
NTEKIAEDIIQNFLRHAVRDGFFHADMHQGNIFIDNDGQIVPIDFGIMGRLDKMSKRFLA
EILFGFIQRDYRKVAEVHLIAGLVPKEVPIDDLAQALRSIGEPIFGQAVKDIXX
>tcag_1096675946685 /cdnaId=1096675946684 /pepId=1096675946685 /offset=0 /ttable=11 /length=260 /full_length=260 /orientation=0
VAIKILRPNIKKIFNEEIDAIMLFAFLIESFIKKTKRLKLVEVVFLLKEITNLEMDLRFE
AAAANEYAENTKNDVGFRVPQIYWNYTSENVMTLDWVDGISIRETEELKNKEFNTEKIAE
DIIQNFLRHAVRDGFFHADMHQGNIFIDNDGQIVPIDFGIMGRLDKMSKRFLAEILFGFI
QRDYRKVAKVHLVAGLVPKEVPIDDLAQALRSIGEPIFGQAVKDISGGKLLKQLFDVTEK
FNMQTQPQLLMLQKTMVVV*
>tcag_1096689462677 /cdnaId=1096689462676 /pepId=1096689462677 /offset=0 /ttable=11 /length=279 /full_length=279 /orientation=0
DIIGEELSKKLENLQDKLPPFSLLQAKEIIKDDLGNESYDSIINLSEPVAAASIAQVHKA
QINDNGVLKEVAIKILRPNIKKIFNEEIDAIMLFAFLIESFIKKTKRLKLVEVVFLLKEI
TNLEMDLRFEAAAANEYAENTKNDVGFRVPQIYWNYTSENVMTLDWVDGISIRETEELKN
KEFNTEKIAEDIIQNFLRHAVRDGFFHADMHQGNIFIDNDGQIVPIDFGIMGRLDKMSKR
FLAEILFGFIQRDYRKVAEVHLIAGLVPKEVPIDDLAQA
>tcag_1096679400433 /cdnaId=1096679400432 /pepId=1096679400433 /offset=0 /ttable=11 /length=373 /full_length=373 /orientation=0
IRWNSFYSQWMEILMVKKLIILFKLGRKVACSDILNIVSKFKEPPLAIKILFKILSFSFS
PKKQIDSNKDEGERLSDSLESMGTTFIKLGQFLATRRDIIGEELSKKLENLQDKLPPFSL
LQAKEIIKDDLGNESYDSIINLSEPVAAASIAQVHKAQINDNGVLKDVAIKILRPNIKKI
FNEEIDAIMLFAFLIESFIKKTKRLKLVEVVFLLKEITNLEMDLRFEAAAANEYAENTKN
DVGFRVPQIYWNYTSENVMTLDWVDGISIRETEELKNKEFNTEKIAEDIIQNFLRHAVRD
GFFHADMHQGNIFIDNDGQIVPIDFGIMGRLDKMSKRFLAEILFGFIQRDYRKVAEVHLI
AGLVPKEVPIDD*
>tcag_1096691257395 /cdnaId=1096691257394 /pepId=1096691257395 /offset=0 /ttable=11 /length=311 /full_length=311 /orientation=0
IDANKDEGERLSDSLESMGTTFIKLGQFLATRPDIIGEELSKKLENLQDKLPPFSLLQAK
EIIKNDLGNESYDSIINLSEPVAAASIAQVHKAQINENGVLKDVAIKILRPNIKKIFNEE
IDAIMLFAFLIESFIKKTKRLKLVEVVFLLKEITNLEMDLRFEAAAANEYAENTKNDVGF
RVPKIYWNYTSENVMTLDWVDGISIRETEELKNKEFNTEKIAEDIIQNFLRHAVRDGFFH
ADMHQGNIFIDNDGQIVPIDFGIMGRLDKMSKRFLAEILFGFIQRDYRKVAEVHLIAGLV
PKEVPIDDLAQ
>tcag_1096688776913 /cdnaId=1096688776912 /pepId=1096688776913 /offset=0 /ttable=11 /length=260 /full_length=260 /orientation=0
AAANEYAENTKNDVGFRVPQIYWNYTSENVMTLDWVDGISIRETEELKNKEFNTEKIAED
IIQNFLRHAVRDGFFHADMHQGNIFIDNDGQIVPIDFGIMGRLDKMSKRFLAEILFGFIQ
RDYRKVAEVHLIAGLVPKEVPIDDLAQALRSIGEPIFGQAVKDISGGKLLKQLFDVTEKF
NMQTQPQLLMLQKTMVVVEGVARKLNPNTNIWTTSKPVLESWLKETKDPMTKLNETLQNT
SEVIKRLPEFPEIMDKANXX
>tcag_1096672913721 /cdnaId=1096672913720 /pepId=1096672913721 /offset=0 /ttable=11 /length=209 /full_length=209 /orientation=0
TKNDVGFRVPQIYWNFTSENVMTLDWIEGISIRETEKLKEKNFNTEKIAEDVIQNFLRHA
VRDGFFHADMHQGNIFIDNDGQIVPIDFGIMGRLDKMSKRFLAEILYGFIQRDYRKVAEV
HLVAGLVPKEVPIDDLAQALRSIGEPIFGQAVKDISGGKLLKQLFDVTEKFNMQTQPQLL
MLQKTMVVVEGVARKLNPNTNIWTTSKXX
>tcag_1096671828195 /cdnaId=1096671828194 /pepId=1096671828195 /offset=0 /ttable=11 /length=238 /full_length=238 /orientation=0
LSKRLENLQDKLPPFSLLQAKEIIKNDLGDEGYDSIINLSEPVAAASIAQVHKAQINDNG
VLKDVAIKILRPNIKKIFNEEIDAMMLFAFLIESFIKKTKRLKLVEVVFLLKEITNLEMD
LRFEAAAANEYAENTKNDVGFRVPQIYWNYTSENVMTLDWVDGISIRETQELKNKEFNTE
KIAEDIIQNFLRHAVRDGFFHADMHQGNIFIDNDGQIVPIDFGIMGRLDKMSKKVFXX
>tcag_1096689552397 /cdnaId=1096689552396 /pepId=1096689552397 /offset=0 /ttable=11 /length=309 /full_length=309 /orientation=0
KVACSDILNIVSKFKEPPLAIKILFKILSFSFSPKKQMDVNKDEGERLSDSLESMGTTFI
KLGQFLATRPDIIGEELSKKLENLQDKLPPFSLLQAKEIIKNDLGNQCYDSIINLSEPVA
AASIAQVHKAQINDNGVLKDVAIKILRPNIKKIFNEEIDAIMLFAFLIESFIKKTKRLKL
VEVVFLLKEITNLEMDLRFEAAAANEYAENTKNDVGFRVPQIYWNYTSENVMTLDWVDGI
SIRETEELKNKEFNTEKIAEDIIQNFLRHAVRDGFFHADMHQGNIFIDNDGQIVPIDFGI
MGRLDKMSK
>tcag_1096680061861 /cdnaId=1096680061860 /pepId=1096680061861 /offset=0 /ttable=11 /length=296 /full_length=296 /orientation=0
MLKIQRMMLDLEFLKFIGNYTSENVMTLDWVDGISIRETEELKNKEFNTEKIAEDIIQNF
LRHAVRDGFFHADMHQGNIFIDNDGQIVPIDFGIMGRLDKMSKRFLAEILFGFIQRDYRK
VAEVHLIAGLVPKEVPIDDLAQALRSIGEPIFGQAVKDISGGKLLKQLFDVTEKFNMQTQ
PQLLMLQKTMVVVEGVARKLNPNTNIWTTSKPVLESWLKETKDPMTKLNETLQNTSEVIK
RLPEFPEIMDKANQALTYLASGQIPQNSNSYTALNTQKSEMTAFRNQSIIGLLIXX
>tcag_1096669837731 /cdnaId=1096669837730 /pepId=1096669837731 /offset=0 /ttable=11 /length=229 /full_length=229 /orientation=0
VMTLDWIDGISIRETQKLKDKNFNTEKIAEDIIQNFLRHAVRDGFFHADMHQGNIFIDND
GQIVPIDFGIMGRLDKMSKRFLAEILFGFIQRDYRKVAEVHLIAGLVPKEVPIDDLAQAL
RSIGEPIFGQAVKDISGGKLLKQLFDVTEKFNMQTQPQLLMLQKTMVVVEGVARKLNPNT
NIWTTSKPVLENWLKETKDPMTKINETLQNTSEVIKRLPEFPEIMDKAN
>tcag_1096679353151 /cdnaId=1096679353150 /pepId=1096679353151 /offset=0 /ttable=11 /length=245 /full_length=245 /orientation=0
FLRHAVRDGFFHADMHQGNIFIDNDGQIVPIDFGIMGRLDNMSKRFLAEILFGFIQRDYR
KVAEVHLIAGLVPKEVPIEDLAQALRSIGEPIFGQAVKDISGGKLLKQLFDVTEKFNMQT
QPQLLMLQKTMVVVEGVARKLNPDTNIWTTSKPVLENWLKETKDPMTKINETLKNTSEVI
KRLPEFPEIMDKANQALTYLASGQIPQNSNSYNSLNTQKSEMTAFRNQSIIGFLVLVIFG
LLVF*
>tcag_1096682965527 /cdnaId=1096682965526 /pepId=1096682965527 /offset=0 /ttable=11 /length=532 /full_length=532 /orientation=0
ICLETGSSRKNRTILIMIFGAIKITFLSFYHGIINIPFENGANKLFGLLNYLNIFYFFKK
KIPSSERLNAFLQSMGPLFIKFGQLLSTRTDVLPQTYTFELQKLTDSCKPFEGDEALEIF
KRSITNEQFKKIKNFELKPLASASLAQVHTANLVENNQEIVIKILRPNISKKVNSNIKLL
KLFAFFVKILFKDSYRLKINQVVNEYERTILKEIDLRLEANNTIQTKENFLDSNFLYIPT
VYKEFTSKNILVMERIYGTPCTDIDKIKTAGVDLKILAENGVKIFLDQVFRDNFFHADMH
PGNIFVDLKNPEMNRYIAVDCAIVGSLSDADLYNLARMLSCTIKQDYKKLANLFISNQWV
EQDSDVYDLEMTLKSCCEPIFEKPLAEIEFGKLLLFLFESTRSFGLSIQPSLVLLQKTLI
HIEGMGRSIYPKLDFWSIAEPYLDDWIRNKYHPKQLLKYIEENKYEILEKGANLPNDILN
ILDALKSIADNPQHQNKKVEALKHEISKQQFINRLSLAGFLLLAVLFLINS*
>tcag_1096697495685 /cdnaId=1096697495684 /pepId=1096697495685 /offset=0 /ttable=11 /length=496 /full_length=496 /orientation=0
IKWYICNTLRLENLMFKRVFKLFQIARKLSTSGAIDTINEIHVLPTSLKLFFDLISLGSN
TSLINRQLQSGEKLCVALQGMGTTFIKLGQFLATRPDIIGEELAKSLEKLQDKVPAFDLY
DAKKIIKNEIGENFFKEITEISEPIAAASIAQVHFAKIKYFDQEKQVAIKILRPDIERLF
NEELDALMLFAYIVENTFSKAKRLKLIEVVHLLREITNIEMDLRFEAAAANELYENTKDD
LGFNVPQIYWNYTTKKILTLDKVEGVSIREHQKLKELGVDLKKLAENLIQFFLKQAVRDG
FFHGDMHQGNLFVDKKGNIIPVDFGIMGRLDKSNRKFLAEILYGFIQRDYVKVAEVHFQA
GLVPQDASKEEFAQALRSVGEPIFGQSIKDISGGNLLAQLFEITEKFNMATQPPLLLLQK
TMVVVEGVARKLYPETNIWEVSRPVLENWLQNVKGPKSTINKALNTSSEILKRIPDLPEL
MDRADYALKLMAEVN*
>tcag_1096699157855 /cdnaId=1096699157854 /pepId=1096699157855 /offset=0 /ttable=11 /length=466 /full_length=466 /orientation=0
ITISDRVFTIMTKKNNFRDELSSSMTGGRLRRYAKVTSAMGGLAARLAGEKYLGIKIDRE
QHASDLRAALGGLKGPLMKVAQILATIPDALPKQYVNELSHLQADAPSMGWLFVKRRMKA
ELGENWLTNFKDFDKQASAAASLGQVHFAESIDGKDLACKLQYPDMGSAVQADLKQLKLI
FSLYEKYDSAISTEAIHEELSDRLKEELDYSHEIKNLKLYRHMLSDHSEITLPDPVEDLS
TNRLLTMTKVHGVKIMDFIANNSGINMRNQVAMNMFKAWYIPFYKFGVIHGDPHLGNYTI
RPDGGVNLMDFGCIRIFRPDFVTGVIELYKALRDGDEEQAVNAYKRWGFENPSKELISVL
NIWANFIYQPLLEDKVRLINPSESGQYGRETAEKVHEELKKIGGVKPPREFVLMDRAAVG
LGSVFMHLKAEVNWYRIFHDLVGNFNESTLTKRQQQAIKKSGLNS*
>tcag_1096693539869 /cdnaId=1096693539868 /pepId=1096693539869 /offset=0 /ttable=11 /length=316 /full_length=316 /orientation=0
CQRRMKAELGENWLTNFKDFDKQASAAASLGQVHFAESINGKELACKLQYPDMGSAVQAD
LKQLKLIFSLYEKYDSAISTEAIHEELSDRLKEELDYSHEIKNLKLYRHMLSDHSEITLP
DPIEDLSTNRLLTMTKVHGVKIMDFIANNSGIKMRNQVAMNMFKAWYIPFYKFGVIHGDP
HLGNYTIRPDGGVNLMDFGCIRIFRPDFVTGVIELYKALRDGDEEQAVNAYKRWGFENPS
KELISVLNIWANFIYQPLLEDKVRLINPSESGQYGRETAEKVHEELKKIGGVKPPREFVL
MDRAAVGLGSVFMHXX
>tcag_1096672664101 /cdnaId=1096672664100 /pepId=1096672664101 /offset=0 /ttable=11 /length=288 /full_length=288 /orientation=0
IFSLYEKYDSAISTEAIHEELSDRLKEELDYSHEIKNLKLYRHMLLDHNEITLPDPIEDL
STNRLLTMTKVHGVKIMNFIANNSEIKMRNQVAMNMFKAWYIPFYKFGVIHGDPHLGNYT
IRPDGGVNLMDFGCIRIFRPDFVTGVIELYKALRDGDEEQAVNAYKRWGFENPSKELISV
LNIWANFIYQPLLEDKVRLINPSESGQYGRETAEKVHEELKKIGGVKPPREFVLMDRAAV
GLGSVFMHLKAEVNWYRIFHDLVGNFNESTLTKRQQQAIKKSGLDSY*
>tcag_1096690677227 /cdnaId=1096690677226 /pepId=1096690677227 /offset=0 /ttable=11 /length=259 /full_length=259 /orientation=0
DYSHEIKNLKLYRHMLSDHSEITLPDPIEDLSTNRLLTMTKVHGVKIMDFIANNTGIKMR
NQVAMNMFKAWYIPFYKFGVIHGDPHLGNYTIRPDGGVNLMDFGCIRIFRPDFVTGVIEL
YKALRDGDEEQAVNAYKRWGFENPSKELISVLNIWANFIYQPLLEDKVRLINPSESGQYG
RETAEKVHEELKKIGGVKPPREFVLMDRAAVGLGSVFMHLKAEVNWYRIFHDLVGNFNEA
TLTKRQQQAIKKSGLDSS*
>tcag_1096668106897 /cdnaId=1096668106896 /pepId=1096668106897 /offset=0 /ttable=11 /length=246 /full_length=246 /orientation=0
YNHMLSDLRQITLPDPIDELSTNRLLTMTRIDGLKIMDFIAGNSDIKIRNQVALNMFKAW
YIPFYKFGVIHGDPHLGNYTIRPDGGVNLMDFGCIRVFRPDFVTGVIELYKALRDGNEEQ
AVNAYKTWGFENPSKELISVLNIWANFIYQPLLEDKVRLINPSESGQYGRKTAEKVHEEL
KKIGGVKPPREFVLMDRAAVGLGSVFMHLKAEINWYRVFHDLVGDFDEKVLSVRQNKAIQ
EVGLI*
>tcag_1096698425127 /cdnaId=1096698425126 /pepId=1096698425127 /offset=0 /ttable=11 /length=205 /full_length=205 /orientation=0
SDIQMRNKVALNMFKAWYIPFYKFGVIHGDPHLGNYTIRPDGGVNLMDFGCIRIFRPDFV
TGVIELYQALRDGNEEKAVNAYKSWGFENPSKELISVLNIWANFIYQPLLEDKVRLINPS
ESGQYGRETAEKVHEELKKIGGVTPPREFVLMDRAAVGLGSVFMHLKAEINWYRIFHELV
GDFDEKKLSKRQNDALKISGLVSN*
>tcag_1096697999799 /cdnaId=1096697999798 /pepId=1096697999799 /offset=0 /ttable=11 /length=450 /full_length=450 /orientation=0
FGQLLSTRTDILDIDTAKELQSLTDSCKPFSVKELKKIVEKELGNSINDLFDDFNEVPMA
AASLAQVHSAKLKDGKKIVVKVLRPNIEKEVKKNLRLLKSAAKVCTYLYSESDRIRPIEV
VKDYENTILRELDLRLEAANTNLTRKNFADSEELYIPEVYWDLTTSKVMVLEEIDGIPCT
DIETIEKFNIDKKRLAENGVMIFLNQVFRDNFFHADMHPGNIFVSKENPEKPGYIAIDCA
ISGSLSNDERYVLARMLQAVIKQNYKSLAQLFISSEWVNPNSNQIELENTLRACCEPIFE
KPLSEIEFGKLLLYLFQSTRPFGLSLQPSLVLLQKTLIHIEGMGRQIYPQLDFWGIAEPY
LDNWLKEQFNPLKIKDYILENKDELIMKASEMPSFIYETLDEIRGYSKNRRSYEQKIHKM
EMDLQKQKYIISFFLIGIILVCGAFLLLT*
>tcag_1096697320123 /cdnaId=1096697320122 /pepId=1096697320123 /offset=0 /ttable=11 /length=389 /full_length=389 /orientation=0
ASLAQVHSAKLKDGKKIVVKVLRPNIEKEVKKNLRLLKSAAKVGTYLYSESDRIRPIEVV
KDYENTILRELDLRLEAANTNLTRKNFAGSEELYIPEVYWDLTTSKVMVLEEIDGIPCTD
IETIEKFNIDKKRLAENGVMIFLNQVFRDNFFHADMHPGNIFVSKENPEKPGYIAIDCAI
SGSLSNDERYILARMLQAVIKQNYKSLAQLFISSEWVNPNSNQIELENTLRACCEPIFEK
PLSEIEFGKLLLYLFQSTRPFGLSLQPSLVLLQKTLIHIEGMGRQIYPQLDFWGIAEPYL
DNWLKEQFNPLKIKDYILENKDELIMKASEMPSFIYETLDEIRGYSKNRRSYEEKIHKME
MDLQKQKYIISFFLIGIILGCGAFLLLT*
>tcag_1096680411643 /cdnaId=1096680411642 /pepId=1096680411643 /offset=0 /ttable=11 /length=270 /full_length=270 /orientation=0
YETAKELESLTDSCKPFNVSQLKKIIEKELNDKIENIFEYFDDEPLAAASLAQVHSARLK
TGQDVVIKVLRPNIERKVKKNLRLLKSAAKIFSYVYKESYRLKPNEVVKDYESTILKELD
LKLEASNTNLTRKNFLDSEELYIPEVYWDLTTSNVMVLEKIDGIPCTDIDQIESYGIDKK
TLAENGVMIFLNQVFRDNFFHADMHPGNIFVSKENPEKPGYIAVDCAITGSLSNDERYTL
ARMLQAVLKQNYKSLANLFINSGWVNANXX
>tcag_1096681415647 /cdnaId=1096681415646 /pepId=1096681415647 /offset=0 /ttable=11 /length=336 /full_length=336 /orientation=0
MNFLIIIFQGLKMLTLGIRFKIFMNPNGEKAAKYLESLGPIFIKFGQLLSTRTDILDIDT
AKELQSLTDSCKPFSVKELKKIVEKELGNSINDLFDDFNEVPMAAASLAQVHSAKLKDGK
KIVVKVLRPNIEKEVKKNLRLLKSAAKVCTYLYSESDRIRPIEVVKDYENTILRELDLRL
EAANTNLTRKNFAGSEELYIPEVYWDLTTSKVMVLEEIDGIPCTDIETIEKFNIDKKRLA
ENGVMIFLNQVFRDNFFHADMHPGNIFVSKENPEKPGYIAIDCAISGSLSNDERYILARM
LQAVIKQNYKSLAQLFISSEWVNPNSNQIELENTLR
>tcag_1096700934163 /cdnaId=1096700934162 /pepId=1096700934163 /offset=0 /ttable=11 /length=327 /full_length=327 /orientation=0
MNIIIVIYELLKMFFIGIQKGIFINPNGKKLSSYLESLGPIFTKFGQLLSTRTDVLDYET
AKELESLTDSCKPFNVSQLKKIIEKELNDKIENIFEYFDDEPLAAASLAQVHSARLKTGQ
DVVIKVLRPNIERKVKKNLRLLKSAAKIFSYVYKESYRLKPNEVVKDYESTILKELDLKL
EASNTNLTRKNFLDSEELYIPEVYWDLTTSNVMVLEKIDGIPCTDIDQIESYGIDKKTLA
ENGVMIFLNQVFRDNFFHADMHPGNIFVSKENPEKPGYIAIDCAITGSLSNDERYTLARM
LSAVLKQTINLLQIYLSILGWVKCNXX
>tcag_1096669938659 /cdnaId=1096669938658 /pepId=1096669938659 /offset=0 /ttable=11 /length=313 /full_length=313 /orientation=0
NFAGSEELYIPEVYWDLTTSKVMVLEEIDGIPCTDIETIEKFNIDKKRLAENGVMIFLNQ
VFRDNFFHADMHPGNIFVSKENPEKPGYIAIDCAISGSLSNDERYILARMLQAVIKQNYK
SLAQLFISSEWVNPNSNQIELENTLRACCEPIFEKPLSEIEFGKLLLYLFQSTRPFGLSL
QPSLVLLQKTLIHIEGMGRQIYPQLDFWGIAEPYLDNWLKEQFNPLKIKDYILENKDELI
MKASEMPSFIYETLDEIRGYSKNRRSYEEKIHKMEMDLQKQKYIISFFLIGIILGCGAFL
LLTYEIYMGLVE*
>tcag_1096692832515 /cdnaId=1096692832514 /pepId=1096692832515 /offset=0 /ttable=11 /length=300 /full_length=300 /orientation=0
IPEVYWDLTTSKVMVLEEIDGIPCTDIDTIEQFNIDKKRLAENGVMIFLNQVFRDNFFHA
DMHPGNIFVSKENPEKPGYIAIDCAISGSLSNDERYILARMLQAVIKQNYKSLAQLFISS
EWVNPNSNKIELENTLRACCEPIFEKPLSEIEFGKLLLYLFQSTRPFGLSLQPSLVLLQK
TLIHIEGMGRQIYPQLDFWGIAEPYLDNWLKEQFNPLKIKDYILENKDELIMKASEMPSF
IYETLDEIRGYSKNRRSYEEKIHKMEMDLQKQKYIISFFLIGIILGSGAFLLLTIGEFIW
>tcag_1096692147141 /cdnaId=1096692147140 /pepId=1096692147141 /offset=0 /ttable=11 /length=215 /full_length=215 /orientation=0
ILEVYWDLTTSNVMVLEKIDGIPCTDIDQIESYGIDKKTLAENGVMIFLNQVFRDNFFHA
DMHPGNIFVSKENPEKPGYIAVDCAITGSLSNDERYTLARMLQAVLKQNYKSLANLFINS
GWVNANTNNIELESTLRACCEPIFEKPLSEIEFGKLLLYLFQSTRQYGLSLQTSLVLLQK
TLIHIEGMGRQIYPDLDFWGIAEPYLDIWLVEQVS
>tcag_1096682868221 /cdnaId=1096682868220 /pepId=1096682868221 /offset=0 /ttable=11 /length=284 /full_length=284 /orientation=0
NVMVLEKIDGIPCTDINQIESYGIDKKTLAENGVMIFLNQVFRDNFFHADMHPGNIFVSK
ENPEKPGYIAVDCAITGSLSNDERYTLARMLQAVLKQNYKSLANLFINSGWVNANTNNIE
LENTLRACCEPIFEKPLSEIEFGKLLLYLFQSTRQYGLSLQTSLVLLQKTLIHIEGMGRQ
IYPDLDFWGIAEPYLDNWLAEQVSPIKLKNYIIENKEDILIKASEIPSVVFEAIDEIRSF
SKNKNASNQRIIELENQLSKQKYINRAIAVAIIVSITIIFIVS*
>tcag_1096669938661 /cdnaId=1096669938660 /pepId=1096669938661 /offset=0 /ttable=11 /length=269 /full_length=269 /orientation=0
IETIEKFNIDKKRLAENGVMIFLNQVFRDNFFHADMHPGNIFVSKENPEKPGYIAIDCAI
SGSLSNDERYILARMLQAVIKQNYKSLAQLFISSEWVNPNSNQIELENTLRACCEPIFEK
PLSEIEFGKLLLYLFQSTRPFGLSLQPSLVLLQKTLIHIEGMGRQIYPQLDFWGIAEPYL
DNWLKEQFNPLKIKDYILENKDELIMKASEMPSFIYETLDEIRGYSKNRRSYEEKIHKME
MDLQKQKYIISFFLIGIILGCGAFLLLT*
>tcag_1096669549177 /cdnaId=1096669549176 /pepId=1096669549177 /offset=0 /ttable=11 /length=273 /full_length=273 /orientation=0
MMLFAFIIESFLKKTKRLKLVEVVFLLKEITNLEMDLRFEAAAANEYAENTKNDAGFKVP
EIYWNFTSENVMTLDWIDGVSIRETEELKKRNLNTNKIAEDIIQHFLRHAVRDGFFHADM
HQGNIFIDENGQITPIDFGIMGRLDKMSKRFLAEILFGFIQRDYKKVAEVHLVAGLVPKN
VPINDLAQALRSIGEPIFGQEVKDISGGKLLKQLFDVTEKFNMQTQPQLLMLQKTMVVVE
GVARKLNPSTNIWTTSKPVLENWLRETKDPINN
>tcag_1096676287711 /cdnaId=1096676287710 /pepId=1096676287711 /offset=0 /ttable=11 /length=225 /full_length=225 /orientation=0
IVGVRAASELTELQDRLSPFEHATAVKIIEADLGSSIGKIFLEFGEPVAAASIAQVHKAR
ILQKGEEREVAVKVLRPGVERRFKRDVLDMLRAAKLAERYSAEARRLRLIDVVETLARSV
RLEMDFRIEAAAASEFEENTQNDPLFRVPKVDWDRTSKNVLVTEWIRGTSLSDINGLIAR
GVDLPALGQNVIQSFLRHAMRDGFFHADMHQGNLFVDEDGRLVAV
>tcag_1096674642743 /cdnaId=1096674642742 /pepId=1096674642743 /offset=0 /ttable=11 /length=300 /full_length=300 /orientation=0
IKILRPDIKRIFNEEIDAIMLFAYLIETAIKKTKRLKLVEVVFLLKEITNLEMDLRFEAA
AANEYAENTKNDIGFRVPEIYWNFTSENVMTLDWIDGVSIRETEELKKRNINTNKIAEDI
IQNFLRHAVRDGFFHADMHQGNIFIDNNGQIVPIDFGIMGRLDKMSKRFLAEILFGFIQR
DYKKVAEVHLIAGLVPNEVPINDLAQALRSIGEPIFGQAVKDISGGKLLKQLFDVTEKFN
MQTQPQLLMLQKTMVVVEGVARKLNPNTNIWTTSKPVLENWLKDTKDPLNKINETLQNTS
>tcag_1096698813723 /cdnaId=1096698813722 /pepId=1096698813723 /offset=0 /ttable=11 /length=392 /full_length=392 /orientation=0
LESLMIKKFITLFKLGRKIAHSDILEIISKFQKPPLSITLLFKFLSISFSPKKKDSIKSE
GERLSDSLESMGTTFIKLGQFLATRPDIIGESLSKQLENLQDKLPPFSLMQAKEIIKNDL
GNETYDTIINLGEPVAAASIAQVHKAQINDNGTIKDVAIKILRPNIKKVFNDEIDAIMLF
AFLVESFVKKTKRLKLVEVVFLLKEITNLEMDLRFEAAAANEYAENTKNDAGFRVPEIYW
NFTSENVMTLDWIDGISIRETEELKKRNFNTAKIANDIIQNFLRHAVRDGFFHADMHQGN
IFIDNNGHIVPIDFGIMGRLDKMSKRFLAEILFGFIQRDYRKVAEVHLVAGLVPKEVPID
DLSSSFEVYRGTNFWSNSKRYFRWKIIKTIV*
>tcag_1096688665077 /cdnaId=1096688665076 /pepId=1096688665077 /offset=0 /ttable=11 /length=191 /full_length=191 /orientation=0
IEEDLGAPVDDIFEQLDREPISAASLGQVHKGNLKGGARVAVKVQRPGLREQITLDLYIV
RNIAAWLNSNIGLIRSDLVALIDELGRRVFEEMDYLNEASNAETFAELHQHNPRIAVPTI
YRNATSRRVLTMEWIDGVKLTNLDAVRELGVDPDDMVEVGVNCSLQQLLEHGFFHADPHP
GNLLALEDGRL
>tcag_1096680239665 /cdnaId=1096680239664 /pepId=1096680239665 /offset=0 /ttable=11 /length=349 /full_length=349 /orientation=0
MLFAFLVESFMKKTKRLKLVEVVFLLKEITNLEMDLRFEAAAANEYADNTKNDVGFRVPQ
IYWNFTSENVMTLDWVDGVSIRETEELQKRNLNTKKIAEDIIQNFLRHAVRDGFFHADMH
QGNIFIDNNGHIVPIDFGIMGRLDKMSKRFLAEILFGFIQRDYRKVAEVHLIAGLVPKEV
PIDDLAQALRSIGEPIFGQTVKDISGGKLLKQLFDVTEKFNMQTQPQLLMLQKTMVVVEG
VARKLNSDTNIWTTSKPVLENWLKETKDPMTTINETLQNTSEVIKRLPEFPEIMDKANQA
LTYLASGQIPQNSNSYSALNTKRGEMITFRNQSIIALLVLVIFSLLVF*
>tcag_1096679802535 /cdnaId=1096679802534 /pepId=1096679802535 /offset=0 /ttable=11 /length=537 /full_length=537 /orientation=0
IRWNCSYSFRLENLMLKKIFILFKLGRKLARSDILDILSKFKRPPLVIKILFQILSFSFS
APNRTDVNENEGAKLSKSLQSMGTTFIKLGQFLVTRPDIIGDDLAKQLEGLQDRLPAFSL
TEAKAIIRKDLGDDTFNSIIDLSEPVAAASIAQVHKAKINDNGTIKDVAIKILRPDIKKV
FNEEIDALMLFAFMVESFIKKTKRLKLVEVVFLLKEITNLEMDLRFEAAAANEYAENTKN
DAGFRVPAIYWNFTSENVMTLDWVDGISIRETEDLQKRNIDTKRIASDVIQLFLRHAVRD
GFFHADMHQGNIFIDNNGEIVPIDFGIMGRLDNLSKRFLAEILFGFIQRDYKKVAEVHLV
AGLVPKDVPVNDLAQALRSIGEPIFGQSVKDISGGKLLKQLFEVTEKFNMQTQPQLLMLQ
KTMVVVEGVARKLNPNTNIWETSKPVLENWLRETKDPINTLNESLKTTTEVIKRLPDFPE
IMDKANQALSFLASGQIPQNSNSFTALNEKRSEMTAFRNQSIVGLLLLVIFGLVVF*
>tcag_1096688737401 /cdnaId=1096688737400 /pepId=1096688737401 /offset=0 /ttable=11 /length=322 /full_length=322 /orientation=0
MLEKGKLTVINIIFGSLKISFYSLKFKLFVKKKDSQEYGTRLRKTLESLGPMFIKFGQLL
STRTDVIPYKVAKELQKLTDQCTPFNSNLSAEILKKELGCELNEVFSEFEPKPFAAASLA
QVHRAKLINNKEKVIVKILRPNINSEVKKNLRLLRSVSKLISVFFKDSERLNINKVVEDY
ESTIMKELDLKLEAANTNLTRENFRDSDILYIPKVYWDFTTSKVLVLEEIYGIPCTEIDE
LEKAGINKKALAENGVQIFLDQVFRDNFFHADMHPGNIFVDKNNVINNGYVAVDCAIAGS
LSNEERYTSCKNVASCKLRENI
>tcag_1096684283787 /cdnaId=1096684283786 /pepId=1096684283787 /offset=0 /ttable=11 /length=293 /full_length=293 /orientation=0
IRRIKLMKDKEAKSLTKQLTRYAKVGGVVGKLATKLASQRYLGVKLDKEKHASEIRAALG
SIKGPLMKVAQLSATIPDLLPDEYAQELMHLQSNAPPMGWLFVKRRMAAELKQDWQKNFI
EFDKEATKAASLGQVHKARTKNDDIVACKLQYPDMASAVSADLSQLKIIFSIYQSYNKAI
KTDEVYKEITDRLKEELDYEREKKLMAIFRNIFSNINFVHVPKTYDKLSTKRLLTMSWLD
GEPILNFKKSAKEIRNTLAANMYKAWYKPFFEYGVLHGDPTFRKLFCSKKRP*
>tcag_1096692225101 /cdnaId=1096692225100 /pepId=1096692225101 /offset=0 /ttable=11 /length=241 /full_length=241 /orientation=0
MMNEAEALRRLRRNFVGEKGVVFPEPLLSSSGVLVESFERGVPLNEALPSLDPETRKRVA
RRGLRALLKMLFADNYIHGDLHAGNLLLRFDGHDFDLVILDAGLVIELSPRDRRNFIDLF
GAVVKRDGRRAGELIAARATHRGGSEDDVEAFVDELDHLVKDATVRGVTLKDLRVAVLLN
DVLAACRRHRIRLEANFATTVVAIAVVEGIGRQLDPELDLLREAGPFLARAVVKGAREGW
*
>tcag_1096699341683 /cdnaId=1096699341682 /pepId=1096699341683 /offset=0 /ttable=11 /length=472 /full_length=472 /orientation=0
VEVLMIKKLITLFKLGRKVARSDILSIASKFKKPPIAITILFQLLSISFSKNNQQKLNTN
EGERLSNSLESMGTTFIKLGQFLATRPDIIGEELSAKLENLQDRLPPFSISQAQEIIKKD
LGEETYNSIIDLSEPVAAASIAQVHKAKINDNGTIKDVAIKILRPDIKKIFNEEIDAMML
FAFIIESFVKKTKRLKLVEVVFLLKEITNLEMDLRFEAAAANEYAENTKNDVGFKVPQIY
WNFTSENVMTLDWIDGISIRETEELKNRNLDTNKIAEDIIQHFLRHAVRDGFFHADMHQG
NIFIDNSGQIAPIDFGIMGRLDKVSKRFLAEILYGFIQRDYRKVAEVHLVAGLVPNNVPI
DDLAQALRSIGEPIFGQAVKDISGGKLLKQLFDVTEKFNMQTQPQLLMLQKTMVVVEGVA
RKLNPDTNIWTTFKPVLENWLRETKDSMNTITDTFNNTSEVIKRLPEFPEIK
>tcag_1096681690151 /cdnaId=1096681690150 /pepId=1096681690151 /offset=0 /ttable=11 /length=405 /full_length=405 /orientation=0
VRTYNSIIDLSEPVAAASIAQVHKAKINDNGTIKDVAIKILRPDIKKIFNEEIDAMMLFA
FFIESFVKKTKRLKLVEVVFLLKEITNLEMDLRFEAAAANEYAENTKNDAGFKVPQIYWN
FTSENVMTLDWIDGVSIRETEELKNRNLDTNKIAEDIIQHFLRHAVRDGFFHADMHQGNI
FIDNSGQIAPIDFGIMGRLDKVSKRFLAEILYGFIQRDYRKVAEVHLVAGLVPNNVPIDD
LAQALRSIGEPIFGQAVKDISGGKLLKQLFDVTEKFNMQTQPQLLMLQKTMVVVEGVARK
LNPNTNIWTTSKPVLENWLRETKDPINTITDTLNNTSEVLKKLPELPEIMDKANQALTFL
ASGQIPQNSNSYTALNNKKSEMTAFRNQSIISLLVLVIIGLLVF*
>tcag_1096700030049 /cdnaId=1096700030048 /pepId=1096700030049 /offset=0 /ttable=11 /length=527 /full_length=527 /orientation=0
MEILMIKKLITLFKLGRKVAKSDILSIASKFKKPPIAITILFQLLSISFSKKNLQKLNTN
EGERLSSSLESMGTTFIKLGQFLATRPDIIGEELSAKLENLQDRLPPFSINQAQEIIKKD
LGEETYNSIIDLSEPVAAASIAQVHKAKINDNGTIKDVAIKILRPDIKKIFNEEIDAMML
FAFFIESFVKKTKRLKLVEVVFLLKEITNLEMDLRFEAAAANEYAENTKNDAGFKVPQIY
WNFTSENVMTLDWIDGVSIRETEELKNRNLDTNKIAEDIIQHFLRHAVRDGFFHADMHQG
NIFIDNSGQIAPIDFGIMGRLDKVSKRFLAEILYGFIQRDYRKVAEVHLVAGLVPNNVPI
DDLAQALRSIGEPIFGQAVKDISGGKLLKQLFDVTEKFNMQTQPQLLMLQKTMVVVEGVA
RKLNPNTNIWTTSKPVLENWLRETKDPINTITDTLNNTSEVLKKLPELPEIMDKANQALT
FLASGQIPQNSNSYTALNNKKSEMTAFRNQSIIGLLVLVIIGLLVF*
>tcag_1096679742181 /cdnaId=1096679742180 /pepId=1096679742181 /offset=0 /ttable=11 /length=527 /full_length=527 /orientation=0
VEVLMIKKLITLFKLGRKIAKSDILSIASKFKKPPLAITILFQLLSISFSKSNQQNISTN
EGERLSISLESMGTTFIKLGQFLATRPDIIGEELSSKLENLQDRLPPFSINEAKEIIKKD
LGQDTYNSIINLSEPIAAASIAQVHKAQINDNGTIKDVAIKILRPDIKKIFNEEIDAMML
FAFIVESFAKKTKRLKLVEVVFLLKEITNLEMDLRFEAAAANEYAENTKNDAGFKVPQIY
WNFTSENVMTLDWIDGVSIRETEELKNRNLDTNKIAEDIIQHFLRHAVRDGFFHADMHQG
NIFIDNSGQIAPIDFGIMGRLDKVSKRFLAEILYGFIQRDYKKVAEVHLVAGLVPNNVPI
DDLAQALRSIGEPIFGQAVKDISGGKLLKQLFDVTEKFNMQTQPQLLMLQKTMVVVEGVA
RKLNPDTNIWTTSKPVLESWLRETKDPINSITDTLNNTSEVLKRLPEFPEIMDKANQALT
YLASGQIPQNSNSYTALNNKKSEMTAFRNQSIIGLLVLVIIGLLVF*
>tcag_1096682719073 /cdnaId=1096682719072 /pepId=1096682719073 /offset=0 /ttable=11 /length=541 /full_length=541 /orientation=0
IQKFFWRNCFNSYWMEVIMIRKLITLFKLGRKIAKSDILNITSKFKKPPLAVKIIFQILS
FSFYKKEQNNFNQNEGERLSSSLESMGTTFIKLGQFLATRPDIIGEELSTKLENLQDRLP
PFSINNAKEIIKNDLGSDTYNSIIDLSEPVAAASIAQVHKAKINDNGTIKDVAIKILRPD
IKKIFNEEIDAMMLFAFIIESFVKKTKRLKLVEVVFLLKEITNLEMDLRFEAAAANEYAE
NTKNDVGFQVPQIYWNFTSENVMTLDWIDGVSIRETEELKNRNLDTNKIAEDIIQHFLRH
AVRDGFFHADMHQGNIFIDNSGQIAPIDFGIMGRLDKVSKRFLAEILFGFIQRDYKKVAE
VHLVAGLVPNNVPIDDLAQALRSIGEPIFGQAVKDISGGKLLKQLFDVTEKFNMQTQPQL
LMLQKTMVVVEGVARKLNPNTNIWTTSKPVLESWLRETKDPINNLNETIKNTSEVIKRLP
EFPEIMDKANQALTFLASGQIPQNSNSFTALNDKKSEMIAFRNQSIIGLLGLVIIGLLVF
*
>tcag_1096696694011 /cdnaId=1096696694010 /pepId=1096696694011 /offset=0 /ttable=11 /length=458 /full_length=458 /orientation=0
ESMGTTFIKLGQFLATRPDIIGEELSTKLENLQDRLPPFSINNAKEIIKNDLGNDTYNSI
IDLSEPVAAASIAQVHKAKINDNGTIKDVAIKILRPDIKKIFNEEIDAMMLFAFIIESFV
KKTKRLKLVEVVFLLKEITNLEMDLRFEAAAANEYAENTKNDVGFQVPQIYWNFTSENVM
TLDWIDGVSIRETEELKKRNLDTNKIAEDIIQHFLRHAVRDGFFHADMHQGNIFIDNSGQ
IAPIDFGIMGRLDKVSKRFLAEILFGFIQRDYKKVAEVHLVAGLVPNNIPIDDLAQALRS
IGEPIFGQAVKDISGGKLLKQLFDVTEKFNMQTQPQLLMLQKTMVVVEGVARKLNPNTNI
WTTSKPVLESWLRETKDPINNLNETIKNTSEVIKRLPEFPEIMDKANQALTFLASGQIPQ
NSNSFTALNDKKSEMIAFRNQSIIGLLGLVIIGLLVF*
>tcag_1096698134497 /cdnaId=1096698134496 /pepId=1096698134497 /offset=0 /ttable=11 /length=422 /full_length=422 /orientation=0
FIKLGQFLATRPDIIGEELSAKLENLQDRLPPFSINQAKEIIRKDLGDETYNSIINLSEP
VAAASIAQVHKAQINDNGTIKDVAIKILRPDIKKKFNEEIDAMMLFAFIVESIVKKTKRL
KLVEVVFLLKEITNLEMDLRFEAAAANEYAENTKNDAGFNVPLIYWNFTNENVMTLDWID
GVSIRETEELKNRNLDTNKIAEDIIQHFLRHAVRDGFFHADMHQGNIFIDNSGQIAPIDF
GIMGRLDKISKRFLAEILYGFIQRDYKKVAEVHLTAGLVPNNVPIDDLAQALRSIGEPIF
GQAVKDISGGKLLKQLFDVTEKFNMQTQPQLLMLQKTMVVVEGVARKLNPNTNIWTTSKP
VLESWLRETKDPINTITDTLQNTSEVIKKLPEFPEIMDKANQALTYLASVKFLKTQILIL
L*
>tcag_1096698829009 /cdnaId=1096698829008 /pepId=1096698829009 /offset=0 /ttable=11 /length=423 /full_length=423 /orientation=0
MEILMIKKLITLFKLGRKVAKSDILSIASKFKKPPIAVTILFQLLSISFFKNNQQKLNTN
EGERLSSSLESMGTTFIKLGQFLATRPDIIGEELSAKLENLQDRLPPFSINQAQEIIKKD
LGEETYNSIIDLSESVAAASIAQVHKAKINDNGTIKDVAIKILRPDIKKIFNEEIDAMML
FAFFIESFVKKTKRLKLVEVVFLLKEITNLEMDLRFEAAAANEYAENTKNDAGFKVPQIY
WNFTSENVMTLDWIDGVSIRETEELKNRNLDTNKIAEDIIQHFLRHAVRDGFFHADMHQG
NIFIDNSGQIAPIDFGIMGRLDKVSKRFLAEILYGFIQRDYRKVAEVHLVAGLVPNNVPI
DDLAQALRSIGEPIFGQAVKDISGGKLLKQLFDVTEKFNMQTQPQLLMLQKTMVVVEGVA
RKL
>tcag_1096689318407 /cdnaId=1096689318406 /pepId=1096689318407 /offset=0 /ttable=11 /length=300 /full_length=300 /orientation=0
AQVHKAKINDNGTIKDVAIKILRPDIKKIFNEEIDAMMLFAFIIESFVKKTKRLKLVEVV
FLLKEITNLEMDLRFEAAAANEYAENTKNDVGFQVPQIYWNFTSENVMTLDWIDGVSIRE
TEELKNRNLDTNKIAEDIIQHFLRHAVRDGFFHADMHQGNIFIDNSGQIAPIDFGIMGRL
DKVSKRFLAEILFGFIQRDYKKVAEVHLVAGLVPNNVPIDDLAQALRSIGEPIFGQAVKD
ISGGKLLKQLFDVTEKFNMQTQPQLLMLQKTMVVVEGVARKLNPNTNIWTTSKPVLESXX
>tcag_1096677851273 /cdnaId=1096677851272 /pepId=1096677851273 /offset=0 /ttable=11 /length=368 /full_length=368 /orientation=0
SFSKKNLQKLNTNEGERLSSSLESMGTTFIKLGQFLATRPDIIGEELSAKLENLQDRLPP
FSINQAQEIIKKDLGEETYNSIIDLSEPVAAASIAQVHKAKINDNGTIKDVAIKILRPDI
KKIFNEEIDAMMLFAFFIESFVKKTKRLKLVEVVFLLKEITNLEMDLRFEAAAANEYAEN
TKNDAGFKVPQIYWNFTSENVMTLDWIDGVSIRETEELKNRNLDTNKIAEDIIQHFLRHA
VRDGFFHADMHQGNIFIDNSGQIAPIDFGIMGRLDKVSKRFLAEILYGFIQRDYRKVAEV
HLVAGLVPNNVPIDDLAQALRSIGEPIFGQAVKDISGGKLLKQLFDVTEKFNMQTQPQLL
MLQKTMVV
>tcag_1096680670363 /cdnaId=1096680670362 /pepId=1096680670363 /offset=0 /ttable=11 /length=357 /full_length=357 /orientation=0
AKINDNGTIKDVAIKILRPDIKKIFNEEIDAMMLFAFIIESFVKKTKRLKLVEVVFLLKE
ITNLEMDLRFEAAAANEYAENTKNDAGFKVPQIYWNFTSENVMTLDWIDGVSIRETEELK
NRNLDTNKIAEDIIQHFLRHAVRDGFFHADMHQGNIFIDNSGQIAPIDFGIMGRLDKVSK
RFLAEILYGFIQRDYRKVAEVHLVAGLVPNNVPIDDLAQALRSIGEPIFGQAVKDISGGK
LLKQLFDVTEKFNMQTQPQLLTLQKTMVVVEGVARKLNPETNIWTTSKPVLENWLRETKD
PMNTITDTLNNTSEIIKRLPEFPEIMDKANQALTFLASGQIPQNSNSFTALNNKKYE
>tcag_1096669936863 /cdnaId=1096669936862 /pepId=1096669936863 /offset=0 /ttable=11 /length=264 /full_length=264 /orientation=0
IDAMMLFAFIIESFVKKTKRLKLVEVVFLLKEITNLEMDLRFEAAAANEYAENTKNDAGF
QVPQIYWNFTSENVMTLDWIDGVSIRETEELKNRNLDTNKIAEDIIQHFLRHAVRDGFFH
ADMHQGNIFIDNSGQIAPIDFGIMGRLDKVSKRFLAEILFGFIQRDYKKVAEVHLVAGLV
PNNVPIDDLAQALRSIGEPIFGQAVKDISGGKLLKQLFDVTEKFNMQTQPQLLMLQKTMV
VVEGVARKLNPNTNIWTTSKPVLE
>tcag_1096682944379 /cdnaId=1096682944378 /pepId=1096682944379 /offset=0 /ttable=11 /length=343 /full_length=343 /orientation=0
IESFVKKTKRLKLVEVVFLLKEITNLEMDLRFEAAAANEYAENTKNDAGFKVPQIYWNFT
SENVMTLDWIDGVSIRETEQLKNRNLDTNKIAEDIIQHFLRHAVRDGFFHADMHQGNIFI
DNSGQIAPIDFGIMGRLDKISKRFLAEILYGFIQRDYKKVAEVHLVAGLVPNNVPIDDLA
QALRSIGEPIFGQAVKDISGGKLLKQLFDVTEKFNMQTQPQLLMLQKTMVVVEGVARKLN
PNTNIWTTSKPVLENWLRETKDPMNTITDTLNNTSEVIKRLPEFPEIMDKANQALTFLAS
GQIPQNSNSYTALNNKKSEMTAFRNQSIIGLLVLVIIGLLVF*
>tcag_1096669758427 /cdnaId=1096669758426 /pepId=1096669758427 /offset=0 /ttable=11 /length=277 /full_length=277 /orientation=0
IESFVKKTKRLKLVEVVFLLKEITNLEMDLRFEAAAANEYAENTKNDVGFQVPQIYWNFT
SENVMTLDWIDGVSIRETEELKNRNLDTNKIAEDIIQHFLRHAVRDGFFHADMHQGNIFI
DNSGQIAPIDFGIMGRLDKVSKRFLAEILFGFIQRDYKKVAEVHLVAGLVPNNVPIDDLA
QALRSIGEPIFGQAVKDISGGKLLKQLFDVTEKFNMQTQPQLLMLQKTMVVVEGVARKLN
PNTNIWTTSKPVLESWLRETKDPINNLNETIKNTSXX
>tcag_1096691573199 /cdnaId=1096691573198 /pepId=1096691573199 /offset=0 /ttable=11 /length=260 /full_length=260 /orientation=0
FIKLGQFLATRPDIIGEELSAKLENLQDRLPPFSIKQAQEIIKKDLGEEAYNSIIDLSEP
VAAASIAQVHKAKINDNGTIKDVAIKILRPDIKKIFNEEIDAMMLFAFFIESFVKKTKRL
KLVEVVFLLKEITNLEMDLRFEAAAANEYAENTKNDAGFKVPQIYWNFTSENVMTLDWID
GVSIRETEELKNRNLDTNKIAEDIIQHFLRHAVRDGFFHADMHQGNIFIDNSGQIAPIDF
GIMGRLDNVSKRFLAEILXX
>tcag_1096675343633 /cdnaId=1096675343632 /pepId=1096675343633 /offset=0 /ttable=11 /length=299 /full_length=299 /orientation=0
KNDAGFKVPQIYWNFTSENVMTLDWIDGVSIRETEELKNRNLDTNKIAEDIIQHFLRHAV
RDGFFHADMHQGNIFIDNSGQIAPIDFGIMGRLDKVSKRFLAEILYGFIQRDYRKVAEVH
LVAGLVPNNVPIDDLAQALRSIGEPIFGQAVKDISGGKLLKQLFDVTEKFNMQTQPQLLM
LQKTMVVVEGVARKLNPNTNIWTTSKPVLENWLRETKDPINTITDTLNNTSEVLKKLPEL
PEIMDKANQALTFLASGQIPQNSNSYTALNNKKSEMTAFRNQSIIGLLVLVIIGLLVF*
>tcag_1096699501887 /cdnaId=1096699501886 /pepId=1096699501887 /offset=0 /ttable=11 /length=332 /full_length=332 /orientation=0
MEVLMIKKLITLFKLGRKVARSDILSIASKFKKPPIAITILFQLLSISFSKNNQQKLNTN
EGERLSNSLESMGTTFIKLGQFLATRPDIIGEELSTKLENLQDRLPPFSINQAQEIIKKD
LGEETYNSIIDLSEPVAAASIAQVHKAKINDNGTIKDVAIKILRPDIKKIFNEEIDAMML
FAFIIESFVKKTKRLKLVEVVFLLKEITNLEMDLRFEAAAANEYAENTKNDVGFKVPQIY
WNFTSENVMTLDWIDGVSIRETEELKNRNLNTNKIAEDIIQHFLRHAVRDGFFHADMHQG
NIFIDNSGQIAPIDFGIMGRLDKVSKRFLAEI
>tcag_1096679309217 /cdnaId=1096679309216 /pepId=1096679309217 /offset=0 /ttable=11 /length=288 /full_length=288 /orientation=0
YWNFTSENVMTLDWIDGVSIRETEELKNRNLDTNKIAEDIIQHFLRHAVRDGFFHADMHQ
GNIFIDNSGQIAPIDFGIMGRLDKVSKRFLAEILYGFIQRDYRKVAEVHLVAGLVPNNVP
IDDLAQALRSIGEPIFGQAVKDISGGKLLKQLFDVTEKFNMQTQPQLLMLQKTMVVVEGV
ARKLNPDTNIWTTSKPVLENWLRETKDPMNTITDTLNNTSEVIKRLPEFPEIMDKANQAL
TFLASGKIPQNSNSYTALNNKKSEMTAFRNQSIIGLLVLVIIGLLVF*
>tcag_1096682509595 /cdnaId=1096682509594 /pepId=1096682509595 /offset=0 /ttable=11 /length=290 /full_length=290 /orientation=0
QIYWNFTSENVMTLDWIDGVSIRETEELKNRNLDTNKIAEDIIQHFLRHAVRDGFFHADM
HQGNIFIDNSGQIAPIDFGIMGRLDKVSKRFLAEILFGFIQRDYKKVAEVHLVAGLVPNN
VPIDDLAQALRSIGEPIFGQAVKDISGGKLLKQLFDVTEKFNMQTQPQLLMLQKTMVVVE
GVARKLNPNTNIWTTSKPVLESWLRETKDPINNLNETIKNTSEVIKRLPEFPEIMDKANQ
ALTFLASGQIPQNSNSFTALNDKKSEMIAFRNQSIIGLLGLVIIGLLVF*
>tcag_1096676123505 /cdnaId=1096676123504 /pepId=1096676123505 /offset=0 /ttable=11 /length=317 /full_length=317 /orientation=0
VEVLMIKKLITLFKLGRKIAKSDILSIASKFKKPPLAIKILFQLLSISFSKSNQQNISTN
EGERLSISLESMGTTFIKLGQFLATRPDIIGEELSSKLENLQDRLPPFSINDAKEIIKKD
LGQDTYNSIINLSEPIAAASIAQVHKAQINDNGTIKDVAIKILRPDIKKIFNEEIDAMML
FAFIVESFAKKTKRLKLVEVVFLLKEITNLEMDLRFEAAAANEYAENTKNDAGFKVPQIY
WNFTSENVMTLDWIDGVSIRETEELKNRNLDTNKIAEDIIQHFLRHAVRDGFFHADMHQG
NIFIDNSGQIAPIDFGI
>tcag_1096691836947 /cdnaId=1096691836946 /pepId=1096691836947 /offset=0 /ttable=11 /length=265 /full_length=265 /orientation=0
EGVSIRETEELKRRNLDTSKIAEDIIQNFLRHAVRDGFFHADMHQGNIFIDNSGQIAPID
FGIMGRLDKVSKRFLAEILFGFIQRDYRKVAEVHLMAGLVPKDVPIDDLSQALRSIGEPI
FGQKVKDISGGKLLKQLFDVTEKFNMQTQPQLLMLQKTMVVVEGVARKLDPNTNIWTTSK
PVLENWLRETKDPINNLNETLKSTSEVIKRLPEFPEIMDKANQALTFLASGQIPQNSNSY
NALNDKKAEMNAFRNQSIIGLLLLX
>tcag_1096699699355 /cdnaId=1096699699354 /pepId=1096699699355 /offset=0 /ttable=11 /length=255 /full_length=255 /orientation=0
NKIAEDIIQHFLRHAVRDGFFHADMHQGNIFIDNSGQIAPIDFGIMGRLDKVSKRFLAEI
LYGFIQRDYRKVAEVHLVAGLVPNNVPIDDLAQALRSIGEPIFGQAVKDISGGKLLKQLF
DVTEKFNMQTQPQLLMLQKTMVVVEGVARKLNPNTNIWTTSKPVLENWLRETKDPINTIT
DTLNNTSEVLKKLPELPEIMDKANQALTFLASGQIPQNSNSYTALNNKKSEMTAFRNQSI
IGLLVLVIIGLLVF*
>tcag_1096680412119 /cdnaId=1096680412118 /pepId=1096680412119 /offset=0 /ttable=11 /length=249 /full_length=249 /orientation=0
IIQHFLRHAVRDGFFHADMHQGNIFIDNSGQIAPIDFGIMGRLDKVSKRFLAEILFGFIQ
RDYRKVAEVHLKAGLVPKDVPIDDLAQALRSIGEPIFGQEVKDISGGRLLKQLFDVTEKF
NMQTQPQLLMLQKTMVVVEGVARKLNPNTNIWTTSKPVLEGWLRETKDPITNLNETLKST
SEVIKRLPEFPEIMDKANQALTFLASGQIPQNSNSYTALNDKKAEMNTFKNQSIIGLLLL
VIFGLIVF*
>tcag_1096697194717 /cdnaId=1096697194716 /pepId=1096697194717 /offset=0 /ttable=11 /length=253 /full_length=253 /orientation=0
IAEDIIQHFLRHAVRDGFFHADMHQGNIFIDNSGQIAPIDFGIMGRLDKVSKRFLAEILY
GFIQRDYKKVAEVHLVAGLVPNNVPIDDLAQALRSIGEPIFGQAVKDISGGKLLKQLFDV
TEKFNMQTQPQLLMLQKTMVVVEGVARKLNPDTNIWTTSKPVLENWLRETKDPMNTITDT
LNNTSEVIKRLPEFPEIMDKANQALTFLASGQIPQNSNSYTALNNKKSEMTAFRNQSIIG
LLVLVIIGLLVF*
>tcag_1096682639853 /cdnaId=1096682639852 /pepId=1096682639853 /offset=0 /ttable=11 /length=244 /full_length=244 /orientation=0
LRHAVRDGFFHADMHQGNIFIDNSGQIAPIDFGIMGRLDKVSKRFLAEILFGFIQRDYKK
VAEVHLVAGLVPNNVPIDDLAQALRSIGEPIFGQAVKDISGGKLLKQLFDVTEKFNMQTQ
PQLLMLQKTMVVVEGVARKLNPNTNIWTTSKPVLESWLRETKDPINNLNETLKNTSEVIK
RLPEFPEIMDKANQALTFLASGQIPQNSNSFTALNDKKSEMVAFRNQSIIGLLGLVIIGL
LVF*
>tcag_1096672059827 /cdnaId=1096672059826 /pepId=1096672059827 /offset=0 /ttable=11 /length=237 /full_length=237 /orientation=0
GFFHADMHQGNIFIDNSGQIAPIDFGIMGRLDKVSKRFLAEILFGFIQRDYRKVAEVHLM
AGLVPKDVPIDDLAQALRSIGEPIFGQEVKDISGGRLLKQLFDVTEKFNMQTQPQLLMLQ
KTMVVVEGVARKLNPNTNIWTTSKPVLESWLRETKDPISNLNETLKSTSEVIKRLPEFPE
IMDKANQALTFLASGQIPQNSNSYTALNDKKAEMNTFKNQSIIGLLLLVIFGLIVF*
>tcag_1096700194429 /cdnaId=1096700194428 /pepId=1096700194429 /offset=0 /ttable=11 /length=319 /full_length=319 /orientation=0
KVLETFISLGPVYIKLGQWLSSRADILPQPYLEELSKLQDSVPAAPFDQVKPIIEKDIGL
INEKFDNIDPTSISGASLGQVYRGSISGQQIVIKVKRPGIEKVVEKDLKILKKILPLALR
FVDPNLRYSAKTMLSQFIETIHEEMDYTNESKNLKEIKNDMANNPKVIVPSVFDDFSSKN
VLTMEYLPGIKVTNVDALEEKNIDREQLVIDVHQIFFTMLLKHSIFHADPHPGNISVTDE
GKLILYDYGMVGRINNKTRINLIRLYLALVEKNPPRVVSAMDDLKMLTPGYNRSIIEKGI
ELSIRSMHGDKPDEMEVQS
>tcag_1096687591123 /cdnaId=1096687591122 /pepId=1096687591123 /offset=0 /ttable=11 /length=274 /full_length=274 /orientation=0
CRTDLKILNKILPLALRFVDSNLRYSAKIMLSQFIETIHEEMDYTNESKNLKEIKKDMAE
NNKVIIPSVFDDFSSKNVLTMEYLPGIKVTNVDALEEKNIDREQLVVDVHQVFFTMLLKH
SIFHADPHPGNISVTDDGKLILYDFGMVGRINDKTRINLIRLYLALVEKNPPRVVSAMDD
LKMLTPGYSRLVIEKGIELSIRSMHGDKPDEMEVQSLMELANKTMSKFPFILPKNLALYL
RMASIIEGIYKTHDVDFKFLKVLKNILQEENLIX
>tcag_1096682411831 /cdnaId=1096682411830 /pepId=1096682411831 /offset=0 /ttable=11 /length=465 /full_length=465 /orientation=0
RRLSRSLESMGTTFIKLGQFLATRPDIIGEELSLKLEKLQDRLPPFSIHEAKEIIKEDLG
IDAFNSIIDLSEPVAAASIAQVHKAKINDNGTIKDVAIKILRPNIKKIFNEEIDAMMLFA
FIIESFIKKTKRLKLVEVVFLLKEITNLEMDLRFEAAAANEYAENTKNDAGFKVPEIYWN
FTSENVMTLDWIDGISIREAEELKKRNLDTNKIAEDIIQHFLRHAVRDGFFHADMHQGNI
FVDNSGQIVPIDFGIMGRLDKLSKRFLAEILFGFIQRDYRKVAEVHLVAGLVPKEVPIDD
LAQALRSIGEPIFGQEVKDISGGKLLKQLFDVTEKFNMQTQPQLLMLQKTMVVVEGVARK
LNPNTNIWTTSKPVLENWLKETKDPINNLNDTLKNTSEVIKRLPEFPEIMDKANQALTFL
ASGQIPQNSNSYTALNDKKSEMIAFRNQSIIGLLLLVIFGLIVF*
>tcag_1096686683715 /cdnaId=1096686683714 /pepId=1096686683715 /offset=0 /ttable=11 /length=396 /full_length=396 /orientation=0
LSEPVAAASIAQVHKAKINDNGTIKDVAIKILRPNIKKIFNEEIDAMMLFAFIIESFIKK
TKRLKLVEVVFLLKEITNLEMDLRFEAAAANEYAENTKNDAGFKVPEIYWNFTSENVMTL
DWIDGISIREAEELKKRNLDTNKIAEDIIQHFLRHAVRDGFFHADMHQGNIFVDNSGQIV
PIDFGIMGRLDKLSKRFLAEILFGFIQRDYRKVAEVHLVAGLVPKEVPIDDLAQALRSIG
EPIFGQEVKDISGGKLLKQLFDVTEKFNMQTQPQLLMLQKTMVVVEGVARKLNPNTNIWT
TSKPVLENWLKETKDPINNLNETLKNTSEVIKRLPEFPEIMDKANQALTFLASGQIPQNS
NSYTALNDKKSEMIAFRNQSIIGLLLLVIFGLIVF*
>tcag_1096699919787 /cdnaId=1096699919786 /pepId=1096699919787 /offset=0 /ttable=11 /length=527 /full_length=527 /orientation=0
LENLMIKKLITLFKLGRKIAKSDILKIASKFKKTPLAVTVLFQILSISFEKKEKNNLIED
DGERLSKSLESMGTTFIKLGQFLATRPDIIGEELSLKLEKLQDRLPPFSIHEAKEIIKED
LGIDAFNSIIDLSEPVAAASIAQVHKAKINDNGTIKDVAIKILRPNIKKIFNEEIDAMML
FAFIIESFIKKTKRLKLVEVVFLLKEITNLEMDLRFEAAAANEYAENTKNDAGFKVPEIY
WNFTSENVMTLDWIDGISIREAEELKKRNLDTNKIAEDIIQHFLRHAVRDGFFHADMHQG
NIFVDNSGQIVPIDFGIMGRLDKLSKRFLAEILFGFIQRDYRKVAEVHLVAGLVPKEVPI
DDLAQALRSIGEPIFGQEVKDISGGKLLKQLFDVTEKFNMQTQPQLLMLQKTMVVVEGVA
RKLNPNTNIWTTSKPVLENWLKETKDPINNLNETLKNTSEVIKRLPEFPKIMDKANQALT
FLASGQIPQNSNSYTALNDKKSEMIAFRNQSIIGLLLLVIFGLIVF*
>tcag_1096678157679 /cdnaId=1096678157678 /pepId=1096678157679 /offset=0 /ttable=11 /length=524 /full_length=524 /orientation=0
LENLMIKKLITLFKLGRKIAKSDILKIASKFKKPPLAVTILFQILSISFEKREQNNLIED
DGERLSRSLESMGTTFIKLGQFLATRPDIIGEELSLKLEKLQDRLPPFSIYEAKEIIKED
LGVDAFNSIIDLSEPVAAASIAQVHKAKINDNGTIKDVAIKILRPNIKKIFDEEIDAMML
FAFIIESFVKKTKRLKLVEVVFLLKEITNLEMDLRFEAAAANEYAENTKNDAGFKVPEIY
WNFTSENVMTLDWIDGISIREAEELKKRNLDTNKIAEDIIQHFLRHAVRDGFFHADMHQG
NIFVDNSGQIVPIDFGIMGRLDKLSKRFLAEILFGFIQRDYRKVAEVHLVAGLVPKEVPI
DDLAQALRSIGEPIFGQEVKDISGGKLLKQLFDVTEKFNMQTQPQLLMLQKTMVVVEGVA
RKLNPNTNIWTTSKPVLENWLKETKDPINNLNETLKNTSEVIKRLPEFPEIMDKANQALT
FLASGQIPQNSNSYTALNDKKSEMIAFRNQSIIGLLLLVIFGLI
>tcag_1096677719293 /cdnaId=1096677719292 /pepId=1096677719293 /offset=0 /ttable=11 /length=411 /full_length=411 /orientation=0
IKEDLGVDAFNSIIDLSEPVAAASIAQVHKAKINDNGTIKDVAIKILRPNIKKIFNEEID
AMMLFAFIIESFVKKTKRLKLVEVVFLLKEITNLEMDLRFEAAAANEYAENTKNDAGFKV
PEIYWNFTSENVMTLDWIDGISIREAEELKKRNLDTNKIAEDIIQHFLRHAVRDGFFHAD
MHQGNIFVDNSGQIVPIDFGIMGRLDKLSKRFLAEILFGFIQRDYRKVAEVHLVAGLVPK
EVPIDDLAQALRSIGEPIFGQEVKDISGGKLLKQLFDVTEKFNMQTQPQLLMLQKTMVVV
EGVARKLNPNTNIWTTSKPVLENWLKETKDPINNLNETLKNTSEVIKRLPEFPEIMDKAN
QALTFLASGQIPQNSNSYTALNDKKSEMIAFRNQSIIGLLLLVIFGLIVF*
>tcag_1096679809021 /cdnaId=1096679809020 /pepId=1096679809021 /offset=0 /ttable=11 /length=527 /full_length=527 /orientation=0
LENLMIKKLITLFKLGRKIAKSDILKIASKFKKPPLAVTILFQILSISFKKREQNNLIED
DGERLSRSLESMGTTFIKLGQFLATRPDIIGEELSLKLEKLQDRLPPFSIHEAKEIIKED
LGIDAFNSIIDLSEPVAAASIAQVHKAKINDNGTIKDVAIKILRPNIKKIFNEEIDAMML
FAFIIESFVKKTKRLKLVEVVFLLKEITNLEMDLRFEAAAANEYAENTKNDAGFKVPEIY
WNFTSENVMTLDWIDGISIREAEELKKRNLDTNKIAEDIIQHFLRHAVRDGFFHADMHQG
NIFVDNSGQIVPIDFGIMGRLDKLSKRFLAEILFGFIQRDYRKVAEVHLVAGLVPKEVPI
DDLAQALRSIGEPIFGQEVKDISGGKLLKQLFDVTEKFNMQTQPQLLMLQKTMVVVEGVA
RKLNPNTNIWTTSKPVLENWLKETKDPINNLNETLKNTSEVIKRLPEFPEIMDKANQALT
FLASGQIPQNSNSYTALNDKKSEMIAFRNQSIIGLLLLVIFGLIVF*
>tcag_1096680172901 /cdnaId=1096680172900 /pepId=1096680172901 /offset=0 /ttable=11 /length=333 /full_length=333 /orientation=0
DLGVDAFNSIIDLSEPVAAASIAQVHKAKINDNGTIKDVAIKILRPNIKKIFNEEIDAMM
LFAFIIESFVKKTKRLKLVEVVFLLKEITNLEMDLRFEAAAANEYAENTKNDAGFKVPEI
YWNFTSENVMTLDWIDGISIREAEELKKRNLDTNKIAEDIIQHFLRHAVRDGFFHADMHQ
GNIFVDNSGQIVPIDFGIMGRLDKLSKRFLAEILFGFIQRDYRKVAEVHLVAGLVPKEVP
IDDLAQALRSIGEPIFGQEVKDISGGKLLKQLFDVTEKFNMQTQPQLLMLQKTMVVVEGV
ARKLNPNTNIWTTSKPVLENWLKETKDPINNLN
>tcag_1096682075237 /cdnaId=1096682075236 /pepId=1096682075237 /offset=0 /ttable=11 /length=441 /full_length=441 /orientation=0
PDIIGEELSLKLEKLQDRLPPFSIHEAKEIIKEDLGVDAYNSIIDLSEPVAAASIAQVHK
AKINDNGTIKDVAIKILRPNIKKIFNEEIDAMMLFAFIIESFVKKTKRLKLVEVVFLLKE
ITNLEMDLRFEAAAANEYAENTKNDAGFKVPEIYWNFTSENVMTLDWIDGISIREAEELK
KRNLDTNKIAEDIIQHFLRHAVRDGFFHADMHQGNIFVDNSGQIVPIDFGIMGRLDKLSK
RFLAEILFGFIQRDYRKVAEVHLVAGLVPKEVPIDDLAQALRSIGEPIFGQEVKDISGGK
LLKQLFDVTEKFNMQTQPQLLMLQKTMVVVEGVARKLNPNTNIWTTSKPVLENWLKETKD
PINNLNETLKNTSEVIKRLPEFPEIMDKANQALTFLASGQIPQNSNSYTALNDKKSEMIA
FRNQSIIGLLLLVIFGLIVF*
>tcag_1096683958429 /cdnaId=1096683958428 /pepId=1096683958429 /offset=0 /ttable=11 /length=527 /full_length=527 /orientation=0
LENLMIKKLITLFKLGRKIAKSDILKIASKFKKPPLAVTVLFQILSISFKKKEQNNLIED
DGERLSRSLESMGTTFIKLGQFLATRPDIIGEELSLRLEKLQDRLPPFSIHEAKEIIKED
LGIDAFNSIIDLSEPVAAASIAQVHKAKINDNGTIKDVAIKILRPNIKKIFNEEIDAMML
FAFIIESFVKKTKRLKLVEVVFLLKEITNLEMDLRFEAAAANEYAENTKNDAGFKVPEIY
WNFTSENVMTLDWIDGISIREAEELKKRNLDTNKIAEDIIQHFLRHAVRDGFFHADMHQG
NIFVDNSGQIVPIDFGIMGRLDKLSKRFLAEILFGFIQRDYRKVAEVHLVAGLVPKEVPI
DDLAQALRSIGEPIFGQEVKDISGGKLLKQLFDVTEKFNMQTQPQLLMLQKTMVVVEGVA
RKLNPNTNIWTTSKPVLENWLKETKDPINNLNETLKNTSEVIKRLPEFPEIMDKANQALT
FLASGQIPQNSNSYTALNDKKSEMITFRNQSIIGLLLLVIFGLIVF*
>tcag_1096687120139 /cdnaId=1096687120138 /pepId=1096687120139 /offset=0 /ttable=11 /length=527 /full_length=527 /orientation=0
LENLMIKKLITLFKLGRKIAKSDILKIASKFKKPPLAITILFQILSISFEKKEQNNLIAD
DGERLSRSLESMGTTFIKLGQFLATRPDIIGEELSLKLEKLQDRLPPFSIHEAKEIIKED
LGVDAFNSIIDLSEPVAAASIAQVHKAKINDNGTIKDVAIKILRPNIKKIFNEEIDAMML
FAFIIESFVKKTKRLKLVEVVFLLKEITNLEMDLRFEAAAANEYADNTKNDAGFKVPEIY
WNFTSENVMTLDWIDGISIREAEELKKRNLDTNKIAEDIIQHFLRHAVRDGFFHADMHQG
NIFVDNSGQIVPIDFGIMGRLDKLSKRFLAEILFGFIQRDYRKVAEVHLVAGLVPKEVPI
NDLAQALRSIGEPIFGQEVKDISGGKLLKQLFDVTEKFNMQTQPQLLMLQKTMVVVEGVA
RKLNPNTNIWTTSKPVLENWLKETKDPINNLNETLKNTSEVIKRLPEFPEIMDKANQALT
FLASGQIPQNSNSYTALNDKKSEMIAFRNQSIIGLLLLVIFGLIVF*
>tcag_1096669219243 /cdnaId=1096669219242 /pepId=1096669219243 /offset=0 /ttable=11 /length=317 /full_length=317 /orientation=0
IIDLSEPVAAASIAQVHKAKINDNGTIKDVAIKILRPNIKNIFNEEIDAMMLFAFIIESF
VKKTKRLKLVEVVFLLKEITNLEMDLRFEAAAANEYAENTKNDAGFKVPEIYWNFTSENV
MTLDWIDGISIREAEELKKRNLDTNKIAEDIIQHFLRHAVRDGFFHADMHQGNIFVDNSG
QIVPIDFGIMGRLDKLSKRFLAEILFGFIQRDYRKVAEVHLVAGLVPKEVPIDDLAQALR
SIGEPIFGQEVKDISGGKLLKQLFDVTEKFNMQTQPQLLMLQKTMVVVEGVARKLNPNTN
IWTTSKPVLENWLKKQK
>tcag_1096679602341 /cdnaId=1096679602340 /pepId=1096679602341 /offset=0 /ttable=11 /length=347 /full_length=347 /orientation=0
EPVAAASIAQVHKAKINDNGTIKDVAIKILRPNIKKIFNEEIDAMMLFAFIIESFVKKTK
RLKLVEVVFLLKEITNLEMDLRFEAAAANEYAENTKNDAGFKVPEIYWNFTSENVMTLDW
IDGISIREAEELKKRNLDTNKIAEDIIQHFLRHAVRDGFFHADMHQGNIFVDNSGQIVPI
DFGIMGRLDKLSKRFLAEILFGFIQRDYRKVAEVHLVAGLVPKEVPIDDLAQALRSIGEP
IFGQEVKDISGGKLLKQLFDVTEKFNMQTQPQLLMLQKTMVVVEGVARKLNPNTNIWTTS
KPVLENWLKETKDPINNLNETLKNTSEVIKRLPEFPEIMDKANQALT
>tcag_1096677919133 /cdnaId=1096677919132 /pepId=1096677919133 /offset=0 /ttable=11 /length=428 /full_length=428 /orientation=0
LENLMVKKLITLFKLGRKIAKSDILKIASKFKKPPLAVTILFQILSISFEKREQNNLIED
DGERLSRSLESMGTTFIKLGQFLATRPDIIGEELSLKLEKLQDRLPPFSIHEAKEIIKED
LGVDAFNSIIDLSEPVAAASIAQVHKAKINDNGTIKDVAIKILRPNIKKIFNEEIDAMML
FAFIIESFVKKTKRLKLVEVVFLLKEITNLEMDLRFEAAAANEYAENTKNDAGFKVPEIY
WNFTSENVMTLDWIDGISIREAEELKKRNLDTNKIAEDIIQHFLRHAVRDGFFHADMHQG
NIFVDNSGQIVPIDFGIMGRLDKLSKRFLAEILFGFIQRDYRKVAEVHLVAGLVPKEVPI
DDLAQALRSIGEPIFGQEVKDISGGKLLKQLFDVTEKFNMQTQPQLLMLQKTMVVVEGVA
RKLNPNTN
>tcag_1096665857445 /cdnaId=1096665857444 /pepId=1096665857445 /offset=0 /ttable=11 /length=284 /full_length=284 /orientation=0
VAAASIAQVHKAKINDNGTIKDVAIKILRPNIKKIFNEEIDAMMLFAFIIESFVKKTKRL
KLVEVVFLLKEITNLEMDLRFEAAAANEYAENTKNDAGFKVPEIYWNFTSENVMTLDWID
GISIREAEELKKRNLDTNKIAEDIIQHFLRHAVRDGFFHADMHQGNIFVDNSGQIVPIDF
GIMGRLDKLSKRFLAEILFGFIQRDYRKVAEVHLVAGLVPKEVPIDDLAQALRSIGEPIF
GQEVKDISGGKLLKQLFDVTEKFNMQTQPQLLMLQKTMVVVEV*
>tcag_1096669301575 /cdnaId=1096669301574 /pepId=1096669301575 /offset=0 /ttable=11 /length=320 /full_length=320 /orientation=0
KINDNGTIKDVAIKILRPNIKKIFNEEIDAMMLFAFIIESFIKKTKRLKLVEVVFLLKEI
TNLEMDLRFEAAAANEYAENTKNDAGFKVPEIYWNFTSENVMTLDWIDGISIREAEELKK
RNLDTNKIAEDIIQHFLRHAVRDGFFHADMHQGNIFVDNSGQIVPIDFGIMGRLDKLSKR
FLAEILFGFIQRDYRKVAEVHLVAGLVPKEVPIDDLAQALRSIGEPIFGQEVKDISGGKL
LKQLFDVTEKFNMQTQPQLLMLQKTMVVVEGVARKLNPNTNIWTTSKPVLENWLKETKDP
INNLNETLKNTSEVIKRLPE
>tcag_1096693977235 /cdnaId=1096693977234 /pepId=1096693977235 /offset=0 /ttable=11 /length=378 /full_length=378 /orientation=0
NDNGTIKDVAIKILRPNIKKIFNEEIDAMMLFAFIIESFVKKTKRLKLVEVVFLLKEITN
LEMDLRFEAAAANEYAENTKNDAGFKVPEIYWNFTSENVMTLDWIDGISIREAEELKKRN
LDTNKIAEDIIQHFLRHAVRDGFFHADMHQGNIFVDNSGQIVPIDFGIMGRLDKLSKRFL
AEILFGFIQRDYRKVAEVHLVAGLVPKEVPIDDLAQALRSIGEPIFGQEVKDISGGKLLK
QLFDVTEKFNMQTQPQLLMLQKTMVVVEGVARKLNPNTNIWTTSKPVLENWLKETKDPIN
NLNETLKNTSEVIKRLPEFPEIMDKANQALTFLASGQIPQNSNSYTALNDKKSEMIAFRN
QSIIGLLLLVIFGLIVF*
>tcag_1096668329251 /cdnaId=1096668329250 /pepId=1096668329251 /offset=0 /ttable=11 /length=278 /full_length=278 /orientation=0
IIDLSEPVAAASIAQVHKAKINDNGTIKDVAIKILRPNIKKIFNEEIDAMMLFAFIIESF
VKKTKRLKLVEVVFLLKEITNLEMDLRFEAAAANEYAENTKNDAGFKVPEIYWNFTSENV
MTLDWIDGISIREAEELKKRNLDTNKIAEDIIQHFLRHAVRDGFFHADMHQGNIFVDNSG
QIVPIDFGIMGRLDKLSKRFLAEILFGFIQRDYRKVAEVHLVAGLVPKEVPIDDLAQALR
SIGEPIFGQEVKDISGGKLLKQLFDVTEKFNMQTQPQL
>tcag_1096671203797 /cdnaId=1096671203796 /pepId=1096671203797 /offset=0 /ttable=11 /length=285 /full_length=285 /orientation=0
IKILRPNIKKIFNEEIDAMMLFAFIIESFVKKTKRLKLVEVVFLLKEITNLEMDLRFEAA
AANEYAENTKNDAGFKVPEIYWNFTSENVMTLDWIDGISIREAEELKKRNLDTNKIAEDI
IQHFLRHAVRDGFFHADMHQGNIFVDNSGQIVPIDFGIMGRLDKLSKRFLAEILFGFIQR
DYRKVAEVHLVAGLVPKEVPIDDLAQALRSIGEPIFGQEVKDISGGKLLKQLFDVTEKFN
MQTQPQLLMLQKTMVVVEGVARKLNPNTNIWTTSKPVLENWLKXX
>tcag_1096694128015 /cdnaId=1096694128014 /pepId=1096694128015 /offset=0 /ttable=11 /length=396 /full_length=396 /orientation=0
LENLMIKKLITLFKLGRKIAKSDILKIASKFKKPPLAVTILFQILSISFEKKEQNNLIED
DGERLSRSLESMGTTFIKLGQFLATRPDIIGEELSLKLEKLQDRLPPFSIHEAKEIIKED
LGVDAFNLIIDLSEPVAAASIAQVHKAKINDNGTIKDVAIKILRPNIKKIFNEEIDAMML
FAFIIESFVKKTKRLKLVEVVFLLKEITNLEMDLRFEAAAANEYAENTKNDAGFKVPEIY
WNFTSENVMTLDWIDGISIREAEELKKRNLDTNKIAEDIIQHFLRHAVRDGFFHADMHQG
NIFVDNSGQIVPIDFGIMGRLDKLSKRFLAEILFGFIQRDYRKVAEVHLVAGLVPKEVPI
DDLAQALRSIGEPIFGQEVKDISGGKLLKQLFDVTE
>tcag_1096669219245 /cdnaId=1096669219244 /pepId=1096669219245 /offset=0 /ttable=11 /length=270 /full_length=270 /orientation=0
AAASIAQVHKAKINDNGTIKDVAIKILRPNIKNIFNEEIDAMMLFAFIIESFVKKTKRLK
LVEVVFLLKEITNLEMDLRFEAAAANEYAENTKNDAGFKVPEIYWNFTSENVMTLDWIDG
ISIREAEELKKRNLDTNKIAEDIIQHFLRHAVRDGFFHADMHQGNIFVDNSGQIVPIDFG
IMGRLDKLSKRFLAEILFGFIQRDYRKVAEVHLVAGLVPKEVPIDDLAQALRSIGEPIFG
QEVKDISGGKLLKQLFDVTEKFNMQTQPQX
>tcag_1096690372643 /cdnaId=1096690372642 /pepId=1096690372643 /offset=0 /ttable=11 /length=301 /full_length=301 /orientation=0
LATRPDIIGEELSLKLEKLQDRLPPFSINEAKEIIKEDLGVDAFNSIIDLSEPVAAASIA
QVHKAKINDNGTIKDVAIKILRPNIKKIFNEEIDAMMLFAFIIESFVKKTKRLKLVEVVF
LLKEITNLEMDLRFEAAAANEYAENTKNDAGFKVPEIYWNFTSENVMTLDWIDGISIREA
EELKKRNLDTNKIAEDIIQHFLRHAVRDGFFHADMHQGNIFVDNSGQIVPIDFGIMGRLD
KLSKRFLAEILFGFIQRDYRKVAEVHLVAGLVPKEVPIDDLAQALRSIGEPIFGQEVKDI
X
>tcag_1096690487337 /cdnaId=1096690487336 /pepId=1096690487337 /offset=0 /ttable=11 /length=262 /full_length=262 /orientation=0
GVDVFNSIIDLSEPVAAASIAQVHKAKINDNGTIKDVAIKILRPNIKKIFNEEIDAMMLF
AFIIESFVKKTKRLKLVEVVFLLKEITNLEMDLRFEAAAANEYAENTKNDAGFKVPEIYW
NFTSENVMTLDWIDGISIREAEELKKRNLDTNKIAEDIIQHFLRHAVRDGFFHADMHQGN
IFVDNSGQIVPIDFGIMGRLDKLSKRFLAEILFGFIQRDYRKVAEVHLVAGLVPKEVPID
DLAQALRSIGEPIFGQEVKDXX
>tcag_1096685773633 /cdnaId=1096685773632 /pepId=1096685773633 /offset=0 /ttable=11 /length=307 /full_length=307 /orientation=0
ESMGTTFIKLGQFLATRPDIIGEELSLKLEKLQDRLPPFSIHEAKEIIKEDLGVDAFNSI
IDLSEPVAAASIAQVHRAKINDNGTIKDVAIKILRPNIKKIFNEEIDAMMLFAFIVESFI
KKTKRLKLVEVVFLLKEITNLEMDLRFEAAAANEYAENTKNDAGFKVPEIYWNFTSENVM
TLDWIDGISIREAEELKKRNLDTNKIAEDIIQHFLRHAVRDGFFHADMHQGNIFVDNSGQ
IVPIDFGIMGRLDKLSKRFLAEILFGFIQRDYRKVAEVHLVAGLVPKEVPIDDLAQALRS
IGEPIFG
>tcag_1096670158509 /cdnaId=1096670158508 /pepId=1096670158509 /offset=0 /ttable=11 /length=285 /full_length=285 /orientation=0
DAMMLFAFIIESFVKKTKRLKLVEVVFLLKEITNLEMDLRFEAAAANEYAENTKNDAGFK
VPEIYWNFTSENVMTLDWIDGISIREAEELKKRNLDTNKIAEDIIQHFLRHAVRDGFFHA
DMHQGNIFVDNSGQIVPIDFGIMGRLDKLSKRFLAEILFGFIQRDYRKVAEVHLVAGLVP
KAVPIDDLAQALRSIGEPIFGQEVKDISGGKLLKQLFDVTEKFNMQTQPQLLMLQKTMVV
VEGVARKLNPNTNIWTTSKPVLENWLKETKDPINNLNETLKNTXX
>tcag_1096688205297 /cdnaId=1096688205296 /pepId=1096688205297 /offset=0 /ttable=11 /length=311 /full_length=311 /orientation=0
SRSLESMGTTFIKLGQFLATRPDIIGEELSLKLEKLQDRLPPFSIHEAKEIIKEDLGVDA
FNSIIDLSEPVAAASIAQVHKAKINDNGTIKDVAIKILRPNIKKIFNEEIDAMMLFAFII
ESFIKKTKRLKLVEVVFLLKEITNLEMDLRFEAAAANEYAENTKNDAGFKVPEIYWNFTS
ENVMTLDWIDGISIREAEELKKRNLDTNKIAEDIIQHFLRHAVRDGFFHADMHQGNIFVD
NSGQIVPIDFGIMGRLDKLSKRFLAEILFGFIQRDYRKVAEVHLVAGLVPKEVPIDDLAQ
ALRSIGEPIFG
>tcag_1096690268293 /cdnaId=1096690268292 /pepId=1096690268293 /offset=0 /ttable=11 /length=275 /full_length=275 /orientation=0
SIHEAKEIIKEDLGVDAFNSIIDLSDPVAAASIAQVHKAKINDNGTIKDVAIKILRPNIK
KIFNEEIDAMMLFAFVIESFVKKTKRLKLVEVVFLLKEITNLEMDLRFEAAAANEYAENT
KNDAGFKVPEIYWNFTSENVMTLDWIDGISIREAEELKKRNLDTNKIAEDIIQHFLRHAV
RDGFFHADMHQGNIFVDNSGQIVPIDFGIMGRLDKLSKRFLAEILFGFIQRDYRKVAEVH
LVAGLVPKEVPIDDLAQALRSIGEPIFGQEVKDIX
>tcag_1096668199125 /cdnaId=1096668199124 /pepId=1096668199125 /offset=0 /ttable=11 /length=281 /full_length=281 /orientation=0
FIIESFVKKTKRLKLVEVVFLLKEITNLEMDLRFEAAAANEYAENTKNDAGFKVPEIYWN
FTSENVMTLDWIDGISIREAEELKKRNLDTNKIAEDIIQHFLRHAVRDGFFHADMHQGNI
FVDNSGQIVPIDFGIMGRLDKLSKRFLAEILFGFIQRDYRKVAEVHLVAGLVPKEVPIDD
LAQALRSIGEPIFGQEVKDISGGKLLKQLFDVTEKFNMQTQPQLLMLQKTMVVVEGVARK
LNPNTNIWTTSKPVLENWLKETKDPINNLNETLKNTSEVIK
>tcag_1096689038197 /cdnaId=1096689038196 /pepId=1096689038197 /offset=0 /ttable=11 /length=284 /full_length=284 /orientation=0
TKRLKLVEVVFLLKEITNLEMDLRFEAAAANEYAENTKNDAGFKVPEIYWNFTSENVMTL
DWIDGISIREAEELKKRNLDTNKIAEDIIQHFLRHAVRDGFFHADMHQGNIFVDNSGQIV
PIDFGIMGRLDKLSKRFLAEILFGFIQRDYRKVAEVHLVAGLVPKEVPIDDLAQALRSIG
EPIFGQEVKDISGGKLLKQLFDVTEKFNMQTQPQLLMLQKTMVVVEGVARKLNPNTNIWT
TSKPVLENWLKETKDPINNFNETLKNTSEVIKRLPEFPEIMDXX
>tcag_1096700826151 /cdnaId=1096700826150 /pepId=1096700826151 /offset=0 /ttable=11 /length=335 /full_length=335 /orientation=0
KRLKLVEVVFLLKEITNLEMDLRFEAAAANEYAENTKNDAGFKVPEIYWNFTSENVMTLD
WIDGISIREAEELKKRNLDTNKIAEDIIQHFLRHAVRDGFFHADMHQGNIFVDNSGQIVP
IDFGIMGRLDKLSKRFLAEILFGFIQRDYRKVAEVHLVAGLVPKEVPIDDLAQALRSIGE
PIFGQEVKDISGGKLLKQLFDVTEKFNMQTQPQLLMLQKTMVVVEGVARKLNPNTNIWTT
SKPVLENWLKETKDPINNLNETLKNTSEVIKRLPEFPEIMDKANQALTFLASGQIPQNSN
SYTALNDKKSEMIAFRNQSIIGLLLLVIFGLIVF*
>tcag_1096688227277 /cdnaId=1096688227276 /pepId=1096688227277 /offset=0 /ttable=11 /length=281 /full_length=281 /orientation=0
IIGEELSLKLEKLQDRLPPFSIHEAKEIIKEDLGVDAFNSIIDLSEPVAAASIAQVHKAK
INDNGTIKDVAIKILRPNIKKIFNEEIDAMMLFAFIIESFVKKTKRLKLVEVVFLLKEIT
NLEMDLRFEAAAANEYAENTKNDAGFKVPEIYWNFTSENVMTLDWIDGISIREAEELKKR
NLDTNKIAEDIIQHFLRHAVRDGFFHADMHQGNIFVDNSGQIVPIDFGIMGRLDKLSKRF
LAEILFGFIQRDYRKVAEVHLVAGLVPKEVPIDDLAQALRS
>tcag_1096687769675 /cdnaId=1096687769674 /pepId=1096687769675 /offset=0 /ttable=11 /length=237 /full_length=237 /orientation=0
IDLSEPVAAASIAQVHKAKINDNGTIKDVAIKILRPNIKKIFNEEIDAMMLFAFIIESFV
KKTKRLKLVEVVFLLKEITNLEMDLRFEAAAANEYAENTKNDAGFKVPEIYWNFTSENVM
TLDWIDGISIREAEELKKRNLDTNKIAEDIIQHFLRHAVRDGFFHADMHQGNIFVDNSGQ
IVPIDFGIMGRLDKLSKRFLAEILFGFIQRDYRKVAEVHLVAGLVPKEVPIDDLAQA
>tcag_1096695725279 /cdnaId=1096695725278 /pepId=1096695725279 /offset=0 /ttable=11 /length=320 /full_length=320 /orientation=0
TNLEMDLRFEAAAANEYAENTKNDAGFKVPEIYWNFTSENVMTLDWIDGISIREAEELKK
RNLDTNKIAEDIIQHFLRHAVRDGFFHADMHQGNIFVDNSGQIVPIDFGIMGRLDKVSKR
FLAEILFGFIQRDYRKVAEVHLVAGLVPKEVPIDDLAQALRSIGEPIFGQEVKDISGGKL
LKQLFDVTEKFNMQTQPQLLMLQKTMVVVEGVARKLNPNTNIWTTSKPVLENWLKETKDP
INNLNETLKNTSEIIKRLPEFPEIMDKANQALTFLASGQIPQNSNSYTALNDKRSEMIAF
RNQSIIGLLLLVIFGLIVF*
>tcag_1096689782751 /cdnaId=1096689782750 /pepId=1096689782751 /offset=0 /ttable=11 /length=306 /full_length=306 /orientation=0
NNLIEDDGERLSRSLESMGTTFIKLGQFLATRPDIIGEELSLKLEKLQDRLPPFSIHEAK
EIIKEDLGVDAFNSIIDLSEPVAAASIAQVHKAKINDNGTIKDVAIKILRPNIKKIFNEE
IDAMMLFAFIIESFVKKTKRLKLVEVVFLLKEITNLEMDLRFEAAAANEYAENTKNDAGF
KVPEIYWNFTSENVMTLDWIDGISIREAEELKKRNLDTNKIAEDIIQHFLRHAVRDGFFH
ADMHQGNIFVDNSGQIVPIDFGIMGRLDKLSKRFLAEILFGFIQRDYRKVAEVHLVAGLV
PKEVPI
>tcag_1096698150413 /cdnaId=1096698150412 /pepId=1096698150413 /offset=0 /ttable=11 /length=312 /full_length=312 /orientation=0
EKKEQSNLIEDDGERLSRSLESMGTTFIKLGQFLATRPDIIGEELSLKLEKLQDRLPPFS
IHEAKEIIKEDLGIDAFNSIIDLSEPVAAASIAQVHKAKINDNGTIKDVAIKILRPNIKK
IFNEEIDAMMLFAFIIESFVKKTKRLKLVEVVFLLKEITNLEMDLRFEAAAANEYAENTK
NDAGFKVPEIYWNFTSENVMTLDWIDGISIREAEELKKRNLDTNKIAEDIIQHFLRHAVR
DGFFHADMHQGNIFVDNSGQIVPIDFGIMGRLDKLSKRFLAEILFGFIQRDYRKVAEVHL
VAGLVPKEVPN*
>tcag_1096688678343 /cdnaId=1096688678342 /pepId=1096688678343 /offset=0 /ttable=11 /length=276 /full_length=276 /orientation=0
ITNLEMDLRFEAAAANEYAENTKNDAGFKVPEIYWNFTSENVMTLDWIDGISIREAEELK
KRNLDTNKIAEDIIQHFLRHAVRDGFFHADMHQGNIFVDNSGQIVPIDFGIMGRLDKLSK
RFLAEILFGFIQRDYRKVAEVHLVAGLVPKEVPIDDLAQALRSIGEPIFGQEVKDISGGK
LLKQLFDVTEKFNMQTQPQLLMLQKTMVVVEGVARKLNPNTNIWTTSKPVLENWLKETKD
PINNLNETLKNTSEVIKRLPEFPEIMDKANQALTF*
>tcag_1096696212191 /cdnaId=1096696212190 /pepId=1096696212191 /offset=0 /ttable=11 /length=320 /full_length=320 /orientation=0
ITNLEMDLRFEAAAANEYAENTKNDAGFKVPEIYWNFTSENVMTLDWIDGISIREAEELK
KRNLDTNKIAEDIIQHFLRHAVRDGFFHADMHQGNIFVDNSGQIVPIDFGIMGRLDKLSK
RFLAEILFGFIQRDYRKVAEVHLVAGLVPKEVPIDDLAQALRSIGEPIFGQEVKDISGGK
LLKQLFDVTEKFNMQTQPQLLMLQKTMVVVEGVARKLNPNTNIWTTSKPVLENWLKETKD
PINNLNETLKSTSEVIKRLPEFPEIMDKANQALTFLASGQIPQNSNSYTALNDKKSEMIA
FRNQSIIGLLLLVIFGLIVF
>tcag_1096699959245 /cdnaId=1096699959244 /pepId=1096699959245 /offset=0 /ttable=11 /length=357 /full_length=357 /orientation=0
LENLMIKKLITLFKLGRKIAKSDILKIASKFKKPPLAVTILFQILSISFEKREQNNLIED
DGERLSRSLESMGTTFIKLGQFLATRPDIIGEELSLKLEKLQDRLPPFSIHEAKKIIKED
LGVDAFNSIIDLSEPVAAASIAQVHKAKINDNGTIKDVAIKILRPNIKKIFNEEIDAMML
FAFIIESFVKKTKRLKLVEVVFLLKEITNLEMDLRFEAAAANEYAENTKNDAGFKVPEIY
WNFTSENVMTLDWIDGISIREAEELKKRNLDTNKIAEDIIQHFLRHAVRDGFFHADMHQG
NIFVDNSGQIVPIDFGIMGRLDKLSKRFLAEILFGFIQRDYRKVAEVHLVAGLVPKK
>tcag_1096668109323 /cdnaId=1096668109322 /pepId=1096668109323 /offset=0 /ttable=11 /length=299 /full_length=299 /orientation=0
IEDDGERLSRSLESMGTTFIKLGQFLATRPDIIGEELSLKLEKLQDRLPPFSIHEAKEII
KEDLGVDAFNSIIDLSEPVAAASIAQVHKAKINDNGTIKDVAIKILRPNIKKIFNEEIDA
MMLFAFIIESFVKKTKRLKLVEVVFLLKEITNLEMDLRFEAAAANEYAENTKNDAGFKVP
EIYWNFTSENVMTLDWIDGISIREAEELKKRNLDTNKIAEDIIQHFLRHAVRDGFFHADM
HQGNIFVDNSGQIVPIDFGIMGRLDKLSKRFLAEILFGFIQRDYRKVAEVHLVAGLVQK
>tcag_1096668729209 /cdnaId=1096668729208 /pepId=1096668729209 /offset=0 /ttable=11 /length=246 /full_length=246 /orientation=0
MDLRFEAAAANEYAENTKNDAGFKVPEIYWNFTSENVMTLDWIDGISIREAEELKKRNLD
TNKIAEDIIQHFLRHAVRDGFFHADMHQGNIFVDNSGQIVPIDFGIMGRLDKLSKRFLAE
ILFGFIQRDYRKVAEVHLVAGLVPKEVPIDDLAQALRSIGEPIFGQEVKDISGGKLLKQL
FDVTEKFNMQTQPQLLMLQKTMVVVEGVARKLNPNTNIWTTSKPVLENWLKETKDPINNL
NETLKN
>tcag_1096696061237 /cdnaId=1096696061236 /pepId=1096696061237 /offset=0 /ttable=11 /length=314 /full_length=314 /orientation=0
PLAVTILFQILSFSFEKKEQNNLIEDDGERLSKSLESMGTTFIKLGQFLATRPDIIGEEL
SLKLEKLQDRLPPFSIREAEKIIKEDLGVDAFNSIIDLSEPVAAASIAQVHKAKINDNGT
IKDVAIKILRPNIKKIFNEEIDAMMLFAFIVESFAKKTKRLKLVEVVFLLKEITNLEMDL
RFEAAAANEYAENTKNDAGFKVPEIYWNFTSENVMTLDWIDGISIREAEELKKRNLDTNK
IAEDIIQHFLRHAVRDGFFHADMHQGNIFVDNSGQIVPIDFGIMGRLDKLSKRFLAEILF
GFIQRDYRKVAEVH
>tcag_1096668339389 /cdnaId=1096668339388 /pepId=1096668339389 /offset=0 /ttable=11 /length=268 /full_length=268 /orientation=0
IKLGQFLATRPDIIGEELSLKLEKLQDRLPPFSIHEAKEIIKEDLGVDAFNSIIDLSEPV
AAASIAQVHKAKINDNGTIKDVAIKILRPNIKKIFNEEIDAMMLFAFIIESFVKKTKRLK
LVEVVFLLKEITNLEMDLRFEAAAANEYAENTKNDAGFKVPEIYWNFTSENVMTLDWIDG
ISIREAEELKKRNLDTNKIAEDIIQHFLRHAVRDGFFHADMHQGNIFVDNSGQIVPIDFG
IMGRLDKLSKRFLAEILFGFIQRDYRKV
>tcag_1096695951625 /cdnaId=1096695951624 /pepId=1096695951625 /offset=0 /ttable=11 /length=311 /full_length=311 /orientation=0
EAAAANEYAENTKNDAGFKVPEIYWNFTSENVMTLDWIDGISIREAEELKKRNLDTNKIA
EDIIQHFLRHAVRDGFFHADMHQGNIFVDNSGQIVPIDFGIMGRLDKLSKRFLAEILFGF
IQRDYRKVAEVHLVAGLVPKEVPIDDLAQALRSIGEPIFGQEVKDISGGKLLKQLFDVTE
KFNMQTQPQLLMLQKTMVVVEGVARKLNPNTNIWTTSKPVLENWLKETKDPINNLNETLK
NTSEVIKRLPEFPEIMDKANQALTFLASGQIPQNSNSYTALNDKKSEMIAFRNQSIIGLL
LLVIFGLIVF*
>tcag_1096669162355 /cdnaId=1096669162354 /pepId=1096669162355 /offset=0 /ttable=11 /length=293 /full_length=293 /orientation=0
KKKQSNLIEDDGERLSRSLESMGTTFIKLGQFLATRPDIIGEELSLKLEKLQDRLPPFSI
HEAKEIIKEDLGVDAFNSIIDLSEPVAAASIAQVHKAKINDNGTIKDVAIKILRPNIKKI
FNEEIDAMMLFAFIIESFVKKTKRLKLVEVVFLLKEITNLEMDLRFEAAAANEYAENTKN
DAGFKVPEIYWNFTSENVMTLDWIDGISIREAEELKKRNLDTNKIAEDIIQHFLRHAVRD
GFFHADMHQGNIFVDNSGQIVPIDFGIMGRLDKLSKRFLAEILFGFIQRDYRK
>tcag_1096669403449 /cdnaId=1096669403448 /pepId=1096669403449 /offset=0 /ttable=11 /length=243 /full_length=243 /orientation=0
GTIKDVAIKILRPNIKKIFNEEIDAMMLFAFIIESFVKKTKRLKLVEVVFLLKEITNLEM
DLRFEAAAANEYAENTKNDAGFKVPEIYWNFTSENVMTLDWIDGISIREAEELKKRNLDT
NKIAEDIIQHFLRHAVRDGFFHADMHQGNIFVDNSGQIVPIDFGIMGRLDKLSKRFLAEI
LFGFIQRDYRKVAEVHLVAGLVPKEVPIDDLAQALRSIGEPIFGQEVKDISGGKLLKQLF
DXX
>tcag_1096691513391 /cdnaId=1096691513390 /pepId=1096691513391 /offset=0 /ttable=11 /length=328 /full_length=328 /orientation=0
WLENLMIKKLITLLKLGRKIAKSDILKIASKFKKPPLAVTVLFQILSISFEKKEQNNLIE
DDGERLSRSLESMGTTFIKLGQFLATRPDIIGEELSLRLEKLQDRLPPFSIHEAKEIIKE
DLGIDAFNSIIDLSEPVAAASIAQVHKAKINDNGTIKDVAIKILRPNIKKIFNEEIDAMM
LFAFIIESFVKKTKRLKLVEVVFLLKEITNLEMDLRFEAAAANEYAENTKNDAGFKVPEI
YWNFTSENVMTLDWIDGISIREAEELKKRNLDTNKIAEDIIQHFLRHAVRDGFFHADMHQ
GNIFVDNSGQIVPIDFGIMGRLDKLSXX
>tcag_1096669079335 /cdnaId=1096669079334 /pepId=1096669079335 /offset=0 /ttable=11 /length=256 /full_length=256 /orientation=0
LESMGTTFIKLGQFLATRPDIIGEELSLKLEKLQDRLPPFSIHEAKEIIKEDLGVDAFNS
IIDLSEPVAAASIAQVHKAKINDNGTIKDVAIKILRPNIKKIFNEEIDAMILFAFIIESF
VKKTKRLKLVEVVFLLKEITNLEMDLRFEAAAANEYAENTKNDAGFKVPEIYWNFTSENV
MTLDWIDGISIREAEELKKRNLDTNKIAEDIIQHFLRHAVRDGFFHADMHQGNIFVDNSG
QIVPIDFGIMGRLDKL
>tcag_1096676334001 /cdnaId=1096676334000 /pepId=1096676334001 /offset=0 /ttable=11 /length=317 /full_length=317 /orientation=0
VENLMFKKIITLFKLGRKVAKSDILNITSKFQEPPLAIKILFKILSFSFKPRNPIDINKN
EGERLSSSLESMGTTFIKLGQFLATRPDIIGDELSKKLENLQDKLPPFSLIQAKEIIKND
LGDETYNSIINLSEPVAAASIAQVHKAQINDDGTIKDVAIKILRPNIKKIFNEEIDAMML
FAFLVESFVKKTKRLKLVEVVFLLKEITNLEMDLRFEAAAANEYADNTKNDIGFSVPQIY
WNFTSENVMTLDWVDGVSIRETEELKRRNLNTEKIAEDIIQNFLRHAVRDGFFHADMHQG
NIFIDNNGHIVPIDLA*
>tcag_1096694314941 /cdnaId=1096694314940 /pepId=1096694314941 /offset=0 /ttable=11 /length=447 /full_length=447 /orientation=0
FKKAKSRGASARIILEKLGPIFVKFGQLLSTRRDLLADDIADELSKLQDQVPPFSGEIAK
KIIEKAYGKPIEECFLQFEKKPLASASIAQVHAATLHDGSDVIVKVLRPNLLKTIRRDIA
LLYLGARLVRRFWKHGRRLKPIEFVTEFEQTTIHEIDLMREAANASQLRRNFLNSNMMYV
PKVHWNYARRNVIVMERIHGIRISNIAALRAANVNMKKLATHGVEIFFTQVLRDSFFHAD
MHPGNIFVDVKDPENPRYLGVDFGIMGSLSPQDQRYIAENLMAFFKRDYRKVAILHIESG
WIPPDTRVDQFEAAIRTVSEPIFEKPLKDISFGQLLLRLFQTADQFDMDIQPQLFLLQKT
LLNVEGLGRQLYPDLDLWETAKPFLERFMQKQYGLKQLVNTFLADFPRTAEQLMKTPRLI
HEVLETIKYQQQRTQNKPIVPRLKRRK
>tcag_1096665843495 /cdnaId=1096665843494 /pepId=1096665843495 /offset=0 /ttable=11 /length=266 /full_length=266 /orientation=0
IAQVHKAKIDDNGTIKDVAIKILRPDIKKIFNEEIDALMLFAFFIESFIKKTKRLKLIEI
VFLLKEITNLEMDLRFEAAAANEYAENTKNDVGFRVPAIYWNFTSENVMTLDWVDGVSIR
ETEDLQKRNIDTKRIASDIIQHFLRHAVRDGFFHADMHQGNIFIDNNGQIVPIDFGIMGR
LDNLSKRFLAEILFGFIQRDYKKVAEVHLVAGLVPKDVPVDDLAQALRSIGEPIFGQSVK
DISGGKLLKQLFDVTEKFNMQTQPQL
>tcag_1096671666313 /cdnaId=1096671666312 /pepId=1096671666313 /offset=0 /ttable=11 /length=280 /full_length=280 /orientation=0
NEEIDAIMLFAFLIESFAKKTKRLKLVEVVFLLKEITNLEMDLRFEAAAANEYSENTKND
IGFKVPEIYWNFTSENVMTLDWVDGISIRETEELQKKKFNTEKISEDIIQNFLRHAVRDG
FFHADMHQGNIFIDNNGQIVPIDFGIMGRLDKMSKRFLAEILFGFIQRDYKKVAEVHLMA
GLVPKEVPIDELAQALRSIGEPIFGQTVKDISGGKLLKQLFDVTEKFNMQTQPQLLMLQK
TMVVVEGVARKLNPNTNIWTTSKPVLESWLKETKDPMTTI
>tcag_1096691039431 /cdnaId=1096691039430 /pepId=1096691039431 /offset=0 /ttable=11 /length=315 /full_length=315 /orientation=0
QDEGEKLSNTLESMGTTFIKLGQFLATRPDIIGEELSKKLENLQDRLPPFSIHQAKEIIK
KDLGNDNFDSIINLSEPVAAASIAQVHKAQINDNGTIKDVAIKILRPNIKKIFNEEIDAM
MLFAFLIESVMKKTKRLKLVEVVFLLKEITNLEMDLRFEAAAANEYAENTKNDVGFKVPQ
IFWNFTSENVMTLDWIEGISIRETEELKKRNIDTNKIAEDIIQHFLRHAVRDGFFHADMH
QGNIFIDNNGQIVPIDFGIMGRLDKMSKRFLAEILFGFIQRDYKKVAEVHLIAGLVPKEV
PIEELAQALRSIGXX
>tcag_1096690203555 /cdnaId=1096690203554 /pepId=1096690203555 /offset=0 /ttable=11 /length=233 /full_length=233 /orientation=0
IDQAKEIIRKDLGETTFNSIINLSEPVAAASIAQVHKAQINDNGTLKDVAIKILRPNIKK
IFNEEIDAIMLFAYLIETVIKKTKRLKLVEVVFLLKEITNLEMDLRFEAAAANEYAENTK
NDVGFRVPEIYWNYTSENVMTLDWIDGESIRETEKLKKRNIDTNKIAEDIIQNFLRHAVR
DGFFHADMHQGNIFIDNNGQIVPIDFGIMGRLDKMSKRFLAEILYGFIQRDYK
>tcag_1096683621039 /cdnaId=1096683621038 /pepId=1096683621039 /offset=0 /ttable=11 /length=288 /full_length=288 /orientation=0
YWNFTSENVMTLDWIDGVSIRETEELKKRNLDTSKIAENIIQHFLRHAVRDGFFHADMHQ
GNIFIDNNGQIVPIDFGIMGRLDKVSKRFLAEILFGFIQRDYKKVAEVHLVAGLVPNNVP
IDDLAQALRSIGEPIFGQAVKDISGGKLLKQLFDVTEKFNMQTQPQLLMLQKTMVVVEGV
ARKLNPNTNIWITSKPVLENWLKETKDPLNNFNETLKSTSEVIKRLPEFPEIMDKANQAL
TFLANGQIPQNSNSYTALNNKKSEMIAFRNQSIIGLLGLVIFGLLVF*
>tcag_1096690626621 /cdnaId=1096690626620 /pepId=1096690626621 /offset=0 /ttable=11 /length=211 /full_length=211 /orientation=0
MIMGVIKDVAIKILRPNIKKIFNEEIDALLLLAFIIESSIKKTKRLRLVEVVFLLKEITN
LEMDLRFEAAAANEYADNTKNDSGFKVPKIYWNFTSENVMTLDWVDGISIRENDELIKRN
IDTKKIASNIIQHFLRHAIRDGFFHADMHQGNIFIDNNGQIVPIDFGIMGRLDKLSQRFL
AEILFGFIQRDYKKVAEVHLSAGLVPKNVXX
>tcag_1096701016257 /cdnaId=1096701016256 /pepId=1096701016257 /offset=0 /ttable=11 /length=276 /full_length=276 /orientation=0
DWVDGVSIRENDELLKRNIDTKIIASDIIQHFLRHAVRDGFFHADMHQGNIFIDNNGQIV
PIDFGIMGRLDKLSQRFLAEILFGFIQRDYKKVAEVHLSAGLVPKEVPVNDLAQALRSIG
EPIFGQSVKDISGGKLLKQLFDVTEKFNMQTQPQLLMLQKTMVVVEGVARKLNPETNIWE
TSKPVLEKWLSESKDPINTINETLRDSVDALKKLPNLPEVMDKANQALTFLASGQIPPNS
NSYSELNTKKSEMITFRNQTIIGLLLLVIAGLLVF*
>tcag_1096686725881 /cdnaId=1096686725880 /pepId=1096686725881 /offset=0 /ttable=11 /length=260 /full_length=260 /orientation=0
KNIDTKRIASDVIQHFLRHAVRDGFFHADMHQGNIFIDNNGQIVPIDFGIMGRLDNLSKR
FLAEILFGFIQRDYKKVAEVHLVAGLVPKDVPVNDLAQALRSIGEPIFGQSVKDISGGKL
LKQLFEVTEKFNMQTQPQLLMLQKTMVVVEGVARKLNPNTNIWETSKPVLENWLRETKDP
INTLNESLKTTTEVIKRLPDFPEIMDKANQALSFLASGQIPQNSNSFTVLNEKRSEMTAF
RNQSIVGLLLLVIFGLVVF*
>tcag_1096684754117 /cdnaId=1096684754116 /pepId=1096684754117 /offset=0 /ttable=11 /length=127 /full_length=127 /orientation=0
LDTNKIAEDIIQHFLRHAVRDGFFHADMHQGNIFIDNNGQIVPIDFGIMGRLDKVSKRFL
AEILFGFIQRDYKKVAEVHLVAGLVPNNVPIDDLAQALRSIGEPIFGQEVKDISGGKLLK
QLFDVTE
>tcag_1096693276289 /cdnaId=1096693276288 /pepId=1096693276289 /offset=0 /ttable=11 /length=310 /full_length=310 /orientation=0
NLEMDLRFEAAAANEYAENTKNDAGFKVPEIYWNFTSENVMTLDWIDGISIREADELKKR
NLDTNKIAEDIIQHFLRHAVRDGFFHADMHQGNIFVDNSGQIVPIDFGIMGRLDKLSKRF
LAEILFGFIQRDYRKVAEVHLVAGLVPKDVPIDDLAQALRSIGEPIFGQEVKDISGGKLL
KQLFDVTEKFNMQTQPQLLMLQKTMVVVEGVARKLNPNTNIWTTSKPVLENWLKETKDPI
NNLNETLKNTSEVIKRLPEFPEIMDKANQALTFLASGQIPQNSNSYTALNDKKSEMIAFR
NQSIIGLLLX
>tcag_1096669037421 /cdnaId=1096669037420 /pepId=1096669037421 /offset=0 /ttable=11 /length=293 /full_length=293 /orientation=0
KIASKFKKPPLAVTILFQILSISFEKKEQSNLIEDDGERLSRSLESMGTTFIKLGQFLAT
RPDIIGEELSLKLEKLQDRLPPFSIHEAKEIIKEDLGVDAFNSIIDLSEPVAAASIAQVH
KAKINDNGTIKDVAIKILRPNIKKIFNEEIDAMMLFAFIIESFVKKTKRLKLVEVVFLLK
EITNLEMDLRFEAAAANEYAENTKNDAGFKVPEIYWNFTSENVMTLDWIDGISIREADEL
KKRNLDTNKIAEDIIQHFLRHAVRDGFFHADMHQGNIFVDNSGQIVPIDFGIX
>tcag_1096679588045 /cdnaId=1096679588044 /pepId=1096679588045 /offset=0 /ttable=11 /length=457 /full_length=457 /orientation=0
VRGPHNIWRLVRTGATLERTGAMRVVLDAFDAPRSLRIAARILGWPFAWLGHKGDPSLPP
ATRALTALGPAYIKFGQILSTRPDVVGDEVAMQLRVLQDKLPPFSTVKARQMIEEELERP
VDELFSSFSEPVAAASIAQVHRARVAETGREVAVKVLRPGIERAFRKDIDAFYLAATMIE
LLSPASRRLRPSDVIAHFEGVVMGELDLRLETAAAAEFAANTVNDPGFQVPKVEWFLSSR
RVMTLGWAPGVPSGDIAAIEAAGHDRRVLGERVLQLFLSHALRDGYFHADMHQGNLKIAP
DGDIVALDFGIMGRIDEYTRRVYAEILFGFIRKDYRRVAEVHFEAGYVPPDRDIDEFARA
LRSVGEPIFGLDATRVSMGRLLSYLFEVTERFGMETRTELILLQRTMVVVEGVARSLNPQ
INIWQVAQPIVEDYIRQNVGPRALARDLAKTARVVAR
>tcag_1096701433619 /cdnaId=1096701433618 /pepId=1096701433619 /offset=0 /ttable=11 /length=628 /full_length=628 /orientation=0
LARPAVIEQELGDFIEASGLMAYDPAAITRIYAGHPQRLIRRLWQTLVPIGLLLLGIGSD
WVLGLLRTPERARRRARECAELLVDLGPAFIKAGQALSTRPDIVPPLLLEELAQLQDQLP
GFSSDLAMACIEEDLGAPVHAHFDSLEREPISAASLGQVHRGVLKGGQPVAVKVQRPGLR
EQITLDLYIVRNIAAWLNRNIGLIRSDLVALIDELGQRVFEEMDYLNEAANAERFRELHR
NNPRIAVPAIYRDATSRRVLTMEWIDGVKLTNLEAVRAMGIDPDDMVEVGVNCSLQQLLE
HGFFHADPHPGNLLALEDGRLCYLDFGMMSEVSRESRTGLIQAVVHLVNRNFSKLSKDFV
TLGFLAEDVNLEPIVPAFESVFSQALEMGVNRMDFKSVTDDMSGVMYRFPFRVPPYYALI
IRSLVTLEGIALSVDPDFKILGAAYPYFARRLMEDPDPQLRQSLKEMLFDGDAFRWTRLE
NLVASAASQAQLDLDTLLDQVLDFLFSPNGGMLRNQLVEAVVDRLDALGWFTMRRISRQL
PRRLQPPGLMASASWQAADDEMLDLEPIRQLVAVLQQLPGFRPELVLRRLPRLLREPGAR
TMGLSVAKGLAERGVVRLVRVAAGVPA*
>tcag_1096688967547 /cdnaId=1096688967546 /pepId=1096688967547 /offset=0 /ttable=11 /length=207 /full_length=207 /orientation=0
MGVLTEDLGQLKGSLLKAGQILSLYGKELLPPEVENLLEELQSQSSFLSWNQISKQLTPK
VLEELVISKKPIAAASIGQVHKAIDKETGKKEYALKIQYKNIKRVIDLDLKALKMLLSFT
KVVPKDYNLDNIFKEIKVMLLQEMDYEKEADLTLKYASLAGDSYLVPQVFKEFSSKTFLC
TSFIKGNSIQDEVLKLSQPNRNKLGKD
>tcag_1096696303801 /cdnaId=1096696303800 /pepId=1096696303801 /offset=0 /ttable=11 /length=367 /full_length=367 /orientation=0
IKKNLGNETYNSIINLSEPVAAASIAQVHKAQINDNGVIKDVAIKILRPNIKDVFNDEID
ALMLFAFLVESIVKKTKRLKLFEVVFLLKEITNLEMDLRFEAAAANEYAENTKNDSGFKV
PKIYWNFTSENVMTLDWIDGISIRETEILKKKNIDTKKIASDIIQHFLRHAVRDGFFHAD
MHQGNIFIDDSGQIVPIDFGIMGRLDKLSQRFLAEILFGFIQRDYQKVAEVHLSAGLVPK
EVPVNDLAQALRSIGEPIFGQSVKDISGGKLLKQLFDVTEKFNMQTQPQLLMLQKTMVVV
EGVARKLNPETNIWETSKPVLEKWLNETKDPINSLNETLKESVEVIKKLPNLPEVMDKAN
QALNYLA
>tcag_1096673224531 /cdnaId=1096673224530 /pepId=1096673224531 /offset=0 /ttable=11 /length=242 /full_length=242 /orientation=0
RNIFSKTNFILLPNTHKELSSKRLLTMSWLEGDPILNFKNEKKEIRNLLAKNMFYAWYKP
FYEYGVIHGDPHLGNYSIQKDHSINLYDFGCMRIFNGKFIQGVIDLYFALQKKDNAGAVY
AYEQWGFKNITKAKLSVLNKWANFLYSPLMRDKVQKIQESDSGVYGAQIASEVHRELKKL
GGVKPPKEFVFMDRAAVGLGSVFMHLRAEVNWYKIFHNLIENFDQKKLMERQQKALKLAR
L*
>tcag_1096681710501 /cdnaId=1096681710500 /pepId=1096681710501 /offset=0 /ttable=11 /length=458 /full_length=458 /orientation=0
LENLMIKKLITLFKLGRKIAKSDILKIASKFKKPPLAVTVLFQILSISFEKKEQSNLIED
DGERLSRSLESMGTTFIKLGQFLATRPDIIGEELSLKLEKLQDRLPPFSIHEAKEIIKED
LGIDAFNSIIDLSEPVAAASIAQVHKAKINDNGTIKDVAIKILRPNIKKIFNEEIDAMML
FAFIIESFVKKTKRLKLVEVVFLLKEITNLEMDLRFEAAAANEYAENTKNDAGFKVPEIY
WNFTSENVMTLDWIDGISIREAEELKNRNLDTSKIAEDIIQHFLRHAVRDGFFHADMHQG
NIFVDNSGQIVPIDFGIMGRLDKLSKRFLAEILFGFIQRDYRKVAEVHLVAGLVPKEVPI
DDLAQALRSIGEPIFGQEVKDISGGKLLKQLFDVTEKFNMQTQPQLLMLQKTMVVVEGVA
RKLNPNTNIWTTSKPVLENWLKETKDPINNFNETLKST
>tcag_1096691164275 /cdnaId=1096691164274 /pepId=1096691164275 /offset=0 /ttable=11 /length=243 /full_length=243 /orientation=0
ITNLEMDLRFEAAAANEYAENTKNDAGFKVPEIYWNFTSENVMTLDWIDGISIREAEELK
NRNLDTSKIAEDIIQHFLRHAVRDGFFHADMHQGNIFVDNSGQIVPIDFGIMGRLDKLSK
RFLAEILFGFIQRDYRKVAEVHLVAGLVPKEVPIDDLAQALRSIGEPIFGQEVKDISGGK
LLKQLFDVTEKFNMQTQPQLLMLQKTMVVVEGVARKLNPNTNIWTTSKPVLENWLKETKD
PIN
>tcag_1096691804675 /cdnaId=1096691804674 /pepId=1096691804675 /offset=0 /ttable=11 /length=270 /full_length=270 /orientation=0
IKLGQFLATRPDIIGEQLSKKLESLQDRLPPFSINDAKQIIKEDLGEETYNSIIDISDPV
AAASIAQVHKAKINDNGTIKDVAIKILRPNIKKEFNEEIDAMMLFAFLIESVIKKTKRLK
LVDVVFLLKEITNLEMDLRFEAAAANEYAENTKNDAGFRVPKIYWNYTSENVMTLDWVDG
VSIRETEELKKQNIDTKKIAEDIIQHFLRHAVRDGFFHADMHQGNVFIDTSGQIVPIDFG
IMGRLDKMSKRFLAEILFGFIQRDYKKVAE
>tcag_1096669326175 /cdnaId=1096669326174 /pepId=1096669326175 /offset=0 /ttable=11 /length=228 /full_length=228 /orientation=0
MFKRIFKLLSIARKLSKSGAVQTINDLYKIPIPINFFFNLISIGSETKSIPSQKTPGEKL
CLALEGMGTTFIKLGQFLATRPDIIGEELAKNLEKLQDKVPAFKLYDAKKIIKKEIGENF
YRDIIEISEPIAAASIAQVHLAKIKIDNKYQQVAIKILRPEIEKQFNEELDALMLFAYIV
ENTLPKSKRLKLVEVVYLLREITNIEMDLRFEAAAANELYENTKNDLG
>tcag_1096681026417 /cdnaId=1096681026416 /pepId=1096681026417 /offset=0 /ttable=11 /length=573 /full_length=573 /orientation=0
LVLQCAATAWSDGGRRCRQLSLSGGIHPHIPDTRGACRYVCRSRLCAGTGAPPVGRHRLH
PFGMEARLMRVSALQMMLAMFRLPVIAWHLGRAGALGHIAKITLLPGWMRHLCGSLDRMV
RSGNARRDAGGALVEALIRLGPGFIKFGQALSTRADLIGPEMGHALSLLQDRLPAFPGAL
ARRRIEAESGMPVSDLFRRFDDEAVAAASIAQVHYAELADSRRVAVKLLRPGIHRRMQAD
TTLFYALASLLEWMAPNLRRLKLVTAVDQFTQISAMELDLRLEAAAAGKLAENMADDAGI
AVPWVDLEHTTSGMLVIEWVEGIRIDDVEALSAAGHDIGKITEAAARTFFNQVFRDGFFH
ADMHPGNIFVAADGTLVPIDFGIMGHLDFGERLFLARLLTAMLDRDYDAVAKLHADAGML
GDHVPLAQFAQSIRAVADPVMGKALGEVSLGTVLGQVLQLSTRFEIAVQPQYNLLQKTMM
MAEGVARQLNPQADMWSLARPLASDWMRDHLNFARRAETLVEDLMMLAARLPRILDALEE
RRDDEAPQQARQGGALAISLLALGLALLALFI*
>tcag_1096697236975 /cdnaId=1096697236974 /pepId=1096697236975 /offset=0 /ttable=11 /length=424 /full_length=424 /orientation=0
LVFQCAATAWSDGGRRCRQLSLSGGIHPHIPDTRGACRYVCRSRLCAGTGAPPVGRHRLH
PFGMEARLMRVSALQIMLAMFRLPVIAWHLGRAGALGHIAKITLLPGWMRHLCGSLDRMV
RSGNARRDAGGALAEALIRLGPGFIKFGQALSTRADLIGPEMGHALSLLQDRLPAFPGAL
ARRRIEAESGMPVSDLFRRFDNKAVAAASIAQVHYAELADGRSVAVKLLRPGIHRRMQAD
TTLFYALASLLEWMAPNLRRLKLVTAVDQFTRISAMELDLRLEAAAAGKLAENMAADAGI
AVPWVDLEHTTSGMLVIEWVEGIRIDDVEALTAVGHDIGKITEAAARTFFNQVFRDGFFH
ADMHPGNIFVAADGTLVPIDFGIMGHLDFGERLFLARLLTAMLDRDYDAVAKLHADAGML
CDHV
>tcag_1096684286341 /cdnaId=1096684286340 /pepId=1096684286341 /offset=0 /ttable=11 /length=519 /full_length=519 /orientation=0
LMFKDALRLTKILHTLLKARIDKELDEFDKPKLISFLLLISPWQIYSAREPSGERLRVAL
EELGPIFIKFGQLLSTRPDVVPNEIAKSLKSLQDNLPHFSEKDAIAIIEKELGTNINSVF
QDFNPSPLAAASIAQVYSAKLKEDHKDVVIKVVRPGIKNTILSDISLMRRIANFAEKKFE
DAKRLQLSRLVSEYETVILSELDMRLEASNIKQTRRNFEGNELLYVPDVYLDYCSESLLV
MEMIEGIPVDRLDTLNDLGVDLKLVAERGVEIFLKQVFIDNFFHADMHPGNIFIDAKNPI
DPAYVAVDYAIVGSLSEEEQYQIGRMLVAVIGRDFREVANILIESKWVNPETRLNDLENT
IRAACEPIFDQPMEKINFGEMLLFIFESARRFDLRMQPSLMLLQKTLVNIEGLGKQLYPA
LDFWSIANPFLKNWISERYNPKKLAEWAKKNSLIWLEKARKFPEIADTALEQVSKLEDYQ
SANEERHKQLMSKIYQQSRFNNFLLIVFIILILFLIIT*
>tcag_1096672385457 /cdnaId=1096672385456 /pepId=1096672385457 /offset=0 /ttable=11 /length=267 /full_length=267 /orientation=0
LKVIQNEGERLSSSLESMGTTFIKLGQFLATRPDIIGEALSKKLENLQDRLPPFSLLQAK
EIIKNDLGNDTYNSIINLSDPVAAASIAQVHKAQINDNGIIKDVAIKILRPNIKKIFNEE
IDSIMLFAFLIESFIKKTRRLKLVEVVFLLKEITNLEMDLRFEAAAANEYAENTKNDVGF
KVPQIYWNYTSENVMTLDWVDGISIRETQELKNRNFNTEKIAQDIIQNFLRHAVRDGFFH
ADMHQGNIFIDNDGQIVPIDFGIMGRX
>tcag_1096679471495 /cdnaId=1096679471494 /pepId=1096679471495 /offset=0 /ttable=11 /length=74 /full_length=74 /orientation=0
IYKIPKVYGKISTNRLLVMQFLEGKKLIEYKQAPQKVRNELAKKLFMAWYYPFYKYGIIH
GDPHLGNYSVDNKN
>tcag_1096684717039 /cdnaId=1096684717038 /pepId=1096684717039 /offset=0 /ttable=11 /length=386 /full_length=386 /orientation=0
AQVHKAQINDNGTIKDVAIKILRPEIKKIFNDEIDALMFFAFILESIVKKTKRLKLVEVT
FLLKQITNHEMDLRFEAAAANEYAENTKNDIGFKVPNIYWNFTSENVMTLDWIDGNSIRE
TEMLESQNIDTGKIATDIIQHFLRHAVRDGFFHADMHQGNIFIDKSGQIVPIDFGIMGRL
DKLSKRFLAEILYGFIQRDYKKVAEVHLAAELVPKNVPVHELAQALRSIGEPIFGQTVKD
ISGGKLLKQLFDVTEKFNMQTQPQLLLLQKTMVVVEGVARKLNPNTNIWETSRPVLENWL
RESKDPINSISETIKDTREVIKKLPEFPEVMEKANQALSFLASGQIPQNSNSYNALNEAK
SEMITIRNQTAIGILLLVIFGLLVF*
>tcag_1096700167577 /cdnaId=1096700167576 /pepId=1096700167577 /offset=0 /ttable=11 /length=259 /full_length=259 /orientation=0
NIDTGKIATDIIQHFLRHAVRDGFFHADMHQGNIFIDKSGQIVPIDFGIMGRLDKMSKRF
LAEILYGFIQRDYKKVAEVHLAAELVPKNVPVDELAQALRSIGEPIFGQTVKDISGGKLL
KQLFDVTEKFNMQTQPQLLLLQKTMVVVEGVARKLNPNTNIWETSRPVLENWLRESKDPI
NSISETIKDTREVIKKLPEFPEVMERANQALSFLASGQIPQNSNSYNALNEAKSEMITIR
NQTAIGILLLVIFGLLVF*
>tcag_1096701474221 /cdnaId=1096701474220 /pepId=1096701474221 /offset=0 /ttable=11 /length=526 /full_length=526 /orientation=0
MRIFRFIKIVYTVIRFGLDEVMLSRIDDRRVKLLLRITTIGRRYSDPPAVRLRHALESLG
PIFVKFGQVLSTRRDLLSVDFANELAKLQDQVPPFDSAVAIGIIEKSLGAPVDELFDEFE
REPVASASIAQVHFAKLKQGQHAGKAVAVKVLRPNMLSVIDSDLALMRDIAIWTERMWAD
GRRLKPREVVAEFDKYLHDELDLMREAANGSQLRRNFAGLDLLLVPEMFWDFSTSQVLVM
ERMTGVPISQVETLRSAGVDIKKLAREGVEIFFTQVFRDGFFHADMHPGNIQVSLDPNTF
GRYVALDFGIVGALSDFDKNYLAQNFLAFFKRDYHRVATLHLESGWVPPETRVEELESAI
RAVCEPYFDRALKDISLGQVLMRLFSTSRRFNVEIQPQLVLLQKTMLNVEGLGRSLDPEL
DLWKTAKPYLERWMTEQIGLRGWYERFKVEAPQWSKTLPQLPRLIHHAMAARHDAPRAAS
EDLMRQVLVEQKRTNRLLQALLIFGLAVGVGALVARVLLALAYGT*
>tcag_1096675211875 /cdnaId=1096675211874 /pepId=1096675211875 /offset=0 /ttable=11 /length=169 /full_length=169 /orientation=0
MFRTWYVPFYYYGVIHGDPHLGNYSIGENLKINLMDFGSIRVFRPEFVGGVIDLYRALRD
GDNELAVHAYSQWGFDGLDKEAIEILNIWAGFIYGPLLEDRIRPIQELRGGNYGRELAGK
VHEELKRIGGIKPPREFVLMDRAAVGLGSVFMHLKAEVNWHQLFHGMID
>tcag_1096667818551 /cdnaId=1096667818550 /pepId=1096667818551 /offset=0 /ttable=11 /length=249 /full_length=249 /orientation=0
FHNPFRLVRVVGTFFRAGAVEQVLKITKVSKLIKFGILFMGKPLIVFGIKGPYKKSPIVR
ALIALGPAYIKFGQLLSTRPDIVGADLANELKVLQDSLDPFPTAEAKKIVNEELGSPVER
IFSSFSDSVAAASIAQVHKATVKETKESVAVKILRPDVEKVFLRDLAALLFLAKFIEFII
PSFRRLKPIEVINHFERLVREELDLRMEISAAAEFAENTKSDRNFYVPKVIWSLSGRRVV
TTEWVDGXX
>tcag_1096701462785 /cdnaId=1096701462784 /pepId=1096701462785 /offset=0 /ttable=11 /length=527 /full_length=527 /orientation=0
LENLMIKKFITLFKLGRKVAKSDILEIASKFQEPPLVIKILFKILAFSFTKKETLETNKD
EGERLSSSLESMGTTFIKLGQFLATRPDIIGEELSKRLENLQDRLPPFSSYEAKEIIKKD
LGEETFNTILNLSEPIAAASIAQVHKAQINDEGTIKDVAIKILRPNIKKIFNEEIDAIML
FAFLVESFIKKTKRLKLVEVVFLLKEITNLEMDLRFEAAAANEYAENTKNDAGFRVPQIY
WNFTSENVMTLDWIDGVSIRETEELKRRNIDTKKIAEDIIQHFLRHAVRDGFFHADMHQG
NIFIDNNGEIAPIDFGIMGRLDKLSKRFLAEILYGFIQRDYKKVAEVHLVAGLVPKEVPI
DDLAQALRSIGEPIFGQAVKDISGGKLLKQLFDVTEKFNMQTQPQLLMLQKTMVVVEGVA
RKLHPETNIWTTSKPVLESWLRETKDPINTLNETLQSTSEVIKRLPEFPEIMDKANQALT
FLASGQIPQNSNSFTALNNKKSEMIAFRNQSVIGLLLLVILGLLVF*
>tcag_1096688101815 /cdnaId=1096688101814 /pepId=1096688101815 /offset=0 /ttable=11 /length=217 /full_length=217 /orientation=0
MVLLKFLRFIVIALFYKVDLFFNKKIIIKCISLLLSPFRIFQRGSQAENLRKSLEVAGPI
FVKFGQMLSTRRDLLPLDIADELAKLQDKVPPFSFKDAERILNEAYPDGYHKIFKKIAVT
PIASASVAQVYLGELHDGKKVAVKILRPNIEKQVSDNILLLKWVATLLTLIWSDGKRLKP
VEVVEEFEKHTKSELNLLLEAGHCAHLGENFKDQKLL
>tcag_1096690898977 /cdnaId=1096690898976 /pepId=1096690898977 /offset=0 /ttable=11 /length=284 /full_length=284 /orientation=0
LENLVMFKKVFNLLKILRKLSVSGAIDTIDNIRSVPLFLKLIIYLFSIGSSKKKYNQSKS
SGEKLCDSLESMGPTFIKLGQFLATRPDIIGEAIATSLEKLQDKLPAFNTTEAKKIIKSE
VGDKFYSKIRSISEPIAAASIAQVHFAKIDIDGSEKDLAIKILRPDIQKIFNQELDALNF
LAYLVENIFIKTKRLRLVEVILLLKQITNMEMDLRFEAAAASELRENTLNDKGIKVPKIY
WNFTSKKILTLDRIEGVSIRDTLKLQSLNIDLKKLSTNLIQIF*
>tcag_1096696662971 /cdnaId=1096696662970 /pepId=1096696662971 /offset=0 /ttable=11 /length=237 /full_length=237 /orientation=0
IVRLLNFILFVRQITRESPADLDWIQRQGLLAVKLSQIFALRPDILSDEKCRQLQTLYRN
ASTIPAEDVKAILDREAPSLFHDSIDWFDEQPLASASVGQVHRARLKSGEEVVVKVVKKD
HEGKFKRDVSRMSKLLRLALMVSPKLRKVGNPVALLRHVEDYTLRELDLRNEISGALRLR
GIRDEISGEFPMPRLRFPKYYPELSNKSILVSEYVKGDSLEEMIGQSSLSWDDLLQL
>tcag_1096690715389 /cdnaId=1096690715388 /pepId=1096690715389 /offset=0 /ttable=11 /length=279 /full_length=279 /orientation=0
ILNLSEPVAAASIAQVHKAQIDDNGTIKDVAIKILRPNIKKIFNEEIDAIMLFAFLVESM
IKKTKRLKLVDVVFLLKEITNLEMDLRFEAAAANEYAENTKNDVGFRVPQIYWNFTSEQV
MTLDWIDGVSIRETEELKKQNINTNKIAEDIIQHFLRHAVRDGFFHADMHQGNIFIDTNG
QIVPIDFGIMGRLDKISKRFLAEILFGFIQRDYKKVAEVHLMAGLVPKIVPIDDLAQALR
SIGEPIFGQAVKDISGGKLLKQLFDVTEKFNMQTQPQLL
>tcag_1096682690401 /cdnaId=1096682690400 /pepId=1096682690401 /offset=0 /ttable=11 /length=398 /full_length=398 /orientation=0
MLKRVFKLFQIARKLSTSGAIDSINRVYQIPTSINLFFILISIGSKNTRLENNNPGKNLC
EALQGMGTTFIKLGQFLATRPDIIGEDMAKDLEKLQDKVPAFELYEAKKVIKKEIGEKQY
QNIIEIGEPIAAASIAQVHFAKIKNENQEKQVAIKILRPDIEQLFNEELDALMLFAYVVE
NTISKAKRLKLVEVVHLLREITNIEMDLRFEAAAANELFENTKSDKGFNVPKIYWNYTTK
KILTLDKVNGISIREQSKLQEQGINLKYLAENLIQHFLKQAVRDGFFHGDMHQGNLFVDP
KGNIVPVDFGIMGRLDKNNRKFLAEILYGFIQRDYLKVAEVHFQAGLVPQNASKDEFAQA
LRSVGEPIFGQSIKDISGGNLLAQLFEITEKFNMATQP
>tcag_1096675909099 /cdnaId=1096675909098 /pepId=1096675909099 /offset=0 /ttable=11 /length=450 /full_length=450 /orientation=0
KVRSFLATRPDIIGEELSKELENLQDRLPPFPLSEAREIIRKDLGEDNFNSIINLSEPVA
AASIAQVHKAQINDGGTIKDVAIKILRPNIKKIFNEEIDALMLFAFFVESFIKKTKRLKL
VEVVFLLKEITNLEMDLRFEAAAANEYGENTKNDEGFLVPKIYWNFTSENVMTLDWVDGV
SIRETEELGKKNIDTKKIASDIIQHFLRHAVRDGFFHADMHQGNVFINNNGQIVPIDFGI
MGRLDKLSQRFLAEILYGFIVRDYKKVAEVHLVAGLVPKDVPVDDLAQALRSIGEPIFGQ
SVKDISGGKLLKQLFDVTEKFNMQTQPQLLMLQKTMVVVEGVARRLNPDTNIWETSKPVL
EKWLKETKDPINSFNETLKNSAEVIKRLPELPQIMDKANQALTFLASGQIPQNSNSFNEL
NIKKSEMSSFRNQSIIGLLLLVIVGLLVF*
>tcag_1096669940611 /cdnaId=1096669940610 /pepId=1096669940611 /offset=0 /ttable=11 /length=232 /full_length=232 /orientation=0
LDFRQELKNIAFFRDVYRDRTDVVIPRPYSKFSGPDVIVMDYTPSRDLKPPFRAERLINM
FLEQLLYEGVIHGDLHTGNLGLRGDALVLYDFGNIIRVTPQYKTAIRDFVYGVQTSNVEE
VMDNMVRMGMNVRDREVTKIFVRQYFEYLNTLDLRSFTVNSPEIREKASRVPVELDPTTL
TILRTYSLLEGLCKQLDPKFSYQQIISKNIEMLFLDLEYIQYRIAKDSGRV*
>tcag_1096699835189 /cdnaId=1096699835188 /pepId=1096699835189 /offset=0 /ttable=11 /length=370 /full_length=370 /orientation=0
IMGKNQIENEVKKLSDSMQSMGTTFIKLGQFLATRPDIIGEKLSKELETLQDKLPPFSLS
EAKEMIKKDLGNETYNSIINLSEPIAAASIAQVHKAQINDNGIIKDVAVKILRPNIKKIF
NDEIDALMLLAFIIESVIKKSKRLKLVEVVFLLKEITNHEMDLRFEAAAANEYAENTKND
IGFSVPEIYWNFTSENVMTLDWIDGISIRENEELLKRNIDTKKIASDIIQHFLRHAIRDG
FFHADMHQGNIFIDNDGKIIPIDFGIMGRLDKLSQRFLAEILYGFIKRDYKKVAEVHLSA
GLVPKEVPVNDLAQALRSIGEPIFGQSVKDISGGKLLKQLFDVTEKFNMQTQPQLLMLQK
TMVVVEGGF*
>tcag_1096689169049 /cdnaId=1096689169048 /pepId=1096689169049 /offset=0 /ttable=11 /length=244 /full_length=244 /orientation=0
ILKLNVLSPKLKLFLKFLIYILEKKNLNDFEKLLPKTLSKLGPGFIKLGQALSTRPDIFG
LKNTNKLVYLQDRLKPFSSRKAIEIIEEKIGLKLDQVFLNFNQSPVAAASVAQVYEATLI
SGEKVAVKILRPNIEKILLQDFKFFFWISKQIEFFKPSFRRFKLSEMVKIFFQSSINEVD
LRLEASSANELKENFHDFKRFKVPKIYWEFTSKEVMVLEFMSGVRIDKIKNNKKINFDLE
ELTK
>tcag_1096678383197 /cdnaId=1096678383196 /pepId=1096678383197 /offset=0 /ttable=11 /length=68 /full_length=68 /orientation=0
IYIICIYIIAIIIAITCNNTTDPHPGNLLRTKDGKLCILDFGMTLETPKDLQYSLLEFIA
RELVVTV*
>tcag_1096670725579 /cdnaId=1096670725578 /pepId=1096670725579 /offset=0 /ttable=11 /length=111 /full_length=111 /orientation=0
IPKVYKEISTNRLISMNFLPGNKLLHFKKYPHAVRQKIAKNMFPAWYYPFYKYGVIHGDP
HLGNYSSDKNANINLLDFGCIRIFKPSFVKGVIDLYHAIKNNDNDLAIHAY
>tcag_1096666451195 /cdnaId=1096666451194 /pepId=1096666451195 /offset=0 /ttable=11 /length=252 /full_length=252 /orientation=0
VGITPKSEGRPGERLARALTEAGPSFIKLGQALSTRSDLLGEEMTTDLAQLQDNLPPFAA
DLARATIAEELGAPVDELFAEFDDHAIAAASIAQVHFAVTHDGRKVAVKVLRPDIEAAFQ
RDVDLLTWIAEIAERTQPQLRRLKPIASIATLAETVELEMDLRFEAAAAAELAENFKDDP
EFKVPEVDWQLTARRVLTTERLIGGIPLDDRDEIVAAGHDPVKILTRAAAASFRQVFRDG
FFHADTHPGNMF
>tcag_1096669424883 /cdnaId=1096669424882 /pepId=1096669424883 /offset=0 /ttable=11 /length=284 /full_length=284 /orientation=0
IYKEITSRRVLAMEWIDGTKLTNLEDVKKLGINPDEMIDIGVQCSLEQLLEHGFFHADPH
PGNLLALEDGRLCYLDFGMMSEVSRESRSGLIQAVVHLVNKNFDKLSQDFVKLGFLSEEV
NLEPIVPAFQDVFINAVEQGVSKMDFKSVTDDMSGVMYKFPFRLPPYYALIIRSLLTLEG
IALSVDPNFKILGAAYPYFARRLMEDPDPQLRESLKEMLFDNKKFKWDRLEDLLSNAAKQ
TNLDLEKLLDEVINLLFSTNGGFLRNEIVEGLTNQIDLLSLKI*
>tcag_1096690061413 /cdnaId=1096690061412 /pepId=1096690061413 /offset=0 /ttable=11 /length=219 /full_length=219 /orientation=0
IPLSVAGRGALGFGRQLIGQSPDYAFAELQEKTAEQVFKVLGELKGGAMKFGQALSVFEA
ALPEDIAKPYRETLVKLQEAAPPLPARVVHKVLAKELGENWRDNFADFNDVPAASASIGQ
VHKGTWKDGRPVAVKVQYPGAAEALVSDLNQIQRFAKIFQLFMPGLEMKPLLEELRARII
EEVDYRYEAQAQETCWNAFENDPDIAIPKVVMATDRVLV
>tcag_1096697868081 /cdnaId=1096697868080 /pepId=1096697868081 /offset=0 /ttable=11 /length=349 /full_length=349 /orientation=0
LLKFVILFTGKPLLVFGIKGPFKKSPIVRALIALGPAYIKFGQLLSTRPDIVGDKLANEL
KVLQDSLDPFPTAEAKKIVSEELGSPIESIFSSFSDSVAAASIAQVHKATIKETNEVVAV
KILRPKVEKVFLKDLAALLYLAKFIEFIIPSFRRLKPIEVINHFERLVREELDLRMEISA
AAEFAENTKSDRNFYVPKVMWTLSGKRVITTEWIDGMPVGDVERIKKSGLDIESFAKRII
KTFLTQALRDGFFHGDMHQGNLKCRNDGTLIVMDFGIMGRIDEYTRKTYAEILIGFLRRD
YLRVAEVHFEAGYVSKNQNVQEFSQALRSVGEPIFGMEAQTYRWLNAI*
>tcag_1096666117601 /cdnaId=1096666117600 /pepId=1096666117601 /offset=0 /ttable=11 /length=238 /full_length=238 /orientation=0
MGTTFIKLGQFLATRPDIIGEELSKNLEKLQDKVPAFDLYDAKKIIKKEIGENYFKEIVE
ISEPIAAASIAQVHLAKIKINGNEKQVAIKILRPEIEKLFNEELDALMLFAYIIENTFSK
SKRLKLVEVVHLLREITNIEMDLRFEAAAANELYENTKNDLGFNVPEIYWNYTTKKILTL
DKVAGFSIREQKKLQELGVNLKKLAENLIQFFLKQAVRDGFFHGDMHQGNLFVDKEGN
>tcag_1096701176309 /cdnaId=1096701176308 /pepId=1096701176309 /offset=0 /ttable=11 /length=246 /full_length=246 /orientation=0
HFLRHAVRDGFFHADMHQGNIFVDKNGQIVPIDFGIMGRLDKVSRRFLAEILFGFIQRDY
KKVAEVHLIAGLVPKEVPIDDLAQALRSIGEPIFGQAVKDISGGKLLKQLFDVTEKFNMQ
TQPQLLMLQKTMVVVEGVARKLNPETNIWTTSKPVLESWLKESKDPLITINETLQSTSEA
IKRLPELPEIMDKANQALTFLASGQIPHNSNSYSALNNKRSEMTAFRNQSIIGILAVVII
GLLVF*
>tcag_1096675212609 /cdnaId=1096675212608 /pepId=1096675212609 /offset=0 /ttable=11 /length=162 /full_length=162 /orientation=0
VQADPHPGNFLVDANDHLIAIDFGCIKAIPNEFYTPYFELSKKENIENEVVFDKLLRELE
ILLPSDTEQEQRYFTNLFQKMMRLFTLPFHDSTFDFANAQFWEDITNLSKMFAEDDQLRQ
MNGNRGSKHFIYMNRTFFGLYHLLHDLEASVETEDFKKYLL*
>tcag_1096698779243 /cdnaId=1096698779242 /pepId=1096698779243 /offset=0 /ttable=11 /length=527 /full_length=527 /orientation=0
LENLMIKKLITLFKLGRKIAKSDILKIASKFKKPPLAVTILFQILSISFEKREQNNLVED
DGERLSRSLESMGTTFIKLGQFLATRPDIIGEELSLKLEKLQDRLPPFSIHEAKEIIKED
LGVDAFNSIIDLSEPVAAASIAQVHKAKINDNGTIKDVAIKILRPNIKKIFNEEIDAMML
FAFIIESFVKKTKRLKLVEVVFLLKEITNLEMDLRFEAAAANEYAENTKNDAGFKVPEIY
WNFTSENVMTLDWVDGISIREAEELKKRNLDTNKIAEDIIQHFLRHAVRDGFFHADMHQG
NIFVDNSGQIVPIDFGIMGRLDKLSKRFLAEILFGFIQRDYRKVAEVHLVAGLVPKEVPI
DDLAQALRSIGEPIFGQEVKDISGGKLLKQLFDVTEKFNMQTQPQLLMLQKTMVVVEGVA
RKLNPNTNIWTTSKPVLENWLKETKDPINNLNETLKNTSEVIKRLPEFPEIMDKANQALT
FLASGQIPQNSNSYTALNDKKSEMIAFRNQSIIGLLLLVIFGLIVF*
>tcag_1096666150141 /cdnaId=1096666150140 /pepId=1096666150141 /offset=0 /ttable=11 /length=285 /full_length=285 /orientation=0
ILRPDIEKLFNEELDALMLFAYIIENSISKAKRLKLVEVVHLLREITNIEMDLRFEAAAA
NELYENTKQDLGFNVPKIYWNYTTKKILTLDKVEGVSIREHNRLRDSGVDLKKLAENLIQ
HFLNQAVRDGFFHGDMHQGNLFVDEKGNIIPVDFGIMGRLDKNNRKFLAEILYGFIKRDY
IKVAEVHFQAGLVPQDASKEEFAQALRSVGEPIFGQSIKDISGGNLLAQLFEITEKFNMA
TQPPLLLLQKNMVVVEGVARKLYPETNIWEVSKPVLENWLKNIKV
>tcag_1096691393601 /cdnaId=1096691393600 /pepId=1096691393601 /offset=0 /ttable=11 /length=247 /full_length=247 /orientation=0
KNDAGFKVPEIYWNFTSENVMTLDWVDGISIREAEELKKRNLDTNKIAEDIIQHFLRHAV
RDGFFHADMHQGNIFVDNSGQIVPIDFGIMGRLDKLSKRFLAEILFGFIQRDYRKVAEVH
LVAGLVPKEVPIDDLAQALRSIGEPIFGQEVKDISGGKLLKQLFDVTEKFNMQTQPQLLM
LQKTMVVVEGVARKLNPNTNIWTTSKPVLENWLKETKDPINNLNETLKNTSEVIKRLPEF
PKIMDKA
>tcag_1096685491233 /cdnaId=1096685491232 /pepId=1096685491233 /offset=0 /ttable=11 /length=519 /full_length=519 /orientation=0
LMLKDSLRLIKILHTLLKARLDKELNEFDKPSFISFLLFISPWRMYSAKASSGERLRIAF
EDLGPIFIKFGQLLSTRPDVVPAEIAKSLKVLQDDLPHFSDKDAIKIIERELGSDISSVF
EGFDPSPLAAASIAQVYSAKLKESQKEVVIKVVRPGIKKIILSDISLMRRIAIFAEKKFE
DAKRLQLSRLVAEYEAVILSELDMRLEASNIKQTRRNFEGNNLLYVPDVYLDYCSENLLI
MEKIEGVPVDRIDTLNDLGVDLKLVAERGVEIFLKQVFIDNFFHADMHPGNIFIDSKNPS
DPAYVAVDYAIVGSLSEEEQYQIGRMLVAVIGRDFKEVANILIESKWVNPETRLNDLENT
IRAACEPIFDQPMEKINFGEMLLFIFESARRFDLRMQPSLMLLQKTLVNIEGLGKQLYPA
LDFWSIANPFLKNWISERYNPKKLAEWAKKNSLIWIEKARKFPEIADTALEQVSKLEEYQ
NANEERHEQLMSKIYQQSKFNNILLIIFVILILFLIIT*
>tcag_1096678269189 /cdnaId=1096678269188 /pepId=1096678269189 /offset=0 /ttable=11 /length=466 /full_length=466 /orientation=0
GRKGDQSLPPAPRALTAMGPAYIKFGQILSTRPDVVGQELADQLRVLQDKLPPFSTKVAK
QSFKAEIGIDADDIFSAFSEPVAAASIAQVHRGQLKDTGHSVAIKVLRPEIERAFQRDID
TFYFAARLVEFVSPKSRRLKPMDVIAHFDGVVRGELDLRLESASASEFLANISQDKGFSV
PSVNWSLSSRRVMTLDWADGVPMGDTDALLAAGHNLSELGDRVLHMFLNHALRDGFFHAD
MHQGNLKVSSNGDIVAFDFGIMGHIDEYTRRVYAEILFGFIKRDYKRVAEVHFEAGYVPQ
DQNVDEFARALRAVGEPIFGMDATNISMGRLLSYLFEVTERFGMETRTELILLQRTMVVV
EGVARSLNPQINIWEVARPIVEGYIKSSLGPVAVFNDLTTTLKVLARFGPRLPTLVEQAL
IKQSNPEPQILKRNWSSNLKLFGLGFIFFCLVTLILVLYMHINFD*
>tcag_1096694939843 /cdnaId=1096694939842 /pepId=1096694939843 /offset=0 /ttable=11 /length=372 /full_length=372 /orientation=0
KDVAIKILRPNIKKIFNEQIDALMLFAYFIESTIKSTKRLKLVEVVFLLKQITNHEMDLR
FEAAAANEFAENTKNDVGFKVPKIYWNFTSEEVLTLDWIEGVSIREKNELEKKNIDIKSI
ANDVIQHFLRHAVRDGFFHADMHQGNLFVNENGQIVPVDFGIMGRIDKINRRFLAEILYG
FIKRDYKKVAEVHILAGLVPKDTQVESLSQALRSIGEPIFGQKVKDISGGKLLKQLFDIT
DKFNMQTQPQLLMLQKTMVVVEGVARKLNPDTNIWDTSKPVLEKWLKESKDPINNFKDTI
KDTAEALKRLPELPEIMDKANQALTYLSSGQIPQTSTSYSAFKEKQLEIKSFRNQSIIGI
IFLVFFGIIVF*
>tcag_1096678493077 /cdnaId=1096678493076 /pepId=1096678493077 /offset=0 /ttable=11 /length=358 /full_length=358 /orientation=0
LFQILSISFEKKEQSNLIEEDGERLSRSLESMGTTFIKLGQFLATRPDIIGEELSLKLEK
LQDRLPPFSIHEAKEIIKEDLGIDAFNSIIDLSEPVAAASIAQVHKAKINDNGTIKDVAI
KILRPNIKKIFNEEIDAMMLFAFIIESFVKKTKRLKLVEVVFLLKEITNLEMDLRFEAAA
ANEYAENTKNDAGFKVPEIYWNFTSENVMTLDWIDGISIREAEELKNRNLDTNKIAEDII
QHFLRHAVRDGFFHADMHQGNIFVDNSGQIVPIDFGIMGRLDKLSKRFLAEILFGFIQRD
YRKVAEVHLVAGLVPKEVPIDDLAQALRSIGEPIFGQEVKDISGGKLLKQLFDVTEKL
>tcag_1096679471799 /cdnaId=1096679471798 /pepId=1096679471799 /offset=0 /ttable=11 /length=371 /full_length=371 /orientation=0
WLENLMIKKLITLFKLARKIAKSDILKIASKFKKPPLAVKVLFQILSISFEKKEQNNLIE
DDGERLSRSLESMGTTFIKLGQFLATRPDIIGEELSLKLEKLQDRLPPFSIHEAKEIIKE
DLGIDAFNSIIDLSEPVAAASIAQVHKAKINDNGTIKDVAIKILRPNIKKIFNEEIDAMM
LFAFIIESFVKKTKRLKLVEVVFLLKEITNLEMDLRFEAAAANEYAENTKNDAGFKVPEI
YWNFTSENVMTLDWIDGISIREAEELKNRNLDTNKIAEDIIQHFLRHAVRDGFFHADMHQ
GNIFVDNSGQIVPIDFGIMGRLDKLSKRFLAEILFGFIQRDYRKVAEVHLVAGLVPKEVP
IDDLAQALRSI
>tcag_1096685461475 /cdnaId=1096685461474 /pepId=1096685461475 /offset=0 /ttable=11 /length=401 /full_length=401 /orientation=0
IATCPWASPRFIPAGSSDMRGPHNIWRLIRTGATLERTGAMGVVLDAFKAPPSLRIVARA
LGWPFKWLGYKGDPTMPPATRALTALGPAYIKFGQILSTRPDVVGDELAQQLRVLQDKLP
PFSVAEAKKAIERELEIPVDTLFSEFSEPVAAASIAQVHQARLADTNEKVAVKVLRPGIE
RAFRKDVDAFYLAARMIELLSPASRRLRPMDVIEHFEGVVTGELDLRLESSAASEFAANT
KNDEGFQLPDVKWMLSGRRVMTLSWAEGVPMGDNAAIDAAGHDRKVLAARVLSLFLNHAL
RDGYFHADMHQGNLKVAPDGDIIALDFGIMGHIDEYTRRVYAEILFGFIRKDYKRVAEVH
FEAGYVPADRDVDEFARALRAVGEPIFGMDATRISMGRLLN
>tcag_1096691441019 /cdnaId=1096691441018 /pepId=1096691441019 /offset=0 /ttable=11 /length=242 /full_length=242 /orientation=0
GATLERTGAMGVVLDAFKAPPSLRIVARALGWPFKWLGYKGDPTMPPATRALTALGPAYI
KFGQILSTRPDVVGDELAQQLRVLQDKLPPFSVAEAKKAIERELEIPVDTLFSEFSEPVA
AASIAQVHQARLADTNEKVAVKVLRPGIERAFRKDVDAFYLAARMIELLSPASRRLRPMD
VIEHFEGVVTGELDLRLESSAASEFAANTKNDEGFQLPDVKWMLSGRRVMTLSWAEGVPM
XX
>tcag_1096668586447 /cdnaId=1096668586446 /pepId=1096668586447 /offset=0 /ttable=11 /length=232 /full_length=232 /orientation=0
MSNIVRVLKIIYLFFKYDIDKSLIRSNIIGKKKYLFFLLPWNIFTYRKSIDLAVNIKLIC
EDLGPIFVKLGQMISTRKDLLNDDIARELAKLQDRVMPFDGATAKKIIEDELGKKTSNIF
SSFETEPMASASIAQVHPAKLKTGEDVIVKVVRPDIKSKIIQDISLMKKIASYLESLSSD
FRRMHFVDLVNDYEMVIYDELNLIKEAANAKQIRKNFANSDFIYIPFVHCTY
>tcag_1096691797331 /cdnaId=1096691797330 /pepId=1096691797331 /offset=0 /ttable=11 /length=304 /full_length=304 /orientation=0
SLAQVHRFTKEDENLVVKVQKPNLDEQIEVDIKAIRLGTKILRTFYKGYPRVDLNSVVDD
YEKIIMNELDFRIEAANAKKTYQNFTENNYLYVPKILDKYTTKKILVMEYIDGIPITNIA
HLKKHNLNLKVLSENGVRIFLKQVFQDNFFHADMHPGNIFASKESPEKPFYYAVDYAICG
SLTESNQILLAQMISCLLERDFFSLAQLFIFADWVKENTKTEELESVLRANCESLLDKPL
SQILFGELLLNLFDGMKQFDLYLDNDLVLLVKTLIHIEGMGRQIYPDLDFWSVAQPFIKK
WIEE
>tcag_1096668733097 /cdnaId=1096668733096 /pepId=1096668733097 /offset=0 /ttable=11 /length=338 /full_length=338 /orientation=0
QLLSTRTDIISKELAAELNNLTDNCEPIEYNYIKDQLISNLGDNAKDILEDIDPKPLASA
SLAQVHRFAKDGESFVVKVQKPNLDRQIEVDIKAIRLGTKILRTFYKGYPRVDLNSVVDD
YEKIIMNELDFRIEAANAKKTYQNFTENNYLYVPKILDKYTTKKILVMEYIDGIPITNIA
HLKKHNLNLKVLSENGVRIFLKQVFQDNFFHADMHPGNIFASKESPEKPFYYAVDYAICG
SLTESNQILLAQMISCLLERDFFSLAQLFIFADWVKENTKTEELESVLRANCESLLDQPL
SQILFGELLLNLFDAMKQFDLYLDNDLVLLIKTLIHIE
>tcag_1096681740175 /cdnaId=1096681740174 /pepId=1096681740175 /offset=0 /ttable=11 /length=361 /full_length=361 /orientation=0
LENLMIKKLITLFKLGRKIAKSDILKIASKFKKPPLAVRVFFQILSISFEKKEQNNLIED
DGERLSRSLESMGTTFIKLGQFLATRPDIIGEELSLKLEKLQDRLPPFSIHEAKEIIKED
LGVDAFNSIIDLSEPVAAASIAQVHKAQINDNGTIKDVALKILRPNIKKIFNEEIDAMIL
FAFIIESFVKKTKRLKLVEVVFLLKEITNLEMDLRFEAAAANEYAENTKNDAGFRVPEIY
WNFTSENVMTLDWIDGISIREAEELKKRNLDTNKIAEDIIQHFLRHAVRDGFFHADMHQG
NIFVDNSGQIVPIDFGIMGRLDKLSKRFLAEILFGFIQRDYRKVAEVHLVAGLVPKEVPM
M
>tcag_1096683218143 /cdnaId=1096683218142 /pepId=1096683218143 /offset=0 /ttable=11 /length=537 /full_length=537 /orientation=0
IRWNCSYSFRLENLMLKKIFILFKLGRKLARSDILTILSKFKKPPLAIKILFQILSFSFS
PPNKNNLNENEGAKLSKSLQSMGTTFIKLGQFLVTRPDIIGDDLAKQLEGLQDRLPAFTL
TEAKAIIKKDLGDDTFNSIIDLSEPVAAASIAQVHKAKINDNGTIKDVAIKILRPDIKKV
FNEEIDALMLFAFMVESFIKKTKRLKLVEVVFLLKEITNLEMDLRFEAAAANEYAENTKN
DAGFRVPAIYWNFTSENVMTLDWVEGVSIRETEDLQKRNIDTKRIASDVIQHFLRHAVRD
GFFHADMHQGNIFIDDNGQIVPIDFGIMGRLDNLSKRFLAEILFGFIQRDYKKVAEVHLV
AGLVPKDVPVNDLAQALRSIGEPIFGQSVKDISGGKLLKQLFEVTEKFNMQTQPQLLMLQ
KTMVVVEGVARKLNPNTNIWETSKPVLESWLRETKDPINTLNESLKSTTEVIKRLPDFPE
IMDKANQALSFLASGQIPQNSNSFTALNEKRSEMTAFRNQSIVGLLLLVIFGLVVF*
>tcag_1096694861493 /cdnaId=1096694861492 /pepId=1096694861493 /offset=0 /ttable=11 /length=408 /full_length=408 /orientation=0
DLGDDTFNSIIDLSEPVAAASIAQVHKAKINDNGTIKDVAIKILRPDIKKVFNEEIDALM
LFAFMVESFIKKTKRLKLLEVVFLLKEITNLEMDLRFEAAAANEYAENTKNDAGFRVPAI
YWNFTSENVMTLDWVEGVSIRETEDLQKRNIDTKRIASDVIQHFLRHAVRDGFFHADMHQ
GNIFIDDNGQIVPIDFGIMGRLDNLNKRFLAEILFGFIQRDYKKVAEVHLVAGLVPKDVP
VNDLAQALRSIGEPIFGQSVKDISGGKLLKQLFEVTEKFNMQTQPQLLMLQKTMVVVEGV
ARKLNPNTNIWETSKPVLESWLRETKDPINTLNESLKSTTEVIKRLPDFPEIMDKANQAL
SFLASGQIPQNSNSFTALNEKRSEMTAFRNQSIVGLLLLVIFGLVVF*
>tcag_1096693892347 /cdnaId=1096693892346 /pepId=1096693892347 /offset=0 /ttable=11 /length=321 /full_length=321 /orientation=0
ALMLFAFMVESFIKKTKRLKLVEVVFLLKEITNLEMDLRFEAAAANEYAENTKNDAGFRV
PAIYWNFTSENVMTLDWVEGVSIRETEDLQKRNIDTKRIASDVIQHFLRHAVRDGFFHAD
MHQGNIFIDDNGQIVPIDFGIMGRLDNLSKRFLAEILFGFIQRDYKKVAEVHLVAGLVPK
DVPVNDLAQALRSIGEPIFGQSVKDISGGKLLKQLFEVTEKFNMQTQPQLLMLQKTMVVV
EGVARKLNPNTNIWETSKPVLESWLRETKDPINTLNESLKSTTEVIKRLPDFPEIMDKAN
QALSFLASGQIPQNSNSFTA*
>tcag_1096687891247 /cdnaId=1096687891246 /pepId=1096687891247 /offset=0 /ttable=11 /length=298 /full_length=298 /orientation=0
MVESFIKKTKRLKLVEVVFLLKEITNLEMDLRFEAAAANEYAENTKNDAGFRVPAIYWNF
TSENVMTLDWVEGVSIRETEDLQKRNIDTKRIASDVIQHFLRHAVRDGFFHADMHQGNIF
IDDNGQIVPIDFGIMGRLDNLSKRFLAEILFGFIQRDYKKVAEVHLVAGLVPKDVPVNDL
AQALRSIGEPIFGQSVKDISGGKLLKQLFEVTEKFNMQTQPQLLMLQKTMVVVEGVARKL
NPNTNIWETSKPVLESWLRETKDPINTLNESLKNTTEVIKRLPDFPEIMDKANQALSF
>tcag_1096687441101 /cdnaId=1096687441100 /pepId=1096687441101 /offset=0 /ttable=11 /length=282 /full_length=282 /orientation=0
LEVVFLLKEITNLEMDLRFEAAAANEYAENTKNDAGFRVPAIYWNFTSENVMTLDWVEGV
SIRETEDLQKRNIDTKRIASDVIQHFLRHAVRDGFFHADMHQGNIFIDDNGQIVPIDFGI
MGRLDNLSKRFLAEILFGFIQRDYKKVAEVHLVAGLVPKDVPVNDLAQALRSIGEPIFGQ
SVKDISGGKLLKQLFEVTEKFNMQTQPQLLMLQKTMVVVEGVARKLNPNTNIWETSKPVL
ESWLRETKDPINTLNESLKSTTEVIKRLPDFPEIMDKANQXX
>tcag_1096669658513 /cdnaId=1096669658512 /pepId=1096669658513 /offset=0 /ttable=11 /length=248 /full_length=248 /orientation=0
KDVAIKILRPNIKKIFNEEIDAMMLFAFLIESVIKKTKRLKLVEVVFLLKEITNLEMDLR
FEAAAANEYAENTKNDVGFKVPQIYWNFTSEHVMTLDWIDGVSIRETEKLKKQNIDTNRV
AEDIIQHFLRHAVRDGFFHADMHQGNIFVDTNGQIVPIDFGIMGRLDKMSKRFLAEILFG
FIQRDYKKVAEVHLIAGLVPKQVPIDDLAQALRSIGEPIFGQAVKDISGGKLLKQLFDVT
EKFNMQTX
>tcag_1096687460919 /cdnaId=1096687460918 /pepId=1096687460919 /offset=0 /ttable=11 /length=227 /full_length=227 /orientation=0
IDLSEPVAAASIAQVHKAKINDNGTIKDVAIKILRPDIKKVFNEEIDALMLFAFMVESFI
KKTKRLKLVEVVFLLKEIPNLEMDLRFEAAAANEYAENTKNDAGFRVPAIYWNFTSENVM
TLDWVEGVSIRETEDLQKRNIDTKRIASDVIQHFLRHAVRDGFFHADMHQGNIFIDDNGQ
IVPIDFGIMGRLDNLSKRFLAEILFGFIQRDYKKVPEVHLSCWSSS*
>tcag_1096666578695 /cdnaId=1096666578694 /pepId=1096666578695 /offset=0 /ttable=11 /length=307 /full_length=307 /orientation=0
MASSRDSMAGSQLGGRFRRYARVTTTMGGLAARVAGERYLGWDIDRAKHAADLRAALGGL
KGPIMKVAQILSTIPDALPAEYANELAGLQADAPAMGWLFTKRRMAAELGADWQSKFSSF
SREAISAASLGQVHKAVGLDGMPLAAKLQYPDMGSAIEADLRQLKLLFQLYERYDSAIST
ADIYDELSERLLEELDYHREAKNMQLYRYMLADESCVVVPQHRAELSTERLLTMNWLDGT
RLMQFLDTNPDQATRNKIARHMFRVWYVPFYYYGVIHGDPHLGNYSIDSDHRINLMDFGS
IRLFRPE
>tcag_1096668529889 /cdnaId=1096668529888 /pepId=1096668529889 /offset=0 /ttable=11 /length=325 /full_length=325 /orientation=0
IAQVHKAKINDNGTIKDVAIKILRPNIKKIFNEEIDAMMLFAFIIESFVKNTKRLKLVEV
VFLLKEITNLEMDLRFEAAAANEYSENTKNDAGFKVPEIYWNFTSENVMTLDWIDGISIR
EAEELKKRNLDTNKIAEDIIQHFLRHAVRDGFFHADMHQGNIFIDNSGQIVPIDFGIMGR
LDKLSKRFLAEILFGFIQRDYRKVAEVHLVAGLVPKEVPIDDLAQALRSIGEPIFGQEVK
DISGGKLLKQLFDVTEKFNMQTQPQLLMLQKTMVVVEGVARKLNPNTNIWTTSKPVLENW
LKETKDPINNLNETLKNTSEVIKRC
>tcag_1096691765071 /cdnaId=1096691765070 /pepId=1096691765071 /offset=0 /ttable=11 /length=253 /full_length=253 /orientation=0
ILNLSEPVAAASIAQVHKAQINDDGTIKDVAIKILRPNIKKIFNEEIDAMMLFAFLVESF
IKKTKRLKLVEVVFLLKEITNLEMDLRFEAAAANEYAENTKNDVGFRVPQIYWNYTSENV
MTLDWVDGISIRETQQLQNQNFNTEKIAEDIIQNFLRHAVRDGFFHADMHQGNIFIDRDG
QIVPIDFGIMGRLDKMSKRFLAEILFGFIQRDYRKVAEVHLIAGLVPKEVPIDDLAQALR
SIGEPIFGQAVKD
>tcag_1096682250359 /cdnaId=1096682250358 /pepId=1096682250359 /offset=0 /ttable=11 /length=299 /full_length=299 /orientation=0
KNDAGFKVPEIYWNFTSENVMTLDWIDGISIREAEELKKRNLDTNKIAEDIIQHFLRHAV
RDGFFHADMHQGNIFIDNSGQIVPIDFGIMGRLDKLSKRFLAEILFGFIQRDYRKVAEVH
LVAGLVPKEVPIDDLAQALRSIGEPIFGQEVKDISGGKLLKQLFDVTEKFNMQTQPQLLM
LQKTMVVVEGVARKLNPNTNIWTTSKPVLESWLKETKDPINNLNETLKNTSEVIKRLPEF
PEIMDKANQALTFLASGQIPQNSNSYTALNDKKSEMIAFRNQSIIGLLLLVIFGLIVF*
>tcag_1096690288625 /cdnaId=1096690288624 /pepId=1096690288625 /offset=0 /ttable=11 /length=290 /full_length=290 /orientation=0
SCTILFQILSISFEKKEQSNLIEDDGERLSRSLESMGTTFIKLGQFLATRPDIIGEELSL
KLEKLQDRLPPFSNHDAKEIITEDLGVDAFNSIIDLSEPVAAASIAQVHKAKINDNGTIK
DVAIKILRPNIKKIFNEEIDAMMLFAFIVESFVKKTKRLKLVEVVFLLKEITNLEMDLRF
EAAAANEYAENTKNDAGFKVPEIYWNFTSENVMTLDWIDGISIREAEELKKRNLDTNKIA
EDIIQHFLRHAVRDGFFHADMHQGNIFIDNSGQIVPIDFGIMGRLDKLSX
>tcag_1096681232851 /cdnaId=1096681232850 /pepId=1096681232851 /offset=0 /ttable=11 /length=224 /full_length=224 /orientation=0
MKFFRALYIFGVAIQFGLDEFASSNRILRGIRILIRTVFFKRNLSSPRGERLRFALQKLG
PIFVKFGQVLSTRRDMIPLDIADQLALLQDRVAPFPSATVSEIINQSFDGGIHTTFREFD
LKPVASASVAQVHFGVLVDGREVAVKVLRPSIVRVINRDIALLDWFALVLARILPDGKRL
KPREVVSEFRRHLHDELDLMREAANGSQLRRNFIDSSNLVVPEI
>tcag_1096695001019 /cdnaId=1096695001018 /pepId=1096695001019 /offset=0 /ttable=11 /length=234 /full_length=234 /orientation=0
MCMACVWHAYAQVHRATERATGREVAVKVQHRGLRAAAASDMAAVAAVLTAGNFLFPDDL
RLQWVLDELAPHLPLELDFAHEAANLGRCRAFFSADGGGRALAGAVATPAVLPALSSHRV
LTMSFEAGTSVVDVPGMRAAGLHPADVTALLCEAFNAQIFGGGFVHCDPHPGNVLVRPRP
GHPGQPQLVLLDHGLYRELPRGFVVSMHPVHVCACASSHVYGMYTASCRAASW*
>tcag_1096694756019 /cdnaId=1096694756018 /pepId=1096694756019 /offset=0 /ttable=11 /length=423 /full_length=423 /orientation=0
MGLISRAASLASVPVSAGARMAGAATAAALGADKDVVYAKATAASVEALTTALAKARGPA
LKFGQALAVFSSALPPEQAQQLAALTRLYEDATPQPIGKIAKVLAQLPEGVEVEPEAIAA
ASLGQVHRGTWTDGTAVAIKVQYPDAPRVVKADMLQLKAMSPLVSRLLPNLDVRALIDEH
ASRLAEELDYTSEARWQEAFREAWADDGIVIPRVLFATETILVTEWIEGTPFTSLVDLPG
ERRNAAGRALARFAFWSPRLVGATHADPHPGNFRLLADDRLAVLDFGSVAADAGLFTHLF
TDTMLLSVDGRPDAVRDAWVNAGLIAETTTTEQLMQLLDVDTRPYTRAEFTFSREWLQSR
SQAWQDPVAALQGVHQLRFPPDYLLEHRAVMGSLALLCSIDATVDFRNVLDGVGPGPLAE
TA*
>tcag_1096673364157 /cdnaId=1096673364156 /pepId=1096673364157 /offset=0 /ttable=11 /length=309 /full_length=309 /orientation=0
ALMLLAYFIENLIKKTKRLKLVEVVYLLKEITNHEMDLRFEAAAANEFSENTKNDLGFIV
PKIYWNYTSEEVLTLDWIDGVSIREKEKLENLKINVNKIASDIIQHFLRHAVRDGFFHAD
MHQGNLFIDNSGQIVTIDFGIMGRIDKLNRRYLAEILYGFIQRDYKKVAEVHILAGLVPQ
NVQMDELSQALRSIGEPIFGQSVKDISGGKLLKQLFDITEKFNMQTQPQLLLLQKTMVVV
EGVARKLNPSTNIWDTSKPVLEKWLKETKDPISNFTETLKDSTEVLKRLPELPKIMDKAN
QALTFLASG
>tcag_1096686880267 /cdnaId=1096686880266 /pepId=1096686880267 /offset=0 /ttable=11 /length=459 /full_length=459 /orientation=0
LESMGTTFIKLGQFLATRPDIIGEELSLKLEKLQDRLPPFSIYEAKEIIKEDLGVDVFNS
IIDLSEPVAAASIAQVHKAKINDNGTIKDVAIKILRPNIKKIFNEEIDAMMLFAFIIESF
VKKTKRLKLVEVVFLLKEITNLEMDLRFEAAAANEYAENTKNDAGFKVPQIYWNFTSENV
MTLDWIDGISIREAEELKKRNLDTNKIAEDIIQHFLRHAVRDGFFHADMHQGNIFIDNSG
QIVPIDFGIMGRLDKLSKRFLAEILFGFIQRDYRKVAEVHLVAGLVPKDVPIDDLAQALR
SIGEPIFGQEVKDISGGKLLKQLFDVTEKFNMQTQPQLLMLQKTMVVVEGVARKLNPNTN
IWTTSKPVLENWLKETKDPINNLNETLKNTSEVIKRLPEFPEIMDKANQALTFLASGQIP
QNSNSYTALNDKKSEMIAFRNQSIIGLLLLVIFSLIVF*
>tcag_1096696379437 /cdnaId=1096696379436 /pepId=1096696379437 /offset=0 /ttable=11 /length=486 /full_length=486 /orientation=0
LENLMIKKLITLFKLGRKIAKSDILKIASKFKKPPLAVTLLFQILSFSFEKKEQNNLIED
DGERLSRSLESMGTTFIKLGQFLATRPDIIGEELSLKLEKLQDRLPPFSIHEAKKIIKED
LGIDTFNSIIDLSEPVAAASIAQVHKAKINDSGTIKDVAIKILRPNIKKIFNEEIDAMML
FAFIIESFIKKTKRLKLVEVVFLLKEITNLEMDLRFEAAAANEYAENTKNDAGFKVPEIY
WNFTSENVMTLDWVDGISIREAEELKGRNLDTNKIAEDIIQHFLRHAVRDGFFHADMHQG
NIFIDNSGQIVPIDFGIMGRLDKLSKRFLAEILFGFIQRDYRKVAEVHLVAGLVPKEVPI
DDLAQALRSIGEPIFGQEVKDISGGKLLKQLFDVTEKFNMQTQPQLLMLQKTMVVVEGVA
RKLNPNTNIWTTSKPVLEKWLKETKDPINNFNETLKNTSEVIKRLPEFPKIMDKANQALT
FLANGQ
>tcag_1096679983783 /cdnaId=1096679983782 /pepId=1096679983783 /offset=0 /ttable=11 /length=446 /full_length=446 /orientation=0
FIKLGQFLVTRPDIIGDDLAKQLEGLQDRLPAFTLSEAKAIIKKDLGDDTFNSIIGLSEP
VAAASIAQVHKAKINDNGTIKDVAIKILRPDIKKVFNEEIDALMLFAFMVESFIKKTKRL
KLVEVVFLLKEITNLEMDLRFEAAAANEYAENTKNDAGFRVPAIYWNFTSENVMTLDWVD
GVSIRETEDLQKRNIDTKRIASDVIQHFLRHAVRDGFFHADMHQGNIFIDNSGQIVPIDF
GIMGRLDGLSKRFLAEILFGFIQRDYKKVAEVHLVAGLVPKDVPVNDLAQALRSIGEPIF
GQSVKDISGGKLLKQLFEVTEKFNMQTQPQLLMLQKTMVVVEGVARKLNPNTNIWETSKP
[truncated: 1,654,917 more chars]
