# Supplementary material for: Structural and Functional Diversity of the Microbial Kinome
Source: PLoS Biol. 2007 Mar 13;5(3):e17. doi: 10.1371/journal.pbio.0050017 (PMC1821047; doi:10.1371/journal.pbio.0050017)
Supplement: Dataset S2 — (2.4 MB HMM) [file pbio.0050017.sd002.xls]

HMMER2.0  [2.3.1]
NAME  Alpha_kinase
DESC  Alpha-kinase family
LENG  241
ALPH  Amino
RF    no
CS    no
MAP   yes
COM   hmmbuild -f -F HMM_fs.ann SEED.ann
COM   hmmcalibrate --seed 0 HMM_fs.ann
NSEQ  9
DATE  Thu Feb 17 18:18:22 2005
CKSUM 6508
GA    25.0 25.0
TC    27.4 27.4
NC    24.6 24.6
XT      -8455     -4  -1000  -1000  -8455     -4  -8455     -4 
NULT      -4  -8455
NULE     595  -1558     85    338   -294    453  -1158    197    249    902  -1085   -142    -21   -313     45    531    201    384  -1998   -644 
EVD    -9.985231   0.814286
HMM        A      C      D      E      F      G      H      I      K      L      M      N      P      Q      R      S      T      V      W      Y    
         m->m   m->i   m->d   i->m   i->i   d->m   d->d   b->m   m->e
         -170      *  -3170
     1  -1024  -1054  -2437  -1853  -1045  -2444  -1265   1477    826    262   -253  -1746  -2507  -1405  -1729   1619    672    670  -1513  -1138     1
     -   -149   -500    233     43   -381    399    106   -626    210   -466   -720    275    394     45     96    359    117   -369   -294   -249 
     -    -11  -8142  -9184   -894  -1115   -701  -1378  -1170  -8907 
     2   -895  -2120    958   -300  -2349  -1910   -580    327    855  -2096   2255   -590  -2001   -157    647    706   1252  -1692  -2362  -1742     2
     -   -149   -500    233     43   -381    399    106   -626    210   -466   -720    275    394     45     96    359    117   -369   -294   -249 
     -    -11  -8142  -9184   -894  -1115   -701  -1378  -9077  -8904 
     3    347  -2351   -728   1062  -2671    -28   -521  -2420    801  -2368  -1444    981    464    -63   -612    994    873  -1973  -2539  -1858     3
     -   -149   -500    233     43   -381    399    106   -626    210   -466   -720    275    394     45     96    359    117   -369   -294   -249 
     -    -11  -8142  -9184   -894  -1115   -701  -1378  -9077  -8901 
     4   -928  -2382   -752    711  -2701  -1890   -549  -2444   1511     32  -1475   1221  -1987   1831   -609   1001   -867  -2003  -2563  -1889     4
     -   -149   -500    233     43   -381    399    106   -626    210   -466   -720    275    394     45     96    359    117   -369   -294   -249 
     -    -11  -8142  -9184   -894  -1115   -701  -1378  -9077  -8898 
     5  -3916  -3506  -5122  -5083  -1098  -4498  -2545  -2537  -4341  -1842   2457  -4248  -4657  -4032  -4072  -4244  -3961  -2972   5910   -863     5
     -   -149   -500    233     43   -381    399    106   -626    210   -466   -720    275    394     45     96    359    117   -369   -294   -249 
     -    -11  -8142  -9184   -894  -1115   -701  -1378  -9077  -8895 
     6  -1045  -1148  -2533  -1981  -1237  -2380  -1416    849  -1746    119   -442  -1826    955  -1539  -1866   1029   2426   -606  -1700  -1328     6
     -   -149   -500    233     43   -381    399    106   -626    210   -466   -720    275    394     45     96    359    117   -369   -294   -249 
     -    -11  -8142  -9184   -894  -1115   -701  -1378  -9077  -8892 
     7    635   1796   -773    699  -2584  -1879   1662  -2312    796  -2293  -1389   -526  -1970   1796    823   -789   -833    474  -2490  -1829     7
     -   -149   -500    233     43   -381    399    106   -626    210   -466   -720    275    394     45     96    359    117   -369   -294   -249 
     -    -11  -8142  -9184   -894  -1115   -701  -1378  -9077  -8889 
     8   -906  -2288   1279   -233  -2575  -1885   -552  -2300   -145    458  -1390   -537  -1982   1510    710   1243    612  -1893  -2494  -1835     8
     -   -149   -500    233     43   -381    399    106   -626    210   -466   -720    275    394     45     96    359    117   -369   -294   -249 
     -    -11  -8142  -9184   -894  -1115   -701  -1378  -9077  -8886 
     9    394  -1482  -1500   1421  -1584    890   -953   1288   -840  -1423   -702  -1119  -2263   -737  -1208    405   -929    800  -1912  -1451     9
     -   -149   -500    233     43   -381    399    106   -626    210   -466   -720    275    394     45     96    359    117   -369   -294   -249 
     -    -11  -8142  -9184   -894  -1115   -701  -1378  -9077  -8883 
    10  -1066   -906  -3289  -2662   1387  -2606  -1471   -336  -2284    331   1908  -2211  -2651  -1927    444  -1687   1647   1808  -1364  -1023    10
     -   -149   -500    233     43   -381    399    106   -626    210   -466   -720    275    394     45     96    359    117   -369   -294   -249 
     -    -11  -8142  -9184   -894  -1115   -701  -1378  -9077  -8880 
    11    314   2848    351  -1235  -1254    449  -1019   1011    607    735   -425  -1315  -2324   -935  -1355  -1247   -901   -684  -1650  -1232    11
     -   -149   -500    233     43   -381    399    106   -626    210   -466   -720    275    394     45     96    359    117   -369   -294   -249 
     -    -11  -8142  -9184   -894  -1115   -701  -1378  -9077  -8877 
    12   1044  -1848  -4739  -4260  -2066  -4259  -3503   1268  -4023   1244   -973  -3912  -4149  -3734  -3956  -3464  -2198   2640  -3175  -2817    12
     -   -149   -500    233     43   -381    399    106   -626    210   -466   -720    275    394     45     96    359    117   -369   -294   -249 
     -    -11  -8142  -9184   -894  -1115   -701  -1378  -9077  -8873 
    13  -1022  -2337   -941   -373  -2627  -2000   -620  -2329   2228  -2321   1403   1223  -2084   -181    745    416   -952  -1946  -2518   1481    13
     -   -149   -500    233     43   -381    399    106   -626    210   -466   -720    275    394     45     96    359    117   -369   -294   -249 
     -    -11  -8142  -9184   -894  -1115   -701  -1378  -9077  -8870 
    14  -2865  -2400  -5371  -4873  -1674  -4995  -4098   2287  -4664   1932   1871  -4661  -4587  -4022  -4453  -4253  -2799   1730  -3238  -3159    14
     -   -149   -500    233     43   -381    399    106   -626    210   -466   -720    275    394     45     96    359    117   -369   -294   -249 
     -    -11  -8142  -9184   -894  -1115   -701  -1378  -9077  -8867 
    15    240   2214   -762   2142  -2623    507   1532  -2349   -196  -2339  -1441   -562  -2014   1141   -695   -840   -888  -1938  -2543  -1882    15
     -   -149   -500    233     43   -381    399    106   -626    210   -466   -720    275    394     45     96    359    117   -369   -294   -249 
     -    -11  -8142  -9184   -894  -1115   -701  -1378  -9077  -8864 
    16   -890  -2259   1020   -229    507  -1879   -542  -2260   1620  -2257  -1360   -532   1241    -97    815    320   -829     78  -2467  -1811    16
     -   -149   -500    233     43   -381    399    106   -626    210   -466   -720    275    394     45     96    359    117   -369   -294   -249 
     -    -11  -8142  -9184   -894  -1115   -701  -1378  -9077  -8861 
    17   -897  -2103    557   -311  -2324  -1915   -585  -2008    879    418  -1219   -599  -2005   1073   1033   -834    616    227  -2348   1441    17
     -   -149   -500    233     43   -381    399    106   -626    210   -466   -720    275    394     45     96    359    117   -369   -294   -249 
     -   -902  -8142  -1123   -894  -1115   -701  -1378  -9077  -8858 
    18   -795  -1400  -1335   -754  -1618  -1832   -618  -1227    -64    965   -708   -854  -1996   -335   1823   1690   -777  -1033  -1819  -1371    18
     -   -149   -500    233     43   -381    399    106   -626    210   -466   -720    275    394     45     96    359    117   -369   -294   -249 
     -    -17  -7257  -8299   -894  -1115  -2490   -283  -9077  -8855 
    19  -1363  -2330  -1548   -784  -2884  -2164   -498  -2419   1710  -2306  -1542   -895  -2219    -81   1780  -1290   2558  -2112  -2354  -2010    19
     -   -149   -500    233     43   -381    399    106   -626    210   -466   -720    275    394     45     96    359    117   -369   -294   -249 
     -    -17  -7257  -8299   -894  -1115   -170  -3167  -9077  -8852 
    20  -1357  -2257  -1166   1414  -2946  -2169  -1457  -2551  -1270  -2752  -1967  -1233   3020  -1125  -1722    364  -1459    854  -3094  -2530    20
     -   -149   -500    233     43   -381    399    106   -626    210   -466   -720    275    394     45     96    359    117   -369   -294   -249 
     -    -11  -8142  -9184   -894  -1115   -701  -1378  -9077  -8849 
    21  -2155  -3084  -1286   1444   3584  -2726  -1397  -2955   1233  -2924  -2297  -1444  -2972  -1179  -1191  -2059  -2099  -2725  -2604  -1780    21
     -   -149   -500    233     43   -381    399    106   -626    210   -466   -720    275    394     45     96    359    117   -369   -294   -249 
     -    -11  -8142  -9184   -894  -1115   -701  -1378  -9077  -8845 
    22   2440  -1853  -1821  -1345  -2424    188  -1368  -2022   1115  -2232   2578  -1422  -2485  -1082  -1322  -1302  -1256  -1719  -2624  -2170    22
     -   -149   -500    233     43   -381    399    106   -626    210   -466   -720    275    394     45     96    359    117   -369   -294   -249 
     -    -11  -8142  -9184   -894  -1115   -701  -1378  -9077  -8842 
    23  -1152  -2628    741   1477  -2957    105   -717  -2703   2224  -2632  -1728   -644  -2153   -269   1426  -1015  -1093  -2257  -2786  -2110    23
     -   -149   -500    233     43   -381    399    106   -626    210   -466   -720    275    394     45     96    359    117   -369   -294   -249 
     -    -11  -8142  -9184   -894  -1115   -701  -1378  -9077  -8839 
    24  -4435  -4203  -5092  -5462  -5893   3834  -5028  -6627  -5765  -6297  -5970  -5141  -4804  -5546  -5385  -4727  -4815  -5862  -4924  -5849    24
     -   -149   -500    233     43   -381    399    106   -626    210   -466   -720    275    394     45     96    359    117   -369   -294   -249 
     -    -11  -8142  -9184   -894  -1115   -701  -1378  -9077  -8836 
    25   2629  -1909  -2745  -2445  -3778   1331  -2434  -3509  -2216  -3660  -2776  -2110  -2726  -2161   1300    645  -1532  -2673  -3875  -3510    25
     -   -149   -500    233     43   -381    399    106   -626    210   -466   -720    275    394     45     96    359    117   -369   -294   -249 
     -    -11  -8142  -9184   -894  -1115   -701  -1378  -9077  -8833 
    26  -1671   2186  -3908  -3284   1172  -3250  -2084   -516  -2911   2012   2640  -2862  -3205   1392  -2719  -2347  -1601   -704  -1812  -1533    26
     -   -149   -500    233     43   -381    399    106   -626    210   -466   -720    275    394     45     96    359    117   -369   -294   -249 
     -    -11  -8142  -9184   -894  -1115   -701  -1378  -9077  -8830 
    27  -4845  -4446  -5107  -4682  -5507  -4412  -3791  -5946  -2789  -5502  -5118  -4521  -4754  -3672   4219  -4989  -4832  -5644  -4538  -4993    27
     -   -149   -500    233     43   -381    399    106   -626    210   -466   -720    275    394     45     96    359    117   -369   -294   -249 
     -    -11  -8142  -9184   -894  -1115   -701  -1378  -9077  -8827 
    28   -960  -2394   -815   1740  -2717  -1925   -564  -2451   1471    -10  -1487   1271  -2016   -109    758   -844    612  -2018  -2565  -1907    28
     -   -149   -500    233     43   -381    399    106   -626    210   -466   -720    275    394     45     96    359    117   -369   -294   -249 
     -    -11  -8142  -9184   -894  -1115   -701  -1378  -9077  -8823 
    29   3275   3293  -4530  -4796  -4332  -2257  -3848  -3889  -4447  -4342  -3524  -3057  -3051  -3975  -4110  -1643  -1843  -2922  -4566  -4512    29
     -   -149   -500    233     43   -381    399    106   -626    210   -466   -720    275    394     45     96    361    117   -369   -294   -249 
     -   -207  -2948  -9184   -159  -3264   -701  -1378  -9077  -8820 
    30  -2484  -2166  -4285  -3932   3013  -3774   2007  -1719  -3536  -1796   1830  -3039  -3766  -2919  -3257  -2898  -2412    539   -759   3107    31
     -   -149   -500    233     43   -381    399    106   -626    210   -466   -720    275    394     45     96    359    117   -369   -294   -249 
     -    -11  -8142  -9184   -894  -1115   -701  -1378  -9077  -8817 
    31    615  -2891  -1935  -1177  -3317  -2668   2806  -2913   1720  -2805  -2011  -1337  -2697   -569   2196  -1721  -1669  -2596   3005  -2457    32
     -   -149   -500    233     43   -381    399    106   -626    210   -466   -720    275    394     45     96    359    117   -369   -294   -249 
     -    -11  -8142  -9184   -894  -1115   -701  -1378  -9077  -8814 
    32  -1582   2576  -3980  -3426  -1491  -3211  -2343      7  -3081    952   -600  -2941  -3289  -2743  -2939  -2358   1992   2197  -2192  -1845    33
     -   -149   -500    233     43   -381    399    106   -626    210   -466   -720    275    394     45     96    359    117   -369   -294   -249 
     -    -11  -8142  -9184   -894  -1115   -701  -1378  -9077  -8811 
    33   -993  -1891  -1146   -580  -2037  -2065   2078  -1661   1805   -134  -1034   -823  -2147   1079   -757  -1010    905   1093  -2181  -1650    34
     -   -149   -500    233     43   -381    399    106   -626    210   -466   -720    275    394     45     96    359    117   -369   -294   -249 
     -    -11  -8142  -9184   -894  -1115   -701  -1378  -9077  -8807 
    34   -935   1700   1457   1033  -2719  -1883   2059  -2468   1358  -2417  -1496   -519  -1990   -105   -661   1071   -876  -2023  -2588  -1904    35
     -   -149   -500    233     43   -381    399    106   -626    210   -466   -720    275    394     45     96    359    117   -369   -294   -249 
     -    -11  -8142  -9184   -894  -1115   -701  -1378  -9077  -8804 
    35  -1268   3211  -3541  -2939   -941  -2762  -1710   -498  -2535   1915   -189  -2444  -2845  -2172  -2367  -1875   1381   -493   2533  -1181    36
     -   -149   -500    233     43   -381    399    106   -626    210   -466   -720    275    394     45     96    359    117   -369   -294   -249 
     -    -11  -8142  -9184   -894  -1115   -701  -1378  -9077  -8801 
    36  -1402  -2067  -1942  -1627  -1899    456   2356  -2442  -1497  -2582  -1866  -1658  -2710  -1456  -1807   2532  -1535  -2096   3532  -1530    37
     -   -149   -500    233     43   -381    399    106   -626    210   -466   -720    275    394     45     96    359    117   -369   -294   -249 
     -    -11  -8142  -9184   -894  -1115   -701  -1378  -9077  -8798 
    37  -1013  -2433   -885   -320  -2767  -1974   -593  -2493   1473  -2434  -1527    827  -2060   2120   1127   1010   -944    217  -2590  -1948    38
     -   -149   -500    233     43   -381    399    106   -626    210   -466   -720    275    394     45     96    359    117   -369   -294   -249 
     -   -743  -8142  -1334   -894  -1115   -701  -1378  -9077  -8794 
    38   -873  -2166   -259   1946  -2766    889   -649  -2522   -385  -2511  -1640   -398   1207   -240   -917   1274   -906  -2033  -2711  -2021    39
     -   -149   -500    233     43   -381    399    106   -626    210   -466   -720    275    394     45     96    359    117   -369   -294   -249 
     -   -685  -7415  -1435   -894  -1115  -2342   -317  -9077  -8791 
    39   -585  -1885   1738    333  -2141  -1293   2596  -1914     43  -1947  -1117     16  -1547    181   -481   -469   1564  -1530  -2163  -1471    40
     -   -149   -500    233     43   -381    399    106   -626    210   -466   -720    275    394     45     96    359    117   -369   -294   -249 
     -    -23  -6754  -7796   -894  -1115  -2808   -222  -9077  -8788 
    40  -2186  -2969   3894   -646  -3576  -1979  -1635  -3815  -1983  -3751  -3291   -996  -2518  -1443  -2606  -1997  -2328  -3381  -3265  -2972    41
     -   -149   -500    232     44   -381    399    105   -627    210   -465   -721    277    395     45     95    358    118   -370   -295   -246 
     -   -465  -1895  -7796  -2620   -256  -2808   -222  -9077  -8785 
    41   -882   -827  -2729  -2341  -1075  -2343  -1833   2758  -2046   -338    -89  -2063  -2562  -1909  -2110  -1570   1726    897  -1953  -1567    49
     -   -149   -500    233     43   -381    399    106   -626    210   -466   -720    275    394     45     96    359    117   -369   -294   -249 
     -    -23  -6754  -7796   -894  -1115  -2808   -222  -9077  -8781 
    42   -880   -966  -2397  -1999   -650  -2140  -1468    183  -1637   2099    303  -1787  -2359  -1501  -1695  -1359   1763     51  -1575  -1245    50
     -   -149   -500    233     43   -381    399    106   -626    210   -466   -720    275    394     45     96    359    117   -369   -294   -249 
     -    -23  -6754  -7796   -894  -1115  -2808   -222  -9077  -8778 
    43  -2016  -2495  -1831  -1427  -3171  -2315  -1052  -2962   3626  -2814  -2239  -1467  -2551   -726    -10  -1990  -1938  -2695  -2553  -2435    51
     -   -149   -500    233     43   -381    399    106   -626    210   -466   -720    275    394     45     96    359    117   -369   -294   -249 
     -    -23  -6754  -7796   -894  -1115  -2808   -222  -9077  -8775 
    44   -263   -754  -1136   -730  -1138  -1329   -651   -714   -575   1043   -309   -726   1543   -490   -856   1316   -362   -502  -1516  -1069    52
     -   -149   -500    233     43   -381    399    106   -626    210   -466   -720    275    394     45     96    359    117   -369   -294   -249 
     -    -23  -6754  -7796   -894  -1115  -2808   -222  -9077  -8771 
    45  -1008  -1296  -2085  -2005   2648   2620  -1179  -1490  -1990  -1584  -1155  -1674  -2308  -1738  -2066  -1255  -1221  -1300  -1086   -190    53
     -   -150   -501    231     45   -382    397    104   -619    210   -467   -714    278    397     44     94    360    116   -371   -296   -251 
     -   -465  -1895  -7796  -3583   -126  -2808   -222  -9077  -8768 
    46   1211  -1560   -268    127  -1814  -1367   2502  -1557    319  -1621   -809   -130  -1535   1941    -61   -420   -433  -1226  -1842  -1244    68
     -   -149   -500    233     43   -381    399    106   -626    210   -466   -720    275    394     45     96    359    117   -369   -294   -249 
     -    -23  -6754  -7796   -894  -1115  -2808   -222  -9077  -8765 
    47  -1476  -1163  -3657  -3086   -378  -3248  -2154    676  -2782   1691   3078  -2830  -3031  -2272  -2626  -2403  -1405   1813  -1649  -1490    69
     -   -149   -500    233     43   -381    399    106   -626    210   -466   -720    275    394     45     96    359    117   -369   -294   -249 
     -    -23  -6754  -7796   -894  -1115   -977  -1023  -9077  -8762 
    48  -1045  -1316  -1790  -1238   2231  -2268   2036   -930   -977  -1147   -508  -1265  -2328   -883   1438  -1275   1083   -807   -917   1809    70
     -   -149   -500    233     43   -381    399    106   -626    210   -466   -720    275    394     45     96    359    117   -369   -294   -249 
     -    -15  -7577  -8619   -894  -1115  -2153   -368  -9077  -8758 
    49   -680   -993  -1438   -883   -995    311   2361   1649   -664    347   -169   -976  -2019   1405   -942   -945   -620   -438  -1381   -952    71
     -   -149   -500    233     43   -381    399    106   -626    210   -466   -720    275    394     45     96    359    117   -369   -294   -249 
     -    -15  -7577  -8619   -894  -1115  -2153   -368  -9077  -8755 
    50   -818   -663  -2936  -2327   -638  -2375   1879   1291  -1978    744    155  -1939  -2416  -1656  -1873  -1457    896   2008  -1185   -836    72
     -   -149   -500    233     43   -381    399    106   -626    210   -466   -720    275    394     45     96    359    117   -369   -294   -249 
     -    -15  -7577  -8619   -894  -1115  -2153   -368  -9077  -8752 
    51    681  -1550  -1084   -560  -1997  -1736   -693  -1560   2305  -1779   -994   -738  -1947   -347   -709    699   -735   1104  -2143  -1630    73
     -   -149   -500    233     43   -381    399    106   -626    210   -466   -720    275    394     45     96    359    117   -369   -294   -249 
     -    -15  -7577  -8619   -894  -1115  -2153   -368  -9077  -8748 
    52   -864  -2274   -540    -94  -2632  -1741   -405  -2355   1516  -2287  -1397   1375  -1867   2170   -290   1396   -800  -1926  -2432  -1796    74
     -   -149   -500    233     43   -381    399    106   -626    210   -466   -720    275    394     45     96    359    117   -369   -294   -249 
     -    -15  -7577  -8619   -894  -1115  -1278   -767  -9077  -8745 
    53  -1141  -2591   1869   1370   1914    582   1907  -2600   -445  -2582  -1720   -479  -2076   -294   -999   -991  -1105  -2186  -2772  -2046    75
     -   -149   -500    233     43   -381    399    106   -626    210   -466   -720    275    394     45     96    359    117   -369   -294   -249 
     -    -13  -7768  -8810   -894  -1115   -274  -2530  -9077  -8741 
    54   -947  -1362  -1572    839   1198  -2182   -923   -971   -866    663   -537  -1150  -2258   1044  -1205    340    685   -822   3096  -1300    76
     -   -149   -500    233     43   -381    399    106   -626    210   -466   -720    275    394     45     96    359    117   -369   -294   -249 
     -    -11  -8142  -9184   -894  -1115   -701  -1378  -9077  -8738 
    55  -1145  -2596   -713   1106  -2951   1050   -751  -2700   2061  -2644  -1741   -654   1349   -307   -840    320  -1099  -2250  -2811  -2128    77
     -   -149   -500    233     43   -381    399    106   -626    210   -466   -720    275    394     45     96    359    117   -369   -294   -249 
     -   -138  -8142  -3552   -894  -1115   -701  -1378  -9077  -8735 
    56    476   -969  -2203   1138   1110     40  -1100   1180  -1404    326   -162  -1553  -2359  -1205  -1555  -1324   1028   -394  -1403  -1023    78
     -   -149   -500    233     43   -381    399    106   -626    210   -466   -720    275    394     45     96    359    117   -369   -294   -249 
     -    -12  -8016  -9058   -894  -1115  -1235   -798  -9077  -8731 
    57    373  -1188    962  -1482  -1269  -2273  -1194   -657  -1345    560   -445  -1491  -2404  -1175  -1581    425   -957   2244  -1705  -1303    79
     -   -149   -500    233     43   -381    399    106   -626    210   -466   -720    275    394     45     96    359    117   -369   -294   -249 
     -    -12  -8016  -9058   -894  -1115   -445  -1912  -9077  -8728 
    58  -1178  -1469  -3227  -2874  -2088   2494  -2237  -1435  -2638    190  -1286  -2342  -2778  -2381  -2660   1174  -1381   1408  -2558  -2213    80
     -   -149   -500    233     43   -381    399    106   -626    210   -466   -720    275    394     45     96    359    117   -369   -294   -249 
     -    -11  -8142  -9184   -894  -1115   -701  -1378  -9077  -8725 
    59  -1607  -3004   1157   -687  -3403  -2339   -977  -3096   1676  -2972  -2121   2207  -2495   -544   2354  -1456  -1527  -2678  -3063  -2479    81
     -   -149   -500    233     43   -381    399    106   -626    210   -466   -720    275    394     45     96    359    117   -369   -294   -249 
     -    -11  -8142  -9184   -894  -1115   -701  -1378  -9077  -8721 
    60  -1502  -1485    923  -2310   1274  -2857  -1270  -1009  -2092    269   -666  -2104  -2910  -1815  -2172  -1915   1392   -933  -1137   3308    82
     -   -149   -500    233     43   -381    399    106   -626    210   -466   -720    275    394     45     96    359    117   -369   -294   -249 
     -    -11  -8142  -9184   -894  -1115   -701  -1378  -9077  -8718 
    61  -1073  -1138  -2336    686   -954  -2450  -1203   -671  -1564   -996   -336  -1703  -2519  -1367  -1707    300  -1016   2225   3270   1360    83
     -   -149   -500    233     43   -381    399    106   -626    210   -466   -720    275    394     45     96    359    117   -369   -294   -249 
     -    -11  -8142  -9184   -894  -1115   -701  -1378  -9077  -8714 
    62    867  -2352    990   -197  -2670    483   1571  -2416    918  -2370  -1450   -507  -1965    -79   -630   1042    611  -1974  -2546  -1867    84
     -   -149   -500    233     43   -381    399    106   -626    210   -466   -720    275    394     45     96    359    117   -369   -294   -249 
     -   -157  -8142  -3361   -894  -1115   -701  -1378  -9077  -8711 
    63  -1821  -3297   1477   -571  -3742  -2237  -1279  -3525   3183  -3431  -2624   -905  -2597   -890  -1437    473  -1829  -3049  -3567  -2839    85
     -   -149   -500    233     43   -381    399    106   -626    210   -466   -720    275    394     45     96    359    117   -369   -294   -249 
     -   -230  -7997  -2823   -894  -1115  -1298   -753  -9077  -8707 
    64  -1030  -2333   1427   1081  -2582  -1857   -625   1991   -258  -2304  -1461   -514  -2029   -211   1668   -922   -979  -1893  -2549  -1902    86
     -   -149   -500    233     43   -381    399    106   -626    210   -466   -720    275    394     45     96    359    117   -369   -294   -249 
     -    -13  -7780  -8822   -894  -1115   -761  -1286  -9077  -8704 
    65    562  -1913  -3428  -3100   1488   1633  -1359  -1716  -2868  -1857  -1350  -2544  -3275  -2457  -2821  -2226  -1956  -1608   -942   3608    87
     -   -149   -500    233     43   -381    399    106   -626    210   -466   -720    275    394     45     96    359    117   -369   -294   -249 
     -    -12  -7997  -9039   -894  -1115   -423  -1976  -9077  -8700 
    66   -895  -2320   -756    827  -2624  -1873   -531     57   2002   -479  -1415    944  -1966   1146   -609    672   -833  -1933  -2512  -1844    88
     -   -149   -500    233     43   -381    399    106   -626    210   -466   -720    275    394     45     96    359    117   -369   -294   -249 
     -    -11  -8142  -9184   -894  -1115   -701  -1378  -9077  -8697 
    67  -1052   1694   -804   2217  -2813    484   -643  -2547   1528  -2493  -1589   -619  -2088   1266   -637   -932   -991  -2114  -2658  -1999    89
     -   -149   -500    233     43   -381    399    106   -626    210   -466   -720    275    394     45     96    359    117   -369   -294   -249 
     -    -11  -8142  -9184   -894  -1115   -701  -1378  -9077  -8693 
    68  -1041  -2529    731   -246  -2845  -1933   -649  -2601    875  -2543  -1627   1265   1320   2518   -777    364   -986  -2150  -2711  -2016    90
     -   -149   -500    233     43   -381    399    106   -626    210   -466   -720    275    394     45     96    359    117   -369   -294   -249 
     -    -11  -8142  -9184   -894  -1115   -701  -1378  -9077  -8690 
    69    398  -1980  -1343   -758  -2200  -2166   -843  -1796   1151  -1962  -1182   -973  -2267   -487   1140  -1143   2216   1009  -2307  -1801    91
     -   -149   -500    233     43   -381    399    106   -626    210   -466   -720    275    394     45     96    359    117   -369   -294   -249 
     -    -11  -8142  -9184   -894  -1115   -701  -1378  -9077  -8687 
    70  -1007  -2095   1369   -614  -2598    630   -906  -2285   -576  -2368  -1515   -857    604   -505  -1053   1374    684   1051  -2644  -2046    92
     -   -149   -500    233     43   -381    399    106   -626    210   -466   -720    275    394     45     96    359    117   -369   -294   -249 
     -    -11  -8142  -9184   -894  -1115   -701  -1378  -9077  -8683 
    71  -3301  -3370  -4434  -3412  -2588  -3982  -2395  -2254  -1249   2210  -1620  -3207  -4021  -2121   3108  -3549  -3167  -2673  -3236  -3005    93
     -   -149   -500    233     43   -381    399    106   -626    210   -466   -720    275    394     45     96    359    117   -369   -294   -249 
     -    -11  -8142  -9184   -894  -1115   -701  -1378  -9077  -8679 
    72    589  -2338    715    834  -2651  -1859   2384  -2396   -104  -2351  -1430   -497    462    -63    669    327   -824  -1956   2647  -1848    94
     -   -149   -500    233     43   -381    399    106   -626    210   -466   -720    275    394     45     96    359    117   -369   -294   -249 
     -    -11  -8142  -9184   -894  -1115   -701  -1378  -9077  -8676 
    73  -1132  -1129  -2759  -2211  -1064  -2531   3058   -602  -1893   1353   -337  -1988  -2642  -1688  -1930   1108  -1101   1302  -1573  -1169    95
     -   -149   -500    233     43   -381    399    106   -626    210   -466   -720    275    394     45     96    359    117   -369   -294   -249 
     -    -11  -8142  -9184   -894  -1115   -701  -1378  -9077  -8672 
    74  -2380   3163  -4108  -3717   -139  -3667   2422  -1658  -3272   1133  -1302  -2946  -3679  -2785  -3066  -2791  -2316  -1633   -817   3462    96
     -   -149   -500    233     43   -381    399    106   -626    210   -466   -720    275    394     45     96    359    117   -369   -294   -249 
     -    -11  -8142  -9184   -894  -1115   -701  -1378  -9077  -8669 
    75  -3185  -2723  -5443  -4955   3672  -5009  -3313   -630  -4667   1329   -298  -4568  -4561  -3798  -4311  -4246  -3087   1077  -2434  -1896    97
     -   -149   -500    233     43   -381    399    106   -626    210   -466   -720    275    394     45     96    359    117   -369   -294   -249 
     -    -11  -8142  -9184   -894  -1115   -701  -1378  -9077  -8665 
    76  -1428  -2955   1804   1961  -3259  -2111   -969  -3029   -662  -2964  -2084   -735  -2343   -542   1516  -1262   1679  -2575  -3135  -2406    98
     -   -149   -500    233     43   -381    399    106   -626    210   -466   -720    275    394     45     96    359    117   -369   -294   -249 
     -    -11  -8142  -9184   -894  -1115   -701  -1378  -9077  -8662 
    77  -2867  -4843   3702   1635  -5017  -2577  -2052  -5052  -2493  -4874  -4337  -1180  -3172  -1753  -3502  -2470  -2975  -4487  -4997  -3929    99
     -   -149   -500    233     43   -381    399    106   -626    210   -466   -720    275    394     45     96    359    117   -369   -294   -249 
     -    -11  -8142  -9184   -894  -1115   -701  -1378  -9077  -8658 
    78  -2590  -2106  -5224  -4852  -2477  -4970  -4638   1943  -4747  -1273   2263  -4628  -4722  -4550  -4802  -4291  -2571   3130  -4045  -3653   100
     -   -149   -500    233     43   -381    399    106   -626    210   -466   -720    275    394     45     96    359    117   -369   -294   -249 
     -    -11  -8142  -9184   -894  -1115   -701  -1378  -9077  -8655 
    79  -1605  -2872  -1583   1023  -3334  -2474   -884  -2962   1741   -192  -1974  -1117  -2523   2421   1914  -1485  -1484  -2579  -2868  -2390   101
     -   -149   -500    233     43   -381    399    106   -626    210   -466   -720    275    394     45     96    359    117   -369   -294   -249 
     -    -11  -8142  -9184   -894  -1115   -701  -1378  -9077  -8651 
    80  -1130  -1689  -1595   -999  -1757  -2277   -933  -1340   -575    595   3103  -1160  -2349   1796   1152    636  -1059  -1177  -2021  -1573   102
     -   -149   -500    233     43   -381    399    106   -626    210   -466   -720    275    394     45     96    359    117   -369   -294   -249 
     -    -11  -8142  -9184   -894  -1115   -701  -1378  -9077  -8647 
    81  -4589  -4392  -3927  -4146  -5099  -4221  -4099  -5973  -3840  -5564  -5304  -4230  -4693   4575  -3826  -4704  -4772  -5612  -4577  -4751   103
     -   -149   -500    233     43   -381    399    106   -626    210   -466   -720    275    394     45     96    359    117   -369   -294   -249 
     -    -11  -8142  -9184   -894  -1115   -701  -1378  -9077  -8644 
    82    758  -1606  -2404  -1835  -1963  -2347  -1507  -1491  -1226  -1766   4029  -1756  -2619  -1370   1565  -1484    739  -1302  -2297  -1918   104
     -   -149   -500    233     43   -381    399    106   -626    210   -466   -720    275    394     45     96    359    117   -369   -294   -249 
     -    -11  -8142  -9184   -894  -1115   -701  -1378  -9077  -8640 
    83    999  -1009    261    175   1007  -2406  -1220    822  -1597    500   -204  -1717  -2467  -1378  -1707  -1443   1002    783  -1449  -1075   105
     -   -149   -500    233     43   -381    399    106   -626    210   -466   -720    275    394     45     96    359    117   -369   -294   -249 
     -    -11  -8142  -9184   -894  -1115   -701  -1378  -9077  -8637 
    84   2947   4216  -4534  -4802  -4330  -2263  -3852  -3880  -4451  -4338  -3525  -3063  -3057  -3981  -4114  -1649  -1849  -2921  -4564  -4509   106
     -   -149   -500    233     43   -381    399    106   -626    210   -466   -720    275    394     45     96    359    117   -369   -294   -249 
     -    -11  -8142  -9184   -894  -1115   -701  -1378  -9077  -8633 
    85    285  -3257  -2405  -1525  -3895  -2960  -1133  -3387   2635  -3145  -2381  -1616  -2962   2740   1313  -2101  -2028  -3068  -3093  -2799   107
     -   -149   -500    233     43   -381    399    106   -626    210   -466   -720    275    394     45     96    359    117   -369   -294   -249 
     -    -11  -8142  -9185   -894  -1115   -701  -1378  -9077  -8629 
    86    602  -2328    772   -313  -2601  -1953   2083  -2313   2210    367  -1439   -612  -2060   -192   -680   -899   -935  -1927  -2535  -1892   108
     -   -149   -500    233     43   -381    399    106   -626    210   -466   -720    275    394     45     96    359    117   -369   -294   -249 
     -    -11  -8142  -9185   -894  -1115   -701  -1378  -9077  -8626 
    87  -4475  -3574  -5163  -5401   1995  -4985  -1327  -3319  -4966    929  -2751  -3688  -4848  -3783  -4384  -4214  -4344  -3498   5118   2424   109
     -   -149   -500    233     43   -381    399    106   -626    210   -466   -720    275    394     45     96    359    117   -369   -294   -249 
     -    -11  -8142  -9185   -894  -1115   -701  -1378  -9077  -8622 
    88   2161  -1258  -3251  -2748  -1545   1141  -1932    835  -2466  -1356   -739  -2312  -2781  -2184  -2451  -1657    659   1147  -2056  -1706   110
     -   -149   -500    233     43   -381    399    106   -626    210   -466   -720    275    394     45     96    359    117   -369   -294   -249 
     -    -11  -8142  -9185   -894  -1115   -701  -1378  -9077  -8618 
    89   -908  -2073    685   1696    561  -1929   -608  -1954   -252     54  -1194    955  -2022   -198   -734   -855    934  -1632  -2324    942   111
     -   -149   -500    233     43   -381    399    106   -626    210   -466   -720    275    394     45     96    359    117   -369   -294   -249 
     -    -11  -8142  -9185   -894  -1115   -701  -1378  -9077  -8615 
    90    273  -2590   -815   2378  -2963  -2052   -779  -2691   2012  -2642  -1751   -717  -2203   -338   -765  -1068    551  -2256  -2807  -2152   112
     -   -149   -500    233     43   -381    399    106   -626    210   -466   -720    275    394     45     96    359    117   -369   -294   -249 
     -    -11  -8142  -9185   -894  -1115   -701  -1378  -9077  -8611 
    91  -4814  -3763  -5218  -5562   3965  -5090  -1320  -3694  -5125  -3009  -3103  -3733  -4957  -3868  -4499  -4355  -4674  -3860   -568   3212   113
     -   -149   -500    233     43   -381    399    106   -626    210   -466   -720    275    394     45     96    359    117   -369   -294   -249 
     -    -11  -8142  -9185   -894  -1115   -701  -1378  -9077  -8607 
    92  -4000  -4117  -3389  -3749  -5073  -3911  -4123  -6022  -4503  -5797  -5419   4397  -4479  -4255  -4592  -4115  -4312  -5371  -4650  -4731   114
     -   -149   -500    233     43   -381    399    106   -626    210   -466   -720    275    394     45     96    359    117   -369   -294   -249 
     -    -11  -8142  -9185   -894  -1115   -701  -1378  -9077  -8604 
    93  -1247  -2635  -1110    753  -3019  -2164   -718  -2717   1272  -2619  -1731   -802  -2244   2410   1528   1307  -1162  -2296  -2730  -2141   115
     -   -149   -500    233     43   -381    399    106   -626    210   -466   -720    275    394     45     96    359    117   -369   -294   -249 
     -    -11  -8142  -9185   -894  -1115   -701  -1378  -9077  -8600 
    94    401   -975  -2535  -1943   1020  -2424   1496   -493    470    516   1716  -1781  -2483  -1451    959  -1468   -924    700  -1415   1114   116
     -   -149   -500    233     43   -381    399    106   -626    210   -466   -720    275    394     45     96    359    117   -369   -294   -249 
     -    -11  -8142  -9185   -894  -1115   -701  -1378  -9077  -8596 
    95  -2297  -3097  -2236  -1655  -3435  -2982  -1325  -3036   3074   1259  -2281    855  -3073   -943   -309  -2242  -2149  -2824  -3061  -2714   117
     -   -149   -500    233     43   -381    399    106   -626    210   -466   -720    275    394     45     96    359    117   -369   -294   -249 
     -  -1477  -8142   -656   -894  -1115   -701  -1378  -9077  -8592 
    96   1890   -939  -1589  -1320   -127  -1626   -647   -836  -1142  -1075   -542  -1135  -1982  -1009  -1306   -857   -737   -667   -720   3118   118
     -   -149   -500    233     43   -381    399    106   -626    210   -466   -720    275    394     45     96    359    117   -369   -294   -249 
     -    -25  -6690  -7732   -894  -1115  -2838   -217  -9077  -8589 
    97  -1291  -3068   2646   2433  -3278  -1307   -610  -3170   -772  -3074  -2374     87  -1809   -270  -1555   -982  -1344  -2674  -3248  -2311   119
     -   -149   -500    233     43   -381    399    106   -626    210   -466   -720    275    394     45     96    359    117   -369   -294   -249 
     -    -25  -6690  -7732   -894  -1115  -2838   -217  -9077  -8585 
    98   -596   3936  -1390  -1045  -1623  -1489   -902  -1298   -523  -1528   -922   -995  -1884   2843   -697   -776   -741  -1039  -1888  -1433   120
     -   -149   -500    233     43   -381    399    106   -626    210   -466   -720    275    394     45     96    359    117   -369   -294   -249 
     -   -648  -6690  -1516   -894  -1115  -2838   -217  -9077  -8581 
    99   -670  -1378    -33   -181  -1808  -1105   -659  -2010   -539  -2154  -1558   3490  -1603   -472   -849   -694   -853  -1601  -1931  -1362   121
     -   -149   -500    233     43   -381    399    106   -626    210   -466   -720    275    394     45     96    359    117   -369   -294   -249 
     -    -36  -6078  -7120   -894  -1115  -3044   -186  -9077  -8577 
   100  -1041   -825  -2675  -2408   -615  -2499  -1891   3064  -2082    309    324  -2217  -2618  -1984  -2109  -1913  -1077   1173  -1727  -1291   122
     -   -149   -500    233     43   -381    399    106   -626    210   -466   -720    275    394     45     96    359    117   -369   -294   -249 
     -    -36  -6078  -7120   -894  -1115   -114  -3721  -9077  -8574 
   101  -4853  -4392  -5213  -5573  -5853  -4408  -5077  -6679  -5780  -6281  -6067  -5357   4310  -5648  -5396  -5166  -5194  -6092  -4900  -5786   123
     -   -149   -500    233     43   -381    399    106   -626    210   -466   -720    275    394     45     96    359    117   -369   -294   -249 
     -    -11  -8143  -9185   -894  -1115   -701  -1378  -9077  -8570 
   102  -1172  -2603   -798   1046  -2936  -2044   -731  -2667    845  -2607  -1713   -683   2645   1162   -702  -1044    969  -2237  -2766  -2111   124
     -   -149   -500    233     43   -381    399    106   -626    210   -466   -720    275    394     45     96    359    117   -369   -294   -249 
     -    -11  -8143  -9185   -894  -1115   -701  -1378  -9077  -8566 
   103  -1173  -2552  -1033   -470  -2915  -2103   2084  -2620   2559  -2547  -1658   -748  -2190   1566   -463    337    538  -2203  -2682  -2077   125
     -   -149   -500    233     43   -381    399    106   -626    210   -466   -720    275    394     45     96    359    117   -369   -294   -249 
     -    -11  -8143  -9185   -894  -1115   -701  -1378  -9077  -8562 
   104  -1185  -2416  -1070   -533  -2707  -2130   -739   1881   1973  -2386  -1537   1252    561   1107   -544  -1101  -1110  -2024  -2592  -2013   126
     -   -149   -500    233     43   -381    399    106   -626    210   -466   -720    275    394     45     96    359    117   -369   -294   -249 
     -    -11  -8143  -9185   -894  -1115   -701  -1378  -9077  -8558 
   105  -1926  -1635  -4315  -3778   1506  -3712  -2731   2969  -3467   -929   -674  -3359   1504  -3115  -3337  -2863  -1888   1057  -2466  -2073   127
     -   -149   -500    233     43   -381    399    106   -626    210   -466   -720    275    394     45     96    359    117   -369   -294   -249 
     -    -11  -8143  -9185   -894  -1115   -701  -1378  -9077  -8555 
   106  -1910  -3482   2366   1654  -3643  -2285  -1368  -3510  -1297  -3469  -2669   -901  -2657   -993  -1939  -1693    672  -3073  -3644   2967   128
     -   -149   -500    233     43   -381    399    106   -626    210   -466   -720    275    394     45     96    359    117   -369   -294   -249 
     -    -11  -8143  -9185   -894  -1115   -701  -1378  -9077  -8551 
   107  -1239  -1145  -3447  -2895   2976  -2695  -1748   2175  -2543   -956   -396  -2408  -2840  -2201  -2414    217    615   -371  -1645  -1221   129
     -   -149   -500    233     43   -381    399    106   -626    210   -466   -720    275    394     45     96    359    117   -369   -294   -249 
     -    -11  -8143  -9185   -894  -1115   -701  -1378  -9077  -8547 
   108  -2140  -1877  -4414  -3821  -1241  -3813  -2726   -381  -3475   1722   1873  -3452   2322  -2982  -3280  -2948  -2076   1673  -2324  -2121   130
     -   -149   -500    233     43   -381    399    106   -626    210   -466   -720    275    394     45     96    359    117   -369   -294   -249 
     -    -11  -8143  -9185   -894  -1115   -701  -1378  -9077  -8543 
   109   -947  -1941  -1037   -480  -2114  -2002   -679  -1757   -324  -1892   1588   -740    490   2247   1402    700   -886    606  -2230  -1670   131
     -   -149   -500    233     43   -381    399    106   -626    210   -466   -720    275    394     45     96    359    117   -369   -294   -249 
     -    -12  -8144  -9186   -894  -1115   -701  -1378  -9077  -8540 
   110  -1112  -1172  -2934  -2402   1830  -2440  -1597   -806  -2123  -1104   2547  -2081  -2654  -1860  -2141   1700   1891   -702  -1706  -1297   132
     -   -149   -500    233     43   -381    399    106   -626    210   -466   -720    275    394     45     96    359    117   -369   -294   -249 
     -    -12  -8143  -9185   -894  -1115   -701  -1378  -9077  -8535 
   111  -1031   3429  -3327  -2697   -774  -2571  -1421   1208  -2302    895    -59  -2199  -2621  -1930  -2116    556   -971   -271   2497   1325   133
     -   -149   -500    233     43   -381    399    106   -626    210   -466   -720    275    394     45     96    359    117   -369   -294   -249 
     -    -12  -8143  -9185   -894  -1115   -701  -1378  -9077  -8531 
   112  -1648   2559  -3932   1111  -1517  -3378  -2364   1130  -3047    619   -614  -2976  -3374  -2737  -2946  -2497  -1601   2434  -2227  -1867   134
     -   -149   -500    233     43   -381    399    106   -626    210   -466   -720    275    394     45     96    359    117   -369   -294   -249 
     -    -12  -8143  -9185   -894  -1115   -701  -1378  -9077  -8527 
   113  -1690  -1449  -4044  -3439   1480  -3326  -2159   1588  -3065   1344   -233  -2962  -3291  -2625  -2856  -2435  -1627   1975  -1868   1372   135
     -   -149   -500    233     43   -381    399    106   -626    210   -466   -720    275    394     45     96    359    117   -369   -294   -249 
     -    -12  -8143  -9185   -894  -1115   -701  -1378  -9077  -8524 
   114  -1178  -1908  -1299   2418   1639  -2242   -928    910   1036  -1721  -1033  -1044  -2342   -634   -987  -1245  -1115  -1315  -2158  -1607   136
     -   -149   -500    233     43   -381    399    106   -626    210   -466   -720    275    394     45     96    359    117   -369   -294   -249 
     -    -12  -8143  -9185   -894  -1115   -701  -1378  -9077  -8520 
   115  -2938   2667  -5272  -4660   1260  -4715  -3442   -695  -4339   2652   1967  -4378  -4303  -3523  -3990  -3895  -2829  -1309  -2616  -2536   137
     -   -149   -500    233     43   -381    399    106   -626    210   -466   -720    275    394     45     96    359    117   -369   -294   -249 
     -    -12  -8143  -9185   -894  -1115   -701  -1378  -9077  -8516 
   116   -994  -1423  -1582    850  -1471  -2223   -961   2180    516     -5   -599   1130  -2298   -776  -1206  -1203   -934    581  -1826  -1378   138
     -   -149   -500    233     43   -381    399    106   -626    210   -466   -720    275    394     45     96    359    117   -369   -294   -249 
     -    -12  -8143  -9185   -894  -1115   -701  -1378  -9077  -8512 
   117  -3415  -4273   3747  -1729  -2065  -3240  -2237  -4670  -3179  -4325  -4070  -2036  -3760  -2521  -3839  -3128  -3524  -4401  -2653   2496   139
     -   -149   -500    233     43   -381    399    106   -626    210   -466   -720    275    394     45     96    359    117   -369   -294   -249 
     -    -12  -8143  -9185   -894  -1115   -701  -1378  -9077  -8508 
   118  -1845   2998  -2199  -1395  -2954  -2755   1888  -2500   1386  -2528  -1786  -1499  -2779   -699   2763  -1837  -1702    234  -2708  -2349   140
     -   -149   -500    233     43   -381    399    106   -626    210   -466   -720    275    394     45     96    359    117   -369   -294   -249 
     -    -12  -8143  -9185   -894  -1115   -701  -1378  -9077  -8504 
   119   -948  -2388   -809   -252  -2714  -1916   2412  -2451    826  -2396  -1481   -554    483   1113   1089    459   1531  -2014  -2560  -1899   141
     -   -149   -500    233     43   -381    399    106   -626    210   -466   -720    275    394     45     96    359    117   -369   -294   -249 
     -    -12  -8143  -9185   -894  -1115   -701  -1378  -9077  -8500 
   120  -1190  -1766  -3016  -2836  -3251   2020  -2636   1137  -2769  -3169  -2388  -2309   1879  -2537  -2914   1899  -1530  -2285  -3558  -3230   142
     -   -149   -500    233     43   -381    399    106   -626    210   -466   -720    275    394     45     96    359    117   -369   -294   -249 
     -    -12  -8143  -9185   -894  -1115   -701  -1378  -9077  -8496 
   121    966  -2349   -881   -367  -2759  -1949   -677  -2487   1163  -2460  -1558   -655    536   1104   -701   2012   -960  -2050  -2642  -1994   143
     -   -149   -500    233     43   -381    399    106   -626    210   -466   -720    275    394     45     96    359    117   -369   -294   -249 
     -   -658  -8143  -1474   -894  -1115   -701  -1378  -9077  -8492 
   122   -921  -2184   -378   -200  -2816   1840   -711  -2569   -408  -2557  -1688   1425  -1962   1998   -908    968   -957  -2078  -2749  -2077   144
     -   -149   -500    233     43   -381    399    106   -626    210   -466   -720    275    394     45     96    359    117   -369   -294   -249 
     -  -1679  -7501   -558   -894  -1115  -2248   -341  -9077  -8488 
   123   -445  -1170    153     35  -1561   -921   -421  -1699   -272  -1865  -1260   3220  -1403   -222   -585   -470   -613  -1314  -1710  -1120   145
     -   -149   -500    233     43   -381    399    106   -626    210   -466   -720    275    394     45     96    359    117   -369   -294   -249 
     -    -41  -5863  -6905   -894  -1115  -3094   -180  -9077  -8484 
   124   -481   -856   -999  -1144  -2143   3163  -1242  -2128  -1353  -2299  -1726  -1009  -1524  -1237  -1455   -674   -802  -1583  -1942  -1952   146
     -   -149   -500    233     43   -381    399    106   -626    210   -466   -720    275    394     45     96    359    117   -369   -294   -249 
     -    -41  -5863  -6905   -894  -1115  -3094   -180  -9077  -8480 
   125   -666  -1373   -151    -61  -1473  -1180   -236  -1479    305  -1438   -933   -244  -1512   3291    106   -661   -702  -1261  -1558  -1048   147
     -   -149   -500    233     43   -381    399    106   -626    210   -466   -720    275    394     45     96    359    117   -369   -294   -249 
     -    -41  -5863  -6905   -894  -1115  -1180   -840  -9077  -8476 
   126   -814  -2036   1567     50  -2242   1267   -483  -2057   -271  -2117  -1300   -260   1345   -108   -804   -718   -805  -1693  -2329   1875   148
     -   -149   -500    233     43   -381    399    106   -626    210   -466   -720    275    394     45     96    359    117   -369   -294   -249 
     -    -19  -7210  -8253   -894  -1115   -532  -1698  -9077  -8472 
   127   -997  -1768  -1242   -661  -1885  -2079   -715    661   1212     61   -902   -872   1994   1942   -611  -1050   -924  -1266  -2060  -1571   149
     -   -149   -500    233     43   -381    399    106   -626    210   -466   -720    275    394     45     96    359    117   -369   -294   -249 
     -    -13  -7938  -8980   -894  -1115   -368  -2151  -9077  -8468 
   128  -1498   3517  -3856  -3240  -1072  -3119  -2009   1049  -2860   1461   -200  -2764  -3113  -2453  -2663  -2221  -1438    929   3388  -1474   150
     -   -149   -500    233     43   -381    399    106   -626    210   -466   -720    275    394     45     96    359    117   -369   -294   -249 
     -    -12  -8143  -9185   -894  -1115   -701  -1378  -9077  -8464 
   129  -1276   3632  -3611  -2981   1802  -2838  -1678   1245  -2584    443   2228  -2478  -2857  -2175  -2376  -1929  -1214   -411  -1478   1189   151
     -   -149   -500    233     43   -381    399    106   -626    210   -466   -720    275    394     45     96    359    117   -369   -294   -249 
     -    -12  -8143  -9185   -894  -1115   -701  -1378  -9077  -8459 
   130    509  -1923  -2069  -1674  -3284   1352   2689  -2995  -1611  -3127  -2261  -1640  -2539  -1502  -1994   2175    728  -2364  -3388  -2905   152
     -   -149   -500    233     43   -381    399    106   -626    210   -466   -720    275    394     45     96    359    117   -369   -294   -249 
     -    -12  -8143  -9185   -894  -1115   -701  -1378  -9077  -8455 
   131    346  -1316  -3914  -3338  -1428    179  -2248   2348  -2997    854   -554  -2893  -3269  -2667  -2860  -2371  -1513   1847  -2097  -1741   153
     -   -149   -500    233     43   -381    399    106   -626    210   -466   -720    275    394     45     96    359    117   -369   -294   -249 
     -    -12  -8143  -9185   -894  -1115   -701  -1378  -9077  -8451 
   132  -4574  -4665  -2714   3919  -5655  -3995  -3886  -6219  -4238  -5898  -5604  -3415  -4513  -3838  -4570  -4456  -4726  -5786  -4878  -5197   154
     -   -149   -500    233     43   -381    399    106   -626    210   -466   -720    275    394     45     96    359    117   -369   -294   -249 
     -    -12  -8143  -9185   -894  -1115   -701  -1378  -9077  -8447 
   133  -1935  -3309   -916    733  -3690  -2469   2652  -3394    864  -3273  -2473  -1102   3154   -821   -895  -1758  -1870  -2994  -3361  -2770   155
     -   -149   -500    233     43   -381    399    106   -626    210   -466   -720    275    394     45     96    359    117   -369   -294   -249 
     -    -12  -8143  -9185   -894  -1115   -701  -1378  -9077  -8443 
   134  -3469   2264  -4852  -4774   2961  -4477  -1380  -2432  -4357    245  -1987  -3478  -4400  -3460  -3930  -3654  -3379  -2538   -680   3660   156
     -   -149   -500    233     43   -381    399    106   -626    210   -466   -720    275    394     45     96    359    117   -369   -294   -249 
     -    -12  -8143  -9185   -894  -1115   -701  -1378  -9077  -8439 
   135  -2911  -2445  -5406  -4898  -1623  -5026  -4092   2733  -4683   1496   2794  -4695  -4595  -4002  -4451  -4283  -2840   1008  -3201  -3145   157
     -   -149   -500    233     43   -381    399    106   -626    210   -466   -720    275    394     45     96    359    117   -369   -294   -249 
     -    -12  -8143  -9185   -894  -1115   -701  -1378  -9077  -8435 
   136    648  -1443  -1632   2039  -1523  -2236  -1035   -940   -963    385   -648  -1232  -2337   -854  -1306  -1233   1307    634  -1891  -1445   158
     -   -149   -500    233     43   -381    399    106   -626    210   -466   -720    275    394     45     96    359    117   -369   -294   -249 
     -    -12  -8143  -9185   -894  -1115   -701  -1378  -9077  -8430 
   137  -4435  -4203  -5092  -5462  -5893   3834  -5028  -6627  -5765  -6297  -5970  -5141  -4804  -5546  -5385  -4727  -4815  -5862  -4924  -5849   159
     -   -149   -500    233     43   -381    399    106   -626    210   -466   -720    275    394     45     96    359    117   -369   -294   -249 
     -    -12  -8143  -9185   -894  -1115   -701  -1378  -9077  -8426 
   138  -1695  -3287   1055   2488  -3577  -2218  -1165  -3365   2098  -3278  -2425   -828  -2515   1262  -1460  -1495  -1670  -2900  -3440  -2677   160
     -   -149   -500    233     43   -381    399    106   -626    210   -466   -720    275    394     45     96    359    117   -369   -294   -249 
     -    -12  -8143  -9185   -894  -1115   -701  -1378  -9077  -8422 
   139  -4818  -3764  -5219  -5564   3745  -5092  -1318  -3699  -5126  -3013  -3107  -3732  -4958  -3868  -4500  -4356  -4677  -3864   -566   3594   161
     -   -149   -500    233     43   -381    399    106   -626    210   -466   -720    275    394     45     96    359    117   -369   -294   -249 
     -    -12  -8143  -9185   -894  -1115   -701  -1378  -9077  -8418 
   140  -1871  -2112  -2866  -1996  -2305  -3009  -1402   1414   1682  -1896  -1306  -1961  -3016  -1148   2232  -2141  -1747   1804  -2482  -2160   162
     -   -149   -500    233     43   -381    399    106   -626    210   -466   -720    275    394     45     96    359    117   -369   -294   -249 
     -    -12  -8143  -9185   -894  -1115   -701  -1378  -9077  -8414 
   141  -4484  -4357  -4380  -3992  -5413  -4236  -3307  -5555   3994  -5171  -4707  -3921  -4535  -3079  -2169  -4529  -4408  -5264  -4403  -4729   163
     -   -149   -500    233     43   -381    399    106   -626    210   -466   -720    275    394     45     96    359    117   -369   -294   -249 
     -    -12  -8143  -9185   -894  -1115   -701  -1378  -9077  -8409 
   142  -3270  -3016  -3772  -3582    -17  -4135   2081  -2769  -3223    523  -2290   1061  -4139  -2863  -3187  -3301  -3188  -2760   -715   4100   164
     -   -149   -500    233     43   -381    399    106   -626    210   -466   -720    275    394     45     96    359    117   -369   -294   -249 
     -    -12  -8143  -9185   -894  -1115   -701  -1378  -9077  -8405 
   143  -1711  -2459  -1769  -2096  -4298  -2342  -2778  -4416  -2985  -4519  -3720   3999  -3053  -2598  -3315    999  -2098  -3399  -4456  -3917   165
     -   -149   -500    233     43   -381    399    106   -626    210   -466   -720    275    394     45     96    359    117   -369   -294   -249 
     -    -12  -8143  -9185   -894  -1115   -701  -1378  -9077  -8401 
   144  -1473  -2224  -1887  -2136  -4356    940  -2729  -4210  -2919  -4340  -3470   3381  -2902  -2508  -3268   1899  -1860  -3168  -4484  -4038   166
     -   -149   -500    233     43   -381    399    106   -626    210   -466   -720    275    394     45     96    359    117   -369   -294   -249 
     -    -12  -8143  -9185   -894  -1115   -701  -1378  -9077  -8397 
   145  -4000  -4117  -3389  -3749  -5073  -3911  -4123  -6022  -4503  -5797  -5419   4397  -4479  -4255  -4592  -4115  -4312  -5371  -4650  -4731   167
     -   -149   -500    233     43   -381    399    106   -626    210   -466   -720    275    394     45     96    359    117   -369   -294   -249 
     -    -12  -8143  -9185   -894  -1115   -701  -1378  -9077  -8392 
   146    736  -1912  -1373   -888  -2461  -2019  -1093  -2128   -813  -2276  -1460   1677  -2273   -737  -1251   1985   1064  -1769  -2603   1272   168
     -   -149   -500    233     43   -381    399    106   -626    210   -466   -720    275    394     45     96    359    117   -369   -294   -249 
     -    -12  -8143  -9185   -894  -1115   -701  -1378  -9077  -8388 
   147  -2968  -3472  -2869  -2993  -5075   3502  -3112  -5079   1285  -4943  -4306  -2985  -3869  -2891  -2508  -3065  -3225  -4377  -4473  -4528   169
     -   -149   -500    233     43   -381    399    106   -626    210   -466   -720    275    394     45     96    359    117   -369   -294   -249 
     -  -1313  -8143   -759   -894  -1115   -701  -1378  -9077  -8384 
   148  -1456  -2388   2822   -258   -688  -1799   -625  -2352  -1043  -2286  -1772   -541  -2180   -695  -1574  -1301  -1481  -2111  -1250   3030   170
     -   -149   -500    233     43   -381    399    106   -626    210   -466   -720    275    394     45     96    359    117   -369   -294   -249 
     -    -23  -6853  -7895   -894  -1115  -2759   -231  -9077  -8379 
   149   1708  -1860     25   2450  -2532  -1370   -632  -2157   -448  -2304  -1540   -275  -1770   -278   -937   -713   -860  -1740  -2576  -1938   171
     -   -149   -500    233     43   -381    399    106   -626    210   -466   -720    275    394     45     96    359    117   -369   -294   -249 
     -   -849  -6853  -1206   -894  -1115  -2759   -231  -9077  -8375 
   150   -629  -1341      2   -140  -1764  -1071   -615  -1954   -489  -2101  -1503   3447  -1566   -425   -800   -653   -809  -1549  -1891  -1318   172
     -   -149   -500    233     43   -381    399    106   -626    210   -466   -720    275    394     45     96    359    117   -369   -294   -249 
     -    -37  -6041  -7083   -894  -1115  -3053   -185  -9077  -8371 
   151  -1019  -1678   -790   -434  -2161  -1514   -256  -1863   3095  -1850  -1242   -539  -1742     80    604   -995   -964  -1609  -1805  -1520   173
     -   -149   -500    233     43   -381    399    106   -626    210   -466   -720    275    394     45     96    359    117   -369   -294   -249 
     -    -37  -6041  -7083   -894  -1115  -3053   -185  -9077  -8366 
   152   -979  -1912    385   3045  -2299  -1189   -486  -2096   -340  -2183  -1600    -96  -1613   -201   -760   -853  -1033  -1788  -2198  -1732   174
     -   -149   -500    233     43   -381    399    106   -626    210   -466   -720    275    394     45     96    359    117   -369   -294   -249 
     -    -37  -6041  -7083   -894  -1115  -1947   -433  -9077  -8362 
   153   1925   -668  -2455  -2175  -1411  -1618  -1737    410  -1958   -852   -462  -1682  -2103  -1770  -2025   -898   -657   2366  -2116  -1744   175
     -   -149   -500    233     43   -381    399    106   -626    210   -466   -720    275    394     45     96    359    117   -369   -294   -249 
     -    -25  -6691  -7733   -894  -1115   -132  -3515  -9077  -8358 
   154    438   -883  -3252  -2630   2272  -2576  -1429   1496  -2255   -723    -85   1044  -2626  -1902  -2102  -1656   -981   1123  -1322   1318   176
     -   -149   -500    233     43   -381    399    106   -626    210   -466   -720    275    394     45     96    359    117   -369   -294   -249 
     -    -12  -8143  -9185   -894  -1115   -701  -1378  -9077  -8353 
   155  -1523  -1314  -3670  -3087  -1402  -3186  -2128   1110    823    567   -529  -2739  -3199  -2471  -2674  -2290    558   2630  -2054  -1695   177
     -   -149   -500    233     43   -381    399    106   -626    210   -466   -720    275    394     45     96    359    117   -369   -294   -249 
     -    -12  -8143  -9185   -894  -1115   -701  -1378  -9077  -8349 
   156  -1019  -1798  -1415   -874  -2123  -2082   -982  -1743   -680    -38  -1156  -1056   1378   -660    645   1595   1810  -1476  -2317  -1814   178
     -   -149   -500    233     43   -381    399    106   -626    210   -466   -720    275    394     45     96    359    117   -369   -294   -249 
     -    -12  -8143  -9185   -894  -1115   -701  -1378  -9077  -8344 
   157  -1130  -2629    737   1120  -2937  -1972   2080  -2697   -370  -2641  -1732   1682  -2131   -282   -900    440   1829  -2246  -2813  -2106   179
     -   -149   -500    233     43   -381    399    106   -626    210   -466   -720    275    394     45     96    359    117   -369   -294   -249 
     -   -694  -8143  -1414   -894  -1115   -701  -1378  -9077  -8340 
   158  -1635  -3138   2543   -149  -2494  -1882   -990  -3180  -1092  -3112  -2405   2435  -2307   -713  -1760  -1398  -1660  -2771  -2803   2405   180
     -   -149   -500    233     43   -381    399    106   -626    210   -466   -720    275    394     45     96    359    117   -369   -294   -249 
     -    -17  -7466  -8508   -894  -1115   -198  -2966  -9077  -8335 
   159    236  -2440   1484   -229  -2762  -1903   -603  -2512   1146  -2462  -1546   1644    843   -150   -718   -852   1249  -2066  -2636  -1949   181
     -   -149   -500    233     43   -381    399    106   -626    210   -466   -720    275    394     45     96    359    117   -369   -294   -249 
     -   -164  -8143  -3311   -894  -1115   -701  -1378  -9077  -8331 
   160   1749  -1173  -1759    554  -1204  -2185   -992    684  -1054    825   -373  -1281  -2275   -916  -1331    707   -852   -593  -1610  -1195   182
     -   -149   -500    233     43   -381    399    106   -626    210   -466   -720    275    394     45     96    359    117   -369   -294   -249 
     -    -13  -7992  -9034   -894  -1115   -417  -1993  -9077  -8326 
   161  -1444  -2819   -967   1390  -3210  -2237   -908  -2914   -316  -2829  -1965   1325  -2390   -474   2786  -1311   1007  -2495  -2953  -2349   183
     -   -149   -500    233     43   -381    399    106   -626    210   -466   -720    275    394     45     96    359    117   -369   -294   -249 
     -    -12  -8143  -9185   -894  -1115   -701  -1378  -9077  -8322 
   162  -1072  -2504   -688   1958  -2800  -1961   -685  -2540   -303    381  -1612   1730  -2099   1495   -811    467  -1018  -2116  -2700  -2019   184
     -   -149   -500    233     43   -381    399    106   -626    210   -466   -720    275    394     45     96    359    117   -369   -294   -249 
     -    -12  -8143  -9185   -894  -1115   -701  -1378  -9077  -8317 
   163    669   -951  -3146  -2537   -900  -2595  -1472    857  -2192    294   -136  -2156  -2653  -1871  -2095  -1674   2540   -278  -1420   1697   185
     -   -149   -500    233     43   -381    399    106   -626    210   -466   -720    275    394     45     96    359    117   -369   -294   -249 
     -    -12  -8143  -9185   -894  -1115   -701  -1378  -9077  -8313 
   164    958  -1739  -3279  -3114  -3241    977  -2770  -2866  -2975  -3154   2788  -2431   3090  -2727  -3048  -1446  -1544  -2285  -3573  -3274   186
     -   -149   -500    233     43   -381    399    106   -626    210   -466   -720    275    394     45     96    359    117   -369   -294   -249 
     -    -12  -8143  -9185   -894  -1115   -701  -1378  -9077  -8308 
   165  -3151  -3226  -3410  -3222  -2010  -3928  -2782  -1793  -2256   1812  -1168  -3226  -4067   3750  -2280  -3476  -3140  -2320  -3048  -2625   187
     -   -149   -500    233     43   -381    399    106   -626    210   -466   -720    275    394     45     96    359    117   -369   -294   -249 
     -    -12  -8143  -9185   -894  -1115   -701  -1378  -9077  -8304 
   166   3215  -1854  -4005  -4271  -4408  -2122  -3673  -4205  -4180  -4483  -3554  -2830  -2923  -3713  -3948   1529  -1710  -2996  -4632  -4531   188
     -   -149   -500    233     43   -381    399    106   -626    210   -466   -720    275    394     45     96    359    117   -369   -294   -249 
     -    -12  -8143  -9185   -894  -1115   -701  -1378  -9077  -8299 
   167  -4802  -3759  -5213  -5555   4219  -5083  -1327  -3679  -5119  -2995  -3089  -3736  -4953  -3870  -4497  -4353  -4664  -3848   -575   2438   189
     -   -149   -500    233     43   -381    399    106   -626    210   -466   -720    275    394     45     96    359    117   -369   -294   -249 
     -    -12  -8143  -9185   -894  -1115   -701  -1378  -9077  -8295 
   168  -1428  -2042  -3542  -3858  -4549   1056  -3650  -4454  -4124  -4671  -3755  -2834  -3050  -3660  -3994   3392  -1892  -3214  -4684  -4591   190
     -   -149   -500    233     43   -381    399    106   -626    210   -466   -720    275    394     45     96    359    117   -369   -294   -249 
     -    -12  -8143  -9185   -894  -1115   -701  -1378  -9077  -8290 
   169  -5197  -4539  -4720  -5009  -4036  -4506   5435  -6314  -4911  -5786  -5667  -4954  -4960  -5011  -4732  -5391  -5395  -6022  -4063  -3641   191
     -   -149   -500    233     43   -381    399    106   -626    210   -466   -720    275    394     45     96    359    117   -369   -294   -249 
     -    -12  -8143  -9185   -894  -1115   -701  -1378  -9077  -8285 
   170  -4787  -3778  -5242  -5565   4146  -5039  -1432  -3647  -5135  -2955  -3053  -3816  -4951  -3937  -4528  -4406  -4668  -3845   3803    502   192
     -   -149   -500    233     43   -381    399    106   -626    210   -466   -720    275    394     45     96    359    117   -369   -294   -249 
     -    -12  -8143  -9185   -894  -1115   -701  -1378  -9077  -8281 
   171  -1271  -1884  -3779  -4009  -4327  -2145  -3558  -4119  -3943  -4398  -3499  -2778  -2934  -3566  -3790   1747   3500  -2979  -4550  -4399   193
     -   -149   -500    233     43   -381    399    106   -626    210   -466   -720    275    394     45     96    359    117   -369   -294   -249 
     -    -12  -8143  -9186   -894  -1115   -701  -1378  -9077  -8276 
   172  -4820  -3765  -5219  -5565   2978  -5092  -1318  -3703  -5127  -3017  -3111  -3732  -4959  -3868  -4500  -4356  -4679  -3867   -566   4258   194
     -   -149   -500    233     43   -381    399    106   -626    210   -466   -720    275    394     45     96    359    117   -369   -294   -249 
     -    -12  -8143  -9186   -894  -1115   -701  -1378  -9077  -8271 
   173  -4574  -4665  -2714   3919  -5655  -3995  -3886  -6219  -4238  -5898  -5604  -3415  -4513  -3838  -4570  -4456  -4726  -5786  -4878  -5197   195
     -   -149   -500    233     43   -381    399    106   -626    210   -466   -720    275    394     45     96    359    117   -369   -294   -249 
     -    -12  -8143  -9186   -894  -1115   -701  -1378  -9077  -8267 
   174  -2672  -2426  -3980  -3587   1905  -3839   2030  -2044  -3106   1027  -1646  -2926  -3829  -2731   2328  -2950  -2593  -2013   -754   2582   196
     -   -149   -500    233     43   -381    399    106   -626    210   -466   -720    275    394     45     96    359    117   -369   -294   -249 
     -    -12  -8143  -9186   -894  -1115   -701  -1378  -9077  -8262 
   175  -1269  -1885  -3775  -4009  -4355  -2142  -3567  -4160  -3958  -4432  -3524  -2777  -2933  -3572  -3804   3293   1686  -2996  -4573  -4426   197
     -   -149   -500    233     43   -381    399    106   -626    210   -466   -720    275    394     45     96    359    117   -369   -294   -249 
     -    -12  -8143  -9186   -894  -1115   -701  -1378  -9077  -8257 
   176  -2079  -3007  -1676  -1568  -4135   1189  -1733  -3838   -903  -3710  -2952   3073  -3035  -1362   2476  -2050  -2167  -3304  -3692  -3292   198
     -   -149   -500    233     43   -381    399    106   -626    210   -466   -720    275    394     45     96    359    117   -369   -294   -249 
     -    -12  -8143  -9186   -894  -1115   -701  -1378  -9077  -8253 
   177  -2418  -3363  -1647  -1556  -3974   1995   4280  -3853   1032  -3684  -2980  -1725  -3171  -1312   -889  -2322  -2406  -3449  -3559  -3118   199
     -   -149   -500    233     43   -381    399    106   -626    210   -466   -720    275    394     45     96    359    117   -369   -294   -249 
     -    -12  -8143  -9186   -894  -1115   -701  -1378  -9077  -8248 
   178  -2201  -3378  -1626   1950  -3933  -2792  -1219  -3503   -219  -3285  -2518  -1432  -2918   2961   2262  -2043  -2056  -3153  -3264  -2871   200
     -   -149   -500    233     43   -381    399    106   -626    210   -466   -720    275    394     45     96    359    117   -369   -294   -249 
     -    -12  -8143  -9186   -894  -1115   -701  -1378  -9077  -8243 
   179  -2553  -2271   1050  -3975   1576  -4193  -2887   -701  -3700   2296   2856  -3722  -3952  -3098  -3509  -3329  -2461  -1201  -2336  -2080   201
     -   -149   -500    233     43   -381    399    106   -626    210   -466   -720    275    394     45     96    359    117   -369   -294   -249 
     -    -12  -8144  -9186   -894  -1115   -701  -1378  -9077  -8238 
   180  -3078  -2597  -5542  -5009  -1501  -5167  -4132   1805  -4785   2415   1919  -4843  -4648  -3984  -4489  -4429  -2990   1236  -3129  -3143   202
     -   -149   -500    233     43   -381    399    106   -626    210   -466   -720    275    394     45     96    359    117   -369   -294   -249 
     -    -12  -8144  -9186   -894  -1115   -701  -1378  -9077  -8234 
   181  -2621  -2123  -5296  -4986  -2761  -5087  -5113   2051  -4938  -1526  -1469  -4782  -4861  -4878  -5090  -4467  -2619   3360  -4490  -3978   203
     -   -149   -500    233     43   -381    399    106   -626    210   -466   -720    275    394     45     96    359    117   -369   -294   -249 
     -    -12  -8144  -9186   -894  -1115   -701  -1378  -9077  -8229 
   182  -2385   2641  -4961  -4525  -2269  -4564  -3950   1405  -4339    955  -1114  -4219  -4401  -4089  -4315  -3810  -2359   2894  -3541  -3163   204
     -   -149   -500    233     43   -381    399    106   -626    210   -466   -720    275    394     45     96    359    117   -369   -294   -249 
     -    -12  -8144  -9186   -894  -1115   -701  -1378  -9077  -8224 
   183  -4580  -4701   4174  -3014  -5700  -3967  -3905  -6376  -4478  -6024  -5744  -3355  -4501  -3870  -4926  -4440  -4750  -5894  -4922  -5231   205
     -   -149   -500    233     43   -381    399    106   -626    210   -466   -720    275    394     45     96    359    117   -369   -294   -249 
     -    -12  -8144  -9186   -894  -1115   -701  -1378  -9077  -8219 
   184  -3413  -2865  -5852  -5363  -1510  -5598  -4561   2922  -5158   2294   -296  -5319  -4907  -4219  -4809  -4972  -3317   -764  -3280  -3344   206
     -   -149   -500    233     43   -381    399    106   -626    210   -466   -720    275    394     45     96    359    117   -369   -294   -249 
     -    -12  -8144  -9186   -894  -1115   -701  -1378  -9077  -8214 
   185  -4589  -4392  -3927  -4146  -5099  -4221  -4099  -5973  -3840  -5564  -5304  -4230  -4693   4575  -3826  -4704  -4772  -5612  -4577  -4751   207
     -   -149   -500    233     43   -381    399    106   -626    210   -466   -720    275    394     45     96    359    117   -369   -294   -249 
     -    -13  -8145  -9187   -894  -1115   -701  -1378  -9077  -8210 
   186  -4435  -4203  -5092  -5462  -5893   3834  -5028  -6627  -5765  -6297  -5970  -5141  -4804  -5546  -5385  -4727  -4815  -5862  -4924  -5849   208
     -   -149   -500    233     43   -381    399    106   -626    210   -466   -720    275    394     45     96    359    117   -369   -294   -249 
     -    -13  -8144  -9186   -894  -1115   -701  -1378  -9077  -8205 
   187  -2865  -2611  -4857  -4685  -1608  -4079  -2927   -923  -4232  -1936  -1833  -4008  -4302  -3965  -4054  -3591  -2942   3498   3316  -1493   209
     -   -149   -500    233     43   -381    399    106   -626    210   -466   -720    275    394     45     96    359    117   -369   -294   -249 
     -    -13  -8144  -9186   -894  -1115   -701  -1378  -9077  -8200 
   188  -1952  -3149   1160   -858  -3890   2852  -1768  -3632  -1858  -3717  -2966   1164  -2827  -1443  -2514  -1837  -2084    879  -3983  -3224   210
     -   -149   -500    233     43   -381    399    106   -626    210   -466   -720    275    394     45     96    359    117   -369   -294   -249 
     -  -2102  -8144   -396   -894  -1115   -701  -1378  -9077  -8195 
   189    -75   -578  -1208  -1151  -1606   -893  -1077   -901   -990  -1391   -904   -875  -1479   -976  -1121   -309   3103   -592  -1930  -1575   211
     -   -149   -500    233     43   -381    399    106   -626    210   -466   -720    275    394     45     96    359    117   -369   -294   -249 
     -    -37  -6079  -7121   -894  -1115  -3044   -186  -9077  -8190 
   190   -805  -1145  -1365  -1545  -2513   3353  -1615  -2564  -1782  -2701  -2140  -1377  -1817  -1649  -1846  -1006  -1143  -1977  -2240  -2333   212
     -   -149   -500    233     43   -381    399    106   -626    210   -466   -720    275    394     45     96    359    117   -369   -294   -249 
     -    -37  -6079  -7121   -894  -1115  -3044   -186  -9077  -8185 
   191   -670  -1378    -33   -181  -1808  -1105   -659  -2010   -539  -2154  -1558   3490  -1603   -472   -849   -694   -853  -1601  -1931  -1362   213
     -   -149   -500    233     43   -381    399    106   -626    210   -466   -720    275    394     45     96    359    117   -369   -294   -249 
     -    -37  -6079  -7121   -894  -1115  -3044   -186  -9077  -8180 
   192   -805  -1145  -1365  -1545  -2513   3353  -1615  -2564  -1782  -2701  -2140  -1377  -1817  -1649  -1846  -1006  -1143  -1977  -2240  -2333   214
     -   -149   -500    233     43   -381    399    106   -626    210   -466   -720    275    394     45     96    359    117   -369   -294   -249 
     -    -37  -6079  -7121   -894  -1115  -3044   -186  -9077  -8175 
   193  -1062  -1716   -836   -476  -2209  -1550   -288  -1913   3131  -1893  -1286   -578  -1778     48    582  -1038  -1006  -1659  -1838  -1560   215
     -   -149   -500    233     43   -381    399    106   -626    210   -466   -720    275    394     45     96    359    117   -369   -294   -249 
     -    -37  -6079  -7121   -894  -1115  -3044   -186  -9077  -8170 
   194   -805  -1145  -1365  -1545  -2513   3353  -1615  -2564  -1782  -2701  -2140  -1377  -1817  -1649  -1846  -1006  -1143  -1977  -2240  -2333   216
     -   -149   -500    233     43   -381    399    106   -626    210   -466   -720    275    394     45     96    359    117   -369   -294   -249 
     -    -37  -6079  -7121   -894  -1115  -3044   -186  -9077  -8165 
   195  -1407  -1229  -2590  -2345   -147  -2490  -1645    466  -1917   2629    729  -2215  -2572  -1766  -1879  -2036  -1421    101  -1311   -929   217
     -   -149   -500    233     43   -381    399    106   -626    210   -466   -720    275    394     45     96    359    117   -369   -294   -249 
     -    -37  -6079  -7121   -894  -1115   -114  -3721  -9077  -8160 
   196  -1666  -3214   2855   1497  -3482  -2205  -1161    888   1089  -3201  -2357   -821  -2501   -755  -1508  -1476  -1643  -2804  -3392  -2634   218
     -   -149   -500    233     43   -381    399    106   -626    210   -466   -720    275    394     45     96    359    117   -369   -294   -249 
     -    -13  -8144  -9186   -894  -1115   -701  -1378  -9077  -8155 
   197  -1238  -1218  -2717  -2151   1168  -2644   1758   -750  -1896   1299   -417   1561  -2698  -1642  -1965  -1692    975   -659  -1234   1821   219
     -   -149   -500    233     43   -381    399    106   -626    210   -466   -720    275    394     45     96    359    117   -369   -294   -249 
     -    -13  -8144  -9186   -894  -1115   -701  -1378  -9077  -8150 
   198  -3242  -2794  -5237  -4796   -771  -4830  -2666  -1017  -4410   1883   2422  -4224  -4454  -3587  -4052  -4032  -3130  -1631  -1881   3671   220
     -   -149   -500    233     43   -381    399    106   -626    210   -466   -720    275    394     45     96    359    117   -369   -294   -249 
     -    -13  -8144  -9186   -894  -1115   -701  -1378  -9077  -8145 
   199  -2738  -3109  -4509  -4810  -4918  -3305  -4346  -4865  -4769  -5072  -4551  -3987  -3998  -4580  -4545  -2999   4033  -4113  -4684  -4915   221
     -   -149   -500    233     43   -381    399    106   -626    210   -466   -720    275    394     45     96    359    117   -369   -294   -249 
     -    -13  -8144  -9186   -894  -1115   -701  -1378  -9077  -8140 
   200  -4580  -4701   4174  -3014  -5700  -3967  -3905  -6376  -4478  -6024  -5744  -3355  -4501  -3870  -4926  -4440  -4750  -5894  -4922  -5231   222
     -   -149   -500    233     43   -381    399    106   -626    210   -466   -720    275    394     45     96    359    117   -369   -294   -249 
     -    -13  -8144  -9186   -894  -1115   -701  -1378  -9077  -8134 
   201  -4853  -4392  -5213  -5573  -5853  -4408  -5077  -6679  -5780  -6281  -6067  -5357   4310  -5648  -5396  -5166  -5194  -6092  -4900  -5786   223
     -   -149   -500    233     43   -381    399    106   -626    210   -466   -720    275    394     45     96    359    117   -369   -294   -249 
     -    -13  -8144  -9186   -894  -1115   -701  -1378  -9077  -8129 
   202    901  -2114  -2064  -1972  -3831  -2161  -2237  -3589  -1992  -3700  -2841  -1878  -2756   3720  -2283   1325  -1641  -2797  -3885  -3436   224
     -   -149   -500    233     43   -381    399    106   -626    210   -466   -720    275    394     45     96    359    117   -369   -294   -249 
     -    -13  -8144  -9186   -894  -1115   -701  -1378  -9077  -8124 
   203  -2632  -2136  -5300  -4989  -2721  -5081  -5087   3544  -4935  -1479  -1435  -4784  -4855  -4855  -5075  -4462  -2629   1865  -4446  -3954   225
     -   -149   -500    233     43   -381    399    106   -626    210   -466   -720    275    394     45     96    359    117   -369   -294   -249 
     -    -13  -8144  -9186   -894  -1115   -701  -1378  -9077  -8119 
   204  -3058  -3055  -3642  -3610  -1494  -3781   4937   1652  -2898  -2441  -2327  -3318  -4095  -3121  -2880  -3351  -3153  -2201  -2172  -1196   226
     -   -149   -500    233     43   -381    399    106   -626    210   -466   -720    275    394     45     96    359    117   -369   -294   -249 
     -    -13  -8144  -9186   -894  -1115   -701  -1378  -9077  -8114 
   205  -1434  -2233  -2118  -1799  -3634  -2276  -1845  -3304   1556  -3368  -2543  -1767  -2750  -1497  -1429    927   3163  -2685  -3531  -3119   227
     -   -149   -500    233     43   -381    399    106   -626    210   -466   -720    275    394     45     96    359    117   -369   -294   -249 
     -    -13  -8144  -9186   -894  -1115   -701  -1378  -9077  -8109 
   206    305  -1414  -1495    418  -1457  -2158   -892  -1036    648    305   -586  -1094   1350   -694  -1150  -1130   -883   1367  -1794   1160   228
     -   -149   -500    233     43   -381    399    106   -626    210   -466   -720    275    394     45     96    359    117   -369   -294   -249 
     -    -13  -8144  -9186   -894  -1115   -701  -1378  -9077  -8103 
   207  -1291  -2799   2702   1427  -3096  -2046   -864  -2860    717  -2807  -1916   -672  -2247   -431  -1091    442  -1249     87  -2986  -2266   229
     -   -149   -500    233     43   -381    399    106   -626    210   -466   -720    275    394     45     96    359    117   -369   -294   -249 
     -  -1314  -8144   -760   -894  -1115   -701  -1378  -9077  -8098 
   208   -507  -1337   -343   1430  -1617  -1430   -375  -1023   -128  -1373   -653   -307   1817    -50   -552   -547   -506   1178  -1834  -1290   230
     -   -149   -500    233     43   -381    399    106   -626    210   -466   -720    275    394     45     96    359    117   -369   -294   -249 
     -   -566  -6854  -1680   -894  -1115  -2759   -231  -9077  -8093 
   209  -1369  -1975  -1156   -776  -2530  -1799   -524  -2260   3341  -2194  -1595   -858  -2026   -188    414  -1340  -1303  -1999  -2070  -1843   231
     -   -149   -500    233     43   -381    399    106   -626    210   -466   -720    275    394     45     96    359    117   -369   -294   -249 
     -    -32  -6321  -7363   -894  -1115  -2976   -196  -9077  -8087 
   210   -916  -1866   -895   -253  -2311  -1646      0  -1935   1051  -1800  -1069   -373  -1722   2448   2363   -832   -774  -1646  -1829  -1464   232
     -   -149   -500    233     43   -381    399    106   -626    210   -466   -720    275    394     45     96    359    117   -369   -294   -249 
     -    -32  -6321  -7363   -894  -1115  -2976   -196  -9077  -8082 
   211    -95   -699  -1167  -1235  -2080   -872  -1292  -2008  -1307  -2264  -1574   -919  -1531  -1192  -1457   3031   -455  -1351  -2300  -1870   233
     -   -149   -500    233     43   -381    399    106   -626    210   -466   -720    275    394     45     96    359    117   -369   -294   -249 
     -    -33  -6322  -7364   -894  -1115  -1906   -448  -9077  -8078 
   212   -659   2914  -1669  -1070   -320  -1849   -452   -534   -393   -778   -148  -1011  -1964   -550   1583   -937   -621   -410   -803   2647   234
     -   -149   -500    233     43   -381    399    106   -626    210   -466   -720    275    394     45     96    359    117   -369   -294   -249 
     -    -24  -6854  -7896   -894  -1115   -440  -1928  -9077  -8071 
   213  -2086  -3313   1190   -901  -4119   3036  -1726  -3969  -1560  -3897  -3155  -1213  -2857  -1388   1435  -1938  -2194  -3419  -3963  -3301   235
     -   -149   -500    233     43   -381    399    106   -626    210   -466   -720    275    394     45     96    359    117   -369   -294   -249 
     -    -14  -7939  -8981   -894  -1115   -368  -2151  -9077  -8066 
   214   -920  -1696  -1163    646   1101  -2038   -739  -1412    777  -1614   2331   -840  -2122   1443   -918   -982   1200    397  -2026  -1510   236
     -   -149   -500    233     43   -381    399    106   -626    210   -466   -720    275    394     45     96    359    117   -369   -294   -249 
     -    -13  -8144  -9186   -894  -1115   -701  -1378  -9077  -8061 
   215  -1108  -2434   1408   -386  -2786   1597   -789  -2508   1133  -2517  -1639   -688  -2161   -361   -945    712  -1076    995  -2738  -2076   237
     -   -149   -500    233     43   -381    399    106   -626    210   -466   -720    275    394     45     96    359    117   -369   -294   -249 
     -    -13  -8144  -9186   -894  -1115   -701  -1378  -9077  -8055 
   216  -2805  -2420  -4680  -4342   3632  -4171  -1718  -1380  -3954    705  -1005  -3449  -4066  -3235  -3623  -3320  -2723   1049  -1069   1681   238
     -   -149   -500    233     43   -381    399    106   -626    210   -466   -720    275    394     45     96    359    117   -369   -294   -249 
     -    -13  -8144  -9186   -894  -1115   -701  -1378  -9077  -8050 
   217  -1372  -1939  -3463  -3607   1668   3153  -3023  -3573  -3694  -3768  -3032  -2690  -2988  -3288  -3633    975  -1790  -2779  -3398  -2667   239
     -   -149   -500    233     43   -381    399    106   -626    210   -466   -720    275    394     45     96    359    117   -369   -294   -249 
     -    -13  -8144  -9186   -894  -1115   -701  -1378  -9077  -8044 
   218   -900  -2226   1274    785  -2488  -1891   -561    253   -171   -261  -1332   -551   1222   1458   -668   -809    927  -1816  -2446  -1799   240
     -   -149   -500    233     43   -381    399    106   -626    210   -466   -720    275    394     45     96    359    117   -369   -294   -249 
     -    -13  -8144  -9186   -894  -1115   -701  -1378  -9077  -8039 
   219   1402  -1826  -3995  -4189  -4342   2720  -3600  -4105  -4070  -4380  -3453  -2793  -2896  -3619  -3878  -1465   2198  -2939  -4570  -4465   241
     -   -149   -500    233     43   -381    399    106   -626    210   -466   -720    275    394     45     96    359    117   -369   -294   -249 
     -    -13  -8144  -9186   -894  -1115   -701  -1378  -9077  -8033 
   220  -4000  -4117  -3389  -3749  -5073  -3911  -4123  -6022  -4503  -5797  -5419   4397  -4479  -4255  -4592  -4115  -4312  -5371  -4650  -4731   242
     -   -149   -500    233     43   -381    399    106   -626    210   -466   -720    275    394     45     96    359    117   -369   -294   -249 
     -    -13  -8144  -9186   -894  -1115   -701  -1378  -9077  -8028 
   221  -3919  -3297  -5979  -5565   1730  -5718  -3619   -954  -5311   3022   -241  -5257  -4956  -4096  -4778  -5130  -3768  -1777  -2508  -1966   243
     -   -149   -500    233     43   -381    399    106   -626    210   -466   -720    275    394     45     96    359    117   -369   -294   -249 
     -    -13  -8144  -9186   -894  -1115   -701  -1378  -9077  -8022 
   222  -4435  -4203  -5092  -5462  -5893   3834  -5028  -6627  -5765  -6297  -5970  -5141  -4804  -5546  -5385  -4727  -4815  -5862  -4924  -5849   244
     -   -149   -500    233     43   -381    399    106   -626    210   -466   -720    275    394     45     96    359    117   -369   -294   -249 
     -    -13  -8144  -9186   -894  -1115   -701  -1378  -9077  -8017 
   223    591  -2330   -757   1748  -2637  -1877   -537  -2374   1673  -2339  -1426   -519  -1971   1218   -612   -790    490      7  -2522  -1853   245
     -   -149   -500    233     43   -381    399    106   -626    210   -466   -720    275    394     45     96    359    117   -369   -294   -249 
     -    -13  -8144  -9186   -894  -1115   -701  -1378  -9077  -8011 
   224    377  -2395   1351   1028  -2716  -1882   -549  -2464    898  -2409  -1487   -518  -1983    -92   2022   -805    611  -2017  -2576  -1895   246
     -   -149   -500    233     43   -381    399    106   -626    210   -466   -720    275    394     45     96    359    117   -369   -294   -249 
     -    -13  -8144  -9186   -894  -1115   -701  -1378  -9077  -8006 
   225   1396  -2077  -3879  -4203  -4613   3382  -3799  -4458  -4329  -4707  -3805  -2982  -3109  -3854  -4115  -1730  -1950  -3244  -4715  -4713   247
     -   -149   -500    233     43   -381    399    106   -626    210   -466   -720    275    394     45     96    359    117   -369   -294   -249 
     -    -13  -8144  -9186   -894  -1115   -701  -1378  -9077  -8000 
   226  -3006  -2569  -5351  -4818   2796  -4892  -3502   2738  -4533   -113   2760  -4509  -4472  -3746  -4218  -4111  -2914   -869  -2653  -2317   248
     -   -149   -500    233     43   -381    399    106   -626    210   -466   -720    275    394     45     96    359    117   -369   -294   -249 
     -    -13  -8144  -9187   -894  -1115   -701  -1378  -9077  -7994 
   227    865  -2259   -777    791   1035  -1878   1659  -2262    822  -2257   1802    971  -1970    -94    707   -789   -827  -1859  -2466  -1810   249
     -   -149   -500    233     43   -381    399    106   -626    210   -466   -720    275    394     45     96    359    117   -369   -294   -249 
     -    -13  -8144  -9187   -894  -1115   -701  -1378  -9077  -7989 
   228  -1463  -1752  -2158  -1613   1498  -2671  -1076  -1362   1972    707   -931   1641  -2731  -1264  -1602  -1679  -1397  -1243  -1304   1891   250
     -   -149   -500    233     43   -381    399    106   -626    210   -466   -720    275    394     45     96    359    117   -369   -294   -249 
     -    -13  -8144  -9187   -894  -1115   -701  -1378  -9077  -7983 
   229  -5034  -4190  -5391  -5719   4533  -4726  -2798  -4321  -5608  -3671  -3792  -4748  -5014  -4860  -5084  -5093  -5125  -4543  -2090  -1021   251
     -   -149   -500    233     43   -381    399    106   -626    210   -466   -720    275    394     45     96    359    117   -369   -294   -249 
     -    -13  -8144  -9187   -894  -1115   -701  -1378  -9077  -7977 
   230  -2218  -1945  -4460  -3854   3132  -3852  -2552   1704  -3441   1330   -151  -3447  -3704  -2936    545  -2978  -2138   -904  -2090  -1729   252
     -   -149   -500    233     43   -381    399    106   -626    210   -466   -720    275    394     45     96    359    117   -369   -294   -249 
     -  -2102  -8144   -397   -894  -1115   -701  -1378  -9077  -7972 
   231   -670  -1378    -33   -181  -1808  -1105   -659  -2010   -539  -2154  -1558   3490  -1603   -472   -849   -694   -853  -1601  -1931  -1362   253
     -   -149   -500    233     43   -381    399    106   -626    210   -466   -720    275    394     45     96    359    117   -369   -294   -249 
     -    -38  -6080  -7122   -894  -1115  -3044   -186  -9077  -7966 
   232   -670  -1378    -33   -181  -1808  -1105   -659  -2010   -539  -2154  -1558   3490  -1603   -472   -849   -694   -853  -1601  -1931  -1362   254
     -   -149   -500    233     43   -381    399    106   -626    210   -466   -720    275    394     45     96    359    117   -369   -294   -249 
     -    -38  -6080  -7122   -894  -1115   -114  -3721  -9077  -7960 
   233   1526  -2287    724   -242  -2562  -1893   1521  -2287   -174  -2286  -1391   -546  -1994   2087   -675   -818    648  -1887  -2496    862   255
     -   -149   -500    233     43   -381    399    106   -626    210   -466   -720    275    394     45     96    359    117   -369   -294   -249 
     -    -13  -8145  -9187   -894  -1115   -701  -1378  -9077  -7954 
   234  -1005  -2196   -962   -416  -2404  -2001   2088  -2125   1416  -2178  -1330   -694  -2097   -244   -660    956   1856  -1786  -2411   1436   256
     -   -149   -500    233     43   -381    399    106   -626    210   -466   -720    275    394     45     96    359    117   -369   -294   -249 
     -    -13  -8145  -9187   -894  -1115   -701  -1378  -9077  -7948 
   235  -2651  -2902  -3409  -3457  -1904  -3350   5038  -2670  -2903  -3074  -2813  -3130  -3835  -3104  -2904  -2887  -2880   1088  -2507  -1562   257
     -   -149   -500    233     43   -381    399    106   -626    210   -466   -720    275    394     45     96    359    117   -369   -294   -249 
     -    -13  -8145  -9187   -894  -1115   -701  -1378  -9077  -7943 
   236    200  -2623  -1094   1754  -3002  -2155   2522  -2701   2054  -2608  -1720   -793  -2237   -264    856  -1116  -1154  -2281  -2723  -2132   258
     -   -149   -500    233     43   -381    399    106   -626    210   -466   -720    275    394     45     96    359    117   -369   -294   -249 
     -    -14  -8145  -9187   -894  -1115   -701  -1378  -9077  -7937 
   237  -4399   5840  -5549  -5903  -5560  -4262  -5077  -5981  -5897  -5929  -5689  -5352  -4821  -5727  -5419  -4729  -4783  -5464  -4835  -5534   259
     -   -149   -500    233     43   -381    399    106   -626    210   -466   -720    275    394     45     96    359    117   -369   -294   -249 
     -    -14  -8145  -9187   -894  -1115   -701  -1378  -9077  -7931 
   238  -4000  -4117  -3389  -3749  -5073  -3911  -4123  -6022  -4503  -5797  -5419   4397  -4479  -4255  -4592  -4115  -4312  -5371  -4650  -4731   260
     -   -149   -500    233     43   -381    399    106   -626    210   -466   -720    275    394     45     96    359    117   -369   -294   -249 
     -    -14  -8145  -9187   -894  -1115   -701  -1378  -9077  -7925 
   239   1025  -2370    608   1066  -2688  -1865   1987  -2438   -118  -2385  -1462   -501    470    -74    669    997   -841  -1991  -2555  -1872   261
     -   -149   -500    233     43   -381    399    106   -626    210   -466   -720    275    394     45     96    359    117   -369   -294   -249 
     -    -14  -8145  -9187   -894  -1115   -701  -1378  -9077  -7919 
   240  -2414   3105  -5005  -4582  -2340  -4635  -4075   2784  -4413    584  -1168  -4289  -4462  -4184  -4408  -3893  -2390   1914  -3653  -3261   262
     -   -149   -500    233     43   -381    399    106   -626    210   -466   -720    275    394     45     96    359    117   -369   -294   -249 
     -    -14  -8145  -9187   -894  -1115   -701  -1378  -9077  -7913 
   241  -4399   5840  -5549  -5903  -5560  -4262  -5077  -5981  -5897  -5929  -5689  -5352  -4821  -5727  -5419  -4729  -4783  -5464  -4835  -5534   263
     -      *      *      *      *      *      *      *      *      *      *      *      *      *      *      *      *      *      *      *      * 
     -      *      *      *      *      *      *      *  -9077      0 
//
HMMER2.0  [2.3.2]
NAME  BLRK
DESC  Bacterial Leucine Rich Repeat Kinase
LENG  279
ALPH  Amino
RF    no
CS    no
MAP   yes
COM   hmmbuild -s c11.4.hmm c11.4.aln
COM   hmmcalibrate c11.4.hmm
NSEQ  36
DATE  Thu Oct 20 10:52:29 2005
CKSUM 7484
XT      -8455     -4      0      *  -8455     -4      0      * 
NULT      -4  -8455
NULE     595  -1558     85    338   -294    453  -1158    197    249    902  -1085   -142    -21   -313     45    531    201    384  -1998   -644 
EVD    -9.695069   0.675426
HMM        A      C      D      E      F      G      H      I      K      L      M      N      P      Q      R      S      T      V      W      Y    
         m->m   m->i   m->d   i->m   i->i   d->m   d->d   b->m   m->e
          -81      *  -4201
     1   2878  -2911  -5555  -5874  -5610  -3193  -4931  -5424  -5571  -5690  -4721  -4011  -4008  -5018  -5206   1794   1500  -4116  -5834  -5807     4
     -   -149   -500    233     43   -381    399    106   -626    210   -466   -720    275    394     45     96    359    117   -369   -294   -249 
     -     -6  -9279 -10322   -894  -1115   -701  -1378  -1081  -9119 
     2  -6279  -5202  -6569  -6923    605  -6180  -3008  -5304  -6584  -4589  -4696  -5340  -6229  -5469  -5970  -5940  -6196  -5483   6173  -1095     5
     -   -149   -500    233     43   -381    399    106   -626    210   -466   -720    275    394     45     96    359    117   -369   -294   -249 
     -     -6  -9356 -10398   -894  -1115   -701  -1378  -9200  -9116 
     3  -5007  -4366  -6999  -6618   1529  -6762  -4224    110  -6347   2971  -1409  -6076  -6021  -5114  -5800  -6067  -4844  -2940  -3230    806     6
     -   -149   -500    233     43   -381    399    106   -626    210   -466   -720    275    394     45     96    359    117   -369   -294   -249 
     -     -6  -9356 -10398   -894  -1115   -701  -1378  -9200  -9114 
     4   3493  -3001  -5522  -5873  -5721   -204  -5015  -5549  -5673  -5808  -4834  -4081  -4092  -5101  -5309   -289  -2870  -4219  -5937  -5915     7
     -   -149   -500    233     43   -381    399    106   -626    210   -466   -720    275    394     45     96    359    117   -369   -294   -249 
     -     -6  -9356 -10398   -894  -1115   -701  -1378  -9200  -9111 
     5   -376  -2029   -149  -3663   3402  -3668  -2328  -1533  -3315   -473  -1235  -3205  -3721  -2948  -3181  -1433  -2121   -746  -2127   2902     8
     -   -149   -500    233     43   -381    399    106   -626    210   -466   -720    275    394     45     96    359    117   -369   -294   -249 
     -     -6  -9356 -10398   -894  -1115   -701  -1378  -9200  -9109 
     6   3412  -3228   -124  -3938  -5736   -319  -4398  -5580  -4913  -5775  -4864  -3512  -4100  -4286  -5077   -335  -2996  -4349  -5926  -5649     9
     -   -149   -500    233     43   -381    399    106   -626    210   -466   -720    275    394     45     96    359    117   -369   -294   -249 
     -     -6  -9356 -10398   -894  -1115   -701  -1378  -9200  -9106 
     7   -386  -3466    475  -3418  -5854   3505  -4184  -5721  -4701  -5873  -5004  -3287  -4167  -4017  -5077   -399  -3158  -4531  -6026  -5606    10
     -   -149   -500    233     43   -381    399    106   -626    210   -466   -720    275    394     45     96    359    117   -369   -294   -249 
     -     -6  -9402 -10444   -894  -1115   -701  -1378  -9200  -9103 
     8  -6266  -5817  -5817  -6198  -7050  -5713  -6175  -8160  -6858  -7696  -7474   4449  -6231  -6596  -6656  -6493  -6568  -7557  -6191  -6851    11
     -   -149   -500    233     43   -381    399    106   -626    210   -466   -720    275    394     45     96    359    117   -369   -294   -249 
     -     -6  -9402 -10444   -894  -1115   -701  -1378  -9200  -9101 
     9   -605  -3210  -5499  -5469  -3575  -3828  -4602  -2965  -5006   -836   1144  -4354   4009  -4676  -4800  -3177  -3174  -3070  -4646  -4472    12
     -   -149   -500    233     43   -381    399    106   -626    210   -466   -720    275    394     45     96    359    117   -369   -294   -249 
     -     -6  -9402 -10444   -894  -1115   -701  -1378  -9200  -9098 
    10   -385   1367  -4422  -3803   3604  -3608  -2525  -1317  -3406    994  -1087     42  -3676  -3026  -3212  -2706  -2030    -27  -2379  -2022    13
     -   -149   -500    233     43   -381    399    106   -626    210   -466   -720    275    394     45     96    359    117   -369   -294   -249 
     -     -6  -9402 -10444   -894  -1115   -701  -1378  -9200  -9095 
    11  -1930   3825  -2216     94  -3300    190  -1908  -2953  -1612  -3098  -2283  -1910  -3157    374  -2059   1904   1090   -397  -3434  -2886    14
     -   -149   -500    233     43   -381    399    106   -626    210   -466   -720    275    394     45     96    359    117   -369   -294   -249 
     -     -6  -9402 -10444   -894  -1115   -701  -1378  -9200  -9093 
    12   1139  -3200    556   1282  -3521  -2701   2241  -3271     41  -3216  -2289  -1336   -179   1460    -20   -656    451   -552  -3383  -2700    15
     -   -149   -500    233     43   -381    399    106   -626    210   -466   -720    275    394     45     96    359    117   -369   -294   -249 
     -    -66  -9402  -4594   -894  -1115   -701  -1378  -9200  -9090 
    13   1228  -3114  -1548   1351  -3417  -1435    839   -316    207  -1095  -2208    274  -2758    642    -65  -1573   1000    450  -3308  -2637    16
     -   -149   -500    233     43   -381    399    106   -626    210   -466   -720    275    394     45     96    359    117   -369   -294   -249 
     -     -6  -9342 -10384   -894  -1115  -1308   -747  -9200  -9087 
    14   -126  -3141    126    -79  -3455  -2659   1036  -3201      9    450  -2231  -1296   1827   1148    508   -352  -1622    811  -3328  -2649    17
     -   -149   -500    233     43   -381    399    106   -626    210   -466   -720    275    394     45     96    359    117   -369   -294   -249 
     -     -6  -9342 -10384   -894  -1115  -1308   -747  -9200  -9085 
    15    100  -3141    270   1812  -3455  -2659  -1318  -3201   -901  -1639  -2232    357    739   -861   -483    731   1190    256  -3328  -2649    18
     -   -149   -500    233     43   -381    399    106   -626    210   -466   -720    275    394     45     96    359    117   -369   -294   -249 
     -     -6  -9342 -10384   -894  -1115   -420  -1985  -9200  -9082 
    16   2198  -3075    656    104  -3339  -2747  -1418  -3049  -1027  -1108  -2184  -1409  -2842    303  -1524   1313   -352    109  -3298  -2653    19
     -   -149   -500    233     43   -381    399    106   -626    210   -466   -720    275    394     45     96    359    117   -369   -294   -249 
     -     -6  -9402 -10444   -894  -1115   -701  -1378  -9200  -9079 
    17   1419  -2798  -1824    990      8  -1350  -1501   -640  -1174  -1071  -1930  -1543    579    239    737    713    232   -389  -3081  -2506    20
     -   -149   -500    233     43   -381    399    106   -626    210   -466   -720    275    394     45     96    359    117   -369   -294   -249 
     -     -6  -9402 -10444   -894  -1115   -701  -1378  -9200  -9077 
    18   1736  -3009    719  -1131  -3249   -457   2574  -2945  -1040  -1189    733    869    282    238  -1532  -1668  -1684    120  -3242  -2612    21
     -   -149   -500    233     43   -381    399    106   -626    210   -466   -720    275    394     45     96    359    117   -369   -294   -249 
     -     -6  -9402 -10444   -894  -1115   -701  -1378  -9200  -9074 
    19    765   1165  -3883   -412  -1781    -11  -2277   1045  -2948    781   1191  -2939  -3481  -2642  -2884   1507    647  -1237  -2271  -1918    22
     -   -149   -500    233     43   -381    399    106   -626    210   -466   -720    275    394     45     96    359    117   -369   -294   -249 
     -   -278  -9402  -2541   -894  -1115   -701  -1378  -9200  -9071 
    20   1139  -2993   1574     79  -3310    256  -1161     99   -743  -3007  -2083  -1138  -2595   1266   1197      9    127  -2613  -3178  -2497    23
     -   -149   -500    233     43   -381    399    106   -626    210   -466   -720    275    394     45     96    359    117   -369   -294   -249 
     -   -521  -9130  -1740   -894  -1115  -2379   -308  -9200  -9069 
    21    134   1420    852    460  -2954    -13   -805  -2702   1138  -2651  -1726    670  -2239   -346    513    569  -1110    765  -2822  -2141    24
     -   -149   -500    233     43   -381    399    106   -626    210   -466   -720    275    394     45     96    359    117   -369   -294   -249 
     -   -160  -8618  -3310   -894  -1115  -3374   -146  -9200  -9066 
    22   1935  -1858   -468   -859  -1954  -2259   1483  -1564   -748  -1777   1503  -1082    964   -671  -1168  -1209   1030  -1357  -2201    766    25
     -   -149   -500    233     43   -381    399    106   -626    210   -466   -720    275    394     45     96    359    117   -369   -294   -249 
     -     -9  -8466  -9508   -894  -1115  -3533   -130  -9200  -9063 
    23  -1147  -2607    -93    402  -2931   1350   -780  -2680   -376  -2632  -1713   -732   1488   -325    604   1153    804  -2234  -2805  -2121    26
     -   -147   -503    233     40   -380    398    107   -626    210   -468   -724    276    392     42     95    366    122   -371   -298   -253 
     -   -410  -2034  -9508  -3285   -156   -582  -1591  -9200  -9061 
    24   -877  -2423  -5191  -4644  -2519  -4573  -3624    965  -4332   1748    273  -4221  -4524  -3993  -4196  -3721    295   2586  -3379  -3034    49
     -   -149   -500    233     43   -381    399    106   -626    210   -466   -720    275    394     45     96    359    117   -369   -294   -249 
     -     -6  -9160 -10202   -894  -1115  -1444   -661  -9200  -9058 
    25   2030  -4196  -1775    921  -5080  -3364  -2633  -4841    115  -4767  -3992  -2204   3105  -2270  -2707  -2837  -3062  -4286  -4898  -4229    50
     -   -149   -500    233     43   -381    399    106   -626    210   -466   -720    275    394     45     96    359    117   -369   -294   -249 
     -     -6  -9223 -10265   -894  -1115   -241  -2699  -9200  -9055 
    26   1228  -3184    649    693  -3497  -2705  -1364   -624   1198   -504  -2275    891    799    -68  -1453   -659  -1667    137  -3371  -2693    51
     -   -149   -500    233     43   -381    399    106   -626    210   -466   -720    275    394     45     96    359    117   -369   -294   -249 
     -     -6  -9402 -10444   -894  -1115   -701  -1378  -9200  -9053 
    27  -3185  -2855  -5622  -5074    383  -5021    981   3103  -4762    466  -1617  -4663  -4912  -4338  -4591  -4176  -3132   1837  -3601  -3255    52
     -   -149   -500    233     43   -381    399    106   -626    210   -466   -720    275    394     45     96    359    117   -369   -294   -249 
     -     -6  -9402 -10444   -894  -1115   -701  -1378  -9200  -9050 
    28    837  -3289   1738     74  -3607  -2754    737  -3360  -1033  -3305  -2383  -1388   1903    144  -1546    817   1002  -2910  -3474  -2786    53
     -   -149   -500    233     43   -381    399    106   -626    210   -466   -720    275    394     45     96    359    117   -369   -294   -249 
     -     -6  -9402 -10444   -894  -1115   -701  -1378  -9200  -9047 
    29  -1970  -1819  -4159  -3531  -1738  -3496  -2340  -1312  -3131   1210   1020  -3087  -3547  -2802   -365    -37   -267  -1234   4997    644    54
     -   -149   -500    233     43   -381    399    106   -626    210   -466   -720    275    394     45     96    359    117   -369   -294   -249 
     -     -6  -9402 -10444   -894  -1115   -701  -1378  -9200  -9044 
    30    986  -3207   -192     69  -3528  -2705   1590  -3279    823  -3223  -2296    664  -2799    511  -1454   1891    653  -2829  -3390  -2707    55
     -   -149   -500    233     43   -381    399    106   -626    210   -466   -720    275    394     45     96    359    117   -369   -294   -249 
     -     -6  -9402 -10444   -894  -1115   -701  -1378  -9200  -9042 
    31    570  -3702   2393    809  -4006  -2962    157  -3775  -1425  -3711  -2808   1025  -3147   1636  -1968   1181  -2131  -3317  -3881  -3160    56
     -   -149   -500    233     43   -381    399    106   -626    210   -466   -720    275    394     45     96    359    117   -369   -294   -249 
     -     -6  -9402 -10444   -894  -1115   -701  -1378  -9200  -9039 
    32  -4138  -3716  -6445  -5881   1639  -5931  -4415   1231  -5571   2515  -1279  -5533  -5507  -4732  -5213  -5125  -4030   -227  -3580   1870    57
     -   -149   -500    233     43   -381    399    106   -626    210   -466   -720    275    394     45     96    359    117   -369   -294   -249 
     -     -6  -9402 -10444   -894  -1115   -701  -1378  -9200  -9036 
    33    767  -3202   1257   1158  -3523  -2702    734  -3274    292  -3218  -2291  -1337  -2796    993   -449   1245   1149  -2824  -3385  -2703    58
     -   -149   -500    233     43   -381    399    106   -626    210   -466   -720    275    394     45     96    359    117   -369   -294   -249 
     -     -6  -9402 -10444   -894  -1115   -701  -1378  -9200  -9033 
    34  -3980   2206  -6480  -5972  -2738  -6084  -5156    243  -5754   2550   1240  -5754  -5674  -5090  -5526  -5336  -3911   1778  -4294  -4225    59
     -   -149   -500    233     43   -381    399    106   -626    210   -466   -720    275    394     45     96    359    117   -369   -294   -249 
     -     -6  -9402 -10444   -894  -1115   -701  -1378  -9200  -9031 
    35   -884  -3200   -148   1768    -28   1918    195  -3270    222  -3216    768     86  -2795   1070  -1449   -467  -1667  -2821  -3384  -2701    60
     -   -149   -500    233     43   -381    399    106   -626    210   -466   -720    275    394     45     96    359    117   -369   -294   -249 
     -     -6  -9402 -10444   -894  -1115   -701  -1378  -9200  -9028 
    36   -711  -3233   -235   2182  -3553    265   2098  -3305   -302  -3248  -2323    -11  -2818   2208    561  -1636  -1697  -2855  -3415  -2731    61
     -   -149   -500    233     43   -381    399    106   -626    210   -466   -720    275    394     45     96    359    117   -369   -294   -249 
     -     -6  -9402 -10444   -894  -1115   -701  -1378  -9200  -9025 
    37  -1771  -3036  -1709    -21  -3282  -2777  -1437   -563   1824    164  -2147  -1448   -759   1718   1626  -1694    -95    554  -3263  -2637    62
     -   -149   -500    233     43   -381    399    106   -626    210   -466   -720    275    394     45     96    359    117   -369   -294   -249 
     -     -6  -9402 -10444   -894  -1115   -701  -1378  -9200  -9022 
    38  -5062  -4421  -7421  -6870  -2477  -7232  -5909    855  -6685   3196  -1247  -7026  -6208  -5376  -6129  -6708  -4902  -2625  -4333  -4556    63
     -   -149   -500    233     43   -381    399    106   -626    210   -466   -720    275    394     45     96    359    117   -369   -294   -249 
     -     -6  -9402 -10444   -894  -1115   -701  -1378  -9200  -9020 
    39  -2925  -3500  -5273  -5642  -6050   3727  -5230  -6022  -5850  -6210  -5308  -4421  -4514  -5329  -5589   -277  -3398  -4736  -6043  -6142    64
     -   -149   -500    233     43   -381    399    106   -626    210   -466   -720    275    394     45     96    359    117   -369   -294   -249 
     -     -6  -9402 -10444   -894  -1115   -701  -1378  -9200  -9017 
    40   -559  -4637    300   3113  -4908  -3358  -2410  -4721  -2261  -4625  -3803  -1962  -3719   2434   -142  -2751  -2976  -4244  -4794  -3981    65
     -   -149   -500    233     43   -381    399    106   -626    210   -466   -720    275    394     45     96    359    117   -369   -294   -249 
     -     -6  -9402 -10444   -894  -1115   -701  -1378  -9200  -9014 
    41  -2925  -3500  -5273  -5642  -6050   3727  -5230  -6022  -5850  -6210  -5308  -4421  -4514  -5329  -5589   -277  -3398  -4736  -6043  -6142    66
     -   -149   -500    233     43   -381    399    106   -626    210   -466   -720    275    394     45     96    359    117   -369   -294   -249 
     -     -6  -9402 -10444   -894  -1115   -701  -1378  -9200  -9011 
    42   3595  -3498  -5684  -6037  -6064  -3749  -5332  -5988  -5959  -6193  -5304  -4536    127  -5469  -5623  -3193  -3411  -4728  -6046  -6202    67
     -   -149   -500    233     43   -381    399    106   -626    210   -466   -720    275    394     45     96    359    117   -369   -294   -249 
     -     -6  -9402 -10444   -894  -1115   -701  -1378  -9200  -9008 
    43   -232  -3104  -5483  -5836  -5775  -3373  -5065  -5633  -5696  -5887  -4929  -4156  -4185  -5151  -5358   3639  -2975  -4318  -5972  -5938    68
     -   -149   -500    233     43   -381    399    106   -626    210   -466   -720    275    394     45     96    359    117   -369   -294   -249 
     -     -6  -9402 -10444   -894  -1115   -701  -1378  -9200  -9006 
    44  -2925  -3500  -5273  -5642  -6050   3727  -5230  -6022  -5850  -6210  -5308  -4421  -4514  -5329  -5589   -277  -3398  -4736  -6043  -6142    69
     -   -149   -500    233     43   -381    399    106   -626    210   -466   -720    275    394     45     96    359    117   -369   -294   -249 
     -     -6  -9402 -10444   -894  -1115   -701  -1378  -9200  -9003 
    45  -3691  -3190  -6345    575  -3823  -6171  -6060   2280  -5958   -831  -2537  -5819  -5922  -5882  -6096  -5526  -3679   3067  -5488  -4994    70
     -   -149   -500    233     43   -381    399    106   -626    210   -466   -720    275    394     45     96    359    117   -369   -294   -249 
     -     -6  -9402 -10444   -894  -1115   -701  -1378  -9200  -9000 
    46  -3766  -3259  -6458  -6168  -3922  -6259  -6426   3840  -6149  -2654  -2612  -5977  -6026  -6109  -6326  -5672  -3767   1073  -5733  -5207    71
     -   -149   -500    233     43   -381    399    106   -626    210   -466   -720    275    394     45     96    359    117   -369   -294   -249 
     -     -6  -9402 -10444   -894  -1115   -701  -1378  -9200  -8997 
    47  -5671  -4831  -6140  -6260   -264  -6124   2702  -4753  -5862  -4171  -4183  -4789  -6009   1424  -5438   1096  -5542  -4862   2105   3915    72
     -   -149   -500    233     43   -381    399    106   -626    210   -466   -720    275    394     45     96    359    117   -369   -294   -249 
     -     -6  -9402 -10444   -894  -1115   -701  -1378  -9200  -8994 
    48  -4224  -4836  -5188  -3534  -5771  -4704    866   -195   1217  -4618  -3964  -3364  -4605   2984   3002  -4092  -3853  -4804  -4430  -4381    73
     -   -149   -500    233     43   -381    399    106   -626    210   -466   -720    275    394     45     96    359    117   -369   -294   -249 
     -     -6  -9402 -10444   -894  -1115   -701  -1378  -9200  -8992 
    49   3455  -3371  -5650  -6009  -6006   1016  -5269  -5902  -5925  -6124  -5199  -4423  -4427  -5391  -5575  -3049  -3270  -4605  -6044  -6166    74
     -   -149   -500    233     43   -381    399    106   -626    210   -466   -720    275    394     45     96    359    117   -369   -294   -249 
     -     -6  -9402 -10444   -894  -1115   -701  -1378  -9200  -8989 
    50  -1727  -3198    339    829  -3518   -689    676  -3269    246   -572    872     86  -2794   2019   1427  -1607    798   -535  -3382  -2699    75
     -   -149   -500    233     43   -381    399    106   -626    210   -466   -720    275    394     45     96    359    117   -369   -294   -249 
     -     -6  -9402 -10444   -894  -1115   -701  -1378  -9200  -8986 
    51  -5530  -4689  -6303  -6503    695  -6098    955  -4544  -6066    657  -4020  -4834  -5983  -4931  -5511   -476  -5408  -4636   5590   1130    76
     -   -149   -500    233     43   -381    399    106   -626    210   -466   -720    275    394     45     96    359    117   -369   -294   -249 
     -     -6  -9402 -10444   -894  -1115   -701  -1378  -9200  -8983 
    52    568   -375  -1596  -1047  -3462   -488   1905   -653    835   -286  -2253   1244  -2805   1529   1586   -614  -1670  -2772  -3354  -2683    77
     -   -149   -500    233     43   -381    399    106   -626    210   -466   -720    275    394     45     96    359    117   -369   -294   -249 
     -     -6  -9402 -10444   -894  -1115   -701  -1378  -9200  -8980 
    53    780  -3200    291  -1025  -3521     83    195  -3272    246  -3216  -2289   1521    408   1151    102    613    982  -2822  -3383  -2700    78
     -   -149   -500    233     43   -381    399    106   -626    210   -466   -720    275    394     45     96    359    117   -369   -294   -249 
     -     -6  -9402 -10444   -894  -1115   -701  -1378  -9200  -8977 
    54   1355  -3202    348   1057  -3523   -579  -1361  -3274    -35  -3218  -2291  -1337   1823    -21    360    438      3  -2824  -3385  -2702    79
     -   -149   -500    233     43   -381    399    106   -626    210   -466   -720    275    394     45     96    359    117   -369   -294   -249 
     -     -6  -9402 -10444   -894  -1115   -701  -1378  -9200  -8974 
    55   1026  -3202   1198  -1027  -3522   1757    531  -3273    157  -3217  -2291    331  -2796    969   -277    337  -1668  -2823  -3385      0    80
     -   -149   -500    233     43   -381    399    106   -626    210   -466   -720    275    394     45     96    359    117   -369   -294   -249 
     -   -139  -9402  -3503   -894  -1115   -701  -1378  -9200  -8972 
    56   -827  -3097    396   1455  -3417    163   1176  -3166   -841  -3112   1690   -278  -2694   1724   -125    798  -1566   -508  -3281    233    81
     -   -149   -500    233     43   -381    399    106   -626    210   -466   -720    275    394     45     96    359    117   -369   -294   -249 
     -   -365  -9270  -2185   -894  -1115   -956  -1046  -9200  -8969 
    57   -395  -2856    924    877  -3160  -2403  -1064   -928    301  -2864  -1949  -1045   1883    574  -1155    -73    -41    750  -3049    660    82
     -   -149   -500    233     43   -381    399    106   -626    210   -466   -720    275    394     45     96    359    117   -369   -294   -249 
     -     -7  -8986 -10028   -894  -1115   -712  -1360  -9200  -8966 
    58   1893  -3060    632   1023   1837  -2613  -1281  -3099   -873  -3070  -2159  -1258    513   -829     -4   -508    -90  -2673  -3259  -2589    83
     -   -149   -500    233     43   -381    399    106   -626    210   -466   -720    275    394     45     96    359    117   -369   -294   -249 
     -     -6  -9253 -10295   -894  -1115  -1875   -459  -9200  -8963 
    59   1173  -3080    113    191   -299  -2593  -1253  -3144   -835  -3094  -2171  -1230   1696    427   1920   -499    684  -2700  -3267  -2587    84
     -   -149   -500    233     43   -381    399    106   -626    210   -466   -720    275    394     45     96    359    117   -369   -294   -249 
     -    -92  -9253  -4107   -894  -1115  -1875   -459  -9200  -8960 
    60    388  -2944  -1442    736  -3229  -2547  -1209  -2955    278  -2945    902  -1197   1107   -761   1216    741   1193    364  -3149  -2489    85
     -   -149   -500    233     43   -381    399    106   -626    210   -466   -720    275    394     45     96    359    117   -369   -294   -249 
     -     -7  -9168 -10210   -894  -1115  -2247   -341  -9200  -8957 
    61   1384  -2366   -211    536     93    346  -1447  -2075  -1213  -2284    913  -1553   -518  -1138  -1638   -235   -717   1820  -2703  -2191    86
     -   -149   -500    233     43   -381    399    106   -626    210   -466   -720    275    394     45     96    359    117   -369   -294   -249 
     -   -243  -9168  -2724   -894  -1115  -2247   -341  -9200  -8954 
    62   2365    691   -259  -3039  -1884  -3075  -2252    177  -2768  -1731  -1094  -2718  -3275  -2499  -2782    921  -1730   1644  -2377  -2020    87
     -   -149   -500    233     43   -381    399    106   -626    210   -466   -720    275    394     45     96    359    117   -369   -294   -249 
     -  -1408  -8932   -691   -894  -1115  -2892   -209  -9200  -8951 
    63   3172  -1298  -3131  -3285  -3654  -1566  -2885  -3394  -3239  -3689  -2802  -2154  -2343  -2867  -3141   1271  -1133  -2332  -3891  -3713    88
     -   -149   -500    235     43   -381    399    106   -626    210   -466   -720    275    394     45     96    359    117   -369   -294   -249 
     -  -2702  -2704   -533   -195  -2984  -2577   -265  -9200  -8948 
    64   1285  -1636    -85   2090  -2272  -1276   -380  -1976   -113  -2039  -1196   -163  -1587     10   -609    836   -549  -1529  -2286  -1648    90
     -   -149   -500    233     43   -381    399    106   -626    210   -466   -720    275    394     45     96    359    117   -369   -294   -249 
     -    -22  -6862  -7904   -894  -1115  -3243   -161  -9200  -8945 
    65   -660  -1899   1396    105  -2045  -1528   2871  -1810     58    544  -1025   -198  -1687   1293   -422   -570   -608  -1472  -2088  -1433    91
     -   -149   -500    233     43   -381    399    106   -626    210   -466   -720    275    394     45     96    359    117   -369   -294   -249 
     -    -17  -7215  -8258   -894  -1115  -2273   -335  -9200  -8943 
    66  -2403  -1908  -5069  -4750  -2526  -4857  -4825   2687  -4692  -1302  -1241  -4544  -4631  -4620  -4833  -4227  -2399   3001  -4223  -3722    92
     -   -149   -500    233     43   -381    399    106   -626    210   -466   -720    275    394     45     96    359    117   -369   -294   -249 
     -    -12  -7885  -8927   -894  -1115  -3925    -98  -9200  -8940 
    67   3601  -2430  -4090  -4393  -4500  -2660  -3903  -4310  -4396  -4601  -3954  -3352  -3398  -4076  -4162  -2212  -2405  -3439  -4410  -4551    93
     -   -149   -500    233     43   -381    399    106   -626    210   -466   -720    275    394     45     96    359    117   -369   -294   -249 
     -    -12  -7885  -8927   -894  -1115    -61  -4602  -9200  -8937 
    68   -809  -3212  -6386  -6046  -3748  -6188  -6054   1524  -5987    935  -2466  -5848  -5925  -5867  -6104  -5542  -3702   3178  -5424  -4974    94
     -   -149   -500    233     43   -381    399    106   -626    210   -466   -720    275    394     45     96    359    117   -369   -294   -249 
     -     -6  -9402 -10444   -894  -1115   -701  -1378  -9200  -8934 
    69  -6716  -5971  -6502  -6322  -7259  -5896  -5549  -7817   4056  -7285  -6966  -6249  -6263  -5534  -4641  -6902  -6696  -7510  -6061  -6834    95
     -   -149   -500    233     43   -381    399    106   -626    210   -466   -720    275    394     45     96    359    117   -369   -294   -249 
     -     -6  -9402 -10444   -894  -1115   -701  -1378  -9200  -8931 
    70  -3559   1105  -5975  -5421  -2495  -5278  -4339  -1461  -5027   2788  -1396  -5030  -5132    174  -4795  -4474  -3517   1657  -3774  -3623    96
     -   -149   -500    233     43   -381    399    106   -626    210   -466   -720    275    394     45     96    359    117   -369   -294   -249 
     -     -6  -9402 -10444   -894  -1115   -701  -1378  -9200  -8928 
    71  -6083  -4999  -6448  -6809   4251  -6318  -2531  -4972  -6371  -4272  -4372  -4954  -6184  -5095  -5733  -5592  -5937  -5133  -1778   2611    97
     -   -149   -500    233     43   -381    399    106   -626    210   -466   -720    275    394     45     96    359    117   -369   -294   -249 
     -     -6  -9402 -10444   -894  -1115   -701  -1378  -9200  -8925 
    72  -4604  -5043  -5663  -3934  -6081  -4937  -2787  -5351   3901  -4924  -4302  -3708  -4873  -2378    419  -4485  -4218  -5156  -4659  -4688    98
     -   -149   -500    233     43   -381    399    106   -626    210   -466   -720    275    394     45     96    359    117   -369   -294   -249 
     -     -6  -9402 -10444   -894  -1115   -701  -1378  -9200  -8922 
    73  -6577  -5872  -6882  -7265  -7505   3859  -6618  -8447  -7495  -7915  -7743  -7053  -6384  -7319  -6978  -6943  -6905  -7831  -6313  -7505    99
     -   -149   -500    233     43   -381    399    106   -626    210   -466   -720    275    394     45     96    359    117   -369   -294   -249 
     -     -6  -9402 -10444   -894  -1115   -701  -1378  -9200  -8919 
    74   1949  -2773  -1872   2231  -2945   -570  -1543  -2590  -1228  -2732    687   -486  -2937  -1168  -1690     -2  -1726   -628   1627  -2514   100
     -   -149   -500    233     43   -381    399    106   -626    210   -466   -720    275    394     45     96    359    117   -369   -294   -249 
     -     -6  -9402 -10444   -894  -1115   -701  -1378  -9200  -8916 
    75   -544  -3179  -6352  -6019  -3839  -6132  -6049   1253  -5960  -2638   1274  -5804  -5904  -5886  -6095  -5484  -3666   3465  -5490  -4990   101
     -   -149   -500    233     43   -381    399    106   -626    210   -466   -720    275    394     45     96    359    117   -369   -294   -249 
     -     -6  -9402 -10444   -894  -1115   -701  -1378  -9200  -8913 
    76  -3116  -3525  -5741  -5951  -4836  -4015  -5224     -7  -5642  -4195  -4013  -4693  -4732  -5370  -5413  -3461   3962  -3047  -5536  -5289   102
     -   -149   -500    233     43   -381    399    106   -626    210   -466   -720    275    394     45     96    359    117   -369   -294   -249 
     -     -6  -9402 -10444   -894  -1115   -701  -1378  -9200  -8910 
    77  -4066  -4438  -6037  -6402  -6511  -4619  -5839  -6919  -6530  -6914  -6227  -5416  -5329  -6156  -6190   3761  -4521  -5787  -6102  -6486   103
     -   -149   -500    233     43   -381    399    106   -626    210   -466   -720    275    394     45     96    359    117   -369   -294   -249 
     -     -6  -9402 -10444   -894  -1115   -701  -1378  -9200  -8907 
    78  -6764  -6140   4223  -5414  -7405  -5742  -5946  -8330  -6653  -7782  -7638  -5714  -6232  -6151  -6730  -6785  -6923  -7910  -6304  -7144   104
     -   -149   -500    233     43   -381    399    106   -626    210   -466   -720    275    394     45     96    359    117   -369   -294   -249 
     -     -6  -9402 -10444   -894  -1115   -701  -1378  -9200  -8904 
    79  -6577  -5872  -6882  -7265  -7505   3859  -6618  -8447  -7495  -7915  -7743  -7053  -6384  -7319  -6978  -6943  -6905  -7831  -6313  -7505   105
     -   -149   -500    233     43   -381    399    106   -626    210   -466   -720    275    394     45     96    359    117   -369   -294   -249 
     -     -6  -9402 -10444   -894  -1115   -701  -1378  -9200  -8901 
    80  -2144   1418  -4531  -3985  -2056  -3528  -2708  -1731  -3590   1835  -1433  -3371  -3745  -3219  -3408    749    643  -1632  -2586   3212   106
     -   -149   -500    233     43   -381    399    106   -626    210   -466   -720    275    394     45     96    359    117   -369   -294   -249 
     -     -6  -9402 -10444   -894  -1115   -701  -1378  -9200  -8898 
    81  -6974  -6002  -6950  -7331  -7512  -5988  -6656  -8550  -7535  -7953  -7855  -7217   4334  -7401  -7009  -7382  -7253  -8060  -6308  -7494   107
     -   -149   -500    233     43   -381    399    106   -626    210   -466   -720    275    394     45     96    359    117   -369   -294   -249 
     -     -6  -9402 -10444   -894  -1115   -701  -1378  -9200  -8895 
    82   1009  -3201   1556    727  -3522  -2703    795  -3272    182    538  -2291  -1339  -2797    273   1156    422  -1669  -2823  -3385  -2703   108
     -   -149   -500    233     43   -381    399    106   -626    210   -466   -720    275    394     45     96    359    117   -369   -294   -249 
     -     -6  -9402 -10444   -894  -1115   -701  -1378  -9200  -8892 
    83  -3341   3349   3143  -1912  -5477  -3516   1354  -5388  -3134  -5324  -4593   1734  -4050  -2632  -3888    249  -3470  -4793  -5504  -4604   109
     -   -149   -500    233     43   -381    399    106   -626    210   -466   -720    275    394     45     96    359    117   -369   -294   -249 
     -     -6  -9402 -10444   -894  -1115   -701  -1378  -9200  -8889 
    84  -4307  -6096    306   3820  -6402  -3960  -3480  -6511  -3959  -6301  -5805  -2607  -4558  -3198  -4966  -3913  -4424  -5941  -6253  -5352   110
     -   -149   -500    233     43   -381    399    106   -626    210   -466   -720    275    394     45     96    359    117   -369   -294   -249 
     -     -6  -9402 -10444   -894  -1115   -701  -1378  -9200  -8886 
    85  -5172  -4514  -7547  -6948  -2479  -7408  -5970     69  -6763   1846   4610  -7154  -6269  -5392  -6173  -6837  -4991  -2803  -4352  -4623   111
     -   -149   -500    233     43   -381    399    106   -626    210   -466   -720    275    394     45     96    359    117   -369   -294   -249 
     -     -6  -9461 -10503   -894  -1115   -701  -1378  -9200  -8883 
    86   2335  -3517   1132    635  -3830  -2895  -1624  -3589    105  -3530  -2615   1483  -3037    855  -1772  -1883   -185  -3136  -3698  -2997   112
     -   -149   -500    233     43   -381    399    106   -626    210   -466   -720    275    394     45     96    359    117   -369   -294   -249 
     -     -6  -9461 -10503   -894  -1115   -701  -1378  -9200  -8880 
    87   3128   3262  -5717  -5939  -5297  -3401  -4949  -4581  -5592  -5233  -4427     62  -4190  -5082  -5255  -2759  -2937    423  -5641  -5513   113
     -   -149   -500    233     43   -381    399    106   -626    210   -466   -720    275    394     45     96    359    117   -369   -294   -249 
     -     -6  -9461 -10503   -894  -1115   -701  -1378  -9200  -8877 
    88  -2343   5190  -4847  -4357  -2289  -3663  -3002  -1957  -3949  -2370   1084  -3631  -3960  -3563  -3746    154  -2422   -159  -2847   1519   114
     -   -149   -500    233     43   -381    399    106   -626    210   -466   -720    275    394     45     96    359    117   -369   -294   -249 
     -     -6  -9461 -10503   -894  -1115   -701  -1378  -9200  -8873 
    89   -576  -3559  -6266  -5652  -2367  -5690  -4500   1920  -5314   2667   1110  -5355  -5344    194  -5002  -4859  -3823  -2280  -3764  -3718   115
     -   -149   -500    233     43   -381    399    106   -626    210   -466   -720    275    394     45     96    359    117   -369   -294   -249 
     -     -6  -9461 -10503   -894  -1115   -701  -1378  -9200  -8870 
    90   1598  -3262  -1646  -1096  -3586  -2768   1652  -3333    582  -3277  -2352    215  -2861   1460    981    611   1215  -2886  -3442  -2765   116
     -   -149   -500    233     43   -381    399    106   -626    210   -466   -720    275    394     45     96    359    117   -369   -294   -249 
     -     -6  -9461 -10503   -894  -1115   -701  -1378  -9200  -8867 
    91   3089  -2711  -5219  -4982  -3641  -3459  -3938  -2912  -4629   -796  -2835  -3893  -4062  -4231  -4431   -328    606    812  -4121  -3829   117
     -   -149   -500    233     43   -381    399    106   -626    210   -466   -720    275    394     45     96    359    117   -369   -294   -249 
     -     -6  -9461 -10503   -894  -1115   -701  -1378  -9200  -8864 
    92  -6671  -5944  -6955  -7339  -7574   3860  -6686  -8523  -7566  -7984  -7818  -7133  -6452  -7393  -7045  -7041  -6996  -7915  -6375  -7575   118
     -   -149   -500    233     43   -381    399    106   -626    210   -466   -720    275    394     45     96    359    117   -369   -294   -249 
     -     -6  -9461 -10503   -894  -1115   -701  -1378  -9200  -8861 
    93  -1038  -3240    605    952    -94  -1570   1321  -3308   -987   -133  -2330    854   -162    482   2120  -1653   -346  -2861  -3425    -45   119
     -   -149   -500    233     43   -381    399    106   -626    210   -466   -720    275    394     45     96    359    117   -369   -294   -249 
     -     -6  -9461 -10503   -894  -1115   -701  -1378  -9200  -8858 
    94  -4087  -5934    253  -2055  -5789  -3822   5216  -6293  -3736  -6093  -5580    169  -4424  -3026  -4682  -3712  -4213  -5713  -5945  -4860   120
     -   -149   -500    233     43   -381    399    106   -626    210   -466   -720    275    394     45     96    359    117   -369   -294   -249 
     -     -6  -9461 -10503   -894  -1115   -701  -1378  -9200  -8855 
    95    674  -4277  -1669    711  -4785  -3330  -2436  -4583  -2274  -4524  -3677     -4   3445   -369  -2867    332  -2846  -4074  -4706  -3936   121
     -   -149   -500    233     43   -381    399    106   -626    210   -466   -720    275    394     45     96    359    117   -369   -294   -249 
     -     -6  -9461 -10503   -894  -1115   -701  -1378  -9200  -8852 
    96  -3444  -4881  -1748  -2018  -5585   -512   2592  -5476  -2963  -5372  -4647   3826  -4135    675  -3539   -770  -3557  -4890  -5505  -4664   122
     -   -149   -500    233     43   -381    399    106   -626    210   -466   -720    275    394     45     96    359    117   -369   -294   -249 
     -     -6  -9461 -10503   -894  -1115   -701  -1378  -9200  -8849 
    97  -4198  -3771  -6590  -5996  -2463  -6083  -4911    -19  -5707   3015   1537  -5768  -5617  -4869  -5360   -636  -4094   -520  -4000  -4015   123
     -   -149   -500    233     43   -381    399    106   -626    210   -466   -720    275    394     45     96    359    117   -369   -294   -249 
     -     -6  -9461 -10503   -894  -1115   -701  -1378  -9200  -8845 
    98  -3779  -3268  -6468  -6148  -3925  -6308  -6314   3429  -6114   -634  -2619  -5965  -6040  -6058  -6277  -5683   -487   1989  -5674  -5167   124
     -   -149   -500    233     43   -381    399    106   -626    210   -466   -720    275    394     45     96    359    117   -369   -294   -249 
     -     -6  -9461 -10503   -894  -1115   -701  -1378  -9200  -8842 
    99   -396  -3246  -1620   1130  -3567     16  -1405  -3318   1444  -3262  -2335     69   1577    228    825    756   -136  -2868  -3429  -2747   125
     -   -149   -500    233     43   -381    399    106   -626    210   -466   -720    275    394     45     96    359    117   -369   -294   -249 
     -     -6  -9461 -10503   -894  -1115   -701  -1378  -9200  -8839 
   100   -736  -3099  -6053  -5833  -3982  -4782  -5325    342  -5647  -3010  -2807  -5058  -5159  -5408  -5593    507  -3376   3507  -5207  -4794   126
     -   -149   -500    233     43   -381    399    106   -626    210   -466   -720    275    394     45     96    359    117   -369   -294   -249 
     -     -6  -9461 -10503   -894  -1115   -701  -1378  -9200  -8836 
   101   -568  -1968  -3724    398  -1940  -3485  -2308   1322   -352   2208  -1162  -2895  -3539  -2557    -90  -2542  -1960    635  -2421  -2061   127
     -   -149   -500    233     43   -381    399    106   -626    210   -466   -720    275    394     45     96    359    117   -369   -294   -249 
     -     -6  -9461 -10503   -894  -1115   -701  -1378  -9200  -8833 
   102   1907  -3470  -5692  -6054  -6095   3324  -5347  -6003  -6005  -6217  -5297  -4511  -4519  -5472  -5659  -3151  -3372  -4707  -6112  -6250   128
     -   -149   -500    233     43   -381    399    106   -626    210   -466   -720    275    394     45     96    359    117   -369   -294   -249 
     -     -6  -9461 -10503   -894  -1115   -701  -1378  -9200  -8830 
   103  -2424  -3752  -2370  -1727  -4174  -3329   1773  -3838   2256  -3718  -2851  -1970   -384   2801   1304   -386  -2322   -586  -3800  -3266   129
     -   -149   -500    233     43   -381    399    106   -626    210   -466   -720    275    394     45     96    359    117   -369   -294   -249 
     -     -6  -9461 -10503   -894  -1115   -701  -1378  -9200  -8827 
   104  -3907  -3380  -6588  -6259  -3696  -6457  -6394   2747  -6231   1085  -2397  -6116  -6106  -6033  -6338  -5850  -3889   2581  -5522  -5164   130
     -   -149   -500    233     43   -381    399    106   -626    210   -466   -720    275    394     45     96    359    117   -369   -294   -249 
     -     -6  -9461 -10503   -894  -1115   -701  -1378  -9200  -8823 
   105    555  -3243    357    -52  -3564     83  -1405  -3314    904  -1583  -2333   1548   -126   -945    180   1146  -1711    309  -3427  -2745   131
     -   -149   -500    233     43   -381    399    106   -626    210   -466   -720    275    394     45     96    359    117   -369   -294   -249 
     -     -6  -9461 -10503   -894  -1115   -701  -1378  -9200  -8820 
   106   -903  -5221   1995    905  -5448   2331  -2782  -5323  -2872  -5211  -4458  -2140     -2   2210  -3628  -3135  -3463  -4814  -5398  -4466   132
     -   -149   -500    233     43   -381    399    106   -626    210   -466   -720    275    394     45     96    359    117   -369   -294   -249 
     -   -266  -9461  -2601   -894  -1115   -701  -1378  -9200  -8817 
   107   -169   1522    653  -1654  -3868    526   4539  -3581  -1696  -3633  -2779  -1886  -3229  -1635      4  -2058  -2141  -3122  -3869  -3265   133
     -   -149   -500    233     43   -381    399    106   -626    210   -466   -720    275    394     45     96    359    117   -369   -294   -249 
     -     -7  -9202 -10244   -894  -1115  -2378   -308  -9200  -8814 
   108  -3555  -5377    460  -1671  -5746    553  -2867  -5692   -269  -5548  -4922    118   3761  -2550  -4020  -3221  -3662  -5115  -5738  -4696   134
     -   -147   -502    233     51   -382    400    104   -628    210   -468   -722    274    392     43     94    357    117   -364   -296   -251 
     -   -396  -4170  -2457  -3704   -115   -185  -3055  -9200  -8811 
   109     24  -3102   1540   1667  -3422   -578  -1254  -3174    921  -3118  -2192    478    684   1534  -1350   -327  -1566  -2724  -3285  -2600   150
     -   -149   -500    233     43   -381    399    106   -626    210   -466   -720    275    394     45     96    359    117   -369   -294   -249 
     -     -7  -9224 -10266   -894  -1115  -2300   -328  -9200  -8807 
   110   -385  -3241   1268    742    120   2463  -1372  -3309   -983  -3254  -2337    485  -2792    572   -376  -1628  -1701  -2860  -3425  -2731   151
     -   -149   -500    233     43   -381    399    106   -626    210   -466   -720    275    394     45     96    359    117   -369   -294   -249 
     -     -7  -9224 -10266   -894  -1115   -196  -2977  -9200  -8804 
   111    658  -3043  -1731   -142  -3280   -743  -1469   -687  -1090   -990    752    274   -412   2805    -92  -1716    629  -2619  -3279    855   152
     -   -149   -500    233     43   -381    399    106   -626    210   -466   -720    275    394     45     96    359    117   -369   -294   -249 
     -     -6  -9461 -10503   -894  -1115   -701  -1378  -9200  -8801 
   112  -1823  -3293   -128    107  -3610   -603   3001  -3360  -1039   1463  -2385    335   1040    860    -22  -1702  -1764  -2913  -3477  -2794   153
     -   -149   -500    233     43   -381    399    106   -626    210   -466   -720    275    394     45     96    359    117   -369   -294   -249 
     -     -6  -9461 -10503   -894  -1115   -701  -1378  -9200  -8798 
   113   1406  -3499  -5688  -6050  -6115   3491  -5362  -6030  -6018  -6240  -5325  -4535  -4544  -5489  -5676  -3183  -3404  -4738  -6116  -6266   154
     -   -149   -500    233     43   -381    399    106   -626    210   -466   -720    275    394     45     96    359    117   -369   -294   -249 
     -     -6  -9461 -10504   -894  -1115   -701  -1378  -9200  -8794 
   114   -654  -4261  -7218  -6713  -2574  -6720  -5791     27  -6496   3192  -1347  -6639  -6071  -5353  -6023  -6100  -4678  -2469  -4388  -4573   155
     -   -149   -500    233     43   -381    399    106   -626    210   -466   -720    275    394     45     96    359    117   -369   -294   -249 
     -     -6  -9461 -10504   -894  -1115   -701  -1378  -9200  -8791 
   115  -3907  -3382  -6588  -6259  -3690  -6452  -6384    758  -6228    538  -2393  -6113  -6104  -6028  -6333  -5844  -3890   3505  -5513  -5154   156
     -   -149   -500    233     43   -381    399    106   -626    210   -466   -720    275    394     45     96    359    117   -369   -294   -249 
     -     -6  -9461 -10504   -894  -1115   -701  -1378  -9200  -8788 
   116  -5267  -4643  -7514  -7009  -2612  -7192  -5941  -2143  -6768   1119   5007  -7106  -6311  -5498  -6206  -6759  -5116  -3020  -4428  -4599   157
     -   -149   -500    233     43   -381    399    106   -626    210   -466   -720    275    394     45     96    359    117   -369   -294   -249 
     -     -6  -9526 -10569   -894  -1115   -701  -1378  -9200  -8785 
   117    701  -3507    -23   2368  -3823   -718  -1628  -3580  -1243  -3522  -2604   -117    587   2002  -1763  -1884    464  -3127  -3690  -2993   158
     -   -149   -500    233     43   -381    399    106   -626    210   -466   -720    275    394     45     96    359    117   -369   -294   -249 
     -     -6  -9526 -10569   -894  -1115   -701  -1378  -9200  -8781 
   118  -6502  -5618  -7236  -7375  -4371  -6396  -6433  -4041  -7369   3395  -3312  -7346  -6555  -6690  -6826  -7490  -6486  -4855  -5511  -5825   159
     -   -149   -500    233     43   -381    399    106   -626    210   -466   -720    275    394     45     96    359    117   -369   -294   -249 
     -     -6  -9526 -10569   -894  -1115   -701  -1378  -9200  -8778 
   119  -3768  -3286  -6425  -6069  -3815  -6159  -5931   3490  -5980     10  -2560  -5835  -5941  -5841  -6066   -776  -3756   1566  -5385  -4938   160
     -   -149   -500    233     43   -381    399    106   -626    210   -466   -720    275    394     45     96    359    117   -369   -294   -249 
     -     -6  -9526 -10569   -894  -1115   -701  -1378  -9200  -8775 
   120    525  -4119   2819  -2774  -6083   -411  -3843  -5995  -4321  -6042  -5279  -2957   3095  -3602  -5023  -3231  -3562  -4967  -6201  -5501   161
     -   -149   -500    233     43   -381    399    106   -626    210   -466   -720    275    394     45     96    359    117   -369   -294   -249 
     -     -6  -9526 -10569   -894  -1115   -701  -1378  -9200  -8771 
   121    479  -3408   -727    905  -3726  -1472  -1547  -3480   -309  -3423  -2501    -14   2856   1041  -1659    627  -1868  -3029  -3591  -2901   162
     -   -149   -500    233     43   -381    399    106   -626    210   -466   -720    275    394     45     96    359    117   -369   -294   -249 
     -     -6  -9526 -10569   -894  -1115   -701  -1378  -9200  -8768 
   122    554  -3296    813    -26  -3617     68    580  -3368  -1036  -3312  -2385   1324  -2890    680    614   1591   -318  -2918  -3479    254   163
     -   -149   -500    233     43   -381    399    106   -626    210   -466   -720    275    394     45     96    359    117   -369   -294   -249 
     -     -6  -9527 -10569   -894  -1115   -701  -1378  -9200  -8765 
   123  -6179  -5099  -6566  -6920   3621  -6447  -2632  -5022  -6476    390  -4418  -5057  -6297  -5194  -5837  -5695  -6028  -5200   1703   3306   164
     -   -149   -500    233     43   -381    399    106   -626    210   -466   -720    275    394     45     96    359    117   -369   -294   -249 
     -     -6  -9527 -10569   -894  -1115   -701  -1378  -9200  -8762 
   124    780   1112  -1832  -1281  -3234    442  -1549   -710      1  -2992  -2143  -1567  -2965    124   1797    262   1685  -2585  -3277    579   165
     -   -149   -500    233     43   -381    399    106   -626    210   -466   -720    275    394     45     96    359    117   -369   -294   -249 
     -     -6  -9527 -10569   -894  -1115   -701  -1378  -9200  -8758 
   125   -565  -2377  -4634  -4095  -2501  -4039  -3140    170  -3785   -659  -1660   3680   -152  -3486  -3710  -3169  -2493   1034  -3102  -2746   166
     -   -149   -500    233     43   -381    399    106   -626    210   -466   -720    275    394     45     96    359    117   -369   -294   -249 
     -     -6  -9527 -10569   -894  -1115   -701  -1378  -9200  -8755 
   126  -6502  -5618  -7236  -7375  -4371  -6396  -6433  -4041  -7369   3395  -3312  -7346  -6555  -6690  -6826  -7490  -6486  -4855  -5511  -5825   167
     -   -149   -500    233     43   -381    399    106   -626    210   -466   -720    275    394     45     96    359    117   -369   -294   -249 
     -    -71  -9527  -4485   -894  -1115   -701  -1378  -9200  -8752 
   127   2758  -3432  -5703  -6063  -6069   2739  -5328  -5967  -5988  -6187  -5261  -4482  -4487  -5451  -5637  -3110  -3331  -4668  -6105  -6229   168
     -   -149   -500    233     43   -381    399    106   -626    210   -466   -720    275    394     45     96    359    117   -369   -294   -249 
     -     -6  -9461 -10504   -894  -1115  -1394   -691  -9200  -8748 
   128   -876  -2515  -2588  -2026  -2588   2380  -1942  -2166  -1709   1564   1024    131  -3308    305    -66  -2220  -1981  -2004  -2893  -2452   169
     -   -149   -500    233     43   -381    399    106   -626    210   -466   -720    275    394     45     96    359    117   -369   -294   -249 
     -     -6  -9461 -10504   -894  -1115  -1394   -691  -9200  -8745 
   129  -1162  -3434  -5367  -5655  -5201  -3723  -5063  -4888  -5481   -679  -4441  -4391   4141  -5154  -5259  -3139  -3332  -4265  -5684  -5507   170
     -   -149   -500    233     43   -381    399    106   -626    210   -466   -720    275    394     45     96    359    117   -369   -294   -249 
     -     -6  -9462 -10504   -894  -1115  -1394   -691  -9200  -8741 
   130  -7066  -6072  -7022  -7404  -7582  -6057  -6724  -8626  -7607  -8023  -7930  -7295   4334  -7474  -7077  -7479  -7342  -8142  -6371  -7566   171
     -   -149   -500    233     43   -381    399    106   -626    210   -466   -720    275    394     45     96    359    117   -369   -294   -249 
     -     -6  -9462 -10504   -894  -1115  -1394   -691  -9200  -8738 
   131  -2482   2018  -5609  -5901  -5753  -3373  -5057  -5569  -5650  -5830  -4869    178  -4184  -5129  -5328   3376    677  -4284  -5978  -5929   172
     -   -149   -500    233     43   -381    399    106   -626    210   -466   -720    275    394     45     96    359    117   -369   -294   -249 
     -     -6  -9462 -10504   -894  -1115  -1394   -691  -9200  -8735 
   132  -5384  -4678  -7269  -6962   3190  -7033  -4561  -2331  -6730   2647  -1583  -6472  -6271  -5402  -6126  -6542  -5217  -3201  -3503  -2783   173
     -   -149   -500    233     43   -381    399    106   -626    210   -466   -720    275    394     45     96    359    117   -369   -294   -249 
     -     -6  -9462 -10504   -894  -1115  -1394   -691  -9200  -8731 
   133   1178  -3457   2335   1918  -3758  -2886  -1610   -556  -1236  -3465  -2558    638  -3023    296  -1756  -1867  -1941   -586  -3648  -2957   174
     -   -149   -500    233     43   -381    399    106   -626    210   -466   -720    275    394     45     96    359    117   -369   -294   -249 
     -     -6  -9462 -10504   -894  -1115  -1394   -691  -9200  -8728 
   134  -2558  -3167  -5513  -5857  -5820  -3435  -5106  -5680  -5705  -5934  -4981  -4209  -4245  -5187  -5382   2912   2856  -4375  -6017  -5974   175
     -   -149   -500    233     43   -381    399    106   -626    210   -466   -720    275    394     45     96    359    117   -369   -294   -249 
     -     -6  -9462 -10504   -894  -1115  -1394   -691  -9200  -8725 
   135  -6710   5870  -7116  -7497  -7453  -5972  -6704  -8378  -7620  -7903  -7764  -7238  -6470  -7470  -7063  -7099  -7033  -7844  -6346  -7438   176
     -   -149   -500    233     43   -381    399    106   -626    210   -466   -720    275    394     45     96    359    117   -369   -294   -249 
     -     -6  -9462 -10504   -894  -1115  -1394   -691  -9200  -8721 
   136  -2564  -3173  -5507  -5851  -5820  -3440  -5106  -5682  -5702  -5936  -4985  -4212  -4250  -5188  -5381   1904   3584  -4380  -6015  -5971   177
     -   -149   -500    233     43   -381    399    106   -626    210   -466   -720    275    394     45     96    359    117   -369   -294   -249 
     -     -6  -9462 -10504   -894  -1115  -1394   -691  -9200  -8718 
   137  -7110  -6104  -6966  -6926  -7413  -6064  -6060  -8233  -5540  -7643  -7423  -6830  -6463  -6248   4265  -7415  -7162  -7914  -6223  -7144   178
     -   -149   -500    233     43   -381    399    106   -626    210   -466   -720    275    394     45     96    359    117   -369   -294   -249 
     -     -6  -9462 -10504   -894  -1115  -1394   -691  -9200  -8714 
   138  -6863  -6206   4223  -5526  -7480  -5821  -6037  -8414  -6750  -7859  -7720  -5824  -6309  -6256  -6809  -6894  -7022  -7998  -6368  -7229   179
     -   -149   -500    233     43   -381    399    106   -626    210   -466   -720    275    394     45     96    359    117   -369   -294   -249 
     -     -6  -9462 -10504   -894  -1115  -1394   -691  -9200  -8711 
   139  -3575   2222  -6270  -5932  -3852  -5764  -5711   1085  -5820  -2751  -2613  -5585  -5715  -5698  -5891  -5086   2888   2362  -5313  -4832   180
     -   -149   -500    233     43   -381    399    106   -626    210   -466   -720    275    394     45     96    359    117   -369   -294   -249 
     -     -7  -9463 -10505   -894  -1115  -1394   -691  -9200  -8708 
   140  -6122   1184  -6536  -6892   3396  -6392  -2612  -5037  -6449  -4347  -4442  -5031  -6262  -5173  -5812  -5650  -5987  -5193  -1859   3982   181
     -   -149   -500    233     43   -381    399    106   -626    210   -466   -720    275    394     45     96    359    117   -369   -294   -249 
     -     -6  -9500 -10542   -894  -1115  -1394   -691  -9200  -8704 
   141   1707  -3271  -1651   -100  -3591  -1077    186  -3340    680  -3286  -2361  -1412   1903   1088   -352     33   -150   -683  -3455  -2774   182
     -   -149   -500    233     43   -381    399    106   -626    210   -466   -720    275    394     45     96    359    117   -369   -294   -249 
     -     -6  -9500 -10542   -894  -1115  -1394   -691  -9200  -8700 
   142   1934    986    152    444  -3597  -2776  -1435  -3348    147  -3292  -2365    267   1335   1443   -601    -11  -1742  -2898  -3459  -2776   183
     -   -149   -500    233     43   -381    399    106   -626    210   -466   -720    275    394     45     96    359    117   -369   -294   -249 
     -     -6  -9500 -10542   -894  -1115  -1394   -691  -9200  -8697 
   143   -987  -6029   2999    204  -6174   2498  -3188  -6165  -3601  -5997  -5425  -2326  -4328     54  -4605  -3593  -4085  -5597  -6202  -5068   184
     -   -149   -500    233     43   -381    399    106   -626    210   -466   -720    275    394     45     96    359    117   -369   -294   -249 
     -     -6  -9500 -10542   -894  -1115  -1394   -691  -9200  -8693 
   144   1167    607  -2951  -2379   1615  -3281  -2058  -1703   -217   -164    482  -2411  -3349   1085   -347  -1274   2194  -1585  -2562  -2159   185
     -   -149   -500    233     43   -381    399    106   -626    210   -466   -720    275    394     45     96    359    117   -369   -294   -249 
     -     -6  -9500 -10542   -894  -1115  -1394   -691  -9200  -8690 
   145   -543  -3276  -1659    802  -3596  -2784  -1441  -3344   -573  -3291  -2366    187  -2877    436   2771    211   1340   -767  -3460  -2780   186
     -   -149   -500    233     43   -381    399    106   -626    210   -466   -720    275    394     45     96    359    117   -369   -294   -249 
     -     -6  -9500 -10542   -894  -1115   -392  -2071  -9200  -8687 
   146  -5234  -4588  -7398  -6959   4032  -7182  -4993  -2162  -6735   1440  -1509  -6672  -6308  -5438  -6171  -6560  -5077   -574  -3833  -3300   187
     -   -149   -500    233     43   -381    399    106   -626    210   -466   -720    275    394     45     96    359    117   -369   -294   -249 
     -     -6  -9563 -10605   -894  -1115   -701  -1378  -9200  -8683 
   147   -780  -3294    275    554  -3600  -1128  -1503  -3339  -1091  -1113  -2390   -309   -652  -1048  -1596   2319   1526   -805  -3489  -2817   188
     -   -149   -500    233     43   -381    399    106   -626    210   -466   -720    275    394     45     96    359    117   -369   -294   -249 
     -     -6  -9563 -10605   -894  -1115   -701  -1378  -9200  -8679 
   148   1312  -2031  -4555  -3921    938  -3767  -2636   -253  -3520   2086  -1133  -3413    956  -3130  -3317  -2855  -2151    321   1403  -2146   189
     -   -149   -500    233     43   -381    399    106   -626    210   -466   -720    275    394     45     96    359    117   -369   -294   -249 
     -     -6  -9563 -10605   -894  -1115   -701  -1378  -9200  -8676 
   149   1788   1058   1571    621  -3636  -2826  -1485  -3385    349  -1129  -2408  -1462    156   1135     26  -1733   -471  -1798  -3503  -2822   190
     -   -149   -500    233     43   -381    399    106   -626    210   -466   -720    275    394     45     96    359    117   -369   -294   -249 
     -     -6  -9563 -10605   -894  -1115   -701  -1378  -9200  -8672 
   150    360  -3303    300    507    -43   -871    551  -3359   -626  -1448  -2395  -1469  -2923   2326   -171   -150    497    581  -3492    256   191
     -   -149   -500    233     43   -381    399    106   -626    210   -466   -720    275    394     45     96    359    117   -369   -294   -249 
     -     -6  -9563 -10605   -894  -1115   -701  -1378  -9200  -8669 
   151   2106  -2815  -5591  -5048  -2964  -4974  -4038   2272  -4739    570    824  -4624  -4931  -4412  -4609  -4124   -977   1263  -3806  -3451   192
     -   -149   -500    233     43   -381    399    106   -626    210   -466   -720    275    394     45     96    359    117   -369   -294   -249 
     -     -6  -9621 -10663   -894  -1115   -701  -1378  -9200  -8665 
   152   -313  -2010   -878  -3377  -1972  -3593  -2438    536   -520   2183   -186   -423  -3648  -2774  -3028   -966    377     82  -2459   1276   193
     -   -149   -500    233     43   -381    399    106   -626    210   -466   -720    275    394     45     96    359    117   -369   -294   -249 
     -     -6  -9621 -10663   -894  -1115   -701  -1378  -9200  -8662 
   153   -560  -3370  -1744    803  -3691    259    661  -3441   1160  -1212  -2459   -179  -2964    936   2251   -593    607  -2992  -3553  -2870   194
     -   -149   -500    233     43   -381    399    106   -626    210   -466   -720    275    394     45     96    359    117   -369   -294   -249 
     -     -6  -9621 -10663   -894  -1115   -701  -1378  -9200  -8658 
   154  -3737  -3333  -6251  -5754  -3115  -5776  -4935   3352  -5513    939   1636  -5435  -5567  -5081  -5378   -741  -3691    479  -4408  -4167   195
     -   -149   -500    233     43   -381    399    106   -626    210   -466   -720    275    394     45     96    359    117   -369   -294   -249 
     -     -6  -9621 -10663   -894  -1115   -701  -1378  -9200  -8655 
   155   2920  -3019  -5721  -5420  -3481  -4179  -4390  -1911  -5078   1165  -2504  -4493  -4640  -4673  -4875  -3466     90    713  -4317  -4033   196
     -   -149   -500    233     43   -381    399    106   -626    210   -466   -720    275    394     45     96    359    117   -369   -294   -249 
     -     -6  -9621 -10663   -894  -1115   -701  -1378  -9200  -8651 
   156   -634  -3350  -1754   1255  -3662  -2875   1595  -3406    990    222  -2441  -1514  -2968    915    700     10   1098   -672  -3538    539   197
     -   -149   -500    233     43   -381    399    106   -626    210   -466   -720    275    394     45     96    359    117   -369   -294   -249 
     -     -6  -9621 -10663   -894  -1115   -701  -1378  -9200  -8647 
   157   -489  -3364  -4535  -4840  -5952   2858  -4851  -5781  -5220  -5995  -5056  -4013  -4344   3084  -5189    145  -3177  -4522  -6129  -5966   198
     -   -149   -500    233     43   -381    399    106   -626    210   -466   -720    275    394     45     96    359    117   -369   -294   -249 
     -     -6  -9621 -10663   -894  -1115   -701  -1378  -9200  -8644 
   158  -4317  -3780  -6927  -6524  -3294  -6753  -6215   2817  -6435    690   3268  -6425  -6239  -5848  -6320  -6124  -4269   1606  -5091  -5017   199
     -   -149   -500    233     43   -381    399    106   -626    210   -466   -720    275    394     45     96    359    117   -369   -294   -249 
     -     -6  -9621 -10663   -894  -1115   -701  -1378  -9200  -8640 
   159   3335  -3687  -2964   -808  -4953  -3714  -3727  -4226  -3702  -4744  -4073  -3225  -4325   -300  -3984  -3164  -3305    805  -5214  -4758   200
     -   -149   -500    233     43   -381    399    106   -626    210   -466   -720    275    394     45     96    359    117   -369   -294   -249 
     -     -6  -9621 -10663   -894  -1115   -701  -1378  -9200  -8637 
   160    587  -4109   1809    904  -4450   -239  -2158  -4229  -1879  -4163  -3276  -1909  -3512  -1730    605   2336  -2556  -3759  -4336  -3595   201
     -   -149   -500    233     43   -381    399    106   -626    210   -466   -720    275    394     45     96    359    117   -369   -294   -249 
     -     -6  -9621 -10663   -894  -1115   -701  -1378  -9200  -8633 
   161   2255  -3078  -6006  -5554  -3513  -5450  -4838    133  -5326   -974  -2426  -5166  -5408  -5087  -5279  -4671   1253   2487  -4572  -4166   202
     -   -149   -500    233     43   -381    399    106   -626    210   -466   -720    275    394     45     96    359    117   -369   -294   -249 
     -     -6  -9621 -10663   -894  -1115   -701  -1378  -9200  -8629 
   162   2140   2152  -4466  -3831   1154  -1379  -2545  -1438  -3427    385   2399  -3317  -3721  -3050  -3229  -2756    148    430  -2411  -2069   203
     -   -149   -500    233     43   -381    399    106   -626    210   -466   -720    275    394     45     96    359    117   -369   -294   -249 
     -     -6  -9621 -10663   -894  -1115   -701  -1378  -9200  -8626 
   163   2556    430   -848   -282  -3538    486  -1564  -3256    -35   -451  -2366    630  -2992  -1121   -464  -1811  -1847   -978  -3476  -2823   204
     -   -149   -500    233     43   -381    399    106   -626    210   -466   -720    275    394     45     96    359    117   -369   -294   -249 
     -     -6  -9621 -10663   -894  -1115   -701  -1378  -9200  -8622 
   164  -5795  -5842  -4709  -4915  -5007  -5533   5385  -7155  -4493  -6678  -6370  -5025  -5970     51  -4532  -5754  -5891  -6809  -5178  -4508   205
     -   -149   -500    233     43   -381    399    106   -626    210   -466   -720    275    394     45     96    359    117   -369   -294   -249 
     -     -6  -9621 -10663   -894  -1115   -701  -1378  -9200  -8618 
   165  -5386  -4726  -7708  -7135  -2645  -7516  -6117  -2171  -6936   3203   2116  -7331  -6431  -5564  -6336  -7012  -5207  -3076  -4506  -4757   206
     -   -149   -500    233     43   -381    399    106   -626    210   -466   -720    275    394     45     96    359    117   -369   -294   -249 
     -     -6  -9621 -10663   -894  -1115   -701  -1378  -9200  -8615 
   166  -7600  -6334  -7047  -7409  -6712  -6300   5471  -8681  -7535  -8012  -7985  -7379  -6743  -7464  -7088  -7996  -7780  -8378  -6188  -6425   207
     -   -149   -500    233     43   -381    399    106   -626    210   -466   -720    275    394     45     96    359    117   -369   -294   -249 
     -     -6  -9621 -10663   -894  -1115   -701  -1378  -9200  -8611 
   167   1628  -3380    972    406  -3701    961    850  -3452   -207  -3396  -2469  -1511  -2971   1821    156    133  -1845  -3002  -3563  -2880   208
     -   -149   -500    233     43   -381    399    106   -626    210   -466   -720    275    394     45     96    359    119   -369   -294   -249 
     -    -67  -4557 -10663   -171  -3161   -701  -1378  -9200  -8607 
   168  -3197   1161  -3313  -2507  -4883  -4004    833  -4435    905  -1056  -3440   2114  -4020   2196   2656  -3077  -3034  -4091  -4230  -3861   210
     -   -149   -500    233     43   -381    399    106   -626    210   -466   -720    275    394     45     96    359    117   -369   -294   -249 
     -     -6  -9621 -10663   -894  -1115   -701  -1378  -9200  -8604 
   169  -3999  -5327  -2346  -2473  -5902   3257    190  -5542   -387  -5282  -4612    -49  -4480   2109  -2328  -3742  -3933  -5152  -5249  -4749   211
     -   -149   -500    233     43   -381    399    106   -626    210   -466   -720    275    394     45     96    359    117   -369   -294   -249 
     -     -6  -9621 -10663   -894  -1115   -701  -1378  -9200  -8600 
   170  -3988  -3463  -6685  -6376  -4047  -6565  -6650   3504  -6363   -793  -2728  -6221  -6258  -6290  -6536  -5963  -3978   2062  -5887  -5407   212
     -   -149   -500    233     43   -381    399    106   -626    210   -466   -720    275    394     45     96    359    117   -369   -294   -249 
     -     -6  -9621 -10663   -894  -1115   -701  -1378  -9200  -8596 
   171   -554   2376  -4760  -4240  -2522  -3617  -3061  -2055  -3861    238   3220  -3578  -3914  -3490  -3685   2095   1337  -1927  -3018  -2686   213
     -   -149   -500    233     43   -381    399    106   -626    210   -466   -720    275    394     45     96    359    117   -369   -294   -249 
     -     -6  -9621 -10663   -894  -1115   -701  -1378  -9200  -8592 
   172  -7600  -6334  -7047  -7409  -6712  -6300   5471  -8681  -7535  -8012  -7985  -7379  -6743  -7464  -7088  -7996  -7780  -8378  -6188  -6425   214
     -   -149   -500    233     43   -381    399    106   -626    210   -466   -720    275    394     45     96    359    117   -369   -294   -249 
     -     -6  -9621 -10663   -894  -1115   -701  -1378  -9200  -8589 
   173  -6928  -6141  -7154  -7538  -7762   3861  -6870  -8728  -7759  -8171  -8021  -7350  -6639  -7592  -7229  -7308  -7244  -8142  -6545  -7765   215
     -   -149   -500    233     43   -381    399    106   -626    210   -466   -720    275    394     45     96    359    117   -369   -294   -249 
     -     -6  -9621 -10663   -894  -1115   -701  -1378  -9200  -8585 
   174  -7124  -6379   4226  -5826  -7677  -6028  -6276  -8633  -7005  -8059  -7936  -6116  -6511  -6531  -7015  -7182  -7280  -8228  -6536  -7450   216
     -   -149   -500    233     43   -381    399    106   -626    210   -466   -720    275    394     45     96    359    117   -369   -294   -249 
     -     -7  -9622 -10664   -894  -1115   -701  -1378  -9200  -8582 
   175  -4943  -4347  -7402  -6867    -31  -7216  -6039    591  -6704   2929  -1527  -6925  -6327  -5572  -6262  -6598  -4816   1116  -4591  -4762   217
     -   -149   -500    233     43   -381    399    106   -626    210   -466   -720    275    394     45     96    359    117   -369   -294   -249 
     -     -7  -9621 -10663   -894  -1115   -701  -1378  -9200  -8577 
   176  -7210  -5996  -7063  -7434  -3319  -6362  -4603  -6946  -7383  -6257  -6332  -6575  -6670  -6697  -6816  -7180  -7249  -6989  -3902   4946   218
     -   -149   -500    233     43   -381    399    106   -626    210   -466   -720    275    394     45     96    359    117   -369   -294   -249 
     -     -7  -9621 -10663   -894  -1115   -701  -1378  -9200  -8574 
   177   3305  -3604  -5918  -6279  -6243   1721  -5509  -6145  -6176  -6362  -5437  -4666  -4660  -5639  -5815  -3285  -3506  -4843  -6269  -6407   219
     -   -149   -500    233     43   -381    399    106   -626    210   -466   -720    275    394     45     96    359    117   -369   -294   -249 
     -     -7  -9621 -10663   -894  -1115   -701  -1378  -9200  -8570 
   178  -7600  -6334  -7047  -7409  -6712  -6300   5471  -8681  -7535  -8012  -7985  -7379  -6743  -7464  -7088  -7996  -7780  -8378  -6188  -6425   220
     -   -149   -500    233     43   -381    399    106   -626    210   -466   -720    275    394     45     96    359    117   -369   -294   -249 
     -     -7  -9621 -10663   -894  -1115   -701  -1378  -9200  -8566 
   179  -6646  -6093  -6210  -6593  -7362  -6001  -6492  -8483  -7216  -7987  -7791   4452  -6509  -6963  -6964  -6895  -6941  -7902  -6441  -7188   221
     -   -149   -500    233     43   -381    399    106   -626    210   -466   -720    275    394     45     96    359    117   -369   -294   -249 
     -  -2728  -9621   -243   -894  -1115   -701  -1378  -9200  -8562 
   180  -1865  -1538  -3728  -3569  -1442  -3334  -3016   3597  -3290   -436   -462  -3301  -3465  -3160  -3245  -2938  -1915    636  -2640  -2242   222
     -   -149   -500    233     43   -381    399    106   -626    210   -466   -720    275    394     45     96    359    117   -369   -294   -249 
     -    -22  -6915  -7957   -894  -1115  -3469   -137  -9200  -8558 
   181  -2545  -2063  -4866  -4348   -729  -4557  -3444   1991  -4070   2655    454  -4229  -4002  -3261  -3770  -3852  -2451   -151  -2386  -2384   223
     -   -149   -500    233     43   -381    399    106   -626    210   -466   -720    275    394     45     96    359    117   -369   -294   -249 
     -    -18  -7259  -8301   -894  -1115    -43  -5081  -9200  -8555 
   182  -2546  -2335  -4907  -4288  -2226  -4157   1541   2638  -3904     -8   2583  -3802  -4170  -3516  -3711  -3255   1901    -43  -2870  -2545   224
     -   -149   -500    233     43   -381    399    106   -626    210   -466   -720    275    394     45     96    359    117   -369   -294   -249 
     -     -7  -9621 -10663   -894  -1115   -701  -1378  -9200  -8551 
   183  -3228  -3198    371  -3793  -2561  -4532  -3466  -2087  -3832   2694   2806  -3792  -4579     86  -3907  -3730   -390  -2373  -3519  -3270   225
     -   -149   -500    233     43   -381    399    106   -626    210   -466   -720    275    394     45     96    359    117   -369   -294   -249 
     -     -7  -9621 -10663   -894  -1115   -701  -1378  -9200  -8547 
   184   -558  -1946  -4458  -3822   -158    591    463   1703  -3419   -965  -1149  -3310   -358  -3043  -3221  -2750  -2059   1825   3021   1722   226
     -   -149   -500    233     43   -381    399    106   -626    210   -466   -720    275    394     45     96    359    117   -369   -294   -249 
     -   -114  -9621  -3791   -894  -1115   -701  -1378  -9200  -8543 
   185   -764  -3909   2218  -1416  -4229    879  -1958  -4002  -1650  -3937  -3043   2855  -3333    767   -221   -461  -2347  -3540  -4108  -3379   227
     -   -149   -501    234     44   -378    401    104   -628    211   -467   -722    274    392     46     94    361    116   -368   -296   -251 
     -   -398  -2072 -10556  -1104   -903  -1751   -508  -9200  -8539 
   186    678  -3289   -494   2229  -3610    878  -1448  -3361   -374  -3305  -2378  -1423   -318   1399   -685    236   -310  -2911  -3472  -2789   231
     -   -149   -500    233     43   -381    399    106   -626    210   -466   -720    275    394     45     96    359    117   -369   -294   -249 
     -     -7  -9514 -10556   -894  -1115   -296  -2429  -9200  -8535 
   187   -761  -3371   1387   1187    -91  -2872   2034  -3443    265  -3387  -2461  -1507   -286   2675  -1619   -429   -372  -2993  -3555  -2872   232
     -   -149   -500    233     43   -381    399    106   -626    210   -466   -720    275    394     45     96    359    117   -369   -294   -249 
     -     -7  -9621 -10663   -894  -1115   -701  -1378  -9200  -8531 
   188     -4  -3189    454  -1327  -3430   2616  -1619  -3124  -1239  -3173   1821  -1620  -3038    323   -110  -1865    531  -2769  -3429    182   233
     -   -149   -500    233     43   -381    399    106   -626    210   -466   -720    275    394     45     96    359    117   -369   -294   -249 
     -     -7  -9621 -10663   -894  -1115   -701  -1378  -9200  -8527 
   189      2  -3374    911    388  -3695    -52   2436  -3446    -51  -3390  -2463   1614  -2966   1065   1579   -243  -1839  -2996  -3557  -2874   234
     -   -149   -500    233     43   -381    399    106   -626    210   -466   -720    275    394     45     96    359    117   -369   -294   -249 
     -     -7  -9621 -10663   -894  -1115   -701  -1378  -9200  -8524 
   190   1583   3204  -4506  -3872  -1945  -3714  -2591    350  -3470    878    726  -3360  -3763  -3096  -3273   -718   -206   1468  -2456  -2113   235
     -   -149   -500    233     43   -381    399    106   -626    210   -466   -720    275    394     45     96    359    117   -369   -294   -249 
     -     -7  -9621 -10663   -894  -1115   -701  -1378  -9200  -8520 
   191  -3087  -2843  -5431  -4810    250  -4708  -3524   1532   -516   2687  -1340  -4350  -4631  -3933  -4195  -3818  -3015   -398  -3169    366   236
     -   -149   -500    233     43   -381    399    106   -626    210   -466   -720    275    394     45     96    359    117   -369   -294   -249 
     -     -7  -9621 -10663   -894  -1115   -701  -1378  -9200  -8516 
   192  -5541  -4834  -7445  -7126   3052  -7209  -4781  -2471  -6900   2739  -1719  -6673  -6430  -5564  -6293  -6731  -5373  -3347  -3704  -3010   237
     -   -149   -500    233     43   -381    399    106   -626    210   -466   -720    275    394     45     96    359    117   -369   -294   -249 
     -     -7  -9621 -10663   -894  -1115   -701  -1378  -9200  -8512 
   193  -2659  -3274  -5649  -6005  -5988   3459  -5253  -5822  -5896  -6077  -5106  -4322  -4357  -5329  -5557   1224   -285  -4491  -6200  -6170   238
     -   -149   -500    233     43   -381    399    106   -626    210   -466   -720    275    394     45     96    359    117   -369   -294   -249 
     -     -7  -9621 -10663   -894  -1115   -701  -1378  -9200  -8508 
   194  -7124  -6379   4226  -5826  -7677  -6028  -6276  -8633  -7005  -8059  -7936  -6116  -6511  -6531  -7015  -7182  -7280  -8228  -6536  -7450   239
     -   -149   -500    233     43   -381    399    106   -626    210   -466   -720    275    394     45     96    359    117   -369   -294   -249 
     -     -7  -9621 -10663   -894  -1115   -701  -1378  -9200  -8504 
   195  -6304  -5224  -6668  -7028   4489  -6523  -2769  -5200  -6597  -4498  -4599  -5187  -6400  -5328  -5960  -5821  -6162  -5363  -2016    915   240
     -   -149   -500    233     43   -381    399    106   -626    210   -466   -720    275    394     45     96    359    117   -369   -294   -249 
     -     -7  -9621 -10663   -894  -1115   -701  -1378  -9200  -8500 
   196  -6928  -6141  -7154  -7538  -7762   3861  -6870  -8728  -7759  -8171  -8021  -7350  -6639  -7592  -7229  -7308  -7244  -8142  -6545  -7765   241
     -   -149   -500    233     43   -381    399    106   -626    210   -466   -720    275    394     45     96    359    117   -369   -294   -249 
     -     -7  -9621 -10663   -894  -1115   -701  -1378  -9200  -8496 
   197   3706  -4812  -6654  -7019  -6988  -4999  -6269  -7254  -7017  -7250  -6612  -5914  -5695  -6650  -6590  -4775  -4956  -6178  -6415  -7053   242
     -   -149   -500    233     43   -381    399    106   -626    210   -466   -720    275    394     45     96    359    117   -369   -294   -249 
     -     -7  -9621 -10663   -894  -1115   -701  -1378  -9200  -8492 
   198   3706  -4812  -6654  -7019  -6988  -4999  -6269  -7254  -7017  -7250  -6612  -5914  -5695  -6650  -6590  -4775  -4956  -6178  -6415  -7053   243
     -   -149   -500    233     43   -381    399    106   -626    210   -466   -720    275    394     45     96    359    117   -369   -294   -249 
     -     -7  -9621 -10663   -894  -1115   -701  -1378  -9200  -8488 
   199  -2640   1129  -6003  -6343  -5956  -3534  -5304  -5776  -5967  -6047  -5077  -4374  -4351  -5407  -5570   3268   2012  -4460  -6180  -6161   244
     -   -149   -500    233     43   -381    399    106   -626    210   -466   -720    275    394     45     96    359    117   -369   -294   -249 
     -     -7  -9621 -10664   -894  -1115   -701  -1378  -9200  -8484 
   200   -542    907    342  -3759   3070  -3656  -2524    543  -3370    556    618   1366  -3707  -3006  -3195   -988  -2057   -757  -2411  -2067   245
     -   -149   -500    233     43   -381    399    106   -626    210   -466   -720    275    394     45     96    359    117   -369   -294   -249 
     -     -7  -9621 -10664   -894  -1115   -701  -1378  -9200  -8480 
   201   -576  -2133  -4579  -3968     35  -3835   2425  -1628  -3572   1691  -1334  -3439  -3882  -3183  -3379   -633  -2250   -389  -2351   3276   246
     -   -149   -500    233     43   -381    399    106   -626    210   -466   -720    275    394     45     96    359    117   -369   -294   -249 
     -    -66  -9621  -4612   -894  -1115   -701  -1378  -9200  -8476 
   202    791  -3322   1437    407  -3643   -352   1566  -1076    -59  -3338  -2411  -1459   1816    151   -601    282   -241  -2944  -3506  -2823   247
     -   -149   -500    233     43   -381    399    106   -626    210   -466   -720    275    394     45     96    359    117   -369   -294   -249 
     -     -7  -9562 -10604   -894  -1115   -396  -2058  -9200  -8472 
   203    622  -3363   -262  -1198  -3681   -732  -1530  -3430    818  -3378   2128    777    905    724    460    513  -1142     45  -3548    -36   248
     -   -149   -500    233     43   -381    399    106   -626    210   -466   -720    275    394     45     96    359    117   -369   -294   -249 
     -     -7  -9621 -10664   -894  -1115   -701  -1378  -9200  -8468 
   204    202  -3285   1695   -411   -382   -888  -1580  -3279     50   1641  -2387   1023  -3006  -1137  -1683  -1828    577  -2882  -3497  -2842   249
     -   -149   -500    233     43   -381    399    106   -626    210   -466   -720    275    394     45     96    359    117   -369   -294   -249 
     -     -7  -9621 -10664   -894  -1115   -701  -1378  -9200  -8464 
   205   -634  -3370   2059   -682  -3691  -1488  -1530  -3441    665  -3386  -2459    594    825  -1070   -192   1474    677  -1489  -3553  -2871   250
     -   -149   -500    233     43   -381    399    106   -626    210   -466   -720    275    394     45     96    359    117   -369   -294   -249 
     -   -361  -9621  -2204   -894  -1115   -701  -1378  -9200  -8459 
   206   -384  -3096     91    673  -3414    550  -1264  -3162   -846   -565  -2186  -1240   1527    628   1559  -1512   1331  -2716  -3281  -2600   251
     -   -149   -500    233     43   -381    399    106   -626    210   -466   -720    275    394     45     96    359    117   -369   -294   -249 
     -     -8  -9268 -10311   -894  -1115  -1879   -458  -9200  -8455 
   207    712  -3138    586   1048  -3455   -582   1123  -3203    234   -675  -2228  -1286   -701    440  -1397    507   -381    801  -3324    367   252
     -   -149   -500    233     43   -381    399    106   -626    210   -466   -720    275    394     45     96    359    117   -369   -294   -249 
     -     -7  -9333 -10375   -894  -1115   -480  -1820  -9200  -8451 
   208   -156  -3083  -1826   1344   -645   -842    703  -2993  -1183   -162  -2199  -1566  -2975   2896    547  -1801   -582    104  -3327  -2709   253
     -   -149   -500    233     43   -381    399    106   -626    210   -466   -720    275    394     45     96    359    117   -369   -294   -249 
     -    -61  -9556  -4746   -894  -1115   -379  -2112  -9200  -8447 
   209   1666  -2775  -2099  -1546  -2900    996  -1712  -2525  -1436  -1109  -1924  -1791  -3100   2128   1112   -236   -656   -411  -3094    280   254
     -   -149   -500    233     43   -381    399    106   -626    210   -466   -720    275    394     45     96    359    117   -369   -294   -249 
     -     -7  -9570 -10612   -894  -1115   -420  -1986  -9200  -8443 
   210   1519  -3367    -75    779   -239   -107    936  -3437    194    -27  -2456  -1506  -2964   1658    701   -853  -1142  -2989  -3551  -2869   255
     -   -149   -500    233     43   -381    399    106   -626    210   -466   -720    275    394     45     96    359    117   -369   -294   -249 
     -     -7  -9622 -10664   -894  -1115   -701  -1378  -9200  -8439 
   211   2420    815  -4206  -3586    110   -798  -2487     15   -898   1012  -1178  -3191  -3682    -73   -196  -2703  -2051   -248  -2431  -2082   256
     -   -149   -500    233     43   -381    399    106   -626    210   -466   -720    275    394     45     96    359    117   -369   -294   -249 
     -     -7  -9622 -10664   -894  -1115   -701  -1378  -9200  -8435 
   212  -3299  -3040  -5646  -5014   1238  -4930  -3761    379  -4639   2217   3330  -4585  -4803  -4085   -270  -4045  -3219   -629   1432  -3139   257
     -   -149   -500    233     43   -381    399    106   -626    210   -466   -720    275    394     45     96    359    117   -369   -294   -249 
     -     -7  -9622 -10664   -894  -1115   -701  -1378  -9200  -8430 
   213  -3644   1178  -3735   2847  -5327  -4322  -2469  -4792    442  -4521  -3773  -2970  -4327   2849    715  -3511  -3432  -4482  -4444  -4178   258
     -   -149   -500    233     43   -381    399    106   -626    210   -466   -720    275    394     45     96    359    117   -369   -294   -249 
     -     -7  -9622 -10664   -894  -1115   -701  -1378  -9200  -8426 
   214   1390  -4651  -4041  -3036  -5339  -4412  -2490  -4776     69  -1214  -3776   -435  -4390    852   3417  -3603  -3492  -4489  -4431  -4200   259
     -   -149   -500    233     43   -381    399    106   -626    210   -466   -720    275    394     45     96    359    117   -369   -294   -249 
     -     -7  -9622 -10664   -894  -1115   -701  -1378  -9200  -8422 
   215  -4674  -4098  -7230  -6778  -3001  -7087  -6267   3060  -6671   2284  -1749  -6788  -6346  -5761  -6382  -6494  -4593   -644  -4861  -4960   260
     -   -149   -500    233     43   -381    399    106   -626    210   -466   -720    275    394     45     96    359    117   -369   -294   -249 
     -     -7  -9622 -10664   -894  -1115   -701  -1378  -9200  -8418 
   216  -4500  -6322    849   3779  -6608  -4151  -3667  -6709  -4151  -6499  -6003  -2791  -4751  -3384  -5169  -4102  -4615  -6138  -6472  -5547   261
     -   -149   -500    233     43   -381    399    106   -626    210   -466   -720    275    394     45     96    359    117   -369   -294   -249 
     -     -7  -9622 -10664   -894  -1115   -701  -1378  -9200  -8414 
   217     42  -2262  -4644  -4090  -2384  -3743    405   -234  -3727  -2232  -1608  -3549  -3940  -3381  -3581   -122    410   3259  -2902  -2559   262
     -   -149   -500    233     43   -381    399    106   -626    210   -466   -720    275    394     45     96    359    117   -369   -294   -249 
     -     -7  -9622 -10664   -894  -1115   -701  -1378  -9200  -8409 
   218  -4640  -5132  -5866  -3976  -6071  -5041  -2801  -5332   -170  -1173  -4292  -3738  -4942  -2385   4070  -4515  -4240  -5156  -4706  -4689   263
     -   -149   -500    233     43   -381    399    106   -626    210   -466   -720    275    394     45     96    359    117   -369   -294   -249 
     -     -7  -9622 -10664   -894  -1115   -701  -1378  -9200  -8405 
   219   3706  -4812  -6654  -7019  -6988  -4999  -6269  -7254  -7017  -7250  -6612  -5914  -5695  -6650  -6590  -4775  -4956  -6178  -6415  -7053   264
     -   -149   -500    233     43   -381    399    106   -626    210   -466   -720    275    394     45     96    359    117   -369   -294   -249 
     -     -7  -9622 -10664   -894  -1115   -701  -1378  -9200  -8401 
   220  -6241  -5176  -6664  -7006   3976  -6543  -2740  -4984  -6565   1312  -4367  -5161  -6385  -5285  -5928  -5791  -6089  -5213   1609   1139   265
     -   -149   -500    233     43   -381    399    106   -626    210   -466   -720    275    394     45     96    359    117   -369   -294   -249 
     -     -7  -9622 -10664   -894  -1115   -701  -1378  -9200  -8397 
   221    714    896  -5095  -5147  -5732   3376  -4785  -5521   -761  -5744  -4810   -479  -4289  -4706  -4984   -804  -3077  -4361  -5918  -5757   266
     -   -149   -500    233     43   -381    399    106   -626    210   -466   -720    275    394     45     96    359    117   -369   -294   -249 
     -     -7  -9622 -10664   -894  -1115   -701  -1378  -9200  -8392 
   222   -543   4655  -4665  -4062  -1853  -3899   2188   1130  -3653  -1168  -1404  -3518  -3954  -3269  -3457  -2994  -2325  -1577  -2410   2278   270
     -   -149   -500    233     43   -381    399    106   -626    210   -466   -720    275    394     45     96    359    117   -369   -294   -249 
     -     -7  -9622 -10664   -894  -1115   -701  -1378  -9200  -8388 
   223  -5647  -4871  -7187  -7059   1320  -7037  -3861  -2771  -6753   3132  -2020  -6055  -6399  -5429  -6140  -6375  -5472  -3603   1710  -1982   271
     -   -149   -500    233     43   -381    399    106   -626    210   -466   -720    275    394     45     96    359    117   -369   -294   -249 
     -     -7  -9622 -10664   -894  -1115   -701  -1378  -9200  -8384 
   224    104  -3831  -6752  -6212  -2807  -6329  -5297   1942  -5972   2432   2382  -6006  -5871  -5216  -5689  -5572  -4205   -374  -4378  -4361   272
     -   -149   -500    233     43   -381    399    106   -626    210   -466   -720    275    394     45     96    359    117   -369   -294   -249 
     -     -7  -9622 -10664   -894  -1115   -701  -1378  -9200  -8379 
   225  -3885  -5796   2394   2816  -5975   1330  -3149  -5900  -3386  -1200  -5099  -2388  -4334  -2818  -1537  -3541  -3953  -5372  -5956  -4935   273
     -   -149   -500    233     43   -381    399    106   -626    210   -466   -720    275    394     45     96    359    117   -369   -294   -249 
     -     -7  -9622 -10664   -894  -1115   -701  -1378  -9200  -8375 
   226  -4390  -6331   3269   2828  -6541  -4053  -3554  -6613  -4038  -6412  -5907  -2668  -4655  -3264  -5080  -3984  -4504  -6040  -6470  -5450   274
     -   -149   -500    233     43   -381    399    106   -626    210   -466   -720    275    394     45     96    359    117   -369   -294   -249 
     -     -7  -9622 -10664   -894  -1115   -701  -1378  -9200  -8371 
   227  -5279  -4632  -7665  -7074  -2641  -7507  -6111  -2075  -6890   2972   2733  -7257  -6406  -5542  -6314  -6929  -5106    277  -4509  -4774   275
     -   -149   -500    233     43   -381    399    106   -626    210   -466   -720    275    394     45     96    359    117   -369   -294   -249 
     -     -7  -9622 -10664   -894  -1115   -701  -1378  -9200  -8366 
   228  -5242  -4615  -7599  -6988    -71  -7393  -5946   -582  -6779   3124   1081  -7119  -6342    -20  -6211  -6769  -5064  -3012  -4432  -4665   276
     -   -149   -500    233     43   -381    399    106   -626    210   -466   -720    275    394     45     96    359    117   -369   -294   -249 
     -     -7  -9622 -10664   -894  -1115   -701  -1378  -9200  -8362 
   229    260  -3414    570   2058  -3734     60  -1566  -3486  -1153  -3430  -2505    -57     88   1047  -1663    833    828  -3036  -3598  -2912   277
     -   -149   -500    233     43   -381    399    106   -626    210   -466   -720    275    394     45     96    359    117   -369   -294   -249 
     -     -7  -9622 -10664   -894  -1115   -701  -1378  -9200  -8358 
   230  -2232  -2055  -4555  -3923    555  -3783  -2641   -301  -3520    762  -1194  -3420  -3824  -3142   3156  -2869   -319    277  -2491   1236   278
     -   -149   -500    233     43   -381    399    106   -626    210   -466   -720    275    394     45     96    359    117   -369   -294   -249 
     -     -7  -9622 -10664   -894  -1115   -701  -1378  -9200  -8353 
   231   -205   4574  -4641  -4028  -2117  -1382  -2771   1237  -3634     42  -1346  -3498  -3884  -3262  -3442     47  -2225    975  -2642  -2299   279
     -   -149   -500    233     43   -381    399    106   -626    210   -466   -720    275    394     45     96    359    117   -369   -294   -249 
     -    -59  -9622  -4812   -894  -1115   -701  -1378  -9200  -8349 
   232    359  -3330   1970   1618  -3651   -311  -1489  -3401  -1070  -3346  -2419   -582   -300   1124    -43    246   -331   -680  -3513  -2830   280
     -   -149   -500    233     43   -381    399    106   -626    210   -466   -720    275    394     45     96    359    117   -369   -294   -249 
     -     -7  -9570 -10612   -894  -1115   -420  -1986  -9200  -8344 
   233   1344    972  -1812   1785  -3514   -453  -1570   -668  -1173  -3240  -2351    322   1530  -1129    873   -843  -1848  -2840    830  -2815   281
     -   -149   -500    233     43   -381    399    106   -626    210   -466   -720    275    394     45     96    359    117   -369   -294   -249 
     -     -7  -9622 -10664   -894  -1115   -701  -1378  -9200  -8340 
   234    718  -3369    562    930  -3690   -367    396  -3441     77  -1105  -2458  -1505    759    883   1092    461    428  -2991  -3552  -2870   282
     -   -149   -500    233     43   -381    399    106   -626    210   -466   -720    275    394     45     96    359    117   -369   -294   -249 
     -   -312  -9622  -2395   -894  -1115   -701  -1378  -9200  -8335 
   235    435  -3133   2007   1350  -3453  -2638    596  -3202    846   -717  -2223     55   1181   -838  -1386  -1545   -442  -1470  -3318  -2636   283
     -   -149   -500    233     43   -381    399    106   -626    210   -466   -720    275    394     45     96    359    117   -369   -294   -249 
     -   -128  -9318  -3642   -894  -1115  -2641   -252  -9200  -8331 
   236    321  -3021    -29   1229  -3331   -142  -1212  -3074   -797   -152  -2113  -1192  -2645   1037    -15   1619  -1514  -2637   2201   -316   284
     -   -149   -500    233     43   -381    399    106   -626    210   -466   -720    275    394     45     96    359    117   -369   -294   -249 
     -     -8  -9198 -10240   -894  -1115  -2964   -198  -9200  -8326 
   237    621  -3047   1535   1077  -3368  -2548  -1207  -3119    994  -1384  -2136   1097  -2641   1094   1321  -1455  -1514  -1101  -3230  -2548   285
     -   -149   -500    233     43   -381    399    106   -626    210   -466   -720    275    394     45     96    359    117   -369   -294   -249 
     -  -1446  -9198   -671   -894  -1115  -2964   -198  -9200  -8322 
   238    -14  -2323   1143   -140  -2739   1583   -586  -2492   1226  -2455  -1555   -449  -1947   -149   -758   1293   -892  -2032  -2638  -1947   286
     -   -149   -500    233     43   -381    399    106   -626    210   -466   -720    275    394     45     96    359    117   -369   -294   -249 
     -   -261  -7766  -2662   -894  -1115  -4262    -77  -9200  -8317 
   239   1163  -1472  -1867  -1505  -2959  -1634  -1531  -2650  -1150  -2790  -1950  -1362  -2169  -1223   1031   2774   -992  -1997  -3024  -2609   287
     -   -139   -503    233     47   -380    395    102   -623    207   -468   -724    272    396     45     94    358    122   -368   -298   -253 
     -  -2042  -2489   -796  -4689    -57  -3399   -144  -9200  -8313 
   240   -989  -2631   2242   2088  -2898  -1300   -431  -2720   -386  -2650  -1850     85  -1699    -53  -1052    902  -1002  -2247  -2844  -2002   318
     -   -149   -500    233     43   -381    399    106   -626    210   -466   -720    275    394     45     96    359    117   -369   -294   -249 
     -    -25  -6752  -7795   -894  -1115  -2534   -273  -9200  -8308 
   241   -666  -1295  -1039   1649  -1369  -1826   -541    323   -350    343   -456   -685  -1907   -273    633    812   -605    285  -1653  -1168   319
     -   -149   -500    233     43   -381    399    106   -626    210   -466   -720    275    394     45     96    359    117   -369   -294   -249 
     -    -15  -7657  -8699   -894  -1115  -3410   -143  -9200  -8304 
   242   1361  -3335   2622   1318  -3604     32  -1129  -3427  -1050  -3344  -2524    840  -2413   -741  -1706  -1446  -1681  -2945  -3529  -2694   320
     -   -149   -500    233     43   -381    399    106   -626    210   -466   -720    275    394     45     96    359    117   -369   -294   -249 
     -    -14  -7842  -8884   -894  -1115  -1007   -993  -9200  -8299 
   243   1133  -2880    351   1673  -3200  -2381    514  -2951    438  -1410  -1969    435   -147    831  -1128     16     96   -669  -3063  -2381   321
     -   -149   -500    233     43   -381    399    106   -626    210   -466   -720    275    394     45     96    359    117   -369   -294   -249 
     -     -9  -8969 -10011   -894  -1115  -1867   -462  -9200  -8295 
   244    518  -2987   1387   1261  -3303     -8  -1161  -3050   -744   -976  -2078    393   -166    910  -1250    478  -1466   -329   1746  -2494   322
     -   -149   -500    233     43   -381    399    106   -626    210   -466   -720    275    394     45     96    359    117   -369   -294   -249 
     -     -8  -9134 -10176   -894  -1115  -2069   -393  -9200  -8290 
   245    211   1423  -2710   -205    382  -3051   1099    646   -293    804  -1111  -2175  -3120    246    939   -267  -1663   1008  -2341  -1937   323
     -   -149   -500    233     43   -381    399    106   -626    210   -466   -720    275    394     45     96    359    117   -369   -294   -249 
     -     -8  -9219 -10261   -894  -1115  -2072   -392  -9200  -8285 
   246   1036  -1744  -3617   -353    391  -3297      0    182  -2718    592    423  -2751  -3353   1218    394  -1157  -1758   1100  -2192   1522   324
     -   -149   -500    233     43   -381    399    106   -626    210   -466   -720    275    394     45     96    359    117   -369   -294   -249 
     -     -8  -9280 -10322   -894  -1115  -1504   -627  -9200  -8281 
   247   1453  -3181    327    841  -3502  -2683   2143  -3252    279  -3197    768    486  -2776   1441    266  -1589   -184   -471  -3364  -2682   325
     -   -149   -500    233     43   -381    399    106   -626    210   -466   -720    275    394     45     96    359    117   -369   -294   -249 
     -    -96  -9380  -4072   -894  -1115  -2425   -297  -9200  -8276 
   248    994  -3096    733   -951  -3408    618   1042  -3152    852  -1379    695  -1260  -2714   1258   1359  -1529    -21   -680  -3284  -2607   326
     -   -149   -500    233     43   -381    399    106   -626    210   -466   -720    275    394     45     96    359    117   -369   -294   -249 
     -     -8  -9293 -10335   -894  -1115   -850  -1168  -9200  -8271 
   249  -5339  -4658  -7424  -6999    315  -7175  -5228  -2202  -6798   3279  -1449  -6853  -6297  -5455  -6196  -6740  -5169  -3091  -3970  -3585   327
     -   -149   -500    233     43   -381    399    106   -626    210   -466   -720    275    394     45     96    359    117   -369   -294   -249 
     -     -8  -9478 -10520   -894  -1115  -1974   -424  -9200  -8267 
   250   -806  -3256    290    934  -3577   -353   1728  -3328    617  -1947  -2346  -1393  -2851   1139   1333    381    559    382  -3440  -2757   328
     -   -149   -500    233     43   -381    399    106   -626    210   -466   -720    275    394     45     96    359    117   -369   -294   -249 
     -     -8  -9478 -10520   -894  -1115  -1974   -424  -9200  -8262 
   251   1915  -3258  -1637    849  -3578  -1376    902  -3328    112  -3273  -2348  -1399  -2856   2338     16    269  -1728   -827  -3441  -2760   329
     -   -149   -500    233     43   -381    399    106   -626    210   -466   -720    275    394     45     96    359    117   -369   -294   -249 
     -     -8  -9478 -10520   -894  -1115  -1974   -424  -9200  -8257 
   252  -4611  -4072  -7048  -6497  -2590  -6742  -5557   1279  -6286   2886  -1382  -6433  -6021  -5275  -5887  -6050  -4494    636   1589  -4408   330
     -   -149   -500    233     43   -381    399    106   -626    210   -466   -720    275    394     45     96    359    117   -369   -294   -249 
     -     -8  -9478 -10520   -894  -1115  -1974   -424  -9200  -8253 
   253    632   1147  -1765    330  -3245  -2823  -1494   -361   1514  -1247  -2136  -1505  -2913   1755    726   -372   -606    946  -3265  -2647   331
     -   -149   -500    233     43   -381    399    106   -626    210   -466   -720    275    394     45     96    359    117   -369   -294   -249 
     -     -8  -9478 -10520   -894  -1115  -1974   -424  -9200  -8248 
   254   1359  -3257    684    584  -3578   -594  -1419  -3328    112  -3273  -2347  -1395  -2853   2480    -78  -1667    644     42  -3441  -2759   332
     -   -149   -500    233     43   -381    399    106   -626    210   -466   -720    275    394     45     96    359    117   -369   -294   -249 
     -     -8  -9478 -10520   -894  -1115  -1974   -424  -9200  -8243 
   255   1354  -3257   1375   -420  -3578   -636   1028  -3328    165   -166  -2346   -180  -2851   1359   1062   -887    -54  -2879  -3440  -2757   333
     -   -149   -500    233     43   -381    399    106   -626    210   -466   -720    275    394     45     96    359    117   -369   -294   -249 
     -     -8  -9478 -10520   -894  -1115  -1974   -424  -9200  -8238 
   256  -3017   5745  -6060  -6406  -6018  -3837  -5445  -6048  -6122  -6264  -5383  -4681  -4627  -5636  -5732   -391  -3494  -4799  -6049  -6111   334
     -   -149   -500    233     43   -381    399    106   -626    210   -466   -720    275    394     45     96    359    117   -369   -294   -249 
     -     -8  -9478 -10520   -894  -1115  -1974   -424  -9200  -8234 
   257    641   1574  -4470  -3841  -1893  -3699  -2585  -1317   -440   1408   3796  -3343  -3743  -3068  -3251  -2789  -2086    763  -2443  -2107   335
     -   -149   -500    233     43   -381    399    106   -626    210   -466   -720    275    394     45     96    359    117   -369   -294   -249 
     -     -8  -9478 -10520   -894  -1115  -1974   -424  -9200  -8229 
   258   -601  -3243    231  -1092  -3556  -2763  -1423  -3302  -1006  -1205  -2334   1166  -2857   2996     91   1232   -211  -2861  -3431    323   336
     -   -149   -500    233     43   -381    399    106   -626    210   -466   -720    275    394     45     96    359    117   -369   -294   -249 
     -     -8  -9478 -10520   -894  -1115  -1974   -424  -9200  -8224 
   259    -45  -3276    376   2142  -3594  -2773    774  -3344  -1023  -1789  -2367  -1408   2128    466  -1531   -869    784  -2897  -3461  -2778   337
     -   -149   -500    233     43   -381    399    106   -626    210   -466   -720    275    394     45     96    359    117   -369   -294   -249 
     -     -8  -9478 -10520   -894  -1115  -1974   -424  -9200  -8219 
   260   -678  -3258   2362    913  -3579  -2759  -1418  -3330    125  -3274  -2348   1264  -2852   1081    -78   -455    392     81  -3442  -2759   338
     -   -149   -500    233     43   -381    399    106   -626    210   -466   -720    275    394     45     96    359    117   -369   -294   -249 
     -     -8  -9478 -10520   -894  -1115  -1974   -424  -9200  -8214 
   261   -574   1223  -4361  -3727   -580  -3571  -2446   1225  -3325   -491  -1051  -3216   1210  -2950  -3129   -197   -220   2595  -2313  -1970   339
     -   -149   -500    233     43   -381    399    106   -626    210   -466   -720    275    394     45     96    359    117   -369   -294   -249 
     -     -8  -9478 -10520   -894  -1115   -616  -1525  -9200  -8209 
   262    929  -3334   1005    821  -3655  -1136    782  -3406   -168   -918  -2423    113  -2928    750   -157   1461   -800  -2956  -3517    339   340
     -   -149   -500    233     43   -381    399    106   -626    210   -466   -720    275    394     45     96    359    117   -369   -294   -249 
     -     -8  -9578 -10620   -894  -1115  -1242   -793  -9200  -8205 
   263   1399   1040  -1718    970  -3629   -826  -1499  -3373     20   -666  -2407  -1478  -2933   1679   -663   1312    274  -2934  -3504  -2827   341
     -   -149   -500    233     43   -381    399    106   -626    210   -466   -720    275    394     45     96    359    117   -369   -294   -249 
     -     -8  -9578 -10620   -894  -1115   -443  -1919  -9200  -8200 
   264  -3805  -4545  -3759   -859  -5986  -4315  -3077  -5436  -1850  -5166  -4482  -3406  -4639  -2693   4026   -943   -796  -4955  -5048  -4883   342
     -   -149   -500    233     43   -381    399    106   -626    210   -466   -720    275    394     45     96    359    117   -369   -294   -249 
     -     -8  -9622 -10664   -894  -1115   -701  -1378  -9200  -8195 
   265  -4416  -5124  -3692  -3553  -6266  -4661  -3333  -5855    289  -5512  -4890  -3610   4095    -79  -2169  -4320  -4357  -5466  -5267  -5129   343
     -   -149   -500    233     43   -381    399    106   -626    210   -466   -720    275    394     45     96    359    117   -369   -294   -249 
     -     -8  -9622 -10664   -894  -1115   -701  -1378  -9200  -8190 
   266      4     71   1297    451  -3623   -492  -1547  -3359  -1137    262  -2419  -1529  -2978  -1095    791   1720    783  -2934  -3521  -2852   344
     -   -149   -500    233     43   -381    399    106   -626    210   -466   -720    275    394     45     96    359    117   -369   -294   -249 
     -     -8  -9562 -10604   -894  -1115   -701  -1378  -9200  -8185 
   267  -5364  -4679  -7455  -7025   4267  -7293  -4914  -2246  -6793    552    894  -6713  -6346  -5437  -6192  -6681  -5185  -3123  -3756  -3183   345
     -   -149   -500    233     43   -381    399    106   -626    210   -466   -720    275    394     45     96    359    117   -369   -294   -249 
     -     -8  -9562 -10604   -894  -1115   -701  -1378  -9200  -8180 
   268   1610  -3323   1199    692  -3644    867  -1483  -1398   1063  -3339  -2412    111  -2917  -1023   -482    232   -637  -2945  -3506  -2824   346
     -   -149   -500    233     43   -381    399    106   -626    210   -466   -720    275    394     45     96    359    117   -369   -294   -249 
     -     -8  -9562 -10604   -894  -1115   -701  -1378  -9200  -8175 
   269    110  -3333   1342   2533  -3652  -2833  -1496  -3401  -1080   -522  -2424  -1469  -2929    396   -198    219    364  -2954  -3518  -2836   347
     -   -149   -500    233     43   -381    399    106   -626    210   -466   -720    275    394     45     96    359    117   -369   -294   -249 
     -     -8  -9562 -10604   -894  -1115   -701  -1378  -9200  -8170 
   270  -1820  -3419  -6605  -6267  -3811  -6432  -6307   3178  -6218   1418  -2523  -6093  -6126  -6044  -6320  -5801  -3916   1538  -5556  -5166   348
     -   -149   -500    233     43   -381    399    106   -626    210   -466   -720    275    394     45     96    359    117   -369   -294   -249 
     -     -8  -9562 -10604   -894  -1115   -701  -1378  -9200  -8165 
   271   1352   1728  -2569  -2007  -2432  -3193   1429  -2010    779   -205  -1570  -2152  -3269     73  -2209   1080   -186   1344  -2782  -2335   349
     -   -149   -500    233     43   -381    399    106   -626    210   -466   -720    275    394     45     96    359    117   -369   -294   -249 
     -     -8  -9562 -10604   -894  -1115   -701  -1378  -9200  -8160 
   272   1622  -3320   -133    334  -3640   -873    983  -3391    639   -695  -2409     15   -489   1534  -1569   -589   -191   -656  -3504    208   350
     -   -149   -500    233     43   -381    399    106   -626    210   -466   -720    275    394     45     96    359    117   -369   -294   -249 
     -     -8  -9562 -10604   -894  -1115   -701  -1378  -9200  -8155 
   273    396  -3286   -243   1335   -204  -1783   1164    317   -164   -717  -2379  -1473  -2924   1020   1580   -504   -912   -186  -3479  -2806   351
     -   -149   -500    233     43   -381    399    106   -626    210   -466   -720    275    394     45     96    359    117   -369   -294   -249 
     -     -8  -9562 -10604   -894  -1115   -701  -1378  -9200  -8150 
   274  -5096  -4465  -7516  -6947  -2632  -7364  -6057   1094  -6778   3031   1124  -7093  -6329  -5506  -6253  -6774  -4941   -560  -4495  -4740   352
     -   -149   -500    233     43   -381    399    106   -626    210   -466   -720    275    394     45     96    359    117   -369   -294   -249 
     -     -8  -9502 -10544   -894  -1115   -701  -1378  -9200  -8145 
   275   2091  -3268  -1654      5  -3585   -335  -1437  -3333     49  -1542  -2358    109  -2872   1207    455    944  -1743   -529  -3453  -2773   353
     -   -149   -500    233     43   -381    399    106   -626    210   -466   -720    275    394     45     96    359    117   -369   -294   -249 
     -     -8  -9447 -10490   -894  -1115   -701  -1378  -9200  -8140 
   276   2051  -3171    654  -1097  -3467   -183   1337  -3198  -1010   -208  -2271  -1402   -714   -968    478    599    187  -2780  -3375  -2710   354
     -   -149   -500    233     43   -381    399    106   -626    210   -466   -720    275    394     45     96    359    117   -369   -294   -249 
     -     -9  -9265 -10307   -894  -1115   -701  -1378  -9200  -8134 
   277   -684  -1652  -4156  -3521    505  -3370    453    114  -3118   2361   -855  -3011  -3420  -2744  -1216  -1292   -790    719   2357  -1767   355
     -   -149   -500    233     43   -381    399    106   -626    210   -466   -720    275    394     45     96    359    117   -369   -294   -249 
     -     -9  -9098 -10141   -894  -1115   -701  -1378  -9200  -8129 
   278    953  -2199  -1957  -1400  -2269   -427  -1456  -1866    563    686    844  -1601  -2819    586   -580   1221    161    -33   1157  -2070   356
     -   -149   -500    233     43   -381    399    106   -626    210   -466   -720    275    394     45     96    359    117   -369   -294   -249 
     -    -10  -8947  -9989   -894  -1115   -701  -1378  -9200  -8124 
   279   1022  -2854   -402   -696  -3170    788  -1027   -936    891    -35  -1944    567   -113    423    414    687  -1332  -2473  -3040  -2360   357
     -      *      *      *      *      *      *      *      *      *      *      *      *      *      *      *      *      *      *      *      * 
     -      *      *      *      *      *      *      *  -9200      0 
//
HMMER2.0  [2.3.2]
NAME  Bub
DESC  Bub1 kinase domain
LENG  317
ALPH  Amino
RF    no
CS    no
MAP   yes
COM   hmmbuild -s bub.hmm bub.trim3.aln
COM   hmmcalibrate bub.hmm
NSEQ  41
DATE  Thu Apr 27 18:40:21 2006
CKSUM 7841
XT      -8455     -4      0      *  -8455     -4      0      * 
NULT      -4  -8455
NULE     595  -1558     85    338   -294    453  -1158    197    249    902  -1085   -142    -21   -313     45    531    201    384  -1998   -644 
EVD    -9.958858   0.656409
HMM        A      C      D      E      F      G      H      I      K      L      M      N      P      Q      R      S      T      V      W      Y    
         m->m   m->i   m->d   i->m   i->i   d->m   d->d   b->m   m->e
          -74      *  -4322
     1  -5412  -4618  -6292  -6456   2616  -6060    908  -4354  -6022    355  -3837  -4833  -5944  -4910  -5478  -5274  -5294    267  -1787   3930     1
     -   -149   -500    233     43   -381    399    106   -626    210   -466   -720    275    394     45     96    359    117   -369   -294   -249 
     -     -5  -9406 -10449   -894  -1115   -701  -1378  -1074  -9304 
     2  -1742   3217  -1649   1090  -3334  -2739   1430   -117    635  -1172  -2175   -480  -2831    459  -1506    799    542  -2661  -3289   1083     2
     -   -149   -500    233     43   -381    399    106   -626    210   -466   -720    275    394     45     96    359    117   -369   -294   -249 
     -     -5  -9406 -10449   -894  -1115   -701  -1378  -9378  -9301 
     3  -3884  -3359  -6571  -6248  -3763  -6443  -6426   3017  -6224    658  -2458  -6100  -6108  -6068  -6353  -5836  -3869   2473  -5591  -5194     3
     -   -149   -500    233     43   -381    399    106   -626    210   -466   -720    275    394     45     96    359    117   -369   -294   -249 
     -     -5  -9462 -10504   -894  -1115   -701  -1378  -9378  -9299 
     4  -1774    871    940    223  -3560   -796   -515   -700   1097  -1416    609    569  -2842   1308   1997   -750  -1713   -971  -3426  -2744     4
     -   -149   -500    233     43   -381    399    106   -626    210   -466   -720    275    394     45     96    359    117   -369   -294   -249 
     -     -5  -9462 -10504   -894  -1115   -701  -1378  -9378  -9297 
     5   -905  -3247   -165    519  -3568   1120   1690  -3319   1882  -3263  -2336   -204  -2840    297    650     -9    237  -2869  -3430    -93     5
     -   -149   -500    233     43   -381    399    106   -626    210   -466   -720    275    394     45     96    359    117   -369   -294   -249 
     -     -5  -9462 -10504   -894  -1115   -701  -1378  -9378  -9295 
     6  -1789  -3209   -199   2353  -3510  -2769  -1428  -1134   1843    590     76  -1412  -2861   -975   -121   -361  -1727  -2820  -3403  -2735     6
     -   -149   -500    233     43   -381    399    106   -626    210   -466   -720    275    394     45     96    359    117   -369   -294   -249 
     -     -5  -9462 -10504   -894  -1115   -701  -1378  -9378  -9292 
     7  -3154  -2860  -5553  -4968  -2503  -4907  -3858   1505  -4591   2577  -1485  -4556   -271  -4170   -499  -4047  -3095   1172  -3505  -3252     7
     -   -149   -500    233     43   -381    399    106   -626    210   -466   -720    275    394     45     96    359    117   -369   -294   -249 
     -     -5  -9462 -10504   -894  -1115   -701  -1378  -9378  -9290 
     8  -3734  -4224  -5173  -5389  -6499   3705  -5158  -6547  -4897  -6551  -5794  -4776   -309  -5119   -363  -3957  -4156  -5446  -6071  -6348     8
     -   -149   -500    233     43   -381    399    106   -626    210   -466   -720    275    394     45     96    359    117   -369   -294   -249 
     -     -5  -9462 -10504   -894  -1115   -701  -1378  -9378  -9288 
     9    542  -3258   -190   2207  -3580  -2757    589  -3330    999  -3274  -2348  -1392  -2851   1901    970  -1666   -171  -2881  -3440  -2758     9
     -   -149   -500    233     43   -381    399    106   -626    210   -466   -720    275    394     45     96    359    117   -369   -294   -249 
     -     -5  -9462 -10504   -894  -1115   -701  -1378  -9378  -9285 
    10  -6674  -5947  -6957  -7341  -7577   3860  -6688  -8525  -7569  -7986  -7821  -7136  -6454  -7395  -7048  -7044  -6999  -7918  -6377  -7577    10
     -   -149   -500    233     43   -381    399    106   -626    210   -466   -720    275    394     45     96    359    117   -369   -294   -249 
     -     -5  -9462 -10504   -894  -1115   -701  -1378  -9378  -9283 
    11   2611  -3091  -5758  -6093  -5813   2527  -5130  -5636  -5792  -5897  -4921  -4197  -4188  -5222  -5412    126   -392  -4307  -6034  -6016    11
     -   -149   -500    233     43   -381    399    106   -626    210   -466   -720    275    394     45     96    359    117   -369   -294   -249 
     -     -5  -9462 -10504   -894  -1115   -701  -1378  -9378  -9281 
    12  -5954  -5012   -489  -6359   3149  -6228  -2583  -4990  -6263  -4323  -4400  -4886   -388  -5053  -5725  -5521  -5842  -5127  -1844   4066    12
     -   -149   -500    233     43   -381    399    106   -626    210   -466   -720    275    394     45     96    359    117   -369   -294   -249 
     -     -5  -9462 -10504   -894  -1115   -701  -1378  -9378  -9278 
    13   2941  -3116  -5411  -5662  -5777   2152  -4963  -5592  -5346  -5834  -4875  -4117  -4188  -4986   -414   -591  -2972  -4306  -5970  -5914    13
     -   -149   -500    233     43   -381    399    106   -626    210   -466   -720    275    394     45     96    359    117   -369   -294   -249 
     -    -61  -9462  -4696   -894  -1115   -701  -1378  -9378  -9276 
    14   -453  -3165   -153  -1049   -456  -2714    482  -3208    976  -3174  -2259  -1356   1594   1010  -1466   1082   1505     28  -3359  -2687    14
     -   -149   -500    233     43   -381    399    106   -626    210   -466   -720    275    394     45     96    359    117   -369   -294   -249 
     -     -5  -9407 -10449   -894  -1115  -1293   -756  -9378  -9274 
    15  -3755  -3244  -6453  -6161  -3964  -6276  -6459   1369  -6148  -2701  -2644  -5977  -6035  -6133  -6341  -5684  -3754   3636  -5785  -5235    15
     -   -149   -500    233     43   -381    399    106   -626    210   -466   -720    275    394     45     96    359    117   -369   -294   -249 
     -     -6  -9408 -10450   -894  -1115  -1293   -756  -9378  -9272 
    16  -5824  -4859  -6444  -6721   2019  -6294  -2580  -4356  -6289   -947  -3800  -4967  -6126  -5052  -5679  -5538  -5684   -675  -1825   4496    16
     -   -149   -500    233     43   -381    399    106   -626    210   -466   -720    275    394     45     96    359    117   -369   -294   -249 
     -     -6  -9407 -10449   -894  -1115  -1293   -756  -9378  -9269 
    17  -1944   1037  -2822   -186  -2220  -3232  -1966   -237    914   2273  -1388  -2297  -3298    477    329  -2236  -1879    -19  -2604  -2196    17
     -   -149   -500    233     43   -381    399    106   -626    210   -466   -720    275    394     45     96    359    117   -369   -294   -249 
     -     -6  -9407 -10449   -894  -1115  -1293   -756  -9378  -9267 
    18   2873  -2781  -5323  -5194  -3955    995  -4202   -510  -4868  -3734  -3108  -3981   -288  -4453  -4653  -2773  -2743   1464  -4460  -4183    18
     -   -149   -500    233     43   -381    399    106   -626    210   -466   -720    275    394     45     96    359    117   -369   -294   -249 
     -     -6  -9407 -10449   -894  -1115  -1293   -756  -9378  -9264 
    19   -460  -3000  -1692   2294  -3236  -2760  -1430  -1145    429  -2979  -2112  -1436  -2851  -1003   -422    854    796    864  -3236    245    19
     -   -149   -500    233     43   -381    399    106   -626    210   -466   -720    275    394     45     96    359    117   -369   -294   -249 
     -     -6  -9407 -10449   -894  -1115  -1293   -756  -9378  -9262 
    20   -632   1008   1073    560  -3478  -2713   2327  -3218   -959  -1504  -2264   1561  -2806   -485  -1464   1341    283    -28  -3364  -2690    20
     -   -149   -500    233     43   -381    399    106   -626    210   -466   -720    275    394     45     96    359    117   -369   -294   -249 
     -   -275  -9407  -2551   -894  -1115  -1293   -756  -9378  -9260 
    21  -1601    719    691    509  -2360    366  -1460   -454     36    859  -1438  -1587  -2830  -1175  -1667    960  -1541   1301  -2627  -2131    21
     -   -149   -500    233     43   -381    399    106   -626    210   -466   -720    275    394     45     96    359    117   -369   -294   -249 
     -   -189  -9137  -3070   -894  -1115  -2588   -262  -9378  -9257 
    22   -467  -2876   2235    177  -3197   -271  -1035   -327   1026  -2892  -1965    978   -101    523    955  -1283  -1342  -2498  -3059  -2376    22
     -   -149   -500    233     43   -381    399    106   -626    210   -466   -720    275    394     45     96    359    117   -369   -294   -249 
     -   -143  -8956  -3467   -894  -1115  -3012   -191  -9378  -9255 
    23    -33  -2745  -1170    374  -3051   -248   -949  -2791    351  -1969  -1838   1683    499   -494  -1040   1169   1102     30  -2938  -2264    23
     -   -149   -500    233     43   -381    399    106   -626    210   -466   -720    275    394     45     96    359    117   -369   -294   -249 
     -   -442  -8820  -1945   -894  -1115  -3239   -162  -9378  -9253 
    24    299  -2022  -1402   -869  -2311   2113  -1035  -1944   -725    381  -1318    745  -2356   -687    898  -1189    501  -1666  -2474  -1943    24
     -   -149   -500    233     43   -381    399    106   -626    210   -466   -720    275    394     45     96    359    117   -369   -294   -249 
     -  -1060  -8387   -955   -894  -1115  -3706   -115  -9378  -9250 
    25    889  -2224   1422   1835  -2532  -1542   -324  -2287     26  -2237  -1341   -174  -1721    114   1298   -597   -693  -1843  -2414  -1709    25
     -   -149   -500    233     43   -381    398    105   -626    210   -466   -713    277    394     45     96    359    119   -370   -295   -250 
     -  -2507  -1046  -1565    -81  -4200  -4199    -81  -9378  -9248 
    26   -538   -555  -1932  -1393    -95  -1914   -634    101  -1095   1241    386  -1239  -1987   -905  -1184   -987   1586    124   -695   1943    27
     -   -149   -500    233     43   -381    399    106   -626    210   -466   -720    275    394     45     96    359    117   -369   -294   -249 
     -   -475  -6753  -1892   -894  -1115  -3595   -125  -9378  -9246 
    27     -4   3650  -1948  -1615  -1612  -1002  -1256  -1115  -1383  -1490   -771  -1114   1682  -1205  -1508   -271   1771   -714  -1976  -1636    28
     -   -149   -500    233     43   -381    399    106   -626    210   -466   -720    275    394     45     96    359    117   -369   -294   -249 
     -    -24  -6653  -7695   -894  -1115  -3693   -116  -9378  -9243 
    28   -710  -1616   -718   -461  -2502  -1479   -627  -2208   1589  -2247  -1460   -593  -1834   -264   -224   2538   -807  -1745  -2382  -1894    29
     -   -149   -500    233     43   -381    399    106   -626    210   -466   -720    275    394     45     96    359    117   -369   -294   -249 
     -    -21  -6895  -7937   -894  -1115  -4301    -75  -9378  -9241 
    29   1331   -756  -1946  -1701  -2444  -1052  -1569  -2081  -1589  -2355  -1532  -1213  -1704  -1397  -1781   1397   2690  -1393  -2687  -2353    30
     -   -149   -500    233     43   -381    399    106   -626    210   -466   -720    275    394     45     96    359    117   -369   -294   -249 
     -    -21  -6895  -7937   -894  -1115  -3167   -170  -9378  -9238 
    30   1185  -1913   1001   1323  -2178  -1493   -223  -1891    134   -108  -1035   -153    546    207   -375   -475   -524  -1506  -2142  -1484    31
     -   -149   -500    233     43   -381    399    106   -626    210   -466   -720    275    394     45     96    359    117   -369   -294   -249 
     -    -16  -7301  -8343   -894  -1115  -4210    -80  -9378  -9236 
    31   1200  -1969   2530   -348  -3026  -1535  -1018  -2787   -921  -2837  -2001   -588  -2003   -660  -1467   1682  -1057  -2191  -3057  -2391    32
     -   -148   -500    232     45   -381    398    105   -627    210   -466   -721    275    393     45     97    360    119   -370   -295   -250 
     -  -2466   -297  -8343    -51  -4847  -4210    -80  -9378  -9234 
    32   1330  -1950   1175    -33  -2474  -1517   -513  -2197   -235  -2229  -1369   1209  -1783   -107   -755   -644   1945  -1757  -2464  -1803    34
     -   -149   -500    233     43   -381    399    106   -626    210   -466   -720    275    394     45     96    359    117   -369   -294   -249 
     -    -16  -7301  -8343   -894  -1115  -4210    -80  -9378  -9231 
    33  -1404  -3076   2767   1333  -3359    791   -837  -3196   -828  -3113  -2321   -286  -2089   -463  -1518    785  -1427  -2706  -3304  -2440    35
     -   -149   -500    233     43   -381    399    106   -626    210   -466   -720    275    394     45     96    359    117   -369   -294   -249 
     -    -16  -7301  -8343   -894  -1115  -4210    -80  -9378  -9229 
    34    917  -1706   -397   1572  -1921  -1549   -332  -1618    -20  -1723   -902   -286   1507     53   -495   -564   -569  -1303  -2013   1342    36
     -   -148   -500    232     44   -381    399    105   -627    210   -466   -715    276    393     47     95    359    117   -370   -295   -250 
     -  -2466   -297  -8343    -51  -4847  -3324   -152  -9378  -9226 
    35   1234  -2137   1539    974  -2419  -1614   -363  -2154    -11  -2144  -1257   -262  -1764     72   -530    850   -686  -1743  -2352   1164    38
     -   -149   -500    233     43   -381    399    106   -626    210   -466   -720    275    394     45     96    359    117   -369   -294   -249 
     -    -14  -7533  -8575   -894  -1115  -3269   -158  -9378  -9224 
    36   -745  -2218   1613    799  -2530    136   -366     17     28  -2230  -1313   1206  -1788   1474   -487    440   -688  -1836  -2404  -1715    39
     -   -149   -500    233     43   -381    399    106   -626    210   -466   -720    275    394     45     96    359    117   -369   -294   -249 
     -    -13  -7730  -8772   -894  -1115  -4073    -88  -9378  -9222 
    37   -875  -2327   2228    -45  -2629    457   -487  -2377   -135  -2342  -1445    910    361   1269   -660   -745   -827    144  -2532  -1837    40
     -   -149   -500    233     43   -381    399    106   -626    210   -466   -720    275    394     45     96    359    117   -369   -294   -249 
     -    -13  -7730  -8772   -894  -1115  -4073    -88  -9378  -9219 
    38    276  -2145    958   1667  -2457     53   -319  -2203     89  -2157   1210   -284  -1749   1254   -419    438   -628  -1762  -2333  -1652    41
     -   -148   -500    234     44   -381    398    105   -625    210   -467   -716    275    394     45     95    359    117   -368   -295   -250 
     -  -2894   -215  -8772    -36  -5327  -1537   -609  -9378  -9217 
    39  -2639  -4460   2613   1360  -4675   -333  -1978  -4561  -2102  -4444  -3707   1378  -3196  -1624  -2880   1833  -2681  -4047  -4633  -3682    43
     -   -149   -500    233     43   -381    399    106   -626    210   -466   -720    275    394     45     96    359    117   -369   -294   -249 
     -     -8  -8523  -9565   -894  -1115  -3589   -125  -9378  -9214 
    40  -1118  -2556   -978   1085  -2864  -2096   -754  -2605    411  -2566   1755   -736  -2188   1910    388   1095   1130   -851  -2747  -2074    44
     -   -149   -500    233     43   -381    399    106   -626    210   -466   -720    275    394     45     96    359    117   -369   -294   -249 
     -   -102  -8523  -3973   -894  -1115  -3589   -125  -9378  -9212 
    41  -2851  -4755   1783   -925  -4998   2986  -2126  -4950  -2438  -4807  -4176   1232  -3279    679  -3341  -2501  -2943  -4394  -5003  -3945    45
     -   -149   -500    233     43   -381    399    106   -626    210   -466   -720    275    394     45     96    359    117   -369   -294   -249 
     -   -687  -8430  -1418   -894  -1115  -3671   -118  -9378  -9209 
    42   -744  -2188   2123    -13    490    359   -369  -2237    840  -2197  -1286    972  -1796     82    761   -625   -685  -1804  -2377  -1700    46
     -   -149   -500    233     43   -381    399    106   -626    210   -466   -720    275    394     45     96    359    117   -369   -294   -249 
     -   -588  -7755  -1606   -894  -1115  -4063    -89  -9378  -9207 
    43   -615  -1856   -243   2152  -2422    488   -423  -2154   -115  -2168  -1295   -253  -1695     -9   -624    822   1001  -1694  -2386  -1728    47
     -   -149   -500    233     43   -381    399    106   -626    210   -466   -720    275    394     45     96    359    117   -369   -294   -249 
     -   -591  -7184  -1610   -894  -1115  -4240    -78  -9378  -9205 
    44   -662  -2065   2086    443  -2451  -1202   -267  -2211   -108  -2212  -1387   1832  -1540    121   -692   -508   1369  -1771  -2430  -1687    48
     -   -149   -500    233     43   -381    399    105   -627    211   -466   -721    276    393     45     96    360    117   -368   -295   -250 
     -  -1782  -1241  -1813  -1276   -768  -3698   -116  -9378  -9202 
    45   1088  -1177   -359     71  -1824  -1122   -151  -1481   1570  -1580   -752   -121  -1384    232    -98   1209   -244  -1080  -1845  -1298    52
     -   -149   -500    233     43   -381    399    106   -626    210   -466   -720    275    394     45     96    359    117   -369   -294   -249 
     -    -27  -6478  -7520   -894  -1115  -3636   -121  -9378  -9200 
    46    895   -525  -1371   -834   1348  -1651   -464    -39   -651    731    293   1286  -1748   -490   -872   -687   -299     61   -887   -421    53
     -   -149   -500    233     43   -381    399    106   -626    210   -466   -720    275    394     45     96    359    117   -369   -294   -249 
     -    -22  -6788  -7830   -894  -1115  -3671   -118  -9378  -9197 
    47   1441   -558  -2239  -1690   -662  -1963  -1038    329  -1436    790    177  -1476  -2107  -1208  -1509  -1067   1110   1392  -1215   -850    54
     -   -149   -500    233     43   -381    399    106   -626    210   -466   -720    275    394     45     96    359    117   -369   -294   -249 
     -    -19  -7010  -8052   -894  -1115  -3649   -120  -9378  -9195 
    48    584  -1038   -922   -372    933  -1590   -400   -772   -223  -1015   -277   -543    779   -148    956   -578   1558   -578  -1469   -994    55
     -   -149   -500    233     43   -381    399    106   -626    210   -466   -720    275    394     45     96    359    117   -369   -294   -249 
     -    -17  -7196  -8238   -894  -1115  -2082   -389  -9378  -9192 
    49   1622  -2341   1624   -166  -2672    247   -531  -2419   -132  -2375  -1460   -477  -1948   1059    612    185   -842  -1975  -2552  -1870    56
     -   -149   -500    233     43   -381    399    106   -626    210   -466   -720    275    394     45     96    359    117   -369   -294   -249 
     -    -11  -8015  -9057   -894  -1115  -2882   -210  -9378  -9190 
    50   -927  -2377   1753   1367  -2688  -1898   2080   -273    665   -315  -1469     67  -1994   -106   -655    180   -866  -1994  -2566  -1889    57
     -   -149   -500    233     43   -381    399    106   -626    210   -466   -720    275    394     45     96    359    117   -369   -294   -249 
     -    -10  -8199  -9242   -894  -1115  -3144   -173  -9378  -9187 
    51   -180  -2378    670    754  -2671  -1958   -621   -215   -213   -665  -1475   1366   1000   -171   -716    656    923  -1985  -2579  -1914    58
     -   -149   -500    233     43   -381    399    106   -626    210   -466   -720    275    394     45     96    359    117   -369   -294   -249 
     -     -9  -8295  -9337   -894  -1115  -2844   -216  -9378  -9185 
    52  -1050  -2516   -899    686  -2835  -2024   1076   -249   1488  -2531  -1606    774    -35   1371   1145     47   -988    -15  -2701  -2020    59
     -   -149   -500    233     43   -381    399    106   -626    210   -466   -720    275    394     45     96    359    117   -369   -294   -249 
     -     -9  -8424  -9466   -894  -1115  -2715   -238  -9378  -9182 
    53  -1168  -2643   1234    562  -2964  -2125   -793  -2715    706  -2658  -1734    406  -2226   -335   2277    837    479  -2265  -2825  -2141    60
     -   -149   -500    233     43   -381    399    106   -626    210   -466   -720    275    394     45     96    359    117   -369   -294   -249 
     -     -8  -8548  -9590   -894  -1115  -2826   -219  -9378  -9180 
    54  -1181  -2641  -1033    791    367   -417   1101  -2704    601  -2655  -1732   1599  -2250   -357   1226    955  -1120  -2261  -2827   1217    61
     -   -149   -500    233     43   -381    399    106   -626    210   -466   -720    275    394     45     96    359    117   -369   -294   -249 
     -     -8  -8629  -9671   -894  -1115   -445  -1915  -9378  -9177 
    55   -596  -3123    542   -209  -3444   -955   1240  -3195   1981  -3139  -2212    177   -580   2199    659    183  -1589  -2745  -3306  -2623    62
     -   -149   -500    233     43   -381    399    106   -626    210   -466   -720    275    394     45     96    359    117   -369   -294   -249 
     -     -6  -9299 -10341   -894  -1115  -1233   -800  -9378  -9175 
    56   -405  -1804  -3684  -3080    613  -3358  -2197    360   1577   1582  -1002  -2814  -3414     91    433  -2417   -359    843  -2251  -1894    63
     -   -149   -500    233     43   -381    399    106   -626    210   -466   -720    275    394     45     96    359    117   -369   -294   -249 
     -     -6  -9349 -10391   -894  -1115  -1712   -525  -9378  -9172 
    57  -1853    519  -3065   1070   1174  -3228  -2020  -1495    221     70  -1147  -2445  -3292  -2085    632  -1016  -1792   2411  -2383  -1997    64
     -   -149   -500    233     43   -381    399    106   -626    210   -466   -720    275    394     45     96    359    117   -369   -294   -249 
     -     -6  -9349 -10391   -894  -1115  -1712   -525  -9378  -9170 
    58   3402  -3081  -5975  -5903  -4079  -4353  -5374    825  -5688  -3029  -2896  -4851  -4891  -5388  -5571  -3712  -3277   -217  -5367  -5010    65
     -   -149   -500    233     43   -381    399    106   -626    210   -466   -720    275    394     45     96    359    117   -369   -294   -249 
     -     -6  -9349 -10391   -894  -1115  -1712   -525  -9378  -9167 
    59  -4616  -4034  -7083  -6554   -335  -6877  -5740   1389  -6388   2873  -1294  -6581  -6041  -5305  -5972  -6245  -4497    729  -4341  -4493    66
     -   -149   -500    233     43   -381    399    106   -626    210   -466   -720    275    394     45     96    359    117   -369   -294   -249 
     -     -6  -9349 -10391   -894  -1115  -1712   -525  -9378  -9165 
    60  -6625  -5907  -6421  -6229  -7187  -5830  -5457  -7728   4055  -7201  -6875  -6155  -6194  -5430  -4534  -6804  -6602  -7421  -5995  -6750    67
     -   -149   -500    233     43   -381    399    106   -626    210   -466   -720    275    394     45     96    359    117   -369   -294   -249 
     -     -6  -9349 -10391   -894  -1115  -1712   -525  -9378  -9162 
    61  -2345  -2133  -4702  -4084  -1987  -3955  -2844   1195  -3699   -139   1877  -3598  -3963   1095  -3503  -3053  -2285   2618  -2650   2023    68
     -   -149   -500    233     43   -381    399    106   -626    210   -466   -720    275    394     45     96    359    117   -369   -294   -249 
     -     -6  -9349 -10391   -894  -1115  -1712   -525  -9378  -9160 
    62  -4337  -5820  -2008   3410  -6260  -4058  -3496  -6380  -3595  -6138  -5622  -2761  -4621   2778  -4179  -3993  -4431  -5855  -5959  -5273    69
     -   -149   -500    233     43   -381    399    106   -626    210   -466   -720    275    394     45     96    359    117   -369   -294   -249 
     -     -6  -9349 -10391   -894  -1115  -1712   -525  -9378  -9157 
    63  -1858  -3277  -1734  -1165  -3613  -2819    925  -3338   2344  -3278  -2371   -234  -2905    193   1420   -552   1475    783  -3432  -2791    70
     -   -149   -500    233     43   -381    399    106   -626    210   -466   -720    275    394     45     96    359    117   -369   -294   -249 
     -   -323  -9349  -2340   -894  -1115  -1712   -525  -9378  -9155 
    64  -4324  -4531  -5643  -6016  -6610    281  -5681  -7026  -6356  -6894  -6322  -5404   4188  -6021  -6044  -4584  -4757  -5987  -5855  -6613    71
     -   -149   -500    233     43   -381    399    106   -626    210   -466   -720    275    394     45     96    359    117   -369   -294   -249 
     -     -7  -9032 -10074   -894  -1115   -545  -1669  -9378  -9152 
    65   1697  -2979  -5574  -5876  -5671  -3260  -4977  -5488  -5600  -5748  -4779  -4066   3387  -5055  -5255   1045    134  -4182  -5893  -5861    72
     -   -149   -500    233     43   -381    399    106   -626    210   -466   -720    275    394     45     96    359    117   -369   -294   -249 
     -     -6  -9349 -10391   -894  -1115  -1712   -525  -9378  -9150 
    66    616   2436  -1834  -1288     24   -672  -1540  -2826   -245  -2922  -2081   2256    167  -1138  -1666   1424    181  -2494  -3220  -2627    73
     -   -149   -500    233     43   -381    399    106   -626    210   -466   -720    275    394     45     96    359    117   -369   -294   -249 
     -     -6  -9349 -10391   -894  -1115  -1712   -525  -9378  -9147 
    67    443   1058  -2078  -1523  -2565  -2901  -1621   -259  -1406  -2390  -1635   1044   1763  -1327    572   1542    403  -1968  -2821    650    74
     -   -147   -500    232     42   -381    398    105   -624    211   -465   -721    275    393     45     95    359    117   -366   -295   -250 
     -   -440  -1941 -10391    -39  -5226  -1712   -525  -9378  -9145 
    68  -6285  -5209  -6570  -6924    426  -6166  -3036  -5323  -6591  -4608  -4715  -5360  -6226  -5488  -5980  -5957  -6207  -5503   6185  -1126    76
     -   -149   -500    233     43   -381    399    106   -626    210   -466   -720    275    394     45     96    359    117   -369   -294   -249 
     -     -6  -9349 -10391   -894  -1115  -1712   -525  -9378  -9142 
    69  -6724  -6074  -5043   3969  -7339  -5705  -5906  -8238  -6514  -7698  -7553  -5724  -6190  -6116  -6554  -6765  -6880  -7834  -6239  -7087    77
     -   -149   -500    233     43   -381    399    106   -626    210   -466   -720    275    394     45     96    359    117   -369   -294   -249 
     -     -6  -9349 -10391   -894  -1115  -1712   -525  -9378  -9140 
    70   -544  -2016  -4555  -3928   3625  -3781  -2630     32  -3531   -605   1040  -3423  -3801  -3127  -3325  -2873  -2149    400  -2434   1948    78
     -   -149   -500    233     43   -381    399    106   -626    210   -466   -720    275    394     45     96    359    117   -369   -294   -249 
     -     -6  -9349 -10391   -894  -1115  -1712   -525  -9378  -9137 
    71   -808  -4714  -5630  -5919  -1158  -5628   2182  -4931  -5600  -4305  -4336  -4666  -5782  -4825  -5245  -4984  -5259  -4969  -1874   4660    79
     -   -149   -500    233     43   -381    399    106   -626    210   -466   -720    275    394     45     96    359    117   -369   -294   -249 
     -     -6  -9349 -10391   -894  -1115  -1712   -525  -9378  -9134 
    72  -4081  -3545  -6684  -6275  -3010  -6501  -5929   3406  -6178   -441   3279  -6176  -5981  -5570  -6049  -5869  -4030    128  -4801  -4737    80
     -   -149   -500    233     43   -381    399    106   -626    210   -466   -720    275    394     45     96    359    117   -369   -294   -249 
     -     -6  -9349 -10391   -894  -1115  -1712   -525  -9378  -9132 
    73   -835   3398  -4239  -3603  -1680    523  -2319    956  -3200   1508   2194  -3091  -3497  -2824  -3002  -2531   -208  -1136  -2186    563    81
     -   -149   -500    233     43   -381    399    106   -626    210   -466   -720    275    394     45     96    359    117   -369   -294   -249 
     -     -6  -9349 -10391   -894  -1115  -1712   -525  -9378  -9129 
    74  -1691  -3119   1347  -1007   -102  -2672    674  -3159   1123   -160     22  -1314  -2764    177   1783    128   1252  -2731  -3313  -2642    82
     -   -149   -500    233     43   -381    399    106   -626    210   -466   -720    275    394     45     96    359    117   -369   -294   -249 
     -     -6  -9349 -10391   -894  -1115  -1712   -525  -9378  -9127 
    75  -1934  -3294  -1835   1651  -3619  -2894  -1494   -917    162   -221  -2393  -1542  -2977   3358     57  -1828   -506  -2921  -3447  -2832    83
     -   -149   -500    233     43   -381    399    106   -626    210   -466   -720    275    394     45     96    359    117   -369   -294   -249 
     -     -6  -9349 -10391   -894  -1115  -1712   -525  -9378  -9124 
    76   1264  -3005  -5901  -5397  -2859  -5403  -4545   1864  -5144   1680   1584  -5058  -5226  -4737  -5013  -4603  -3350   1674  -4079  -3814    84
     -   -149   -500    233     43   -381    399    106   -626    210   -466   -720    275    394     45     96    359    117   -369   -294   -249 
     -     -6  -9349 -10391   -894  -1115  -1712   -525  -9378  -9122 
    77  -1739  -3133      9    888  -3431  -2718   3682  -3157    -72  -1139   1729  -1365  -2810   -921   1924  -1633  -1676  -1096  -3326  -2670    85
     -   -149   -500    233     43   -381    399    106   -626    210   -466   -720    275    394     45     96    359    117   -369   -294   -249 
     -     -6  -9349 -10391   -894  -1115  -1712   -525  -9378  -9119 
    78   -414  -3159   -419   1151   -712   -607    538  -3231    861  -1093  -2248   1107  -2753    284    919    428   1197  -2781  -3343  -2660    86
     -   -149   -500    233     43   -381    399    106   -626    210   -466   -720    275    394     45     96    359    117   -369   -294   -249 
     -     -6  -9349 -10391   -894  -1115  -1712   -525  -9378  -9116 
    79  -4725  -5071  -4929  -4348  -6147  -4934  -3605  -6042  -2320  -5660  -5071     59  -5185  -3271   4143  -4723  -4651  -5675  -5167  -5192    87
     -   -149   -500    233     43   -381    399    106   -626    210   -466   -720    275    394     45     96    359    117   -369   -294   -249 
     -     -6  -9349 -10391   -894  -1115  -1712   -525  -9378  -9114 
    80  -4593  -4011  -7077  -6558  -2559  -6886  -5801   1428  -6402   2794   1124  -6590  -6054  -5338  -6001  -6261  -4479    929  -4388  -4551    88
     -   -149   -500    233     43   -381    399    106   -626    210   -466   -720    275    394     45     96    359    117   -369   -294   -249 
     -     -6  -9349 -10391   -894  -1115  -1712   -525  -9378  -9111 
    81     15  -3158   -449    -22  -3479    356  -1319     56   1450  -1410  -2248    702   -884    254   -342    959    977  -2780  -3342  -2659    89
     -   -149   -500    233     43   -381    399    106   -626    210   -466   -720    275    394     45     96    359    117   -369   -294   -249 
     -     -6  -9349 -10391   -894  -1115  -1712   -525  -9378  -9109 
    82     86  -3160    915      4  -3481    469  -1319    227    425  -3176  -2249    708   1453   1140     30    474  -1626  -2782  -3343  -2660    90
     -   -149   -500    233     43   -381    399    106   -626    210   -466   -720    275    394     45     96    359    117   -369   -294   -249 
     -     -6  -9349 -10391   -894  -1115  -1712   -525  -9378  -9106 
    83   -646  -3142    794   1161   -417   -607  -1324   -452   -907    658  -2233    151    488    687   -164    753   -596  -2760  -3330  -2652    91
     -   -149   -500    233     43   -381    399    106   -626    210   -466   -720    275    394     45     96    359    117   -369   -294   -249 
     -     -6  -9349 -10391   -894  -1115  -1712   -525  -9378  -9103 
    84    238  -3153    508    647  -3472   -869   1205  -1102    480   -509    205    -67   1306    109    935  -1568   -528    -78  -3338  -2657    92
     -   -149   -500    233     43   -381    399    106   -626    210   -466   -720    275    394     45     96    359    117   -369   -294   -249 
     -    -65  -9349  -4616   -894  -1115  -1712   -525  -9378  -9101 
    85  -1744    935  -2320    748  -2236   -868   1132    919  -1621    -99   1794  -1912  -3043    533   1737   -407    280   -264  -2580  -2129    93
     -   -149   -500    233     43   -381    399    106   -626    210   -466   -720    275    394     45     96    359    117   -369   -294   -249 
     -     -6  -9290 -10332   -894  -1115  -2030   -405  -9378  -9098 
    86    423  -3032    473    -86  -3317  -2637   2112   -171   -895   1151  -2131  -1287   -154   1192     71   -520   -158  -2635  -3238     48    94
     -   -149   -500    233     43   -381    399    106   -626    210   -466   -720    275    394     45     96    359    117   -369   -294   -249 
     -   -351  -9290  -2235   -894  -1115  -2030   -405  -9378  -9095 
    87  -1402  -2734      5   -759  -2998  -2399  -1064    530   1020   -269  -1838    414   1410   -625    628   1081    172   -731  -2951  -2305    95
     -   -149   -500    233     43   -381    399    106   -626    210   -466   -720    275    394     45     96    359    117   -369   -294   -249 
     -   -793  -8946  -1255   -894  -1115  -3031   -188  -9378  -9093 
    88     42  -2345    753   -204  -2655    778   1389  -2398   -117  -2356   1226   -513    549   1076   1654   -782   -837  -1961  -2534  -1858    96
     -   -147   -500    233     43   -381    398    109   -627    210   -465   -721    275    393     45     97    359    117   -370   -295   -250 
     -  -3327  -3681   -285  -2121   -377  -3862   -103  -9378  -9090 
    89    339   -280   -474   -466  -1361   -457   -568  -1176   -489  -1471   -812   -294  -1056   -423   -695   2357     33   -672  -1630  -1132   102
     -   -149   -500    233     43   -381    399    106   -626    210   -466   -720    275    394     45     96    359    117   -369   -294   -249 
     -   -850  -5686  -1238   -894  -1115  -3673   -118  -9378  -9087 
    90   -436   -470  -1908  -1681   -610  -1648  -1318   1169  -1403    112    251  -1451  -1975  -1350  -1492  -1019   -560   2624  -1504  -1036   105
     -   -149   -500    233     43   -381    398    105   -626    212   -466   -714    275    394     45     96    359    117   -369   -295   -249 
     -   -894  -1149  -6772   -980  -1020  -2500   -281  -9378  -9085 
    91   2792  -1012  -2957  -2803  -2100  -1717  -2299   -400  -2578  -1587  -1169  -2039  -2329  -2343  -2572  -1039   -966   1707  -2757  -2420   108
     -   -148   -500    234     43   -381    398    105   -627    211   -466   -721    275    393     45     98    359    118   -370   -295   -250 
     -  -2347   -325  -8225    -56  -4711  -2659   -249  -9378  -9082 
    92    288   1813   1338    906  -2265  -1652   -319  -1979     77  -1991  -1102   -311    765    121    870   -566   -599  -1591   2215  -1565   110
     -   -149   -500    233     43   -381    399    106   -626    210   -466   -720    275    394     45     96    359    117   -369   -294   -249 
     -    -13  -7714  -8756   -894  -1115   -772  -1271  -9378  -9079 
    93   -520   2185  -3837  -3227  -1491  -3133  -2073  -1033  -2858     19   2287  -2772  -3222  -2514  -2719   2663  -1598   -950  -1995    526   111
     -   -149   -500    233     43   -381    399    106   -626    210   -466   -720    275    394     45     96    359    117   -369   -294   -249 
     -     -7  -8981 -10023   -894  -1115   -483  -1814  -9378  -9077 
    94  -2508  -2287  -4853  -4241   2398  -4109  -2918   2858  -3856    441  -1175  -3742   -251  -3429  -3646  -3210  -2446    151  -2656    752   112
     -   -149   -500    233     43   -381    399    106   -626    210   -466   -720    275    394     45     96    359    117   -369   -294   -249 
     -     -6  -9363 -10406   -894  -1115   -844  -1175  -9378  -9074 
    95   -907  -1879  -4409  -3781  -1853   -678  -2516   2296  -3384    472   3077  -3274  -3675  -3013  -3192    175  -2005   1193  -2379  -2036   113
     -   -149   -500    233     43   -381    399    106   -626    210   -466   -720    275    394     45     96    359    117   -369   -294   -249 
     -     -6  -9421 -10463   -894  -1115  -1293   -756  -9378  -9071 
    96   -808  -3214    445   -164  -3535  -1058   2004  -3285   1119   -404  -2303    738    310   -914   1587    102   -203  -2836  -3397    293   114
     -   -149   -500    233     43   -381    399    106   -626    210   -466   -720    275    394     45     96    359    117   -369   -294   -249 
     -     -6  -9421 -10463   -894  -1115  -1293   -756  -9378  -9069 
    97   1728  -1920  -4462  -3837   1085  -3688  -2578   1530  -3443   -183  -1127  -3333    408  -3073  -3252  -2779   -164   1799  -2439  -2094   115
     -   -149   -500    233     43   -381    399    106   -626    210   -466   -720    275    394     45     96    359    117   -369   -294   -249 
     -     -6  -9421 -10463   -894  -1115  -1293   -756  -9378  -9066 
    98   -546  -3139    733    847  -3426  -2736   3119  -3153   -993   -760   1260  -1385  -2828   -950    658    910  -1688  -2743  -3343   1596   116
     -   -149   -500    233     43   -381    399    106   -626    210   -466   -720    275    394     45     96    359    117   -369   -294   -249 
     -     -6  -9421 -10463   -894  -1115  -1293   -756  -9378  -9063 
    99   1182    933   1360   1411  -3590  -2777  -1436  -3339     20  -3286  -2361     37  -2870    295  -1524    972   -315   -827  -3456    456   117
     -   -149   -500    233     43   -381    399    106   -626    210   -466   -720    275    394     45     96    359    117   -369   -294   -249 
     -     -6  -9500 -10542   -894  -1115  -1293   -756  -9378  -9061 
   100   2241  -1929  -4111   -340   -336  -3573  -2428  -1396   -666   1730   1234  -3120  -3622  -2825  -3050  -2646  -1997    -92  -2379  -2034   118
     -   -149   -500    233     43   -381    399    106   -626    210   -466   -720    275    394     45     96    359    117   -369   -294   -249 
     -     -6  -9500 -10542   -894  -1115  -1293   -756  -9378  -9058 
   101  -2049  -1879  -4357  -3726    -88  -3591   4253   -103  -3328    298  -1079  -3222  -3640  -2955  -3139   -779   -369   -338  -2300   2253   119
     -   -149   -500    233     43   -381    399    106   -626    210   -466   -720    275    394     45     96    359    117   -369   -294   -249 
     -     -6  -9500 -10542   -894  -1115  -1293   -756  -9378  -9055 
   102  -2022   2163  -4367  -3731   1166  -3570  -2441   1233  -3326   1392    844  -3216  -3619   -165  -3126   -375  -1963   1466  -2306   1014   120
     -   -149   -500    233     43   -381    399    106   -626    210   -466   -720    275    394     45     96    359    117   -369   -294   -249 
     -     -6  -9500 -10542   -894  -1115  -1293   -756  -9378  -9053 
   103    680  -2399  -4011  -3522   3319   -457  -2599  -2078   -641  -2388  -1746  -3211  -3851  -2987  -3244  -2783   -397  -1959  -2606   2897   121
     -   -149   -500    233     43   -381    399    106   -626    210   -466   -720    275    394     45     96    359    117   -369   -294   -249 
     -     -6  -9500 -10542   -894  -1115  -1293   -756  -9378  -9050 
   104   -470  -3268   -466  -1105  -3586  -2778   1555   -766   1262   -817  -2358    311    261   2658  -1526    995  -1743  -2889  -3454  -2773   122
     -   -149   -500    233     43   -381    399    106   -626    210   -466   -720    275    394     45     96    359    117   -369   -294   -249 
     -     -6  -9500 -10542   -894  -1115   -425  -1970  -9378  -9047 
   105  -2174  -3581   2931  -1403  -3955  -3035  -1832  -3702  -1477  -3672  -2774   2278   -521  -1394   -541   -618    706   -394  -3862  -3176   123
     -   -149   -500    233     43   -381    399    106   -626    210   -466   -720    275    394     45     96    359    117   -369   -294   -249 
     -     -6  -9552 -10595   -894  -1115   -701  -1378  -9378  -9044 
   106    995  -3032  -1859   2318  -3241    964  -1574  -2915    -94  -1255    504  -1593  -2989  -1164  -1696   -293    342   -599  -3290  -2685   124
     -   -149   -500    233     43   -381    399    106   -626    210   -466   -720    275    394     45     96    359    117   -369   -294   -249 
     -     -6  -9552 -10595   -894  -1115   -701  -1378  -9378  -9042 
   107  -1035  -3156  -5144  -5168  -5428    898  -4701   -146  -5050  -5428  -4536   -302  -4212  -4670  -4986   3258   -772  -4154  -5674  -5494   125
     -   -149   -500    233     43   -381    399    106   -626    210   -466   -720    275    394     45     96    359    117   -369   -294   -249 
     -     -6  -9552 -10595   -894  -1115   -701  -1378  -9378  -9039 
   108     65   1156  -3742  -3373   2023  -3276    662    891  -3038    244   -914  -2868  -3202  -2623  -2839   -379  -1863   1689  -1677   1874   126
     -   -149   -500    233     43   -381    399    106   -626    210   -466   -720    275    394     45     96    359    117   -369   -294   -249 
     -     -6  -9552 -10595   -894  -1115   -701  -1378  -9378  -9036 
   109  -5068  -4472  -7399  -6805    -27  -7132  -5586    746  -6577   3006    942  -6809  -6200  -5333  -6042  -6465  -4900  -2919  -4231    573   127
     -   -149   -500    233     43   -381    399    106   -626    210   -466   -720    275    394     45     96    359    117   -369   -294   -249 
     -     -6  -9552 -10595   -894  -1115   -701  -1378  -9378  -9033 
   110   -934  -3135  -6031  -5530    383  -5529  -4683   1445  -5277    478    265  -5182  -5373  -4900  -5157  -4726  -3478   3124  -4259  -3968   128
     -   -149   -500    233     43   -381    399    106   -626    210   -466   -720    275    394     45     96    359    117   -369   -294   -249 
     -     -6  -9552 -10595   -894  -1115   -701  -1378  -9378  -9031 
   111  -1963   1103  -2586    -89  -2427    453  -1945  -2005  -1885   1408   2687    400    -73  -1773  -2226    572    395  -1853  -2780  -2336   129
     -   -149   -500    233     43   -381    399    106   -626    210   -466   -720    275    394     45     96    359    117   -369   -294   -249 
     -     -6  -9552 -10595   -894  -1115   -701  -1378  -9378  -9028 
   112  -2692  -4279   2491   1909  -4563  -3289  -2212  -4354   -355  -4279  -3406   1474   1447    -62  -2563  -2506    -81  -3886  -4452  -3686   130
     -   -149   -500    233     43   -381    399    106   -626    210   -466   -720    275    394     45     96    359    117   -369   -294   -249 
     -     -6  -9552 -10595   -894  -1115   -701  -1378  -9378  -9025 
   113  -4966  -4375  -6276  -6236   2989  -5933  -2739  -3775  -5788    254  -3277  -4887  -5824  -4860   -406  -5120  -4866   -667  -2026   3835   131
     -   -149   -500    233     43   -381    399    106   -626    210   -466   -720    275    394     45     96    359    117   -369   -294   -249 
     -    -63  -9552  -4653   -894  -1115   -701  -1378  -9378  -9022 
   114    448   1849  -3099  -2523    926    545   2440  -1634   -427   -667  -1278  -2509  -3385  -2148    275    959  -1897   -419  -2513   1607   132
     -   -149   -500    233     43   -381    399    106   -626    210   -466   -720    275    394     45     96    359    117   -369   -294   -249 
     -     -6  -9495 -10537   -894  -1115   -409  -2018  -9378  -9020 
   115  -1874  -3350   1001   1091   -262     59  -1503  -3421  -1089  -3365  -2440   1108   1654    684   -216   1357  -1814  -2971  -3533  -2848   133
     -   -149   -500    233     43   -381    399    106   -626    210   -466   -720    275    394     45     96    359    117   -369   -294   -249 
     -     -6  -9553 -10595   -894  -1115   -701  -1378  -9378  -9017 
   116   -441  -3785  -3006  -2436     -2  -3885   2618  -3663   1002  -3609  -2952  -2593  -3946   2718  -2169  -2884  -2850  -3432  -2737   3206   134
     -   -149   -500    233     43   -381    399    106   -626    210   -466   -720    275    394     45     96    359    117   -369   -294   -249 
     -     -6  -9553 -10595   -894  -1115   -701  -1378  -9378  -9014 
   117  -2890  -3563  -3761  -4125  -5977   3663  -4566  -5898  -4824  -6050  -5172  -3759  -4395    380  -4949   -898  -3331  -4686  -6084  -5813   135
     -   -149   -500    233     43   -381    399    106   -626    210   -466   -720    275    394     45     96    359    117   -369   -294   -249 
     -     -6  -9553 -10595   -894  -1115   -701  -1378  -9378  -9011 
   118  -2632  -3262  -4836  -5183  -5886  -3488  -4967  -5735  -5479  -5972  -5023   -297  -4290  -4968  -5322   1694   3588  -4446  -6092  -5969   136
     -   -149   -500    233     43   -381    399    106   -626    210   -466   -720    275    394     45     96    359    117   -369   -294   -249 
     -     -6  -9553 -10595   -894  -1115   -701  -1378  -9378  -9008 
   119  -4723  -4136  -7249  -6770  -2846  -7101  -6156   1805  -6647   2929  -1598  -6809  -6291  -5640  -6296  -6509  -4626    -88  -4706  -4848   137
     -   -149   -500    233     43   -381    399    106   -626    210   -466   -720    275    394     45     96    359    117   -369   -294   -249 
     -     -6  -9553 -10595   -894  -1115   -701  -1378  -9378  -9006 
   120  -5155  -4551  -7369  -6816  -2574  -7222  -5820     62  -6380   3074  -1356  -6914  -6269   1537  -5935  -6635  -4992  -2883  -4393  -4578   138
     -   -149   -500    233     43   -381    399    106   -626    210   -466   -720    275    394     45     96    359    117   -369   -294   -249 
     -     -6  -9553 -10595   -894  -1115   -701  -1378  -9378  -9003 
   121  -4126  -6254   3681    238  -6345  -1279  -3290  -6365  -3767  -6181  -5656   2014  -4419  -2989  -4839  -3711  -4237  -5788  -6390  -5208   139
     -   -149   -500    233     43   -381    399    106   -626    210   -466   -720    275    394     45     96    359    117   -369   -294   -249 
     -     -6  -9553 -10595   -894  -1115   -701  -1378  -9378  -9000 
   122    667  -2808  -5597  -5060  -2922  -4993  -4061   1227  -4755   1261  -1938  -4642  -4937  -4422  -4625  -4147  -3088   2694  -3806    857   140
     -   -149   -500    233     43   -381    399    106   -626    210   -466   -720    275    394     45     96    359    117   -369   -294   -249 
     -     -6  -9553 -10595   -894  -1115   -701  -1378  -9378  -8997 
   123   -239   2190  -5516  -4984  -2993  -4903  -4002   2206  -4681     33  -2033    410  -4876  -4384  -4567  -4057  -3006   2606  -3800  -3422   141
     -   -149   -500    233     43   -381    399    106   -626    210   -466   -720    275    394     45     96    359    117   -369   -294   -249 
     -     -6  -9553 -10595   -894  -1115   -701  -1378  -9378  -8994 
   124  -6528  -6007  -6089  -6471  -7265  -5912  -6394  -8383  -7106  -7897  -7693   4452  -6423  -6850  -6869  -6770  -6825  -7795  -6363  -7084   142
     -   -149   -500    233     43   -381    399    106   -626    210   -466   -720    275    394     45     96    359    117   -369   -294   -249 
     -  -1705  -9553   -535   -894  -1115   -701  -1378  -9378  -8992 
   125   -757  -1890   -751   1198    823  -1786   1899  -1758   1248    473  -1013   -485  -1876    -54   -565    562   -696  -1446  -2144  -1545   143
     -   -149   -500    233     43   -381    399    106   -626    210   -466   -720    275    394     45     96    359    117   -369   -294   -249 
     -    -12  -7859  -8902   -894  -1115   -611  -1534  -9378  -8989 
   126   -276  -1645  -3582  -2976   1521  -3217  -2060    902    963    661   -844   -225  -3272   -293  -2643    383  -1670    500  -2094   1830   144
     -   -149   -500    233     43   -381    399    106   -626    210   -466   -720    275    394     45     96    359    117   -369   -294   -249 
     -     -7  -9165 -10207   -894  -1115   -777  -1264  -9378  -8986 
   127  -1933  -1773  -4189  -3559   1022  -3471   1564    534    974    204    923   -292  -3522  -2814   -851  -2552  -1874    590    872   2877   145
     -   -149   -500    233     43   -381    399    106   -626    210   -466   -720    275    394     45     96    359    117   -369   -294   -249 
     -     -6  -9400 -10442   -894  -1115  -1050   -951  -9378  -8983 
   128  -1796  -3199  -1673    442  -3494   -117    760  -3224   2083    310    202  -1426  -2871   -986   1679    532  -1734  -1044  -3395  -2733   146
     -   -149   -500    233     43   -381    399    106   -626    210   -466   -720    275    394     45     96    359    117   -369   -294   -249 
     -     -6  -9461 -10504   -894  -1115  -1605   -575  -9378  -8980 
   129   1025  -3242  -1622    404  -3561  -2747    346  -3311    884  -3257    644   1936  -2840    328   1256   -641    297    -61  -3426  -2744   147
     -   -149   -500    233     43   -381    399    106   -626    210   -466   -720    275    394     45     96    359    117   -369   -294   -249 
     -     -6  -9461 -10504   -894  -1115  -1605   -575  -9378  -8977 
   130    733  -3234  -1625   1159  -3549     52    254  -3296    420   -140  -2324   1199  -2842   -950   -245    228   1200   -694  -3420  -2741   148
     -   -149   -500    233     43   -381    399    106   -626    210   -466   -720    275    394     45     96    359    117   -369   -294   -249 
     -     -6  -9461 -10504   -894  -1115  -1605   -575  -9378  -8974 
   131   -720  -3231  -1627    772  -3545    981  -1409    -34     -6  -3244  -2321   1372    942   -951    705    612    416   -685  -3418  -2739   149
     -   -149   -500    233     43   -381    399    106   -626    210   -466   -720    275    394     45     96    359    117   -369   -294   -249 
     -   -873  -9461  -1150   -894  -1115  -1605   -575  -9378  -8972 
   132    122  -2612    103   -464   1247   -463   -795  -2671   1223  -2625  -1704    268  -2228   -338    624   1274    920  -2230  -2801  -2123   150
     -   -149   -500    233     43   -381    399    106   -626    210   -466   -720    275    394     45     96    359    117   -369   -294   -249 
     -   -822  -8597  -1219   -894  -1115  -3683   -117  -9378  -8969 
   133    701  -1380  -1258   -714  -1601   1055   -763   1231   -583  -1436   -688   -876  -2030   -498    720    635    893   -982  -1879  -1400   151
     -   -145   -501    233     41   -382    402    104   -628    210   -468   -722    275    393     44     94    360    120   -371   -296   -251 
     -  -2952  -1176  -1231  -2110   -380  -2894   -208  -9378  -8966 
   134   -647  -1454  -1371  -1182  -3009   2305  -1468  -2745  -1309  -2868  -1996   1458  -2062  -1148  -1695   1019   1431  -2023  -3102  -2617   159
     -   -149   -500    233     43   -381    399    106   -626    210   -466   -720    275    394     45     96    359    117   -369   -294   -249 
     -    -15  -7435  -8477   -894  -1115  -1216   -812  -9378  -8963 
   135  -1653  -3044  -1068   2036  -3435    876  -1311  -3183   -998  -3162   1934   1255  -2658   -885  -1527   1634  -1633  -2739  -3361  -2667   160
     -   -149   -500    233     43   -381    399    106   -626    210   -466   -720    275    394     45     96    359    117   -369   -294   -249 
     -     -8  -8687  -9729   -894  -1115   -718  -1352  -9378  -8960 
   136    106  -3132  -1535   -982  -3457   1431  -1297  -3199   2353  -3144   1147     14  -2741    479    535    108  -1616  -2757  -3310  -2640   161
     -   -149   -500    233     43   -381    399    106   -626    210   -466   -720    275    394     45     96    359    117   -369   -294   -249 
     -     -6  -9271 -10313   -894  -1115   -167  -3196  -9378  -8957 
   137   -188  -3230    822  -1189  -3512   1021    835  -1186  -1101  -3230  -2330    849  -2933    955  -1602    256    496   1645  -3437  -2779   162
     -   -149   -500    233     43   -381    399    106   -626    210   -466   -720    275    394     45     96    359    117   -369   -294   -249 
     -     -6  -9553 -10595   -894  -1115   -701  -1378  -9378  -8954 
   138  -4272  -3822  -6704  -6140  -2655  -6252  -5149    -64  -5879   1295   4416  -5931    231  -5076  -5563  -5482  -4178    983  -4219  -4223   163
     -   -149   -500    233     43   -381    399    106   -626    210   -466   -720    275    394     45     96    359    117   -369   -294   -249 
     -     -6  -9553 -10595   -894  -1115   -701  -1378  -9378  -8951 
   139  -3585  -5421   3178   1045  -5620   -701   2118  -5508  -3040  -5388  -4652    562   1054  -2560  -3822   -743  -3625  -4995  -5577  -4621   164
     -   -149   -500    233     43   -381    399    106   -626    210   -466   -720    275    394     45     96    359    117   -369   -294   -249 
     -     -6  -9553 -10595   -894  -1115   -701  -1378  -9378  -8948 
   140  -1275  -5103  -1929   3593  -5277  -3820  -3017  -5428  -2796  -5297  -4619  -2508  -4292   1016  -3223  -3446  -3735  -4959   2217  -4439   165
     -   -149   -500    233     43   -381    399    106   -626    210   -466   -720    275    394     45     96    359    117   -369   -294   -249 
     -     -6  -9553 -10595   -894  -1115   -701  -1378  -9378  -8945 
   141    276   2377   -412  -1997   -188   -355   1307   -401   -392   -933  -1562  -2143    474    448  -2202    329    159    716  -2774   1036   166
     -   -149   -500    233     43   -381    399    106   -626    210   -466   -720    275    394     45     96    359    117   -369   -294   -249 
     -     -6  -9553 -10595   -894  -1115   -701  -1378  -9378  -8943 
   142  -4759  -4231  -7133  -6542   -484  -6770  -5430   1729  -6294   2829  -1354  -6454  -6035  -5223  -5846  -6048  -4621   -211   1541  -4288   167
     -   -149   -500    233     43   -381    399    106   -626    210   -466   -720    275    394     45     96    359    117   -369   -294   -249 
     -     -6  -9553 -10595   -894  -1115   -701  -1378  -9378  -8940 
   143   1991   3208  -4977  -4505  -2723  -3658  -3293  -1963  -4117   -585  -1939  -3736  -4011  -3730  -3912   -945   -596   2398  -3242  -2913   168
     -   -149   -500    233     43   -381    399    106   -626    210   -466   -720    275    394     45     96    359    117   -369   -294   -249 
     -     -6  -9553 -10595   -894  -1115   -701  -1378  -9378  -8937 
   144  -4202   1776  -6707  -6202  -2876  -6337  -5411   1900  -5995    926   4323  -6011  -5884  -5293  -5755  -5604  -4130   -248  -4479  -4438   169
     -   -149   -500    233     43   -381    399    106   -626    210   -466   -720    275    394     45     96    359    117   -369   -294   -249 
     -     -6  -9553 -10595   -894  -1115   -701  -1378  -9378  -8934 
   145  -2676  -2471  -4846  -4295   3548  -4153   2224   -338  -3897  -2274    835  -3677  -4189  -3457  -3684   -927  -1010  -1917  -2173   2520   170
     -   -149   -500    233     43   -381    399    106   -626    210   -466   -720    275    394     45     96    359    117   -369   -294   -249 
     -     -6  -9553 -10595   -894  -1115   -701  -1378  -9378  -8931 
   146  -4456  -4002  -6347  -6006   3522  -5878  -3370    379  -5637   1390    302  -5154  -5627  -4770  -5239  -5054  -4350  -3103   1640   1858   171
     -   -149   -500    233     43   -381    399    106   -626    210   -466   -720    275    394     45     96    359    117   -369   -294   -249 
     -     -6  -9553 -10595   -894  -1115   -701  -1378  -9378  -8928 
   147   1192  -2226  -4599  -4037  -2345  -3738  -2930    451  -3683   -975  -1558  -3520  -3920  -3341  -3548   1693   2604   -186  -2874  -2530   172
     -   -149   -500    233     43   -381    399    106   -626    210   -466   -720    275    394     45     96    359    117   -369   -294   -249 
     -     -6  -9553 -10595   -894  -1115   -701  -1378  -9378  -8925 
   148     20   2040  -4523  -3894  -1959  -3738  -2622   2389  -3495   -144     95  -3384  -3783  -3123  -3301  -2827    759   1846  -2483    662   173
     -   -149   -500    233     43   -381    399    106   -626    210   -466   -720    275    394     45     96    359    117   -369   -294   -249 
     -     -6  -9553 -10595   -894  -1115   -701  -1378  -9378  -8922 
   149  -2932  -4516    -49   3027  -4817  -3438  -2372  -4597   -753  -4500  -3655   -373  -3736   2604    187  -2730  -2904  -4136  -4650  -3902   174
     -   -149   -500    233     43   -381    399    106   -626    210   -466   -720    275    394     45     96    359    117   -369   -294   -249 
     -     -6  -9553 -10595   -894  -1115   -701  -1378  -9378  -8919 
   150  -5248  -4595  -7615  -7009   1132  -7459  -6001   1740  -6820   2374   3190  -7196  -6335  -5453  -6230  -6871  -5064  -2931  -4411  -4671   175
     -   -149   -500    233     43   -381    399    106   -626    210   -466   -720    275    394     45     96    359    117   -369   -294   -249 
     -     -6  -9553 -10595   -894  -1115   -701  -1378  -9378  -8916 
   151    532   1032  -5969  -5343    496  -5302  -4123   -403  -4988   2781   1627  -4964  -5081  -4347  -4701  -4437  -3526  -2260  -3560  -3433   176
     -   -149   -500    233     43   -381    399    106   -626    210   -466   -720    275    394     45     96    359    117   -369   -294   -249 
     -     -6  -9553 -10595   -894  -1115   -701  -1378  -9378  -8913 
   152  -1844   -206     40    123  -3636  -2818    242   -666   1473  -3331  -2405    -18  -2911    305   2684    -11  -1783  -2937  -3499    812   177
     -   -149   -500    233     43   -381    399    106   -626    210   -466   -720    275    394     45     96    359    117   -369   -294   -249 
     -     -6  -9553 -10595   -894  -1115   -701  -1378  -9378  -8910 
   153   -185  -2026  -4569  -3943  -2009  -3793  -2684   2165  -3549    331   2514  -3438  -3835  -3179  -3358   -750   1615   1153  -2544  -2199   178
     -   -149   -500    233     43   -381    399    106   -626    210   -466   -720    275    394     45     96    359    117   -369   -294   -249 
     -     -6  -9553 -10595   -894  -1115   -701  -1378  -9378  -8907 
   154  -1446  -3385  -6567  -6229  -3849  -6386  -6263   1792  -6177   1517  -2562  -6045  -6098  -6032  -6289  -5749  -3879   2895  -5567  -5147   179
     -   -149   -500    233     43   -381    399    106   -626    210   -466   -720    275    394     45     96    359    117   -369   -294   -249 
     -     -6  -9553 -10595   -894  -1115   -701  -1378  -9378  -8904 
   155  -3454  -5194   1274   3259  -5430  -3628  -2795  -5273    145    283  -4394  -2223  -4064   -303  -3392  -3176  -3471  -4786  -5328  -4456   180
     -   -149   -500    233     43   -381    399    106   -626    210   -466   -720    275    394     45     96    359    117   -369   -294   -249 
     -     -6  -9553 -10595   -894  -1115   -701  -1378  -9378  -8901 
   156   1385   1109  -1717    580  -3562     -2   2181  -3296   -333  -3270  -2359  -1474  -2923   1067   -353    -15   -239   -984   2186    836   181
     -   -149   -500    233     43   -381    399    106   -626    210   -466   -720    275    394     45     96    359    117   -369   -294   -249 
     -     -6  -9553 -10595   -894  -1115   -701  -1378  -9378  -8898 
   157  -3984  -3602  -6379  -5784    421  -5817  -4673    996  -5475   2606   1770  -5485  -5474  -4757  -5175  -4995   -642    920  -3935  -3873   182
     -   -149   -500    233     43   -381    399    106   -626    210   -466   -720    275    394     45     96    359    117   -369   -294   -249 
     -     -6  -9553 -10595   -894  -1115   -701  -1378  -9378  -8895 
   158  -5236  -5543  -4109  -4455  -4843  -5157   5362  -7074  -5054  -6683  -6356    253  -5699  -4939  -5230  -5215  -5473  -6541  -5117  -4363   183
     -   -149   -500    233     43   -381    399    106   -626    210   -466   -720    275    394     45     96    359    117   -369   -294   -249 
     -     -6  -9553 -10595   -894  -1115   -701  -1378  -9378  -8892 
   159    780  -3330    663   1076  -3651   -864    788  -3402  -1070  -3346  -2420   -275  -2921  -1028   1033   1930    198  -2952  -3514  -2830   184
     -   -149   -500    233     43   -381    399    106   -626    210   -466   -720    275    394     45     96    359    117   -369   -294   -249 
     -     -6  -9553 -10595   -894  -1115   -701  -1378  -9378  -8889 
   160     50   3713  -3213  -2635  -2101  -3384    622    193   -211  -1979   1963   -192  -3448    -77  -2609    -85   -307   1508  -2542  -2155   185
     -   -149   -500    233     43   -381    399    106   -626    210   -466   -720    275    394     45     96    359    117   -369   -294   -249 
     -     -6  -9553 -10595   -894  -1115   -701  -1378  -9378  -8886 
   161  -2219  -3732   -192    177  -4041   2623    701  -3805   1527  -3742  -2834    494  -3209    900  -1985   -944  -2170  -3349  -3910  -3199   186
     -   -149   -500    233     43   -381    399    106   -626    210   -466   -720    275    394     45     96    359    117   -369   -294   -249 
     -     -6  -9553 -10595   -894  -1115   -701  -1378  -9378  -8883 
   162  -4080  -3552  -6727  -6372   -118  -6570  -6224   3817  -6313  -1110  -2267  -6226  -6169  -5953  -6326  -5948  -4051    452  -5270  -4975   187
     -   -149   -500    233     43   -381    399    106   -626    210   -466   -720    275    394     45     96    359    117   -369   -294   -249 
     -     -6  -9553 -10595   -894  -1115   -701  -1378  -9378  -8880 
   163  -4531  -3967  -7090  -6639  -2966  -6928  -6129   3386  -6526   1562    520  -6616  -6239  -5675  -6265  -6314  -4454    130  -4800  -4873   188
     -   -149   -500    233     43   -381    399    106   -626    210   -466   -720    275    394     45     96    359    117   -369   -294   -249 
     -     -6  -9553 -10595   -894  -1115   -701  -1378  -9378  -8877 
   164  -7502  -6257  -6956  -7316  -6597  -6224   5470  -8588  -7435  -7924  -7893  -7283  -6667  -7369  -6998  -7889  -7683  -8284  -6099  -6304   189
     -   -149   -500    233     43   -381    399    106   -626    210   -466   -720    275    394     45     96    359    117   -369   -294   -249 
     -     -6  -9553 -10595   -894  -1115   -701  -1378  -9378  -8873 
   165   1360   2154  -5959  -6308  -5940   3347  -5277  -5768  -5955  -6032  -5064  -4351  -4323  -5387  -5552  -2880  -3103  -4444  -6137  -6147   190
     -   -149   -500    233     43   -381    399    106   -626    210   -466   -720    275    394     45     96    359    117   -369   -294   -249 
     -     -6  -9553 -10595   -894  -1115   -701  -1378  -9378  -8870 
   166  -7013  -6305   4225  -5699  -7593  -5940  -6175  -8541  -6897  -7974  -7845  -5992  -6425  -6414  -6928  -7060  -7170  -8131  -6464  -7356   191
     -   -149   -500    233     43   -381    399    106   -626    210   -466   -720    275    394     45     96    359    117   -369   -294   -249 
     -     -6  -9553 -10595   -894  -1115   -701  -1378  -9378  -8867 
   167  -4483  -3932  -7034  -6578     93  -6841  -6009   3139  -6451   1790  -1718  -6523  -6192  -5628  -6196  -6206  -4408    704  -4753  -4787   192
     -   -149   -500    233     43   -381    399    106   -626    210   -466   -720    275    394     45     96    359    117   -369   -294   -249 
     -     -6  -9553 -10595   -894  -1115   -701  -1378  -9378  -8864 
   168  -6970  -6153  -6729  -6584  -7461  -6082  -5807  -8068   4059  -7520  -7222  -6515  -6455  -5828  -4943  -7177  -6958  -7760  -6247  -7071   193
     -   -149   -500    233     43   -381    399    106   -626    210   -466   -720    275    394     45     96    359    117   -369   -294   -249 
     -     -6  -9553 -10595   -894  -1115   -701  -1378  -9378  -8861 
   169   1230  -3043  -5641  -5675  -4687  -3542  -4701    430  -5341  -4494  -3823  -4206   3693  -4890  -5078   -867  -2967   -919  -5144  -4922   194
     -   -149   -500    233     43   -381    399    106   -626    210   -466   -720    275    394     45     96    359    117   -369   -294   -249 
     -     -6  -9553 -10595   -894  -1115   -701  -1378  -9378  -8858 
   170  -7013  -6305   4225  -5699  -7593  -5940  -6175  -8541  -6897  -7974  -7845  -5992  -6425  -6414  -6928  -7060  -7170  -8131  -6464  -7356   195
     -   -149   -500    233     43   -381    399    106   -626    210   -466   -720    275    394     45     96    359    117   -369   -294   -249 
     -     -6  -9553 -10595   -894  -1115   -701  -1378  -9378  -8855 
   171  -6528  -6007  -6089  -6471  -7265  -5912  -6394  -8383  -7106  -7897  -7693   4452  -6423  -6850  -6869  -6770  -6825  -7795  -6363  -7084   196
     -   -149   -500    233     43   -381    399    106   -626    210   -466   -720    275    394     45     96    359    117   -369   -294   -249 
     -     -6  -9553 -10595   -894  -1115   -701  -1378  -9378  -8852 
   172   -876   4286  -5444  -4824   2999  -4724  -3590    807  -4453     82    972  -4379  -4638  -3952  -4219  -3839  -3010  -1795  -3230  -2989   197
     -   -149   -500    233     43   -381    399    106   -626    210   -466   -720    275    394     45     96    359    117   -369   -294   -249 
     -     -6  -9553 -10595   -894  -1115   -701  -1378  -9378  -8849 
   173  -1460  -4467  -7457  -6863  -2570  -7215  -5872    226  -6656   2688   3553  -6953  -6247  -5401  -6124  -6581  -4911  -2773  -4395  -4625   198
     -   -149   -500    233     43   -381    399    106   -626    210   -466   -720    275    394     45     96    359    117   -369   -294   -249 
     -     -6  -9553 -10595   -894  -1115   -701  -1378  -9378  -8845 
   174  -4255  -3711  -6885  -6502  -3303  -6744  -6312   2360  -6437   2394  -2035  -6418  -6226  -5884  -6355  -6138  -4212   1533  -5143  -5053   199
     -   -149   -500    233     43   -381    399    106   -626    210   -466   -720    275    394     45     96    359    117   -369   -294   -249 
     -     -6  -9553 -10595   -894  -1115   -701  -1378  -9378  -8842 
   175  -1916   1042   -257  -1467  -3046    449  -1673  -2687  -1356  -2835   2399    -38  -3071  -1304   2929  -1916    171  -2421  -3187    531   200
     -   -149   -500    233     43   -381    399    106   -626    210   -466   -720    275    394     45     96    359    117   -369   -294   -249 
     -     -6  -9553 -10595   -894  -1115   -701  -1378  -9378  -8839 
   176  -1864  -3082  -1823     58   1913   -900    137   -669    199    682  -2198   1359    -75  -1132   1119  -1093   -306  -2652  -3326    214   201
     -   -149   -500    233     43   -381    399    106   -626    210   -466   -720    275    394     45     96    359    117   -369   -294   -249 
     -     -6  -9553 -10595   -894  -1115   -701  -1378  -9378  -8836 
   177  -1844  -3316   1260   1218  -3637    211  -1476  -1028    363  -3332  -2406    325   1356   -110    749    829  -1783   -830  -3500  -2817   202
     -   -149   -500    233     43   -381    399    106   -626    210   -466   -720    275    394     45     96    359    117   -369   -294   -249 
     -     -6  -9553 -10595   -894  -1115   -701  -1378  -9378  -8833 
   178   -348  -3151   1401   -132   1098    -65    511    821     98   -646  -2259  -1528   1308  -1095  -1634   -440    558  -2735  -3378  -2740   203
     -   -149   -500    233     43   -381    399    106   -626    210   -466   -720    275    394     45     96    359    117   -369   -294   -249 
     -   -103  -9553  -3931   -894  -1115   -701  -1378  -9378  -8830 
   179  -1826   1877    833    379  -2789    564  -1622    261    210    740  -1817  -1705    -63  -1285  -1794    300   -493    550  -2989  -2457   204
     -   -149   -500    233     43   -381    399    106   -626    210   -466   -720    275    394     45     96    359    117   -369   -294   -249 
     -   -103  -9456  -3944   -894  -1115  -1647   -555  -9378  -8827 
   180    357  -3166    391   1443    242  -1103  -1327  -3236    -27  -3182    575     -9   1190   -867   1031    700   -412  -2787  -3350  -2667   205
     -   -149   -500    233     43   -381    399    106   -626    210   -466   -720    275    394     45     96    359    117   -369   -294   -249 
     -   -234  -9360  -2774   -894  -1115  -2178   -360  -9378  -8823 
   181  -1527   1622   1287    917  -3317  -2500    501  -3067   -740  -3013  -2087   1620  -2594   1507    197   -562    913  -2619   2501  -2499   206
     -   -149   -500    233     43   -381    399    106   -626    210   -466   -720    275    394     45     96    359    117   -369   -294   -249 
     -   -567  -9133  -1639   -894  -1115  -2902   -207  -9378  -8820 
   182    999   1577      6    723  -2227  -2264   -958  -1859   -668    452  -1234  -1025    642   -604  -1119   1206  -1121  -1611   1768  -1853   207
     -   -149   -500    233     43   -381    399    106   -626    210   -466   -720    275    394     45     96    359    117   -369   -294   -249 
     -   -115  -8574  -3797   -894  -1115  -3703   -115  -9378  -8817 
   183  -1108  -2576   1646    896  -2893    678   -738  -2642   -326   -948  -1668   -703    -54   1037   -836   1173    162  -2196  -2762  -2078   208
     -   -149   -500    233     43   -381    399    106   -626    210   -466   -720    275    394     45     96    359    117   -369   -294   -249 
     -  -1295  -8468   -767   -894  -1115  -3793   -108  -9378  -8814 
   184   -912  -2355   1330    138  -2759   1938   -520  -2533   -307  -2498  -1643   -196  -1818   1602   -878    822   -915  -2069  -2694  -1955   209
     -   -147   -501    234     44   -382    398    107   -626    209   -464   -717    274    393     46     96    359    116   -369   -296   -248 
     -  -2355   -902  -1904  -2259   -338  -4341    -73  -9378  -8811 
   185   -805  -2325    381   1572  -2610  -1325   -273  -2384      1  -2322  -1488   2441  -1625   1787   -516   -616   -781  -1946  -2493  -1755   215
     -   -149   -500    233     44   -381    398    106   -626    210   -465   -720    275    394     45     96    359    117   -369   -294   -249 
     -  -1912  -1439  -1461   -148  -3356  -4423    -69  -9378  -8807 
   186   -103   -393  -1278   -906   -672  -1257   -654   1908   -695   -360    130   -796  -1582   -605   -891   1331   -205    460  -1217   -761   217
     -   -149   -500    233     43   -381    399    106   -626    210   -466   -720    275    394     45     96    359    117   -369   -294   -249 
     -   -495  -6105  -1868   -894  -1115  -3309   -153  -9378  -8804 
   187   -567  -1617   1963    191  -2273  -1152   -481  -1903   -389  -2091  -1342    -83  -1576   -145   -920   -520   2426  -1496  -2377  -1728   218
     -   -149   -500    235     43   -381    398    105   -624    210   -466   -721    275    394     45     96    359    117   -369   -295   -250 
     -  -1690   -551  -7568    -99  -3916  -2148   -369  -9378  -8801 
   188   -732  -1892    759    956  -2098  -1740   -432    675    -83   -266  -1017   -434   1191    -24   -567   1146   -674  -1449  -2152  -1545   220
     -   -149   -500    233     43   -381    399    106   -626    210   -466   -720    275    394     45     96    359    117   -369   -294   -249 
     -    -13  -7783  -8825   -894  -1115  -2257   -339  -9378  -8798 
   189  -1048  -1720     47   -822  -1803  -2185   -895  -1410   -664    283   -885  -1030    135   -612   1069  -1146   1280  -1215   4146  -1570   221
     -   -149   -500    233     43   -381    399    106   -626    210   -466   -720    275    394     45     96    359    117   -369   -294   -249 
     -    -10  -8276  -9318   -894  -1115  -3928    -98  -9378  -8794 
   190  -1021  -2323    769   1042  -2573  -1996   -684  -2281   -308   -565  -1435   -661  -2102   -253   -806   1790    920  -1909  -2550   1457   222
     -   -149   -500    233     43   -381    399    106   -626    210   -466   -720    275    394     45     96    359    117   -369   -294   -249 
     -    -10  -8276  -9318   -894  -1115  -1992   -418  -9378  -8791 
   191     47  -2656    801   1392    -84    531   -829   -449   -412  -2670  -1746    963    145    359   -919    874  -1134  -2275  -2842  -2162   223
     -   -149   -500    233     43   -381    399    106   -626    210   -466   -720    275    394     45     96    359    117   -369   -294   -249 
     -     -9  -8650  -9692   -894  -1115  -2479   -285  -9378  -8788 
   192  -1283  -2734   -293   -590  -3045  -2261   -920   -203    792  -2746  -1825   1050   -480   1560    906    544    786   -193  -2923   1113   224
     -   -149   -500    233     43   -381    399    106   -626    210   -466   -720    275    394     45     96    359    117   -369   -294   -249 
     -     -8  -8786  -9828   -894  -1115  -1053   -949  -9378  -8785 
   193  -2409   1810  -1272  -3925    621  -1564  -2207  -1738  -3551   -516  -1428  -3349  -3903  -1277  -3372  -2958  -2346  -1668   4387   3573   225
     -   -149   -500    233     43   -381    399    106   -626    210   -466   -720    275    394     45     96    359    117   -369   -294   -249 
     -     -7  -9189 -10231   -894  -1115  -1032   -969  -9378  -8781 
   194   -252  -3174   1704   -458    455    606    581  -3245    569  -3190  -2264    791  -2768   -874   -351   1676  -1641  -2796  -3358  -2675   226
     -   -149   -500    233     43   -381    399    106   -626    210   -466   -720    275    394     45     96    359    117   -369   -294   -249 
     -     -7  -9364 -10406   -894  -1115  -1069   -934  -9378  -8778 
   195    476  -3227   -109    405  -3547   -630  -1390  -1173   1187  -1542  -2316    411   1622   -931   1337    154  -1696   -743  -3411  -2729   227
     -   -149   -500    233     43   -381    399    106   -626    210   -466   -720    275    394     45     96    359    117   -369   -294   -249 
     -     -6  -9442 -10484   -894  -1115   -886  -1123  -9378  -8775 
   196  -2230  -3751   2891   1186  -4057  -3027   1492  -3824  -1475  -3761  -2857   1074  -3207  -1371   -509    443    377  -3367  -3931  -3213   228
     -   -149   -500    233     43   -381    399    106   -626    210   -466   -720    275    394     45     96    359    117   -369   -294   -249 
     -     -6  -9495 -10537   -894  -1115  -1340   -725  -9378  -8771 
   197    -88  -3261    611    122   -705   2290  -1434  -3324    -48  -1501  -2351  -1412   -394   -976    549   -485    674  -2880  -3447  -2767   229
     -   -149   -500    233     43   -381    399    106   -626    210   -466   -720    275    394     45     96    359    117   -369   -294   -249 
     -     -6  -9495 -10537   -894  -1115  -1340   -725  -9378  -8768 
   198   -807  -2782  -1970     54  -2924  -1040  -1613   -143   -275   1005  -1922    315    934  -1252    -84   1287  -1786   -243   2375  -2532   230
     -   -149   -500    233     43   -381    399    106   -626    210   -466   -720    275    394     45     96    359    117   -369   -294   -249 
     -     -6  -9495 -10537   -894  -1115  -1340   -725  -9378  -8765 
   199   -103    652  -2911   -136   1043    956  -2041  -1716  -2163     53   1372    882   -523  -2010  -2412   1562  -1883  -1595  -2569    230   231
     -   -149   -500    233     43   -381    399    106   -626    210   -466   -720    275    394     45     96    359    117   -369   -294   -249 
     -   -217  -9495  -2876   -894  -1115  -1340   -725  -9378  -8762 
   200   -679  -3074  -1504    137   -588   2153   1286  -3117   -175  -1448  -2167    599    426   -827  -1374   1001   -570  -2687  -3267  -2595   232
     -   -149   -500    233     43   -381    399    106   -626    210   -466   -720    275    394     45     96    359    117   -369   -294   -249 
     -  -2547  -9285   -278   -894  -1115  -2474   -286  -9378  -8758 
   201   -370   -973   -784   -346   -965  -1424   -342   -840   -171  -1063   -347   1599  -1631   -142   -503   -500   1937   -622   2698   -711   233
     -   -149   -500    233     43   -381    399    106   -626    210   -466   -720    275    394     45     96    359    117   -369   -294   -249 
     -   -372  -6761  -2211   -894  -1115  -4421    -69  -9378  -8755 
   202   -127   4346  -1355  -1189  -1542  -1025  -1048  -1201  -1019  -1597   -919   1896  -1582   -962  -1184   -354   -397   -815  -1869  -1410   234
     -   -149   -500    233     43   -381    399    106   -626    210   -466   -720    275    394     45     96    359    117   -369   -294   -249 
     -    -29  -6418  -7460   -894  -1115  -4468    -67  -9378  -8752 
   203   -996  -1809   -989   -414  -1680  -1722   3686  -1861    818  -1778  -1083   -518  -1828    206   1957   -946   -878  -1602  -1596  -1039   235
     -   -150   -501    232     44   -382    398    111   -623    209   -465   -721    274    398     44     95    360    116   -370   -295   -250 
     -  -1582  -1112  -2316  -2667   -247  -1094   -912  -9378  -8748 
   204  -3259  -4338  -1426    883  -3205  -3276  -2424  -4723  -2503  -4543  -4045    607  -3777  -2330  -2905  -3034  -3343  -4353   5828  -2637   243
     -   -149   -500    233     43   -381    399    106   -626    210   -466   -720    275    394     45     96    359    117   -369   -294   -249 
     -     -9  -8543  -9585   -894  -1115  -2322   -322  -9378  -8745 
   205   -210  -2705    870   -562  -3018  -2232   1072  -2761    978   -316  -1797   -871  -2325   -434   1047   1839    228  -2323  -2894  -2217   244
     -   -149   -500    233     43   -381    399    106   -626    210   -466   -720    275    394     45     96    359    117   -369   -294   -249 
     -     -8  -8737  -9779   -894  -1115  -3539   -130  -9378  -8741 
   206    525   1500  -1115    425    224  -2232   1112  -2727   1012  -2693  -1777   1597    519   -438   -984    813     94  -2297  -2877  -2205   245
     -   -149   -500    233     43   -381    399    106   -626    210   -466   -720    275    394     45     96    359    117   -369   -294   -249 
     -     -8  -8737  -9779   -894  -1115  -1727   -519  -9378  -8738 
   207  -1621  -3415  -2686  -1916    954  -3360  -1693    280   3022  -3310  -2543  -2059  -3387   1487   1270  -2419  -2331  -3072  -3445  -3056   246
     -   -149   -500    233     43   -381    399    106   -626    210   -466   -720    275    394     45     96    359    117   -369   -294   -249 
     -     -8  -8989 -10032   -894  -1115   -498  -1776  -9378  -8735 
   208  -2046   1120  -4420  -3846    507   2953  -2639  -1584  -3463   -643  -1304  -3274  -3653  -3096  -3288    516   -491    306  -2559  -2219   247
     -   -149   -500    233     43   -381    399    106   -626    210   -466   -720    275    394     45     96    359    117   -369   -294   -249 
     -     -7  -9420 -10462   -894  -1115   -270  -2549  -9378  -8731 
   209   -882  -3528  -6532  -6061  -3075  -6166  -5379   2037  -5870   2362   1196  -5830  -5818  -5336  -5718  -5429  -3937   1366  -4605  -4459   248
     -   -149   -500    233     43   -381    399    106   -626    210   -466   -720    275    394     45     96    359    117   -369   -294   -249 
     -     -6  -9553 -10595   -894  -1115   -701  -1378  -9378  -8728 
   210   1055   1089  -2452  -1892   -697  -3147  -1876   -346    718  -2348  -1624  -2063  -3225    995    863    148   1537   -820  -2828   1596   249
     -   -149   -500    233     43   -381    399    106   -626    210   -466   -720    275    394     45     96    359    117   -369   -294   -249 
     -     -6  -9553 -10595   -894  -1115   -701  -1378  -9378  -8725 
   211  -5185  -4544  -7556  -7007  -2628  -7375  -6068   1462  -6830   3107  -1397  -7164  -6352  -5527  -6280  -6850  -5027  -2713  -4488  -4714   250
     -   -149   -500    233     43   -381    399    106   -626    210   -466   -720    275    394     45     96    359    117   -369   -294   -249 
     -     -6  -9553 -10595   -894  -1115   -701  -1378  -9378  -8721 
   212  -3927  -3435  -6604  -6326  -4019  -6329  -6504   3950  -6297  -2753  -2729  -6109  -6141  -6220  -6444  -5758  -3936    222  -5798  -5302   251
     -   -149   -500    233     43   -381    399    106   -626    210   -466   -720    275    394     45     96    359    117   -369   -294   -249 
     -     -6  -9553 -10595   -894  -1115   -701  -1378  -9378  -8718 
   213  -7013  -6305   4225  -5699  -7593  -5940  -6175  -8541  -6897  -7974  -7845  -5992  -6425  -6414  -6928  -7060  -7170  -8131  -6464  -7356   252
     -   -149   -500    233     43   -381    399    106   -626    210   -466   -720    275    394     45     96    359    117   -369   -294   -249 
     -     -6  -9553 -10595   -894  -1115   -701  -1378  -9378  -8714 
   214  -6200  -5122  -6593  -6944   4055  -6473  -2660  -5027  -6501    214  -4421  -5085  -6322  -5219  -5862  -5721  -6048  -5213   3040   1532   253
     -   -149   -500    233     43   -381    399    106   -626    210   -466   -720    275    394     45     96    359    117   -369   -294   -249 
     -     -6  -9553 -10595   -894  -1115   -701  -1378  -9378  -8711 
   215  -6819  -6057  -7069  -7453  -7682   3861  -6791  -8641  -7677  -8091  -7935  -7258  -6559  -7507  -7151  -7195  -7138  -8046  -6472  -7684   254
     -   -149   -500    233     43   -381    399    106   -626    210   -466   -720    275    394     45     96    359    117   -369   -294   -249 
     -     -6  -9553 -10595   -894  -1115   -701  -1378  -9378  -8707 
   216  -3843   1877  -5415  -3952  -5312  -4529  -2882  -4575  -1504  -4568  -3944  -3656  -4673   1419   3731  -3915  -3757    335  -4588  -4476   255
     -   -149   -500    233     43   -381    399    106   -626    210   -466   -720    275    394     45     96    359    117   -369   -294   -249 
     -     -6  -9553 -10595   -894  -1115   -701  -1378  -9378  -8704 
   217   2274  -3189  -5766  -6115  -5915   1626  -5216  -5744  -5881  -6003  -5026  -4280  -4282  -5305  -5508   2457  -3058  -4409  -6133  -6114   256
     -   -149   -500    233     43   -381    399    106   -626    210   -466   -720    275    394     45     96    359    117   -369   -294   -249 
     -     -6  -9553 -10595   -894  -1115   -701  -1378  -9378  -8700 
   218  -4446  -3897  -7001  -6559   1253  -6810  -5973   3638  -6438    310  -1765  -6483  -6190  -5652  -6205  -6176  -4375   -353  -4756  -4713   257
     -   -149   -500    233     43   -381    399    106   -626    210   -466   -720    275    394     45     96    359    117   -369   -294   -249 
     -  -2733  -9553   -242   -894  -1115   -701  -1378  -9378  -8697 
   219  -2332  -3085   3929   -778  -3715  -2096  -1771  -3986  -2139  -3903  -3456  -1128  -2638  -1587  -2761  -2141  -2477  -3545  -3376  -3114   258
     -   -149   -500    233     43   -381    399    106   -626    210   -466   -720    275    394     45     96    359    117   -369   -294   -249 
     -    -22  -6842  -7885   -894  -1115    -43  -5085  -9378  -8693 
   220  -4088  -4434   3950  -3372  -3861  -4613  -4219     28  -4678  -2852   1390  -3647  -5073  -4063  -5200  -4322  -4226  -2809  -5039  -4482   259
     -   -149   -500    233     43   -381    399    106   -626    210   -466   -720    275    394     45     96    359    117   -369   -294   -249 
     -     -6  -9553 -10595   -894  -1115   -701  -1378  -9378  -8690 
   221  -3632  -3371  -5991  -5401   -261   -480  -4165  -1915  -5042   1609   4543  -4981  -5093  -4400  -4756  -4405  -1077  -2379  -3595  -3426   260
     -   -149   -500    233     43   -381    399    106   -626    210   -466   -720    275    394     45     96    359    117   -369   -294   -249 
     -     -6  -9553 -10595   -894  -1115   -701  -1378  -9378  -8687 
   222  -1846    902  -1695    122  -3636  -2820  -1478  -3385   1593  -1329  -2405    651   -693    122   1523    962   1532  -2937  -3499  -2818   261
     -   -149   -500    233     43   -381    399    106   -626    210   -466   -720    275    394     45     96    359    117   -369   -294   -249 
     -     -6  -9553 -10595   -894  -1115   -701  -1378  -9378  -8683 
   223    848  -2191   -697  -4001   -215  -3923  -2784    165  -3621   2544   1666  -3543  -3941   -487  -3440  -3010  -2306  -1536  -2617  -2303   262
     -   -149   -500    233     43   -381    399    106   -626    210   -466   -720    275    394     45     96    359    117   -369   -294   -249 
     -     -6  -9553 -10595   -894  -1115   -701  -1378  -9378  -8679 
   224  -6104  -5081  -6554  -6852   4202  -6428  -2662  -4968     24  -1712  -4377  -5061  -6285  -5168  -5725  -5675  -5957  -5141  -1914   2120   263
     -   -149   -500    233     43   -381    399    106   -626    210   -466   -720    275    394     45     96    359    117   -369   -294   -249 
     -    -98  -9553  -4018   -894  -1115   -701  -1378  -9378  -8676 
   225  -1777  -3250    812    399  -3571   -714    858  -3322    281  -3266  -2340    -87   2922     98    261   -584  -1716  -1168  -3434  -2751   264
     -   -149   -500    233     43   -381    399    106   -626    210   -466   -720    275    394     45     96    359    117   -369   -294   -249 
     -   -127  -9462  -3631   -894  -1115  -1605   -575  -9378  -8672 
   226    520  -3222   1011   1513  -3541  -2692  -1368  -3294   1467  -3237  -2313    492   1565    214  -1470    270  -1683  -2843  -3404  -2717   265
     -   -149   -500    233     43   -381    399    106   -626    210   -466   -720    275    394     45     96    359    117   -369   -294   -249 
     -  -2037  -9342   -411   -894  -1115  -2259   -338  -9378  -8669 
   227   1362  -1339  -1782  -1552  -2915   2767  -1575  -2601  -1227  -2765  -1943  -1345  -2096  -1304    765   -807   -936  -1927  -2999  -2625   266
     -   -149   -500    233     43   -381    399    106   -626    210   -466   -720    275    394     45     96    359    117   -369   -294   -249 
     -   -516  -7322  -1775   -894  -1115  -2855   -215  -9378  -8665 
   228   -547  -1645   -533   1762  -1833  -1573   -258    221     93   -275   -772   -281  -1669   1429   -374    855   -487  -1189  -1914  -1325   267
     -   -149   -500    233     43   -381    399    106   -626    210   -466   -720    275    394     45     96    359    117   -369   -294   -249 
     -    -16  -7411  -8453   -894  -1115   -262  -2589  -9378  -8662 
   229  -1982  -3485   1316    814  -3796   1627     87  -3557    760  -3497  -2583   2216  -2993    355  -1740    -65  -1930  -3103  -3665  -2961   268
     -   -149   -500    233     43   -381    399    106   -626    210   -466   -720    275    394     45     96    359    117   -369   -294   -249 
     -     -7  -9380 -10422   -894  -1115   -230  -2763  -9378  -8658 
   230    917  -2884  -3571  -3045  -3439  -3478  -2805  -2946  -2502  -3263  -2550  -2960  -3817   2109   -595  -2638   2681   1592  -3727  -3340   269
     -   -149   -500    233     43   -381    399    106   -626    210   -466   -720    275    394     45     96    359    117   -369   -294   -249 
     -     -6  -9553 -10595   -894  -1115   -701  -1378  -9378  -8655 
   231    871  -3220  -1746    319    108  -2846  -1508  -1519   1667  -3217  -2320  -1499  -2938   2145    336  -1757   1195   -218  -3429  -2774   270
     -   -149   -500    233     43   -381    399    106   -626    210   -466   -720    275    394     45     96    359    117   -369   -294   -249 
     -     -6  -9553 -10595   -894  -1115   -701  -1378  -9378  -8651 
   232  -7176  -5988  -7092  -7464   4598  -6274  -4911  -6935  -7468  -6223  -6321  -6746  -6620  -6859  -6885  -7280  -7262  -7034  -4223  -3256   271
     -   -149   -500    233     43   -381    399    106   -626    210   -466   -720    275    394     45     96    359    117   -369   -294   -249 
     -     -6  -9553 -10595   -894  -1115   -701  -1378  -9378  -8647 
   233  -1992  -2196  -2973   -226    -99  -3318  -2094   1331   1473  -2067    392     91  -3387  -2067    146  -2323   1172   1601  -2612    337   272
     -   -149   -500    233     43   -381    399    106   -626    210   -466   -720    275    394     45     96    359    117   -369   -294   -249 
     -     -6  -9553 -10595   -894  -1115   -701  -1378  -9378  -8644 
   234   2219  -2936  -3030  -2544  -3623   1956  -2606  -3255    756  -3465  -2685  -2598  -3603  -2322  -2754    612  -2356   -658  -3849    541   273
     -   -149   -500    233     43   -381    399    106   -626    210   -466   -720    275    394     45     96    359    117   -369   -294   -249 
     -     -6  -9553 -10595   -894  -1115   -701  -1378  -9378  -8640 
   235  -2150  -3612   2522  -1355  -3940  -3031  -1733  -3683   1267  -3623  -2717   1890  -3165  -1285    343     21  -2092    985  -3784  -3109   274
     -   -149   -500    233     43   -381    399    106   -626    210   -466   -720    275    394     45     96    359    117   -369   -294   -249 
     -     -6  -9553 -10595   -894  -1115   -701  -1378  -9378  -8637 
   236    769   3580  -4437  -3807   -133  -3650   1754    389  -3405  -1774  -1135  -3291  -3701  -3027  -3208  -2736  -2048   -216   4660  -1979   275
     -   -149   -500    233     43   -381    399    106   -626    210   -466   -720    275    394     45     96    359    117   -369   -294   -249 
     -     -6  -9553 -10595   -894  -1115   -701  -1378  -9378  -8633 
   237   -977  -3323    858   1105  -3645    728   1948  -3395   1949  -3339  -2413  -1457  -2916   1324    -62  -1730    223  -2945  -3506  -2823   276
     -   -149   -500    233     43   -381    399    106   -626    210   -466   -720    275    394     45     96    359    117   -369   -294   -249 
     -     -7  -9553 -10595   -894  -1115   -701  -1378  -9378  -8629 
   238    996  -3214    -87  -4479  -5272  -3468  -4438  -4906  -4756  -5229  -4388  -3807   -700  -4356  -4835  -2825   3587   -724  -5536  -5274   277
     -   -149   -500    233     43   -381    399    106   -626    210   -466   -720    275    394     45     96    359    117   -369   -294   -249 
     -     -7  -9553 -10595   -894  -1115   -701  -1378  -9378  -8626 
   239  -3107  -4776   2903   1499  -5044   -304  -2557  -4869    -44  -4780  -3954  -2083  -3847  -2165  -3115   1628   -818  -4384  -4959  -4124   278
     -   -149   -500    233     43   -381    399    106   -626    210   -466   -720    275    394     45     96    359    117   -369   -294   -249 
     -     -7  -9553 -10596   -894  -1115   -701  -1378  -9378  -8622 
   240    597    416   -397   1280  -3616   1529  -1480  -3362  -1063   -724    231     57   -939   1280  -1569    769  -1784  -2920  -3489  -2810   279
     -   -149   -500    233     43   -381    399    106   -626    210   -466   -720    275    394     45     96    359    117   -369   -294   -249 
     -     -7  -9553 -10596   -894  -1115   -701  -1378  -9378  -8618 
   241  -4913  -4970  -5327  -4427   3632  -5350   1304  -5016  -2253  -4523  -4235  -4044  -5300   2919    684  -4731  -4639  -4976  -2699  -1617   280
     -   -149   -500    233     43   -381    399    106   -626    210   -466   -720    275    394     45     96    359    117   -369   -294   -249 
     -     -7  -9553 -10596   -894  -1115   -701  -1378  -9378  -8615 
   242  -1853  -3326   2794    165  -3647  -2824  -1484  -3398    164   -916  -2416     33  -2918   1356   -188    178    722  -2948  -3509  -2826   281
     -   -149   -500    233     43   -381    399    106   -626    210   -466   -720    275    394     45     96    359    117   -369   -294   -249 
     -     -7  -9553 -10596   -894  -1115   -701  -1378  -9378  -8611 
   243  -2694   5677  -5903  -6247  -5941  -3570  -5288  -5819  -5931  -6071  -5119  -4397    110  -5403  -5553   -869  -3174  -4511  -6116  -6108   282
     -   -149   -500    233     43   -381    399    106   -626    210   -466   -720    275    394     45     96    359    117   -369   -294   -249 
     -     -7  -9553 -10596   -894  -1115   -701  -1378  -9378  -8607 
   244    131  -1893  -4377  -3743     89  -3606  -2475   1870  -3345  -1741  -1095   -728   2513  -2973  -3155  -2689    785    686    864    345   283
     -   -149   -500    233     43   -381    399    106   -626    210   -466   -720    275    394     45     96    359    117   -369   -294   -249 
     -     -7  -9553 -10596   -894  -1115   -701  -1378  -9378  -8604 
   245  -1116  -4756  -1903   3566  -5489  -3699  -3077  -5131  -3015  -5221  -4522  -2481  -4206   1317  -3557  -3282  -3565   -352  -5462  -4684   284
     -   -149   -500    233     43   -381    399    106   -626    210   -466   -720    275    394     45     96    359    117   -369   -294   -249 
     -     -7  -9553 -10596   -894  -1115   -701  -1378  -9378  -8600 
   246  -4830  -4411  -7069  -6791  -2983  -6360  -5795    187  -6487  -1621   5213  -6523  -6136  -5652  -6114  -5972  -4834  -2570  -4641  -4567   285
     -   -149   -500    233     43   -381    399    106   -626    210   -466   -720    275    394     45     96    359    117   -369   -294   -249 
     -     -7  -9553 -10596   -894  -1115   -701  -1378  -9378  -8596 
   247  -2168  -2481  -2967  -2359  -2510  -3416  -2107   -544  -1904    938  -1654    398  -3480   1696   2952  -2427   -413   -613  -2860  -2453   286
     -   -149   -500    233     43   -381    399    106   -626    210   -466   -720    275    394     45     96    359    117   -369   -294   -249 
     -     -7  -9553 -10596   -894  -1115   -701  -1378  -9378  -8592 
   248   -940  -3392    293   2664  -3711  -2860    682  -3464   1184  -3407  -2483     37  -2966  -1080  -1641    401    716  -3013  -3574  -2887   287
     -   -149   -500    233     43   -381    399    106   -626    210   -466   -720    275    394     45     96    359    117   -369   -294   -249 
     -     -7  -9553 -10596   -894  -1115   -701  -1378  -9378  -8589 
   249  -1935  -3400   -203  -1218  -3726   2400   1482  -3471    201  -3411   1000   1793  -2988   1126    -95  -1814  -1873  -3025  -3573  -2899   288
     -   -149   -500    233     43   -381    399    106   -626    210   -466   -720    275    394     45     96    359    117   -369   -294   -249 
     -     -7  -9553 -10596   -894  -1115   -701  -1378  -9378  -8585 
   250  -2136  -3558   -499    314  -3917  -3076  -1669  -3637   1697   -902  -2651  -1712  -3161   1475   2942  -2014   -562  -3204  -3686  -3061   289
     -   -149   -500    233     43   -381    399    106   -626    210   -466   -720    275    394     45     96    359    117   -369   -294   -249 
     -     -7  -9553 -10596   -894  -1115   -701  -1378  -9378  -8581 
   251    191  -3403  -4157  -4015  -5445  -3562    647  -5183  -3333  -5280  -4426  -3603   3830  -3618   -276    332  -3079  -4277  -5396  -5119   290
     -   -149   -500    233     43   -381    399    106   -626    210   -466   -720    275    394     45     96    359    117   -369   -294   -249 
     -     -7  -9553 -10596   -894  -1115   -701  -1378  -9378  -8577 
   252  -6541  -5448  -6795  -7152    282  -6370  -3298  -5604  -6836  -4889  -4995  -5615  -6444  -5743  -6222  -6217  -6464  -5777   6202  -1392   291
     -   -149   -500    233     43   -381    399    106   -626    210   -466   -720    275    394     45     96    359    117   -369   -294   -249 
     -     -7  -9554 -10596   -894  -1115   -701  -1378  -9378  -8574 
   253  -2610  -3233  -4455  -4577  -5312  -3480  -4469  -5070  -4692   -834  -4472   1924  -4223  -4392  -4734   1665   3129  -4148  -5564  -5290   292
     -   -149   -500    233     43   -381    399    106   -626    210   -466   -720    275    394     45     96    359    117   -369   -294   -249 
     -     -7  -9554 -10596   -894  -1115   -701  -1378  -9378  -8570 
   254  -6230  -5137  -6592  -6954   2421  -6476   2249  -5113  -6509  -4414  -4513  -5080  -6329  -5222  -5867  -5725  -6077  -5269   2658   4173   293
     -   -149   -500    233     43   -381    399    106   -626    210   -466   -720    275    394     45     96    359    117   -369   -294   -249 
     -     -7  -9554 -10596   -894  -1115   -701  -1378  -9378  -8566 
   255  -4146  -5869  -1861   1913  -5996  -3960   1205  -6067  -3018  -5828  -5249  -2565  -4487   4014  -3450  -3787  -4188  -5588  -5782  -4936   294
     -   -149   -500    233     43   -381    399    106   -626    210   -466   -720    275    394     45     96    359    117   -369   -294   -249 
     -     -7  -9554 -10596   -894  -1115   -701  -1378  -9378  -8562 
   256   1832  -1997  -4441  -3826  -1992  -3671  -2612   2097  -3443   -480  -1228  -3333   -573  -3083  -3274   -825   1853     50  -2505  -2160   295
     -   -149   -500    233     43   -381    399    106   -626    210   -466   -720    275    394     45     96    359    117   -369   -294   -249 
     -     -7  -9554 -10596   -894  -1115   -701  -1378  -9378  -8558 
   257  -7013  -6305   4225  -5699  -7593  -5940  -6175  -8541  -6897  -7974  -7845  -5992  -6425  -6414  -6928  -7060  -7170  -8131  -6464  -7356   296
     -   -149   -500    233     43   -381    399    106   -626    210   -466   -720    275    394     45     96    359    117   -369   -294   -249 
     -     -7  -9554 -10596   -894  -1115   -701  -1378  -9378  -8555 
   258  -2394   2348  -4690  -4087    176  -3921  -2582    128  -3682   1098  -1343  -3524  -3957  -3268  -3468  -3011   -298  -1607   1511   3761   297
     -   -149   -500    233     43   -381    399    106   -626    210   -466   -720    275    394     45     96    359    117   -369   -294   -249 
     -     -7  -9554 -10596   -894  -1115   -701  -1378  -9378  -8551 
   259  -6228  -5137  -6589  -6950   3352  -6474   2350  -5113  -6505  -4414  -4513  -5080  -6328  -5222  -5865  -5724  -6076  -5269  -1898   3805   298
     -   -149   -500    233     43   -381    399    106   -626    210   -466   -720    275    394     45     96    359    117   -369   -294   -249 
     -     -7  -9554 -10596   -894  -1115   -701  -1378  -9378  -8547 
   260    127   1958  -5956  -6305  -5953   3579  -5287  -5783  -5963  -6047  -5081  -4365  -4338  -5398  -5561  -2897  -3120  -4461  -6141  -6157   299
     -   -149   -500    233     43   -381    399    106   -626    210   -466   -720    275    394     45     96    359    117   -369   -294   -249 
     -     -7  -9554 -10596   -894  -1115   -701  -1378  -9378  -8543 
   261  -4475  -3929  -7019  -6555    616  -6810  -5956   2335  -6420   2207  -1704  -6492  -6171  -5596  -6160  -6165  -4398   1575  -4722  -4757   300
     -   -149   -500    233     43   -381    399    106   -626    210   -466   -720    275    394     45     96    359    117   -369   -294   -249 
     -     -7  -9554 -10596   -894  -1115   -701  -1378  -9378  -8539 
   262   3520   1308  -5982  -6285  -5644  -3527  -5243  -4539  -5900  -5473  -4727  -4356  -4331  -5356  -5515  -2893  -3084   -314  -6012  -5939   301
     -   -149   -500    233     43   -381    399    106   -626    210   -466   -720    275    394     45     96    359    117   -369   -294   -249 
     -     -7  -9554 -10596   -894  -1115   -701  -1378  -9378  -8535 
   263   2282  -3166  -5866  -6139  -5792   2222  -5161  -5585  -5793  -5858  -4906  -4273  -4268  -5251  -5441   1574   -626   -588  -6029  -5985   302
     -   -149   -500    233     43   -381    399    106   -626    210   -466   -720    275    394     45     96    359    117   -369   -294   -249 
     -     -7  -9554 -10596   -894  -1115   -701  -1378  -9378  -8531 
   264  -3222   1165  -5891  -5492  -3540  -4954  -4711   2058  -5240  -2771  -2479  -4924  -5129  -4974  -5157  -2386   3072   1477  -4524  -4129   303
     -   -149   -500    233     43   -381    399    106   -626    210   -466   -720    275    394     45     96    359    117   -369   -294   -249 
     -     -7  -9554 -10596   -894  -1115   -701  -1378  -9378  -8527 
   265    581  -2917  -5796  -5315  -3300  -5208  -4488   2757  -5057  -2564   2150  -4907  -5178  -4796  -4982  -1046  -3242   2275  -4252  -3856   304
     -   -149   -500    233     43   -381    399    106   -626    210   -466   -720    275    394     45     96    359    117   -369   -294   -249 
     -     -7  -9554 -10596   -894  -1115   -701  -1378  -9378  -8524 
   266   -313  -5087  -6529  -6863    933  -6404   4710  -5060  -6425  -4393  -4471  -5056  -6283  -5194  -5817  -5655  -5967  -5202  -1906   2982   305
     -   -149   -500    233     43   -381    399    106   -626    210   -466   -720    275    394     45     96    359    117   -369   -294   -249 
     -     -7  -9554 -10596   -894  -1115   -701  -1378  -9378  -8520 
   267   -308   4379  -5065  -4641  -2909  -3607  -3435  -2212  -4252  -2765    861  -3785  -4028  -3856  -4037  -1158   1453   2150  -3416  -3093   306
     -   -149   -500    233     43   -381    399    106   -626    210   -466   -720    275    394     45     96    359    117   -369   -294   -249 
     -     -7  -9554 -10596   -894  -1115   -701  -1378  -9378  -8516 
   268  -5180  -4544  -7571  -6985  -2583  -7391  -6022  -1997  -6796   2027   4462  -7145  -6327  -5473  -6233  -6806  -5013     41  -4444  -4697   307
     -   -149   -500    233     43   -381    399    106   -626    210   -466   -720    275    394     45     96    359    117   -369   -294   -249 
     -     -7  -9554 -10596   -894  -1115   -701  -1378  -9378  -8512 
   269  -5093  -4463  -7510  -6938  -2619  -7353  -6037    153  -6766   3060   1574  -7082  -6319  -5492  -6238  -6760  -4936     68  -4480  -4725   308
     -   -149   -500    233     43   -381    399    106   -626    210   -466   -720    275    394     45     96    359    117   -369   -294   -249 
     -     -7  -9554 -10596   -894  -1115   -701  -1378  -9378  -8508 
   270  -1244  -4515  -6155  -6213   4082  -5836   2366  -4368  -5810  -4051  -3894  -4820  -5842  -4888  -5383  -5054    498  -4394  -1962    726   309
     -   -149   -500    233     43   -381    399    106   -626    210   -466   -720    275    394     45     96    359    117   -369   -294   -249 
     -     -7  -9554 -10596   -894  -1115   -701  -1378  -9378  -8504 
   271   -978  -3854  -5831  -6198  -6392   3776  -5606  -6378  -6264  -6544  -5675  -4859  -4862  -5764  -5935  -3573  -3790  -5114  -6250  -6512   310
     -   -149   -500    233     43   -381    399    106   -626    210   -466   -720    275    394     45     96    359    117   -369   -294   -249 
     -     -7  -9554 -10596   -894  -1115   -701  -1378  -9378  -8500 
   272  -1854  -3326   -799    560  -3648  -2826    183  -3398   2555  -3342  -2416   -276  -2919    253   1288    644    834  -2949  -3508  -2827   311
     -   -149   -500    233     43   -381    399    106   -626    210   -466   -720    275    394     45     96    359    117   -369   -294   -249 
     -     -7  -9554 -10596   -894  -1115   -701  -1378  -9378  -8496 
   273  -5214  -4699  -5956  -5723    931  -5870  -2649  -4561  -4445  -4160  -4027  -4678  -5819     42   -376  -5107   -922  -4603  -2025   4606   312
     -   -149   -500    233     43   -381    399    106   -626    210   -466   -720    275    394     45     96    359    117   -369   -294   -249 
     -     -7  -9554 -10596   -894  -1115   -701  -1378  -9378  -8492 
   274   -889  -2675  -5265  -4894  -3151  -1055  -3783   2624  -4528  -2804   4285  -4050  -4275  -4155  -4333  -3103   -387  -1804  -3761  -3439   313
     -   -149   -500    233     43   -381    399    106   -626    210   -466   -720    275    394     45     96    359    117   -369   -294   -249 
     -     -7  -9554 -10596   -894  -1115   -701  -1378  -9378  -8488 
   275  -2993  -4622   -316   2837  -4899  -3441  -2445  -4702   1821  -4611  -3771  -2047  -3771   1886  -2835    185  -2978  -4229  -4778  -3986   314
     -   -149   -500    233     43   -381    399    106   -626    210   -466   -720    275    394     45     96    359    117   -369   -294   -249 
     -     -7  -9554 -10596   -894  -1115   -701  -1378  -9378  -8484 
   276  -2116  -1954  -4432  -3808  -1930   -860  -2561   1216  -3416    642  -1172  -3306   -531  -3048  -3233   -360   2182   1927  -2441  -2098   315
     -   -149   -500    233     43   -381    399    106   -626    210   -466   -720    275    394     45     96    359    117   -369   -294   -249 
     -     -7  -9554 -10596   -894  -1115   -701  -1378  -9378  -8480 
   277   -916  -3213   -442    415   -282  -1343  -1507   -106   1421  -3210     23  -1498  -2936   1410   -193  -1754   1702   1008  -3424  -2770   316
     -   -149   -500    233     43   -381    399    106   -626    210   -466   -720    275    394     45     96    359    117   -369   -294   -249 
     -     -7  -9554 -10596   -894  -1115   -701  -1378  -9378  -8476 
   278  -1845  -3302  -1698   -266   -264   -251  -1480   -767   2000  -1326  -2393   1438   1037    936    730  -1728    350  -2921  -3489  -2811   317
     -   -149   -500    233     43   -381    399    106   -626    210   -466   -720    275    394     45     96    359    117   -369   -294   -249 
     -     -7  -9501 -10544   -894  -1115   -701  -1378  -9378  -8472 
   279   -711   2496    388   1454   -884  -2830  -1498  -3011    138  -1595  -2189  -1503  -2920  -1071    993    460    739    291   1776  -2684   318
     -   -149   -500    233     43   -381    399    106   -626    210   -466   -720    275    394     45     96    359    117   -369   -294   -249 
     -     -7  -9501 -10544   -894  -1115   -701  -1378  -9378  -8468 
   280   -933  -3271   1390  -1103  -3590   1245  -1436   -767    274  -3286  -2360   -150   -314   1012    406   1128   -455   -792  -3455   -195   319
     -   -149   -500    233     43   -381    399    106   -626    210   -466   -720    275    394     45     96    359    117   -369   -294   -249 
     -    -92  -9501  -4125   -894  -1115   -701  -1378  -9378  -8464 
   281    104  -3201    971  -1040  -3518   1128  -1372   -663    490  -3215  -2291   -243    -36     61     43    583    801    464  -3387  -2707   320
     -   -149   -500    233     43   -381    399    106   -626    210   -466   -720    275    394     45     96    359    117   -369   -294   -249 
     -   -248  -9417  -2703   -894  -1115  -1533   -612  -9378  -8459 
   282  -1581    820  -1442    666  -3360   1526  -1233  -3105   -819  -3061  -2140   1551    -62   -777    177   1518    318  -2660  -3237  -2561   321
     -   -149   -500    233     43   -381    399    106   -626    210   -466   -720    275    394     45     96    359    117   -369   -294   -249 
     -  -1379  -9177   -711   -894  -1115  -2614   -257  -9378  -8455 
   283   -749  -1864   -729    722  -2098   1426   1609  -1767   -140  -1866  -1030   -490  -1875    -83   -616    301   1177    534  -2167  -1571   322
     -   -149   -500    233     43   -381    399    106   -626    210   -466   -720    275    394     45     96    359    117   -369   -294   -249 
     -  -1481  -7614   -658   -894  -1115  -4090    -87  -9378  -8451 
   284    252   -431   -775   -752  -2100   1844   -939  -1855   -913  -2065  -1243   -517  -1231   -728  -1170   1989    -88  -1114  -2281  -1879   323
     -   -149   -500    233     43   -378    400    105   -627    210   -466   -721    275    393     45     97    360    117   -370   -295   -250 
     -  -1332  -1685  -1791  -2121   -377  -3733   -113  -9378  -8447 
   285   -246   -613  -1101   -710   -633  -1322   -539    -89   -439   -155   2787   -703   1819   -416   -657   -510   -314    -55  -1203   -774   329
     -   -149   -500    233     43   -381    399    106   -626    210   -466   -720    275    394     45     96    359    117   -369   -294   -249 
     -    -35  -6128  -7171   -894  -1115  -3684   -117  -9378  -8443 
   286   -412  -1023  -1182  -1255  -2663   2731  -1482  -2497  -1502  -2663  -1901  -1073   2031  -1321  -1719   -588   -752  -1771  -2660  -2444   330
     -   -149   -500    233     43   -381    399    106   -626    210   -466   -720    275    394     45     96    359    117   -369   -294   -249 
     -    -28  -6497  -7539   -894  -1115  -3693   -116  -9378  -8439 
   287   -243   -701  -1370   -997  -1249   1863   -851   -707   -831    659   -405   -890  -1696   -728  -1069   -490   1447   -479  -1644  -1233   331
     -   -149   -500    233     43   -381    399    106   -626    210   -466   -720    275    394     45     96    359    117   -369   -294   -249 
     -    -24  -6765  -7807   -894  -1115  -3339   -150  -9378  -8435 
   288   -464  -1701   1448    169  -2010  -1407   -176  -1704    172  -1758   -896   1302  -1553    243   -325    676    843    503  -2014  -1380   332
     -   -149   -500    233     43   -381    399    106   -626    210   -466   -720    275    394     45     96    359    117   -369   -294   -249 
     -    -20  -7124  -8166   -894  -1115  -3356   -148  -9378  -8430 
   289  -1020  -2453   1330      8  -2878   2203   -632  -2649    965  -2610  -1753   -322  -1934   -225   -950    705  -1023  -2182  -2801  -2069   333
     -   -149   -500    233     43   -381    399    106   -626    210   -466   -720    275    394     45     96    359    117   -369   -294   -249 
     -    -17  -7380  -8422   -894  -1115  -3463   -137  -9378  -8426 
   290   -639  -1919   -547    -19  -2225     79   -308  -1927   1008  -1948  -1073   -307  -1727   2123   -350   1337   -586    248  -2175  -1547   334
     -   -149   -500    233     43   -381    399    106   -626    210   -466   -720    275    394     45     96    359    117   -369   -294   -249 
     -    -16  -7546  -8588   -894  -1115  -2052   -398  -9378  -8422 
   291   -923  -2347    543    664  -2651  -1900   -556  -2387   1223     47  -1441   -543  -1993   -103   1982   -812    258  -1960  -2537   1150   335
     -   -149   -500    233     43   -381    399    106   -626    210   -466   -720    275    394     45     96    359    117   -369   -294   -249 
     -    -12  -8179  -9221   -894  -1115   -574  -1607  -9378  -8418 
   292  -1658  -1939  -2496  -1927  -1950   -518  -1710    286   1049  -1815   1159  -2008  -3021  -1625   2148   -524    863    594  -2344   1550   336
     -   -149   -500    233     43   -381    399    106   -626    210   -466   -720    275    394     45     96    359    117   -369   -294   -249 
     -     -8  -9144 -10186   -894  -1115   -285  -2480  -9378  -8414 
   293  -1971   2396  -4226  -3598  -1725  -3507    829    578  -3211  -1657  -1012  -3121  -3557    -79  -3040   -100  -1911    446   4014   3046   337
     -   -149   -500    233     43   -381    399    106   -626    210   -466   -720    275    394     45     96    359    117   -369   -294   -249 
     -     -7  -9417 -10459   -894  -1115  -1008   -992  -9378  -8409 
   294   -522  -3079     92   -502   -442  -2745  -1410  -3056   1936    186    976  -1404  -2837   1411   1315   -465  -1687   -684   1420  -2650   338
     -   -149   -500    233     43   -381    399    106   -626    210   -466   -720    275    394     45     96    359    117   -369   -294   -249 
     -     -7  -9417 -10459   -894  -1115  -1008   -992  -9378  -8405 
   295  -1925  -1875  -3628   -232    189  -3390  -2223   2029   -467    924  -1073   -419   2000  -2489  -2773   -828  -1866    318  -2320  -1959   339
     -   -149   -500    233     43   -381    399    106   -626    210   -466   -720    275    394     45     96    359    117   -369   -294   -249 
     -     -7  -9417 -10459   -894  -1115  -1008   -992  -9378  -8401 
   296   -442    701    420    402  -3509  -2714    624  -3255   1712  -3208    647  -1352  -2807   -916   1841    -85    524   -897  -3382    591   340
     -   -149   -500    233     43   -381    399    106   -626    210   -466   -720    275    394     45     96    359    117   -369   -294   -249 
     -     -7  -9417 -10459   -894  -1115  -1008   -992  -9378  -8397 
   297   -638  -3210    383   1163  -3531    694    625  -3282    318  -1224  -2299    333  -2804   1769      4     86   1067  -2832  -3393  -2711   341
     -   -149   -500    233     43   -381    399    106   -626    210   -466   -720    275    394     45     96    359    117   -369   -294   -249 
     -     -7  -9417 -10459   -894  -1115  -1008   -992  -9378  -8392 
   298    441  -3148  -1616  -1067  -3441   -659    432     16    516  -1100  -2244   1275   1448   -938    -81   1323    260  -2755  -3348  -2682   342
     -   -149   -500    233     43   -381    399    106   -626    210   -466   -720    275    394     45     96    359    117   -369   -294   -249 
     -     -7  -9417 -10459   -894  -1115  -1008   -992  -9378  -8388 
   299  -2066  -1888  -4403  -3768   2154  -3618  -2487   -193    700   1981   1698  -3262  -3656  -2979  -3166  -2705     93   -406   1613  -2002   343
     -   -149   -500    233     43   -381    399    106   -626    210   -466   -720    275    394     45     96    359    117   -369   -294   -249 
     -     -7  -9417 -10459   -894  -1115  -1008   -992  -9378  -8384 
   300  -4256  -4826  -5311  -3629  -5822  -4725  -2549  -5049   3343  -4664  -4018  -3430   1654  -2130   1561  -4141  -3902   -651  -4474  -4440   344
     -   -149   -500    233     43   -381    399    106   -626    210   -466   -720    275    394     45     96    359    117   -369   -294   -249 
     -     -7  -9417 -10459   -894  -1115  -1008   -992  -9378  -8379 
   301  -4013  -4617  -4187  -3723  -5976  -4452  -3132  -5548  -1839  -5223  -4574    364   -220  -2760   4028  -4013  -4007  -5102  -4969  -4889   345
     -   -149   -500    233     43   -381    399    106   -626    210   -466   -720    275    394     45     96    359    117   -369   -294   -249 
     -     -7  -9417 -10459   -894  -1115  -1008   -992  -9378  -8375 
   302  -4018  -4497  -4680  -3481  -3845  -4624  -2487  -4477    383   -434  -3663    567  -4574  -2205    231  -3962  -3732  -4316  -3769   4398   346
     -   -149   -500    233     43   -381    399    106   -626    210   -466   -720    275    394     45     96    359    117   -369   -294   -249 
     -     -8  -9417 -10459   -894  -1115  -1008   -992  -9378  -8371 
   303   -681   1213  -4278  -3644   1105  -3499  -2369   -158  -3243    -69   -982  -3138   -314    920  -3051  -2583  -1894   -390   5122  -1897   347
     -   -149   -500    233     43   -381    399    106   -626    210   -466   -720    275    394     45     96    359    117   -369   -294   -249 
     -     -8  -9417 -10459   -894  -1115   -537  -1685  -9378  -8366 
   304   -486  -3234    639   -259  -3555  -1505   1499  -3306   1167   -624  -2323   1776  -2827   2683   -480  -1641  -1700  -2856  -3417  -2735   348
     -   -149   -500    233     43   -381    399    106   -626    210   -466   -720    275    394     45     96    359    117   -369   -294   -249 
     -     -7  -9443 -10485   -894  -1115   -701  -1378  -9378  -8362 
   305    -63  -3221  -1615    206  -3536  -1075   1389  -3283   1794   -457  -2311  -1375  -2830   1708   1359  -1645    513   -197  -3407  -2728   349
     -   -149   -500    233     43   -381    399    106   -626    210   -466   -720    275    394     45     96    359    117   -369   -294   -249 
     -     -7  -9443 -10485   -894  -1115   -701  -1378  -9378  -8358 
   306  -1894  -3354   2723   1643  -3660  -2819   1498  -3408  -1125  -3364  -2451    933   -387  -1066  -1640  -1771   -640    112    287  -2857   350
     -   -149   -500    233     43   -381    399    106   -626    210   -466   -720    275    394     45     96    359    117   -369   -294   -249 
     -     -8  -9444 -10486   -894  -1115   -701  -1378  -9378  -8354 
   307   -717  -1853    641  -3674  -1816  -3572  -2446   2083  -1503   1601   1533  -3196  -3620  -2925  -3114  -2656    153    864  -2329  -1985   351
     -   -149   -500    233     43   -381    399    106   -626    210   -466   -720    275    394     45     96    359    117   -369   -294   -249 
     -     -8  -9443 -10485   -894  -1115   -701  -1378  -9378  -8349 
   308  -3223    980  -5844  -5710  -2795  -4254  -3891    698  -5155  -3304  -3063  -4569  -1364  -4796  -4900  -3617  -3484  -2864   5978  -2644   352
     -   -149   -500    233     43   -381    399    106   -626    210   -466   -720    275    394     45     96    359    117   -369   -294   -249 
     -     -8  -9443 -10485   -894  -1115   -701  -1378  -9378  -8344 
   309   -754  -3219  -1609   1246   -496   -338    776  -3283   1287   -134  -2310   1153  -2826    212  -1481    126   1197  -2839  -3405    -82   353
     -   -149   -500    233     43   -381    399    106   -626    210   -466   -720    275    394     45     96    359    117   -369   -294   -249 
     -     -8  -9443 -10485   -894  -1115   -701  -1378  -9378  -8340 
   310   -518  -3230   1757   1026  -3551   -296    522  -3301    793  -1244  -2319   1151   1360   -930    -93  -1637   -598  -1157  -3413  -2730   354
     -   -149   -500    233     43   -381    399    106   -626    210   -466   -720    275    394     45     96    359    117   -369   -294   -249 
     -     -8  -9443 -10485   -894  -1115   -701  -1378  -9378  -8335 
   311  -2595   2163  -4963  -4351   2277  -4224  -3102   1082  -3972   1598  -1269  -3869  -4211  -3557  -3770  -3329  -2534   1720  -2862    257   355
     -   -149   -500    233     43   -381    399    106   -626    210   -466   -720    275    394     45     96    359    117   -369   -294   -249 
     -     -8  -9443 -10485   -894  -1115   -701  -1378  -9378  -8331 
   312  -5239  -4504  -6400  -6501   4258  -6170  -2754    277  -6108  -3240  -3303  -5010  -6001  -5028  -5595  -5402  -5138   -485  -2009   1155   356
     -   -149   -500    233     43   -381    399    106   -626    210   -466   -720    275    394     45     96    359    117   -369   -294   -249 
     -     -8  -9443 -10485   -894  -1115   -701  -1378  -9378  -8326 
   313  -1766  -3240   2248   1109  -3561   -766   2085  -3312    -96  -3256  -2329   1259  -2831    164    497    120   -303  -2862  -3423  -2739   357
     -   -149   -500    233     43   -381    399    106   -626    210   -466   -720    275    394     45     96    359    117   -369   -294   -249 
     -     -8  -9443 -10485   -894  -1115   -701  -1378  -9378  -8322 
   314  -1920  -2011  -1289  -1264    127  -1275  -2103    697    675   1504  -1202  -2537  -3368  -2184    -38  -2328   1744   -295  -2440    722   358
     -   -149   -500    233     43   -381    399    106   -626    210   -466   -720    275    394     45     96    359    117   -369   -294   -249 
     -     -8  -9443 -10485   -894  -1115   -701  -1378  -9378  -8317 
   315  -4992  -4393  -7314  -6706    773  -7055  -5515  -1973  -6385   3037   1645  -6729  -6109  -5221     38  -6399  -4822  -2840  -4151  -4216   359
     -   -149   -500    233     43   -381    399    106   -626    210   -466   -720    275    394     45     96    359    117   -369   -294   -249 
     -     -8  -9443 -10485   -894  -1115   -701  -1378  -9378  -8313 
   316  -5167  -4504  -7542  -6942  -2462  -7413  -5969    647  -6762   3160    973  -7159  -6258  -5379  -6166  -6847  -4983  -2789  -4338  -4617   360
     -   -149   -500    233     43   -381    399    106   -626    210   -466   -720    275    394     45     96    359    117   -369   -294   -249 
     -     -8  -9443 -10485   -894  -1115   -701  -1378  -9378  -8308 
   317  -3577  -4393  -2890  -3030  -5587  -3979  -3288  -5419    114  -5350  -4707   4236  -4485  -2972  -2541  -3567  -3750  -1740  -5211  -4785   361
     -      *      *      *      *      *      *      *      *      *      *      *      *      *      *      *      *      *      *      *      * 
     -      *      *      *      *      *      *      *  -9378      0 
//
HMMER2.0  [2.3.2]
NAME  Bud32
DESC  Bud32 Kinase
LENG  299
ALPH  Amino
RF    no
CS    no
MAP   yes
COM   hmmbuild -s bud32.3.hmm all3.aln
COM   hmmcalibrate bud32.3.hmm
NSEQ  177
DATE  Thu Oct 20 13:02:15 2005
CKSUM 2634
XT      -8455     -4      0      *  -8455     -4      0      * 
NULT      -4  -8455
NULE     595  -1558     85    338   -294    453  -1158    197    249    902  -1085   -142    -21   -313     45    531    201    384  -1998   -644 
EVD    -9.981959   0.624264
HMM        A      C      D      E      F      G      H      I      K      L      M      N      P      Q      R      S      T      V      W      Y    
         m->m   m->i   m->d   i->m   i->i   d->m   d->d   b->m   m->e
          -27      *  -5751
     1    933  -4445   -367  -2278    761   -605   2918  -4513   1886  -3139  -3535  -1328  -4045    -34   -873    374   -877  -4066    138    691    95
     -   -149   -500    233     43   -381    399    106   -626    210   -466   -720    275    394     45     96    359    117   -369   -294   -249 
     -     -4 -10891 -11933   -894  -1115   -701  -1378  -1027  -9219 
     2  -1391  -4481   -702     79  -4802  -3982  -2640  -2074    852    654  -3570   -533  -4075   3372   1073  -1937  -2948  -4103  -4663  -3982    96
     -   -149   -500    233     43   -381    399    106   -626    210   -466   -720    275    394     45     96    359    117   -369   -294   -249 
     -    -16 -10916  -6842   -894  -1115   -701  -1378  -9246  -9217 
     3  -1980    183  -7175  -7333  -7255   3711  -6351  -7052  -1929  -7273  -6323  -5610  -5649  -6342  -2764  -4216   -863  -5768  -7384  -7366    97
     -   -149   -500    233     43   -381    399    106   -626    210   -466   -720    275    394     45     96    359    117   -369   -294   -249 
     -     -4 -10924 -11966   -894  -1115  -1091   -914  -9246  -9214 
     4   3563  -4436  -6905  -6950  -6430  -2371  -6092  -1973  -6602  -6412  -5585  -1492  -5571  -6198  -1794  -2137  -2562  -2029  -6753  -6575    98
     -   -149   -500    233     43   -381    399    106   -626    210   -466   -720    275    394     45     96    359    117   -369   -294   -249 
     -     -4 -10924 -11966   -894  -1115  -1091   -914  -9246  -9212 
     5  -5463  -7594   -823   3856  -7679  -5149  -1542  -7699  -5086  -7512  -6988  -3727  -5754  -1243  -6139  -5047  -1898  -7123  -7718  -6540    99
     -   -149   -500    233     43   -381    399    106   -626    210   -466   -720    275    394     45     96    359    117   -369   -294   -249 
     -     -4 -10924 -11966   -894  -1115  -1091   -914  -9246  -9209 
     6   3229  -4496  -1890  -6717  -6727    580  -6141  -2589  -6616  -6734  -5859  -5443  -5580  -6172  -6469    712  -1264  -5479    204  -6838   100
     -   -149   -500    233     43   -381    399    106   -626    210   -466   -720    275    394     45     96    359    117   -369   -294   -249 
     -     -4 -10924 -11966   -894  -1115  -1091   -914  -9246  -9207 
     7  -3012  -4437    408   1045  -1484  -3993   -330   1396   1328   -693  -3532   -341  -1585  -2200   1942  -2183   -324     79  -4633  -3962   101
     -   -149   -500    233     43   -381    399    106   -626    210   -466   -720    275    394     45     96    359    117   -369   -294   -249 
     -   -512 -10924  -1753   -894  -1115  -1091   -914  -9246  -9205 
     8  -1514   -557  -1357  -4523  -2611  -2210   -151   2586  -4122   -594  -1858  -4015  -4423  -3748  -3928  -2226  -1468   2711  -3116  -2774   102
     -   -149   -500    233     43   -381    399    106   -626    210   -466   -720    275    394     45     96    359    117   -369   -294   -249 
     -    -18 -10416  -6624   -894  -1115  -4316    -74  -9246  -9202 
     9  -2703  -2990  -3530   -634   1172  -3993   1416    456   -152  -2202  -2172   -362  -4064  -2665  -1276    742    789   -698   2659   2795   103
     -   -147   -504    230     44   -380    396    101   -623    215   -461   -725    271    392     41    100    362    118   -371   -299   -254 
     -  -2972   -289  -4257     -6  -7866  -4345    -73  -9246  -9200 
    10    -53    639    398    741  -4264   2167   -163   -581   -144   -806  -3035    210  -3547  -1113   -456   -219   -290  -1583  -4130  -3449   105
     -   -149   -500    233     43   -381    399    106   -626    210   -466   -720    275    394     45     96    359    117   -369   -294   -249 
     -   -110 -10325  -3817   -894  -1115  -4492    -66  -9246  -9197 
    11  -2388  -3859   1441    727  -2590    230   -789  -1213   -134  -1073  -2948   -553    175      3    316    565    702   -466  -4042   1130   106
     -   -149   -500    233     43   -381    399    106   -626    210   -466   -720    275    394     45     96    359    117   -369   -294   -249 
     -    -50 -10219  -4980   -894  -1115  -4661    -58  -9246  -9195 
    12  -2394  -3426     -8   -937   1960   -716  -2132  -1410  -1805  -1146  -2558    807  -3538    105  -1052   -151  -2333  -2964   4797   -439   107
     -   -149   -500    233     43   -381    399    106   -626    210   -466   -720    275    394     45     96    359    117   -369   -294   -249 
     -   -165 -10173  -3244   -894  -1115  -4725    -56  -9246  -9192 
    13    343  -2401  -1523  -1804   2239  -3869   -291  -1065  -1428    637   2746  -3242   -241    105  -3218   -416  -2362  -1098   1725    991   108
     -   -149   -500    233     43   -381    399    106   -626    210   -466   -720    275    394     45     96    359    117   -369   -294   -249 
     -     -5 -10013 -11055   -894  -1115  -4916    -49  -9246  -9190 
    14  -2226  -3577   -592    313   -629   2694    718  -1441  -1486   -911  -2679    845  -3312   -137  -1984   -957   -951  -3173  -3791    804   109
     -   -149   -500    233     43   -381    399    106   -626    210   -466   -720    275    394     45     96    359    117   -369   -294   -249 
     -  -1309 -10013   -752   -894  -1115  -4916    -49  -9246  -9187 
    15  -1237  -2705     70    232  -3024   1737   -869  -2774    596   -662  -1795    947    806   1234   -959   -244  -1176   -853  -2890  -2208   110
     -   -149   -500    233     43   -381    399    106   -626    210   -466   -720    275    394     45     96    359    117   -369   -294   -249 
     -  -1677  -8711   -549   -894  -1115  -5618    -30  -9246  -9185 
    16   -471   -907  -1041   1207    902  -1681   -343   -521   -312    305    -71   -622  -1754   -222    623   -661   -409   -375  -1064   1915   111
     -   -149   -500    233     43   -381    399    106   -626    210   -466   -720    275    394     45     96    359    117   -369   -294   -249 
     -   -174  -7052  -3257   -894  -1115  -5857    -25  -9246  -9182 
    17   -321   -610  -1210   -662   1230    162   -420   -241   -501   -537    154   -716  -1697   -359   -777    632   1431   -102  -1014    840   112
     -   -148   -500    234     43   -381    398    105   -626    210   -466   -721    275    395     45     96    359    117   -370   -295   -250 
     -  -2063   -659  -2994    -84  -4149  -5867    -25  -9246  -9180 
    18   -383   -413  -1767  -1203   -197  -1783   -559    211   -948    439    445  -1086   1478   -748  -1063   -834   -331   1228   -730   1726   114
     -   -149   -500    233     43   -381    399    106   -626    210   -466   -720    275    394     45     96    359    117   -369   -294   -249 
     -   -289  -6711  -2553   -894  -1115  -5878    -25  -9246  -9177 
    19   2115   -595  -1285  -1176  -2107   -847  -1197  -1675  -1163  -1987  -1245   -856   2399  -1019  -1369   -174   -299  -1092  -2345  -1989   115
     -   -149   -500    233     43   -381    399    106   -626    210   -466   -720    275    394     45     96    359    117   -369   -294   -249 
     -   -601  -6449  -1610   -894  -1115  -5271    -38  -9246  -9175 
    20   -610   -853  -1493  -1212   2265  -1596   -530   -487  -1070   -509   -160  -1072   2447   -902  -1232   -872   -696   -443   -543    313   116
     -   -149   -500    233     43   -381    399    106   -626    210   -466   -720    275    394     45     96    359    117   -369   -294   -249 
     -    -31  -6259  -7301   -894  -1115  -5899    -24  -9246  -9172 
    21   -585  -1347   -778   -347  -1951  -1356   -287  -1656    466  -1695   -979   -452   2383     55   2008   -619   -612  -1325  -1820  -1429   117
     -   -149   -500    234     43   -381    398    105   -625    210   -466   -721    275    394     45     96    359    117   -368   -295   -249 
     -  -1423  -2060  -1375  -1445   -660  -5401    -35  -9246  -9170 
    22   -854   -754  -2119  -1652    801  -2098   -301    223  -1167   1424    615  -1369  -2114  -1000  -1180  -1272   -800     39   3748    923   121
     -   -149   -500    233     43   -381    399    106   -626    210   -466   -720    275    394     45     96    359    117   -369   -294   -249 
     -    -38  -5928  -6970   -894  -1115  -5321    -37  -9246  -9167 
    23    851   -432  -2388  -1794   1417  -2073   -903    509  -1499   1301   2080  -1542  -2066  -1166  -1464  -1151   -491    396   -810   -484   122
     -   -149   -500    233     43   -381    399    106   -626    210   -466   -720    275    394     45     96    359    117   -369   -294   -249 
     -    -27  -6465  -7508   -894  -1115  -5899    -24  -9246  -9165 
    24   -444  -1463   -534     74  -1690  -1446    -12  -1314   1313   -230   -592   -159  -1516   1595   1304   -412   -360    382  -1666  -1148   123
     -   -149   -500    233     43   -381    399    106   -626    210   -466   -720    275    394     45     96    359    117   -369   -294   -249 
     -    -23  -6689  -7731   -894  -1115  -1524   -616  -9246  -9162 
    25  -2155  -1977  -4465   -757  -1952  -3720  -2601   1618  -3451   1083  -1185   -686  -3765  -3087  -3271  -2807     96   2594  -2475   -688   124
     -   -149   -500    233     43   -381    399    106   -626    210   -466   -720    275    394     45     96    359    117   -369   -294   -249 
     -     -5  -9538 -10581   -894  -1115  -5319    -37  -9246  -9160 
    26  -2288  -2131  -4400  -3801   2195  -3791    154    217   -709  -1348  -1335  -3335   -414  -3067  -3277  -2871   -832  -1557  -2274   3936   125
     -   -149   -500    233     43   -381    399    106   -626    210   -466   -720    275    394     45     96    359    117   -369   -294   -249 
     -     -5  -9538 -10581   -894  -1115  -4839    -51  -9246  -9157 
    27  -1152    477  -1820    894   -496  -2884    200  -1073   1671    411  -2223  -1562  -2975   -426   1157    381    889  -2683  -3349   -550   126
     -   -149   -500    233     43   -381    399    106   -626    210   -466   -720    275    394     45     96    359    117   -369   -294   -249 
     -    -48  -9563  -5069   -894  -1115  -5304    -37  -9246  -9155 
    28  -2016   2822   -606  -2311  -2499   1456  -2151  -1126  -2162  -2361  -1657  -2382  -3385   -443  -2464    273   2447    430  -2875  -2451   127
     -   -149   -500    233     43   -381    399    106   -626    210   -466   -720    275    394     45     96    359    117   -369   -294   -249 
     -     -5  -9520 -10562   -894  -1115  -4580    -62  -9246  -9152 
    29   -788  -3263   1300    334   -923  -2841  -1183  -3288  -1094  -2139   -473   -373  -1194   -274     64    931   1983  -1394    870   1231   128
     -   -149   -500    233     43   -381    399    106   -626    210   -466   -720    275    394     45     96    359    117   -369   -294   -249 
     -     -5  -9563 -10605   -894  -1115  -5304    -37  -9246  -9150 
    30  -2071  -1907  -4357  -3725   3103  -3612    692   -754  -3333     61  -1109   -521   -866   -447  -3154  -2694     13    531   2452   1701   129
     -   -149   -500    233     43   -381    399    106   -626    210   -466   -720    275    394     45     96    359    117   -369   -294   -249 
     -     -5  -9563 -10605   -894  -1115  -4431    -68  -9246  -9147 
    31  -1166  -3139     71  -1316   -918  -2928   2432   -204     39   1194   -757     20    -61   1092   -479   -690  -1851  -2711  -3381   1723   130
     -   -149   -500    233     43   -381    399    106   -626    210   -466   -720    275    394     45     96    359    117   -369   -294   -249 
     -    -44  -9614  -5198   -894  -1115  -5274    -38  -9246  -9145 
    32  -1906  -3361   -374  -1200  -3682   2603  -1539  -3428    283  -1890  -2460   -705   1551  -1083   -648    422   -480  -2985  -3553  -2874   131
     -   -149   -500    233     43   -381    399    106   -626    210   -466   -720    275    394     45     96    359    117   -369   -294   -249 
     -   -303  -9575  -2422   -894  -1115  -4580    -62  -9246  -9142 
    33  -1736   -119  -1638  -1081  -3367  -2723  -1372  -3080   1523   -509  -2186   -247   1102   -186   1777    722  -1672  -2686  -3285   2116   132
     -   -149   -500    233     43   -381    399    106   -626    210   -466   -720    275    394     45     96    359    117   -369   -294   -249 
     -     -6  -9325 -10367   -894  -1115  -5428    -34  -9246  -9140 
    34    844  -3129     58   1162  -3444    435  -1305   -156    510    153  -2220   -415  -1006   -847   -573   1013  -1609  -2748  -3316   -394   133
     -   -149   -500    233     43   -381    399    106   -626    210   -466   -720    275    394     45     96    359    117   -369   -294   -249 
     -   -908  -9325  -1108   -894  -1115  -5428    -34  -9246  -9137 
    35    586  -2371   -971    430  -2629   -508   -726    552   -335  -1001  -1478    941   1660    597   -830    827   -999  -1959  -2594  -1952   134
     -   -149   -500    233     43   -381    399    106   -626    210   -466   -720    275    394     45     96    359    117   -369   -294   -249 
     -   -683  -8426  -1426   -894  -1115  -5707    -28  -9246  -9134 
    36   -783  -1589   -995   -465  -1744   1168   -596  -1373   1260  -1561   -791   -688   1835   -270   -682   -834   -736    376  -1941    782   135
     -   -149   -500    233     43   -381    398    105   -626    210   -465   -721    278    394     45     96    359    117   -369   -295   -250 
     -  -2920  -1729   -825    -96  -3961  -5812    -26  -9246  -9132 
    37   -586  -1730    265   1705  -2346  -1175   -389  -2091   -187  -2154  -1364    -40  -1564    -30   -675   2155   -662  -1645  -2371  -1706   137
     -   -148   -501    232     43   -381    399    110   -627    211   -467   -721    275    393     44     97    359    120   -370   -295   -250 
     -  -1725  -1093  -2139  -2214   -350  -4981    -46  -9246  -9129 
    38   -362   -923   -680    985  -1154  -1455   -389   -306   -211   -889   -228   -450  -1636   -136   -580   -524   1607   1461  -1495  -1015   143
     -   -149   -500    233     43   -381    399    106   -626    210   -466   -720    275    394     45     96    359    117   -369   -294   -249 
     -    -24  -6680  -7722   -894  -1115  -4092    -87  -9246  -9127 
    39   -672  -1929   -450    788  -2196  -1613   -350  -1906     13  -1948  -1086    783    980     71   -477   1710   -624  -1539   2663  -1555   144
     -   -149   -500    233     43   -381    399    106   -626    210   -466   -720    275    394     45     96    359    117   -369   -294   -249 
     -    -14  -7520  -8562   -894  -1115  -4625    -60  -9246  -9124 
    40   -815  -1868   -807    475   1884  -1827   -533  -1738   -168  -1850  -1032   -563   1766   -147   1034    845   -761  -1442  -2152  -1571   145
     -   -149   -500    233     43   -381    399    106   -626    210   -466   -720    275    394     45     96    359    117   -369   -294   -249 
     -    -12  -7822  -8864   -894  -1115  -5270    -38  -9246  -9122 
    41     22  -1549  -1036   -481  -1650  -1905   -609    597    674  -1467   -702    440    701   -295   -796   1015    821      1  -1883    656   146
     -   -149   -500    233     43   -381    399    106   -626    210   -466   -720    275    394     45     96    359    117   -369   -294   -249 
     -    -12  -7912  -8954   -894  -1115  -5792    -26  -9246  -9119 
    42   1217   1119    300    485  -2244  -1772   -442  -1937    576     54  -1122   -447    -94   1320   -553   -688   -700     78  -2246  -1620   147
     -   -148   -501    233     44   -381    399    108   -627    210   -464   -721    276    393     49     95    358    117   -370   -295   -250 
     -  -3076   -188  -8954    -32  -5527  -5792    -26  -9246  -9116 
    43   -803  -2134    319   -151  -2416    241   -470  -2130    -82   -792   -112   1240   1360    -32   -580   1517   -747  -1739  -2368  -1718   149
     -   -149   -500    233     43   -381    399    106   -626    210   -466   -720    275    394     45     96    359    117   -369   -294   -249 
     -    -11  -7943  -8985   -894  -1115  -3802   -107  -9246  -9114 
    44  -1047  -2519   1375   -345  -2840   -240   1625  -2591   1013  -2535  -1609    282   1053    890    216    301    508  -2141  -2703  -2020   150
     -   -149   -500    233     43   -381    399    106   -626    210   -466   -720    275    394     45     96    359    117   -369   -294   -249 
     -    -70  -8420  -4555   -894  -1115   -612  -1533  -9246  -9111 
    45   -980  -4059   -981    447   -666  -2111   -487    278   1120    172  -3150   -415  -3665    180   2314   -583    -98  -2043  -4245   -341   151
     -   -149   -500    233     43   -381    399    106   -626    210   -466   -720    275    394     45     96    359    117   -369   -294   -249 
     -     -4 -10461 -11503   -894  -1115  -1994   -417  -9246  -9109 
    46   -850  -4178   1153    456  -4499  -1718   1454  -4250   1263   -282  -3267   -325   1789   -198    637   -108  -1060  -1430  -4361  -3678   152
     -   -149   -500    233     43   -381    399    106   -626    210   -466   -720    275    394     45     96    359    117   -369   -294   -249 
     -     -4 -10585 -11627   -894  -1115    -59  -4645  -9246  -9106 
    47   2486   2799  -5519  -2487   -627  -4847  -3711  -1316  -1884  -1331  -2365  -2067  -4898  -4168  -2205    -99    145    870  -3619    853   153
     -   -149   -500    233     43   -381    399    106   -626    210   -466   -720    275    394     45     96    359    117   -369   -294   -249 
     -     -4 -10970 -12012   -894  -1115   -701  -1378  -9246  -9103 
    48   -137  -4663  -7847  -7520  -5363  -7633  -7600   2519  -7471    280  -4069  -7308  -7406  -7415  -7621  -3008  -5154   2857  -7039  -6521   154
     -   -149   -500    233     43   -381    399    106   -626    210   -466   -720    275    394     45     96    359    117   -369   -294   -249 
     -     -4 -10970 -12012   -894  -1115   -701  -1378  -9246  -9101 
    49  -1222    717  -5690  -5054    337  -4895  -3766   1944   -557   1519     32  -4540  -4945   -822    328  -2024  -1217   1384  -3632   -419   155
     -   -149   -500    233     43   -381    399    106   -626    210   -466   -720    275    394     45     96    359    117   -369   -294   -249 
     -     -4 -10999 -12041   -894  -1115   -701  -1378  -9246  -9098 
    50  -3188  -6286  -7076  -5305  -7481  -6226  -4151  -6689   3946  -6283  -5643  -5045  -6209  -3735      2  -2891  -5463  -6440  -6074  -6070   156
     -   -149   -500    233     43   -381    399    106   -626    210   -466   -720    275    394     45     96    359    117   -369   -294   -249 
     -    -14 -10999  -7106   -894  -1115   -701  -1378  -9246  -9095 
    51  -1707   -741    102   1599  -1520  -4118   2375    729    639  -1693  -3429  -2801  -4208   1095  -1029  -1577   -646    -60    725   1655   157
     -   -149   -500    233     43   -381    399    106   -626    210   -466   -720    275    394     45     96    359    117   -369   -294   -249 
     -     -4 -10996 -12038   -894  -1115  -1049   -953  -9246  -9093 
    52  -5816  -6311  -6998  -5188  -7151  -2895  -4055   -592  -1320  -2662  -5449  -2788  -6183  -1210   4048  -5714  -5431  -6244  -5930   -250   158
     -   -149   -500    233     43   -381    399    106   -626    210   -466   -720    275    394     45     96    359    117   -369   -294   -249 
     -     -4 -10996 -12038   -894  -1115  -1049   -953  -9246  -9090 
    53   -905  -3921  -1539  -1120   2389  -4282  -2986   1190    366  -1352  -3074     77   1188  -2673   1144  -1432  -1759    178  -4255    525   159
     -   -149   -500    233     43   -381    399    106   -626    210   -466   -720    275    394     45     96    359    117   -369   -294   -249 
     -    -29 -10996  -5820   -894  -1115  -1049   -953  -9246  -9087 
    54   -998  -4515  -2490    558  -4833  -4025    397  -1573    817  -2278  -3605  -1052   2765  -2225    836    986   -678   -718  -4701  -4020   160
     -   -149   -500    233     43   -381    399    106   -626    210   -466   -720    275    394     45     96    359    117   -369   -294   -249 
     -     -4 -10971 -12013   -894  -1115  -1665   -547  -9246  -9085 
    55  -5674  -6632  -1656  -2441  -7429  -1041  -4177  -6811   3583  -6441  -5807  -4456  -1720  -3779   1931  -5441  -5446  -6540  -6296  -6079   161
     -   -149   -500    233     43   -381    399    106   -626    210   -466   -720    275    394     45     96    359    117   -369   -294   -249 
     -     -4 -10971 -12013   -894  -1115  -1665   -547  -9246  -9082 
    56    390  -4522   -762   -921  -4842   1151  -1714  -4593   1219  -1278   -871  -1160   1031  -2222    930   1268     51  -4144  -4705   -854   162
     -   -149   -500    233     43   -381    399    106   -626    210   -466   -720    275    394     45     96    359    117   -369   -294   -249 
     -     -4 -10971 -12013   -894  -1115  -1665   -547  -9246  -9079 
    57  -4556  -4319  -6477  -2051  -1114  -5938  -3906  -3869  -1959  -2333   -599  -5313  -3052  -5119  -5359  -2205  -4489  -3810   3217   4564   163
     -   -149   -502    233     41   -382    399    104   -625    213   -468   -722    278    392     45     95    358    115   -360   -296   -251 
     -   -131  -4293  -4870  -2174   -362  -1665   -547  -9246  -9077 
    58  -5820  -6330  -7153  -5208  -7376  -6248  -4023  -6580  -1314  -4645   -948  -4959  -6158  -3605   4171  -2169  -5440  -6381  -5948  -5940   169
     -   -149   -500    233     43   -381    399    106   -626    210   -466   -720    275    394     45     96    359    117   -369   -294   -249 
     -     -4 -10921 -11963   -894  -1115  -1870   -461  -9246  -9074 
    59  -1838  -3468    795  -2705  -3446  -4694   4709    852  -3873   -647  -2663    548  -4795  -3638  -4047  -3781  -3325  -1850  -3897  -1989   170
     -   -149   -500    233     43   -381    399    106   -626    210   -466   -720    275    394     45     96    359    117   -369   -294   -249 
     -     -4 -10932 -11974   -894  -1115  -2273   -335  -9246  -9071 
    60  -1499  -4514  -1133   -277  -4836  -4010  -2670  -4586    876  -2851  -3604  -2645   3635   -563   -636   -392  -1546  -4137  -4695  -4014   171
     -   -149   -500    233     43   -381    399    106   -626    210   -466   -720    275    394     45     96    359    117   -369   -294   -249 
     -     -4 -10932 -11974   -894  -1115   -681  -1411  -9246  -9069 
    61   -240  -4528   1491   1553   -642  -2513   -255    549    383  -2681  -2251   -359  -4124      7    307    268    696   -782  -4712  -4029   172
     -   -149   -500    233     43   -381    399    106   -626    210   -466   -720    275    394     45     96    359    117   -369   -294   -249 
     -     -4 -10979 -12021   -894  -1115  -1494   -633  -9246  -9066 
    62  -4083  -3864  -6427  -5799  -3422  -5674  -4504   1325  -1973   2980  -2548  -5318  -2422  -4947  -5175  -4775  -4015  -1111    726   -990   173
     -   -149   -500    233     43   -381    399    106   -626    210   -466   -720    275    394     45     96    359    117   -369   -294   -249 
     -     -4 -10979 -12021   -894  -1115   -362  -2171  -9246  -9063 
    63   -765  -5968   3832    811  -1591  -4792  -3812  -6039  -3664  -3859  -5119  -1970  -5125  -1766  -1770  -2384  -4327  -5568  -6141  -5337   174
     -   -149   -500    233     43   -381    399    106   -626    210   -466   -720    275    394     45     96    359    117   -369   -294   -249 
     -     -4 -11023 -12065   -894  -1115   -701  -1378  -9246  -9061 
    64    853  -4569    -94   1223  -4889  -1408    329   -410    991   -976  -3658  -1897  -4163    763   1303    220     64  -2022  -4752   -168   175
     -   -149   -500    233     43   -381    399    106   -626    210   -466   -720    275    394     45     96    359    117   -369   -294   -249 
     -     -4 -11023 -12065   -894  -1115   -701  -1378  -9246  -9058 
    65   -371  -4589  -2217   -641  -4910  -2086   -699  -1450   2062  -2947  -3678   -574  -1780    846   2651    198   -782  -2941  -4772  -1970   176
     -   -149   -500    233     43   -381    399    106   -626    210   -466   -720    275    394     45     96    359    117   -369   -294   -249 
     -     -4 -11044 -12086   -894  -1115   -701  -1378  -9246  -9055 
    66  -2296  -4306  -6997  -6408  -3915  -6308  -5259   2221  -6062   2729    554  -5976  -3062  -5593  -5854  -2332  -4529  -1136  -4899  -4652   177
     -   -149   -500    233     43   -381    399    106   -626    210   -466   -720    275    394     45     96    359    117   -369   -294   -249 
     -     -4 -11052 -12094   -894  -1115   -701  -1378  -9246  -9053 
    67  -1891  -4112  -3318   -935  -2211    249  -1108  -1562  -2661  -2082  -3253    725  -4353  -2598   2589    328   2203   -942  -4416  -3866   178
     -   -149   -500    233     43   -381    399    106   -626    210   -466   -720    275    394     45     96    359    117   -369   -294   -249 
     -    -24 -11052  -6142   -894  -1115   -701  -1378  -9246  -9050 
    68  -2079  -4551  -2966   -397  -1567  -2390   -545  -2734   2382   -677  -3643   -659  -4178   -829   2246     96    -59  -1005  -4742    382   179
     -   -149   -500    233     43   -381    399    106   -626    210   -466   -720    275    394     45     96    359    117   -369   -294   -249 
     -     -4 -11032 -12074   -894  -1115  -1344   -722  -9246  -9047 
    69   -918  -4577   -391   1124   -423  -1399    781  -4649    477  -1156  -3666  -1249  -4171   2294   1628    980  -1370  -4199  -4761  -1654   180
     -   -149   -500    233     43   -381    399    106   -626    210   -466   -720    275    394     45     96    359    117   -369   -294   -249 
     -     -4 -11032 -12074   -894  -1115  -1344   -722  -9246  -9044 
    70  -3278  -5708  -5166  -1440  -7049  -5589  -4428  -2864  -3249  -6355  -5653  -1614  -5922  -4052   4125  -1928  -5043  -2836  -6315  -6121   181
     -   -149   -500    233     43   -381    399    106   -626    210   -466   -720    275    394     45     96    359    117   -369   -294   -249 
     -     -4 -11032 -12074   -894  -1115  -1344   -722  -9246  -9042 
    71  -1247   -606  -5723  -3254   -306  -4926  -3797    817  -4682    759   2905   -871  -4976  -4305  -4482  -2522   2784  -1054  -3663  -3321   182
     -   -149   -500    233     43   -381    399    106   -626    210   -466   -720    275    394     45     96    359    117   -369   -294   -249 
     -     -4 -11032 -12074   -894  -1115  -1344   -722  -9246  -9039 
    72    160  -3299  -5078  -4479  -1104  -2283  -3656   1330   1272    530    317   -584  -4879  -1573   1620   -116   -544    596  -3744  -1276   183
     -   -149   -500    233     43   -381    399    106   -626    210   -466   -720    275    394     45     96    359    117   -369   -294   -249 
     -     -4 -11037 -12079   -894  -1115  -1344   -722  -9246  -9036 
    73   1310  -4562  -1697  -2418   -884   -535   -577  -4618   -439  -1401   -229   1455  -4181   1315   1777    766  -1581   -397  -4751  -4074   184
     -   -149   -500    233     43   -381    399    106   -626    210   -466   -720    275    394     45     96    359    117   -369   -294   -249 
     -     -4 -11037 -12079   -894  -1115  -1344   -722  -9246  -9033 
    74  -5309  -7263  -2207   3839  -7421  -3233  -1427  -7357  -2016  -7207  -1492  -1178  -5729  -4219  -5652  -4951  -1940  -6823  -7398  -6358   185
     -   -149   -500    233     43   -381    399    106   -626    210   -466   -720    275    394     45     96    359    117   -369   -294   -249 
     -     -4 -11037 -12079   -894  -1115  -1344   -722  -9246  -9031 
    75   2807    430  -1757  -2080    665  -1739  -3775     42  -4588  -2356  -1052  -1391  -4962  -1902  -4435   -213  -3318    614     99   -276   186
     -   -149   -500    232     44   -381    400    105   -627    213   -465   -721    275    393     45     95    358    117   -368   -295   -250 
     -    -24  -6127 -12079  -2626   -255  -1344   -722  -9246  -9028 
    76  -2458  -4583  -1519  -1115  -4904  -2041  -2742  -3427   1797  -2358  -3672  -1460  -4177   -358   3374   -910   -571  -4205  -4766   -828   194
     -   -149   -500    233     43   -381    399    106   -626    210   -466   -720    275    394     45     96    359    117   -369   -294   -249 
     -     -4 -11037 -12079   -894  -1115   -408  -2021  -9246  -9025 
    77    894    936  -2772  -5106    395  -1520  -1282   2250  -3026   1251   -950  -1854  -4999  -4326  -4504   -550  -1117    748  -3687  -1466   195
     -   -149   -500    233     43   -381    399    106   -626    210   -466   -720    275    394     45     96    359    117   -369   -294   -249 
     -     -4 -11057 -12099   -894  -1115   -701  -1378  -9246  -9022 
    78  -2013  -3302  -5825  -5190   -665  -5031  -3902   1527  -4786   2483   2446  -4677  -5074  -2185  -4584  -1627    293  -1879  -3756  -3420   196
     -   -149   -500    233     43   -381    399    106   -626    210   -466   -720    275    394     45     96    359    117   -369   -294   -249 
     -     -4 -11057 -12099   -894  -1115   -701  -1378  -9246  -9020 
    79    502   -339  -1321    301  -1894   -866     14    493   -429    116  -3597   -480  -4224    380    297    989   -152   -204   -547   1133   197
     -   -149   -500    233     43   -381    399    106   -626    210   -466   -720    275    394     45     96    359    117   -369   -294   -249 
     -    -12 -11057  -7485   -894  -1115   -701  -1378  -9246  -9017 
    80   -702  -4592   -678    -50  -4913  -1823   -492  -1507   2346  -2320  -3681  -2730  -4188   -346   2800  -1568  -1419  -4214    541  -1508   198
     -   -149   -500    233     43   -381    399    106   -626    210   -466   -720    275    394     45     96    359    117   -369   -294   -249 
     -     -4 -11049 -12092   -894  -1115   -984  -1016  -9246  -9014 
    81   1534   3097  -5798  -5164  -1494  -5003  -3878   -855  -4760   2209    262  -4650  -5050  -4383  -4561  -2988  -1511    300  -3739  -3398   199
     -   -149   -500    233     43   -381    399    106   -626    210   -466   -720    275    394     45     96    359    117   -369   -294   -249 
     -     -4 -11049 -12092   -894  -1115   -984  -1016  -9246  -9011 
    82    171  -1281  -3007  -1125  -1994  -4115   2062  -1984   1511   -476  -3620     37  -2016     54   2298   -340  -1906  -1335  -4725    878   200
     -   -149   -500    233     43   -381    399    106   -626    210   -466   -720    275    394     45     96    359    117   -369   -294   -249 
     -     -4 -11049 -12092   -894  -1115   -984  -1016  -9246  -9008 
    83    205  -4594  -1147    890  -4915   -900    642  -4665   1870   -729  -3683     90  -2912   -846   1544    911   -726  -2571  -4777  -1561   201
     -   -149   -500    233     43   -381    399    106   -626    210   -466   -720    275    394     45     96    359    117   -369   -294   -249 
     -     -4 -11049 -12092   -894  -1115   -984  -1016  -9246  -9006 
    84   1613     39  -1418   -353    767  -1801    676    954   -757    291  -1032    810  -1154     60  -1192   -538   -677  -1073  -4671  -4029   202
     -   -149   -500    233     43   -381    399    106   -626    210   -466   -720    275    394     45     96    359    117   -369   -294   -249 
     -     -4 -11049 -12092   -894  -1115   -984  -1016  -9246  -9003 
    85  -5547  -7641    -71  -1324  -7756   3487  -4727  -7763  -1268  -7585  -7040    913  -1223  -4423  -6209  -5143  -1807  -7189  -7791  -6631   203
     -   -149   -500    233     43   -381    399    106   -626    210   -466   -720    275    394     45     96    359    117   -369   -294   -249 
     -  -2406 -11053   -306   -894  -1115   -984  -1016  -9246  -9000 
    86  -2395  -2216  -4983  -4624  -2803   2417  -3913   1952  -4385  -2024  -1738  -4053  -4278  -4133  -4324  -3310   -394   2128  -3788  -3395   204
     -   -147   -501    233     42   -382    397    104   -622    209   -465   -722    277    398     44     96    359    116   -370   -296   -251 
     -  -2233  -2030   -888  -1677   -541   -178  -3108  -9246  -8997 
    87  -1084  -3831  -6572  -6011    485  -5927  -4945   2562  -5685   1138   -977  -5576  -5885  -5330  -5534  -2366  -4081   2305  -4703  -4367   210
     -   -149   -500    233     43   -381    399    106   -626    210   -466   -720    275    394     45     96    359    117   -369   -294   -249 
     -     -4 -10758 -11800   -894  -1115   -626  -1506  -9246  -8994 
    88   -168    714   -589  -1495  -4811  -2597   1175  -1257   -512   -556  -1228   1784   2210  -1129    490    661  -1228  -1988  -4686  -1178   211
     -   -149   -500    233     43   -381    399    106   -626    210   -466   -720    275    394     45     96    359    117   -369   -294   -249 
     -     -4 -10962 -12004   -894  -1115  -1072   -931  -9246  -8992 
    89    930   1289  -5638  -5009  -1636  -4893   -593  -1502  -1368  -3050  -2404  -4524  -4949  -4255  -4443    665   1388   2770  -3659  -3315   212
     -   -149   -500    233     43   -381    399    106   -626    210   -466   -720    275    394     45     96    359    117   -369   -294   -249 
     -     -4 -11005 -12047   -894  -1115  -2045   -400  -9246  -8989 
    90  -4394  -5156  -2285  -4788  -7441  -2086  -5601  -7288  -1962  -7414  -6581  -4751   4205  -5404  -6297  -4524  -1576  -2182  -7564  -7098   213
     -   -149   -500    233     43   -381    399    106   -626    210   -466   -720    275    394     45     96    359    117   -369   -294   -249 
     -     -4 -11005 -12047   -894  -1115  -1610   -573  -9246  -8986 
    91   1498     19  -1747  -1118   -855  -4283   -234    297    917   -407   -238   -329  -4367  -1673    375    212   -173    766  -4291    396   214
     -   -149   -500    233     43   -381    399    106   -626    210   -466   -720    275    394     45     96    359    117   -369   -294   -249 
     -     -4 -11008 -12050   -894  -1115  -1916   -444  -9246  -8983 
    92  -4031  -3783  -6433  -2172  -1295  -5723  -4676   1906  -5482   1749  -2926  -5371    620  -5120  -5310  -2773  -3980   2345  -4488  -4146   215
     -   -149   -500    233     43   -381    399    106   -626    210   -466   -720    275    394     45     96    359    117   -369   -294   -249 
     -     -4 -11008 -12050   -894  -1115  -1916   -444  -9246  -8980 
    93  -3358  -3185  -5703  -5067   1479  -1538    239    930  -2450    918   -520  -4551  -4955  -4285   -840  -3990  -3299   -193   2428   3418   216
     -   -149   -500    233     43   -381    399    106   -626    210   -466   -720    275    394     45     96    359    117   -369   -294   -249 
     -     -4 -11008 -12050   -894  -1115  -1916   -444  -9246  -8977 
    94    887   -683   2078      2   1947   -737    288  -2043  -1510    -21  -1129  -3233  -4444   -163  -3307    332  -3134  -2015    131   -443   217
     -   -149   -500    233     43   -381    399    106   -626    210   -466   -720    275    394     45     96    359    117   -369   -294   -249 
     -     -4 -11008 -12050   -894  -1115  -1916   -444  -9246  -8974 
    95    204   1690  -5702  -5066    737  -4904  -1096   1005  -4660   -227    468  -4550  -4954  -1937  -4460   -961  -1272   2755  -3640   -295   218
     -   -149   -500    233     43   -381    399    106   -626    210   -466   -720    275    394     45     96    359    117   -369   -294   -249 
     -     -4 -11008 -12050   -894  -1115  -1331   -731  -9246  -8972 
    96  -1707   -857   3717    264  -1829  -3726  -2997  -4935  -1718  -4883  -3973    858  -4409  -2549   -763  -3257  -3337  -4489  -5057  -1421   219
     -   -149   -500    233     43   -381    399    106   -626    210   -466   -720    275    394     45     96    359    117   -369   -294   -249 
     -    -40 -11020  -5330   -894  -1115  -1711   -526  -9246  -8969 
    97     89  -3789  -1265    878   -734  -1685  -3052    464  -1147    257   1282  -1371   1391  -1870   -704  -1567    395    -53    223   1492   220
     -   -149   -500    233     43   -381    399    106   -626    210   -466   -720    275    394     45     96    359    117   -369   -294   -249 
     -     -4 -10984 -12026   -894  -1115  -2279   -333  -9246  -8966 
    98   -339  -4530   1221   1725    115   -925  -2694  -1061   1285  -1273  -3620   1113   -127   -770  -1511   -749  -3000  -1656  -4715    762   221
     -   -149   -500    233     43   -381    399    106   -626    210   -466   -720    275    394     45     96    359    117   -369   -294   -249 
     -    -89 -10984  -4132   -894  -1115   -912  -1094  -9246  -8963 
    99    252  -4492    -10   1356  -1186   -558  -1125  -2275   1041   -951  -3581   2211  -2304    399    114     62  -1179  -4114  -4675  -3992   222
     -   -149   -500    233     43   -381    399    106   -626    210   -466   -720    275    394     45     96    359    117   -369   -294   -249 
     -    -21 -10937  -6368   -894  -1115  -1214   -814  -9246  -8960 
   100   -280   1326  -1672  -2361    842   1809    859  -4529    481  -1976   1302    471  -4121    514   -450    570    -74  -4097  -4677   -804   223
     -   -149   -500    233     43   -381    399    106   -626    210   -466   -720    275    394     45     96    359    117   -369   -294   -249 
     -    -59 -10966  -4740   -894  -1115  -2486   -284  -9246  -8957 
   101   -464   1234  -1173  -1332  -1184   -813   -106   -235    661   -607  -1141     94   -268    816    296    570   1217  -1458   2428  -1847   224
     -   -149   -503    230     44   -375    408    102   -630    209   -468   -724    272    396     42     92    358    114   -366   -298   -240 
     -  -6076  -4057   -115  -2891   -209  -1598   -578  -9246  -8954 
   102    800  -2135   -750   -182  -2543   -105   -404  -2246   1922  -2199  -1314   -453  -1867     40   1826    274   -756  -1828  -2357  -1753   244
     -   -149   -500    233     43   -381    399    106   -626    210   -466   -720    275    394     45     96    359    117   -369   -294   -249 
     -    -14  -7624  -8666   -894  -1115  -3854   -103  -9246  -8951 
   103   2139   3833  -3503  -3238  -3681   1336  -2921  -3371  -3006  -3618  -2779  -2518  -2870  -2798    183    456  -1626  -2609  -3932  -3648   245
     -   -149   -500    233     43   -381    399    106   -626    210   -466   -720    275    394     45     96    359    117   -369   -294   -249 
     -    -10  -8238  -9281   -894  -1115  -3563   -128  -9246  -8948 
   104  -1417   1774    909  -2905    684  -2938  -1796   1878     22    296   -483  -2504  -2990    151  -2435  -2012  -1358    473   3144  -1388   246
     -   -149   -500    233     43   -381    399    106   -626    210   -466   -720    275    394     45     96    359    117   -369   -294   -249 
     -     -8  -8744  -9786   -894  -1115    -94  -3989  -9246  -8945 
   105  -3483  -3303  -5825  -5192     -1  -5034  -2001   3195  -4789   1538   1121  -4677  -5073  -4398  -4584  -1812  -1702  -2694  -3719    102   247
     -   -149   -500    233     43   -381    399    106   -626    210   -466   -720    275    394     45     96    359    117   -369   -294   -249 
     -     -4 -10994 -12036   -894  -1115  -2139   -372  -9246  -8943 
   106  -1487  -3180  -5652  -1703  -3134  -1446  -3759   1366   -864    292   1429  -1313  -4941  -4253  -4437  -1240    417   2052   1745   1870   248
     -   -149   -500    233     43   -381    399    106   -626    210   -466   -720    275    394     45     96    359    117   -369   -294   -249 
     -     -4 -11000 -12042   -894  -1115  -1434   -667  -9246  -8940 
   107  -3362  -3191  -2580   -687    263  -2386  -3779    222  -4658    846   4531  -4551  -4959  -2316  -4462  -3993  -1170   -843  -3648  -1063   249
     -   -149   -500    233     43   -381    399    106   -626    210   -466   -720    275    394     45     96    359    117   -369   -294   -249 
     -     -4 -11010 -12052   -894  -1115  -1916   -444  -9246  -8937 
   108  -2581  -5714   -306   3285  -6006  -1255  -3636  -5802  -3430  -5727  -4862  -3294  -4970   1466  -4026    752   -735  -5330  -5902  -1805   250
     -   -149   -500    233     43   -381    399    106   -626    210   -466   -720    275    394     45     96    359    117   -369   -294   -249 
     -     -4 -11010 -12052   -894  -1115  -1916   -444  -9246  -8934 
   109  -3286   -929  -4404   -645   1519  -4643   1054   -130    656  -1297  -2617  -1650  -4709   -284   1509  -3658  -3226  -1269   2197   3200   251
     -   -149   -500    233     43   -381    399    106   -626    210   -466   -720    275    394     45     96    359    117   -369   -294   -249 
     -     -4 -11010 -12052   -894  -1115  -1916   -444  -9246  -8931 
   110  -3982  -3756  -6355   -655  -1935  -5614  -4513   3160  -5362    311   -407  -5262  -5606  -2899  -5163  -4717  -3923   2034  -4294  -1787   252
     -   -149   -500    233     43   -381    399    106   -626    210   -466   -720    275    394     45     96    359    117   -369   -294   -249 
     -     -4 -11010 -12052   -894  -1115  -1916   -444  -9246  -8928 
   111   -644  -4558   1681   1989  -4879    318    279  -2181   -236  -4574   -421   1101    988    355   -391  -1790  -3023  -3461  -4741  -1509   253
     -   -149   -500    233     43   -381    399    106   -626    210   -466   -720    275    394     45     96    359    117   -369   -294   -249 
     -     -4 -11010 -12052   -894  -1115  -1916   -444  -9246  -8925 
   112  -2210  -6488   -226   -904  -6761   3495  -4170  -6616  -4195  -6516  -5735   -866  -1456  -3800  -2249   -313  -4793  -6112  -6701  -1955   254
     -   -149   -500    233     43   -381    399    106   -626    210   -466   -720    275    394     45     96    359    117   -369   -294   -249 
     -     -4 -11015 -12057   -894  -1115  -1916   -444  -9246  -8922 
   113    -63    599     -9    616  -2134  -1747     98   -242   1295  -1041   -197  -1419   -145     18    808   -505     77    771     86  -1709   255
     -   -149   -500    233     43   -381    399    106   -626    210   -466   -720    275    394     45     96    359    117   -369   -294   -249 
     -     -4 -11012 -12054   -894  -1115  -1916   -444  -9246  -8919 
   114  -1664   -753  -1219  -1588  -4531  -1800  -2809   -998    508    206  -1054  -1404   2131  -2391   -593    725   2033   -967  -4562  -3947   256
     -   -149   -500    233     43   -381    399    106   -626    210   -466   -720    275    394     45     96    359    117   -369   -294   -249 
     -    -21 -11012  -6385   -894  -1115  -1916   -444  -9246  -8916 
   115   -663  -3180  -1018  -3152   -574  -4903  -3775    814  -4658   1973     26  -4548   -206  -4282  -4460  -3988   -438   2161  -3640  -3298   257
     -   -149   -500    233     43   -381    399    106   -626    210   -466   -720    275    394     45     96    359    117   -369   -294   -249 
     -     -4 -10991 -12033   -894  -1115  -2177   -361  -9246  -8913 
   116   -989  -4295  -3066   -549   -596  -2135   -417    662   1981  -1054  -3412    786  -4208  -1563   2197   -513  -3036  -1143    399    497   258
     -   -149   -500    233     43   -381    399    106   -626    210   -466   -720    275    394     45     96    359    117   -369   -294   -249 
     -    -54 -10987  -4870   -894  -1115  -2177   -361  -9246  -8910 
   117  -1225  -4491   2502   2008  -1553  -1072   -732  -4563    434  -3317  -3580   -545  -4085    314  -1845   -575  -1627   -132  -4675     36   259
     -   -149   -500    233     43   -381    399    106   -626    210   -466   -720    275    394     45     96    359    117   -369   -294   -249 
     -     -4 -10937 -11979   -894  -1115  -2734   -235  -9246  -8907 
   118    164  -3411  -1047   -642   -929  -1879   1518   1102  -2056    407    400  -3647  -1388   -673   -646   -404   -465   1365   1636   1073   260
     -   -149   -500    233     43   -381    399    106   -626    210   -466   -720    275    394     45     96    359    117   -369   -294   -249 
     -    -37 -10937  -5461   -894  -1115  -2734   -235  -9246  -8904 
   119  -3260  -3086  -2413  -4968    965   -887  -3678   2010  -2401   2287    307  -4453  -4857  -4186  -4363   -894  -1759   -494    554  -3202   261
     -   -149   -500    233     43   -381    399    106   -626    210   -466   -720    275    394     45     96    359    117   -369   -294   -249 
     -     -4 -10904 -11947   -894  -1115  -1997   -416  -9246  -8901 
   120  -1082  -4480    629    879   -938   -690  -1605   -603   -890   -215  -3570   2078  -2138    595   1438   -408   -609  -2521   -223   -368   262
     -   -149   -500    233     43   -381    399    106   -626    210   -466   -720    275    394     45     96    359    117   -369   -294   -249 
     -    -20 -10929  -6520   -894  -1115  -2002   -414  -9246  -8898 
   121  -3013  -4486   1407   1224  -4807     25   -904  -1677    604  -1971  -1472    450   -580    724     52   1562   -725  -2374  -4670  -3987   263
     -   -149   -500    233     43   -381    399    106   -626    210   -466   -720    275    394     45     96    359    117   -369   -294   -249 
     -   -153 -10931  -3353   -894  -1115  -2786   -226  -9246  -8895 
   122  -1616  -4345    178    669   -923    770  -2514  -1361   1026  -1487    468   1163   -259    322   -255    229    148  -1511   1421   -563   264
     -   -149   -500    233     43   -381    399    106   -626    210   -466   -720    275    394     45     96    359    117   -369   -294   -249 
     -    -85 -10783  -4201   -894  -1115  -2103   -382  -9246  -8892 
   123    -70   -546    524    -16    373   -129   -608  -1402      2    188     12   1441   -668    813   -773    521   -826  -1092  -4499  -1186   265
     -   -149   -500    233     43   -381    399    106   -626    210   -466   -720    275    394     45     96    359    117   -369   -294   -249 
     -    -91 -10752  -4096   -894  -1115  -3782   -109  -9246  -8889 
   124   -563   -935     36    761  -2080   -582    457    254   1237   -639    625   -153     -8  -1205   -610     78     90   -204  -4405    700   266
     -   -149   -500    233     43   -381    399    106   -626    210   -466   -720    275    394     45     96    359    117   -369   -294   -249 
     -   -101 -10665  -3949   -894  -1115  -4075    -88  -9246  -8886 
   125   -302   -381    977    186  -4481    157  -2323  -1569   -467   -468  -3250   1959    -62   -892  -1282    720    964  -3782  -4345    -13   267
     -   -149   -500    233     43   -381    399    106   -626    210   -466   -720    275    394     45     96    359    117   -369   -294   -249 
     -   -119 -10569  -3711   -894  -1115  -3460   -137  -9246  -8883 
   126   -487  -4082    737   1500    554     97  -2247  -3014    848  -1482   -977   -338  -3682    374    245   -147    941  -2020    718  -1058   268
     -   -149   -500    233     43   -381    399    106   -626    210   -466   -720    275    394     45     96    359    117   -369   -294   -249 
     -   -205 -10482  -2948   -894  -1115  -4512    -65  -9246  -8880 
   127   -226  -3898   1139    671  -1423   -597   -125  -1036   1130    378    354   -563  -3512    888   -336   -802   -170     33  -4086   -998   269
     -   -149   -500    233     43   -381    399    106   -626    210   -466   -720    275    394     45     96    359    117   -369   -294   -249 
     -   -449 -10281  -1919   -894  -1115  -4834    -51  -9246  -8877 
   128   -496  -3510    165    633  -1495    613   1086    239   -154  -1263  -2603   -759  -3146   1481   -847   -290    257   -368   2694   -399   270
     -   -149   -500    233     43   -381    399    106   -626    210   -466   -720    275    394     45     96    359    117   -369   -294   -249 
     -   -254  -9838  -2658   -894  -1115  -5273    -38  -9246  -8873 
   129    723  -3296  -1744    705  -3595    230  -1519   -515   -196  -3303   1535    443    383    635   -554    449  -1054    292  -3493    970   271
     -   -149   -500    233     43   -381    399    106   -626    210   -466   -720    275    394     45     96    359    117   -369   -294   -249 
     -   -216  -9590  -2883   -894  -1115  -5431    -34  -9246  -8870 
   130   -646     94   1280   1139  -3392  -2703    148    150   1176     98   -354   1437  -2795    647  -1461  -1613  -1655   -950  -3310   -559   272
     -   -149   -500    233     43   -381    399    106   -626    210   -466   -720    275    394     45     96    359    117   -369   -294   -249 
     -   -305  -9380  -2421   -894  -1115  -5535    -31  -9246  -8867 
   131    267  -2962   1159   1269  -3283  -2463  -1122  -3034    211  -2978    387    252  -2556   1350    554    543    298  -2584  -3145    955   273
     -   -149   -500    233     43   -381    399    106   -626    210   -466   -720    275    394     45     96    359    117   -369   -294   -249 
     -   -278  -9083  -2545   -894  -1115  -4055    -90  -9246  -8864 
   132   1047  -2888  -1294   1268  -3199  -2416    803   -624    159  -1248  -1979  -1055   -225   1017   1205    600   -501   -690  -3077  -2400   274
     -   -149   -500    233     43   -381    399    106   -626    210   -466   -720    275    394     45     96    359    117   -369   -294   -249 
     -   -412  -9009  -2034   -894  -1115  -5673    -29  -9246  -8861 
   133    -98  -2632    210   1432    293   -445   -797   -286   1318  -2648  -1722    809    719   1186   -885  -1045  -1103  -2253  -2817  -2135   275
     -   -149   -500    233     43   -381    399    106   -626    210   -466   -720    275    394     45     96    359    117   -369   -294   -249 
     -    -89  -8606  -4184   -894  -1115  -5778    -27  -9246  -8858 
   134  -1126   1326   -972    789  -2917   -332   -753  -2665   1488  -2609  -1684   1928  -2190   1453    918     23  -1064  -2217  -2775  -2096   276
     -   -149   -500    233     43   -381    399    106   -626    210   -466   -720    275    394     45     96    359    117   -369   -294   -249 
     -   -899  -8526  -1124   -894  -1115  -4582    -62  -9246  -8855 
   135     52  -2258   1783   1320  -2575  -1747   -418  -2324    692   -792  -1350   -382  -1849    958   -516    915   -730  -1878  -2443  -1760   277
     -   -149   -500    233     43   -381    399    106   -626    210   -466   -720    275    394     45     96    359    117   -369   -294   -249 
     -   -133  -7921  -3608   -894  -1115  -5893    -24  -9246  -8852 
   136   -725  -2130    496    668  -2421    454   -367    515    928  -2134  -1229   -340   1604     81   -470   -617    573  -1736  -2331  -1664   278
     -   -149   -500    233     43   -381    399    106   -626    210   -466   -720    275    394     45     96    359    117   -369   -294   -249 
     -   -596  -7800  -1591   -894  -1115  -4817    -52  -9246  -8849 
   137   -943  -2308    890   1826  -2559  -1696   -547  -2283   -271    851  -1453   -348  -1912   -136   -809   1313   -907  -1898  -2543  -1855   279
     -   -147   -500    232     44   -381    400    105   -627    210   -466   -721    275    394     45     97    359    117   -370   -295   -250 
     -  -2703   -249  -8581    -42  -5114  -5934    -24  -9246  -8845 
   138    858  -2365   1917    837  -2669  -1646   -448  -2432   -122  -2379  -1482   -275  -1835   1370   -662   1168   -819  -1983  -2557  -1841   281
     -   -149   -500    233     44   -381    399    105   -627    210   -466   -721    275    393     47     95    359    118   -367   -295   -250 
     -  -2703   -655  -2259    -55  -4735  -5367    -35  -9246  -8842 
   139    573  -1840   -373   1932  -2124  -1499   -202  -1831    182  -1855   -976   -175  -1613   1409   -313    439   -479     57  -2087  -1442   283
     -   -149   -501    232     43   -380    399    105   -624    211   -467   -721    276    394     48     96    358    118   -370   -295   -250 
     -  -2514   -287  -8392   -996  -1004  -4715    -56  -9246  -8839 
   140    658  -2150   -480    711  -2469  -1639   -309  -2216   1179  -2163  -1243    846  -1742   2214   -390    723   -625  -1771  -2333  -1653   286
     -   -149   -500    233     43   -381    399    106   -626    210   -466   -720    275    394     45     96    359    117   -369   -294   -249 
     -    -14  -7694  -8736   -894  -1115  -4725    -56  -9246  -8836 
   141  -1976  -3711   1871   2671  -3948  -2187  -1367  -3799  -1386  -3702  -2921    764  -2619   -997  -2097  -1708   1554  -3305  -3889  -3000   287
     -   -149   -500    233     43   -381    399    106   -626    210   -466   -720    275    394     45     96    359    117   -369   -294   -249 
     -    -12  -7959  -9001   -894  -1115  -4563    -62  -9246  -8833 
   142   -404  -3232   2370   1864  -3551  -2232  -1215  -3341  -1020  -3279  -2421   -864   1603   -806  -1615  -1495    869  -2873  -3464  -2692   288
     -   -149   -500    233     43   -381    399    106   -626    210   -466   -720    275    394     45     96    359    117   -369   -294   -249 
     -    -10  -8218  -9260   -894  -1115  -5851    -25  -9246  -8830 
   143    419  -2435    134   1614  -2754  -1915   -587  -2506    670  -2450  -1526   -550    130   1897   -685   1068   -900  -2056  -2618  -1933   289
     -   -148   -496    232     44   -382    399    105   -627    211   -467   -721    274    393     46     97    361    116   -369   -295   -250 
     -  -3382   -152  -9260    -25  -5856  -5851    -25  -9246  -8827 
   144  -2458  -2161  -4764  -4171    486  -4146  -2978   -585  -3830   2667   -206  -3798    284  -3230  -3580  -3293  -2383   1272  -2434  -2223   291
     -   -150   -501    232     43   -382    398    105   -625    210   -464   -721    275    393     46     98    361    116   -368   -295   -250 
     -  -3382   -152  -9260    -25  -5856  -5851    -25  -9246  -8823 
   145    498  -2403   1201    977  -2724    671   -562  -2475    512  -2419  -1493    141    123    721   -652    542      9  -2025  -2587  -1903   293
     -   -150   -501    233     44   -381    399    105   -623    210   -465   -721    276    394     47     95    359    117   -370   -295   -250 
     -  -3382  -2051   -598  -1544   -606  -5851    -25  -9246  -8820 
   146   2398   -601  -1663  -1518  -2479   1129  -1470  -2183  -1510  -2412  -1557  -1027  -1524  -1287  -1705   1288   -316  -1374  -2688  -2361   297
     -   -149   -500    232     44   -381    398    105   -627    212   -466   -721    275    394     45     96    360    117   -369   -295   -250 
     -  -1824  -1747  -1260  -2626   -255  -4867    -50  -9246  -8817 
   147    742   -339  -1770  -1211   -366  -1692   -636   1355   -969    977    454  -1077  -1800   -765  -1085    572   -267    448   -881   -508   305
     -   -149   -500    233     43   -381    398    105   -625    210   -465   -721    276    395     45     96    359    117   -369   -295   -250 
     -  -1775   -513  -7653    -92  -4023  -5997    -23  -9246  -8814 
   148   -449  -1537   1502    267  -1689  -1314    -88  -1322   1197    883   -669    -19  -1483    290   -171   -393   -399  -1052  -1788  -1190   307
     -   -149   -500    233     43   -381    399    106   -626    210   -466   -720    275    394     45     96    359    117   -369   -294   -249 
     -   -263  -6611  -2699   -894  -1115  -3992    -94  -9246  -8811 
   149   1033   1502    701     54  -2132    259   1473  -1837    133  -1867   -989    767  -1661    182   -361   -483    869  -1459  -2106  -1468   308
     -   -149   -500    233     43   -381    399    106   -626    210   -466   -720    275    394     45     96    359    117   -369   -294   -249 
     -    -15  -7500  -8542   -894  -1115  -4470    -67  -9246  -8807 
   150   -824  -1166   1704   -989  -1182  -2082   -845   -742   -849   -202   -349  -1100    338   -722  -1161  -1076    365   1020  -1565   2284   309
     -   -150   -496    233     42   -381    398    105   -627    210   -465   -721    275    393     45     95    363    117   -368   -295   -250 
     -  -3061   -191  -8939    -32  -5510  -4670    -58  -9246  -8804 
   151     99  -2054   1204   1375    180  -1922   -598  -1934   -241   -347  -1176   -617   1311   -189   -722    253   -835   -339  -2312  -1707   311
     -   -149   -500    233     43   -381    399    106   -626    210   -466   -720    275    394     45     96    359    117   -369   -294   -249 
     -    -11  -8138  -9180   -894  -1115  -3152   -172  -9246  -8801 
   152    388    830  -2326     55    326   -665  -1510  -1262  -1588    807   -875     81  -2813   1185  -1860    192   -346   1068  -2101    477   312
     -   -149   -500    233     43   -381    399    106   -626    210   -466   -720    275    394     45     96    359    117   -369   -294   -249 
     -     -8  -8851  -9893   -894  -1115  -3248   -160  -9246  -8798 
   153    -29    834    281  -3174   -346  -3308  -2159   -459  -2845   1567   -114    327  -3361   -624    269  -2376   -369   1481  -2142    261   313
     -   -149   -500    233     43   -381    399    106   -626    210   -466   -720    275    394     45     96    359    117   -369   -294   -249 
     -     -7  -9251 -10293   -894  -1115  -3285   -156  -9246  -8794 
   154    827  -3286   -307   1456  -3603  -2797     70     23    663    578    581   -233   -784   -651    548   -804     68  -2906  -3472  -2791   314
     -   -149   -500    233     43   -381    399    106   -626    210   -466   -720    275    394     45     96    359    117   -369   -294   -249 
     -     -6  -9525 -10568   -894  -1115  -1687   -536  -9246  -8791 
   155    888  -3816   1240   1895    114  -1075    277  -1853    765  -1690  -2905    -73  -2161     94   -503   -860   -493  -1230  -3999  -3317   315
     -   -149   -500    233     43   -381    399    106   -626    210   -466   -720    275    394     45     96    359    117   -369   -294   -249 
     -     -5 -10167 -11209   -894  -1115   -528  -1706  -9246  -8788 
   156   -265  -3022  -5526  -1752    671  -4739    376   1358  -4488   1868    226  -4381  -4790  -1486  -1255  -1369     89   1046  -3479    149   316
     -   -149   -500    233     43   -381    399    106   -626    210   -466   -720    275    394     45     96    359    117   -369   -294   -249 
     -     -4 -10834 -11876   -894  -1115  -1051   -951  -9246  -8785 
   157    949   2771  -5633  -2143   -147   -257  -3707   -116  -4592   1318   2498  -4482  -1181  -1870  -4393  -1424  -3229     49   1119    346   317
     -   -149   -500    233     43   -381    399    106   -626    210   -466   -720    275    394     45     96    359    117   -369   -294   -249 
     -     -4 -10936 -11978   -894  -1115  -1596   -580  -9246  -8781 
   158   -416  -4517  -2019   1129   -223  -1080    915    114   1480  -1274  -3607   -376  -4124    647   1862  -1448   -758  -1365   -729     -4   318
     -   -149   -500    233     43   -381    399    106   -626    210   -466   -720    275    394     45     96    359    117   -369   -294   -249 
     -     -4 -10977 -12019   -894  -1115  -2421   -298  -9246  -8778 
   159  -1765    -35    303   1156  -1642   -917  -2688  -1436   1754   -415    742    392  -2136    170   1309    188   -923  -2421  -4708  -4026   319
     -   -149   -500    233     43   -381    399    106   -626    210   -466   -720    275    394     45     96    359    117   -369   -294   -249 
     -     -4 -10977 -12019   -894  -1115  -1615   -570  -9246  -8775 
   160   -922    -56  -5692  -2765   -219  -4894  -3765   2368  -2451   1003   1613  -4540  -4943  -4273  -4450  -2304   -898   2006   -383  -3288   320
     -   -149   -500    233     43   -381    399    106   -626    210   -466   -720    275    394     45     96    359    117   -369   -294   -249 
     -     -4 -10998 -12040   -894  -1115  -1132   -879  -9246  -8771 
   161   -250  -3619  -4973  -2576   -607   3540  -3967  -1617  -2381  -3617  -2953  -2082  -5044  -4151  -4462  -3973  -2225  -1646  -4193  -3828   321
     -   -149   -500    233     43   -381    399    106   -626    210   -466   -720    275    394     45     96    359    117   -369   -294   -249 
     -     -4 -11023 -12065   -894  -1115   -284  -2486  -9246  -8768 
   162    511   -588   -926   1511  -4927  -1021    730  -1374   1615  -2105  -1423   -511  -3072   1207    604   -190   -670   -614  -4789  -1124   322
     -   -149   -500    233     43   -381    399    106   -626    210   -466   -720    275    394     45     96    359    117   -369   -294   -249 
     -     -4 -11064 -12106   -894  -1115   -701  -1378  -9246  -8765 
   163    976  -3893  -2001   -529  -3968  -4403     41    761   -888    976    930   -668  -4484   1207  -3332     34    318    761   -528  -1325   323
     -   -149   -500    233     43   -381    399    106   -626    210   -466   -720    275    394     45     96    359    117   -369   -294   -249 
     -     -4 -11072 -12114   -894  -1115   -701  -1378  -9246  -8762 
   164  -1812   -842  -6575  -2777  -4034  -3564  -4878   2934  -5653   1002  -3157  -5533  -5888  -5320  -5499  -5005   -607   2078  -4708  -4345   324
     -   -149   -500    233     43   -381    399    106   -626    210   -466   -720    275    394     45     96    359    117   -369   -294   -249 
     -     -4 -11079 -12121   -894  -1115   -701  -1378  -9246  -8758 
   165   1913  -4635  -1524  -1706  -4956   2186   -291  -2272   -749  -4651  -3725   -694  -2805  -2334   1905   -701  -3102  -4257  -4819  -4136   325
     -   -149   -500    233     43   -381    399    106   -626    210   -466   -720    275    394     45     96    359    117   -369   -294   -249 
     -     -4 -11079 -12121   -894  -1115   -701  -1378  -9246  -8755 
   166  -1149  -4551  -3032   -286  -4841  -2369   -663   -322   2120     59    662   -567  -4233    306   1893  -1136     16   -128  -4753  -1225   326
     -   -149   -500    233     43   -381    399    106   -626    210   -466   -720    275    394     45     96    359    117   -369   -294   -249 
     -     -4 -11079 -12121   -894  -1115   -701  -1378  -9246  -8752 
   167  -1496  -3358  -3678  -5232  -3283  -1969  -3959    938  -4828   2617   3174  -4722  -2378  -4451  -2504  -4158  -3472  -2754  -3818  -3483   327
     -   -149   -500    233     43   -381    399    106   -626    210   -466   -720    275    394     45     96    359    117   -369   -294   -249 
     -     -4 -11087 -12129   -894  -1115   -701  -1378  -9246  -8748 
   168  -2083  -7065  -3378  -2383  -7443  -5408   5377  -7542  -4531  -3357  -6754  -2524  -5963  -2933  -4935  -5224  -5623  -7008  -7280  -6431   328
     -   -149   -500    233     43   -381    399    106   -626    210   -466   -720    275    394     45     96    359    117   -369   -294   -249 
     -     -4 -11087 -12129   -894  -1115   -701  -1378  -9246  -8745 
   169  -1130  -4626   1141   1031  -4947  -1038   -937  -1922   1375  -1195   -974   1300  -4221  -2326   1572    480   -381  -4248    968  -4127   329
     -   -149   -500    233     43   -381    399    106   -626    210   -466   -720    275    394     45     96    359    117   -369   -294   -249 
     -     -4 -11079 -12121   -894  -1115   -701  -1378  -9246  -8741 
   170   1640  -4599  -2002    -66  -4910    489   -202  -1126   -565   -499    189   2127  -4219    684  -2043   -471   -518   -950   -576  -4111   330
     -   -149   -500    233     43   -381    399    106   -626    210   -466   -720    275    394     45     96    359    117   -369   -294   -249 
     -     -4 -11076 -12118   -894  -1115   -701  -1378  -9246  -8738 
   171    515  -4623   1855   -500  -4942   2586    112  -4692  -1076  -2832   -738   1101  -4219  -2326   -959  -3033  -3092  -2977  -4807  -4125   331
     -   -149   -500    233     43   -381    399    106   -626    210   -466   -720    275    394     45     96    359    117   -369   -294   -249 
     -     -4 -11076 -12118   -894  -1115   -701  -1378  -9246  -8735 
   172  -2153  -3306  -5837  -5205    289  -5046  -3924   3062  -4803    -24   -362  -4692  -5093  -4428  -4606  -2063   -737   1918  -3786   -200   332
     -   -149   -500    233     43   -381    399    106   -626    210   -466   -720    275    394     45     96    359    117   -369   -294   -249 
     -     -4 -11076 -12118   -894  -1115   -701  -1378  -9246  -8731 
   173   -604    650  -5764  -5128  -1694  -2892  -3838   2543  -4723  -1879    159   -980  -5016  -4346  -4523    763    365   1903  -3703    290   333
     -   -149   -500    233     43   -381    399    106   -626    210   -466   -720    275    394     45     96    359    117   -369   -294   -249 
     -     -4 -11076 -12118   -894  -1115   -701  -1378  -9246  -8728 
   174  -5233  -6470  -3497  -2428  -7129  -5317   5370  -7550  -4917  -7401  -1418  -2549  -5929  -4625  -5403  -1418  -5444  -6840  -7222  -6319   334
     -   -149   -500    233     43   -381    399    106   -626    210   -466   -720    275    394     45     96    359    117   -369   -294   -249 
     -     -4 -11076 -12118   -894  -1115   -701  -1378  -9246  -8725 
   175  -2123  -4725  -6739  -7107  -7417   3714  -6616  -7259  -7258  -7508  -6541   -447  -5789  -6666  -6982  -1556  -2541  -5934  -7636  -1625   335
     -   -149   -500    233     43   -381    399    106   -626    210   -466   -720    275    394     45     96    359    117   -369   -294   -249 
     -    -12 -11076  -7499   -894  -1115   -701  -1378  -9246  -8721 
   176  -5567  -7548   4150  -2165  -7832  -2902  -4806  -7852  -5291  -7678  -7146  -3906  -5908  -4508  -6356  -1732  -5699  -7243  -7879  -6718   336
     -   -149   -500    233     43   -381    399    106   -626    210   -466   -720    275    394     45     96    359    117   -369   -294   -249 
     -     -4 -11074 -12116   -894  -1115   -985  -1016  -9246  -8718 
   177  -3523  -2113  -5864  -5231   -799  -3693  -3923  -1714  -4827   3134  -2488  -4714    -76  -2012  -4623  -4158  -3462  -2022    398  -1654   337
     -   -149   -500    233     43   -381    399    106   -626    210   -466   -720    275    394     45     96    359    117   -369   -294   -249 
     -     -4 -11074 -12116   -894  -1115   -985  -1016  -9246  -8714 
   178  -1917  -4859  -3541  -2967  -5206  -4549    196  -1716   -759  -4864  -4002   -241  -4641  -2266  -1888    555   3620  -4509  -5041  -4466   338
     -   -149   -500    233     43   -381    399    106   -626    210   -466   -720    275    394     45     96    359    117   -369   -294   -249 
     -     -4 -11058 -12100   -894  -1115   -985  -1016  -9246  -8711 
   179  -3208   -354  -7209  -7293  -6438  -1279  -6256  -6108  -6928  -2676  -5611  -2245    456  -6436  -6627     20   3710  -1197  -6791  -6612   339
     -   -149   -500    233     43   -381    399    106   -626    210   -466   -720    275    394     45     96    359    117   -369   -294   -249 
     -     -4 -11058 -12100   -894  -1115   -985  -1016  -9246  -8707 
   180  -3131  -4590  -1454  -2435  -4905  -2519   2129  -4652   -828  -1917  -1115   2001  -2358  -2308   -425   2807  -1209  -3279  -4777  -4098   340
     -   -149   -500    233     43   -381    399    106   -626    210   -466   -720    275    394     45     96    359    117   -369   -294   -249 
     -     -4 -11058 -12100   -894  -1115   -985  -1016  -9246  -8704 
   181  -4288  -4956  -5363  -5717  -7449  -2832  -6056  -7317  -6229  -7484  -6589   4380  -1492  -5935  -3641  -4489  -4734  -2759  -7564  -7319   341
     -   -149   -500    233     43   -381    399    106   -626    210   -466   -720    275    394     45     96    359    117   -369   -294   -249 
     -     -4 -11058 -12100   -894  -1115   -985  -1016  -9246  -8700 
   182  -1053  -3380  -5917  -5286   1938  -5131  -4008   2310  -4886    354   3355  -4777  -5168  -4502  -4686  -2578  -3506    821  -3855  -1296   342
     -   -149   -500    233     43   -381    399    106   -626    210   -466   -720    275    394     45     96    359    117   -369   -294   -249 
     -     -4 -11053 -12095   -894  -1115   -985  -1016  -9246  -8697 
   183  -5609  -5183  -8024  -7434  -4055  -7531  -6397   2746  -2724   1750   3258  -7192  -7105  -6374  -1040  -6743  -5514  -1022  -5560  -5540   343
     -   -149   -500    233     43   -381    399    106   -626    210   -466   -720    275    394     45     96    359    117   -369   -294   -249 
     -     -5 -11054 -12096   -894  -1115   -985  -1016  -9246  -8694 
   184  -3398    679  -5743  -1652   -557  -4945   -921   1706  -4702   2010    389  -2666  -4995  -3286  -4502  -2212  -2164   1522    936    690   344
     -   -149   -500    233     43   -381    399    106   -626    210   -466   -720    275    394     45     96    359    117   -369   -294   -249 
     -    -16 -11053  -6983   -894  -1115   -985  -1016  -9246  -8690 
   185  -1849  -4586   1497   -199  -2136   -157   -919  -4658    891  -3206  -3675    336  -2451  -1289   2077    463   1139   -787  -4769  -4087   345
     -   -149   -500    233     43   -381    399    106   -626    210   -466   -720    275    394     45     96    359    117   -369   -294   -249 
     -    -62 -11031  -4665   -894  -1115  -1312   -744  -9246  -8687 
   186  -1524   -747   1399    570  -4845    464   -745  -4596   1276  -2568  -3613   1338   1533   -579    285   -145  -1292  -4146  -4707   -922   346
     -   -149   -500    233     43   -381    399    106   -626    210   -466   -720    275    394     45     96    359    117   -369   -294   -249 
     -   -326 -10973  -2328   -894  -1115  -2326   -321  -9246  -8683 
   187   -937  -4236   1795    848  -4557    640   -509  -1371    201  -2090  -3325   1382  -1264    643     81    385   -543  -1116  -4420  -3737   347
     -   -149   -500    233     43   -381    399    106   -626    210   -466   -720    275    394     45     96    359    117   -369   -294   -249 
     -  -1700 -10652   -537   -894  -1115  -4118    -86  -9246  -8679 
   188   -376  -2866    842    485    389   1696    223  -2929   -623  -2880  -1957   1185   -739    240  -1129  -1288    807  -2486  -3053    421   348
     -   -149   -500    233     43   -381    399    106   -626    210   -466   -720    275    394     45     96    359    117   -369   -294   -249 
     -   -483  -8960  -1837   -894  -1115  -3825   -106  -9246  -8676 
   189  -1312  -2444  -1315   -764  -2642    544  -1021    429    184   -259  -1568   1302   1825    222   -131   -425    325   -553  -2707  -2108   349
     -   -149   -500    233     43   -381    399    106   -626    210   -466   -720    275    394     45     96    359    117   -369   -294   -249 
     -   -289  -8796  -2498   -894  -1115  -4761    -54  -9246  -8672 
   190   1095   1798    -96    784  -2897     61   -828  -2631    266   -749    611    598  -2259   1396   -921  -1075  -1123  -2209  -2797   1144   350
     -   -147   -501    233     49   -382    398    104   -625    210   -467   -722    276    392     47     96    359    116   -371   -296   -251 
     -  -3799   -113  -9676    -18  -6298  -4808    -52  -9246  -8669 
   191   -232  -2726    826    745  -3047    376   -886  -2797   -466  -2742  -1815   1653   -519   1840    545   -134   -224   -870  -2909  -2226   352
     -   -149   -500    233     43   -381    399    106   -626    210   -466   -720    275    394     45     96    359    117   -369   -294   -249 
     -   -128  -8743  -3645   -894  -1115  -5748    -27  -9246  -8665 
   192   -153  -2637      2   1222   -576   -728   -809  -2701    419    753  -1727    237    253    502   -898    290    593  -2257  -2823  -2143   353
     -   -149   -500    233     43   -381    399    106   -626    210   -466   -720    275    394     45     96    359    117   -369   -294   -249 
     -   -135  -8624  -3572   -894  -1115  -5776    -27  -9246  -8662 
   193  -1094  -2556   1021    694  -2872  -2070    822    -68   -311  -1073  -1646   1418    593    550    227    573  -1033  -2175  -2742   1115   354
     -   -149   -500    233     43   -381    399    106   -626    210   -466   -720    275    394     45     96    359    117   -369   -294   -249 
     -  -1047  -8499   -969   -894  -1115  -5802    -26  -9246  -8658 
   194    361   -555  -2393  -1799   1407   1088   -952    -51  -1510    368    230  -1539  -2143  -1238  -1512  -1133   1253    822  -1026   -667   355
     -   -148   -500    235     43   -381    398    105   -627    210   -465   -721    279    393     45     95    359    117   -370   -295   -250 
     -  -2632  -1468  -1075   -992  -1008  -4858    -51  -9246  -8655 
   195   -459  -1414   -559    -46  -1690    543   -224  -1328   1693    447   -660   -280  -1604    147   -199    707   -423  -1040  -1783  -1242   358
     -   -147   -500    233     43   -381    398    105   -627    210   -466   -721    278    393     45     96    359    118   -370   -295   -250 
     -  -2182   -371  -8060    -64  -4517  -5976    -23  -9246  -8651 
   196  -1468  -3296   2483   1499  -3492  -1510   -789  -3381   -934  -3268  -2547   2622  -2002   -441  -1720  -1159  -1515  -2874  -3460  -2501   360
     -   -149   -500    233     43   -381    399    106   -626    210   -466   -720    275    394     45     96    359    117   -369   -294   -249 
     -   -346  -7018  -2299   -894  -1115  -5976    -23  -9246  -8647 
   197   1365  -1020   -610   -409  -2251  -1039   -727  -1958   -527  -2096  -1256   2435  -1523   -397   -932   1247   -393  -1373  -2358  -1837   361
     -   -149   -500    233     43   -381    399    106   -626    210   -466   -720    275    394     45     96    359    117   -369   -294   -249 
     -   -277  -6696  -2622   -894  -1115  -4163    -83  -9246  -8644 
   198   1411   -777  -1577  -1014   -790  -1889   -700    694   -822    938     29  -1040  -1973    858  -1059    506   -521   -207  -1214   -813   362
     -   -149   -500    233     43   -381    399    106   -626    210   -466   -720    275    394     45     96    359    117   -369   -294   -249 
     -    -16  -7412  -8454   -894  -1115  -4743    -55  -9246  -8640 
   199   2338  -2912   1518   1337  -3288  -1906   -966  -3077   -819  -3030  -2191   -566  -2248   -570  -1427    261  -1415  -2605  -3227  -2451   363
     -   -149   -494    234     44   -381    398    105   -627    210   -467   -721    275    396     45     95    360    118   -370   -295   -250 
     -  -2896   -216  -8774    -36  -5329  -5328    -36  -9246  -8637 
   200   -720  -2062    445    -71  -2332   -127   -380  -2047     16  -2057  -1167   1316  -1807     61   1070    391    319     80  -2279   1751   365
     -   -149   -500    233     43   -381    399    106   -626    210   -466   -720    275    394     45     96    359    117   -369   -294   -249 
     -    -13  -7839  -8881   -894  -1115  -5904    -24  -9246  -8633 
   201    728  -2178   1173    945  -2490  -1697   -363  -2234     49   -726  -1272   1266     28     93   -458    399    441  -1796  -2368  -1690   366
     -   -149   -500    233     43   -379    398    105   -627    210   -465   -721    276    395     46     96    359    117   -370   -295   -250 
     -  -3003  -1260  -1135    -67  -4455  -5249    -38  -9246  -8629 
   202   1174  -1127  -1127   -692  -1881  -1401   -807  -1475   -617  -1716   -933   1977  -1768   -515  -1000   1380   -537    888  -2102  -1623   368
     -   -149   -500    233     43   -381    399    106   -626    210   -466   -720    275    394     45     96    359    117   -369   -294   -249 
     -    -19  -7166  -8208   -894  -1115  -4034    -91  -9246  -8626 
   203     42  -2176   2218   -108  -2472  -1755   -452  -2198    765   -425  -1295   -413    803     -9   -565    689   -745  -1789  -2399  -1736   369
     -   -149   -500    233     43   -381    399    106   -626    210   -466   -720    275    394     45     96    359    117   -369   -294   -249 
     -    -13  -7877  -8919   -894  -1115  -3899   -100  -9246  -8622 
   204    -90  -1901    220    245  -2021    503   -855    243   -586    512  -1049   -937     26   -517  -1027   1365   -997    -83  -2221  -1689   370
     -   -149   -500    233     43   -381    399    106   -626    210   -466   -720    275    394     45     96    359    117   -369   -294   -249 
     -    -10  -8377  -9419   -894  -1115  -4179    -82  -9246  -8618 
   205     71  -2479    762    977    -94  -2209    690  -2423   -126     88   1310   -879   -302    587   -985   -195    661    231  -2710  -2077   371
     -   -149   -500    233     43   -381    399    106   -626    210   -466   -720    275    394     45     96    359    117   -369   -294   -249 
     -     -9  -8650  -9692   -894  -1115  -2830   -219  -9246  -8615 
   206    873  -3100   1357   1266  -3420  -2603   1666  -3171   -188   -727  -2189    959   -665   -802    654  -1509    487  -2722  -3284   -356   372
     -   -149   -500    233     43   -381    399    106   -626    210   -466   -720    275    394     45     96    359    117   -369   -294   -249 
     -     -7  -9272 -10315   -894  -1115  -1239   -795  -9246  -8611 
   207  -1725   -504   1454    281  -1118   2050  -2077  -1414   -683  -3912  -2990   1101   -538   -624    477  -1397  -2381  -1943   1682    432   373
     -   -149   -500    233     43   -381    399    106   -626    210   -466   -720    275    394     45     96    359    117   -369   -294   -249 
     -     -5 -10282 -11324   -894  -1115   -448  -1907  -9246  -8607 
   208  -1444   -812   1418   1310  -4766  -1021  -1424  -1612   1866  -2460  -1393    963  -4039    537   1053   -609   -851  -1653  -4628  -3946   374
     -   -149   -500    233     43   -381    399    106   -626    210   -466   -720    275    394     45     96    359    117   -369   -294   -249 
     -     -5 -10887 -11929   -894  -1115   -322  -2321  -9246  -8604 
   209    250  -3216  -5736  -5101  -1571  -4939  -3812   2175  -4696   1536   -390  -4585    968  -2240  -4496  -3160  -1358   1573  -3676  -3334   375
     -   -149   -500    233     43   -381    399    106   -626    210   -466   -720    275    394     45     96    359    117   -369   -294   -249 
     -     -5 -11034 -12076   -894  -1115   -376  -2124  -9246  -8600 
   210  -1259   1787  -3104  -4891    909  -2876    995   -141  -1955  -3106  -2457  -1253  -4967  -1648  -4415   -550   -171   2282   1004   2713   376
     -   -149   -500    233     43   -381    399    106   -626    210   -466   -720    275    394     45     96    359    117   -369   -294   -249 
     -     -5 -11058 -12100   -894  -1115   -701  -1378  -9246  -8596 
   211   -692  -3447  -5995  -5367   1645  -5216  -4099   1593  -4971   2328    376  -4863  -5249  -4587  -4773  -1893  -2101    637  -3940  -3607   377
     -   -149   -500    233     43   -381    399    106   -626    210   -466   -720    275    394     45     96    359    117   -369   -294   -249 
     -     -5 -11058 -12100   -894  -1115   -701  -1378  -9246  -8592 
   212  -5558  -5027  -8216  -7859  -4966  -8064  -7819   3942  -7745   -660  -3687  -7736  -7645  -7418  -1639  -7462  -5531   -935  -6801  -6584   378
     -   -149   -500    233     43   -381    399    106   -626    210   -466   -720    275    394     45     96    359    117   -369   -294   -249 
     -     -5 -11058 -12100   -894  -1115   -701  -1378  -9246  -8589 
   213  -5402  -6531   4178  -4137  -7921  -1913  -5334  -7970  -5838  -7878  -7260  -4456  -6132  -5078  -6717  -3327  -5673  -7126  -7842  -7109   379
     -   -149   -500    233     43   -381    399    106   -626    210   -466   -720    275    394     45     96    359    117   -369   -294   -249 
     -     -5 -11058 -12100   -894  -1115   -701  -1378  -9246  -8585 
   214  -2873  -6115  -7849  -7965   4371  -7555  -4137  -5869  -7531   -919  -5370  -6401  -1287  -6470  -7012  -6763  -2430  -5957   -950    687   380
     -   -149   -500    233     43   -381    399    106   -626    210   -466   -720    275    394     45     96    359    117   -369   -294   -249 
     -     -5 -11058 -12100   -894  -1115   -701  -1378  -9246  -8581 
   215  -4871  -5876   -841  -4098  -7440   3699  -5179  -7554  -5514  -7532  -6829  -4339  -5865  -4930  -1576   -775  -5193  -6609  -7564  -2515   381
     -   -149   -500    233     43   -381    399    106   -626    210   -466   -720    275    394     45     96    359    117   -369   -294   -249 
     -     -5 -11050 -12092   -894  -1115   -701  -1378  -9246  -8577 
   216  -5880  -5478  -8106  -7341  -3960  -7605    440  -1673  -1183   3204    860  -7134  -2559  -6053  -6011  -6843  -5745  -4197  -5481  -5505   382
     -   -149   -500    233     43   -381    399    106   -626    210   -466   -720    275    394     45     96    359    117   -369   -294   -249 
     -     -5 -11050 -12092   -894  -1115   -701  -1378  -9246  -8574 
   217   1786   -347  -7406  -7673  -7064   1488  -6593  -2481  -7282  -7106  -6200  -5758  -1479  -6727  -6899   2702  -2115  -1837  -7341  -7266   383
     -   -149   -500    233     43   -381    399    106   -626    210   -466   -720    275    394     45     96    359    117   -369   -294   -249 
     -     -5 -11050 -12092   -894  -1115   -701  -1378  -9246  -8570 
   218   -703  -4590   -623   -232   1856  -4095    953  -1935    913  -4606     27     40  -4188    125    981   1504  -1507  -2201  -4774   1324   384
     -   -149   -500    233     43   -381    399    106   -626    210   -466   -720    275    394     45     96    359    117   -369   -294   -249 
     -     -5 -11050 -12092   -894  -1115   -701  -1378  -9246  -8566 
   219  -3307  -3513   -907  -2183   1943  -2834  -3409   1996   -692    -38   -790  -1368  -1992   1097    327  -3638   -556    858  -3928   1035   385
     -   -149   -500    233     43   -381    399    106   -626    210   -466   -720    275    394     45     96    359    117   -369   -294   -249 
     -     -5 -11050 -12092   -894  -1115   -701  -1378  -9246  -8562 
   220  -1279  -4596   1217    663  -4917  -1064  -2755  -4668   -710  -4612  -3685   -146  -4189   -993    -26   2670    225  -1736  -4779  -4096   386
     -   -149   -500    233     43   -381    399    106   -626    210   -466   -720    275    394     45     96    359    117   -369   -294   -249 
     -  -2171 -11050   -368   -894  -1115   -701  -1378  -9246  -8558 
   221  -1377  -2476  -1400   -849    545   -710  -1096  -2326    623  -2433    896    205    810    366    543   -528    207   -120  -2746   2592   387
     -   -152   -491    231     41   -382    395    104   -620    214   -465   -714    276    391     45     98    361    118   -371   -282   -251 
     -  -2723  -1857   -811  -3024   -189    -65  -4494  -9246  -8555 
   222    901    423   1107    241  -4696   -971   -816    -37    261  -2947  -3464   1098    419    331  -1368   -584    601   -697  -4559    560   436
     -   -149   -500    233     43   -381    399    106   -626    210   -466   -720    275    394     45     96    359    117   -369   -294   -249 
     -     -5 -10810 -11852   -894  -1115   -193  -2998  -9246  -8551 
   223  -1144  -4576   1222   1647   -816  -2128   -957  -1998    973    376   -569   -898  -4171   -231   -838    957    624  -4197  -4759  -4077   437
     -   -149   -500    233     43   -381    399    106   -626    210   -466   -720    275    394     45     96    359    117   -369   -294   -249 
     -     -5 -11032 -12074   -894  -1115  -1297   -754  -9246  -8547 
   224    414  -3235    446  -1687  -1226  -4885  -1117   1643  -4487    627   -564  -1639   1583  -4158  -4377  -1276     40   1413  -3688  -3340   438
     -   -149   -500    233     43   -381    399    106   -626    210   -466   -720    275    394     45     96    359    117   -369   -294   -249 
     -     -5 -11032 -12074   -894  -1115   -424  -1974  -9246  -8543 
   225  -5433  -7220  -1392   3822  -7763  -1270  -4799  -7765  -5272  -7614  -7053  -3905  -1753  -4502  -6305  -1948  -5590  -2472  -7818  -6692   439
     -   -149   -500    233     43   -381    399    106   -626    210   -466   -720    275    394     45     96    359    117   -369   -294   -249 
     -     -5 -11050 -12093   -894  -1115   -701  -1378  -9246  -8539 
   226   -947  -4595   3253   -266  -4916  -1458   1528  -4667  -1690  -1433  -3684    572  -1226   -780    636   -904  -1729  -4217  -4778  -4095   440
     -   -149   -500    233     43   -381    399    106   -626    210   -466   -720    275    394     45     96    359    117   -369   -294   -249 
     -     -5 -11050 -12093   -894  -1115   -701  -1378  -9246  -8535 
   227  -3355  -3408  -4708  -4120   1677  -1360   1224  -1748   2385      3   1556  -4032  -1740   -367   1517  -3790  -3295  -2837     78    807   441
     -   -149   -500    233     43   -381    399    106   -626    210   -466   -720    275    394     45     96    359    117   -369   -294   -249 
     -     -5 -11050 -12093   -894  -1115   -701  -1378  -9246  -8531 
   228   2699  -6055  -1613  -3813  -7443   2603  -4900  -7344  -5160  -7298  -6575  -1488  -5760  -1452  -1561  -2208  -5132  -6535  -7472  -6625   442
     -   -149   -500    233     43   -381    399    106   -626    210   -466   -720    275    394     45     96    359    117   -369   -294   -249 
     -  -3686 -11050   -122   -894  -1115   -701  -1378  -9246  -8527 
   229   -965  -1455  -1540   -852  -1445  -2067   -571   1132     44  -1286   -605   -949  -2113   1709   2196  -1107   -867   -957   2990  -1202   443
     -   -146   -500    232     44   -381    398    105   -627    211   -467   -721    275    395     45     95    360    117   -370   -295   -250 
     -  -1559   -973  -2753   -994  -1006    -41  -5161  -9246  -8524 
   230   -961  -3190  -1341  -5067  -1177  -4912  -3783    999  -4664   -236   -135  -4555  -4961   -338  -4467  -1253   -148   3134  -3650  -3308   446
     -   -149   -500    233     43   -381    399    106   -626    210   -466   -720    275    394     45     96    359    117   -369   -294   -249 
     -     -5 -11009 -12051   -894  -1115   -991  -1009  -9246  -8520
[truncated: 2,054,027 more chars]
