# Supplementary material for: Structural and Functional Diversity of the Microbial Kinome
Source: PLoS Biol. 2007 Mar 13;5(3):e17. doi: 10.1371/journal.pbio.0050017 (PMC1821047; doi:10.1371/journal.pbio.0050017)
Supplement: Dataset S3 — These 20 spreadsheets show the conservation profile at each residue of the kinase domain for each family, including annotations and classifications of individual residues. Each worksheet details the alignment of one kinase family to its HMM. Every row corresponds to a position within the alignment, listing the four most common amino acids (aa) in that row along with their fractional popularity. The number of aa's and number of gaps at that position within the alignment is also listed. The “Notes” column annotates conservation status of selected residues and other notes, while the “>90% Conserved” annotates those corresponding residues as to their class (Core, Motif, Motif-Associated, Semi-Conserved, C-terminal, Unique, or external to the kinase domain). A number of color highlights are used. (1) Positions with few aa's in the alignment (typically inserts within the domain that are not of great interest) are shaded gray: typically dark gray for ≤20 aa at that position, and light gray for >20 but still low (the range varies depending on the depth of the alignment). Rows highlighted in gray have no highlights in any other columns and are assumed not to be part of the core domain. (2) Core motifs are highlighted in bold and blue. (3) The fractional count for the most popular aa is labeled green if 1, dark yellow if >0.9, and light yellow if >0.8 and <0.9. (1.6 MB XLS) [file pbio.0050017.sd003.xls]

## Sheet: ePK
Position	AA Num	Gap Num	AA_1	Frac_1	AA_2	Frac_2	AA_3	Frac_3	AA_4	Frac_4	Notes	>=90% conserved
1	159	1618	S	0.09	V	0.08	F	0.08	K	0.08
2	163	1614	L	0.12	A	0.09	S	0.07	E	0.07
3	164	1614	S	0.09	R	0.09	G	0.08	K	0.07
4	165	1613	N	0.1	L	0.08	A	0.08	V	0.07
5	168	1610	K	0.1	S	0.09	L	0.08	G	0.08
6	168	1610	K	0.1	V	0.1	G	0.08	A	0.07
7	170	1608	L	0.09	A	0.09	I	0.09	V	0.09
8	173	1605	L	0.15	V	0.1	K	0.09	E	0.08
9	173	1605	L	0.12	E	0.08	S	0.08	A	0.07
10	176	1602	K	0.12	L	0.11	E	0.1	G	0.08
11	179	1599	L	0.1	K	0.08	E	0.08	A	0.08
12	183	1595	T	0.12	Q	0.09	E	0.08	K	0.08
13	184	1594	L	0.11	S	0.09	E	0.08	K	0.08
14	189	1589	L	0.13	E	0.09	A	0.08	R	0.08
15	197	1581	L	0.12	T	0.1	V	0.1	D	0.09
16	205	1573	L	0.11	G	0.09	N	0.08	K	0.07
17	220	1558	S	0.11	E	0.09	L	0.09	T	0.08
18	229	1549	F	0.08	D	0.07	I	0.07	S	0.07
19	234	1544	R	0.09	K	0.08	Q	0.08	L	0.08
20	236	1542	V	0.1	L	0.09	S	0.08	R	0.08
21	246	1530	A	0.09	F	0.07	V	0.07	T	0.06
22	1509	269	Y	0.36	F	0.25	L	0.14	I	0.1
23	1517	261	E	0.22	K	0.12	T	0.1	R	0.08
24	1522	256	L	0.26	I	0.17	V	0.13	F	0.08
26	1522	256	L	0.25	G	0.15	I	0.12	V	0.09
28	4	1774	S	0.75	A	0.25	R	0	N	0
29	1536	242	K	0.25	E	0.21	R	0.17	D	0.06
34	1558	220	V	0.19	K	0.19	E	0.11	T	0.1
36	1565	213	L	0.51	I	0.38	V	0.08	M	0.01
38	1569	209	G	0.93	A	0.02	S	0.02	Q	0	Motif: GxGxxG	Motif
39	1573	205	E	0.21	K	0.18	S	0.14	R	0.13	Motif: GxGxxG
40	1572	206	G	0.99	D	0	S	0	T	0	Core: Motif: GxGxxG	Core
41	3	1775	F	1	A	0	R	0	N	0
42	4	1774	D	0.5	E	0.25	R	0.25	A	0
43	1573	205	A	0.25	S	0.21	G	0.12	T	0.12	Motif: GxGxxG
44	1575	203	F	0.65	Y	0.23	S	0.03	T	0.02	Motif: GxGxxG
45	1579	199	G	0.76	A	0.11	S	0.11	K	0.01	Motif: GxGxxG
46	1582	196	E	0.18	K	0.18	V	0.13	T	0.12
47	6	1772	F	0.5	I	0.33	V	0.17	A	0
48	1582	196	V	0.91	I	0.04	C	0.02	L	0.01		Motif associated (GxGxxGxxxx)
50	1585	193	Y	0.31	F	0.15	K	0.09	R	0.06	Semi-conseved - 67% Y in pknB, 79% in Bub, 31% in ePK, 53% in BLRK
51	1587	191	L	0.28	K	0.25	R	0.13	E	0.08
54	1593	185	A	0.37	G	0.27	V	0.17	C	0.13
55	15	1762	E	0.4	F	0.13	N	0.13	V	0.07
56	125	1653	E	0.18	H	0.08	T	0.07	Y	0.07
57	1593	185	R	0.24	K	0.12	T	0.09	I	0.08
58	1594	184	D	0.17	H	0.16	N	0.1	K	0.08
59	1595	183	K	0.26	R	0.18	L	0.07	I	0.07
60	1284	494	E	0.1	L	0.09	K	0.09	D	0.09
61	77	1701	G	0.18	K	0.1	L	0.1	E	0.09
62	48	1730	S	0.21	P	0.15	G	0.12	K	0.08
63	35	1743	S	0.14	L	0.14	P	0.14	G	0.11
64	30	1748	S	0.17	V	0.13	A	0.1	F	0.07
65	27	1751	S	0.11	N	0.11	K	0.11	I	0.11
66	21	1757	D	0.19	K	0.14	S	0.1	Q	0.1
67	19	1759	K	0.26	D	0.16	N	0.11	W	0.11
68	15	1763	N	0.2	E	0.2	D	0.13	S	0.07
69	10	1768	N	0.2	L	0.2	G	0.2	T	0.1
70	7	1771	S	0.43	N	0.14	K	0.14	A	0.14
71	6	1772	N	0.33	S	0.17	M	0.17	D	0.17
502	7	1771	G	0.43	S	0.14	E	0.14	P	0.14
503	9	1769	S	0.22	K	0.22	G	0.22	C	0.11
504	12	1766	P	0.25	S	0.17	N	0.17	F	0.08
505	17	1761	F	0.24	N	0.18	L	0.18	G	0.12
506	20	1758	N	0.15	P	0.15	K	0.1	A	0.1
507	24	1754	L	0.17	S	0.12	D	0.12	I	0.12
508	28	1750	S	0.14	D	0.14	G	0.14	N	0.11
509	32	1746	V	0.22	T	0.09	S	0.06	N	0.06
510	39	1739	S	0.15	E	0.15	G	0.13	H	0.08
511	74	1704	D	0.18	S	0.09	H	0.09	A	0.08
512	81	1697	G	0.22	N	0.17	D	0.16	K	0.1
513	1375	403	T	0.46	S	0.14	D	0.09	N	0.07
514	1599	179	G	0.45	N	0.11	K	0.1	S	0.06
515	1547	231	E	0.19	K	0.18	Q	0.14	R	0.11
516	1588	189	L	0.13	K	0.12	E	0.11	I	0.09
517	240	1538	E	0.18	K	0.1	P	0.09	G	0.09
518	133	1645	K	0.14	G	0.13	A	0.11	D	0.11
519	61	1717	E	0.2	A	0.11	N	0.1	K	0.1
520	23	1755	P	0.17	S	0.09	T	0.09	K	0.09
521	7	1771	S	0.29	E	0.14	M	0.14	C	0.14
522	3	1775	S	0.33	T	0.33	G	0.33	A	0
523	3	1775	E	0.33	Y	0.33	H	0.33	A	0
525	3	1775	S	0.33	A	0.33	W	0.33	R	0
526	3	1775	N	0.67	V	0.33	A	0	R	0
527	17	1761	E	0.18	D	0.18	N	0.12	Y	0.12
528	54	1724	S	0.15	P	0.15	E	0.11	Q	0.09
529	91	1687	P	0.18	S	0.1	E	0.09	A	0.08
530	205	1573	I	0.18	T	0.15	V	0.12	L	0.12
531	299	1479	P	0.14	T	0.11	E	0.1	K	0.09
532	1604	174	V	0.56	Y	0.18	F	0.08	A	0.03	Motif: VAIK
533	1589	189	A	0.93	V	0.05	I	0.01	T	0	Motif: VAIK	Motif
534	1596	182	V	0.33	I	0.32	L	0.15	M	0.11	Motif: VAIK
535	10	1768	K	0.4	L	0.3	R	0.2	S	0.1
536	1598	180	K	0.98	C	0.01	R	0.01	S	0	Core: Motif: VAIK	Core
540	1605	173	I	0.2	V	0.17	K	0.13	T	0.08
542	1607	171	L	0.32	I	0.27	V	0.15	M	0.07
543	1608	170	K	0.27	R	0.12	N	0.11	D	0.09
544	1612	166	K	0.28	L	0.11	V	0.07	E	0.06
545	1215	563	E	0.14	K	0.11	D	0.1	S	0.1
546	624	1154	K	0.12	R	0.1	A	0.08	Q	0.07
547	118	1660	L	0.13	S	0.1	T	0.09	I	0.08
548	39	1739	L	0.15	G	0.13	T	0.1	N	0.1
549	17	1761	S	0.18	E	0.18	F	0.12	V	0.12
550	4	1774	F	0.25	W	0.25	R	0.25	G	0.25
556	11	1767	F	0.18	S	0.18	Y	0.18	A	0.18
557	27	1751	D	0.19	G	0.19	S	0.15	I	0.07
558	60	1718	S	0.23	T	0.15	G	0.12	E	0.08
559	345	1433	I	0.19	V	0.15	L	0.08	S	0.07
560	988	790	L	0.15	A	0.12	I	0.08	S	0.07
561	1441	337	K	0.18	D	0.13	S	0.12	N	0.09
562	1495	283	D	0.12	E	0.12	K	0.1	Q	0.1
563	1593	185	E	0.17	K	0.12	R	0.1	D	0.07
564	1603	174	E	0.14	K	0.12	D	0.11	S	0.11
565	38	1740	Q	0.18	D	0.16	P	0.13	N	0.08
566	37	1741	S	0.11	T	0.08	N	0.08	E	0.08
567	33	1745	A	0.18	G	0.18	K	0.12	I	0.12
568	33	1745	N	0.21	F	0.18	S	0.09	P	0.09
569	31	1747	P	0.19	V	0.1	D	0.1	G	0.1
570	28	1750	R	0.29	K	0.18	N	0.14	S	0.11
571	25	1753	R	0.16	K	0.12	A	0.12	F	0.08
572	23	1755	P	0.17	F	0.13	R	0.13	Q	0.09
573	23	1755	P	0.17	V	0.13	T	0.09	E	0.09
574	22	1756	P	0.23	N	0.18	D	0.14	Q	0.09
575	19	1759	R	0.21	S	0.11	K	0.11	E	0.11
576	14	1764	G	0.29	V	0.14	D	0.14	F	0.07
577	14	1764	S	0.21	A	0.21	K	0.14	T	0.07
578	9	1769	N	0.22	L	0.22	R	0.22	S	0.11
579	6	1772	S	0.17	T	0.17	N	0.17	Q	0.17
580	6	1772	S	0.33	K	0.33	T	0.17	E	0.17
622	6	1772	P	0.33	S	0.17	K	0.17	V	0.17
623	6	1772	S	0.67	K	0.17	G	0.17	A	0
624	7	1771	A	0.29	I	0.29	V	0.14	L	0.14
625	9	1769	D	0.44	S	0.11	T	0.11	V	0.11
626	14	1764	L	0.21	S	0.14	Q	0.14	R	0.14
627	17	1761	A	0.18	N	0.12	Y	0.12	P	0.12
628	21	1757	E	0.19	S	0.14	K	0.14	A	0.14
629	23	1755	R	0.26	K	0.22	P	0.13	N	0.09
630	23	1755	G	0.26	S	0.09	E	0.09	Q	0.09
631	24	1754	N	0.21	G	0.17	K	0.12	S	0.08
632	25	1753	R	0.16	M	0.12	P	0.12	D	0.12
633	29	1749	A	0.17	S	0.14	T	0.1	L	0.1
634	32	1746	E	0.19	T	0.12	K	0.12	S	0.06
635	33	1745	K	0.18	L	0.12	A	0.12	Q	0.09
636	36	1742	S	0.11	L	0.11	D	0.11	R	0.11
637	38	1740	S	0.18	L	0.11	K	0.08	M	0.08
638	38	1740	P	0.18	S	0.16	N	0.11	K	0.11
639	1609	169	V	0.15	L	0.14	R	0.14	Q	0.09
640	183	1595	K	0.13	G	0.13	D	0.12	T	0.08
641	48	1730	N	0.23	R	0.21	G	0.19	K	0.06
642	3	1775	T	0.33	C	0.33	G	0.33	A	0
643	19	1759	A	0.42	I	0.16	G	0.16	V	0.11
644	96	1682	Q	0.12	E	0.1	Y	0.1	G	0.1
645	438	1340	P	0.09	R	0.08	T	0.08	E	0.07
646	1611	167	E	0.2	K	0.14	Q	0.13	R	0.09
647	1390	388	D	0.11	R	0.11	E	0.08	A	0.08
648	1456	322	F	0.2	L	0.19	I	0.16	A	0.14
649	1477	301	L	0.26	K	0.1	R	0.1	M	0.08
650	4	1774	P	1	A	0	R	0	N	0
651	1549	229	R	0.31	N	0.09	K	0.08	S	0.08
652	1620	158	E	0.96	D	0.01	R	0.01	Y	0	Core: Motif: E	Core
654	1639	139	I	0.26	A	0.18	V	0.18	L	0.13
656	1642	136	K	0.14	E	0.13	R	0.13	Q	0.1
658	1642	136	I	0.38	V	0.2	L	0.18	M	0.05
660	1654	123	L	0.53	M	0.27	Y	0.04	H	0.04
661	1663	115	K	0.28	R	0.17	S	0.09	A	0.08
662	35	1743	T	0.6	L	0.17	G	0.11	V	0.06
663	7	1771	A	0.71	L	0.14	R	0.14	N	0
664	53	1725	V	0.3	P	0.17	K	0.11	T	0.08
665	1662	116	K	0.16	Q	0.11	E	0.1	R	0.09
666	1667	111	L	0.49	V	0.11	I	0.09	F	0.08
667	1669	109	R	0.14	K	0.14	D	0.13	N	0.12
668	133	1645	K	0.17	T	0.14	A	0.14	E	0.13
669	74	1704	K	0.18	E	0.16	A	0.15	L	0.09
670	28	1750	D	0.39	I	0.14	K	0.11	H	0.07
671	15	1763	F	0.13	N	0.13	Q	0.13	S	0.07
672	10	1768	D	0.3	E	0.2	I	0.2	T	0.1
673	9	1769	S	0.11	K	0.11	Q	0.11	M	0.11
674	9	1769	K	0.33	S	0.22	T	0.11	N	0.11
675	5	1773	K	0.4	T	0.2	A	0.2	G	0.2
676	4	1774	T	0.25	K	0.25	M	0.25	L	0.25
677	3	1775	P	0.33	I	0.33	G	0.33	A	0
678	3	1775	F	0.33	A	0.33	P	0.33	R	0
679	3	1775	Q	0.33	A	0.33	G	0.33	R	0
694	3	1775	F	0.33	N	0.33	Q	0.33	A	0
695	3	1775	V	0.33	Q	0.33	I	0.33	A	0
696	3	1775	S	0.33	W	0.33	R	0.33	A	0
697	4	1774	N	0.25	L	0.25	P	0.25	R	0.25
698	5	1773	T	0.2	K	0.2	E	0.2	Y	0.2
699	9	1769	T	0.22	W	0.22	H	0.22	K	0.11
700	9	1769	F	0.22	P	0.22	I	0.22	S	0.11
701	13	1765	K	0.23	P	0.23	S	0.08	N	0.08
702	24	1754	P	0.38	N	0.08	Q	0.08	M	0.08
703	56	1722	D	0.43	S	0.16	N	0.09	K	0.07
704	90	1688	K	0.17	D	0.14	P	0.12	N	0.09
705	143	1635	D	0.1	P	0.1	K	0.09	A	0.09
706	489	1289	G	0.24	K	0.12	N	0.11	D	0.1
707	1671	107	H	0.73	S	0.07	N	0.04	C	0.03	ePK/pknB HPN motif
708	22	1756	D	0.23	T	0.14	K	0.14	A	0.09
709	9	1769	T	0.44	D	0.22	K	0.11	E	0.11
710	3	1775	P	0.67	K	0.33	A	0	R	0
714	8	1770	E	0.5	N	0.25	K	0.12	Y	0.12
715	13	1765	S	0.31	M	0.31	N	0.08	K	0.08
716	29	1749	S	0.21	K	0.14	V	0.14	G	0.1
717	1674	104	P	0.49	E	0.12	K	0.07	D	0.06	ePK/pknB HPN motif
718	1674	104	N	0.56	H	0.13	F	0.1	Y	0.05	ePK/pknB HPN motif
721	1675	103	I	0.53	V	0.25	L	0.15	F	0.03
722	1679	99	V	0.5	I	0.22	L	0.12	T	0.05
723	1680	98	R	0.21	K	0.18	Q	0.12	N	0.07
724	1679	99	L	0.53	F	0.16	Y	0.11	M	0.06
726	1681	97	Y	0.24	L	0.19	I	0.12	H	0.1
727	1681	97	G	0.34	D	0.2	E	0.12	Y	0.08
728	58	1720	I	0.22	S	0.17	V	0.12	D	0.12
729	31	1747	F	0.19	S	0.13	L	0.13	V	0.1
730	18	1760	I	0.28	S	0.11	Y	0.11	L	0.11
731	13	1765	T	0.15	N	0.15	V	0.15	A	0.15
732	9	1769	S	0.33	N	0.22	K	0.11	M	0.11
733	5	1773	G	0.6	S	0.2	H	0.2	A	0
736	6	1772	S	0.33	P	0.33	F	0.17	G	0.17
737	11	1767	K	0.18	V	0.18	Q	0.18	L	0.09
738	16	1762	I	0.19	S	0.12	L	0.12	P	0.12
739	20	1758	G	0.25	T	0.15	S	0.1	Q	0.1
740	50	1728	F	0.16	T	0.1	K	0.1	N	0.08
741	63	1715	R	0.17	K	0.13	P	0.11	D	0.11
742	626	1152	A	0.38	V	0.3	I	0.1	Y	0.04
744	56	1722	G	0.21	V	0.11	P	0.11	F	0.09
745	1674	104	V	0.19	S	0.15	C	0.15	F	0.12
751	1679	99	F	0.24	I	0.11	Y	0.09	L	0.08
752	1681	97	E	0.21	Q	0.12	K	0.08	T	0.08
753	1681	96	D	0.17	T	0.17	E	0.13	S	0.08
754	1237	541	K	0.15	P	0.11	S	0.1	E	0.1
755	1642	136	D	0.14	G	0.13	E	0.12	K	0.09
756	1658	120	P	0.14	K	0.11	H	0.09	S	0.08
757	183	1595	G	0.19	L	0.11	K	0.1	D	0.09
758	106	1672	D	0.13	E	0.12	S	0.1	K	0.1
759	26	1752	E	0.31	D	0.27	S	0.12	T	0.08
760	8	1770	F	0.5	L	0.25	G	0.25	A	0
761	6	1772	K	0.83	S	0.17	A	0	R	0
762	7	1771	K	0.71	E	0.14	R	0.14	A	0
763	11	1767	D	0.45	T	0.09	N	0.09	K	0.09
764	63	1715	F	0.33	E	0.13	D	0.11	K	0.1
765	139	1639	T	0.17	K	0.12	V	0.09	Q	0.09
766	208	1570	Q	0.19	D	0.12	K	0.1	E	0.1
767	1674	104	L	0.38	V	0.14	I	0.14	F	0.06
768	1685	93	Y	0.35	C	0.1	F	0.09	W	0.09
769	84	1694	Q	0.12	P	0.11	G	0.11	E	0.1
770	70	1708	G	0.16	E	0.11	K	0.1	R	0.1
771	53	1725	G	0.13	S	0.11	R	0.11	E	0.08
772	41	1737	S	0.22	D	0.12	K	0.07	V	0.07
773	33	1745	D	0.18	P	0.12	H	0.12	S	0.09
774	26	1752	G	0.19	E	0.15	D	0.15	A	0.12
775	24	1754	P	0.21	F	0.12	S	0.12	N	0.12
776	23	1755	D	0.22	K	0.13	S	0.09	N	0.09
777	21	1757	S	0.33	L	0.19	N	0.1	P	0.1
778	21	1757	S	0.38	K	0.14	L	0.1	G	0.1
779	20	1758	L	0.25	P	0.15	D	0.15	F	0.1
780	19	1759	L	0.32	Y	0.16	P	0.16	S	0.11
781	19	1759	S	0.26	L	0.16	Y	0.11	A	0.11
782	17	1761	A	0.24	Q	0.18	L	0.18	T	0.12
783	16	1762	D	0.31	E	0.12	L	0.12	R	0.12
784	16	1762	F	0.19	V	0.19	L	0.19	W	0.12
785	16	1762	L	0.25	E	0.19	P	0.19	V	0.12
786	14	1764	E	0.29	A	0.21	N	0.14	L	0.14
787	12	1766	S	0.25	T	0.08	N	0.08	K	0.08
788	12	1766	S	0.17	L	0.17	I	0.17	K	0.08
789	12	1766	G	0.25	Q	0.17	P	0.17	S	0.08
790	10	1768	S	0.2	E	0.2	K	0.1	Q	0.1
791	10	1768	P	0.3	D	0.2	T	0.1	K	0.1
792	9	1769	K	0.22	M	0.22	S	0.11	Q	0.11
793	9	1769	S	0.22	D	0.22	G	0.22	K	0.11
794	9	1769	A	0.33	D	0.22	S	0.11	K	0.11
795	9	1769	T	0.22	P	0.22	K	0.11	C	0.11
796	9	1769	S	0.22	K	0.22	F	0.11	E	0.11
797	9	1769	V	0.33	K	0.22	T	0.11	E	0.11
798	9	1769	K	0.33	L	0.22	T	0.11	N	0.11
799	9	1769	N	0.22	I	0.22	S	0.11	K	0.11
800	9	1769	S	0.33	E	0.22	R	0.22	T	0.11
801	9	1769	V	0.22	R	0.22	S	0.11	N	0.11
802	9	1769	E	0.33	S	0.22	M	0.22	K	0.11
803	9	1769	D	0.44	S	0.22	A	0.22	R	0.11
804	9	1769	S	0.22	A	0.22	P	0.22	K	0.11
805	9	1769	F	0.22	A	0.22	S	0.11	E	0.11
806	9	1769	S	0.44	N	0.22	P	0.22	V	0.11
807	9	1769	T	0.22	P	0.22	F	0.11	S	0.11
808	9	1769	K	0.22	A	0.22	P	0.22	N	0.11
809	9	1769	E	0.33	I	0.22	F	0.11	T	0.11
810	9	1769	L	0.44	A	0.22	Q	0.11	H	0.11
811	9	1769	S	0.33	I	0.22	F	0.11	T	0.11
812	9	1769	S	0.22	E	0.22	P	0.22	F	0.11
813	9	1769	S	0.33	T	0.11	E	0.11	V	0.11
814	9	1769	V	0.22	I	0.22	K	0.11	E	0.11
815	9	1769	E	0.44	S	0.33	A	0.22	R	0
816	9	1769	K	0.22	W	0.22	P	0.22	F	0.11
817	9	1769	S	0.44	E	0.11	Y	0.11	M	0.11
818	9	1769	P	0.44	T	0.22	F	0.11	K	0.11
819	9	1769	S	0.22	E	0.11	Q	0.11	M	0.11
820	9	1769	R	0.22	F	0.11	N	0.11	E	0.11
821	9	1769	S	0.33	E	0.22	V	0.22	L	0.11
822	9	1769	R	0.56	E	0.22	F	0.11	V	0.11
823	9	1769	S	0.56	G	0.22	E	0.11	V	0.11
824	9	1769	F	0.22	N	0.22	T	0.11	K	0.11
825	8	1770	S	0.5	T	0.25	N	0.12	V	0.12
826	8	1770	T	0.25	E	0.25	V	0.25	K	0.12
827	8	1770	N	0.25	D	0.25	R	0.25	G	0.25
828	8	1770	F	0.25	I	0.25	N	0.12	Q	0.12
829	8	1770	S	0.38	N	0.25	P	0.25	E	0.12
830	8	1770	N	0.25	C	0.25	V	0.12	L	0.12
831	8	1770	T	0.25	G	0.25	S	0.12	K	0.12
832	8	1770	S	0.25	Q	0.25	G	0.25	V	0.12
833	8	1770	T	0.25	S	0.12	Y	0.12	V	0.12
834	8	1770	S	0.25	T	0.25	K	0.12	A	0.12
835	8	1770	S	0.62	K	0.12	Y	0.12	A	0.12
836	7	1771	S	0.43	T	0.14	N	0.14	E	0.14
837	6	1772	E	0.33	T	0.17	K	0.17	L	0.17
838	5	1773	S	0.6	N	0.2	P	0.2	A	0
839	4	1774	Q	0.75	T	0.25	A	0	R	0
840	4	1774	F	0.5	E	0.25	P	0.25	A	0
841	4	1774	S	0.5	F	0.25	V	0.25	A	0
842	4	1774	P	0.5	G	0.5	A	0	R	0
843	4	1774	L	0.5	K	0.25	A	0.25	R	0
844	4	1774	E	0.5	K	0.25	P	0.25	A	0
845	4	1774	F	0.5	E	0.25	R	0.25	A	0
846	4	1774	S	0.5	T	0.25	G	0.25	A	0
847	4	1774	G	0.5	T	0.25	P	0.25	A	0
848	4	1774	S	0.25	T	0.25	K	0.25	M	0.25
849	4	1774	D	0.5	E	0.25	C	0.25	A	0
850	4	1774	S	0.25	C	0.25	A	0.25	H	0.25
851	4	1774	S	0.25	K	0.25	E	0.25	G	0.25
852	4	1774	D	0.5	L	0.25	R	0.25	A	0
853	4	1774	N	0.25	M	0.25	I	0.25	G	0.25
854	4	1774	S	0.5	L	0.25	R	0.25	A	0
855	4	1774	E	0.25	Q	0.25	H	0.25	D	0.25
856	4	1774	S	0.75	G	0.25	A	0	R	0
857	4	1774	K	0.25	V	0.25	A	0.25	G	0.25
858	4	1774	D	0.5	S	0.25	R	0.25	A	0
859	4	1774	A	0.5	S	0.25	D	0.25	R	0
860	4	1774	A	0.5	T	0.25	R	0.25	N	0
861	4	1774	Y	0.5	T	0.25	P	0.25	A	0
862	4	1774	N	0.5	S	0.25	T	0.25	A	0
863	4	1774	L	0.5	A	0.25	G	0.25	R	0
864	4	1774	Q	0.5	E	0.25	G	0.25	A	0
865	4	1774	L	0.5	D	0.5	A	0	R	0
866	4	1774	S	0.5	K	0.5	A	0	R	0
867	4	1774	C	0.5	E	0.25	H	0.25	A	0
868	4	1774	L	0.75	E	0.25	A	0	R	0
869	4	1774	S	0.5	T	0.5	A	0	R	0
870	4	1774	D	0.5	E	0.25	V	0.25	A	0
871	3	1775	C	1	A	0	R	0	N	0
872	3	1775	S	0.33	E	0.33	D	0.33	A	0
873	3	1775	S	0.33	V	0.33	D	0.33	A	0
874	3	1775	E	0.33	V	0.33	D	0.33	A	0
875	3	1775	D	0.67	E	0.33	A	0	R	0
883	3	1775	N	0.33	E	0.33	D	0.33	A	0
884	3	1775	D	0.67	E	0.33	A	0	R	0
885	3	1775	E	0.33	D	0.33	G	0.33	A	0
886	3	1775	H	0.33	D	0.33	G	0.33	A	0
887	3	1775	S	0.33	H	0.33	D	0.33	A	0
888	4	1774	S	0.5	F	0.25	A	0.25	R	0
889	4	1774	F	0.5	S	0.25	E	0.25	A	0
890	4	1774	E	0.5	S	0.25	L	0.25	A	0
891	4	1774	E	0.25	C	0.25	L	0.25	I	0.25
892	4	1774	S	0.25	C	0.25	P	0.25	D	0.25
893	4	1774	S	0.25	W	0.25	P	0.25	D	0.25
894	4	1774	E	0.5	S	0.25	D	0.25	A	0
895	4	1774	E	0.5	A	0.5	R	0	N	0
896	4	1774	S	0.5	E	0.25	A	0.25	R	0
897	4	1774	S	0.5	P	0.25	D	0.25	A	0
898	4	1774	T	0.25	E	0.25	Y	0.25	P	0.25
899	4	1774	T	0.5	E	0.25	Y	0.25	A	0
900	4	1774	V	0.5	E	0.25	R	0.25	A	0
901	4	1774	S	0.25	E	0.25	D	0.25	R	0.25
902	4	1774	S	0.5	D	0.25	R	0.25	A	0
903	4	1774	E	0.5	S	0.25	R	0.25	A	0
904	4	1774	E	0.5	S	0.25	G	0.25	A	0
905	4	1774	S	0.5	T	0.25	R	0.25	A	0
906	4	1774	D	0.5	S	0.25	T	0.25	A	0
907	4	1774	S	0.5	E	0.25	D	0.25	A	0
908	4	1774	S	1	A	0	R	0	N	0
909	4	1774	S	0.25	P	0.25	D	0.25	I	0.25
910	4	1774	S	0.25	E	0.25	V	0.25	I	0.25
911	4	1774	S	0.25	F	0.25	E	0.25	V	0.25
912	4	1774	S	0.25	F	0.25	E	0.25	D	0.25
913	4	1774	E	0.5	S	0.25	D	0.25	A	0
914	4	1774	D	0.5	S	0.25	G	0.25	A	0
915	4	1774	S	0.5	D	0.25	G	0.25	A	0
916	4	1774	G	0.5	S	0.25	C	0.25	A	0
917	4	1774	E	0.25	C	0.25	I	0.25	G	0.25
918	4	1774	D	0.5	N	0.25	R	0.25	A	0
919	5	1773	L	0.4	N	0.2	A	0.2	D	0.2
920	6	1772	V	0.5	S	0.17	E	0.17	A	0.17
921	6	1772	S	0.33	V	0.17	Q	0.17	P	0.17
922	8	1770	S	0.25	K	0.25	R	0.25	L	0.12
923	8	1770	N	0.25	K	0.25	E	0.25	S	0.12
924	8	1770	E	0.38	S	0.25	T	0.12	Y	0.12
925	8	1770	E	0.38	S	0.12	N	0.12	P	0.12
926	8	1770	E	0.38	S	0.12	T	0.12	P	0.12
927	8	1770	S	0.38	D	0.25	K	0.12	L	0.12
928	8	1770	E	0.5	T	0.25	S	0.12	N	0.12
929	8	1770	S	0.25	D	0.25	G	0.25	N	0.12
930	8	1770	E	0.25	S	0.12	T	0.12	L	0.12
931	8	1770	L	0.25	H	0.25	I	0.25	D	0.12
932	8	1770	E	0.38	D	0.25	S	0.12	H	0.12
933	8	1770	G	0.38	L	0.25	F	0.12	V	0.12
934	9	1769	V	0.33	Q	0.22	F	0.11	S	0.11
935	9	1769	E	0.33	F	0.22	S	0.11	N	0.11
936	9	1769	S	0.22	R	0.22	N	0.11	Y	0.11
937	9	1769	S	0.22	Q	0.22	G	0.22	V	0.11
938	9	1769	S	0.22	L	0.22	D	0.22	T	0.11
939	9	1769	F	0.22	A	0.22	T	0.11	N	0.11
940	9	1769	L	0.33	D	0.22	N	0.11	K	0.11
941	9	1769	L	0.33	E	0.22	P	0.22	T	0.11
942	9	1769	D	0.33	S	0.22	A	0.22	T	0.11
943	9	1769	S	0.22	V	0.22	L	0.22	A	0.22
944	9	1769	D	0.33	F	0.11	S	0.11	K	0.11
945	9	1769	S	0.33	F	0.11	K	0.11	V	0.11
946	9	1769	D	0.22	S	0.11	T	0.11	K	0.11
947	9	1769	S	0.33	T	0.22	V	0.22	E	0.11
948	9	1769	S	0.33	E	0.22	D	0.22	T	0.11
949	9	1769	S	0.33	I	0.22	K	0.11	Q	0.11
950	9	1769	K	0.22	Q	0.22	I	0.22	S	0.11
951	9	1769	S	0.33	F	0.22	L	0.22	E	0.11
952	9	1769	S	0.33	P	0.22	D	0.22	L	0.11
953	9	1769	N	0.33	S	0.22	L	0.22	E	0.11
954	9	1769	E	0.44	A	0.22	V	0.11	R	0.11
955	9	1769	D	0.22	S	0.11	T	0.11	K	0.11
956	9	1769	E	0.33	T	0.22	S	0.11	N	0.11
957	9	1769	S	0.22	N	0.22	L	0.22	E	0.11
958	9	1769	S	0.44	E	0.22	L	0.11	H	0.11
959	9	1769	S	0.22	T	0.22	K	0.22	L	0.22
960	9	1769	S	0.44	E	0.22	I	0.22	D	0.11
961	9	1769	E	0.22	Q	0.22	P	0.22	K	0.11
962	9	1769	N	0.44	S	0.11	T	0.11	E	0.11
963	9	1769	R	0.33	F	0.22	Q	0.22	S	0.11
964	9	1769	T	0.22	P	0.22	D	0.22	K	0.11
965	9	1769	S	0.33	T	0.22	E	0.22	M	0.11
966	9	1769	T	0.44	D	0.22	I	0.22	N	0.11
967	10	1768	C	0.2	L	0.2	T	0.1	E	0.1
968	12	1766	N	0.25	E	0.25	S	0.17	A	0.17
969	12	1766	S	0.25	T	0.17	L	0.17	P	0.17
970	12	1766	S	0.17	K	0.17	H	0.17	D	0.17
971	14	1764	T	0.14	N	0.14	E	0.14	P	0.14
972	16	1762	T	0.25	G	0.19	S	0.12	V	0.12
973	16	1762	S	0.31	N	0.12	K	0.12	L	0.12
974	16	1762	L	0.25	N	0.19	K	0.19	H	0.12
975	17	1761	E	0.24	G	0.24	T	0.12	N	0.12
976	19	1759	V	0.21	G	0.21	E	0.11	A	0.11
977	19	1759	E	0.26	S	0.21	L	0.16	R	0.16
978	20	1758	I	0.2	G	0.2	P	0.15	K	0.1
979	20	1758	L	0.2	P	0.2	S	0.1	Q	0.1
980	21	1757	T	0.14	V	0.14	P	0.14	F	0.1
981	22	1756	D	0.18	Y	0.14	P	0.14	T	0.09
982	23	1755	A	0.17	S	0.13	V	0.13	P	0.13
983	24	1754	E	0.21	R	0.21	S	0.17	G	0.17
984	27	1751	K	0.19	A	0.19	S	0.15	E	0.11
985	37	1741	E	0.11	A	0.11	G	0.11	S	0.08
986	46	1732	R	0.15	K	0.13	V	0.09	S	0.07
987	60	1718	Y	0.22	E	0.1	V	0.08	T	0.07
988	73	1705	L	0.3	P	0.14	V	0.12	I	0.1
989	96	1682	L	0.19	F	0.11	Y	0.09	M	0.07
990	1689	88	L	0.39	I	0.29	M	0.12	V	0.09
991	1689	89	V	0.58	I	0.21	L	0.08	A	0.04
992	1691	86	M	0.41	L	0.18	T	0.16	F	0.12	ePK/pknB Motif: MEYxxxxG
994	15	1763	L	0.2	Q	0.13	W	0.13	P	0.13
995	1693	85	E	0.74	D	0.09	Q	0.04	P	0.03	ePK/pknB Motif: MEYxxxxG
996	1668	110	Y	0.39	L	0.29	F	0.17	H	0.03	ePK/pknB Motif: MEYxxxxG
998	4	1774	P	0.75	T	0.25	A	0	R	0
999	1685	93	C	0.22	M	0.22	L	0.16	V	0.15	ePK/pknB Motif: MEYxxxxG
1000	1694	84	E	0.18	S	0.13	P	0.13	G	0.11	ePK/pknB Motif: MEYxxxxG
1001	1697	81	G	0.39	N	0.07	K	0.07	H	0.07	ePK/pknB Motif: MEYxxxxG
1003	1289	489	G	0.87	S	0.03	R	0.02	N	0.01	ePK/pknB Motif: MEYxxxxG
1004	36	1742	L	0.56	S	0.14	I	0.11	M	0.08
1005	4	1774	F	0.25	A	0.25	P	0.25	G	0.25
1011	8	1770	G	0.38	V	0.25	F	0.12	Y	0.12
1012	48	1730	E	0.31	Q	0.21	M	0.08	G	0.08
1013	1705	73	D	0.32	S	0.27	E	0.15	N	0.1
1014	1706	72	L	0.82	V	0.06	M	0.04	I	0.03	Semi-conserved: 82% in ePK, 91% in pknB, 83% in Bub1
1017	1707	71	F	0.16	L	0.14	Y	0.09	K	0.08
1018	1672	106	D	0.32	E	0.11	S	0.1	K	0.08
1019	1707	71	L	0.19	Y	0.18	F	0.15	I	0.09
1020	1707	71	L	0.51	I	0.26	V	0.08	M	0.06
1021	184	1593	R	0.32	K	0.15	D	0.09	Y	0.07
1022	146	1632	A	0.17	S	0.16	K	0.1	H	0.08
1023	105	1673	K	0.16	R	0.14	S	0.13	A	0.1
1024	91	1687	R	0.45	K	0.15	A	0.08	V	0.07
1025	71	1707	P	0.27	D	0.11	E	0.1	S	0.07
1026	69	1709	P	0.12	K	0.1	E	0.1	L	0.1
1027	60	1718	F	0.33	G	0.15	E	0.12	M	0.08
1028	50	1728	L	0.14	P	0.14	M	0.1	N	0.08
1029	37	1741	D	0.14	S	0.11	P	0.11	G	0.11
1030	35	1743	Y	0.14	E	0.14	N	0.09	Q	0.09
1031	31	1747	K	0.23	L	0.13	H	0.13	S	0.06
1032	25	1753	T	0.16	S	0.12	E	0.12	L	0.12
1033	23	1755	E	0.26	K	0.22	S	0.17	N	0.09
1034	21	1757	S	0.19	K	0.19	A	0.14	P	0.14
1035	19	1759	P	0.32	F	0.11	Q	0.11	L	0.11
1036	19	1759	K	0.21	E	0.16	A	0.16	R	0.16
1037	18	1760	E	0.22	F	0.11	K	0.11	Q	0.11
1038	18	1760	R	0.22	E	0.17	A	0.17	P	0.17
1039	18	1760	L	0.17	S	0.11	N	0.11	E	0.11
1040	17	1761	G	0.24	F	0.12	K	0.12	L	0.12
1041	17	1761	K	0.24	F	0.12	S	0.12	E	0.12
1042	17	1761	F	0.24	R	0.18	K	0.12	E	0.12
1043	17	1761	Y	0.35	S	0.12	N	0.12	A	0.12
1044	17	1761	L	0.29	S	0.18	M	0.18	Y	0.12
1045	17	1761	N	0.24	T	0.12	K	0.12	E	0.12
1046	17	1761	P	0.24	E	0.18	A	0.18	H	0.18
1047	17	1761	L	0.24	I	0.18	G	0.18	S	0.12
1048	17	1761	A	0.18	P	0.18	D	0.18	S	0.12
1049	16	1762	E	0.38	V	0.25	L	0.12	H	0.12
1050	16	1762	S	0.25	E	0.12	Q	0.12	P	0.12
1051	13	1765	L	0.23	S	0.15	T	0.15	N	0.15
1052	13	1765	K	0.31	S	0.23	C	0.15	R	0.15
1053	11	1767	S	0.45	Y	0.18	L	0.18	K	0.09
1054	10	1768	Y	0.2	V	0.2	M	0.2	P	0.2
1055	8	1770	S	0.5	V	0.25	P	0.25	A	0
1056	8	1770	H	0.25	I	0.25	G	0.25	T	0.12
1057	6	1772	L	0.5	S	0.17	N	0.17	V	0.17
1058	4	1774	S	0.75	N	0.25	A	0	R	0
1059	4	1774	F	0.5	L	0.5	A	0	R	0
1060	4	1774	T	0.5	E	0.5	A	0	R	0
1061	4	1774	N	0.5	G	0.5	A	0	R	0
1062	4	1774	N	0.5	E	0.5	A	0	R	0
1063	4	1774	S	0.5	G	0.5	A	0	R	0
1064	4	1774	D	1	A	0	R	0	N	0
1065	4	1774	Y	0.5	G	0.5	A	0	R	0
1066	4	1774	M	0.5	G	0.5	A	0	R	0
1067	4	1774	Y	0.5	D	0.5	A	0	R	0
1068	4	1774	M	1	A	0	R	0	N	0
1072	4	1774	K	1	A	0	R	0	N	0
1073	4	1774	Q	0.5	D	0.5	A	0	R	0
1074	4	1774	E	0.5	A	0.5	R	0	N	0
1075	4	1774	S	0.5	D	0.5	A	0	R	0
1076	4	1774	T	0.5	V	0.25	I	0.25	A	0
1077	4	1774	T	0.5	D	0.5	A	0	R	0
1078	4	1774	Y	0.5	Q	0.5	A	0	R	0
1079	4	1774	Y	0.5	V	0.5	A	0	R	0
1080	4	1774	V	0.5	P	0.5	A	0	R	0
1081	4	1774	M	0.5	P	0.5	A	0	R	0
1082	5	1773	M	0.4	L	0.4	R	0.2	A	0
1083	8	1770	E	0.38	L	0.25	D	0.25	S	0.12
1084	8	1770	E	0.25	Y	0.25	M	0.25	V	0.12
1085	9	1769	R	0.33	K	0.22	M	0.22	E	0.11
1086	10	1768	K	0.2	D	0.2	R	0.2	G	0.2
1087	13	1765	D	0.23	R	0.23	E	0.15	M	0.15
1088	13	1765	V	0.23	R	0.23	K	0.15	I	0.15
1089	14	1764	S	0.21	L	0.21	P	0.21	K	0.14
1090	16	1762	D	0.31	K	0.19	G	0.19	Y	0.12
1091	17	1761	S	0.24	Y	0.12	V	0.12	A	0.12
1092	17	1761	S	0.41	P	0.12	D	0.12	I	0.12
1093	17	1761	D	0.18	R	0.18	S	0.12	T	0.12
1094	17	1761	S	0.24	E	0.12	V	0.12	Q	0.12
1095	17	1761	S	0.29	G	0.24	V	0.18	Q	0.12
1096	17	1761	S	0.35	P	0.18	Q	0.12	R	0.12
1097	17	1761	S	0.41	T	0.18	N	0.18	V	0.12
1098	17	1761	T	0.18	Y	0.18	L	0.18	S	0.12
1099	17	1761	S	0.18	Y	0.18	A	0.18	M	0.12
1100	18	1760	S	0.28	A	0.22	D	0.22	V	0.11
1101	18	1760	S	0.17	N	0.11	K	0.11	E	0.11
1102	18	1760	F	0.17	P	0.17	R	0.17	S	0.11
1103	18	1760	F	0.22	S	0.17	A	0.17	R	0.17
1104	19	1759	S	0.26	V	0.16	N	0.11	E	0.11
1105	20	1758	Y	0.2	S	0.15	E	0.15	F	0.1
1106	23	1755	E	0.22	S	0.13	R	0.13	K	0.09
1107	24	1754	K	0.21	I	0.17	D	0.12	S	0.08
1108	29	1749	S	0.34	K	0.1	G	0.1	E	0.07
1109	32	1746	S	0.25	L	0.16	A	0.09	T	0.06
1110	37	1741	S	0.19	N	0.14	G	0.14	E	0.08
1111	40	1738	D	0.17	E	0.12	I	0.1	G	0.1
1112	57	1721	E	0.18	D	0.11	S	0.09	F	0.09
1113	65	1713	L	0.14	D	0.12	R	0.12	S	0.11
1114	70	1708	R	0.13	S	0.11	P	0.11	E	0.09
1115	78	1700	A	0.15	K	0.1	R	0.1	S	0.09
1116	97	1681	D	0.12	S	0.1	N	0.1	E	0.08
1117	120	1658	P	0.12	A	0.12	G	0.08	S	0.07
1118	156	1622	E	0.11	D	0.1	G	0.1	F	0.08
1119	219	1559	S	0.11	E	0.1	T	0.08	L	0.08
1120	1428	350	K	0.21	R	0.16	Q	0.1	E	0.09
1121	1624	154	K	0.14	R	0.12	E	0.12	S	0.1
1122	1682	96	R	0.14	H	0.1	K	0.09	E	0.09
1123	766	1012	K	0.17	R	0.11	S	0.1	N	0.09
1124	122	1656	K	0.13	P	0.13	L	0.11	D	0.11
1125	47	1731	P	0.19	D	0.13	S	0.09	A	0.09
1126	29	1749	E	0.17	A	0.14	S	0.1	V	0.1
1127	18	1760	S	0.17	M	0.17	G	0.17	T	0.11
1128	5	1773	V	0.4	N	0.2	A	0.2	D	0.2
1129	5	1773	G	0.6	Y	0.2	D	0.2	A	0
1130	3	1775	S	1	A	0	R	0	N	0
1131	4	1774	T	0.5	F	0.25	Q	0.25	A	0
1132	5	1773	D	0.6	V	0.2	W	0.2	A	0
1133	13	1765	T	0.31	D	0.31	K	0.08	V	0.08
1134	24	1754	M	0.12	L	0.12	D	0.12	S	0.08
1135	40	1738	K	0.17	S	0.15	A	0.1	T	0.07
1136	74	1704	P	0.12	S	0.11	A	0.11	T	0.09
1137	165	1613	N	0.14	K	0.11	A	0.09	S	0.08
1138	467	1311	G	0.22	F	0.11	D	0.09	N	0.08
1139	1705	73	G	0.24	K	0.1	R	0.1	Q	0.07
1140	1711	67	R	0.14	P	0.12	K	0.09	G	0.09
1141	1717	61	L	0.43	F	0.25	I	0.09	M	0.08
1142	1718	60	S	0.22	T	0.17	P	0.17	D	0.12
1143	1719	59	E	0.42	L	0.11	P	0.05	V	0.05
1144	1719	59	E	0.11	D	0.11	K	0.1	P	0.1
1145	66	1712	E	0.15	P	0.15	R	0.12	A	0.08
1146	5	1773	V	0.4	S	0.2	L	0.2	P	0.2
1149	3	1775	S	0.33	C	0.33	P	0.33	A	0
1150	26	1752	L	0.19	W	0.19	A	0.12	H	0.12
1151	106	1672	S	0.16	A	0.1	M	0.09	G	0.09
1152	1694	84	E	0.18	Q	0.13	T	0.11	D	0.1
1153	1698	80	A	0.23	L	0.18	I	0.17	V	0.16
1154	20	1758	S	0.15	E	0.15	C	0.15	T	0.1
1155	19	1759	S	0.21	G	0.16	F	0.11	E	0.11
1156	15	1763	E	0.27	K	0.2	L	0.13	D	0.13
1157	13	1765	S	0.15	T	0.15	E	0.15	P	0.15
1158	13	1765	E	0.15	H	0.15	D	0.15	I	0.15
1159	12	1766	G	0.25	S	0.17	P	0.17	F	0.08
1160	11	1767	D	0.27	T	0.18	L	0.18	V	0.09
1161	9	1769	L	0.33	V	0.22	S	0.11	T	0.11
1162	6	1772	S	0.33	N	0.17	Y	0.17	P	0.17
1163	6	1772	S	0.17	T	0.17	K	0.17	V	0.17
1164	6	1772	R	0.5	S	0.17	T	0.17	Y	0.17
1165	6	1772	A	0.33	E	0.17	L	0.17	P	0.17
1166	6	1772	R	0.33	N	0.17	V	0.17	Q	0.17
1167	4	1774	S	0.25	V	0.25	P	0.25	R	0.25
1168	4	1774	N	0.25	K	0.25	A	0.25	P	0.25
1169	4	1774	K	0.5	S	0.25	T	0.25	A	0
1170	4	1774	R	0.5	Y	0.25	V	0.25	A	0
1171	4	1774	K	0.5	E	0.25	M	0.25	A	0
1172	3	1775	F	0.33	N	0.33	K	0.33	A	0
1181	3	1775	N	0.33	L	0.33	D	0.33	A	0
1182	4	1774	E	0.5	V	0.25	G	0.25	A	0
1183	4	1774	N	0.5	E	0.5	A	0	R	0
1184	4	1774	S	0.25	K	0.25	E	0.25	G	0.25
1185	4	1774	D	0.5	T	0.25	E	0.25	A	0
1186	4	1774	Y	0.25	Q	0.25	D	0.25	R	0.25
1187	6	1772	V	0.67	L	0.33	A	0	R	0
1188	6	1772	S	0.33	L	0.33	I	0.33	A	0
1189	6	1772	S	0.33	K	0.17	E	0.17	V	0.17
1190	6	1772	E	0.5	P	0.33	D	0.17	A	0
1191	6	1772	S	0.33	G	0.33	E	0.17	D	0.17
1192	8	1770	P	0.38	K	0.25	L	0.25	F	0.12
1193	9	1769	D	0.33	S	0.22	P	0.22	N	0.11
1194	11	1767	S	0.55	P	0.18	E	0.09	L	0.09
1195	13	1765	L	0.85	K	0.08	I	0.08	A	0
1196	13	1765	C	0.31	S	0.15	D	0.15	G	0.15
1197	15	1763	T	0.27	C	0.13	L	0.13	H	0.13
1198	16	1762	S	0.31	A	0.19	G	0.12	T	0.06
1199	19	1759	D	0.47	N	0.16	T	0.11	E	0.11
1200	20	1758	L	0.4	F	0.15	V	0.1	Q	0.1
1201	1710	68	R	0.21	L	0.15	K	0.13	V	0.1
1202	1718	60	F	0.13	R	0.11	S	0.11	K	0.1
1203	1715	63	Y	0.22	I	0.21	F	0.15	L	0.14
1206	1728	50	A	0.24	L	0.17	F	0.13	I	0.09
1207	1725	53	R	0.16	A	0.13	Y	0.11	L	0.09
1208	1728	50	Q	0.55	E	0.17	D	0.1	G	0.05
1209	1730	48	I	0.39	L	0.22	V	0.19	T	0.06
1210	1730	48	L	0.32	A	0.27	V	0.14	I	0.08
1212	1733	45	S	0.17	E	0.12	R	0.12	K	0.11
1220	1736	42	G	0.51	A	0.41	S	0.02	R	0.02
1222	1737	41	L	0.49	M	0.2	V	0.16	I	0.13	Motif: LxxLH
1223	1737	41	E	0.19	A	0.13	K	0.13	D	0.11	Motif: LxxLH
1224	1737	41	Y	0.55	F	0.17	H	0.13	D	0.02	Motif: LxxLH
1225	1739	39	L	0.68	I	0.12	C	0.1	M	0.06	Motif: LxxLH
1226	1737	41	H	0.79	E	0.07	A	0.04	S	0.03	Core: Motif: LxxLH
1227	73	1705	E	0.26	T	0.12	D	0.11	S	0.1
1228	1738	40	S	0.31	E	0.12	K	0.09	D	0.08
1229	122	1656	E	0.22	R	0.11	D	0.11	L	0.1
1230	43	1735	I	0.42	F	0.12	V	0.09	L	0.09
1231	38	1740	V	0.21	P	0.21	G	0.13	F	0.11
1232	33	1745	G	0.45	R	0.12	S	0.09	Q	0.06
1233	13	1765	F	0.15	S	0.15	T	0.15	C	0.15
1234	5	1773	F	0.2	T	0.2	E	0.2	D	0.2
1235	5	1773	N	0.2	Y	0.2	L	0.2	W	0.2
1236	5	1773	T	0.2	Y	0.2	L	0.2	A	0.2
1237	5	1773	T	0.4	K	0.4	F	0.2	A	0
1238	5	1773	S	0.4	I	0.4	K	0.2	A	0
1239	3	1775	L	0.33	R	0.33	G	0.33	A	0
1264	4	1774	M	0.25	A	0.25	R	0.25	G	0.25
1265	5	1773	N	0.4	T	0.2	Y	0.2	D	0.2
1266	5	1773	F	0.2	T	0.2	E	0.2	M	0.2
1267	5	1773	L	0.4	R	0.4	Q	0.2	A	0
1268	5	1773	F	0.6	S	0.2	M	0.2	A	0
1269	8	1770	R	0.5	K	0.25	S	0.12	L	0.12
1270	20	1758	G	0.3	K	0.2	T	0.1	N	0.1
1271	37	1741	T	0.43	D	0.16	G	0.14	K	0.08
1272	41	1737	Q	0.44	G	0.12	H	0.07	R	0.07
1273	65	1713	G	0.32	A	0.2	H	0.11	Q	0.08
1274	132	1646	K	0.41	P	0.11	S	0.08	T	0.08
1275	1738	40	K	0.17	N	0.12	L	0.11	H	0.1
1276	1738	40	G	0.33	N	0.15	K	0.11	R	0.08
1277	1738	40	I	0.45	V	0.17	F	0.11	L	0.09
1278	31	1747	G	0.32	R	0.29	S	0.06	K	0.06
1279	1734	44	I	0.38	V	0.33	L	0.13	A	0.06
1280	1732	46	H	0.9	Y	0.08	L	0	C	0	Core: Motif: HxDxxxN	Core
1281	1729	49	R	0.8	G	0.07	L	0.03	C	0.02	Motif: HxDxxxN
1282	1723	55	D	0.93	N	0.03	S	0.01	R	0.01	Core: Motif: HxDxxxN	Core
1283	1724	54	L	0.62	I	0.27	V	0.1	M	0.01	Motif: HxDxxxN
1284	1720	58	K	0.75	A	0.16	T	0.03	R	0.02	Motif: HxDxxxN
1307	1721	57	P	0.49	A	0.2	S	0.1	L	0.08	Motif: HxDxxxN
1308	1722	56	E	0.28	R	0.18	D	0.12	S	0.11	Motif: HxDxxxN
1309	1718	60	N	0.95	S	0.02	T	0.01	H	0.01	Core: Motif: HxDxxxN	Core
1312	1719	59	I	0.41	V	0.2	L	0.19	C	0.11
1314	3	1775	R	0.67	Y	0.33	A	0	N	0
1315	1717	61	L	0.74	M	0.07	F	0.07	V	0.05
1323	1717	61	L	0.43	V	0.23	I	0.2	F	0.04
1324	1716	61	D	0.27	T	0.13	N	0.12	S	0.11
1325	378	1400	R	0.14	D	0.12	S	0.1	N	0.09
1326	192	1586	P	0.15	S	0.15	K	0.13	E	0.11
1327	94	1684	D	0.14	T	0.1	I	0.1	G	0.1
1328	66	1712	E	0.17	Y	0.12	R	0.09	I	0.08
1329	43	1735	E	0.16	T	0.14	D	0.14	F	0.07
1330	38	1740	T	0.13	N	0.11	E	0.11	S	0.08
1331	36	1742	K	0.14	A	0.14	T	0.11	S	0.08
1332	35	1743	Y	0.26	E	0.11	I	0.11	S	0.09
1333	29	1749	N	0.41	G	0.17	V	0.14	S	0.1
1334	14	1764	E	0.21	K	0.14	P	0.14	D	0.14
1335	11	1767	K	0.18	Q	0.18	M	0.18	Y	0.09
1336	8	1770	K	0.25	Q	0.25	F	0.12	E	0.12
1337	6	1772	T	0.17	N	0.17	V	0.17	P	0.17
1338	6	1772	V	0.33	G	0.33	K	0.17	Q	0.17
1339	6	1772	K	0.33	Q	0.33	S	0.17	H	0.17
1340	6	1772	F	0.17	S	0.17	T	0.17	E	0.17
1347	4	1774	K	0.25	Y	0.25	V	0.25	P	0.25
1348	6	1772	L	0.33	R	0.33	Q	0.17	D	0.17
1349	6	1772	D	0.33	S	0.17	T	0.17	N	0.17
1350	6	1772	K	0.33	T	0.17	H	0.17	D	0.17
1351	7	1771	R	0.29	F	0.14	T	0.14	Q	0.14
1352	10	1768	K	0.2	Y	0.2	E	0.2	V	0.1
1353	13	1765	E	0.31	S	0.15	N	0.08	V	0.08
1354	28	1750	E	0.21	S	0.14	L	0.11	D	0.11
1355	33	1745	E	0.24	K	0.21	H	0.12	C	0.09
1356	36	1742	K	0.14	M	0.14	S	0.11	G	0.11
1357	37	1741	K	0.24	S	0.11	E	0.08	R	0.08
1358	38	1740	R	0.18	C	0.13	D	0.13	E	0.08
1359	51	1727	D	0.24	E	0.08	Q	0.08	R	0.08
1360	75	1703	E	0.16	D	0.11	L	0.09	N	0.08
1361	137	1641	D	0.16	S	0.15	G	0.15	E	0.1
1362	306	1472	G	0.15	S	0.11	P	0.1	N	0.1
1363	508	1270	G	0.1	R	0.1	E	0.09	D	0.09
1364	1667	111	E	0.21	S	0.15	K	0.1	D	0.1
1365	1712	66	D	0.18	N	0.17	E	0.09	R	0.09
1366	1710	68	G	0.38	L	0.09	N	0.07	R	0.05
1367	1711	67	H	0.14	V	0.13	T	0.1	N	0.09
1368	63	1715	S	0.29	P	0.22	G	0.21	V	0.06
1369	3	1775	S	0.67	T	0.33	A	0	R	0
1370	34	1744	A	0.5	S	0.18	E	0.15	K	0.06
1371	88	1690	S	0.2	P	0.15	A	0.14	R	0.11
1372	1711	67	V	0.35	I	0.25	L	0.2	C	0.07
1373	1710	67	K	0.75	R	0.07	V	0.05	Y	0.03
1374	3	1775	A	0.67	M	0.33	R	0	N	0
1375	3	1775	M	0.67	V	0.33	A	0	R	0
1376	1712	66	I	0.45	L	0.41	V	0.12	M	0.02
1377	1708	70	A	0.27	T	0.16	S	0.14	G	0.12
1380	1668	110	D	0.97	N	0.01	G	0.01	S	0	Core: Motif: DFG	Core
1381	1665	113	F	0.87	L	0.07	Y	0.04	W	0.01	Motif: DFG
1383	1677	101	G	0.96	A	0.01	D	0.01	E	0.01	Motif: DFG	Motif
1385	1680	98	L	0.52	F	0.11	S	0.08	M	0.08
1386	3	1775	M	0.67	E	0.33	A	0	R	0
1388	3	1775	Q	0.67	Y	0.33	A	0	R	0
1389	1683	95	A	0.49	S	0.29	C	0.1	G	0.03
1390	1682	96	R	0.32	K	0.21	T	0.08	A	0.06
1391	307	1471	E	0.3	F	0.14	A	0.13	R	0.1
1392	33	1745	L	0.21	F	0.09	T	0.09	M	0.09
1393	4	1774	G	0.5	K	0.25	V	0.25	A	0
1396	10	1768	V	0.2	S	0.1	F	0.1	E	0.1
1397	55	1723	P	0.16	S	0.09	F	0.07	N	0.07
1398	1401	377	K	0.14	Q	0.13	L	0.11	G	0.07
1399	1483	295	L	0.27	I	0.15	F	0.1	M	0.09
1400	1545	233	E	0.12	K	0.1	T	0.1	R	0.08
1401	1558	220	D	0.16	S	0.12	P	0.1	E	0.08
1402	990	787	G	0.22	D	0.12	K	0.12	T	0.11
1403	1641	137	D	0.18	S	0.15	N	0.12	E	0.08
1404	432	1346	G	0.11	K	0.09	R	0.09	D	0.09
1405	368	1410	S	0.11	E	0.11	N	0.1	G	0.09
1406	260	1518	K	0.11	G	0.11	R	0.1	S	0.08
1407	187	1591	E	0.11	Y	0.1	A	0.1	K	0.07
1408	149	1629	E	0.13	K	0.1	S	0.09	P	0.09
1409	113	1665	S	0.11	K	0.1	Q	0.1	G	0.1
1410	86	1692	P	0.13	R	0.12	S	0.09	V	0.08
1411	68	1710	S	0.12	G	0.12	N	0.1	Q	0.1
1412	54	1724	L	0.15	A	0.15	D	0.13	G	0.11
1413	53	1725	S	0.15	N	0.15	T	0.09	Q	0.09
1414	47	1731	A	0.17	E	0.15	H	0.13	S	0.06
1415	42	1736	S	0.19	V	0.14	E	0.12	R	0.12
1416	37	1741	S	0.22	Q	0.16	K	0.14	V	0.08
1417	37	1741	T	0.24	D	0.16	P	0.14	S	0.08
1418	37	1741	S	0.27	A	0.16	N	0.11	D	0.11
1419	36	1742	S	0.19	P	0.19	D	0.14	M	0.11
1420	34	1744	F	0.18	Q	0.18	S	0.12	E	0.12
1421	34	1744	S	0.18	F	0.12	P	0.12	E	0.09
1422	29	1749	K	0.24	P	0.14	S	0.1	T	0.1
1423	24	1754	P	0.21	K	0.17	L	0.12	T	0.08
1424	23	1755	A	0.17	E	0.13	L	0.13	I	0.13
1425	22	1756	W	0.18	G	0.18	S	0.14	N	0.09
1426	20	1758	K	0.4	D	0.15	G	0.15	I	0.1
1427	16	1762	I	0.19	T	0.12	N	0.12	M	0.12
1428	16	1762	S	0.44	T	0.12	V	0.06	Q	0.06
1429	16	1762	K	0.44	N	0.12	E	0.12	G	0.12
1430	16	1762	N	0.56	T	0.12	K	0.06	E	0.06
1431	16	1762	K	0.62	L	0.12	F	0.06	T	0.06
1432	16	1762	K	0.25	R	0.12	I	0.12	S	0.06
1433	16	1762	K	0.56	A	0.12	P	0.12	S	0.06
1434	15	1763	K	0.4	L	0.2	E	0.13	N	0.07
1435	15	1763	L	0.4	S	0.13	M	0.13	C	0.07
1436	15	1763	K	0.33	R	0.2	G	0.13	S	0.07
1437	15	1763	K	0.33	P	0.2	R	0.2	T	0.13
1438	15	1763	K	0.4	N	0.13	L	0.13	S	0.07
1439	15	1763	Q	0.33	P	0.2	R	0.2	F	0.07
1440	15	1763	K	0.53	T	0.13	S	0.07	Y	0.07
1441	14	1764	R	0.29	Q	0.14	P	0.14	T	0.07
1442	14	1764	Q	0.43	D	0.14	K	0.07	V	0.07
1443	13	1765	A	0.31	D	0.23	S	0.15	K	0.15
1444	13	1765	E	0.31	R	0.23	Q	0.15	S	0.08
1445	12	1766	L	0.5	T	0.17	Q	0.17	S	0.08
1446	12	1766	L	0.5	N	0.25	S	0.17	C	0.08
1447	12	1766	E	0.5	T	0.17	D	0.17	S	0.08
1448	12	1766	K	0.42	E	0.17	F	0.08	T	0.08
1449	12	1766	R	0.5	K	0.25	S	0.08	Q	0.08
1450	12	1766	L	0.33	M	0.17	A	0.17	T	0.08
1451	12	1766	S	0.33	Q	0.33	R	0.17	Y	0.08
1452	12	1766	E	0.42	V	0.17	D	0.17	N	0.08
1453	12	1766	I	0.33	N	0.17	K	0.17	L	0.17
1454	12	1766	E	0.33	Q	0.17	R	0.17	S	0.08
1455	12	1766	E	0.33	K	0.17	R	0.17	S	0.08
1456	12	1766	L	0.42	Y	0.25	M	0.17	K	0.08
1457	12	1766	E	0.5	S	0.17	T	0.17	Q	0.17
1458	12	1766	K	0.25	N	0.17	A	0.17	R	0.17
1459	12	1766	E	0.42	M	0.17	V	0.08	L	0.08
1460	12	1766	S	0.17	E	0.17	A	0.17	N	0.08
1461	12	1766	E	0.17	A	0.17	I	0.17	R	0.17
1462	12	1766	R	0.25	K	0.17	Q	0.17	A	0.17
1463	11	1767	K	0.18	R	0.18	G	0.18	T	0.09
1464	11	1767	Q	0.36	P	0.18	I	0.18	K	0.09
1465	11	1767	K	0.27	A	0.18	Q	0.09	L	0.09
1466	11	1767	E	0.36	R	0.27	S	0.18	D	0.09
1467	11	1767	E	0.27	P	0.18	D	0.18	K	0.09
1468	11	1767	N	0.36	S	0.18	T	0.09	K	0.09
1469	11	1767	I	0.27	S	0.18	K	0.18	G	0.18
1470	11	1767	S	0.18	T	0.18	Q	0.18	N	0.09
1471	11	1767	S	0.27	E	0.27	T	0.18	R	0.18
1472	11	1767	E	0.18	L	0.18	A	0.18	G	0.18
1473	11	1767	S	0.36	E	0.18	N	0.09	A	0.09
1474	11	1767	E	0.18	P	0.18	S	0.09	V	0.09
1475	11	1767	S	0.45	G	0.27	Q	0.09	P	0.09
1476	10	1768	L	0.3	S	0.2	P	0.2	N	0.1
1477	10	1768	V	0.2	S	0.1	E	0.1	Q	0.1
1478	10	1768	Q	0.3	S	0.2	T	0.1	E	0.1
1479	10	1768	P	0.2	D	0.2	R	0.2	S	0.1
1480	10	1768	S	0.2	P	0.2	G	0.2	T	0.1
1481	9	1769	S	0.44	E	0.22	L	0.22	P	0.11
1482	9	1769	S	0.33	Y	0.22	T	0.11	K	0.11
1483	8	1770	E	0.25	S	0.12	T	0.12	V	0.12
1484	8	1770	N	0.62	P	0.25	C	0.12	A	0
1485	8	1770	T	0.25	E	0.25	P	0.25	F	0.12
1486	8	1770	P	0.5	V	0.38	F	0.12	A	0
1487	8	1770	N	0.25	E	0.25	S	0.12	T	0.12
1488	8	1770	K	0.25	L	0.25	S	0.12	Y	0.12
1489	8	1770	K	0.25	M	0.25	P	0.25	T	0.12
1490	8	1770	T	0.38	A	0.25	R	0.25	S	0.12
1491	8	1770	T	0.25	Q	0.25	A	0.25	Y	0.12
1492	8	1770	E	0.25	G	0.25	F	0.12	Y	0.12
1493	7	1771	K	0.29	L	0.29	C	0.14	P	0.14
1494	7	1771	E	0.29	L	0.29	G	0.29	P	0.14
1495	7	1771	E	0.43	S	0.14	K	0.14	P	0.14
1496	7	1771	E	0.29	S	0.14	T	0.14	A	0.14
1497	7	1771	S	0.29	T	0.14	A	0.14	P	0.14
1498	7	1771	S	0.43	N	0.29	E	0.29	A	0
1499	7	1771	S	0.29	T	0.14	E	0.14	L	0.14
1500	6	1772	E	0.33	I	0.33	F	0.17	Y	0.17
1501	6	1772	T	0.33	G	0.33	S	0.17	P	0.17
1502	6	1772	Q	0.5	A	0.33	S	0.17	R	0
1503	6	1772	K	0.33	V	0.33	D	0.33	A	0
1504	6	1772	Q	0.33	D	0.33	S	0.17	G	0.17
1505	6	1772	T	0.33	N	0.33	C	0.17	G	0.17
1506	6	1772	L	0.33	G	0.33	N	0.17	V	0.17
1507	6	1772	E	0.33	T	0.17	M	0.17	C	0.17
1508	6	1772	N	0.33	E	0.33	V	0.17	A	0.17
1509	6	1772	E	0.33	R	0.33	Q	0.17	I	0.17
1510	6	1772	D	0.5	T	0.17	P	0.17	G	0.17
1511	6	1772	Q	0.33	S	0.17	T	0.17	Y	0.17
1512	6	1772	E	0.67	S	0.17	H	0.17	A	0
1513	6	1772	E	0.33	G	0.33	L	0.17	I	0.17
1514	6	1772	K	0.33	G	0.33	T	0.17	N	0.17
1515	6	1772	E	0.33	A	0.33	N	0.17	Q	0.17
1516	5	1773	D	0.4	N	0.2	A	0.2	P	0.2
1517	5	1773	E	0.4	A	0.4	S	0.2	R	0
1518	5	1773	I	0.6	E	0.4	A	0	R	0
1519	5	1773	N	0.6	K	0.4	A	0	R	0
1520	5	1773	E	0.4	C	0.4	N	0.2	A	0
1521	5	1773	N	0.8	G	0.2	A	0	R	0
1522	5	1773	I	0.4	G	0.4	A	0.2	R	0
1523	5	1773	E	0.4	V	0.4	G	0.2	A	0
1524	4	1774	K	0.5	I	0.5	A	0	R	0
1525	4	1774	D	0.5	E	0.25	G	0.25	A	0
1526	4	1774	E	0.5	V	0.5	A	0	R	0
1527	4	1774	D	0.5	V	0.25	I	0.25	A	0
1528	4	1774	N	0.5	D	0.5	A	0	R	0
1529	4	1774	Y	0.5	V	0.5	A	0	R	0
1530	4	1774	T	0.25	E	0.25	P	0.25	D	0.25
1531	4	1774	Q	0.75	E	0.25	A	0	R	0
1532	4	1774	N	0.5	E	0.5	A	0	R	0
1533	3	1775	S	0.33	L	0.33	P	0.33	A	0
1534	3	1775	A	0.67	N	0.33	R	0	D	0
1535	3	1775	N	1	A	0	R	0	D	0
1536	3	1775	E	0.33	L	0.33	I	0.33	A	0
1569	3	1775	E	0.67	T	0.33	A	0	R	0
1570	3	1775	E	0.33	L	0.33	D	0.33	A	0
1571	3	1775	C	0.33	D	0.33	R	0.33	A	0
1572	4	1774	S	0.25	P	0.25	H	0.25	D	0.25
1573	4	1774	N	0.5	K	0.25	E	0.25	A	0
1574	4	1774	N	0.25	E	0.25	P	0.25	D	0.25
1575	4	1774	E	0.5	D	0.5	A	0	R	0
1576	4	1774	T	0.25	E	0.25	C	0.25	L	0.25
1577	4	1774	Y	0.25	L	0.25	A	0.25	H	0.25
1578	4	1774	N	0.75	R	0.25	A	0	D	0
1579	4	1774	L	0.25	A	0.25	P	0.25	H	0.25
1580	4	1774	N	0.25	K	0.25	E	0.25	D	0.25
1581	4	1774	E	0.75	D	0.25	A	0	R	0
1582	5	1773	Y	0.2	C	0.2	P	0.2	D	0.2
1583	5	1773	N	0.4	K	0.2	L	0.2	D	0.2
1584	5	1773	N	0.2	V	0.2	L	0.2	A	0.2
1585	5	1773	S	0.2	N	0.2	E	0.2	Q	0.2
1586	5	1773	N	0.4	S	0.2	E	0.2	A	0.2
1587	5	1773	N	0.4	L	0.2	P	0.2	D	0.2
1588	5	1773	N	0.4	S	0.2	Y	0.2	D	0.2
1589	5	1773	F	0.2	T	0.2	Q	0.2	C	0.2
1590	6	1772	E	0.33	Y	0.17	V	0.17	L	0.17
1591	6	1772	S	0.5	N	0.17	V	0.17	I	0.17
1592	6	1772	S	0.5	L	0.17	H	0.17	D	0.17
1593	6	1772	S	0.17	F	0.17	T	0.17	N	0.17
1594	6	1772	L	0.33	T	0.17	Y	0.17	A	0.17
1595	6	1772	S	0.17	N	0.17	K	0.17	Y	0.17
1596	6	1772	S	0.33	Q	0.33	V	0.17	L	0.17
1597	6	1772	S	0.17	F	0.17	E	0.17	V	0.17
1598	6	1772	N	0.33	S	0.17	T	0.17	E	0.17
1599	6	1772	G	0.33	S	0.17	Y	0.17	L	0.17
1600	6	1772	E	0.5	F	0.17	M	0.17	D	0.17
1601	6	1772	L	0.33	S	0.17	F	0.17	N	0.17
1602	6	1772	F	0.33	S	0.17	N	0.17	P	0.17
1603	6	1772	N	0.67	S	0.17	T	0.17	A	0
1604	6	1772	S	0.33	G	0.33	E	0.17	A	0.17
1605	6	1772	S	0.17	N	0.17	E	0.17	Q	0.17
1606	7	1771	G	0.29	S	0.14	E	0.14	Q	0.14
1607	7	1771	S	0.14	T	0.14	N	0.14	K	0.14
1608	7	1771	S	0.29	D	0.29	N	0.14	E	0.14
1609	7	1771	S	0.29	N	0.29	P	0.14	D	0.14
1610	7	1771	N	0.14	E	0.14	V	0.14	Q	0.14
1611	7	1771	S	0.29	T	0.29	N	0.14	H	0.14
1612	7	1771	Q	0.29	N	0.14	K	0.14	M	0.14
1613	8	1770	P	0.25	D	0.25	F	0.12	T	0.12
1614	8	1770	S	0.25	T	0.25	N	0.12	A	0.12
1615	8	1770	S	0.38	E	0.25	T	0.12	P	0.12
1616	8	1770	F	0.25	S	0.12	K	0.12	E	0.12
1617	8	1770	S	0.25	N	0.25	V	0.12	C	0.12
1618	8	1770	T	0.38	S	0.25	K	0.12	E	0.12
1619	8	1770	S	0.38	N	0.25	P	0.25	D	0.12
1620	8	1770	T	0.25	L	0.25	N	0.12	E	0.12
1621	8	1770	F	0.25	N	0.25	S	0.12	V	0.12
1622	8	1770	S	0.38	N	0.12	V	0.12	Q	0.12
1623	9	1769	G	0.33	N	0.22	F	0.11	E	0.11
1624	10	1768	S	0.2	G	0.2	F	0.1	T	0.1
1625	10	1768	S	0.2	E	0.2	L	0.2	F	0.1
1626	10	1768	E	0.4	S	0.2	R	0.2	N	0.1
1627	10	1768	S	0.2	N	0.2	P	0.2	C	0.1
1628	10	1768	N	0.2	V	0.2	L	0.2	F	0.1
1629	11	1767	S	0.36	N	0.18	A	0.18	F	0.09
1630	11	1767	N	0.18	C	0.18	P	0.18	I	0.18
1631	11	1767	S	0.27	G	0.18	E	0.09	Q	0.09
1632	11	1767	S	0.45	R	0.18	T	0.09	E	0.09
1633	11	1767	S	0.36	F	0.18	V	0.18	Q	0.18
1634	11	1767	S	0.45	I	0.18	T	0.09	M	0.09
1635	11	1767	S	0.45	T	0.09	N	0.09	E	0.09
1636	11	1767	T	0.27	E	0.18	G	0.18	S	0.09
1637	11	1767	F	0.18	P	0.18	H	0.18	G	0.18
1638	11	1767	S	0.45	L	0.27	E	0.09	Q	0.09
1639	11	1767	P	0.27	S	0.18	G	0.18	T	0.09
1640	11	1767	S	0.18	L	0.18	P	0.18	N	0.09
1641	11	1767	T	0.27	L	0.27	F	0.09	E	0.09
1642	11	1767	E	0.27	Q	0.27	F	0.18	S	0.09
1643	12	1766	L	0.25	S	0.17	Q	0.17	N	0.08
1644	12	1766	E	0.25	S	0.17	P	0.17	T	0.08
1645	12	1766	E	0.33	A	0.17	I	0.17	N	0.08
1646	12	1766	S	0.58	F	0.08	K	0.08	Q	0.08
1647	12	1766	S	0.25	C	0.17	T	0.08	N	0.08
1648	12	1766	S	0.33	P	0.25	F	0.08	N	0.08
1649	12	1766	I	0.33	S	0.17	T	0.17	K	0.17
1650	12	1766	L	0.17	H	0.17	D	0.17	F	0.08
1651	12	1766	D	0.33	S	0.17	T	0.08	V	0.08
1652	12	1766	R	0.25	V	0.17	G	0.17	E	0.08
1653	12	1766	S	0.67	K	0.08	L	0.08	D	0.08
1654	12	1766	S	0.42	R	0.17	N	0.08	E	0.08
1655	12	1766	S	0.25	T	0.17	N	0.17	Q	0.08
1656	12	1766	S	0.17	E	0.17	V	0.17	Q	0.17
1657	12	1766	Q	0.25	S	0.17	E	0.17	R	0.17
1658	12	1766	E	0.33	A	0.25	S	0.17	N	0.08
1659	12	1766	S	0.25	T	0.25	L	0.17	K	0.08
1660	12	1766	S	0.33	N	0.17	K	0.17	G	0.17
1661	13	1765	G	0.31	T	0.23	K	0.15	S	0.08
1662	13	1765	L	0.23	K	0.15	P	0.15	G	0.15
1663	14	1764	L	0.29	N	0.14	D	0.14	T	0.07
1664	15	1763	S	0.27	D	0.2	L	0.13	A	0.13
1665	15	1763	P	0.4	S	0.13	N	0.07	E	0.07
1666	15	1763	S	0.27	K	0.27	L	0.13	T	0.07
1667	15	1763	S	0.27	T	0.27	M	0.13	G	0.13
1668	15	1763	K	0.47	P	0.2	S	0.13	N	0.07
1669	15	1763	F	0.2	T	0.2	S	0.13	M	0.13
1670	15	1763	G	0.2	S	0.13	K	0.13	M	0.13
1671	15	1763	A	0.4	S	0.13	K	0.13	I	0.13
1672	16	1762	S	0.31	A	0.31	N	0.12	G	0.12
1673	16	1762	N	0.38	V	0.12	A	0.12	P	0.12
1674	16	1762	L	0.25	F	0.19	M	0.19	S	0.06
1675	16	1762	L	0.38	R	0.19	N	0.12	S	0.06
1676	16	1762	V	0.38	T	0.12	K	0.12	E	0.06
1677	16	1762	N	0.44	T	0.19	I	0.12	S	0.06
1678	20	1758	P	0.35	D	0.2	A	0.15	T	0.05
1679	21	1757	L	0.29	P	0.19	V	0.14	S	0.1
1680	23	1755	S	0.3	E	0.22	K	0.09	D	0.09
1681	23	1755	P	0.35	N	0.26	S	0.09	C	0.09
1682	27	1751	C	0.19	K	0.15	S	0.11	Q	0.11
1683	33	1745	N	0.24	F	0.18	A	0.12	D	0.12
1684	34	1744	A	0.21	Q	0.18	C	0.12	S	0.09
1685	35	1743	N	0.14	E	0.14	G	0.14	L	0.11
1686	37	1741	K	0.19	M	0.14	D	0.11	T	0.08
1687	37	1741	R	0.16	I	0.16	S	0.14	N	0.14
1688	37	1741	S	0.22	L	0.11	K	0.08	A	0.08
1689	37	1741	K	0.3	V	0.11	I	0.11	N	0.08
1690	45	1733	K	0.16	R	0.16	E	0.09	V	0.09
1691	51	1727	K	0.16	I	0.16	S	0.12	G	0.12
1692	53	1725	A	0.26	E	0.11	T	0.08	R	0.08
1693	62	1716	D	0.23	K	0.15	E	0.1	L	0.08
1694	76	1702	R	0.2	L	0.11	G	0.09	T	0.08
1695	105	1673	A	0.1	W	0.1	G	0.1	H	0.09
1696	131	1647	I	0.11	N	0.09	T	0.08	L	0.08
1697	169	1609	K	0.12	E	0.11	D	0.11	R	0.09
1698	209	1569	K	0.1	N	0.08	V	0.07	D	0.07
1699	319	1459	Q	0.1	E	0.09	D	0.09	V	0.08
1700	409	1369	D	0.11	H	0.11	L	0.08	E	0.08
1701	466	1312	R	0.14	I	0.09	G	0.09	K	0.08
1702	1648	130	E	0.15	T	0.12	G	0.12	L	0.08
1703	1671	107	Y	0.14	L	0.12	A	0.1	K	0.09
1704	1682	96	R	0.2	K	0.11	M	0.08	Y	0.07
1705	1682	96	T	0.28	K	0.11	S	0.08	A	0.08
1706	1678	100	T	0.14	S	0.12	F	0.08	R	0.07
1707	160	1618	S	0.13	T	0.13	K	0.11	A	0.09
1708	6	1772	E	0.33	G	0.33	N	0.17	I	0.17
1711	27	1751	S	0.19	T	0.11	E	0.11	L	0.11
1712	501	1277	S	0.13	G	0.12	T	0.09	K	0.09
1713	695	1083	G	0.21	T	0.18	S	0.15	N	0.07
1714	1112	666	F	0.18	Y	0.12	L	0.11	G	0.09
1715	1512	266	V	0.26	C	0.23	K	0.09	I	0.08
1716	1559	219	G	0.63	V	0.08	L	0.08	A	0.04	Semi-conseved - 92% G in pknB, 100% in ShewK, 63% in ePK
1717	1578	200	T	0.62	P	0.17	S	0.14	C	0.02
1721	1661	117	P	0.32	L	0.14	R	0.12	I	0.12
1725	1670	108	R	0.15	E	0.1	K	0.1	Y	0.09
1726	3	1775	P	0.67	L	0.33	A	0	R	0
1728	3	1775	V	0.67	H	0.33	A	0	R	0
1729	3	1775	K	0.67	P	0.33	A	0	R	0
1730	1675	103	Y	0.6	W	0.29	F	0.09	H	0.01	ePK/pknB motif: YMAPE
1731	1674	104	M	0.31	R	0.15	L	0.14	A	0.09	ePK/pknB motif: YMAPE
1732	1672	106	A	0.7	S	0.17	P	0.1	C	0.01	ePK/pknB motif: YMAPE
1735	1653	125	P	0.91	I	0.03	L	0.03	V	0.01	ePK/pknB motif: YMAPE	Semi-conserved: APE motif (96% pknB, 91% ePK)
1736	1655	123	E	0.93	N	0.03	D	0.02	R	0.01	ePK/pknB motif: YMAPE	Semi-conserved: APE motif (98% pknB, 93% ePK)
1737	1656	122	V	0.35	I	0.16	L	0.15	A	0.1
1738	1656	122	L	0.41	I	0.28	V	0.08	F	0.08
1739	205	1573	D	0.2	R	0.13	E	0.1	A	0.1
1740	149	1629	E	0.17	A	0.15	P	0.09	S	0.07
1741	93	1685	A	0.15	M	0.12	G	0.09	L	0.08
1742	61	1717	V	0.11	E	0.1	L	0.1	D	0.1
1743	42	1736	T	0.12	A	0.12	R	0.12	S	0.1
1744	31	1747	N	0.16	S	0.13	K	0.13	H	0.13
1745	26	1752	S	0.15	Q	0.15	R	0.15	A	0.12
1746	18	1760	T	0.17	S	0.11	K	0.11	C	0.11
1747	10	1768	E	0.4	D	0.2	R	0.2	K	0.1
1748	10	1768	K	0.2	L	0.2	S	0.1	V	0.1
1749	8	1770	E	0.5	V	0.12	A	0.12	I	0.12
1750	7	1771	Y	0.29	T	0.14	N	0.14	E	0.14
1751	6	1772	M	0.5	K	0.17	E	0.17	G	0.17
1752	5	1773	H	0.4	R	0.4	N	0.2	A	0
1753	3	1775	S	0.33	M	0.33	I	0.33	A	0
1791	4	1774	S	0.5	V	0.25	D	0.25	A	0
1792	6	1772	T	0.17	K	0.17	V	0.17	P	0.17
1793	6	1772	I	0.33	S	0.17	T	0.17	P	0.17
1794	7	1771	S	0.29	T	0.29	E	0.14	W	0.14
1795	8	1770	T	0.25	S	0.12	K	0.12	E	0.12
1796	10	1768	S	0.2	N	0.2	L	0.2	P	0.2
1797	14	1764	S	0.29	Y	0.14	Q	0.14	G	0.14
1798	22	1756	S	0.18	N	0.14	R	0.14	I	0.14
1799	29	1749	K	0.14	L	0.14	S	0.1	T	0.1
1800	37	1741	S	0.16	T	0.11	R	0.11	Q	0.08
1801	46	1732	N	0.13	T	0.11	P	0.11	D	0.11
1802	75	1703	D	0.12	S	0.11	Q	0.11	G	0.11
1803	126	1652	G	0.12	P	0.1	S	0.1	T	0.1
1804	185	1593	V	0.12	L	0.09	S	0.08	P	0.08
1805	219	1559	P	0.1	E	0.1	A	0.1	G	0.08
1806	1657	121	L	0.2	R	0.11	N	0.1	E	0.08
1807	1658	120	G	0.29	R	0.08	D	0.08	Y	0.07
1808	387	1390	S	0.15	E	0.12	A	0.1	D	0.09
1809	90	1688	E	0.19	T	0.13	G	0.13	L	0.12
1810	30	1748	N	0.23	D	0.17	E	0.13	S	0.1
1811	4	1774	E	0.5	D	0.25	R	0.25	A	0
1812	49	1729	P	0.22	N	0.12	K	0.1	E	0.1
1813	137	1641	D	0.17	P	0.15	N	0.08	F	0.07
1814	1599	179	K	0.14	R	0.12	G	0.09	Q	0.08
1815	1638	140	G	0.16	P	0.15	K	0.12	E	0.1
1816	1640	137	Y	0.55	F	0.15	H	0.07	L	0.04
1817	1648	130	S	0.25	T	0.2	D	0.18	G	0.16
1818	559	1219	T	0.39	G	0.26	V	0.09	N	0.07
1821	3	1775	M	0.67	S	0.33	A	0	R	0
1822	1351	427	K	0.16	P	0.13	R	0.12	S	0.1
1823	1652	126	K	0.27	A	0.19	S	0.11	E	0.08
1824	1652	126	V	0.27	S	0.26	A	0.14	I	0.08
1825	1655	123	D	0.98	E	0.01	N	0	T	0	Core: Motif: DLA (DxW in ePK)	Core
1826	1655	123	V	0.35	I	0.28	M	0.12	W	0.1	Motif: DLA (DxW in ePK)
1827	1650	128	W	0.81	Y	0.1	F	0.06	E	0.02	Motif: DLA (DxW in ePK)
1828	1646	132	S	0.7	A	0.22	G	0.04	T	0.01
1829	1635	143	L	0.37	F	0.24	V	0.11	Y	0.07
1830	1626	152	G	0.93	A	0.05	F	0.01	S	0	Motif-associated: DLA / semi-conserved (93% in ePK; 90% in pknB) W[SA]xG motif	Semi-conserved (ePK/pknB)
1832	1626	152	V	0.4	I	0.24	C	0.23	L	0.05
1833	1627	151	I	0.29	L	0.23	V	0.21	T	0.14
1834	1628	150	L	0.48	M	0.15	I	0.09	A	0.08
1835	1627	151	Y	0.37	W	0.19	F	0.1	A	0.09
1836	1614	164	E	0.69	I	0.05	T	0.05	V	0.03
1837	3	1775	V	0.67	L	0.33	A	0	R	0
1839	9	1769	T	0.22	V	0.22	L	0.22	E	0.11
1840	1615	163	L	0.36	M	0.33	I	0.15	V	0.08
1841	1617	161	L	0.36	A	0.14	F	0.13	V	0.11
1842	1613	165	T	0.31	S	0.16	A	0.08	V	0.07
1843	14	1764	T	0.21	Q	0.21	R	0.21	L	0.14
1844	3	1775	C	1	A	0	R	0	N	0
1845	334	1444	L	0.3	Y	0.19	F	0.1	R	0.06
1846	1599	179	G	0.73	R	0.1	L	0.04	A	0.02
1847	1592	186	K	0.15	E	0.13	R	0.12	Q	0.1
1857	1568	210	P	0.28	L	0.12	S	0.09	T	0.07
1858	1574	204	P	0.78	L	0.12	I	0.03	A	0.02
1859	1580	198	F	0.56	Y	0.24	W	0.08	L	0.03
1860	1442	336	P	0.19	D	0.1	Q	0.08	E	0.08
1861	6	1772	S	0.67	L	0.33	A	0	R	0
1864	6	1772	W	0.67	L	0.33	A	0	R	0
1865	1473	305	G	0.38	D	0.13	A	0.09	E	0.08
1866	1529	249	E	0.13	D	0.1	L	0.09	M	0.08
1867	1529	249	S	0.2	N	0.15	D	0.14	T	0.11
1868	1551	227	P	0.13	N	0.13	E	0.13	D	0.09
1869	256	1522	K	0.14	A	0.1	S	0.1	Q	0.09
1870	100	1678	D	0.19	E	0.09	G	0.08	S	0.06
1871	68	1710	K	0.16	Y	0.15	D	0.13	L	0.1
1872	29	1749	T	0.17	G	0.17	F	0.14	P	0.14
1873	15	1763	W	0.27	G	0.27	M	0.2	L	0.13
1874	14	1764	D	0.29	S	0.21	K	0.14	W	0.14
1875	12	1766	R	0.33	Y	0.17	M	0.17	S	0.08
1876	4	1774	V	0.5	E	0.25	D	0.25	A	0
1881	3	1775	K	0.67	G	0.33	A	0	R	0
1882	6	1772	R	0.5	Q	0.33	E	0.17	A	0
1883	14	1764	G	0.57	M	0.14	I	0.14	E	0.07
1884	15	1763	E	0.4	G	0.2	T	0.13	I	0.13
1885	22	1756	S	0.32	N	0.14	E	0.09	V	0.09
1886	42	1736	D	0.21	N	0.17	C	0.14	Y	0.07
1887	76	1702	P	0.17	S	0.12	E	0.12	T	0.11
1888	157	1621	E	0.11	N	0.1	D	0.09	L	0.08
1889	359	1419	T	0.15	D	0.14	N	0.09	S	0.08
1890	612	1166	I	0.16	E	0.12	Q	0.09	K	0.08
1891	1548	230	D	0.19	E	0.13	L	0.09	M	0.08
1892	1552	226	E	0.27	Q	0.21	K	0.07	D	0.06
1893	1551	227	L	0.31	V	0.17	I	0.17	T	0.12
1894	1519	259	L	0.2	F	0.14	Y	0.13	I	0.11
1896	1543	235	E	0.17	K	0.12	R	0.1	Y	0.07
1897	1281	497	K	0.19	L	0.11	I	0.11	R	0.11
1898	1341	437	I	0.54	V	0.23	L	0.07	F	0.06
1899	1530	248	L	0.16	K	0.12	E	0.1	A	0.08
1900	774	1004	R	0.14	Q	0.12	K	0.12	N	0.11
1901	195	1583	G	0.3	N	0.13	S	0.07	L	0.06
1902	24	1754	D	0.21	F	0.17	Q	0.17	V	0.08
1903	4	1774	S	0.25	E	0.25	P	0.25	D	0.25
1905	13	1765	R	0.38	H	0.23	G	0.15	S	0.08
1906	69	1709	P	0.16	K	0.1	T	0.09	L	0.09
1907	480	1298	G	0.17	E	0.09	D	0.09	L	0.06
1908	1386	392	G	0.15	K	0.12	N	0.09	E	0.08
1909	1456	322	G	0.18	L	0.14	E	0.09	R	0.07
1910	1465	313	R	0.17	G	0.14	K	0.09	E	0.07
1911	1465	313	P	0.21	L	0.19	Y	0.12	F	0.1
1912	1464	314	P	0.25	R	0.13	S	0.12	E	0.07
1913	1517	261	L	0.15	P	0.14	F	0.11	I	0.1
1914	1493	285	P	0.5	E	0.12	S	0.06	K	0.04
1915	27	1751	G	0.52	T	0.15	N	0.11	Q	0.04
1916	9	1769	L	0.22	G	0.22	S	0.11	N	0.11
1926	7	1771	V	0.29	H	0.29	E	0.14	L	0.14
1927	26	1752	G	0.31	E	0.15	D	0.15	P	0.12
1928	30	1748	N	0.2	V	0.17	A	0.17	D	0.1
1929	1497	281	E	0.17	S	0.14	P	0.13	D	0.11
1930	591	1187	D	0.28	P	0.13	Q	0.09	E	0.08
1931	1347	431	N	0.1	E	0.1	S	0.09	Y	0.09
1932	564	1214	F	0.15	P	0.14	E	0.09	R	0.09
1933	121	1657	E	0.12	A	0.11	K	0.08	T	0.07
1934	7	1771	N	0.29	P	0.29	S	0.14	T	0.14
1935	30	1748	S	0.17	T	0.13	K	0.1	P	0.1
1936	256	1522	D	0.14	K	0.11	E	0.09	H	0.09
1937	1439	339	I	0.18	C	0.18	L	0.17	V	0.12
1938	371	1407	S	0.11	R	0.1	K	0.08	E	0.08
1939	359	1419	K	0.15	V	0.11	S	0.08	L	0.08
1940	338	1440	L	0.1	S	0.09	V	0.09	A	0.08
1941	318	1460	P	0.15	S	0.1	K	0.1	E	0.08
1942	297	1481	L	0.14	K	0.11	E	0.09	A	0.09
1943	287	1491	P	0.1	A	0.08	E	0.08	R	0.08
1944	283	1495	R	0.13	K	0.12	S	0.07	F	0.07
1945	280	1498	Y	0.14	K	0.14	T	0.09	R	0.09
1946	277	1501	F	0.14	L	0.1	Y	0.08	R	0.08
1947	268	1510	F	0.13	K	0.11	R	0.1	P	0.09
1948	265	1513	F	0.11	S	0.1	L	0.1	P	0.09
1949	246	1532	L	0.12	N	0.09	K	0.09	R	0.09
1950	217	1561	P	0.12	R	0.11	K	0.1	F	0.1
1951	175	1603	P	0.17	L	0.11	Q	0.09	S	0.07
1952	145	1633	L	0.15	D	0.14	R	0.09	K	0.08
1953	109	1669	G	0.12	Y	0.11	R	0.1	E	0.09
1954	100	1678	S	0.11	D	0.11	R	0.11	T	0.08
1955	87	1691	E	0.11	Y	0.1	G	0.1	A	0.08
1956	83	1695	S	0.12	I	0.12	N	0.11	Y	0.1
1957	80	1698	S	0.2	T	0.16	N	0.12	K	0.06
1958	61	1717	S	0.25	L	0.13	T	0.1	V	0.1
1959	45	1733	R	0.13	W	0.11	S	0.09	L	0.09
1960	41	1737	T	0.2	K	0.15	L	0.12	R	0.1
1961	37	1741	K	0.24	L	0.19	N	0.08	V	0.08
1962	33	1745	T	0.21	K	0.18	D	0.09	G	0.09
1963	33	1745	E	0.18	T	0.12	L	0.12	D	0.12
1964	32	1746	R	0.25	P	0.12	G	0.09	N	0.06
1965	32	1746	E	0.19	R	0.19	K	0.12	V	0.09
1966	29	1749	K	0.17	D	0.17	E	0.14	V	0.1
1967	22	1756	Y	0.18	H	0.18	E	0.14	G	0.14
1968	20	1758	E	0.25	K	0.15	L	0.15	A	0.15
1969	15	1763	E	0.2	L	0.2	S	0.13	A	0.13
1970	14	1764	E	0.36	S	0.14	T	0.14	F	0.07
1971	14	1764	T	0.36	Q	0.14	G	0.14	S	0.07
1972	14	1764	G	0.29	T	0.14	E	0.14	M	0.14
1973	12	1766	I	0.33	P	0.25	Y	0.08	E	0.08
1974	8	1770	E	0.25	T	0.12	K	0.12	Y	0.12
1975	8	1770	F	0.12	S	0.12	N	0.12	K	0.12
1976	8	1770	S	0.25	T	0.12	N	0.12	A	0.12
1977	6	1772	S	0.33	T	0.17	N	0.17	K	0.17
1978	5	1773	F	0.2	L	0.2	D	0.2	R	0.2
1979	5	1773	P	0.4	K	0.2	I	0.2	G	0.2
1980	5	1773	T	0.2	E	0.2	Q	0.2	P	0.2
1981	5	1773	G	0.4	T	0.2	Y	0.2	V	0.2
1982	5	1773	S	0.2	N	0.2	Q	0.2	H	0.2
1983	5	1773	A	0.4	T	0.2	N	0.2	V	0.2
1984	4	1774	S	0.5	T	0.25	Q	0.25	A	0
1985	4	1774	Y	0.25	E	0.25	V	0.25	H	0.25
1986	4	1774	K	0.25	Q	0.25	P	0.25	D	0.25
1987	4	1774	P	0.5	S	0.25	N	0.25	A	0
2126	3	1775	K	0.33	Q	0.33	A	0.33	R	0
2127	4	1774	Q	0.5	A	0.25	I	0.25	R	0
2128	4	1774	S	0.25	Q	0.25	A	0.25	D	0.25
2129	4	1774	S	0.25	E	0.25	Y	0.25	Q	0.25
2130	5	1773	K	0.4	Q	0.2	A	0.2	G	0.2
2131	5	1773	F	0.2	T	0.2	N	0.2	Q	0.2
2132	5	1773	S	0.2	T	0.2	E	0.2	Q	0.2
2133	5	1773	T	0.2	Q	0.2	L	0.2	H	0.2
2134	5	1773	S	0.2	F	0.2	K	0.2	Q	0.2
2135	5	1773	K	0.2	Q	0.2	A	0.2	I	0.2
2136	5	1773	S	0.2	F	0.2	N	0.2	Q	0.2
2137	8	1770	S	0.25	F	0.12	V	0.12	Q	0.12
2138	8	1770	Q	0.25	R	0.25	S	0.12	N	0.12
2139	8	1770	T	0.25	V	0.25	Q	0.25	K	0.12
2140	8	1770	Q	0.38	P	0.25	E	0.12	L	0.12
2141	14	1764	K	0.5	S	0.07	T	0.07	L	0.07
2142	14	1764	S	0.5	H	0.14	T	0.07	K	0.07
2143	14	1764	K	0.57	Q	0.14	P	0.14	H	0.07
2144	14	1764	E	0.5	N	0.07	Y	0.07	A	0.07
2145	20	1758	A	0.35	Q	0.15	P	0.1	G	0.1
2146	21	1757	R	0.33	P	0.24	S	0.1	H	0.1
2147	26	1752	K	0.27	G	0.19	S	0.12	V	0.12
2148	29	1749	T	0.28	Y	0.24	E	0.1	V	0.1
2149	32	1746	I	0.25	L	0.19	R	0.16	V	0.12
2150	33	1745	F	0.21	S	0.12	K	0.12	N	0.09
2151	33	1745	N	0.24	L	0.24	G	0.15	S	0.06
2152	34	1744	C	0.12	H	0.12	G	0.12	T	0.09
2153	39	1739	L	0.18	R	0.13	K	0.1	I	0.1
2154	43	1735	S	0.19	D	0.16	I	0.12	V	0.09
2155	55	1723	D	0.22	L	0.18	A	0.18	K	0.13
2156	67	1711	G	0.21	N	0.1	R	0.1	I	0.09
2157	82	1696	F	0.15	L	0.13	A	0.13	R	0.13
2158	84	1694	K	0.21	E	0.14	Y	0.14	Q	0.1
2159	95	1683	V	0.23	L	0.12	P	0.09	H	0.09
2160	101	1677	L	0.17	R	0.16	S	0.13	W	0.11
2161	126	1652	G	0.13	D	0.13	S	0.1	R	0.1
2162	153	1625	P	0.29	R	0.08	S	0.08	L	0.08
2163	203	1575	P	0.13	S	0.08	Q	0.08	C	0.07
2164	243	1535	K	0.15	P	0.1	E	0.09	D	0.07
2165	249	1529	P	0.16	R	0.09	V	0.08	S	0.08
2166	268	1510	R	0.13	P	0.13	L	0.12	K	0.09
2167	275	1503	K	0.11	P	0.1	I	0.09	V	0.08
2168	278	1500	P	0.23	S	0.08	R	0.08	D	0.07
2169	281	1497	L	0.24	N	0.09	F	0.08	D	0.08
2170	285	1493	K	0.13	R	0.11	S	0.11	E	0.08
2171	291	1487	E	0.15	L	0.13	K	0.1	W	0.09
2172	304	1474	L	0.15	K	0.09	V	0.09	H	0.07
2173	326	1452	F	0.14	S	0.11	V	0.08	K	0.07
2174	352	1426	P	0.21	K	0.12	S	0.09	H	0.07
2175	367	1411	E	0.13	N	0.08	A	0.08	L	0.08
2176	377	1401	A	0.14	L	0.14	D	0.1	T	0.08
2177	1488	290	S	0.43	P	0.21	T	0.08	D	0.06
2178	1497	281	P	0.18	E	0.15	D	0.1	K	0.09
2179	1499	279	E	0.3	D	0.12	S	0.08	A	0.07
2180	1502	276	A	0.31	L	0.22	F	0.12	V	0.1
2183	1502	275	K	0.2	Y	0.14	R	0.13	I	0.08
2185	1469	309	D	0.35	E	0.12	S	0.11	N	0.08
2187	1484	294	L	0.59	F	0.19	I	0.11	V	0.06
2188	6	1772	E	0.33	T	0.17	L	0.17	I	0.17
2189	5	1773	S	0.2	K	0.2	E	0.2	A	0.2
2198	3	1775	M	0.33	L	0.33	R	0.33	A	0
2199	5	1773	E	0.2	Q	0.2	A	0.2	P	0.2
2200	8	1770	A	0.38	F	0.12	V	0.12	Q	0.12
2201	1486	292	L	0.3	I	0.29	M	0.23	V	0.13
2202	1495	283	R	0.17	K	0.16	S	0.11	L	0.09
2203	19	1759	R	0.26	K	0.16	E	0.16	S	0.11
2204	1502	276	K	0.2	R	0.16	Q	0.1	S	0.08
2205	1502	276	C	0.4	L	0.29	M	0.18	I	0.04	Semi-conserved: 40% C in ePK, 19% in pknB, 98% in BLRK
2206	1500	278	L	0.58	W	0.25	F	0.04	I	0.04
2207	1460	318	Q	0.15	T	0.11	V	0.11	E	0.1
2208	1490	288	K	0.18	V	0.11	L	0.09	R	0.09
2209	1499	279	D	0.41	N	0.22	E	0.11	K	0.05	Semi-conserved: 63% D/E in ePK, 47% in pknB, 53% in BLRK
2210	1499	279	P	0.71	A	0.07	R	0.04	V	0.03	Semi-conserved: 71% P in ePK, 72% in pknB, 23% in BLRK
2211	1500	278	E	0.2	S	0.12	A	0.12	K	0.11
2212	1478	300	K	0.26	E	0.15	Q	0.12	D	0.11
2213	1494	284	R	1	C	0	A	0	N	0	ePK/pknB motif: R280: 100% in ePK, 100% pknB, 98% BLRK	Semi-conserved (100% ePK, 100% pknB)
2214	1495	283	P	0.43	L	0.22	I	0.12	A	0.06	Semi-conserved: 43% P in ePK, 28% in pknB, 98% in BLRK
2215	171	1607	G	0.91	L	0.04	K	0.02	A	0.02	ePK motif-associated: near R280	C-term unique (2 AA downstream of C-term R)
2216	119	1659	C	0.28	A	0.21	N	0.17	S	0.15
2217	17	1761	H	0.24	R	0.24	V	0.12	L	0.12
2218	6	1772	P	0.33	L	0.17	D	0.17	R	0.17
2220	3	1775	F	0.33	K	0.33	G	0.33	A	0
2221	10	1768	D	0.4	G	0.2	N	0.1	V	0.1
2222	101	1677	G	0.46	L	0.17	Q	0.07	R	0.07
2223	170	1608	K	0.15	P	0.15	R	0.12	Q	0.11
2224	184	1594	N	0.21	G	0.2	E	0.13	D	0.11
2225	1495	283	T	0.35	S	0.29	G	0.09	D	0.08
2226	1454	324	A	0.32	F	0.22	I	0.11	V	0.09
2227	3	1775	R	0.67	S	0.33	A	0	N	0
2228	1417	361	E	0.18	A	0.12	K	0.11	S	0.09
2229	1448	330	E	0.33	Q	0.23	D	0.17	A	0.04
2230	1451	327	I	0.3	L	0.28	A	0.16	V	0.14
2231	62	1716	H	0.16	V	0.15	R	0.15	C	0.11
2232	49	1729	S	0.24	L	0.1	G	0.1	N	0.08
2233	45	1731	Q	0.2	R	0.18	L	0.13	K	0.11
2234	38	1740	L	0.63	M	0.11	V	0.08	A	0.05
2235	35	1743	R	0.26	K	0.17	N	0.11	T	0.09
2236	34	1744	S	0.18	G	0.18	K	0.15	A	0.12
2237	30	1748	M	0.37	L	0.27	W	0.13	I	0.07
2238	15	1763	L	0.2	N	0.13	E	0.13	I	0.13
2239	14	1764	S	0.21	K	0.21	N	0.14	R	0.14
2240	14	1764	L	0.29	N	0.14	E	0.14	K	0.07
2241	14	1764	S	0.36	P	0.14	R	0.14	T	0.07
2242	12	1766	P	0.25	S	0.17	N	0.17	K	0.08
2243	10	1768	Y	0.3	S	0.2	P	0.2	H	0.2
2244	9	1769	N	0.33	T	0.22	R	0.22	K	0.11
2245	9	1769	S	0.44	P	0.22	N	0.11	K	0.11
2246	5	1773	P	0.4	K	0.2	L	0.2	R	0.2
2247	5	1773	P	0.4	S	0.2	K	0.2	D	0.2
2248	4	1774	P	0.5	S	0.25	E	0.25	A	0
2249	4	1774	P	0.5	G	0.5	A	0	R	0
2250	4	1774	P	0.5	Y	0.25	A	0.25	R	0
2251	4	1774	P	0.5	E	0.25	A	0.25	R	0
2507	4	1774	P	0.5	S	0.25	R	0.25	A	0
2508	4	1774	R	0.75	L	0.25	A	0	N	0
2509	4	1774	D	0.5	F	0.25	G	0.25	A	0
2510	4	1774	G	0.5	S	0.25	T	0.25	A	0
2511	5	1773	P	0.4	T	0.2	E	0.2	Q	0.2
2512	5	1773	F	0.4	T	0.2	L	0.2	H	0.2
2513	9	1769	S	0.44	P	0.22	F	0.11	T	0.11
2514	10	1768	A	0.3	T	0.2	W	0.2	N	0.1
2515	11	1767	Q	0.27	T	0.18	P	0.18	G	0.18
2516	14	1764	P	0.21	T	0.14	A	0.14	W	0.14
2517	14	1764	S	0.5	K	0.14	E	0.14	P	0.14
2518	14	1764	G	0.29	P	0.21	L	0.14	S	0.07
2519	15	1763	G	0.27	A	0.2	S	0.13	K	0.13
2520	16	1762	S	0.19	I	0.19	N	0.12	A	0.12
2521	34	1744	N	0.21	S	0.12	V	0.12	M	0.12
2522	34	1744	T	0.18	S	0.15	P	0.15	A	0.12
2523	38	1740	T	0.13	K	0.13	G	0.13	P	0.11
2524	43	1735	Q	0.21	R	0.16	E	0.14	S	0.09
2525	49	1729	K	0.18	N	0.12	P	0.1	S	0.08
2526	55	1723	G	0.16	A	0.13	S	0.11	T	0.11
2527	66	1712	N	0.18	L	0.14	R	0.12	S	0.11
2528	1448	330	L	0.47	K	0.14	M	0.08	V	0.07
2529	1450	328	K	0.16	Q	0.14	E	0.12	S	0.11
2531	24	1754	T	0.21	A	0.17	V	0.12	I	0.12
2532	1143	635	H	0.68	D	0.1	S	0.06	E	0.03
2533	3	1775	L	0.67	Y	0.33	A	0	R	0
2535	5	1773	L	0.4	N	0.2	K	0.2	G	0.2
2536	1152	626	P	0.49	E	0.08	S	0.07	K	0.05
2537	1388	390	F	0.34	W	0.26	Y	0.13	L	0.05
2540	1470	308	F	0.34	L	0.29	I	0.14	V	0.08
2541	326	1449	L	0.1	A	0.09	R	0.08	V	0.07
2542	319	1459	L	0.13	E	0.09	S	0.08	A	0.08
2543	305	1473	V	0.1	L	0.1	K	0.08	A	0.08
2544	297	1481	L	0.13	H	0.09	I	0.09	E	0.06
2545	294	1484	L	0.14	G	0.09	A	0.08	V	0.07
2546	293	1485	E	0.11	P	0.09	D	0.09	L	0.09
2547	293	1485	V	0.09	L	0.09	P	0.08	E	0.07
2548	289	1489	E	0.11	V	0.08	K	0.08	D	0.07
2549	287	1491	L	0.1	K	0.08	R	0.08	P	0.07
2550	283	1495	G	0.14	S	0.08	A	0.08	E	0.08

## Sheet: pknB
Position	AA Num	Gap Num	AA_1	Frac_1	AA_2	Frac_2	AA_3	Frac_3	AA_4	Frac_4	Notes	>=90% conserved
1	1404	1168	Y	0.89	F	0.1	W	0.01	H	0
2	1449	1123	E	0.31	R	0.27	Q	0.11	K	0.07
3	1460	1112	L	0.45	I	0.33	V	0.17	F	0.01
4	1466	1106	L	0.19	V	0.15	E	0.12	G	0.11
5	1468	1104	E	0.24	R	0.21	G	0.1	A	0.1
6	1477	1095	L	0.22	R	0.18	V	0.09	K	0.09
7	1482	1090	L	0.51	I	0.4	V	0.07	M	0.01
8	1493	1079	G	0.79	A	0.18	D	0.01	S	0.01	Motif:GxGxxG
9	1495	1077	R	0.26	E	0.18	S	0.12	A	0.1	Motif:GxGxxG
10	1496	1076	G	1	S	0	D	0	A	0	Core: Motif:GxGxxG	Core
11	1500	1072	G	0.88	A	0.08	S	0.02	T	0.01	Motif:GxGxxG
12	1518	1054	M	0.75	F	0.09	T	0.03	A	0.02	Motif:GxGxxG
13	1539	1033	G	0.52	A	0.36	S	0.11	C	0.01	Motif:GxGxxG
14	1545	1027	E	0.18	T	0.16	D	0.1	V	0.1
15	1553	1019	V	0.89	I	0.07	T	0.03	L	0.01	Semi-conserved in ePK, in Bub1 (95%), in C6 (77%)
16	1575	997	Y	0.67	W	0.14	F	0.11	H	0.03	Semi-conseved - 67% Y in pknB, 79% in Bub, 31% in ePK, 53% in BLRK
17	1581	991	L	0.33	R	0.22	K	0.17	E	0.11
18	1587	985	A	0.74	G	0.19	C	0.03	V	0.02
19	1566	1006	R	0.24	E	0.12	T	0.09	V	0.07
20	1540	1032	D	0.71	Q	0.09	H	0.09	S	0.02
21	1577	995	T	0.19	L	0.14	E	0.09	R	0.09
22	1577	995	R	0.24	Q	0.12	L	0.08	V	0.07
23	1467	1105	L	0.65	T	0.07	I	0.06	P	0.03
24	1574	998	G	0.31	D	0.18	E	0.11	Q	0.09
25	1577	995	R	0.73	K	0.05	Q	0.04	E	0.04
26	1586	986	T	0.12	P	0.12	E	0.1	R	0.1
27	1591	981	V	0.86	I	0.03	L	0.03	A	0.03	Motif: VAIK
28	1602	970	A	0.92	V	0.06	C	0.01	S	0	Motif: VAIK	Motif
29	1612	960	I	0.42	V	0.33	L	0.21	Y	0.01	Motif: VAIK
30	1613	959	K	0.99	R	0	H	0	S	0	Core: Motif: VAIK	Core
31	1610	962	V	0.36	I	0.17	L	0.14	T	0.14
32	1590	982	L	0.63	M	0.12	I	0.11	V	0.07
33	1557	1015	R	0.28	K	0.21	H	0.12	P	0.07
34	1572	1000	P	0.34	S	0.12	A	0.11	E	0.09	Semi-conserved: 34% P in pknB, 93% in Bub1
35	1581	991	D	0.19	E	0.19	N	0.11	H	0.1
36	1569	1003	L	0.36	Y	0.17	F	0.11	V	0.04
37	1579	993	A	0.37	V	0.14	S	0.14	L	0.08
38	1597	975	N	0.12	E	0.12	A	0.1	R	0.1
39	1414	1158	D	0.58	Q	0.11	N	0.07	S	0.05
40	1566	1006	P	0.31	E	0.26	A	0.11	D	0.07
41	1587	985	E	0.18	A	0.11	S	0.11	D	0.1
42	1600	972	F	0.4	A	0.16	L	0.08	S	0.05
43	1614	958	V	0.26	R	0.25	L	0.15	I	0.09
44	1577	995	E	0.28	A	0.2	R	0.11	D	0.07
45	1611	961	R	0.79	L	0.04	A	0.04	K	0.02	RF is characteristic of pknB, not seen in ePK
46	1637	935	F	0.82	L	0.11	A	0.02	M	0.01
47	1648	924	R	0.29	L	0.14	E	0.11	K	0.11
48	1656	916	R	0.54	A	0.08	Q	0.07	K	0.07
49	1665	907	E	0.98	D	0	R	0	G	0	Core: Motif: E	Core
50	1665	907	A	0.72	V	0.08	G	0.04	R	0.03
51	1672	900	R	0.28	Q	0.22	K	0.13	E	0.09
52	1679	893	A	0.31	T	0.14	L	0.13	I	0.11
53	1681	891	A	0.42	L	0.21	V	0.1	T	0.07
54	1682	890	A	0.6	S	0.09	R	0.07	G	0.07
55	1687	885	R	0.26	A	0.12	N	0.11	Q	0.1
56	1687	885	L	0.73	V	0.11	I	0.07	M	0.05
57	1690	882	N	0.28	S	0.17	D	0.12	A	0.09
58	1691	881	H	0.85	S	0.05	G	0.03	N	0.02	ePK/pknB HPN motif
59	1696	876	P	0.76	E	0.05	A	0.03	R	0.02	ePK/pknB HPN motif
60	1699	873	N	0.47	G	0.16	H	0.15	A	0.05	ePK/pknB HPN motif
61	1709	863	I	0.67	V	0.19	L	0.07	T	0.06
62	1709	863	V	0.67	A	0.15	I	0.06	L	0.04
63	1711	861	R	0.19	A	0.17	Q	0.16	P	0.09
64	1713	859	V	0.5	I	0.28	L	0.1	T	0.04
65	1709	863	Y	0.34	F	0.24	L	0.13	H	0.12
66	1696	876	D	0.7	E	0.1	S	0.03	A	0.03
67	1696	876	A	0.16	V	0.15	W	0.11	Y	0.1
68	1705	867	G	0.66	D	0.08	V	0.05	F	0.04
69	228	2344	E	0.38	R	0.26	A	0.11	Q	0.08
70	62	2510	E	0.58	D	0.23	H	0.15	C	0.02
71	72	2500	I	0.26	V	0.21	E	0.12	T	0.08
72	452	2120	I	0.33	E	0.16	D	0.13	W	0.11
73	454	2118	E	0.44	N	0.11	G	0.1	D	0.07
74	482	2090	D	0.29	E	0.17	Q	0.15	P	0.11
75	551	2021	E	0.26	G	0.17	D	0.11	T	0.1
76	1467	1105	E	0.25	T	0.1	D	0.08	Q	0.07
77	1528	1044	E	0.22	D	0.17	A	0.09	G	0.08
78	1540	1032	D	0.24	G	0.19	E	0.11	N	0.08
79	1547	1025	G	0.42	D	0.13	P	0.08	E	0.07
80	1559	1013	L	0.14	R	0.13	Q	0.11	T	0.1
81	1727	845	P	0.41	A	0.1	L	0.1	Y	0.07
82	1727	845	Y	0.51	F	0.31	W	0.08	A	0.04
83	1747	825	I	0.35	L	0.29	F	0.16	M	0.06
84	1751	821	V	0.65	A	0.19	T	0.07	I	0.04
85	1756	816	M	0.79	T	0.07	L	0.03	F	0.03	ePK/pknB Motif: MEYxxxxG
86	1769	803	E	0.79	D	0.05	P	0.04	Q	0.04	ePK/pknB Motif: MEYxxxxG
87	1778	794	Y	0.44	L	0.26	F	0.15	H	0.04	ePK/pknB Motif: MEYxxxxG
88	1781	791	V	0.51	I	0.29	L	0.12	F	0.02	ePK/pknB Motif: MEYxxxxG
89	1788	784	E	0.36	D	0.17	P	0.12	A	0.06	ePK/pknB Motif: MEYxxxxG
90	1800	772	G	0.94	A	0.02	S	0.01	H	0.01	ePK/pknB Motif: MEYxxxxG	Semi-conserved
91	1807	765	R	0.15	E	0.12	N	0.08	P	0.08
92	1807	765	T	0.46	S	0.2	D	0.12	P	0.07
93	1800	772	L	0.91	I	0.03	V	0.03	F	0.01	Semi-conserved: 91% L in pknB, 83% in Bub1	Semi-conserved
94	1798	774	R	0.27	A	0.14	T	0.11	S	0.11
95	1775	797	D	0.23	E	0.22	Q	0.13	S	0.12
96	1773	799	L	0.25	I	0.21	Y	0.12	R	0.1
97	1764	808	L	0.37	I	0.32	V	0.14	M	0.05
98	1766	806	R	0.15	A	0.14	K	0.11	E	0.1
99	1777	795	R	0.2	E	0.15	K	0.11	Q	0.08
100	1538	1034	R	0.17	G	0.14	N	0.12	E	0.1
101	1604	968	G	0.49	R	0.13	K	0.1	A	0.06
102	1755	817	P	0.32	R	0.18	T	0.12	A	0.08
103	1822	750	L	0.53	I	0.14	V	0.08	F	0.07
104	1838	734	P	0.28	S	0.25	T	0.11	D	0.11
105	1845	727	L	0.23	P	0.2	V	0.12	E	0.09
106	1847	725	E	0.18	A	0.14	D	0.1	R	0.1
107	1852	720	E	0.21	R	0.17	Q	0.15	D	0.14
108	1852	720	A	0.38	V	0.19	L	0.09	I	0.09
109	1854	718	L	0.42	V	0.18	I	0.12	A	0.1
110	1858	714	D	0.14	R	0.13	E	0.13	A	0.09
111	1865	707	I	0.47	L	0.22	V	0.13	Y	0.05
112	1866	706	A	0.22	G	0.19	V	0.13	I	0.12
113	1866	706	A	0.18	R	0.12	L	0.11	I	0.1
114	1869	703	Q	0.41	G	0.14	E	0.08	A	0.08
115	1872	700	V	0.42	I	0.27	L	0.17	A	0.07
116	1870	702	A	0.4	L	0.27	C	0.14	S	0.07
117	1874	698	S	0.17	D	0.15	A	0.13	E	0.13
118	1870	702	A	0.66	G	0.27	V	0.02	T	0.02
119	1871	701	L	0.83	V	0.1	I	0.05	M	0.02	Motif: LxxLH
120	1870	702	A	0.26	E	0.13	D	0.13	Q	0.11	Motif: LxxLH
121	1868	704	A	0.31	Y	0.24	H	0.12	E	0.06	Motif: LxxLH
122	1865	707	A	0.6	L	0.12	S	0.08	I	0.08	Motif: LxxLH
123	1871	701	H	0.95	Y	0.01	Q	0.01	A	0.01	Core: Motif: LxxLH	Core
124	1870	702	A	0.19	R	0.17	Q	0.13	S	0.11
125	1869	703	A	0.22	R	0.17	K	0.13	N	0.09
126	1867	705	G	0.76	N	0.05	Q	0.03	R	0.03
127	1875	697	I	0.36	V	0.31	L	0.23	F	0.04
128	1869	703	V	0.53	I	0.27	L	0.12	T	0.03
129	1873	699	H	0.99	Y	0.01	F	0	L	0	Core: Motif: HRD	Core
130	1864	708	R	0.86	G	0.04	L	0.02	K	0.02	Motif: HRD
131	1860	712	D	0.99	G	0	N	0	S	0	Core: Motif: HRD	Core
132	1863	708	I	0.49	L	0.29	V	0.19	F	0.02	Motif: HRD
133	1864	708	K	0.89	S	0.03	T	0.02	R	0.02	Motif: HRD
134	1867	705	P	0.95	A	0.01	S	0.01	L	0.01	Motif: HRD	Motif
135	1870	702	G	0.24	A	0.24	S	0.15	E	0.15	Motif: HRD
136	1869	703	N	0.98	H	0.01	K	0	S	0	Core: Motif: N	Core
137	1865	707	I	0.58	V	0.29	L	0.11	M	0.01
138	1856	716	L	0.49	M	0.31	I	0.08	F	0.05
139	1855	717	I	0.35	L	0.28	V	0.24	M	0.04
140	1838	734	T	0.35	S	0.14	D	0.13	G	0.11
141	1841	731	P	0.25	D	0.12	E	0.1	R	0.08
142	1845	727	D	0.35	E	0.12	S	0.08	T	0.08
143	1832	740	G	0.76	D	0.06	N	0.03	E	0.02
144	1704	868	R	0.19	E	0.14	K	0.13	Q	0.11
145	1835	736	V	0.51	P	0.14	A	0.13	I	0.12
146	1834	738	K	0.63	R	0.11	V	0.08	L	0.05
147	1840	732	V	0.41	L	0.38	I	0.21	T	0
148	1835	736	T	0.23	I	0.2	L	0.18	A	0.14
149	1832	740	D	0.98	G	0.02	H	0	A	0	Core: Motif: DFG	Core
150	1819	753	F	0.88	L	0.05	W	0.04	M	0.01	Motif: DFG
151	1807	765	G	0.96	S	0.02	A	0.01	D	0.01	Motif: DFG	Motif
152	1766	806	I	0.56	L	0.31	V	0.06	A	0.03
153	1623	949	A	0.85	S	0.07	V	0.04	G	0.01	Motif-associated (DFG)
154	1751	821	R	0.38	K	0.25	V	0.11	S	0.05
155	1716	856	A	0.36	S	0.12	L	0.1	V	0.1
156	1759	813	L	0.3	A	0.12	V	0.11	I	0.09
157	1758	814	D	0.19	E	0.15	G	0.13	S	0.13
158	1663	909	D	0.21	E	0.21	A	0.11	G	0.1
159	1741	831	S	0.21	T	0.15	A	0.13	V	0.08
160	1729	843	T	0.17	G	0.16	D	0.14	S	0.13
161	1731	841	L	0.28	I	0.13	A	0.13	M	0.1
162	1556	1016	T	0.75	S	0.05	A	0.04	G	0.02
163	1703	869	Q	0.15	K	0.12	A	0.11	R	0.1
164	1730	842	T	0.47	A	0.12	P	0.07	D	0.06
165	1756	816	G	0.51	S	0.14	N	0.1	A	0.05
166	1773	799	S	0.19	T	0.16	A	0.14	Q	0.07
167	1780	792	V	0.3	I	0.17	L	0.09	A	0.07
168	379	2193	I	0.3	L	0.1	N	0.08	V	0.08
169	1677	895	L	0.32	V	0.2	M	0.14	I	0.1
170	1736	836	G	0.92	L	0.02	M	0.01	A	0.01	Semi-conseved - 92% G in pknB, 100% in ShewK, 63% in ePK	Semi-conserved
171	1747	825	T	0.78	S	0.17	K	0.03	G	0.01
172	1764	808	P	0.36	A	0.26	V	0.15	L	0.09
173	1792	780	A	0.19	S	0.15	Q	0.13	G	0.13
174	1814	758	Y	0.89	F	0.07	W	0.02	A	0.01	ePK/pknB motif: YMAPE
175	1824	748	M	0.36	L	0.25	I	0.15	A	0.1	ePK/pknB motif: YMAPE
176	1834	738	S	0.56	A	0.37	P	0.05	D	0.01	ePK/pknB motif: YMAPE
177	1836	736	P	0.96	I	0.01	L	0.01	S	0.01	ePK/pknB motif: YMAPE	Semi-conserved: APE motif (96% pknB, 91% ePK)
178	1834	738	E	0.98	P	0.01	Q	0	D	0	ePK/pknB motif: YMAPE	Semi-conserved: APE motif (98% pknB, 93% ePK)
179	1822	750	Q	0.75	R	0.06	L	0.04	V	0.03
180	1827	745	A	0.44	V	0.13	L	0.11	I	0.1
181	1821	751	R	0.24	Q	0.16	T	0.1	L	0.08
182	1827	745	G	0.68	R	0.08	N	0.06	D	0.04
183	1837	735	E	0.16	G	0.16	K	0.15	R	0.11
184	1820	752	P	0.23	E	0.1	A	0.1	R	0.07
185	1850	722	V	0.3	A	0.23	L	0.13	I	0.1
186	1853	719	D	0.46	T	0.2	S	0.16	G	0.1
187	1855	717	P	0.23	A	0.18	E	0.07	G	0.06
188	1839	733	R	0.5	A	0.19	E	0.07	Q	0.06
189	1868	703	S	0.58	T	0.18	A	0.15	V	0.03
190	1879	692	D	0.99	E	0	N	0	S	0	Core: Motif: DLA	Core
191	1890	682	L	0.36	I	0.31	V	0.25	F	0.03	Motif: DLA
192	1895	677	Y	0.75	F	0.19	W	0.05	H	0.01	Motif: DLA
193	1890	682	S	0.6	A	0.31	G	0.05	T	0.01
194	1889	683	L	0.65	V	0.1	F	0.07	A	0.05
195	1889	683	G	0.9	A	0.09	S	0	T	0	Motif-associated (DLA) / semi-conserved (93% in ePK; 90% in pknB))	Semi-conserved
196	1880	692	V	0.31	A	0.18	I	0.17	C	0.12
197	1882	690	V	0.41	T	0.2	L	0.16	I	0.13
198	1883	689	L	0.63	A	0.1	F	0.09	M	0.08
199	1877	695	Y	0.63	F	0.16	L	0.04	H	0.04	Semi-cosnerved in c6 (100% Y), based on DLA spacing
200	1881	691	E	0.66	Q	0.06	F	0.05	A	0.04
201	1877	695	L	0.41	M	0.26	A	0.14	C	0.05
202	1884	688	L	0.63	I	0.12	V	0.1	A	0.07
203	1877	695	T	0.57	A	0.17	S	0.09	V	0.05
204	1866	706	G	0.9	L	0.02	A	0.02	S	0.01	Semi-conserved: 90% in pknB, 98% in Bub1, based on spacing from DLA and basic residue following	Semi-conserved
205	1863	709	R	0.3	K	0.18	Q	0.11	E	0.1
206	1852	720	P	0.32	L	0.14	R	0.13	V	0.08
207	1836	736	P	0.87	A	0.05	L	0.03	V	0.02
208	1768	804	F	0.7	Y	0.12	H	0.03	P	0.03
209	1777	795	T	0.13	D	0.1	E	0.1	S	0.1
210	1775	797	G	0.53	A	0.14	S	0.06	R	0.05
211	1405	1167	D	0.31	E	0.27	G	0.1	A	0.06
212	1651	921	S	0.32	T	0.23	D	0.14	N	0.09
213	1655	917	P	0.33	A	0.14	T	0.08	S	0.08
214	1654	918	V	0.25	I	0.16	L	0.12	A	0.11
215	1674	898	A	0.24	S	0.16	E	0.15	Q	0.08
216	1663	909	I	0.21	T	0.19	V	0.19	L	0.12
217	1664	908	A	0.4	L	0.2	V	0.12	I	0.11
218	1667	905	Y	0.17	L	0.15	T	0.11	A	0.09
219	1661	911	A	0.22	K	0.2	Q	0.19	R	0.11
220	1644	928	H	0.46	R	0.11	Q	0.1	I	0.1
221	1654	918	L	0.27	V	0.23	I	0.2	A	0.06
222	1691	881	T	0.14	N	0.13	S	0.09	Q	0.09
223	1702	870	E	0.25	D	0.16	G	0.09	A	0.08
224	1722	850	E	0.15	D	0.14	K	0.13	P	0.12
225	1743	829	P	0.44	V	0.12	L	0.09	I	0.07
226	1750	822	P	0.43	E	0.1	V	0.09	L	0.07
227	1766	806	P	0.3	A	0.12	K	0.1	S	0.08
228	1774	798	P	0.35	L	0.3	V	0.09	I	0.08
229	1769	803	S	0.3	P	0.14	R	0.14	A	0.06
230	1608	964	S	0.15	E	0.14	A	0.12	T	0.11
231	1524	1048	L	0.23	I	0.11	V	0.11	Y	0.08
232	1455	1117	R	0.28	N	0.19	V	0.09	I	0.09
233	339	2233	P	0.16	N	0.12	A	0.11	V	0.09
234	182	2390	D	0.21	R	0.19	S	0.08	Y	0.08
235	95	2477	L	0.19	G	0.16	A	0.11	P	0.11
236	86	2486	P	0.14	N	0.12	Q	0.12	A	0.1
237	1448	1124	P	0.37	A	0.13	S	0.08	R	0.08
238	1475	1097	D	0.26	G	0.15	E	0.14	S	0.08
239	1573	999	L	0.31	I	0.29	V	0.28	A	0.03
240	1723	849	P	0.62	S	0.13	D	0.09	A	0.05
241	1788	784	P	0.23	A	0.13	K	0.12	E	0.11
242	1797	775	A	0.21	E	0.14	G	0.14	P	0.09
243	1800	772	L	0.54	V	0.17	I	0.13	F	0.06
244	1800	772	D	0.21	E	0.21	A	0.12	R	0.1
245	1799	773	A	0.22	N	0.12	D	0.11	R	0.11
246	1798	774	I	0.26	V	0.26	L	0.25	A	0.14
247	1796	776	V	0.39	I	0.31	L	0.18	A	0.03
248	1795	777	L	0.24	M	0.14	A	0.13	E	0.09
249	1794	778	K	0.33	R	0.27	Q	0.06	A	0.06
250	1797	775	A	0.4	L	0.25	C	0.19	M	0.08	Semi-conserved: 40% C in ePK, 19% in pknB, 98% in BLRK
251	1798	774	L	0.65	M	0.15	T	0.11	I	0.04
252	1793	779	A	0.42	E	0.17	S	0.09	R	0.07
253	1790	782	K	0.63	R	0.11	P	0.09	L	0.03
254	1792	780	D	0.35	N	0.14	E	0.12	K	0.09	Semi-conserved: 63% D/E in ePK, 47% in pknB, 53% in BLRK
255	1790	782	P	0.72	A	0.08	R	0.06	L	0.02	Semi-conserved: 71% P in ePK, 72% in pknB, 23% in BLRK
256	1785	787	A	0.19	E	0.17	D	0.16	G	0.08
257	1784	788	D	0.34	E	0.14	R	0.1	Q	0.1
258	1783	789	R	1	P	0	Q	0	A	0	ePK/pknB motif: R280: 100% in ePK, 100% pknB, 98% BLRK	Semi-conserved
259	1775	797	Y	0.39	P	0.28	F	0.24	L	0.03	Semi-conserved: 43% P in ePK, 28% in pknB, 98% in BLRK
260	1581	991	Q	0.3	A	0.16	K	0.11	P	0.09
261	1755	817	S	0.5	T	0.21	D	0.14	N	0.07
262	1757	815	A	0.64	V	0.1	G	0.05	M	0.05
263	1667	905	E	0.19	A	0.17	G	0.1	S	0.09
264	1688	884	E	0.4	A	0.19	D	0.19	G	0.05
265	1685	887	L	0.39	F	0.2	V	0.15	M	0.15
266	1711	861	A	0.23	R	0.22	L	0.21	K	0.05
267	1744	828	A	0.24	E	0.13	D	0.11	R	0.11
268	1743	829	A	0.29	D	0.29	E	0.08	R	0.08
269	1740	829	L	0.75	I	0.08	V	0.06	A	0.06

## Sheet: BLRK
Position	AA Num	Gap Num	AA_1	Frac_1	AA_2	Frac_2	AA_3	Frac_3	AA_4	Frac_4	Notes	>=90% conserved
1	34	22	A	0.53	S	0.29	T	0.18	R	0	Upstream of KD start
2	35	21	W	0.97	F	0.03	A	0	R	0	Upstream of KD start	Upstream of KD
3	35	21	L	0.77	F	0.14	I	0.06	Y	0.03	Upstream of KD start
4	35	21	A	0.94	S	0.03	G	0.03	R	0	Upstream of KD start	Upstream of KD
5	35	21	F	0.49	Y	0.29	A	0.11	S	0.03	Upstream of KD start
6	35	21	A	0.91	S	0.03	D	0.03	G	0.03	Upstream of KD start	Upstream of KD
7	36	20	G	0.83	D	0.08	A	0.06	S	0.03	Upstream of KD start
8	36	20	N	1	A	0	R	0	D	0	Upstream of KD start	Upstream of KD
9	36	20	P	0.92	A	0.03	M	0.03	L	0.03	Upstream of KD start	Upstream of KD
10	36	20	F	0.64	L	0.22	A	0.06	C	0.03	Upstream of KD start
11	36	20	C	0.33	S	0.28	T	0.14	G	0.14	Upstream of KD start
12	36	20	A	0.25	E	0.14	H	0.14	Q	0.11	Upstream of KD start
13	35	21	E	0.23	A	0.2	T	0.14	V	0.11	Upstream of KD start
14	35	21	P	0.26	L	0.17	V	0.11	R	0.11	Upstream of KD start
15	36	20	E	0.28	P	0.14	V	0.14	A	0.11	Upstream of KD start
16	37	19	A	0.41	S	0.16	D	0.11	V	0.08	Upstream of KD start
17	37	19	A	0.32	P	0.11	E	0.11	S	0.08	Upstream of KD start
18	37	19	A	0.3	H	0.16	P	0.11	V	0.11	Upstream of KD start
19	37	19	S	0.3	L	0.19	A	0.16	I	0.11	Upstream of KD start
20	32	24	A	0.25	D	0.19	R	0.12	G	0.12	Upstream of KD start
21	23	33	K	0.17	V	0.17	S	0.13	D	0.13	Upstream of KD start
22	21	35	A	0.43	P	0.19	T	0.14	Y	0.05	Upstream of KD start
23	21	35	G	0.29	S	0.19	P	0.14	T	0.1	Upstream of KD start
24	31	25	V	0.52	L	0.19	T	0.13	I	0.1	Upstream of KD start
25	33	23	A	0.42	P	0.39	E	0.06	W	0.03	Upstream of KD start
26	37	19	A	0.16	E	0.16	N	0.11	P	0.11	Upstream of KD start
27	37	19	I	0.51	V	0.27	L	0.14	F	0.03	Upstream of KD start
28	37	19	D	0.24	P	0.22	A	0.14	S	0.14	Upstream of KD start
29	37	19	W	0.59	L	0.19	S	0.08	T	0.05	Upstream of KD start
30	37	19	S	0.35	A	0.22	T	0.08	H	0.08	Upstream of KD start
31	37	19	D	0.32	S	0.22	A	0.14	E	0.11	Upstream of KD start
32	37	19	L	0.59	I	0.19	Y	0.11	F	0.08	Aligns with start of ePK model
33	37	19	S	0.27	A	0.16	T	0.14	E	0.14
34	37	19	L	0.59	V	0.19	C	0.14	I	0.05
35	37	19	G	0.32	E	0.3	S	0.08	A	0.05
36	37	19	Q	0.27	E	0.24	H	0.14	D	0.08
37	37	19	K	0.27	R	0.19	Q	0.16	V	0.14
38	37	19	L	0.92	I	0.08	A	0	R	0		Unique (1 AA upstream from G50)
39	37	19	G	0.97	S	0.03	A	0	R	0	Motif: GxGxxG	Motif
40	37	19	E	0.68	Q	0.19	A	0.05	K	0.03	Motif: GxGxxG
41	37	19	G	0.97	S	0.03	A	0	R	0	Core: Motif: GxGxxG	Core
42	37	19	A	0.97	P	0.03	R	0	N	0	Motif: GxGxxG	Motif
43	36	20	S	0.94	A	0.03	F	0.03	R	0	Motif: GxGxxG	Motif
44	36	20	G	0.97	S	0.03	A	0	R	0	Motif: GxGxxG	Motif
45	36	20	V	0.64	I	0.25	E	0.06	A	0.03
46	36	20	I	0.89	V	0.11	A	0	R	0	Also conserved (as V) in ePK
47	36	20	Y	0.53	H	0.17	S	0.14	Q	0.11	Semi-conseved - 67% Y in pknB, 79% in Bub, 31% in ePK, 53% in BLRK
48	36	20	R	0.44	Q	0.33	K	0.14	A	0.03
49	36	20	A	0.81	G	0.19	R	0	N	0
50	36	20	Q	0.22	E	0.17	R	0.14	T	0.08
51	36	20	W	0.75	L	0.11	S	0.03	F	0.03
52	36	20	R	0.28	N	0.11	H	0.11	Q	0.11
53	35	21	A	0.17	N	0.17	S	0.11	T	0.11
54	35	21	A	0.26	P	0.23	E	0.14	D	0.11
55	35	21	G	0.34	A	0.2	D	0.11	Q	0.09
56	33	23	E	0.15	Q	0.12	M	0.12	S	0.09
57	23	33	P	0.3	V	0.17	D	0.13	S	0.09
58	32	24	A	0.38	F	0.16	P	0.16	E	0.12
59	32	24	R	0.38	A	0.16	P	0.16	T	0.12
60	29	27	T	0.28	A	0.21	P	0.14	S	0.1
61	29	27	V	0.48	A	0.14	G	0.14	E	0.1
62	28	28	A	0.61	V	0.18	S	0.14	D	0.04
63	6	50	A	0.83	S	0.17	R	0	N	0
64	6	50	E	0.67	A	0.17	S	0.17	R	0
65	7	49	H	0.43	D	0.29	Q	0.14	L	0.14
66	12	44	I	0.58	V	0.42	A	0	R	0	Motif: VAIK
67	12	44	A	1	R	0	N	0	D	0	Motif: VAIK	Motif
68	35	21	V	0.71	L	0.17	I	0.09	A	0.03	Motif: VAIK
69	35	21	K	1	A	0	R	0	N	0	Core:Motif: VAIK	Core
70	35	21	L	0.71	V	0.2	Q	0.03	M	0.03
71	35	21	F	0.77	Y	0.23	A	0	R	0
72	34	22	K	0.94	N	0.03	R	0.03	A	0		Unique (VAIK-E region)
73	34	22	G	0.97	N	0.03	A	0	R	0		Unique (VAIK-E region)
74	34	22	A	0.38	E	0.38	S	0.06	V	0.06
75	34	22	V	0.79	I	0.09	A	0.06	M	0.06
76	34	22	T	0.97	I	0.03	A	0	R	0		Unique (VAIK-E region)
77	34	22	S	1	A	0	R	0	N	0		Unique (VAIK-E region)
78	34	22	D	1	A	0	R	0	N	0		Unique (VAIK-E region)
79	34	22	G	1	A	0	R	0	N	0		Unique (VAIK-E region)
80	34	22	L	0.38	Y	0.32	S	0.15	T	0.09
81	34	22	P	1	A	0	R	0	N	0		Unique (VAIK-E region)
82	34	22	D	0.24	A	0.21	L	0.21	E	0.12
83	34	22	D	0.44	C	0.24	N	0.18	S	0.09
84	34	22	E	0.97	D	0.03	A	0	R	0	Core: Motif: E, based on ePK alignment	Core
85	35	21	M	0.66	L	0.31	I	0.03	A	0
86	35	21	A	0.49	N	0.14	D	0.14	Q	0.09
87	35	21	A	0.74	C	0.17	V	0.06	N	0.03
88	35	21	C	0.8	S	0.09	Y	0.06	V	0.03
89	34	22	L	0.65	I	0.26	A	0.03	Q	0.03
90	34	22	A	0.26	T	0.18	H	0.15	S	0.12
91	34	22	A	0.71	T	0.12	V	0.12	S	0.03
92	34	22	G	1	A	0	R	0	N	0		Unique (not in ePK or pknB, despite their HPN)
93	34	22	R	0.32	E	0.12	N	0.09	D	0.09
94	34	22	H	0.94	N	0.03	D	0.03	A	0	ePK/pknB HPN motif	Semi-conserved (HPN motif of ePK)
95	34	22	P	0.65	A	0.15	S	0.09	E	0.06	ePK/pknB HPN motif
96	34	22	N	0.65	H	0.15	S	0.09	Q	0.09	ePK/pknB HPN motif
97	34	22	L	0.79	M	0.12	S	0.03	V	0.03
98	34	22	I	0.74	V	0.21	T	0.03	L	0.03
99	34	22	P	0.24	K	0.18	E	0.18	S	0.12
100	34	22	V	0.82	S	0.12	A	0.03	I	0.03
101	34	22	L	0.53	I	0.21	E	0.09	V	0.09
102	34	22	G	0.71	A	0.29	R	0	N	0
103	34	22	K	0.32	Q	0.32	R	0.15	H	0.12
104	34	22	V	0.38	I	0.38	L	0.24	A	0
105	34	22	S	0.26	A	0.15	N	0.15	K	0.09
106	34	22	G	0.41	Q	0.21	D	0.18	E	0.12
107	25	31	H	0.8	G	0.08	A	0.04	C	0.04
108	25	31	P	0.88	K	0.04	D	0.04	G	0.04
109	32	24	D	0.31	E	0.22	Q	0.16	K	0.09
110	32	24	G	0.5	D	0.19	N	0.09	E	0.06
111	34	22	Q	0.35	A	0.15	T	0.15	Y	0.06
112	34	22	L	0.32	H	0.29	P	0.09	N	0.06
113	34	22	G	0.82	A	0.18	R	0	N	0	Semi-conserved, Gxx above LxxLH seen in HSK2 (97%), FruK (78%), CAK (22%), Bud32 (73%), KdoK (32%), BLRK (82%), MalK (91%), IDHK (99%)
114	34	22	L	0.94	A	0.03	I	0.03	R	0		Unique
115	34	22	V	0.82	I	0.09	L	0.09	A	0
116	35	21	M	0.86	L	0.14	A	0	R	0	Semi-conserved Motif: MEY, based on clear ePK alignment
117	35	21	E	0.46	A	0.17	Q	0.14	T	0.06	Semi-conserved Motif: MEY, based on clear ePK alignment
118	35	21	L	1	A	0	R	0	N	0	Semi-conserved Motif: MEY, based on clear ePK alignment	Unique (overlaps with meY motif, but that's not a core motif, and not conserved as same residue as othey MEYs)
119	35	21	I	0.69	V	0.2	L	0.09	S	0.03
120	35	21	D	0.46	P	0.4	A	0.11	G	0.03
121	35	21	P	0.49	S	0.11	A	0.11	E	0.09
122	35	21	S	0.23	A	0.2	D	0.11	G	0.11
123	35	21	F	0.51	Y	0.29	L	0.17	W	0.03
124	35	21	T	0.26	R	0.23	A	0.11	G	0.11
125	35	21	N	0.8	V	0.09	A	0.03	P	0.03
126	35	21	L	1	A	0	R	0	N	0	Not in ePK	Unique (PPSLxSCTRD loop)
127	34	22	A	0.59	G	0.41	R	0	N	0	Not in ePK
128	34	22	G	0.53	L	0.32	A	0.03	N	0.03	PPSLxSCTRD is a unique loop, by alignment with ePK
129	34	22	P	0.91	L	0.06	A	0.03	R	0	PPSLxSCTRD is a unique loop, by alignment with ePK	Unique (PPSLxSCTRD loop)
130	34	22	P	1	A	0	R	0	N	0	PPSLxSCTRD is a unique loop, by alignment with ePK	Unique (PPSLxSCTRD loop)
131	34	22	S	0.85	T	0.06	C	0.06	N	0.03	PPSLxSCTRD is a unique loop, by alignment with ePK
132	34	22	L	0.65	F	0.35	A	0	R	0	PPSLxSCTRD is a unique loop, by alignment with ePK
133	34	22	E	0.32	A	0.26	D	0.26	N	0.06	PPSLxSCTRD is a unique loop, by alignment with ePK
134	34	22	S	0.62	T	0.38	A	0	R	0	PPSLxSCTRD is a unique loop, by alignment with ePK
135	34	22	C	1	A	0	R	0	N	0	PPSLxSCTRD is a unique loop, by alignment with ePK	Unique (PPSLxSCTRD loop)
136	34	22	T	0.76	S	0.24	A	0	R	0	PPSLxSCTRD is a unique loop, by alignment with ePK
137	34	22	R	1	A	0	N	0	D	0	PPSLxSCTRD is a unique loop, by alignment with ePK	Unique (PPSLxSCTRD loop)
138	34	22	D	1	A	0	R	0	N	0	PPSLxSCTRD is a unique loop, by alignment with ePK	Unique (PPSLxSCTRD loop)
139	34	22	V	0.44	T	0.41	I	0.09	C	0.06
140	35	21	Y	0.57	F	0.4	C	0.03	A	0
141	35	21	A	0.34	P	0.26	K	0.11	S	0.06
142	35	21	A	0.43	P	0.14	S	0.09	Q	0.09
143	35	21	D	0.46	G	0.4	A	0.06	E	0.06
144	35	21	T	0.31	A	0.23	F	0.14	L	0.11
145	35	21	R	0.49	S	0.11	T	0.11	E	0.11
146	36	20	F	0.78	L	0.19	V	0.03	A	0
147	36	20	S	0.44	T	0.14	E	0.14	D	0.08
148	36	20	L	0.5	A	0.17	P	0.17	F	0.06
149	36	20	A	0.33	D	0.19	E	0.11	P	0.08
150	36	20	Q	0.19	A	0.14	V	0.14	T	0.08
151	37	19	A	0.41	I	0.27	V	0.14	L	0.14
152	37	19	L	0.46	A	0.08	T	0.08	V	0.08
153	37	19	R	0.38	K	0.16	T	0.08	E	0.08
154	37	19	I	0.65	L	0.19	M	0.08	V	0.05
155	37	19	A	0.7	L	0.14	T	0.08	V	0.08
156	37	19	L	0.19	E	0.14	H	0.14	T	0.11
157	37	19	G	0.54	Q	0.32	S	0.08	A	0.03
158	37	19	I	0.46	M	0.22	L	0.19	V	0.14
159	37	19	A	0.84	V	0.08	E	0.03	Q	0.03
160	37	19	S	0.46	D	0.19	A	0.11	E	0.11
161	37	19	V	0.43	A	0.32	T	0.16	L	0.05
162	37	19	A	0.41	M	0.14	L	0.14	F	0.11	Motif: LxxLH
163	37	19	A	0.54	G	0.14	N	0.08	E	0.05	Motif: LxxLH
164	37	19	H	0.97	Q	0.03	A	0	R	0	Motif: LxxLH	Unique (LxXLH, but not a conserved residue)
165	37	19	L	0.86	M	0.14	A	0	R	0	Motif: LxxLH
166	37	19	H	1	A	0	R	0	N	0	Core: Motif: LxxLH	Core
167	37	19	A	0.41	G	0.16	Q	0.11	D	0.11
168	37	19	R	0.38	N	0.22	Q	0.22	K	0.11
169	38	18	G	0.71	Q	0.21	N	0.03	K	0.03
170	38	18	I	0.68	V	0.29	L	0.03	A	0
171	38	18	S	0.32	M	0.29	T	0.16	C	0.11
172	38	18	H	1	A	0	R	0	N	0	Core: Motif: HGDxxxN	Core
173	38	18	G	1	A	0	R	0	N	0	Motif: HGDxxxN	Motif
174	38	18	D	1	A	0	R	0	N	0	Core: Motif: HGDxxxN	Core
175	38	18	L	0.71	V	0.18	F	0.05	I	0.05	Motif: HGDxxxN
176	38	18	Y	1	A	0	R	0	N	0	Motif: HGDxxxN	Motif
177	38	18	A	0.76	G	0.24	R	0	N	0	Motif: HGDxxxN
178	38	18	H	1	A	0	R	0	N	0	Motif: HGDxxxN	Motif
179	38	18	N	1	A	0	R	0	D	0	Core: Motif: HGDxxxN	Core
180	1	55	I	1	A	0	R	0	N	0
181	2	54	I	0.5	L	0.5	A	0	R	0
182	38	18	I	0.55	T	0.21	M	0.16	L	0.05
183	38	18	L	0.76	M	0.18	T	0.03	Q	0.03
184	38	18	V	0.24	H	0.18	I	0.16	W	0.13
185	38	18	D	0.34	N	0.32	G	0.13	Q	0.08
186	38	18	E	0.29	G	0.24	A	0.13	Q	0.11
187	38	18	Q	0.34	E	0.18	D	0.16	H	0.11
188	38	18	G	0.58	M	0.13	A	0.08	T	0.05
189	38	18	N	0.18	R	0.18	G	0.13	A	0.11
190	38	18	A	0.32	C	0.21	L	0.18	V	0.13
191	38	18	L	0.68	I	0.18	K	0.05	F	0.03
192	38	18	L	0.66	F	0.34	A	0	R	0
193	38	18	G	0.84	S	0.13	T	0.03	A	0	Motif-associated (DFG)
194	38	18	D	1	A	0	R	0	N	0	Core: Motif: DFG	Core
195	38	18	F	0.97	Y	0.03	A	0	R	0	Motif: DFG	Motif
196	39	17	G	1	A	0	R	0	N	0	Motif: DFG	Motif
197	39	17	A	1	R	0	N	0	D	0	Motif-associated (DFG)	Motif-assoc (DFGxx)
198	39	17	A	1	R	0	N	0	D	0	Motif-associated (DFG)	Motif-assoc (DFGxx)
199	39	17	S	0.77	T	0.18	F	0.03	C	0.03
200	40	16	F	0.42	N	0.15	L	0.15	I	0.07
201	40	16	Y	0.4	L	0.3	H	0.15	F	0.05
202	37	19	D	0.24	P	0.19	A	0.16	H	0.08
203	40	16	P	0.17	V	0.12	M	0.12	S	0.1
204	40	16	L	0.33	D	0.25	N	0.12	A	0.1
205	40	16	D	0.38	S	0.23	T	0.07	P	0.07
206	32	24	T	0.22	R	0.22	P	0.19	A	0.09
207	33	23	V	0.18	S	0.15	A	0.15	T	0.09
208	39	17	Q	0.28	E	0.18	R	0.18	A	0.1
209	40	16	A	0.33	G	0.2	Q	0.17	R	0.12
210	41	15	A	0.22	Q	0.15	E	0.1	R	0.1
211	41	15	A	0.54	L	0.15	R	0.07	K	0.05
212	41	15	L	0.49	M	0.22	F	0.12	I	0.1
213	41	15	E	0.54	Q	0.29	R	0.1	K	0.05
214	41	15	R	0.61	A	0.2	K	0.05	Q	0.05
215	41	15	I	0.49	L	0.46	N	0.02	V	0.02
216	41	15	E	0.93	D	0.07	A	0	R	0	Beyond alignment with ePK	C-term unique
217	41	15	V	0.71	A	0.1	T	0.07	S	0.05
218	41	15	R	0.93	L	0.05	K	0.02	A	0		C-term unique
219	41	15	A	1	R	0	N	0	D	0		C-term unique
220	41	15	F	0.63	L	0.27	Y	0.07	W	0.02
221	41	15	G	0.73	A	0.12	S	0.05	N	0.05
222	41	15	C	0.46	Y	0.17	H	0.15	I	0.12
223	41	15	L	0.85	F	0.1	W	0.02	M	0.02
224	41	15	L	0.61	I	0.22	M	0.07	A	0.05
225	41	15	E	0.49	D	0.24	G	0.22	R	0.02
226	41	15	E	0.54	D	0.46	A	0	R	0
227	41	15	L	0.78	V	0.1	M	0.1	A	0.02
228	41	15	L	0.8	M	0.05	F	0.02	S	0.02
229	41	15	E	0.37	S	0.12	A	0.12	G	0.1
230	41	15	R	0.56	L	0.12	F	0.07	Y	0.07
231	41	15	C	0.49	V	0.12	I	0.12	A	0.1
232	41	15	E	0.27	D	0.27	A	0.1	G	0.07
233	40	16	A	0.28	P	0.2	E	0.17	G	0.1
234	40	16	S	0.12	D	0.12	R	0.12	A	0.1
235	32	24	D	0.19	A	0.16	P	0.16	E	0.16
236	32	24	S	0.25	W	0.12	G	0.12	L	0.12
237	32	24	A	0.22	N	0.19	D	0.19	E	0.09
238	9	47	G	0.56	S	0.22	K	0.11	D	0.11
239	9	47	S	0.56	A	0.22	R	0.22	N	0
240	4	52	S	0.5	E	0.25	D	0.25	A	0
241	9	47	E	0.33	S	0.22	V	0.11	I	0.11
242	9	47	A	0.33	D	0.22	S	0.11	N	0.11
243	30	26	A	0.2	E	0.17	S	0.1	T	0.1
244	36	20	E	0.25	D	0.17	A	0.11	S	0.08
245	37	19	A	0.16	L	0.16	V	0.14	K	0.08
246	37	19	V	0.16	L	0.16	A	0.14	R	0.14
247	41	15	A	0.32	E	0.15	Q	0.15	D	0.12
248	43	13	A	0.21	K	0.16	R	0.16	Q	0.09
249	47	9	L	0.98	F	0.02	A	0	R	0		C-term unique
250	48	8	R	0.17	K	0.12	V	0.12	D	0.1
251	48	8	A	0.35	Q	0.21	E	0.15	S	0.1
252	47	9	L	0.81	I	0.11	V	0.06	W	0.02
253	47	9	A	0.23	V	0.17	K	0.15	Q	0.13
254	47	9	A	0.26	Q	0.19	R	0.13	E	0.09
255	46	10	R	0.26	A	0.2	D	0.13	Q	0.09
256	46	10	C	0.98	S	0.02	A	0	R	0	Semi-conserved: 40% C in ePK, 19% in pknB, 98% in BLRK	Semi-conserved
257	48	8	L	0.27	M	0.25	A	0.17	V	0.15
258	48	8	Q	0.38	S	0.12	N	0.1	A	0.08
259	48	8	E	0.29	P	0.23	T	0.08	H	0.06
260	48	8	D	0.38	E	0.15	N	0.1	R	0.08	Semi-conserved: 63% D/E in ePK, 47% in pknB, 53% in BLRK
261	47	9	V	0.36	P	0.23	I	0.11	A	0.09	Semi-conserved: 71% P in ePK, 72% in pknB, 23% in BLRK
262	48	8	S	0.21	A	0.19	D	0.15	Q	0.08
263	48	8	A	0.25	S	0.17	Q	0.12	E	0.1
264	48	8	R	0.98	T	0.02	A	0	N	0	ePK/pknB motif: R280: 100% in ePK, 100% pknB, 98% BLRK	Semi-conserved
265	48	8	P	0.98	L	0.02	A	0	R	0	Semi-conserved: 43% P in ePK, 28% in pknB, 98% in BLRK	Semi-conserved
266	48	8	S	0.46	D	0.1	R	0.1	L	0.1
267	47	9	F	0.74	L	0.13	M	0.09	T	0.02
268	47	9	A	0.32	G	0.15	K	0.13	D	0.13
269	47	9	E	0.51	D	0.15	S	0.11	Q	0.09
270	47	9	I	0.57	V	0.28	L	0.13	A	0.02
271	47	9	V	0.3	A	0.19	S	0.13	L	0.11
272	47	9	A	0.34	K	0.11	E	0.09	Q	0.09
273	47	9	E	0.19	R	0.17	A	0.13	I	0.11
274	47	9	L	0.85	I	0.11	V	0.02	M	0.02
275	46	10	A	0.33	S	0.11	Q	0.11	E	0.09
276	46	10	A	0.37	S	0.11	D	0.09	T	0.07
277	44	12	L	0.52	W	0.07	T	0.07	I	0.07
278	42	14	S	0.19	A	0.17	K	0.12	L	0.12
279	39	15	A	0.21	K	0.13	G	0.13	L	0.13

## Sheet: HRK
Position	AA Num	Gap Num	AA_1	Frac_1	AA_2	Frac_2	AA_3	Frac_3	AA_4	Frac_4	Notes	Note: HRK was split into haspin and C4 families for better aignment. Columns on the left are from the haspin alignment, and those on the right are added from key regions of the C4 subfamily alignment	Position-C4	AA# - C4	Gap# c4	Residue - C4	% - C4	Overall conservation (C4 and euk-haspin)	>=90% conserved overall
868	32	4	S	0.28	G	0.28	P	0.12	T	0.06
869	33	3	P	0.36	L	0.18	K	0.12	S	0.06
870	35	1	I	0.23	K	0.2	T	0.11	V	0.11
871	34	2	P	0.29	W	0.18	H	0.12	F	0.09
872	34	2	F	0.35	K	0.18	S	0.15	N	0.06
873	34	2	S	0.53	E	0.15	T	0.12	F	0.06
874	34	2	S	0.26	L	0.18	D	0.18	H	0.12
875	33	3	C	0.3	H	0.18	P	0.12	F	0.06
876	33	3	L	0.24	S	0.12	K	0.12	T	0.09
877	33	3	S	0.42	P	0.21	K	0.06	E	0.06
878	34	2	T	0.26	L	0.21	A	0.15	F	0.09
879	34	2	E	0.24	L	0.12	S	0.09	F	0.09
880	34	2	K	0.56	D	0.15	E	0.06	M	0.06
881	34	2	L	0.38	P	0.15	F	0.09	S	0.06
882	34	2	K	0.21	E	0.18	R	0.18	Q	0.12
883	34	2	R	0.41	N	0.15	S	0.12	K	0.09
884	33	3	C	0.3	V	0.18	I	0.18	F	0.06
885	33	3	K	0.3	E	0.3	V	0.15	R	0.09
886	33	3	K	0.79	G	0.06	S	0.03	N	0.03
887	33	3	I	0.55	L	0.21	K	0.09	V	0.06
888	33	3	G	0.76	S	0.12	N	0.03	Q	0.03	Motif: GxGxxG. Absent in fungi		232	50	18	G	0.58	0.651566
889	33	3	E	0.76	S	0.06	T	0.06	N	0.03	Motif: GxGxxG. Absent in fungi		233	50	18	E	0.32	0.49494
890	34	2	G	0.65	A	0.15	M	0.06	C	0.06	Core: Motif: GxGxxG. Absent in fungi		234	50	18	G	0.98	0.846429
891	34	2	V	0.32	A	0.18	S	0.15	T	0.12	Motif: GxGxxG. Absent in fungi		235	50	18	x		0.129524
892	34	2	Y	0.41	F	0.38	N	0.06	L	0.06	Motif: GxGxxG. Absent in fungi		236	50	18	x		0.165952
893	34	2	G	0.59	S	0.18	P	0.09	A	0.06	Motif: GxGxxG. Absent in fungi		237	50	18	G	0.98	0.822143
894	34	2	E	0.79	S	0.09	T	0.03	K	0.03
895	34	2	V	0.62	A	0.15	T	0.09	S	0.06
896	34	2	F	0.74	A	0.09	S	0.06	L	0.06
897	24	12	S	0.21	R	0.21	T	0.08	K	0.08
917	21	15	Q	0.62	R	0.19	E	0.1	F	0.05
918	22	14	I	0.45	T	0.23	V	0.14	A	0.09
919	28	8	I	0.29	S	0.25	T	0.21	L	0.07
920	28	8	N	0.25	L	0.21	A	0.14	I	0.11
921	29	7	D	0.38	P	0.21	W	0.14	F	0.07
922	29	7	H	0.21	V	0.17	Q	0.14	D	0.14
923	23	13	P	0.26	G	0.17	N	0.13	A	0.13
924	32	4	D	0.19	A	0.16	T	0.12	G	0.12
925	33	3	P	0.42	S	0.18	Q	0.18	D	0.09
926	33	3	V	0.7	S	0.09	L	0.06	I	0.06	Motif: VAIK		252	47	21	V	0.74	0.7235
927	33	3	A	0.42	V	0.36	S	0.18	F	0.03	Motif: VAIK		253	49	19	A	0.94	0.730732
928	33	3	L	0.33	I	0.27	R	0.15	C	0.09	Motif: VAIK		254	49	19	Y		0.132805
929	33	3	K	0.79	D	0.18	E	0.03	A	0	Core: Motif: VAIK		255	49	19	K	1	0.915488	Core
930	33	3	I	0.58	V	0.21	K	0.18	S	0.03
931	33	3	I	0.7	V	0.21	L	0.09	A	0
932	33	3	P	0.55	A	0.24	Q	0.09	R	0.09
933	33	3	I	0.42	F	0.18	L	0.18	N	0.09
934	33	3	E	0.52	K	0.18	D	0.12	R	0.06
935	14	22	L	0.43	K	0.14	A	0.14	S	0.07
936	12	24	R	0.33	K	0.25	D	0.25	N	0.08
937	12	24	G	0.25	N	0.17	Y	0.17	H	0.17
938	12	24	S	0.5	C	0.33	N	0.08	G	0.08
939	11	25	T	0.45	N	0.27	A	0.18	S	0.09
940	30	6	G	0.6	S	0.2	R	0.1	Q	0.03
941	30	6	L	0.37	P	0.17	T	0.13	D	0.1
942	31	5	D	0.29	F	0.13	S	0.1	Y	0.1
943	31	5	L	0.32	S	0.23	R	0.1	F	0.06
944	31	5	V	0.45	G	0.16	L	0.13	I	0.13
945	31	5	N	0.71	E	0.16	D	0.06	S	0.03
946	13	23	S	0.38	Y	0.23	K	0.15	T	0.08
947	3	33	S	0.67	G	0.33	A	0	R	0
957	3	33	K	0.67	G	0.33	A	0	R	0
958	5	31	S	0.6	N	0.2	E	0.2	A	0
959	5	31	S	0.4	V	0.4	P	0.2	A	0
960	6	30	I	0.5	L	0.33	T	0.17	A	0
961	15	21	P	0.27	H	0.2	C	0.13	I	0.13
962	33	3	G	0.52	S	0.15	T	0.06	E	0.06
963	34	2	E	0.47	S	0.26	N	0.12	P	0.06
964	34	2	H	0.26	K	0.15	T	0.09	E	0.09
965	35	1	Q	0.51	N	0.09	M	0.09	E	0.06
966	35	1	K	0.46	Q	0.14	E	0.09	D	0.09
967	34	2	T	0.38	R	0.12	S	0.09	Y	0.09
968	34	2	F	0.41	D	0.15	A	0.12	S	0.09
969	34	2	E	0.5	D	0.21	S	0.12	H	0.09
970	34	2	E	0.44	S	0.18	A	0.12	T	0.06
971	34	2	I	0.44	V	0.32	L	0.15	F	0.03
972	34	2	L	0.88	F	0.06	A	0.03	I	0.03
973	34	2	P	0.44	A	0.12	R	0.12	E	0.09
974	34	2	E	0.76	Q	0.15	P	0.03	D	0.03	Core: Motif: E		284	51	17	E	0.86	0.82
975	35	1	I	0.51	V	0.23	L	0.17	F	0.03
976	35	1	I	0.54	L	0.23	E	0.06	V	0.06
977	35	1	I	0.51	V	0.14	L	0.14	D	0.09
978	36	0	S	0.39	L	0.14	M	0.11	T	0.08
979	36	0	K	0.5	C	0.17	W	0.08	R	0.08
980	36	0	E	0.47	D	0.17	T	0.14	K	0.08
981	36	0	L	0.64	I	0.11	V	0.08	M	0.08
982	36	0	S	0.5	K	0.19	N	0.14	C	0.06
983	36	0	L	0.25	A	0.17	Q	0.14	S	0.06
984	36	0	L	0.69	I	0.11	V	0.08	Q	0.06
985	36	0	S	0.33	R	0.33	L	0.11	K	0.06
986	13	23	P	0.23	G	0.23	N	0.15	T	0.08
987	2	34	D	0.5	R	0.5	A	0	N	0
988	2	34	L	1	A	0	R	0	N	0
989	2	34	N	0.5	R	0.5	A	0	D	0
990	2	34	P	1	A	0	R	0	N	0
991	2	34	A	1	R	0	N	0	D	0
992	4	32	F	0.5	K	0.5	A	0	R	0
993	4	32	G	0.5	T	0.25	A	0.25	R	0
994	5	31	D	0.4	S	0.2	N	0.2	E	0.2
995	6	30	V	0.5	S	0.17	L	0.17	A	0.17
996	6	30	L	0.33	P	0.33	K	0.17	Q	0.17
997	6	30	P	0.33	S	0.17	A	0.17	H	0.17
998	5	31	L	0.6	I	0.2	G	0.2	A	0
999	7	29	I	0.43	L	0.29	S	0.14	G	0.14
1000	7	29	N	0.29	L	0.29	K	0.14	Q	0.14
1001	8	28	D	0.5	F	0.12	K	0.12	E	0.12
1002	10	26	E	0.2	V	0.2	L	0.2	T	0.1
1003	9	27	N	0.22	C	0.22	S	0.11	T	0.11
1004	15	21	D	0.53	E	0.13	H	0.13	T	0.07
1005	31	5	E	0.19	T	0.16	S	0.13	G	0.13
1006	32	4	E	0.28	N	0.16	S	0.12	D	0.09
1007	32	4	A	0.28	S	0.16	V	0.16	E	0.12
1008	32	4	Y	0.19	C	0.12	E	0.09	V	0.09
1009	32	4	N	0.62	Q	0.12	T	0.06	H	0.06
1010	32	4	R	0.28	S	0.25	L	0.16	V	0.06
1011	32	4	T	0.72	S	0.12	C	0.09	F	0.03
1012	33	3	E	0.33	P	0.18	N	0.12	D	0.09
1013	33	3	G	0.48	N	0.36	T	0.06	D	0.06
1014	3	33	V	0.67	A	0.33	R	0	N	0
1015	3	33	W	0.67	N	0.33	A	0	R	0
1016	3	33	Q	1	A	0	R	0	N	0
1017	3	33	I	1	A	0	R	0	N	0
1018	3	33	G	0.67	S	0.33	A	0	R	0
1031	2	34	F	0.5	T	0.5	A	0	R	0
1032	2	34	K	0.5	W	0.5	A	0	R	0
1033	2	34	E	0.5	Q	0.5	A	0	R	0
1034	2	34	T	0.5	K	0.5	A	0	R	0
1035	6	30	Y	0.33	E	0.33	S	0.17	D	0.17
1036	6	30	T	0.33	V	0.33	H	0.17	I	0.17
1037	6	30	I	0.67	S	0.17	V	0.17	A	0
1038	6	30	Y	0.33	C	0.33	F	0.17	D	0.17
1039	6	30	K	0.67	M	0.17	R	0.17	A	0
1040	35	1	F	0.74	K	0.06	Y	0.06	I	0.06
1041	36	0	I	0.56	V	0.31	T	0.03	C	0.03
1042	36	0	G	0.33	S	0.19	E	0.19	K	0.17
1043	36	0	L	0.58	V	0.11	M	0.11	T	0.08
1044	36	0	N	0.28	I	0.17	Q	0.11	K	0.08
1045	36	0	S	0.42	D	0.14	T	0.06	N	0.06
1046	36	0	V	0.44	A	0.25	I	0.14	F	0.03
1047	36	0	H	0.31	K	0.17	E	0.14	S	0.11
1048	35	1	C	0.37	V	0.29	L	0.17	D	0.09
1049	36	0	V	0.67	C	0.14	I	0.11	E	0.06
1050	36	0	Q	0.36	K	0.17	T	0.08	V	0.08
1051	36	0	G	0.83	W	0.06	N	0.03	K	0.03
1052	36	0	S	0.22	K	0.19	L	0.11	P	0.11
1053	36	0	Y	0.75	R	0.06	F	0.03	T	0.03
1054	36	0	P	0.72	K	0.11	D	0.08	S	0.03
1055	36	0	P	0.39	K	0.19	D	0.11	F	0.06
1056	36	0	L	0.33	G	0.11	S	0.08	H	0.08
1057	36	0	L	0.69	S	0.08	F	0.08	T	0.03
1058	36	0	L	0.72	I	0.19	T	0.03	N	0.03
1059	36	0	K	0.5	Q	0.11	S	0.08	E	0.08
1060	36	0	A	0.61	E	0.22	L	0.11	N	0.03
1061	36	0	W	0.81	L	0.17	F	0.03	A	0
1062	36	0	D	0.64	E	0.22	Q	0.06	N	0.03
1063	36	0	H	0.22	K	0.19	S	0.08	T	0.08
1064	36	0	Y	0.64	L	0.11	W	0.11	F	0.08
1065	36	0	D	0.33	N	0.31	K	0.08	S	0.06
1066	16	20	K	0.25	R	0.19	L	0.12	I	0.12
1067	8	28	M	0.38	T	0.12	K	0.12	V	0.12
1068	2	34	K	0.5	R	0.5	A	0	N	0
1069	2	34	S	0.5	R	0.5	A	0	N	0
1072	2	34	Y	0.5	L	0.5	A	0	R	0
1073	7	29	Q	0.29	S	0.14	T	0.14	N	0.14
1074	9	27	Q	0.33	R	0.22	G	0.22	S	0.11
1075	27	9	T	0.26	K	0.19	S	0.15	A	0.11
1076	33	3	T	0.36	E	0.15	K	0.12	F	0.09
1077	34	2	K	0.47	S	0.09	E	0.09	N	0.06
1078	35	1	G	0.54	E	0.17	R	0.11	F	0.06
1079	35	1	S	0.77	V	0.09	I	0.09	E	0.03
1080	35	1	E	0.51	A	0.31	P	0.06	T	0.03
1081	35	1	N	0.77	S	0.06	Q	0.06	K	0.03
1082	35	1	D	0.54	L	0.17	T	0.09	V	0.09
1083	35	1	R	0.63	H	0.17	L	0.11	D	0.06
1084	35	1	P	0.83	K	0.06	S	0.03	V	0.03
1085	33	3	D	0.52	S	0.21	K	0.06	E	0.06
1086	35	1	F	0.34	I	0.14	V	0.11	K	0.09
1087	35	1	F	0.6	Y	0.23	V	0.11	L	0.03
1088	35	1	S	0.2	K	0.2	G	0.14	V	0.11
1089	35	1	D	0.26	S	0.2	E	0.2	K	0.17
1090	35	1	D	0.34	E	0.23	N	0.14	S	0.06
1091	10	26	D	0.5	A	0.2	N	0.1	Q	0.1
1092	6	30	N	0.33	D	0.33	Q	0.17	I	0.17
1093	6	30	G	0.33	E	0.17	Q	0.17	C	0.17
1094	6	30	S	0.33	G	0.33	T	0.17	E	0.17
1095	2	34	N	0.5	P	0.5	A	0	R	0
1096	2	34	D	0.5	G	0.5	A	0	R	0
1105	2	34	K	0.5	Q	0.5	A	0	R	0
1106	31	5	Q	0.94	N	0.06	A	0	R	0
1107	35	1	L	0.66	N	0.09	C	0.09	K	0.06
1108	35	1	F	0.54	Y	0.4	S	0.03	I	0.03
1109	35	1	I	0.46	L	0.23	V	0.09	C	0.09
1110	35	1	V	0.46	I	0.26	L	0.14	Y	0.09
1111	36	0	L	0.58	F	0.25	V	0.08	Y	0.03
1112	36	0	E	0.44	V	0.31	L	0.06	H	0.06
1113	36	0	F	0.42	L	0.25	M	0.17	S	0.11
1114	36	0	E	0.36	K	0.22	A	0.19	S	0.08
1115	36	0	F	0.33	N	0.28	D	0.22	H	0.11
1116	36	0	G	0.67	H	0.14	S	0.08	A	0.06
1117	36	0	G	0.97	N	0.03	A	0	R	0	GxDL looks like G of MEYxxG		353	53	15	G	0.51	0.696067
1118	36	0	T	0.25	I	0.25	K	0.14	V	0.14			354	53	15	L	0.36	0.315506
1119	36	0	D	0.61	P	0.14	S	0.11	A	0.11			355	53	15	D	0.28	0.413483
1120	36	0	L	0.86	M	0.06	I	0.06	V	0.03			356	54	14	L	0.44	0.608
1121	36	0	E	0.72	S	0.11	A	0.11	N	0.03
1122	36	0	S	0.19	K	0.14	Q	0.14	R	0.14
1123	20	16	M	0.45	L	0.25	F	0.1	I	0.1
1124	20	16	R	0.3	K	0.25	S	0.15	E	0.1
1125	5	31	S	0.4	F	0.2	N	0.2	P	0.2
1126	2	34	N	0.5	D	0.5	A	0	R	0
1128	27	9	F	0.56	T	0.3	K	0.04	H	0.04
1129	28	8	K	0.5	V	0.25	E	0.14	S	0.04
1130	32	4	L	0.66	F	0.12	M	0.06	I	0.06
1131	33	3	S	0.27	L	0.18	E	0.15	K	0.12
1132	33	3	S	0.55	N	0.21	T	0.09	D	0.09
1133	34	2	W	0.21	V	0.18	L	0.15	E	0.12
1134	34	2	A	0.29	K	0.12	E	0.12	D	0.12
1135	34	2	E	0.35	Q	0.32	T	0.26	S	0.03
1136	34	2	A	0.56	I	0.12	S	0.09	L	0.09
1137	35	1	K	0.31	F	0.11	L	0.09	H	0.09
1138	35	1	S	0.66	Y	0.09	K	0.06	D	0.06
1139	35	1	I	0.69	L	0.11	V	0.09	F	0.06
1140	35	1	L	0.46	F	0.26	I	0.2	V	0.06
1141	35	1	H	0.4	W	0.2	Q	0.11	V	0.09
1142	35	1	Q	0.8	S	0.09	N	0.03	E	0.03			380	56	12	Q	0.84	0.824615
1143	35	1	L	0.26	V	0.2	I	0.2	C	0.17
1144	35	1	T	0.4	V	0.23	A	0.11	I	0.11
1145	35	1	A	0.4	L	0.17	S	0.09	R	0.09
1146	35	1	S	0.46	A	0.2	I	0.17	G	0.09
1147	35	1	L	0.77	M	0.11	I	0.09	G	0.03			385	57	11	L	0.91	0.856739
1148	35	1	A	0.66	H	0.09	N	0.06	Y	0.06			386	57	11	Y
1149	35	1	V	0.6	A	0.09	G	0.09	I	0.06			387	57	11	R
1150	35	1	A	0.71	L	0.11	G	0.09	K	0.03			388	57	11	I
1151	35	1	E	0.97	R	0.03	A	0	N	0	LxxLH -> E		389	57	11	H		0.369022	H is 0.46 of 389 sequences in C4 => overall is (0.46*389)/(389+35)=0.422	H	0.37	E	0.369022
1152	34	2	A	0.38	K	0.18	S	0.09	T	0.09
1153	34	2	S	0.24	E	0.21	A	0.21	K	0.18
1154	34	2	L	0.53	F	0.18	Y	0.15	T	0.03
1155	34	2	E	0.29	Q	0.26	H	0.18	R	0.12
1156	34	2	F	0.97	L	0.03	A	0	R	0	Motif-assoc (-2 from HRD)		395	57	11	F	0.98	0.976264	Motif-assoc.
1157	34	2	E	0.97	R	0.03	A	0	N	0			396	56	12	R
1158	34	2	H	0.97	Q	0.03	A	0	R	0	Core: Motif: HxDxxxxN		397	56	12	H	0.98	0.976222	Core
1159	34	2	R	1	A	0	N	0	D	0	Motif: HxDxxxxN		398	56	12	H
1160	34	2	D	0.82	N	0.12	Y	0.03	L	0.03	Core: Motif: HxDxxxxN		399	56	12	D	0.98	0.919556	Core
1161	34	2	L	0.97	H	0.03	A	0	R	0	Motif: HxDxxxxN		400	56	12	L	0.95	0.957556	Motif
1162	34	2	H	0.76	T	0.15	N	0.03	Y	0.03	Motif: HxDxxxxN		401	56	12	H	0.95	0.878222
1163	34	2	W	0.56	L	0.35	T	0.03	E	0.03	Motif: HxDxxxxN		402	56	12	G
1164	34	2	G	0.76	D	0.18	S	0.03	N	0.03	Motif: HxDxxxxN		403	56	12	G	0.55	0.629333
1165	34	2	N	0.82	H	0.12	E	0.03	Q	0.03	Core: Motif: HxDxxxxN		404	56	12	N	0.98	0.919556	Core
1166	34	2	I	0.5	V	0.47	H	0.03	A	0
1167	34	2	L	0.91	V	0.03	W	0.03	P	0.03
1168	34	2	I	0.47	L	0.32	V	0.18	K	0.03
1169	34	2	K	0.32	D	0.32	S	0.12	E	0.06
1170	30	6	K	0.4	R	0.23	S	0.07	E	0.07
1171	34	2	T	0.47	N	0.15	G	0.09	K	0.06
1172	34	2	N	0.35	S	0.18	G	0.15	D	0.09
1173	34	2	L	0.24	S	0.09	K	0.09	G	0.09
1174	33	3	K	0.39	N	0.15	D	0.12	S	0.09
1175	5	31	D	0.4	S	0.2	E	0.2	A	0.2
1176	4	32	K	0.25	E	0.25	C	0.25	I	0.25
1177	4	32	E	0.5	N	0.25	A	0.25	R	0
1178	4	32	E	0.5	V	0.25	H	0.25	A	0
1179	2	34	S	0.5	K	0.5	A	0	R	0
1180	2	34	F	0.5	L	0.5	A	0	R	0
1181	2	34	L	0.5	A	0.5	R	0	N	0
1182	2	34	N	0.5	L	0.5	A	0	R	0
1188	2	34	M	0.5	D	0.5	A	0	R	0
1189	2	34	S	0.5	D	0.5	A	0	R	0
1190	2	34	L	0.5	I	0.5	A	0	R	0
1191	3	33	T	0.33	E	0.33	D	0.33	A	0
1192	24	12	E	0.38	K	0.21	T	0.12	H	0.08
1193	25	11	L	0.6	V	0.2	I	0.08	M	0.04
1194	25	11	H	0.2	R	0.16	S	0.12	E	0.08
1195	25	11	Y	0.48	F	0.32	C	0.08	S	0.04
1196	25	11	T	0.56	K	0.12	V	0.08	I	0.08
1197	25	11	L	0.6	V	0.16	F	0.12	E	0.04
1198	25	11	N	0.48	S	0.08	K	0.08	E	0.08
1199	25	11	G	0.64	S	0.12	N	0.08	Q	0.08
1200	25	11	K	0.48	S	0.12	Q	0.12	D	0.08
1201	25	11	T	0.2	S	0.16	N	0.16	K	0.16
1202	25	11	S	0.32	V	0.16	L	0.16	I	0.12
1203	25	11	T	0.44	S	0.12	C	0.12	P	0.08
1204	25	11	I	0.48	L	0.24	V	0.08	P	0.08
1205	25	11	P	0.36	K	0.16	S	0.08	E	0.08
1206	25	11	T	0.48	S	0.32	Y	0.04	V	0.04
1207	25	11	H	0.32	C	0.16	F	0.12	K	0.12
1208	25	11	G	0.88	S	0.04	N	0.04	I	0.04	Semi-conserved (7AA upstream of DFG: HRK (c4+euk) is 95%, RevK is 41%, PI3K (6 AA upstream of DFG) is 92%)		454	41	27	G	1	0.954545	Semi-conserved
1209	25	11	L	0.56	V	0.32	I	0.12	A	0
1210	25	11	Q	0.48	K	0.24	N	0.12	H	0.08
1211	31	5	V	0.71	I	0.23	T	0.03	A	0.03
1212	31	5	T	0.42	S	0.32	N	0.23	R	0.03
1213	32	4	I	0.81	L	0.16	V	0.03	A	0			459	53	15	I	0.68	0.728941
1214	32	4	I	0.91	S	0.03	V	0.03	C	0.03			460	52	16	I	0.81	0.848095
1215	32	4	D	0.97	N	0.03	A	0	R	0	Core: Motif: DFG		461	52	16	D	1	0.988571	Core
1216	32	4	F	0.47	Y	0.47	M	0.03	L	0.03	Motif: DFG		462	52	16	F	0.96	0.773333
1217	32	4	T	0.72	K	0.12	S	0.06	N	0.03	Motif: DFG		463	52	16	G		0.274286
1218	32	4	L	0.84	C	0.09	S	0.03	W	0.03			464	52	16	L	0.67	0.734762
1219	32	4	S	0.91	A	0.06	C	0.03	R	0			465	51	17	S	0.86	0.879277
1220	32	4	R	1	A	0	N	0	D	0
1221	32	4	L	0.47	I	0.25	A	0.12	V	0.09
1222	32	4	E	0.31	S	0.16	Q	0.16	N	0.12
1223	32	4	R	0.25	T	0.19	K	0.16	Y	0.09
1224	32	4	D	0.44	G	0.22	P	0.12	N	0.06
1225	4	32	D	0.5	S	0.25	A	0.25	R	0
1226	2	34	R	0.5	G	0.5	A	0	N	0
1227	2	34	Y	0.5	A	0.5	R	0	N	0
1228	2	34	T	0.5	G	0.5	A	0	R	0
1229	2	34	N	0.5	I	0.5	A	0	R	0
1230	2	34	T	0.5	D	0.5	A	0	R	0
1231	2	34	K	0.5	D	0.5	A	0	R	0
1232	2	34	S	0.5	G	0.5	A	0	R	0
1235	3	33	Q	0.67	K	0.33	A	0	R	0
1236	31	5	G	0.42	D	0.23	S	0.06	E	0.06
1237	34	2	I	0.24	T	0.21	C	0.12	K	0.09
1238	34	2	V	0.32	T	0.29	I	0.15	S	0.06
1239	34	2	V	0.5	I	0.21	L	0.15	Y	0.06
1240	34	2	F	0.5	Y	0.24	S	0.09	L	0.06
1241	34	2	C	0.32	L	0.18	F	0.12	N	0.12
1242	34	2	D	0.71	T	0.15	R	0.06	N	0.03
1243	34	2	L	0.44	I	0.18	V	0.12	R	0.12
1244	34	2	S	0.38	E	0.18	L	0.15	F	0.06
1245	34	2	D	0.18	S	0.12	N	0.12	M	0.12
1246	34	2	D	0.65	E	0.15	H	0.12	P	0.06
1247	34	2	E	0.38	P	0.35	T	0.09	L	0.06
1248	34	2	D	0.32	E	0.15	Y	0.12	A	0.12	DLA motif??		500	47	21	D	0.98	0.702963	This DLA motif also seen in viral haspins: viral = 94% of 593, c4= 98% of 47, euk = 32% of 34 => overall frequency = 84.46%'
1249	34	2	L	0.59	F	0.21	I	0.12	M	0.06			501	47	21	V		0.247654
1250	34	2	F	0.91	L	0.06	G	0.03	A	0			502	47	21	H		0.381975
1251	34	2	T	0.26	E	0.21	Q	0.21	K	0.15
1252	34	2	G	0.85	A	0.09	F	0.03	R	0.03
1253	9	27	P	0.33	K	0.22	R	0.22	N	0.11
1254	2	34	D	1	A	0	R	0	N	0
1255	2	34	K	1	A	0	R	0	N	0
1256	2	34	S	1	A	0	R	0	N	0
1257	2	34	K	1	A	0	R	0	N	0
1258	2	34	I	1	A	0	R	0	N	0
1259	2	34	N	1	A	0	R	0	D	0
1260	2	34	E	1	A	0	R	0	N	0
1261	3	33	Y	0.67	E	0.33	A	0	R	0
1262	31	5	E	0.19	Q	0.16	K	0.13	D	0.13
1263	33	3	G	0.64	D	0.12	K	0.06	Y	0.06
1264	33	3	D	0.79	Q	0.06	T	0.03	N	0.03
1265	34	2	Y	0.5	K	0.12	P	0.12	F	0.06
1266	34	2	Q	0.88	N	0.06	E	0.06	A	0	Haspin-Unique
1267	34	2	F	0.74	Y	0.12	S	0.06	T	0.03
1268	34	2	E	0.47	D	0.44	V	0.06	R	0.03
1269	34	2	I	0.47	V	0.35	T	0.09	L	0.09
1270	34	2	Y	0.94	Q	0.06	A	0	R	0	Haspin-Unique
1271	34	2	R	0.82	Q	0.06	W	0.06	S	0.03
1272	34	2	L	0.38	E	0.18	S	0.09	K	0.09
1273	34	2	M	0.94	R	0.06	A	0	N	0	Haspin-Unique
1274	34	2	R	0.65	K	0.26	S	0.03	Y	0.03
1275	34	2	K	0.32	S	0.15	I	0.12	E	0.09
1276	34	2	E	0.35	N	0.15	L	0.15	V	0.09
1277	34	2	N	0.38	T	0.18	C	0.18	L	0.18
1278	34	2	K	0.32	N	0.26	S	0.12	G	0.09
1279	31	5	N	0.42	D	0.16	G	0.13	S	0.1
1280	8	28	N	0.25	D	0.25	S	0.12	A	0.12
1281	7	29	A	0.29	W	0.29	F	0.14	T	0.14
1282	7	29	S	0.43	N	0.14	P	0.14	H	0.14
1283	3	33	N	0.33	E	0.33	Y	0.33	A	0
1284	3	33	Q	0.33	M	0.33	R	0.33	A	0
1285	2	34	N	0.5	A	0.5	R	0	D	0
1286	2	34	S	0.5	N	0.5	A	0	R	0
1287	2	34	V	0.5	G	0.5	A	0	R	0
1315	4	32	T	0.25	P	0.25	I	0.25	G	0.25
1316	27	9	N	0.19	C	0.19	R	0.19	S	0.11
1317	27	9	W	1	A	0	R	0	N	0	Haspin-Unique
1318	27	9	G	0.33	E	0.19	S	0.15	A	0.11
1319	31	5	E	0.26	G	0.16	K	0.1	L	0.1
1320	31	5	F	0.52	Y	0.35	S	0.1	H	0.03
1321	31	5	H	0.42	F	0.13	S	0.13	E	0.13
1322	31	5	P	0.77	A	0.1	R	0.1	K	0.03
1323	31	5	R	0.29	Y	0.26	K	0.19	M	0.06
1324	31	5	T	0.68	S	0.19	N	0.13	A	0
1325	31	5	N	1	A	0	R	0	D	0	Haspin-Unique
1326	31	5	V	0.55	L	0.35	I	0.1	A	0
1327	31	5	L	0.55	M	0.19	Y	0.1	V	0.06	Haspin-Unique
1328	31	5	W	1	A	0	R	0	N	0
1329	31	5	L	0.77	I	0.16	V	0.03	A	0.03
1330	31	5	H	0.42	Y	0.13	S	0.1	V	0.1
1331	31	5	Y	0.9	F	0.03	N	0.03	H	0.03	Haspin-Unique
1332	31	5	L	0.71	I	0.19	V	0.1	A	0
1333	31	5	T	0.26	A	0.19	V	0.16	S	0.13
1334	31	5	D	0.45	N	0.1	S	0.06	T	0.06
1335	31	5	K	0.55	R	0.16	I	0.1	S	0.06
1336	31	5	L	0.52	M	0.19	I	0.16	V	0.1
1337	31	5	L	0.71	I	0.16	F	0.03	T	0.03
1338	31	5	K	0.26	D	0.16	N	0.13	S	0.1
1339	30	6	K	0.3	Q	0.13	S	0.1	T	0.1
1340	31	5	K	0.29	M	0.29	V	0.1	C	0.06
1341	31	5	K	0.32	T	0.19	I	0.13	S	0.1
1342	31	5	F	0.35	Y	0.16	C	0.13	L	0.1
1343	29	7	K	0.45	P	0.17	S	0.14	R	0.1
1344	28	8	T	0.29	K	0.18	S	0.14	E	0.07
1345	23	13	K	0.43	G	0.26	V	0.09	P	0.09
1346	25	11	C	0.32	L	0.2	K	0.12	I	0.12
1347	31	5	N	0.26	T	0.16	S	0.13	Q	0.13
1348	30	6	T	0.4	S	0.27	D	0.1	E	0.07
1349	31	5	A	0.23	K	0.19	P	0.16	R	0.13
1350	31	5	A	0.32	S	0.16	N	0.1	K	0.1
1351	31	5	M	0.29	R	0.26	H	0.1	T	0.06
1352	31	5	K	0.35	R	0.32	D	0.1	L	0.06
1353	31	5	Q	0.26	K	0.16	E	0.16	M	0.13
1354	11	25	E	0.27	S	0.18	R	0.18	N	0.09
1355	3	33	S	0.33	Y	0.33	R	0.33	A	0
1356	4	32	L	0.25	D	0.25	I	0.25	R	0.25
1357	31	5	L	0.32	I	0.32	V	0.1	F	0.06
1358	31	5	K	0.29	R	0.29	I	0.13	L	0.06
1359	31	5	R	0.23	K	0.19	S	0.1	Q	0.1
1360	31	5	K	0.19	L	0.19	N	0.13	V	0.1
1361	31	5	I	0.29	L	0.26	F	0.13	K	0.13
1362	31	5	Q	0.26	K	0.19	T	0.13	D	0.1
1363	31	5	E	0.23	H	0.19	R	0.16	S	0.13
1364	31	5	L	0.39	F	0.35	M	0.06	Y	0.03
1365	31	5	H	0.29	E	0.16	A	0.13	D	0.13
1366	31	5	R	0.29	K	0.13	S	0.1	N	0.1
1367	30	6	T	0.3	F	0.13	Y	0.1	V	0.1
1368	30	6	V	0.2	M	0.13	K	0.1	D	0.1
1369	30	6	L	0.37	S	0.23	R	0.1	T	0.07
1370	28	8	S	0.18	A	0.18	N	0.14	T	0.11
1371	4	32	H	0.5	K	0.25	M	0.25	A	0
1372	4	32	K	0.5	L	0.25	A	0.25	R	0
1373	4	32	R	0.5	K	0.25	W	0.25	A	0
1374	2	34	R	0.5	G	0.5	A	0	N	0
1375	2	34	N	0.5	I	0.5	A	0	R	0
1376	30	6	F	0.37	K	0.13	G	0.13	Y	0.07
1377	30	6	S	0.27	E	0.27	G	0.17	K	0.1
1378	30	6	S	0.53	Q	0.1	T	0.07	L	0.07
1379	30	6	A	0.43	L	0.23	V	0.1	W	0.07
1380	30	6	T	0.43	S	0.17	F	0.1	K	0.1
1381	30	6	D	0.47	E	0.13	K	0.1	H	0.07
1382	30	6	L	0.3	V	0.1	E	0.07	C	0.07
1383	30	6	L	0.4	F	0.13	E	0.1	S	0.07
1384	30	6	C	0.27	F	0.2	E	0.1	N	0.07
1385	30	6	Q	0.3	T	0.13	Y	0.13	S	0.1
1386	30	6	H	0.27	S	0.23	L	0.13	E	0.1
1387	30	6	S	0.33	D	0.17	F	0.1	K	0.1
1388	29	7	L	0.45	S	0.1	F	0.1	N	0.1
1389	29	7	F	0.38	L	0.14	K	0.1	Y	0.1
1390	29	7	K	0.21	N	0.14	D	0.14	R	0.14
1391	18	18	T	0.28	D	0.22	E	0.11	Q	0.11
1392	17	19	G	0.24	S	0.18	I	0.18	L	0.12
1393	15	21	S	0.2	D	0.2	V	0.13	L	0.13
1394	13	23	S	0.15	L	0.15	A	0.15	R	0.15
1395	13	23	L	0.23	S	0.15	Q	0.15	M	0.15
1396	13	23	K	0.31	L	0.31	S	0.15	N	0.08
1397	11	25	S	0.18	L	0.18	A	0.18	T	0.09
1398	11	25	T	0.36	N	0.18	L	0.18	E	0.09
1399	10	26	T	0.1	N	0.1	K	0.1	A	0.1
1400	8	28	S	0.25	T	0.12	K	0.12	V	0.12
1401	7	29	Q	0.29	S	0.14	N	0.14	E	0.14
1402	5	31	T	0.2	E	0.2	Q	0.2	D	0.2
1403	4	32	S	0.25	K	0.25	A	0.25	R	0.25
1404	4	32	L	0.5	Y	0.25	C	0.25	A	0
1405	3	33	K	0.33	H	0.33	I	0.33	A	0

## Sheet: Bub1
Position	AA Num	Gap Num	AA_1	Frac_1	AA_2	Frac_2	AA_3	Frac_3	AA_4	Frac_4	Notes	>=90% conserved
1	40	8	L	0.28	S	0.12	V	0.1	A	0.07
2	40	8	G	0.23	L	0.2	A	0.07	E	0.07
3	42	6	N	0.36	T	0.12	P	0.12	H	0.07
4	42	6	V	0.21	L	0.17	A	0.14	S	0.07
5	42	6	R	0.19	D	0.14	T	0.12	N	0.1
6	42	6	A	0.29	P	0.14	L	0.14	R	0.1
7	42	6	P	0.26	E	0.17	S	0.12	A	0.12
8	42	6	L	0.24	N	0.19	S	0.14	D	0.12
9	42	6	F	0.24	L	0.17	A	0.14	V	0.12
10	42	6	I	0.24	T	0.21	D	0.12	N	0.1
11	43	5	V	0.23	I	0.16	P	0.14	E	0.09
12	43	5	E	0.23	N	0.14	G	0.14	I	0.09
13	43	5	N	0.4	D	0.12	S	0.09	P	0.09
14	43	5	P	0.42	A	0.12	F	0.12	S	0.09
15	43	5	W	0.35	N	0.09	A	0.07	P	0.07
16	43	5	D	0.35	L	0.26	V	0.09	S	0.07
17	43	5	D	0.26	E	0.21	N	0.07	S	0.05
18	43	5	K	0.26	E	0.23	Q	0.09	L	0.09
19	43	5	L	0.4	Y	0.19	I	0.09	A	0.07
20	43	5	I	0.37	S	0.09	N	0.09	D	0.09
21	43	5	L	0.23	S	0.19	D	0.14	F	0.09
22	43	5	K	0.33	L	0.16	F	0.07	T	0.07
23	43	5	L	0.47	Y	0.19	K	0.09	S	0.05
24	43	5	L	0.42	E	0.14	V	0.07	A	0.05
25	43	5	S	0.47	Y	0.12	K	0.07	A	0.05
26	43	5	G	0.26	E	0.12	I	0.12	N	0.09
27	43	5	L	0.44	Q	0.12	D	0.09	I	0.07
28	43	5	S	0.28	F	0.14	P	0.12	K	0.07
29	43	5	K	0.4	S	0.12	L	0.12	A	0.09
30	43	5	P	0.3	K	0.23	S	0.09	M	0.09
31	43	5	V	0.3	M	0.14	L	0.14	Y	0.12
32	43	5	S	0.3	T	0.09	K	0.09	R	0.09
33	43	5	S	0.51	A	0.09	E	0.09	H	0.07
34	43	5	Y	0.28	K	0.14	H	0.14	P	0.09
35	43	5	L	0.21	S	0.19	P	0.16	E	0.09
36	43	5	N	0.42	K	0.21	P	0.09	T	0.05
37	43	5	T	0.26	K	0.16	Y	0.14	H	0.09
38	43	5	F	0.21	Y	0.14	I	0.14	C	0.09
39	43	5	E	0.3	Q	0.16	V	0.09	H	0.09
40	43	5	W	0.28	S	0.12	L	0.09	K	0.07
41	43	5	Q	0.28	V	0.19	T	0.09	K	0.09
42	43	5	S	0.23	T	0.16	C	0.14	G	0.12
43	43	5	K	0.33	H	0.09	M	0.09	R	0.09
44	43	5	L	0.28	V	0.16	A	0.14	N	0.14
45	43	5	P	0.47	K	0.16	E	0.07	L	0.07
46	43	5	A	0.28	N	0.14	R	0.12	T	0.07
47	43	5	I	0.35	L	0.21	K	0.14	S	0.09
48	43	5	K	0.35	N	0.16	H	0.12	Q	0.09
49	43	5	P	0.49	T	0.16	A	0.12	S	0.02
50	43	5	K	0.3	I	0.16	N	0.12	S	0.07
51	43	5	T	0.4	V	0.12	I	0.12	M	0.07
52	43	5	E	0.44	D	0.16	L	0.14	H	0.07
53	43	5	F	0.37	L	0.14	V	0.09	Y	0.07
54	43	5	Q	0.23	K	0.21	E	0.19	P	0.09
55	43	5	L	0.44	V	0.16	K	0.12	D	0.05
56	2	46	K	0.5	G	0.5	A	0	R	0
57	2	46	D	0.5	I	0.5	A	0	R	0
58	43	5	G	0.51	T	0.09	E	0.09	H	0.09
59	43	5	S	0.35	G	0.28	N	0.14	E	0.07
60	43	5	E	0.21	L	0.16	K	0.12	D	0.12
61	43	5	L	0.37	K	0.19	S	0.14	T	0.09
62	43	5	Y	0.37	F	0.28	V	0.26	L	0.09
63	43	5	Y	0.3	C	0.19	E	0.14	S	0.09
64	43	5	V	0.51	I	0.44	L	0.05	A	0
65	43	5	D	0.21	R	0.21	N	0.12	K	0.09
66	43	5	K	0.26	H	0.26	G	0.12	N	0.07
67	43	5	E	0.35	L	0.35	K	0.14	M	0.07
68	43	5	L	0.67	I	0.19	V	0.12	P	0.02
69	43	5	G	1	A	0	R	0	N	0	Motif: GxGxxG	Motif
70	43	5	E	0.49	Q	0.16	K	0.14	A	0.09	Motif: GxGxxG
71	43	5	G	1	A	0	R	0	N	0	Core: Motif: GxGxxG	Core
72	43	5	A	0.63	G	0.28	S	0.07	T	0.02	Motif: GxGxxG
73	43	5	F	0.51	Y	0.49	A	0	R	0	Motif: GxGxxG
74	43	5	A	0.72	G	0.28	R	0	N	0	Motif: GxGxxG
75	43	5	Q	0.26	S	0.19	T	0.19	P	0.14
76	43	5	V	0.95	I	0.05	A	0	R	0	Semi-conserved - ePK HMM is ~90%? V here, and 89% V in pknB	Semi-conserved
77	43	5	Y	0.79	F	0.19	L	0.02	A	0	Semi-conseved - 67% Y in pknB, 79% in Bub, 31% in ePK, 53% in BLRK
78	43	5	L	0.4	E	0.23	K	0.12	V	0.09
79	43	5	A	0.67	V	0.16	G	0.14	I	0.02
80	43	5	E	0.3	T	0.23	S	0.12	K	0.09
81	42	6	H	0.24	S	0.19	N	0.12	Q	0.1
82	5	43	V	0.6	I	0.2	G	0.2	A	0
83	4	44	D	1	A	0	R	0	N	0
84	3	45	S	0.33	N	0.33	G	0.33	A	0
85	3	45	L	0.67	A	0.33	R	0	N	0
86	3	45	A	0.33	E	0.33	D	0.33	R	0
87	2	46	T	0.5	N	0.5	A	0	R	0
88	2	46	Y	0.5	L	0.5	A	0	R	0
89	2	46	P	0.5	C	0.5	A	0	R	0
90	3	45	S	0.67	V	0.33	A	0	R	0
91	43	5	S	0.3	G	0.23	L	0.19	E	0.07
92	43	5	D	0.37	K	0.12	R	0.09	T	0.07
93	43	5	T	0.19	S	0.16	G	0.16	V	0.12
94	41	7	N	0.22	G	0.22	T	0.12	R	0.1
95	39	9	D	0.23	N	0.15	K	0.15	L	0.15
96	42	6	A	0.21	K	0.19	V	0.12	R	0.1
97	9	39	A	0.33	D	0.22	S	0.11	T	0.11
98	9	39	D	0.33	E	0.22	A	0.11	S	0.11
99	8	40	S	0.25	N	0.12	Q	0.12	D	0.12
100	8	40	D	0.75	S	0.12	T	0.12	A	0
101	7	41	D	0.43	E	0.29	N	0.14	G	0.14
102	5	43	S	0.4	N	0.4	Y	0.2	A	0
103	5	43	A	0.4	G	0.4	P	0.2	R	0
104	5	43	I	0.4	Y	0.2	D	0.2	R	0.2
105	4	44	S	0.5	P	0.25	G	0.25	A	0
106	3	45	Q	0.67	T	0.33	A	0	R	0
107	2	46	F	0.5	V	0.5	A	0	R	0
108	5	43	S	0.2	T	0.2	E	0.2	Q	0.2
109	6	42	N	0.33	M	0.33	E	0.17	V	0.17
110	7	41	G	0.43	E	0.29	S	0.14	N	0.14
111	7	41	K	0.43	D	0.29	E	0.14	Q	0.14
112	7	41	G	0.57	N	0.14	K	0.14	D	0.14
113	8	40	A	0.38	E	0.25	S	0.12	N	0.12
114	8	40	F	0.25	A	0.12	N	0.12	P	0.12
115	8	40	A	0.25	T	0.25	E	0.12	V	0.12
116	8	40	R	0.25	T	0.12	N	0.12	P	0.12
117	7	41	A	0.29	N	0.29	S	0.14	Q	0.14
118	7	41	H	0.43	S	0.14	K	0.14	E	0.14
119	5	43	S	0.4	T	0.2	E	0.2	L	0.2
120	19	29	K	0.53	Q	0.21	R	0.11	P	0.05
121	21	27	S	0.38	N	0.29	R	0.29	D	0.05
122	24	24	K	0.29	N	0.21	S	0.12	E	0.12
123	24	24	Q	0.58	S	0.08	K	0.08	E	0.08
124	27	21	K	0.56	L	0.15	F	0.07	A	0.07
125	36	12	V	0.33	F	0.28	E	0.14	C	0.11	Motif: VAIK
126	45	3	A	0.67	I	0.18	V	0.13	C	0.02	Motif: VAIK
127	45	3	L	0.78	V	0.09	I	0.09	F	0.02	Motif: VAIK
128	45	3	K	0.98	R	0.02	A	0	N	0	Core: Motif: VAIK	Core
129	45	3	V	0.58	Y	0.11	Q	0.11	M	0.07
130	45	3	E	0.51	Q	0.47	P	0.02	A	0
131	45	3	K	0.47	R	0.22	T	0.11	V	0.09
132	3	45	G	0.67	A	0.33	R	0	N	0
133	46	2	P	0.93	S	0.04	R	0.02	A	0	Semi-conserved: 34% P in pknB, 93% in Bub1	Semi-conserved
134	47	1	A	0.47	P	0.23	S	0.15	T	0.09
135	47	1	N	0.49	S	0.21	A	0.06	K	0.06
136	47	1	P	0.3	S	0.15	A	0.09	Y	0.09
137	47	1	W	0.91	I	0.04	F	0.02	R	0.02	Unique	Unique
138	47	1	E	0.94	Q	0.04	D	0.02	A	0	Unique? Maybe this is the salt bridge E, though it doesn't align with ePK in hmm alignment.	Unique
139	47	1	F	0.68	Y	0.11	I	0.06	N	0.04
140	47	1	Y	0.83	H	0.06	I	0.06	A	0.02
141	47	1	I	0.77	M	0.15	L	0.06	V	0.02
142	47	1	G	0.3	C	0.19	L	0.17	M	0.11
143	47	1	T	0.28	R	0.19	D	0.11	L	0.11
144	47	1	Q	0.6	E	0.21	L	0.06	R	0.04
145	47	1	L	0.4	I	0.21	V	0.17	A	0.13
146	48	0	M	0.29	H	0.27	R	0.19	E	0.1
147	48	0	E	0.35	K	0.12	S	0.1	T	0.08	Correct E? At right position, realtive to epk (by counting), but poorly conserved
148	48	0	R	0.92	G	0.04	N	0.02	L	0.02	Unique	Unique
149	39	9	L	0.74	I	0.1	V	0.08	N	0.03
150	48	0	K	0.25	L	0.15	I	0.1	S	0.08
151	42	6	P	0.45	T	0.12	K	0.1	E	0.07
152	19	29	S	0.21	L	0.21	N	0.11	E	0.11
153	17	31	P	0.35	E	0.35	R	0.12	N	0.06	No HPN or vP motif
154	5	43	T	0.4	E	0.4	S	0.2	A	0
155	3	45	S	0.33	D	0.33	G	0.33	A	0
156	5	43	L	0.4	F	0.2	E	0.2	R	0.2
157	25	23	Q	0.28	E	0.16	K	0.12	D	0.12
158	25	23	M	0.2	S	0.16	H	0.12	V	0.08
159	47	1	S	0.17	E	0.15	R	0.13	A	0.09
160	47	1	A	0.19	P	0.15	M	0.15	I	0.15
161	47	1	Q	0.26	R	0.17	L	0.13	H	0.11
162	40	8	H	0.4	K	0.12	A	0.07	D	0.07
163	39	9	S	0.36	M	0.31	L	0.13	N	0.05
164	3	45	A	0.33	T	0.33	V	0.33	R	0
165	3	45	E	0.67	T	0.33	A	0	R	0
166	46	2	F	0.39	I	0.28	L	0.13	Y	0.11
167	47	1	I	0.38	M	0.26	A	0.11	V	0.09
168	47	1	K	0.28	H	0.13	N	0.11	D	0.11
169	47	1	F	0.3	A	0.21	I	0.19	V	0.15
170	47	1	Y	0.28	H	0.19	S	0.15	D	0.09
171	47	1	S	0.36	A	0.23	E	0.13	Y	0.09
172	47	1	A	0.62	L	0.28	M	0.04	F	0.02
173	47	1	H	0.66	Y	0.11	L	0.09	S	0.04
174	47	1	L	0.47	V	0.21	I	0.13	F	0.09
175	47	1	F	0.6	Y	0.17	G	0.13	A	0.06
176	1	47	G	1	A	0	R	0	N	0
177	1	47	G	1	A	0	R	0	N	0
178	1	47	D	1	A	0	R	0	N	0
179	1	47	R	1	A	0	N	0	D	0
180	1	47	R	1	A	0	N	0	D	0
181	1	47	D	1	A	0	R	0	N	0
182	1	47	G	1	A	0	R	0	N	0
183	1	47	G	1	A	0	R	0	N	0
184	1	47	D	1	A	0	R	0	N	0
185	45	3	Q	0.38	K	0.16	S	0.09	N	0.09
186	45	3	N	0.53	D	0.38	T	0.04	S	0.02
187	44	3	G	0.36	E	0.32	A	0.14	S	0.09
188	47	1	S	0.83	G	0.09	I	0.04	A	0.02
189	47	1	V	0.38	I	0.15	F	0.13	Y	0.13
190	48	0	L	0.79	Y	0.08	I	0.08	F	0.02
191	48	0	V	0.65	I	0.15	L	0.1	F	0.04
192	48	0	G	0.31	L	0.23	S	0.12	M	0.1	Motif MEY xxxG (by ePK alignment)
193	48	0	E	0.4	D	0.29	N	0.12	P	0.1	Motif MEY xxxG (by ePK alignment)
194	48	0	Y	0.33	L	0.33	F	0.29	V	0.02	Motif MEY xxxG (by ePK alignment)
195	48	0	Y	0.31	S	0.17	H	0.12	A	0.1	Motif MEY xxxG (by ePK alignment)
196	48	0	S	0.35	P	0.15	N	0.12	D	0.12	Motif MEY xxxG (by ePK alignment)
197	47	1	Y	0.53	Q	0.23	H	0.11	A	0.04	Motif MEY xxxG (by ePK alignment)
198	48	0	G	0.94	Q	0.04	S	0.02	A	0	Motif MEY xxxG (by ePK alignment)	Semi-conserved
199	48	0	T	0.71	S	0.27	N	0.02	A	0
200	48	0	L	0.81	I	0.12	V	0.06	A	0
201	48	0	L	0.83	Q	0.08	I	0.08	A	0	Semi-conserved: 91% L in pknB, 83% in Bub1
202	48	0	D	0.5	N	0.4	G	0.06	E	0.04
203	48	0	V	0.4	A	0.27	L	0.19	I	0.1
204	48	0	I	0.44	V	0.29	C	0.1	N	0.06
205	48	0	N	1	A	0	R	0	D	0	Unique	Unique
206	48	0	L	0.42	K	0.21	S	0.08	F	0.06
207	48	0	Y	0.44	V	0.12	F	0.1	M	0.1
208	47	1	K	0.55	R	0.26	N	0.04	Y	0.04
209	48	0	N	0.33	S	0.12	K	0.1	A	0.08
210	48	0	T	0.25	E	0.12	A	0.1	V	0.1
211	39	9	S	0.23	T	0.21	P	0.21	N	0.13
212	34	14	E	0.47	N	0.15	T	0.09	W	0.06
213	4	44	A	0.25	S	0.25	K	0.25	R	0.25
214	3	45	A	0.67	G	0.33	R	0	N	0
215	1	47	A	1	R	0	N	0	D	0
216	1	47	G	1	A	0	R	0	N	0
217	1	47	A	1	R	0	N	0	D	0
218	1	47	D	1	A	0	R	0	N	0
219	6	42	G	0.5	N	0.17	P	0.17	E	0.17
220	8	40	I	0.25	G	0.25	A	0.12	S	0.12
221	11	37	S	0.27	T	0.27	D	0.18	F	0.09
222	15	33	G	0.6	S	0.2	P	0.13	K	0.07
223	13	35	S	0.46	N	0.23	E	0.15	T	0.08
224	41	7	K	0.51	G	0.22	R	0.1	A	0.05
225	42	6	V	0.52	N	0.12	G	0.1	T	0.07
226	46	2	M	0.74	L	0.15	V	0.09	I	0.02
227	46	2	D	0.43	P	0.35	E	0.09	H	0.09
228	46	2	E	0.65	Q	0.26	A	0.07	P	0.02
229	48	0	A	0.17	P	0.12	Y	0.12	G	0.12
230	48	0	L	0.75	I	0.12	V	0.08	F	0.02
231	48	0	V	0.56	A	0.21	C	0.15	L	0.04
232	48	0	M	0.48	I	0.25	L	0.21	C	0.04
233	48	0	F	0.4	Y	0.19	H	0.15	S	0.12
234	48	0	F	0.6	L	0.21	I	0.08	Y	0.06
235	48	0	A	0.35	T	0.33	S	0.23	I	0.04
236	48	0	I	0.35	V	0.21	M	0.1	C	0.1
237	48	0	E	0.4	Q	0.25	R	0.23	N	0.06
238	48	0	M	0.38	L	0.35	I	0.21	F	0.06
239	48	0	L	0.73	A	0.08	M	0.08	F	0.04
240	48	0	R	0.29	Y	0.25	K	0.15	D	0.08
241	48	0	M	0.35	I	0.25	T	0.15	V	0.12
242	48	0	V	0.52	I	0.25	L	0.21	A	0.02	Motif: LxxLH
243	48	0	E	0.69	D	0.15	L	0.08	K	0.04	Motif: LxxLH
244	48	0	Q	0.31	A	0.17	H	0.15	E	0.06	Motif: LxxLH
245	48	0	L	0.52	V	0.27	I	0.1	F	0.04	Motif: LxxLH
246	48	0	H	0.96	N	0.04	A	0	R	0	Core: Motif: LxxLH	Core
247	48	0	S	0.29	D	0.19	A	0.17	E	0.12
248	48	0	C	0.38	V	0.17	M	0.12	I	0.1
249	48	0	G	0.46	E	0.23	K	0.12	S	0.04
250	48	0	I	0.92	V	0.04	F	0.02	L	0.02	Motif-associated (HRD) / semi-conserved in ePK and maybe others 35% I in pknB and 90% I/V/L	Motif-associated
251	48	0	I	0.75	L	0.19	V	0.04	M	0.02
252	48	0	H	1	A	0	R	0	N	0	Core: Motif: HxDxxxN	Core
253	48	0	G	0.75	A	0.21	C	0.04	R	0	Motif: HxDxxxN
254	48	0	D	1	A	0	R	0	N	0	Core: Motif: HxDxxxN	Core
255	48	0	I	0.65	L	0.23	V	0.1	F	0.02	Motif: HxDxxxN
256	48	0	K	1	A	0	R	0	N	0	Motif: HxDxxxN	Motif
257	48	0	P	0.79	A	0.12	I	0.04	S	0.02	Motif: HxDxxxN
258	48	0	D	1	A	0	R	0	N	0	Motif: HxDxxxN	Motif
259	48	0	N	1	A	0	R	0	D	0	Core: Motif: HxDxxxN	Core
260	48	0	F	0.56	C	0.29	I	0.06	L	0.04
261	48	0	L	0.48	M	0.23	I	0.23	A	0.06
262	48	0	L	0.62	I	0.27	V	0.1	A	0
263	32	16	R	0.53	M	0.25	T	0.06	Y	0.06
264	31	17	F	0.23	L	0.23	R	0.16	K	0.13
265	31	17	P	0.23	E	0.16	D	0.16	S	0.1
266	28	20	P	0.21	I	0.21	D	0.18	T	0.11
267	18	30	P	0.17	V	0.17	S	0.11	K	0.11
268	18	30	S	0.22	P	0.17	F	0.11	R	0.11
269	5	43	T	0.4	C	0.4	R	0.2	A	0
270	10	38	A	0.3	E	0.3	D	0.2	S	0.1
271	12	36	S	0.42	E	0.33	P	0.17	K	0.08
272	17	31	D	0.24	S	0.18	P	0.12	E	0.12
273	17	31	W	0.41	L	0.35	P	0.06	Q	0.06
274	17	31	S	0.35	G	0.35	N	0.12	V	0.06
275	17	31	A	0.24	N	0.18	D	0.18	P	0.12
276	3	45	L	0.67	G	0.33	A	0	R	0
277	3	45	A	0.33	E	0.33	D	0.33	R	0
278	3	45	E	0.67	Q	0.33	A	0	R	0
279	2	46	N	0.5	E	0.5	A	0	R	0
280	1	47	I	1	A	0	R	0	N	0
281	2	46	T	1	A	0	R	0	N	0
282	19	29	G	0.79	D	0.21	A	0	R	0
283	24	24	N	0.21	E	0.21	H	0.17	T	0.12
284	26	22	R	0.5	G	0.19	N	0.12	L	0.08
285	29	19	F	0.52	E	0.1	L	0.1	S	0.07
286	29	19	L	0.59	I	0.1	F	0.07	S	0.07
287	45	3	E	0.36	T	0.09	D	0.09	C	0.09
288	48	0	Y	0.27	Q	0.21	N	0.1	A	0.08
289	47	1	D	0.4	S	0.13	E	0.11	A	0.09
290	47	1	P	0.23	D	0.17	A	0.15	R	0.13
291	40	8	N	0.17	D	0.12	L	0.12	C	0.1
292	37	11	G	0.41	E	0.16	S	0.08	I	0.08
293	43	5	S	0.21	P	0.21	E	0.21	L	0.14
294	47	1	D	0.3	E	0.19	S	0.13	N	0.13
295	39	9	G	0.38	D	0.36	S	0.1	F	0.08
296	39	9	W	0.44	L	0.31	V	0.08	S	0.05
297	39	9	S	0.51	A	0.13	E	0.1	F	0.08
298	39	9	A	0.21	N	0.15	H	0.15	T	0.1
299	21	27	K	0.62	R	0.19	P	0.1	Q	0.05
300	1	47	N	1	A	0	R	0	D	0
301	3	45	I	0.67	Q	0.33	A	0	R	0
302	35	13	G	0.89	F	0.06	S	0.06	A	0
303	47	1	L	0.66	I	0.19	V	0.11	M	0.04
304	47	1	A	0.32	T	0.15	Y	0.11	Q	0.11
305	48	0	L	0.9	I	0.1	A	0	R	0	DFG-associated	Motif-associated (xxDFG)
306	48	0	I	0.96	V	0.04	A	0	R	0	DFG-associated	Motif-associated (xxDFG)
307	48	0	D	1	A	0	R	0	N	0	Core: Motif: DFG	Core
308	48	0	F	0.56	L	0.33	W	0.06	Y	0.04	Motif: DFG
309	48	0	G	1	A	0	R	0	N	0	Motif: DFG	Motif
310	48	0	R	0.5	Q	0.33	V	0.1	C	0.06
311	48	0	S	0.6	A	0.25	G	0.15	R	0
312	48	0	I	0.79	F	0.1	L	0.06	V	0.04
313	0	48	A	0	R	0	N	0	D	0
314	48	0	D	1	A	0	R	0	N	0	C-term unique	C-term unique
315	48	0	M	0.75	L	0.17	I	0.04	F	0.02
316	48	0	K	0.38	T	0.21	R	0.12	S	0.1
317	48	0	L	0.71	A	0.1	E	0.04	Q	0.04
318	48	0	F	0.83	L	0.08	Y	0.04	I	0.04
319	19	29	P	0.26	D	0.16	Y	0.11	R	0.11
320	2	46	Q	0.5	D	0.5	A	0	R	0
321	31	17	P	0.84	N	0.06	K	0.06	E	0.03
322	11	37	K	0.36	P	0.18	D	0.18	S	0.09
323	2	46	R	0.5	G	0.5	A	0	N	0
324	2	46	E	1	A	0	R	0	N	0
325	11	37	G	0.82	K	0.09	H	0.09	A	0
326	31	17	T	0.32	K	0.29	D	0.16	A	0.1
327	2	46	A	0.5	K	0.5	R	0	N	0
328	2	46	A	0.5	G	0.5	R	0	N	0
329	48	0	K	0.21	G	0.19	E	0.1	I	0.1
330	48	0	F	0.27	T	0.21	Q	0.1	N	0.08
331	48	0	T	0.35	V	0.27	A	0.12	K	0.06
332	48	0	F	0.38	A	0.15	K	0.15	Q	0.1
333	29	19	F	0.59	T	0.24	M	0.1	K	0.07
334	35	13	G	0.31	V	0.14	I	0.14	N	0.11
335	21	27	A	0.52	Y	0.19	G	0.19	S	0.05
336	48	0	K	0.35	D	0.23	N	0.17	V	0.17
337	48	0	C	0.42	W	0.29	H	0.1	A	0.08
338	48	0	E	0.29	K	0.21	H	0.12	D	0.1
339	48	0	T	0.75	A	0.12	D	0.08	P	0.02
340	48	0	S	0.42	D	0.35	E	0.12	K	0.04
341	48	0	G	0.38	S	0.1	E	0.1	Q	0.1
342	48	0	F	0.67	Q	0.25	H	0.04	R	0.04	(Weakly conserved: pknB has 89% Y and 7% F)
343	48	0	Q	0.33	D	0.33	T	0.08	K	0.08
344	48	0	C	0.94	P	0.04	S	0.02	A	0	Semi-conserved (at a diff residue): This aligns with APE of ePKs	Semi-conserved
345	48	0	P	0.31	I	0.25	V	0.15	T	0.12	Semi-conserved: This aligns with APE of ePKs
346	48	0	E	0.88	Q	0.06	V	0.04	A	0.02	Semi-conserved: This aligns with APE of ePKs
347	48	0	M	0.96	I	0.04	A	0	R	0	C-term unique	C-term unique
348	48	0	R	0.4	L	0.4	Q	0.1	N	0.04
349	48	0	E	0.35	S	0.27	T	0.17	K	0.08
350	48	0	G	0.42	N	0.31	K	0.08	Q	0.06
351	48	0	R	0.42	K	0.4	Q	0.06	E	0.04
352	48	0	P	0.85	S	0.06	A	0.04	H	0.02
353	48	0	W	0.98	F	0.02	A	0	R	0	C-term unique	C-term unique
354	48	0	T	0.38	N	0.38	S	0.21	L	0.04
355	48	0	Y	0.73	F	0.12	H	0.08	W	0.06
356	1	47	Q	1	A	0	R	0	N	0
357	1	47	V	1	A	0	R	0	N	0
358	1	47	K	1	A	0	R	0	N	0
359	1	47	P	1	A	0	R	0	N	0
360	1	47	R	1	A	0	N	0	D	0
361	1	47	P	1	A	0	R	0	N	0
362	1	47	L	1	A	0	R	0	N	0
363	1	47	P	1	A	0	R	0	N	0
364	1	47	Q	1	A	0	R	0	N	0
365	1	47	Q	1	A	0	R	0	N	0
366	1	47	V	1	A	0	R	0	N	0
367	1	47	T	1	A	0	R	0	N	0
368	1	47	S	1	A	0	R	0	N	0
369	1	47	G	1	A	0	R	0	N	0
370	1	47	S	1	A	0	R	0	N	0
371	1	47	C	1	A	0	R	0	N	0
372	1	47	H	1	A	0	R	0	N	0
373	1	47	S	1	A	0	R	0	N	0
374	1	47	S	1	A	0	R	0	N	0
375	1	47	V	1	A	0	R	0	N	0
376	1	47	C	1	A	0	R	0	N	0
377	1	47	V	1	A	0	R	0	N	0
378	1	47	C	1	A	0	R	0	N	0
379	1	47	V	1	A	0	R	0	N	0
380	1	47	C	1	A	0	R	0	N	0
381	1	47	A	1	R	0	N	0	D	0
382	1	47	L	1	A	0	R	0	N	0
383	48	0	Q	0.75	E	0.21	H	0.04	A	0
384	47	1	I	0.36	A	0.23	T	0.23	L	0.09
385	47	1	D	1	A	0	R	0	N	0	Core: Motif: DLA: Aligns with DxW of ePK	Core
386	47	1	Y	0.62	L	0.21	C	0.06	I	0.04	Motif: DLA
387	47	1	F	0.53	Y	0.38	H	0.09	A	0	Motif: DLA
388	47	1	G	0.89	C	0.06	A	0.04	R	0	DLA-associated.
389	47	1	L	0.38	V	0.36	I	0.21	F	0.04
390	47	1	A	0.89	V	0.09	C	0.02	R	0
391	47	1	A	0.43	G	0.34	S	0.19	T	0.02
392	47	1	T	0.62	V	0.19	I	0.15	S	0.02
393	47	1	V	0.4	I	0.38	M	0.13	A	0.06
394	47	1	H	0.51	Y	0.4	A	0.04	F	0.04
395	47	1	C	0.51	V	0.28	T	0.11	A	0.04
396	47	1	M	0.66	L	0.3	V	0.04	A	0
397	47	1	L	0.83	M	0.09	V	0.04	I	0.04
398	47	1	F	0.83	T	0.06	H	0.06	A	0.02
399	47	1	G	0.98	A	0.02	R	0	N	0	Semi-conserved in ePK HMM, and 89% G in pknB, based on spacing from DLA motif, and following bacsic residue	Semi-conserved
400	47	1	K	0.32	T	0.21	R	0.15	S	0.13
401	47	1	Y	0.87	F	0.06	T	0.02	Q	0.02
402	47	1	M	0.64	I	0.3	A	0.02	T	0.02
403	47	1	E	0.43	K	0.36	Q	0.15	S	0.04
404	47	1	V	0.47	T	0.23	L	0.11	I	0.09
405	47	1	K	0.34	T	0.17	V	0.17	Q	0.09
406	47	1	N	0.34	K	0.21	Q	0.13	P	0.09
407	46	2	E	0.35	R	0.13	C	0.09	S	0.07
408	46	2	G	0.35	S	0.17	Q	0.13	D	0.11
409	46	2	G	0.39	S	0.09	P	0.09	D	0.09
410	46	2	V	0.22	S	0.2	G	0.17	E	0.15
411	46	2	W	0.3	T	0.13	C	0.11	G	0.09
412	45	3	K	0.42	Y	0.11	I	0.09	L	0.07
413	45	3	P	0.31	R	0.13	S	0.09	W	0.09
414	45	3	E	0.24	L	0.16	M	0.09	D	0.09
415	9	39	S	0.22	R	0.22	F	0.11	P	0.11
416	4	44	G	0.5	S	0.25	R	0.25	A	0
417	4	44	R	0.5	V	0.25	G	0.25	A	0
418	3	45	R	0.67	P	0.33	A	0	N	0
419	1	47	G	1	A	0	R	0	N	0
420	1	47	G	1	A	0	R	0	N	0
421	1	47	N	1	A	0	R	0	D	0
422	1	47	D	1	A	0	R	0	N	0
423	1	47	Q	1	A	0	R	0	N	0
424	1	47	K	1	A	0	R	0	N	0
425	2	46	T	0.5	R	0.5	A	0	N	0
426	4	44	Y	1	A	0	R	0	N	0
427	5	43	K	0.4	R	0.4	V	0.2	A	0
428	6	42	I	0.67	V	0.17	L	0.17	A	0
429	38	10	G	0.39	R	0.16	K	0.13	P	0.11
430	45	3	L	0.29	S	0.13	K	0.13	E	0.11
431	45	3	F	0.33	T	0.13	P	0.11	S	0.09
432	45	3	R	0.27	L	0.24	K	0.09	P	0.09
433	45	3	K	0.42	R	0.42	V	0.07	P	0.04
434	45	3	R	0.42	L	0.24	Y	0.16	P	0.09
435	45	3	Y	0.36	P	0.24	R	0.13	Q	0.07
436	45	3	W	0.33	H	0.29	K	0.11	Y	0.09
437	45	3	L	0.2	K	0.18	Q	0.18	N	0.11
438	45	3	D	0.22	K	0.18	Q	0.16	E	0.11
439	45	3	D	0.24	M	0.2	R	0.13	L	0.13
440	45	3	W	0.44	I	0.2	L	0.11	T	0.07
441	45	3	W	0.36	E	0.16	T	0.13	N	0.13
442	45	3	E	0.33	N	0.13	G	0.11	W	0.09
443	45	3	F	0.4	D	0.16	E	0.13	P	0.09
444	45	3	F	0.42	L	0.16	V	0.11	I	0.09
445	45	3	F	0.36	H	0.31	I	0.11	W	0.04
446	45	3	D	0.22	I	0.18	F	0.11	T	0.11
447	45	3	L	0.44	M	0.22	R	0.09	K	0.07
448	45	3	L	0.8	T	0.07	Y	0.04	R	0.04
449	45	3	N	0.44	L	0.4	F	0.07	S	0.02
450	45	3	N	0.36	I	0.24	L	0.16	V	0.11
451	45	3	P	0.56	N	0.16	S	0.09	Q	0.07
452	45	3	D	0.33	I	0.16	G	0.13	S	0.09
453	45	3	C	0.33	S	0.11	R	0.11	A	0.09
454	45	3	H	0.36	S	0.11	D	0.11	A	0.07
455	45	3	S	0.2	H	0.13	C	0.11	N	0.09
456	45	3	L	0.24	P	0.16	S	0.13	D	0.09
457	45	3	P	0.27	S	0.18	T	0.16	A	0.13
458	45	3	S	0.29	L	0.13	P	0.09	M	0.09
459	45	3	L	0.42	P	0.16	N	0.07	M	0.07
460	45	3	D	0.27	E	0.11	N	0.09	K	0.09
461	45	3	L	0.27	F	0.11	A	0.11	M	0.11
462	45	3	L	0.38	N	0.13	Q	0.11	R	0.07
463	45	3	R	0.36	E	0.11	Q	0.09	A	0.07
464	45	3	Q	0.2	E	0.13	L	0.13	R	0.09
465	45	3	K	0.24	R	0.2	I	0.16	V	0.09
466	45	3	L	0.33	E	0.11	T	0.09	M	0.09
467	45	3	K	0.22	E	0.13	Q	0.11	S	0.07
468	45	3	K	0.22	L	0.18	E	0.11	S	0.09
469	45	3	K	0.18	V	0.16	L	0.13	E	0.11
470	44	4	F	0.23	L	0.18	N	0.09	R	0.09
471	44	4	E	0.16	Q	0.16	M	0.11	A	0.09
472	44	4	Q	0.23	L	0.23	V	0.09	M	0.09
473	44	4	H	0.16	Q	0.14	A	0.14	E	0.09
474	43	5	Y	0.28	E	0.28	S	0.09	T	0.09
475	43	5	S	0.16	N	0.16	K	0.14	T	0.09
476	43	5	N	0.21	E	0.19	K	0.12	L	0.12
477	43	5	K	0.33	E	0.16	I	0.12	N	0.09
478	43	5	I	0.26	K	0.16	Y	0.09	Q	0.07
479	43	5	S	0.16	R	0.14	K	0.12	L	0.12
480	42	6	A	0.29	T	0.14	F	0.07	R	0.07
481	41	7	L	0.29	E	0.17	R	0.12	W	0.07
482	40	8	R	0.38	N	0.15	A	0.12	L	0.1
483	40	8	N	0.25	R	0.12	L	0.1	I	0.1
484	40	8	R	0.28	S	0.25	L	0.12	G	0.07
485	39	9	L	0.31	K	0.18	V	0.13	R	0.13
486	38	10	I	0.39	S	0.13	L	0.13	F	0.11
487	37	11	V	0.35	L	0.22	N	0.19	K	0.08
488	5	43	P	0.4	L	0.2	R	0.2	G	0.2

## Sheet: GLK
Position	AA Num	Gap Num	AA_1	Frac_1	AA_2	Frac_2	AA_3	Frac_3	AA_4	Frac_4	Notes	>=90% conserved
1	0	55	A	0	R	0	N	0	D	0
2	18	37	T	0.56	M	0.17	K	0.11	S	0.06
3	18	37	Q	0.5	H	0.11	R	0.11	S	0.06
4	18	37	R	0.5	Q	0.17	S	0.11	H	0.11
5	18	37	F	0.83	R	0.11	L	0.06	A	0
6	19	36	Q	0.53	F	0.16	V	0.11	S	0.05
7	19	36	P	0.42	Q	0.26	S	0.11	F	0.05
8	19	36	I	0.63	V	0.11	S	0.05	N	0.05
9	19	36	S	0.58	N	0.21	T	0.05	K	0.05
10	19	36	T	0.21	A	0.16	K	0.16	F	0.11
11	19	36	F	0.63	L	0.21	I	0.11	A	0.05
12	20	35	K	0.25	E	0.2	L	0.15	S	0.1
13	20	35	K	0.45	E	0.4	H	0.05	Q	0.05
14	21	34	E	0.67	P	0.1	A	0.05	T	0.05
15	21	34	P	0.71	T	0.05	N	0.05	K	0.05
16	21	34	Y	0.76	S	0.05	N	0.05	V	0.05
17	21	34	S	0.43	K	0.24	R	0.14	N	0.05
18	22	33	K	0.45	T	0.18	D	0.09	S	0.05
19	22	33	I	0.77	V	0.09	L	0.09	F	0.05
20	22	33	L	0.77	K	0.09	A	0.05	F	0.05
21	23	32	C	0.43	G	0.22	M	0.09	I	0.09
22	23	32	F	0.43	Y	0.3	R	0.09	S	0.04
23	23	32	P	0.74	Y	0.09	D	0.04	C	0.04
24	23	32	K	0.61	F	0.13	S	0.04	E	0.04
25	23	32	V	0.35	I	0.22	A	0.17	G	0.13
26	24	31	K	0.42	T	0.25	Y	0.12	E	0.08
27	24	31	E	0.46	K	0.17	P	0.12	N	0.08
28	24	31	S	0.38	A	0.21	T	0.08	V	0.08
29	24	31	E	0.42	Q	0.21	Y	0.12	I	0.08
30	24	31	V	0.29	I	0.29	L	0.17	S	0.12
31	26	29	K	0.35	E	0.19	Q	0.12	A	0.08
32	26	29	K	0.46	S	0.15	A	0.08	E	0.08
33	27	28	R	0.63	V	0.07	M	0.07	I	0.07
34	27	28	L	0.41	I	0.26	E	0.15	F	0.07
35	27	28	K	0.44	N	0.07	E	0.07	Q	0.07
36	27	28	E	0.78	W	0.04	V	0.04	C	0.04
37	27	28	L	0.74	V	0.07	I	0.07	P	0.04
38	27	28	K	0.56	I	0.15	R	0.11	E	0.07
39	27	28	K	0.48	S	0.11	Q	0.11	T	0.07
40	27	28	L	0.56	K	0.11	I	0.07	A	0.04
41	0	55	A	0	R	0	N	0	D	0
42	28	27	G	0.64	S	0.11	K	0.07	D	0.07
43	28	27	I	0.5	V	0.25	L	0.18	F	0.04
44	28	27	T	0.39	E	0.14	D	0.14	K	0.11
45	28	27	H	0.39	G	0.14	S	0.11	E	0.11
46	31	24	V	0.39	L	0.26	I	0.23	A	0.03
47	31	24	S	0.45	L	0.16	Y	0.1	N	0.06
48	31	24	F	0.52	S	0.13	K	0.1	V	0.06
49	31	24	T	0.29	E	0.23	F	0.13	S	0.13
50	32	23	G	0.69	L	0.22	T	0.03	E	0.03
51	0	55	A	0	R	0	N	0	D	0
52	32	23	P	0.47	K	0.12	E	0.09	S	0.03
53	32	23	L	0.38	K	0.12	Y	0.09	M	0.09
54	32	23	Q	0.38	E	0.12	L	0.12	N	0.09
55	34	21	I	0.53	V	0.18	L	0.15	S	0.03
56	0	55	A	0	R	0	N	0	D	0
57	35	20	K	0.46	S	0.09	N	0.09	V	0.09
58	35	20	C	0.34	L	0.2	V	0.14	I	0.11
59	35	20	H	0.2	K	0.14	E	0.14	N	0.11
60	35	20	I	0.37	V	0.31	F	0.11	Y	0.06
61	35	20	L	0.8	I	0.09	F	0.06	E	0.03
62	35	20	G	0.69	A	0.17	T	0.09	S	0.03	Motif: GxGxxG
63	35	20	K	0.89	E	0.06	Y	0.03	L	0.03	Motif: GxGxxG
64	35	20	G	0.94	A	0.03	E	0.03	R	0	Core: Motif: GxGxxG	Core
65	35	20	Y	0.49	T	0.14	K	0.14	H	0.11	Motif: GxGxxG
66	35	20	V	0.4	T	0.2	R	0.17	A	0.11	Motif: GxGxxG
67	35	20	G	0.8	S	0.14	K	0.03	D	0.03	Motif: GxGxxG
68	35	20	M	0.31	I	0.29	V	0.2	F	0.09
69	35	20	V	0.8	I	0.06	L	0.06	T	0.03
70	35	20	V	0.49	F	0.26	I	0.11	Y	0.06
71	36	19	L	0.64	K	0.11	T	0.08	S	0.06
72	36	19	A	0.5	G	0.25	V	0.14	F	0.03
73	36	19	K	0.53	E	0.08	N	0.06	Y	0.06
74	34	21	K	0.21	Y	0.18	N	0.12	W	0.09
75	34	21	N	0.29	G	0.21	K	0.15	R	0.12
76	35	20	N	0.31	G	0.26	S	0.11	T	0.09
77	37	18	K	0.35	E	0.19	S	0.08	N	0.08
78	37	18	K	0.24	I	0.22	N	0.11	V	0.11
79	37	18	V	0.59	K	0.08	Y	0.08	I	0.08	Motif: VAIK
80	38	17	A	0.68	V	0.21	I	0.05	T	0.03	Motif: VAIK
81	38	17	L	0.5	I	0.32	V	0.18	A	0	Motif: VAIK
82	38	17	K	0.95	A	0.03	P	0.03	R	0	Core: Motif: VAIK	Core
83	0	55	A	0	R	0	N	0	D	0
84	37	18	I	0.65	V	0.11	K	0.08	L	0.05
85	38	17	R	0.68	Q	0.08	F	0.05	N	0.05
86	37	18	R	0.81	P	0.11	N	0.03	K	0.03
87	37	18	T	0.27	I	0.19	S	0.08	P	0.08
88	38	17	D	0.79	S	0.11	P	0.03	K	0.03
89	38	17	S	0.71	A	0.11	E	0.08	F	0.03
90	38	17	P	0.66	A	0.11	R	0.08	K	0.05
91	38	17	R	0.63	K	0.11	A	0.05	I	0.05
92	38	17	K	0.53	E	0.11	G	0.11	N	0.05
93	38	17	N	0.5	T	0.13	D	0.13	S	0.08
94	0	55	A	0	R	0	N	0	D	0
95	35	20	M	0.49	L	0.29	I	0.14	F	0.03
96	35	20	S	0.2	K	0.2	E	0.2	T	0.11
97	38	17	N	0.47	K	0.21	L	0.08	V	0.05
98	39	16	E	0.92	K	0.05	D	0.03	A	0	Core: Motif: E	Core
99	39	16	A	0.67	T	0.1	I	0.08	S	0.05
100	39	16	K	0.41	E	0.21	R	0.15	Q	0.05
101	38	17	L	0.5	I	0.16	A	0.08	W	0.08
102	40	15	L	0.88	K	0.05	A	0.03	T	0.03
103	40	15	K	0.42	Q	0.2	E	0.15	R	0.07
104	41	14	I	0.44	K	0.15	Q	0.1	A	0.07
105	41	14	A	0.37	V	0.24	L	0.22	T	0.05
106	41	14	N	0.66	A	0.07	K	0.07	S	0.05
107	41	14	K	0.44	G	0.17	A	0.07	S	0.07
108	42	13	L	0.33	V	0.17	F	0.1	Y	0.07
109	42	13	G	0.4	D	0.17	N	0.07	K	0.07
110	42	13	I	0.5	V	0.36	F	0.05	A	0.02
111	43	12	G	0.65	T	0.12	A	0.09	F	0.07	Motif: vP
112	43	12	P	0.91	G	0.07	L	0.02	A	0	Core: Motif: vP	Core
113	44	11	K	0.64	R	0.16	E	0.09	Q	0.05
114	44	11	L	0.36	F	0.32	V	0.14	I	0.14
115	44	11	I	0.43	Y	0.2	V	0.18	L	0.11
116	44	11	K	0.3	D	0.11	L	0.11	F	0.09
117	43	12	N	0.28	Y	0.26	S	0.12	A	0.09
118	0	55	A	0	R	0	N	0	D	0
119	5	50	E	0.4	F	0.2	T	0.2	K	0.2
120	5	50	I	0.4	F	0.2	W	0.2	V	0.2
121	0	55	A	0	R	0	N	0	D	0
122	44	11	S	0.52	G	0.2	D	0.14	E	0.05
123	44	11	K	0.5	E	0.16	R	0.11	N	0.07
124	44	11	N	0.59	D	0.16	E	0.09	S	0.05
125	44	11	F	0.59	Y	0.16	V	0.09	I	0.07
126	44	11	L	0.61	I	0.18	F	0.11	V	0.07
127	44	11	V	0.55	I	0.25	A	0.09	L	0.07
128	45	10	M	0.67	Y	0.18	R	0.11	Q	0.02	Motif: MEYxxG
129	45	10	E	0.82	K	0.04	D	0.04	A	0.02	Motif: MEYxxG
130	45	10	Y	0.58	F	0.33	W	0.02	P	0.02	Motif: MEYxxG
131	45	10	I	0.56	V	0.24	L	0.16	A	0.04	Motif: MEYxxG
132	44	11	D	0.3	E	0.27	K	0.14	R	0.09	Motif: MEYxxG
133	43	12	G	1	A	0	R	0	N	0	Motif: MEYxxG	Semi-conserved (meyxxxxG)
134	43	12	E	0.47	K	0.16	D	0.09	R	0.09
135	43	12	K	0.4	F	0.12	P	0.12	H	0.12
136	41	14	I	0.54	L	0.32	F	0.1	V	0.05
137	40	15	I	0.35	G	0.1	L	0.1	T	0.07
138	41	14	D	0.61	E	0.1	K	0.07	T	0.05
139	41	14	W	0.46	Y	0.12	A	0.07	F	0.07
140	41	14	A	0.27	V	0.15	I	0.12	L	0.12
141	41	14	K	0.34	E	0.17	A	0.07	N	0.07
142	2	53	G	1	A	0	R	0	N	0
143	14	41	E	0.43	K	0.14	S	0.07	T	0.07
144	14	41	L	0.5	N	0.14	S	0.07	T	0.07
145	28	27	K	0.61	N	0.14	F	0.07	S	0.04
146	29	26	K	0.31	T	0.24	G	0.21	S	0.14
147	30	25	E	0.33	K	0.2	S	0.13	N	0.1
148	22	33	T	0.45	G	0.23	I	0.09	L	0.09
149	24	31	K	0.5	S	0.25	D	0.17	T	0.04
150	26	29	S	0.46	A	0.15	T	0.12	E	0.08
151	26	29	Q	0.35	K	0.19	E	0.15	A	0.12
152	33	22	E	0.45	K	0.18	Q	0.09	T	0.06
153	36	19	I	0.28	L	0.22	V	0.19	T	0.08
154	40	15	R	0.47	K	0.33	L	0.1	I	0.05
155	40	15	S	0.25	K	0.15	N	0.12	E	0.07
156	40	15	V	0.53	H	0.15	I	0.12	T	0.1
157	40	15	L	0.42	I	0.38	V	0.2	A	0
158	40	15	N	0.3	K	0.23	E	0.12	I	0.12
159	40	15	N	0.35	K	0.25	D	0.12	E	0.1
160	39	16	V	0.49	I	0.28	L	0.08	A	0.05
161	37	18	L	0.7	V	0.11	A	0.08	F	0.08
162	37	18	R	0.35	E	0.3	T	0.05	N	0.05
163	37	18	E	0.3	Q	0.24	K	0.19	D	0.16
164	37	18	C	0.59	A	0.16	T	0.14	L	0.08
165	37	18	Y	0.57	F	0.16	R	0.08	A	0.05
166	37	18	L	0.3	K	0.16	V	0.14	R	0.11
167	39	16	L	0.92	M	0.05	I	0.03	A	0		Semi-conserved (probably second L of LxxLH)
168	39	16	D	0.92	E	0.08	A	0	R	0	Algns with LxxLH motif (logomat with ePK), though only the second L is conserved	Core
169	40	15	D	0.23	R	0.17	K	0.1	E	0.1
170	39	16	A	0.31	L	0.26	M	0.1	K	0.08
171	39	16	G	0.77	K	0.15	Q	0.03	R	0.03
172	39	16	I	0.46	L	0.46	V	0.05	F	0.03
173	39	16	D	0.64	N	0.13	E	0.13	K	0.05
174	39	16	H	0.77	K	0.21	R	0.03	A	0	Core: Motif: HRD
175	39	16	G	0.62	K	0.13	E	0.08	F	0.03	Motif: HRD
176	33	22	E	0.97	A	0.03	R	0	N	0	Core: Motif: HRD	Core
177	39	16	L	0.64	M	0.15	Q	0.1	F	0.05
178	39	16	S	0.56	I	0.15	H	0.13	T	0.08
179	39	16	T	0.31	N	0.21	R	0.18	Q	0.15
180	38	17	I	0.45	P	0.34	G	0.16	L	0.05
181	38	17	D	0.32	G	0.18	Y	0.16	T	0.11
182	38	17	K	0.87	R	0.08	A	0.03	E	0.03
183	38	17	H	0.84	N	0.16	A	0	R	0	Core: Motif: N (probable)
184	40	15	V	0.68	I	0.3	F	0.03	A	0	3 hydrophobics normally follow the N
185	40	15	I	0.68	L	0.25	F	0.03	V	0.03
186	40	15	V	0.75	I	0.17	L	0.05	F	0.03
187	40	15	G	0.47	S	0.15	N	0.1	K	0.1
188	39	16	K	0.56	N	0.08	P	0.08	D	0.08
189	0	55	A	0	R	0	N	0	D	0
190	35	20	N	0.57	K	0.11	D	0.09	G	0.09
191	38	17	K	0.37	R	0.29	D	0.16	E	0.05
192	40	15	N	0.33	V	0.2	T	0.15	P	0.1
193	40	15	T	0.53	Y	0.23	I	0.1	W	0.05
194	40	15	I	0.62	L	0.25	M	0.1	V	0.03
195	40	15	I	0.97	L	0.03	A	0	R	0	DFG-associated	Motif-assoc (xDFG)
196	40	15	D	1	A	0	R	0	N	0	Core: Motif: DFG	Core
197	40	15	F	0.88	Y	0.1	W	0.03	A	0	Motif: DFG
198	41	14	E	0.78	D	0.2	S	0.02	A	0	Motif: DFG
199	41	14	S	0.61	R	0.22	K	0.15	H	0.02
200	40	15	A	0.42	S	0.42	C	0.07	G	0.05
201	40	15	S	0.68	T	0.1	H	0.07	R	0.07
202	0	55	A	0	R	0	N	0	D	0
203	35	20	T	0.26	L	0.2	I	0.14	F	0.09
204	39	16	N	0.28	K	0.21	E	0.13	T	0.1
205	39	16	R	0.62	K	0.1	E	0.08	G	0.08
206	39	16	K	0.62	R	0.15	N	0.08	T	0.05
207	38	17	P	0.71	T	0.11	V	0.08	S	0.05
208	38	17	S	0.55	K	0.16	R	0.13	N	0.08
209	39	16	N	1	A	0	R	0	D	0	C-term unique	C-term unique
210	39	16	V	0.77	L	0.15	F	0.05	I	0.03
211	39	16	T	0.87	S	0.08	N	0.03	R	0.03
212	35	20	S	0.4	G	0.37	Q	0.17	A	0.03
213	39	16	A	0.59	Q	0.13	I	0.1	L	0.08
214	38	17	T	0.32	L	0.16	S	0.13	F	0.11
215	38	17	Q	0.58	S	0.16	A	0.11	C	0.08
216	38	17	A	0.34	G	0.18	Q	0.11	M	0.11
217	36	19	I	0.39	L	0.28	F	0.22	Y	0.06
218	35	20	L	0.43	F	0.29	K	0.06	M	0.06
219	35	20	I	0.51	R	0.17	L	0.11	G	0.06
220	36	19	G	0.58	S	0.11	E	0.11	R	0.06
221	35	20	T	0.31	S	0.2	G	0.14	N	0.11
222	8	47	N	0.5	F	0.12	I	0.12	R	0.12
223	32	23	G	0.44	R	0.19	S	0.06	K	0.06
224	34	21	L	0.59	I	0.32	S	0.03	P	0.03
225	35	20	A	0.54	S	0.17	K	0.06	G	0.06
226	35	20	K	0.63	E	0.09	V	0.06	A	0.03
227	35	20	I	0.31	M	0.17	R	0.11	K	0.09
228	35	20	I	0.37	V	0.2	L	0.17	A	0.09
229	35	20	Q	0.34	S	0.11	R	0.11	M	0.09
230	35	20	K	0.54	E	0.14	R	0.11	L	0.06
231	35	20	K	0.54	I	0.11	R	0.09	G	0.06
232	34	21	Y	0.26	V	0.15	I	0.15	F	0.12
233	7	48	N	0.43	K	0.29	D	0.14	G	0.14
234	0	55	A	0	R	0	N	0	D	0
235	29	26	K	0.45	D	0.14	I	0.1	T	0.07
236	30	25	L	0.43	K	0.2	E	0.1	I	0.1
237	31	24	P	0.45	K	0.1	V	0.1	I	0.1
238	33	22	P	0.3	D	0.15	F	0.12	S	0.12
239	33	22	K	0.45	R	0.18	I	0.12	F	0.03
240	32	23	E	0.53	K	0.12	Q	0.09	D	0.09
241	32	23	K	0.31	E	0.28	T	0.16	A	0.09
242	32	23	I	0.47	M	0.19	L	0.19	F	0.09
243	32	23	I	0.56	R	0.12	K	0.09	L	0.09
244	32	23	S	0.16	N	0.16	E	0.16	A	0.12
245	31	24	L	0.45	A	0.26	V	0.13	F	0.03
246	31	24	L	0.48	I	0.29	A	0.1	F	0.03
247	30	25	R	0.6	K	0.23	Y	0.07	F	0.03
248	29	26	Q	0.24	E	0.14	N	0.1	K	0.1
249	29	26	Y	0.9	V	0.03	I	0.03	L	0.03	C-term unique	C-term unique
250	29	26	K	0.79	A	0.03	N	0.03	V	0.03
251	29	26	K	0.59	Q	0.21	E	0.14	R	0.07
252	28	27	N	0.36	K	0.11	E	0.11	S	0.07
253	28	27	P	0.32	G	0.14	K	0.11	Q	0.11
254	26	29	T	0.35	N	0.23	K	0.15	S	0.08
255	24	31	L	0.38	K	0.12	R	0.12	P	0.08
256	24	31	E	0.38	K	0.12	Q	0.08	D	0.08
257	24	31	N	0.46	S	0.21	R	0.08	F	0.04
258	24	31	F	0.62	L	0.17	T	0.04	N	0.04
259	24	31	E	0.42	D	0.17	F	0.12	N	0.08
260	23	32	K	0.39	E	0.17	D	0.17	S	0.09
261	23	32	I	0.43	L	0.39	V	0.13	G	0.04
262	23	32	T	0.39	L	0.35	I	0.13	V	0.09
263	22	33	I	0.27	K	0.23	S	0.14	E	0.09
264	22	33	G	0.36	T	0.14	L	0.14	V	0.09
265	22	33	L	0.82	I	0.14	P	0.05	A	0
266	0	55	A	0	R	0	N	0	D	0

## Sheet: Bud32
Position	AA Num	Gap Num	AA_1	Frac_1	AA_2	Frac_2	AA_3	Frac_3	AA_4	Frac_4	Notes	>=90% conserved
1	156	106	K	0.28	H	0.28	A	0.09	S	0.08
2	156	106	Q	0.46	L	0.19	K	0.12	E	0.06
3	156	106	G	0.99	C	0.01	A	0	R	0	Core? Motif: GxGxxG	Core
4	156	106	A	0.98	S	0.01	G	0.01	R	0	Motif: GxGxxG	Motif
5	156	106	E	0.99	Q	0.01	D	0.01	A	0	Motif: GxGxxG	Motif
6	156	106	A	0.83	G	0.1	S	0.07	R	0	Motif: GxGxxG
7	156	106	R	0.28	E	0.21	I	0.13	D	0.1
8	103	159	V	0.64	I	0.32	A	0.02	T	0.01	76% V in rio
9	103	159	Y	0.26	W	0.17	T	0.16	I	0.1	Semi-conserved: 56% Y, 36% F in Rio. Maybe same as Y of GxGxxNxxY motif seen in ePK cluster
10	103	159	G	0.56	A	0.07	S	0.07	D	0.07
11	101	161	S	0.21	D	0.15	E	0.13	T	0.1
12	99	163	W	0.59	F	0.19	N	0.04	G	0.04
13	90	172	M	0.24	L	0.23	F	0.13	Y	0.07
14	90	172	G	0.73	N	0.09	E	0.09	D	0.04
15	10	252	G	0.4	L	0.3	P	0.2	N	0.1
16	3	259	Y	1	A	0	R	0	N	0
17	3	259	F	0.67	Y	0.33	A	0	R	0
18	3	259	Y	0.67	L	0.33	A	0	R	0
19	3	259	P	1	A	0	R	0	N	0
20	1	261	C	1	A	0	R	0	N	0
21	2	260	L	1	A	0	R	0	N	0
22	2	260	F	0.5	Q	0.5	A	0	R	0
23	4	258	K	0.5	V	0.25	R	0.25	A	0
24	60	202	V	0.6	L	0.18	I	0.13	T	0.03
25	60	202	F	0.42	Y	0.42	L	0.05	K	0.03
26	60	202	R	0.32	K	0.2	E	0.13	L	0.12
27	60	202	G	0.35	T	0.32	S	0.12	C	0.12
28	60	202	T	0.27	R	0.23	S	0.13	D	0.12
29	60	202	F	0.6	W	0.08	Y	0.08	V	0.07
30	61	201	Q	0.26	L	0.2	H	0.11	Y	0.08
31	61	201	G	0.66	P	0.15	S	0.08	K	0.03
32	45	217	R	0.42	Y	0.18	K	0.16	P	0.11
33	45	217	A	0.4	E	0.16	S	0.13	L	0.13
34	8	254	S	0.38	N	0.25	P	0.25	I	0.12
35	5	257	K	0.4	Y	0.2	Q	0.2	G	0.2
36	2	260	S	0.5	L	0.5	A	0	R	0
37	2	260	E	1	A	0	R	0	N	0
38	8	254	S	0.5	P	0.25	N	0.12	E	0.12
39	9	253	P	0.33	F	0.22	R	0.22	S	0.11
40	9	253	S	0.44	A	0.11	T	0.11	N	0.11
41	9	253	A	0.22	L	0.22	T	0.11	K	0.11
42	9	253	S	0.44	N	0.22	P	0.11	D	0.11
43	11	251	P	0.27	H	0.18	S	0.09	N	0.09
44	122	140	R	0.31	K	0.18	L	0.12	E	0.09
45	123	139	P	0.33	K	0.19	R	0.13	D	0.09
46	161	101	A	0.59	S	0.09	V	0.09	C	0.09	Motif: VAIK
47	161	101	V	0.55	I	0.34	L	0.07	A	0.04	Motif: VAIK
48	162	100	L	0.28	I	0.22	V	0.19	R	0.12	Motif: VAIK
49	162	100	K	1	A	0	R	0	N	0	Core: Motif: VAIK	Core
50	161	101	E	0.19	H	0.15	Q	0.13	K	0.11
51	162	100	R	0.97	I	0.02	Q	0.01	A	0	Motif-associated: 2 AA downstream of vaiK.	Unique
52	162	100	F	0.27	R	0.23	I	0.1	K	0.09
53	162	100	P	0.42	S	0.15	K	0.1	R	0.07
54	162	100	K	0.68	R	0.32	A	0	N	0
55	161	101	S	0.22	G	0.22	K	0.12	A	0.11
56	161	101	Y	0.79	W	0.19	F	0.01	K	0.01
57	160	102	R	0.99	M	0.01	L	0.01	A	0	Unique. 8 AA downstream of vaiK	Unique
58	161	101	H	0.75	I	0.08	N	0.07	D	0.05
59	161	101	P	0.76	K	0.08	S	0.05	E	0.04
60	161	101	D	0.24	E	0.17	A	0.09	I	0.09
61	162	100	L	0.84	I	0.14	V	0.02	W	0.01
62	163	99	D	0.81	E	0.17	S	0.01	N	0.01
63	163	99	A	0.21	R	0.15	E	0.12	K	0.12
64	163	99	R	0.51	K	0.26	S	0.08	Q	0.05
65	164	98	L	0.76	I	0.23	M	0.01	A	0
66	165	97	T	0.32	R	0.3	G	0.22	S	0.07
67	164	98	R	0.37	K	0.32	Y	0.05	L	0.05
68	164	98	R	0.27	Q	0.25	E	0.11	K	0.1
69	164	98	R	1	A	0	N	0	D	0	Semi-conserved: 71% R, 21% K in kdo (based on spacing, 4 AA upstream from E motif). In Rio, there is a 34%R, 21% K 2 AA upstream, so maybe or maybe not conserved. Also 100% conserved in C6.	Semi-conserved
70	167	95	T	0.43	M	0.25	L	0.13	I	0.13
71	170	92	I	0.17	L	0.16	V	0.15	R	0.12
72	171	91	R	0.2	A	0.18	Q	0.16	S	0.14
73	170	92	E	0.99	L	0.01	A	0	R	0	Core: Motif: E	Core
74	170	92	A	0.65	V	0.1	S	0.06	I	0.06
75	170	92	R	0.69	K	0.21	Q	0.04	T	0.02	Semi-conserved: 90% R/K in bud, 49% R/K in kdo and 46% R/K in Rio
76	170	92	I	0.3	L	0.24	A	0.16	V	0.11
77	172	90	L	0.62	M	0.12	I	0.12	T	0.08	Semi-conserved: 62% L in Bud32, 79% in Rio and 56% in Kdo
78	172	90	S	0.19	I	0.13	L	0.13	A	0.09
79	172	90	R	0.49	K	0.26	E	0.07	D	0.04	Semi-conserved: 81% R in Rio, 49% R in Bud32, 29% in Kdo, with E and K also prominent
80	174	88	L	0.42	A	0.2	C	0.19	V	0.08	Semi-conserved: 69% L in Kdo, 42% in Bud, 53% in Rio
81	174	88	R	0.32	K	0.19	A	0.1	H	0.09
82	174	88	K	0.22	R	0.22	S	0.18	E	0.11	(Very weakly conserved: K=21% in Bud, 16% in Rio and 15% in Kdo)
83	174	88	A	0.32	L	0.11	F	0.09	S	0.07
84	175	87	G	0.82	N	0.09	D	0.03	K	0.02	Semi-conserved: 82% G in Bud32, 87% in Rio, 65% in Kdo
85	13	249	G	0.46	T	0.23	V	0.15	I	0.15	(also an insert position in Rio)
86	165	97	I	0.36	V	0.28	L	0.2	F	0.1	Weakly conserved: I=36% in Bud, 35% in Rio, 34% in Kdo. Other hydrophobics also very common here.
87	170	92	P	0.3	S	0.18	N	0.15	A	0.07
88	174	88	V	0.41	A	0.2	T	0.17	S	0.13	Motif: vP
89	174	88	P	0.99	R	0.01	A	0	N	0	Core: Motif: vP	Core
90	174	88	A	0.2	K	0.16	V	0.16	S	0.11	Weakly conserved: 22% K in Kdo, 30% in Rio, 16% in Bud
91	172	90	V	0.38	L	0.33	I	0.26	Y	0.01	Semi-conserved: 65% P in kdo, 80% P in Rio, but only 1% P in Bud
92	172	90	Y	0.33	F	0.16	L	0.16	W	0.13
93	172	90	D	0.34	F	0.21	A	0.1	L	0.08
94	172	90	V	0.55	L	0.09	I	0.09	C	0.06
95	173	89	D	0.81	N	0.08	E	0.05	C	0.02
96	166	96	Y	0.18	L	0.15	P	0.11	T	0.1
97	166	96	E	0.24	D	0.18	K	0.16	A	0.1
98	173	89	N	0.2	E	0.18	S	0.14	K	0.1
99	172	90	G	0.3	N	0.13	S	0.09	K	0.09
100	175	87	T	0.15	C	0.13	S	0.12	Q	0.1
101	5	257	K	0.4	S	0.2	V	0.2	G	0.2
102	11	251	S	0.27	A	0.27	N	0.09	V	0.09
103	19	243	I	0.32	W	0.21	L	0.16	F	0.11
104	185	77	I	0.52	L	0.35	M	0.08	F	0.02
105	187	75	V	0.28	I	0.19	Y	0.18	L	0.09
106	190	72	M	0.65	L	0.15	I	0.05	F	0.05	Motif: MEYxxG (by alignment: Bud32/Rio/KdoK)
107	190	72	E	0.64	S	0.13	Q	0.12	D	0.06	Motif: MEYxxG (by alignment: Bud32/Rio/KdoK)
108	190	72	Y	0.27	K	0.14	R	0.14	F	0.13	Motif: MEYxxG (by alignment: Bud32/Rio/KdoK)
109	192	70	I	0.55	V	0.25	L	0.12	M	0.04	Semi-conserved: I=55% in bud, 41% in Kdo, 47% in rio. V/L/M also prominent in all three families
110	193	69	E	0.33	D	0.17	N	0.13	P	0.11
111	193	69	G	0.83	D	0.06	S	0.03	E	0.02	Motif: MEYxxG (by alignment: Bud32/Rio/KdoK)
112	194	68	K	0.16	V	0.16	R	0.13	E	0.07
113	194	68	T	0.31	P	0.27	L	0.11	S	0.08
114	195	67	L	0.46	V	0.3	I	0.12	P	0.04
115	194	68	R	0.25	K	0.18	I	0.15	Y	0.09
116	188	74	D	0.37	E	0.32	S	0.04	K	0.04
117	188	74	V	0.18	L	0.16	I	0.14	Y	0.14
118	185	77	L	0.51	I	0.24	F	0.06	V	0.03
119	186	76	N	0.18	R	0.15	Q	0.12	E	0.11
120	188	74	S	0.27	D	0.19	E	0.11	K	0.1
121	173	89	K	0.14	T	0.12	E	0.11	G	0.11
122	167	95	S	0.13	L	0.11	N	0.09	M	0.08
123	162	100	E	0.13	K	0.09	I	0.09	T	0.07
124	155	107	T	0.17	N	0.15	D	0.12	S	0.12
125	145	117	E	0.28	D	0.11	K	0.09	G	0.08
126	126	136	K	0.29	D	0.13	E	0.11	Q	0.08
127	72	190	Q	0.14	W	0.14	I	0.11	T	0.1
128	61	201	A	0.16	N	0.13	M	0.1	S	0.08
129	57	205	Q	0.18	D	0.18	N	0.16	K	0.14
130	42	220	E	0.21	Y	0.12	Q	0.12	S	0.1
131	34	228	E	0.24	A	0.18	Q	0.15	R	0.12
132	27	235	K	0.22	Q	0.19	E	0.15	P	0.15
133	27	235	N	0.33	K	0.15	E	0.15	S	0.07
134	13	249	S	0.23	D	0.23	I	0.15	K	0.08
135	13	249	E	0.23	K	0.15	P	0.15	D	0.15
136	10	252	S	0.3	E	0.3	L	0.3	D	0.1
137	10	252	S	0.3	D	0.3	A	0.2	E	0.1
138	9	253	E	0.44	V	0.22	S	0.11	Q	0.11
139	14	248	Q	0.43	S	0.21	N	0.14	A	0.14
140	26	236	T	0.35	E	0.35	D	0.23	N	0.04
141	27	235	P	0.41	D	0.26	E	0.19	T	0.07
142	27	235	Q	0.41	E	0.22	S	0.15	K	0.07
143	27	235	L	0.78	V	0.15	F	0.04	P	0.04
144	27	235	N	0.26	S	0.15	D	0.15	G	0.15
145	5	257	A	0.6	S	0.2	G	0.2	R	0
146	13	249	L	0.77	V	0.08	A	0.08	I	0.08
147	14	248	K	0.5	Q	0.21	L	0.14	D	0.14
148	23	239	A	0.26	E	0.22	T	0.17	G	0.09
149	30	232	D	0.27	T	0.2	Y	0.17	K	0.1
150	35	227	P	0.37	E	0.14	D	0.14	S	0.09
151	56	206	L	0.16	V	0.14	Q	0.11	S	0.09
152	63	199	L	0.25	V	0.22	D	0.17	R	0.06
153	72	190	E	0.26	L	0.19	R	0.11	K	0.08
154	103	159	E	0.31	K	0.18	D	0.13	A	0.12
155	200	62	L	0.32	I	0.17	V	0.13	T	0.1
156	205	57	L	0.27	A	0.19	Y	0.11	C	0.1
157	208	54	K	0.24	R	0.17	E	0.15	I	0.06
158	208	54	K	0.21	E	0.13	R	0.11	S	0.09
159	211	51	I	0.34	V	0.21	L	0.16	A	0.09
160	211	51	G	0.73	K	0.06	A	0.04	F	0.03	Semi-conserved, Gxx above LxxLH seen in HSK2 (97%), FruK (78%), CAK (22%), Bud32 (73%), KdoK (32%), BLRK (82%), MalK (91%), IDHK (99%)
161	214	48	K	0.22	E	0.19	Q	0.11	A	0.09
162	217	45	A	0.19	L	0.18	I	0.13	Q	0.11
163	219	43	I	0.37	L	0.34	V	0.23	T	0.02	Motif: LxxLH
164	218	44	A	0.27	R	0.26	G	0.23	K	0.06	Motif: LxxLH
165	221	41	K	0.24	R	0.21	I	0.1	L	0.09	Motif: LxxLH
166	224	38	L	0.63	M	0.2	I	0.16	C	0	Motif: LxxLH
167	224	38	H	0.92	E	0.02	D	0.02	Q	0.01	Core: Motif: LxxLH	Core
168	225	37	R	0.19	K	0.18	E	0.13	D	0.13
169	224	38	N	0.21	A	0.16	L	0.11	E	0.08
170	227	35	G	0.45	D	0.19	A	0.13	N	0.12
171	227	35	I	0.53	V	0.2	L	0.11	F	0.07
172	231	31	I	0.33	V	0.21	S	0.13	T	0.1
173	232	30	H	0.98	S	0.01	L	0.01	Y	0	Core: Motif: HRDxxxxN	Core
174	233	29	G	0.82	N	0.09	Y	0.03	R	0.02	Motif: HRDxxxxN
175	235	27	D	0.99	E	0	G	0	A	0	Core: Motif: HRDxxxxN	Core
176	234	28	L	0.79	I	0.1	P	0.03	F	0.03	Motif: HRDxxxxN
177	233	29	T	0.6	S	0.18	H	0.06	K	0.05	Motif: HRDxxxxN
178	232	30	T	0.62	P	0.09	S	0.08	L	0.08	Motif: HRDxxxxN
179	232	30	S	0.44	N	0.19	H	0.09	R	0.06	Motif: HRDxxxxN
180	233	29	N	0.99	V	0	H	0	A	0	Core: Motif: HRDxxxxN	Core
181	233	29	I	0.4	M	0.22	F	0.15	V	0.11
182	233	29	L	0.38	I	0.3	M	0.22	V	0.03
183	233	29	L	0.27	I	0.25	V	0.23	Y	0.1
184	232	30	D	0.17	R	0.17	S	0.16	K	0.13
185	231	31	P	0.15	K	0.15	E	0.13	D	0.12
186	202	60	D	0.23	G	0.16	E	0.13	N	0.12
187	26	236	G	0.27	Y	0.15	F	0.12	T	0.12
188	41	221	P	0.44	I	0.17	N	0.1	G	0.07
189	37	225	L	0.32	Q	0.19	N	0.11	A	0.08
190	37	225	Q	0.43	N	0.16	D	0.11	F	0.05
191	37	225	L	0.46	E	0.16	S	0.08	T	0.05
192	35	227	N	0.29	I	0.2	H	0.14	S	0.09
193	15	247	T	0.33	F	0.27	G	0.2	N	0.07
194	10	252	N	0.4	K	0.1	L	0.1	A	0.1
195	11	251	N	0.55	D	0.36	E	0.09	A	0
196	10	252	N	0.8	S	0.1	A	0.1	R	0
197	14	248	A	0.57	L	0.21	S	0.07	N	0.07
198	16	246	A	0.38	P	0.25	E	0.19	S	0.12
199	17	245	Y	0.35	S	0.12	K	0.12	R	0.12
200	17	245	E	0.29	A	0.12	D	0.12	S	0.06
201	11	251	N	0.27	A	0.27	S	0.18	V	0.18
202	16	246	D	0.5	P	0.25	N	0.06	K	0.06
203	25	237	S	0.16	L	0.16	I	0.16	G	0.12
204	28	234	E	0.18	T	0.14	L	0.11	D	0.11
205	61	201	E	0.15	K	0.13	D	0.13	T	0.11
206	124	138	G	0.38	N	0.11	K	0.09	R	0.09
207	207	55	K	0.28	N	0.13	E	0.12	D	0.11
208	229	33	I	0.3	L	0.26	V	0.19	P	0.13
209	229	33	V	0.27	Y	0.25	I	0.08	F	0.07
210	229	33	L	0.55	I	0.18	F	0.12	V	0.07
211	229	33	I	0.92	L	0.06	V	0.02	F	0	DFG-associated	Motif-assoc (xDFG)
212	230	32	D	1	A	0	R	0	N	0	Core: Motif: DFG	Core
213	224	38	F	0.9	L	0.04	Y	0.04	A	0.01	Motif: DFG	Motif
214	207	55	G	0.98	S	0.02	E	0	A	0	Motif: DFG	Motif
215	192	70	L	0.9	M	0.05	Y	0.02	I	0.02	DFG-associated	Motif-assoc (DFGx)
216	191	71	S	0.57	A	0.28	G	0.13	T	0.01
217	186	76	S	0.2	F	0.18	K	0.13	R	0.12
218	180	82	I	0.28	F	0.13	V	0.12	Y	0.09
219	176	86	S	0.51	E	0.15	T	0.11	D	0.1
220	9	253	F	0.56	K	0.22	M	0.11	P	0.11
221	170	92	Y	0.15	A	0.15	N	0.11	D	0.1
222	175	87	E	0.23	L	0.17	D	0.13	S	0.13
223	174	88	P	0.19	V	0.18	L	0.17	I	0.16
224	172	90	E	0.97	D	0.02	V	0.01	A	0	Semi-conserved: E is 97% in Bud32, 49% in Rio, not conserved in kdo	Semi-conserved
225	168	94	D	0.49	H	0.12	R	0.11	N	0.04
226	168	94	K	0.38	F	0.21	R	0.12	Y	0.07
227	164	98	G	0.57	A	0.41	Q	0.01	R	0.01
228	164	98	V	0.58	I	0.18	L	0.11	Q	0.04
229	164	98	D	0.99	V	0.01	A	0	R	0	Core: Motif: DLA (similar spacing to that of Rio, and both have semi-conserved E at -6)	Core
230	163	99	L	0.88	I	0.07	V	0.04	C	0.01	Motif: DLA
231	163	99	Y	0.36	H	0.34	Q	0.12	R	0.09	Motif: DLA
232	163	99	V	0.79	L	0.15	S	0.04	A	0.01
233	163	99	L	0.8	F	0.13	M	0.04	I	0.02
234	163	99	E	0.36	K	0.13	D	0.12	F	0.09
235	163	99	E	0.43	R	0.31	K	0.16	Q	0.07
236	6	256	S	0.5	A	0.5	R	0	N	0
237	1	261	L	1	A	0	R	0	N	0
238	162	100	A	0.4	I	0.25	C	0.17	S	0.1
239	162	100	L	0.61	F	0.23	I	0.09	V	0.03
240	162	100	G	0.22	L	0.19	E	0.12	S	0.1
241	159	103	S	0.55	A	0.33	G	0.03	T	0.02
242	159	103	S	0.36	T	0.34	A	0.07	H	0.06
243	159	103	H	0.9	Y	0.03	A	0.02	L	0.01	C-term tail unique, not in Rio or Kdo	C-term unique
244	156	106	P	0.46	S	0.21	Y	0.09	A	0.06
245	153	109	N	0.24	E	0.17	D	0.14	K	0.08
246	154	108	I	0.16	F	0.15	T	0.14	V	0.1
247	155	107	E	0.43	P	0.13	K	0.08	A	0.08
248	155	107	G	0.2	E	0.18	T	0.12	D	0.12
249	153	109	A	0.33	L	0.23	V	0.14	K	0.07
250	154	108	F	0.28	I	0.23	M	0.14	L	0.08
251	153	109	E	0.39	D	0.15	K	0.08	N	0.07
252	152	110	A	0.22	R	0.12	K	0.11	E	0.08
253	152	110	V	0.35	F	0.23	I	0.12	L	0.11
254	150	112	L	0.49	I	0.17	F	0.1	E	0.06
255	150	112	E	0.25	K	0.2	L	0.12	D	0.09
256	150	112	G	0.51	S	0.18	E	0.07	A	0.07
257	151	111	Y	0.78	G	0.15	S	0.03	E	0.01
258	150	112	Y	0.15	R	0.15	L	0.15	K	0.11
259	148	114	E	0.19	S	0.14	A	0.14	K	0.13
260	148	114	S	0.24	A	0.13	E	0.08	C	0.07
261	148	114	S	0.25	E	0.16	D	0.1	V	0.09
262	56	206	E	0.23	D	0.14	V	0.11	H	0.09
263	56	206	E	0.3	G	0.18	S	0.12	D	0.11
264	41	221	L	0.46	N	0.1	Q	0.1	S	0.05
265	38	224	P	0.47	S	0.13	K	0.13	G	0.08
266	37	225	P	0.3	L	0.14	Q	0.11	A	0.11
267	36	226	L	0.33	T	0.19	A	0.17	G	0.11
268	26	236	G	0.85	K	0.04	E	0.04	Q	0.04
269	4	258	N	0.5	K	0.25	Q	0.25	A	0
270	5	257	T	0.2	Q	0.2	L	0.2	D	0.2
271	46	216	G	0.52	V	0.15	A	0.09	S	0.07
272	55	207	D	0.25	G	0.25	S	0.07	K	0.07
273	62	200	P	0.27	K	0.15	V	0.13	E	0.1
274	130	132	K	0.31	P	0.22	E	0.11	D	0.06	(Many charged residues in C-term, bolded)
275	138	124	K	0.26	S	0.16	D	0.12	Q	0.09
276	144	118	A	0.36	S	0.2	G	0.1	F	0.07
277	144	118	K	0.24	E	0.15	D	0.13	S	0.1
278	145	117	E	0.32	D	0.14	P	0.12	A	0.11
279	145	117	V	0.73	I	0.16	T	0.06	L	0.02
280	145	117	L	0.46	I	0.23	V	0.1	E	0.05
281	145	117	K	0.3	E	0.22	R	0.09	T	0.08
282	145	117	R	0.47	K	0.33	L	0.06	Q	0.04
283	145	117	L	0.56	F	0.23	V	0.1	I	0.04
284	145	117	E	0.34	D	0.23	K	0.12	N	0.11
285	142	120	E	0.37	D	0.22	A	0.1	Q	0.08
286	139	123	I	0.5	V	0.47	L	0.03	A	0
287	139	123	R	0.63	E	0.24	K	0.04	Q	0.03
288	139	123	L	0.27	G	0.15	S	0.14	T	0.09
289	1	261	W	1	A	0	R	0	N	0
290	1	261	S	1	A	0	R	0	N	0
291	1	261	M	1	A	0	R	0	N	0
292	139	123	R	0.99	S	0.01	A	0	N	0	C-term tail unique, not in Rio or Kdo	C-term unique
293	139	123	G	0.62	V	0.3	A	0.04	H	0.01
294	139	123	R	0.99	Q	0.01	A	0	N	0	C-term tail unique, not in Rio or Kdo	C-term unique
295	138	124	Y	0.6	K	0.37	N	0.02	T	0.01
296	130	132	R	0.38	H	0.28	V	0.09	K	0.08
297	124	137	G	0.27	S	0.24	E	0.11	T	0.08

## Sheet: Rio
Position	AA Num	Gap Num	AA_1	Frac_1	AA_2	Frac_2	AA_3	Frac_3	AA_4	Frac_4	Notes	>=90% conserved
1	260	122	R	0.45	Y	0.27	F	0.09	H	0.08
2	260	122	R	0.37	A	0.29	K	0.19	S	0.09
3	261	121	T	0.41	L	0.27	V	0.25	I	0.05
4	262	120	T	0.26	V	0.24	F	0.18	A	0.12
5	262	120	E	0.34	D	0.21	Y	0.15	N	0.12
6	262	120	Q	0.34	A	0.09	E	0.09	G	0.09
7	263	119	V	0.52	G	0.31	A	0.14	S	0.01
8	264	118	L	0.34	F	0.27	Y	0.24	V	0.09
9	264	118	D	0.99	N	0.01	A	0	R	0	Unique to Rio, and upstream of typical domain start.	N-term of KD
10	310	72	P	0.25	Y	0.17	M	0.15	R	0.15
11	310	72	L	0.36	R	0.26	K	0.21	S	0.05
12	311	71	T	0.67	A	0.27	I	0.04	P	0.01
13	312	70	L	0.44	R	0.25	P	0.15	I	0.05
14	314	68	K	0.28	M	0.24	L	0.21	R	0.11
15	316	66	T	0.19	A	0.16	I	0.14	R	0.14
16	317	65	L	0.69	I	0.12	M	0.09	F	0.06
17	317	65	Y	0.28	F	0.15	S	0.11	Q	0.08
18	317	65	K	0.5	P	0.14	S	0.1	R	0.06
19	318	64	L	0.46	M	0.22	R	0.2	K	0.03
20	319	63	V	0.18	I	0.17	M	0.15	L	0.14
21	238	144	N	0.34	E	0.16	K	0.1	T	0.09
22	235	147	R	0.26	S	0.2	D	0.15	K	0.11
23	301	81	G	0.63	V	0.1	T	0.05	S	0.04
24	319	63	V	0.34	I	0.21	L	0.17	M	0.07
25	322	60	I	0.4	L	0.18	V	0.11	F	0.09	Would be start of KD based on ePK and position of G52
26	322	60	D	0.3	S	0.24	E	0.16	A	0.09
27	323	59	E	0.25	T	0.23	V	0.15	A	0.05
28	322	59	I	0.3	V	0.28	G	0.2	L	0.16
29	323	59	G	0.41	N	0.12	F	0.11	R	0.1
30	324	58	C	0.24	P	0.23	Q	0.21	V	0.06
31	324	57	I	0.57	L	0.2	V	0.18	M	0.06
32	325	57	S	0.36	G	0.27	A	0.17	M	0.13	Motif: GxGxxG: Rio2 structure paper aligns GxGK with the GxGx(xG) of PKA and CK1. Not sure why the first G is poor here, since it is conserved in most kinases -alignment issues?
33	325	57	T	0.36	V	0.22	S	0.19	R	0.14	Motif: GxGxxG:
34	325	57	G	1	A	0	R	0	N	0	Core: Motif: GxGxxG:	Core
35	326	56	K	1	A	0	R	0	N	0	Motif: GxGxxG:	Motif
36	326	56	E	0.99	D	0.01	A	0	R	0	Motif: GxGxxG: Glu103 on the Rio2 structure, co-ordinates ATP binding	Motif
37	326	56	A	0.63	S	0.35	G	0.02	P	0	Motif: GxGxxG:
38	326	56	N	0.28	D	0.24	H	0.15	V	0.14
39	328	54	V	0.76	I	0.22	L	0.01	A	0.01
40	327	55	Y	0.56	F	0.36	I	0.02	L	0.02
41	325	57	H	0.34	V	0.14	I	0.13	Y	0.06
42	326	56	A	0.48	V	0.31	G	0.17	C	0.02
43	319	63	T	0.21	R	0.14	A	0.12	S	0.1
44	315	67	D	0.18	T	0.13	S	0.13	N	0.13
45	317	65	G	0.27	E	0.15	P	0.12	A	0.11
46	313	69	D	0.23	S	0.16	E	0.15	N	0.14
47	312	70	G	0.5	E	0.16	D	0.1	M	0.05
48	286	96	E	0.24	I	0.1	K	0.09	T	0.08
49	38	344	D	0.53	E	0.13	A	0.11	S	0.05
50	34	348	E	0.47	I	0.12	S	0.09	G	0.09
51	34	348	K	0.5	G	0.12	L	0.09	P	0.09
52	24	358	E	0.67	N	0.08	Y	0.08	F	0.04
53	24	358	D	0.71	E	0.12	G	0.08	L	0.04
54	24	358	S	0.58	G	0.17	H	0.08	K	0.04
55	8	374	E	0.5	G	0.38	N	0.12	A	0
56	14	368	S	0.29	A	0.29	T	0.14	H	0.14
57	14	368	K	0.21	P	0.21	R	0.14	G	0.14
58	14	368	L	0.29	I	0.29	C	0.14	K	0.07
59	13	369	S	0.15	V	0.15	L	0.15	D	0.15
60	12	370	E	0.42	P	0.25	K	0.17	D	0.17
61	10	372	E	0.9	Q	0.1	A	0	R	0
62	10	372	S	0.3	T	0.2	V	0.2	Q	0.1
63	13	369	D	0.38	E	0.23	A	0.15	N	0.08
64	13	369	L	0.38	V	0.15	I	0.15	E	0.08
65	16	366	E	0.75	D	0.12	S	0.06	Y	0.06
66	16	366	T	0.12	N	0.12	K	0.12	L	0.12
67	46	336	K	0.41	N	0.09	E	0.09	Q	0.09
68	47	335	V	0.3	S	0.13	G	0.13	K	0.11
69	58	324	I	0.41	E	0.12	N	0.07	K	0.07
70	59	323	P	0.58	A	0.08	K	0.07	R	0.07
71	62	320	T	0.27	R	0.13	I	0.11	V	0.1
72	263	119	E	0.22	P	0.19	S	0.15	Q	0.14
73	329	52	R	0.24	V	0.2	L	0.17	C	0.1	Motif: VAIK
74	330	52	A	0.67	C	0.17	V	0.1	I	0.05	Motif: VAIK
75	331	51	I	0.28	V	0.28	L	0.26	A	0.15	Motif: VAIK
76	331	51	K	1	A	0	R	0	N	0	Core: VAIK motif	Core
77	330	52	I	0.47	V	0.32	L	0.12	F	0.07
78	330	52	Y	0.45	F	0.28	H	0.24	N	0.02	In Rio2, this H co-ordinates with ATP, along with one (H126) 4 AA downstream, and the conserved K just upstream ofthis.
79	330	52	K	0.45	R	0.33	H	0.15	L	0.04
80	331	51	T	0.47	L	0.21	E	0.13	V	0.05
81	331	51	S	0.35	G	0.26	T	0.16	A	0.14
82	248	134	N	0.27	I	0.24	T	0.15	L	0.12
83	330	52	R	0.24	L	0.22	A	0.18	N	0.09
84	330	52	V	0.3	T	0.21	R	0.15	E	0.11
85	330	52	F	0.58	S	0.37	C	0.02	T	0.01
86	330	52	K	0.48	F	0.39	R	0.07	S	0.01
87	331	51	R	0.27	D	0.2	K	0.19	N	0.18
88	330	51	R	0.35	L	0.16	Q	0.11	N	0.09
89	331	51	D	0.23	A	0.17	V	0.14	I	0.11
90	331	51	K	0.44	R	0.15	Q	0.13	V	0.08
91	332	50	Y	0.6	N	0.12	E	0.06	Q	0.05	Maybe semi-conserved with a 90% Y in kdo, based on spacing, not on alignment
92	334	48	I	0.34	V	0.21	Y	0.17	K	0.12
93	334	48	R	0.27	E	0.16	Q	0.13	T	0.1
94	327	55	G	0.48	D	0.28	E	0.19	K	0.02
95	331	51	D	0.43	Y	0.21	E	0.17	G	0.14
96	331	51	F	0.22	P	0.22	R	0.15	L	0.09
97	336	46	R	0.64	K	0.23	G	0.07	A	0.03
98	335	47	F	0.54	V	0.12	H	0.07	N	0.05
99	336	46	R	0.47	K	0.19	G	0.13	T	0.06
100	332	49	N	0.2	G	0.2	H	0.17	D	0.1
101	327	55	S	0.21	L	0.2	G	0.17	R	0.11
102	165	217	R	0.36	Y	0.35	F	0.18	K	0.04
103	160	222	C	0.26	S	0.23	R	0.17	Q	0.11
104	81	301	A	0.46	Q	0.19	K	0.17	S	0.09
105	53	329	R	0.92	L	0.04	K	0.02	Q	0.02
106	52	330	A	0.96	R	0.02	G	0.02	N	0
107	52	330	M	0.87	I	0.08	K	0.02	V	0.02
108	50	332	K	0.92	R	0.04	S	0.02	G	0.02
109	50	332	G	0.78	R	0.08	A	0.06	K	0.04
110	50	332	S	0.86	T	0.14	A	0	R	0
111	249	133	K	0.55	R	0.25	S	0.08	G	0.04
112	323	59	R	0.17	F	0.11	G	0.1	K	0.08
113	334	48	N	0.36	S	0.23	G	0.18	R	0.14
114	335	47	P	0.27	W	0.25	R	0.19	H	0.16
115	336	46	R	0.5	L	0.15	K	0.12	M	0.07
116	325	57	K	0.29	Y	0.22	D	0.14	E	0.11
117	338	44	L	0.38	M	0.25	I	0.15	Q	0.08
118	337	45	V	0.42	S	0.22	I	0.15	E	0.14
119	337	45	R	0.34	K	0.18	D	0.1	E	0.08	R is conserved 2 AA downstream of this in kdo and bud32 (based on spacing relative to E motif).
120	338	44	L	0.28	I	0.18	T	0.14	A	0.12
121	338	44	W	0.74	A	0.14	S	0.09	I	0.01
122	338	44	A	0.6	V	0.19	Q	0.11	T	0.05
123	338	44	E	0.35	R	0.22	N	0.11	M	0.07
124	338	44	K	0.74	A	0.13	R	0.1	T	0.02
125	339	43	E	1	A	0	R	0	N	0	Core: Motif: E	Core
126	339	43	F	0.33	M	0.19	Y	0.15	V	0.13
127	339	43	R	0.42	A	0.18	D	0.12	H	0.08
128	339	43	N	0.58	A	0.19	Y	0.1	F	0.09
129	339	43	L	0.79	M	0.18	I	0.02	Y	0.01	Semi-conserved: 62% L in Bud32, 79% in Rio and 56% in Kdo
130	338	44	K	0.27	S	0.09	T	0.07	Y	0.07
131	253	129	R	0.81	K	0.08	Q	0.05	T	0.01	Semi-conserved: 81% R in Rio, 49% R in Bud32, 29% in Kdo, with E and K also prominent
132	251	131	L	0.53	M	0.2	A	0.1	I	0.09	Semi-conserved: 69% L in Kdo, 42% in Bud, 53% in Rio
133	251	131	A	0.21	R	0.12	Y	0.11	Q	0.11
134	251	131	K	0.16	R	0.16	A	0.13	T	0.12	(Very weakly conserved: K=21% in Bud, 16% in Rio and 15% in Kdo)
135	251	131	A	0.57	W	0.13	S	0.1	H	0.04
136	250	132	G	0.87	E	0.04	N	0.02	A	0.02	Semi-conserved: 82% G in Bud32, 87% in Rio, 65% in Kdo
137	9	373	V	0.56	S	0.22	F	0.11	L	0.11
138	2	380	A	0.5	H	0.5	R	0	N	0
139	69	313	A	0.71	M	0.06	I	0.06	T	0.04
140	70	312	L	1	A	0	R	0	N	0
141	70	312	Y	0.67	H	0.14	R	0.06	Q	0.04
142	70	312	E	0.47	D	0.3	S	0.04	N	0.04
143	72	310	R	0.36	N	0.15	E	0.15	H	0.15
144	87	295	G	0.49	K	0.2	D	0.08	L	0.07
145	87	295	F	0.8	L	0.15	V	0.05	A	0
146	87	295	P	0.67	S	0.1	Y	0.07	K	0.03
147	269	113	I	0.35	V	0.33	L	0.26	A	0.03
148	270	112	R	0.41	P	0.35	S	0.06	N	0.06
149	338	44	V	0.68	C	0.22	A	0.05	S	0.02	motif: vP
150	338	44	P	0.98	V	0.02	A	0	R	0	Core: Motif: vP	Core
151	339	43	K	0.3	E	0.25	T	0.12	Q	0.09	Weakly conserved: 22% K in Kdo, 30% in Rio, 16% in Bud
152	340	42	P	0.8	V	0.14	A	0.06	T	0	Semi-conserved: 65% P in kdo, 80% P in Rio, but only 1% P in Bud
153	340	42	I	0.34	L	0.18	V	0.17	Y	0.13
154	339	43	D	0.22	G	0.18	L	0.16	A	0.12
155	339	43	L	0.29	V	0.13	C	0.11	F	0.1
156	338	43	N	0.21	R	0.17	K	0.16	H	0.09
157	337	45	R	0.3	K	0.26	D	0.11	S	0.1
158	337	45	H	0.5	N	0.35	G	0.14	T	0.01
159	337	45	V	0.59	I	0.15	A	0.14	C	0.06
160	337	45	L	0.7	V	0.17	I	0.12	F	0.01
161	338	44	V	0.59	L	0.24	I	0.11	A	0.04
162	336	44	M	0.97	E	0.01	L	0.01	Q	0.01	Motif: MEYxxG (by alignment: Bud32/Rio/KdoK)	Semi-conserved (M of MEY motif)
163	338	44	E	0.54	S	0.22	D	0.13	G	0.05	Motif: MEYxxG (by alignment: Bud32/Rio/KdoK)
164	338	44	F	0.41	L	0.33	Y	0.2	M	0.02	Motif: MEYxxG (by alignment: Bud32/Rio/KdoK)
165	338	44	I	0.47	V	0.27	L	0.2	A	0.02
166	338	44	G	0.57	T	0.11	N	0.08	D	0.07
167	338	44	D	0.24	G	0.23	K	0.12	T	0.09	Motif: MEYxxG (by alignment: Bud32/Rio/KdoK)
168	338	44	D	0.29	E	0.17	Y	0.12	A	0.06
169	241	141	D	0.21	G	0.19	E	0.14	Q	0.11
170	150	232	G	0.51	S	0.18	A	0.11	K	0.08
171	4	378	E	0.5	K	0.25	A	0.25	R	0
172	4	378	N	0.5	M	0.25	P	0.25	A	0
173	9	373	G	0.33	E	0.22	R	0.22	F	0.11
174	168	214	V	0.16	W	0.15	D	0.13	M	0.1
175	338	44	P	0.61	A	0.15	V	0.1	E	0.05
176	338	44	A	0.5	L	0.22	S	0.15	Y	0.05
177	338	44	P	0.68	C	0.07	R	0.06	S	0.04
178	339	43	R	0.38	K	0.23	Q	0.13	L	0.1
179	339	43	L	0.75	V	0.11	I	0.09	T	0.03
180	338	44	K	0.45	R	0.22	N	0.12	H	0.05
181	295	87	D	0.46	E	0.24	N	0.08	H	0.06
182	295	87	V	0.56	L	0.12	I	0.11	A	0.07
183	289	93	E	0.21	K	0.13	Q	0.11	S	0.07
184	207	175	L	0.44	V	0.2	I	0.19	F	0.07
185	160	222	S	0.39	E	0.15	T	0.14	N	0.09
186	150	232	E	0.34	S	0.14	P	0.13	A	0.1
187	31	351	D	0.74	N	0.16	E	0.1	A	0
188	31	351	A	0.71	Y	0.19	V	0.03	H	0.03
189	31	351	A	0.29	P	0.26	K	0.1	Q	0.1
190	31	351	L	0.58	Y	0.13	F	0.1	E	0.06
191	31	351	L	0.35	D	0.19	G	0.13	T	0.06
192	11	371	S	0.55	T	0.18	E	0.09	V	0.09
193	3	379	D	0.67	A	0.33	R	0	N	0
194	3	379	D	0.33	R	0.33	I	0.33	A	0
195	3	379	S	0.33	A	0.33	I	0.33	R	0
196	2	380	K	0.5	L	0.5	A	0	R	0
197	3	379	F	0.67	K	0.33	A	0	R	0
198	7	375	D	0.43	K	0.14	E	0.14	Q	0.14
199	21	361	L	0.67	D	0.14	F	0.1	N	0.05
200	21	361	P	0.24	E	0.19	S	0.1	T	0.1
201	54	328	V	0.2	R	0.15	P	0.11	D	0.11
202	243	139	E	0.49	D	0.21	S	0.12	A	0.06
203	325	57	D	0.28	E	0.19	N	0.14	K	0.14
204	326	56	P	0.36	A	0.3	L	0.07	M	0.06
205	326	56	R	0.2	E	0.13	K	0.12	A	0.12
206	340	42	E	0.31	S	0.11	A	0.1	K	0.09
207	339	43	V	0.28	L	0.26	A	0.11	D	0.1
208	338	44	Y	0.59	F	0.16	H	0.14	L	0.08
209	337	45	D	0.23	E	0.14	A	0.11	L	0.1
210	336	45	E	0.26	Q	0.22	D	0.15	T	0.07
211	337	45	L	0.38	V	0.19	I	0.13	M	0.1
212	337	45	L	0.36	I	0.25	M	0.22	V	0.11
213	338	44	E	0.24	D	0.11	Q	0.08	H	0.08
214	338	44	L	0.22	Y	0.17	F	0.15	Q	0.09
215	337	45	M	0.34	I	0.28	V	0.18	L	0.15	LxxL motif?
216	337	45	V	0.26	R	0.26	A	0.16	K	0.09
217	338	44	R	0.27	K	0.25	V	0.17	I	0.07
218	337	45	L	0.45	M	0.3	S	0.07	A	0.05	LxxL motif?
219	337	45	Y	0.4	W	0.17	A	0.17	L	0.16
220	337	45	Q	0.31	N	0.14	C	0.12	K	0.12
221	1	381	Y	1	A	0	R	0	N	0
222	1	381	C	1	A	0	R	0	N	0
223	190	192	K	0.33	E	0.24	D	0.15	T	0.07
224	337	45	A	0.41	C	0.27	H	0.12	S	0.04
225	337	45	G	0.42	R	0.15	K	0.12	N	0.09
226	338	44	L	0.78	I	0.11	M	0.05	V	0.04
227	339	43	V	0.72	I	0.26	A	0.01	S	0
228	339	43	H	1	A	0	R	0	N	0	Core: Motif: HGDxxxxN	Core
229	339	43	G	0.58	A	0.35	C	0.04	S	0.03	Motif: HGDxxxxN
230	339	43	D	1	A	0	R	0	N	0	Core: Motif: HGDxxxxN	Core
231	339	43	L	0.57	F	0.39	M	0.03	Y	0.01	Motif: HGDxxxxN
232	339	43	S	0.79	N	0.2	H	0	A	0	Motif: HGDxxxxN
233	339	43	E	0.84	P	0.11	S	0.01	Q	0.01	Motif: HGDxxxxN
234	339	43	F	0.5	Y	0.5	H	0	A	0	Motif: HGDxxxxN
235	340	42	N	1	A	0	R	0	D	0	Core: Motif: HGDxxxxN	Core
236	340	42	I	0.46	L	0.19	V	0.17	M	0.15
237	339	42	L	0.71	M	0.13	I	0.08	F	0.05
238	339	43	W	0.22	V	0.19	Y	0.18	L	0.16
239	338	44	H	0.3	D	0.21	T	0.09	K	0.08
240	110	272	D	0.31	E	0.28	P	0.17	K	0.08
241	26	356	E	0.27	D	0.23	N	0.15	K	0.15
242	17	365	E	0.24	T	0.12	V	0.12	I	0.12
243	18	364	D	0.33	T	0.11	N	0.11	E	0.11
244	17	365	V	0.18	P	0.18	T	0.12	K	0.12
245	17	365	L	0.18	H	0.18	N	0.12	E	0.12
246	316	66	D	0.31	E	0.18	G	0.1	A	0.09
247	331	51	G	0.36	D	0.21	N	0.13	E	0.1
248	340	42	G	0.27	K	0.21	E	0.13	H	0.11
249	339	43	P	0.35	V	0.26	L	0.17	I	0.12
250	339	43	V	0.32	Y	0.22	W	0.17	T	0.13
251	340	42	I	0.41	V	0.3	L	0.14	M	0.09
252	340	42	I	0.96	F	0.04	V	0	A	0	DFG-associated	Motif-assoc. (xDFG)
253	339	43	D	1	A	0	R	0	N	0	Core: Motif: DFG	Core
254	337	44	V	0.45	F	0.24	L	0.17	W	0.08	Motif:DFG
255	338	44	P	0.39	S	0.32	G	0.25	A	0.04	Motif:DFG
256	336	46	Q	0.96	S	0.03	E	0	H	0	Motif:DFG	Motif (Q of DxgQ - specific to this family, but equivalent of G)
257	336	46	A	0.36	S	0.32	M	0.15	G	0.05
258	335	47	V	0.85	I	0.07	T	0.03	M	0.03
259	334	48	E	0.26	S	0.21	D	0.21	V	0.1
260	335	47	T	0.18	A	0.13	H	0.12	L	0.11
261	334	48	D	0.27	S	0.18	A	0.14	T	0.1
262	334	48	H	0.79	A	0.08	G	0.05	N	0.03
263	334	48	P	0.69	N	0.14	E	0.07	R	0.02
264	44	338	N	0.89	G	0.05	S	0.02	Q	0.02
265	32	350	H	0.69	A	0.09	Q	0.06	S	0.03
266	1	381	L	1	A	0	R	0	N	0
267	1	381	V	1	A	0	R	0	N	0
268	4	378	L	0.5	T	0.25	Y	0.25	A	0
269	300	81	N	0.34	H	0.21	K	0.11	S	0.07
270	330	52	A	0.71	S	0.15	G	0.08	T	0.02
271	330	52	L	0.28	E	0.19	K	0.12	Q	0.11
272	331	51	E	0.49	W	0.09	D	0.09	M	0.06	Semi-conserved: E is 97% in Bud32, 49% in Rio, not conserved in kdo
273	331	51	F	0.56	Y	0.18	M	0.12	L	0.1
274	332	50	L	0.78	F	0.21	Y	0	V	0
275	332	50	R	0.21	E	0.16	V	0.14	D	0.12
276	332	50	R	0.82	K	0.07	M	0.07	E	0.03
277	332	50	D	1	A	0	R	0	N	0	Core: Motif: DLA This D is still here even though H of LxxLH is not…	Core
278	332	50	V	0.54	C	0.23	I	0.18	L	0.04	Motif: DLA Nothing much conserved after this residue.
279	332	50	T	0.2	K	0.16	N	0.15	R	0.11
280	333	49	N	0.58	C	0.17	R	0.16	H	0.04
281	333	49	I	0.34	V	0.33	L	0.23	M	0.08
282	332	50	T	0.16	V	0.16	S	0.13	R	0.13
283	331	51	D	0.2	E	0.19	Q	0.12	N	0.11
284	326	56	F	0.54	Y	0.21	W	0.17	H	0.03
285	322	60	F	0.75	A	0.1	Y	0.08	G	0.03
286	322	60	R	0.17	K	0.13	G	0.12	N	0.11
287	271	111	K	0.45	R	0.39	Q	0.09	N	0.01	Semi-conserved: 45% K (39% R) in Rio, 54% K in Kdo (55% S in Bud32)
288	259	123	R	0.28	K	0.27	F	0.12	H	0.11
289	135	247	F	0.39	A	0.32	Y	0.15	L	0.07
290	135	247	P	0.34	G	0.17	N	0.13	K	0.12
291	135	247	Y	0.33	E	0.23	I	0.12	V	0.07
292	134	248	L	0.33	E	0.31	K	0.08	V	0.06
293	133	249	S	0.27	L	0.19	K	0.1	R	0.09
294	124	258	E	0.34	D	0.17	K	0.12	T	0.06
295	124	258	T	0.34	L	0.2	E	0.12	D	0.1
296	24	358	Q	0.5	F	0.21	H	0.17	K	0.08
297	11	371	S	0.36	T	0.18	E	0.18	R	0.18
298	11	371	T	0.36	K	0.27	R	0.18	S	0.09
299	11	371	K	0.27	V	0.27	W	0.18	H	0.18
300	6	376	S	0.33	I	0.33	F	0.17	G	0.17
301	6	376	F	0.33	N	0.17	K	0.17	E	0.17
302	6	376	D	0.5	Q	0.33	S	0.17	A	0
303	6	376	E	0.33	L	0.33	T	0.17	N	0.17
304	6	376	N	0.67	E	0.17	V	0.17	A	0
305	6	376	C	0.67	N	0.17	I	0.17	A	0
306	12	370	P	0.5	S	0.25	N	0.17	H	0.08
307	73	309	Y	0.36	F	0.16	W	0.11	D	0.11
308	73	309	P	0.84	E	0.05	A	0.04	I	0.03
309	73	309	F	0.63	Y	0.12	L	0.11	M	0.05
310	72	310	D	0.75	E	0.08	S	0.04	N	0.04
311	72	310	I	0.49	V	0.15	T	0.1	A	0.08
312	72	310	R	0.22	V	0.15	T	0.1	E	0.08
313	48	334	K	0.33	G	0.17	S	0.1	E	0.1
314	29	353	T	0.21	E	0.17	Q	0.14	L	0.1
315	25	357	E	0.24	V	0.16	A	0.12	I	0.12
316	25	357	G	0.24	D	0.2	N	0.12	K	0.12
317	23	359	K	0.48	E	0.26	D	0.09	G	0.09
318	22	360	N	0.32	K	0.23	E	0.23	D	0.14
319	21	361	I	0.24	E	0.19	V	0.1	L	0.1
320	11	371	N	0.36	K	0.36	S	0.09	H	0.09
321	11	371	K	0.27	E	0.27	V	0.18	L	0.18
322	11	371	N	0.27	K	0.27	E	0.18	Q	0.09
323	11	371	I	0.36	T	0.18	E	0.18	L	0.18
324	11	371	D	0.91	S	0.09	A	0	R	0
325	11	371	T	0.18	Q	0.18	K	0.09	E	0.09
326	43	339	R	0.65	F	0.07	N	0.05	Q	0.05
327	123	259	K	0.49	E	0.21	R	0.11	A	0.06
328	186	196	Y	0.24	N	0.2	G	0.11	D	0.1
329	308	74	G	0.51	A	0.13	S	0.11	N	0.05
330	308	74	V	0.28	L	0.25	I	0.16	K	0.12
331	308	74	D	0.31	E	0.26	A	0.12	S	0.06
332	308	74	V	0.35	I	0.15	A	0.1	E	0.07
333	308	74	E	0.24	W	0.14	L	0.12	D	0.12
334	307	75	L	0.17	V	0.14	T	0.12	S	0.12
335	306	76	A	0.19	E	0.17	L	0.16	V	0.09
336	306	76	A	0.19	R	0.18	E	0.18	Y	0.14
337	301	80	E	0.34	S	0.22	A	0.11	V	0.06
338	302	80	L	0.31	G	0.17	M	0.09	I	0.08
339	301	81	F	0.37	Y	0.16	G	0.15	L	0.14
340	299	83	E	0.29	D	0.13	T	0.13	R	0.1
341	289	93	V	0.21	F	0.21	L	0.15	K	0.1
342	298	84	L	0.19	I	0.17	V	0.14	K	0.09
343	294	88	T	0.16	V	0.15	P	0.12	E	0.1
344	294	88	D	0.24	E	0.13	M	0.11	Q	0.1
345	277	105	P	0.2	D	0.13	A	0.09	E	0.09
346	277	105	L	0.23	E	0.12	D	0.1	V	0.09
347	271	111	L	0.26	I	0.18	D	0.17	S	0.09
348	270	112	T	0.28	E	0.13	S	0.1	H	0.09
349	268	114	L	0.21	G	0.18	V	0.11	D	0.09
350	262	114	E	0.22	D	0.13	L	0.12	K	0.09
351	260	122	N	0.17	F	0.16	E	0.14	H	0.07
352	260	122	E	0.17	L	0.1	M	0.09	P	0.09
353	260	122	E	0.28	D	0.22	A	0.09	V	0.07

## Sheet: KdoK
Position	AA Num	Gap Num	AA_1	Frac_1	AA_2	Frac_2	AA_3	Frac_3	AA_4	Frac_4	Notes	>=90% conserved
1	283	305	D	0.16	F	0.14	L	0.13	A	0.1
2	283	305	F	0.52	L	0.08	P	0.07	D	0.07
3	283	305	D	0.17	E	0.16	F	0.13	T	0.11
4	283	305	E	0.18	P	0.15	A	0.14	D	0.14
5	283	305	A	0.18	V	0.13	E	0.12	Q	0.12
6	284	304	F	0.25	W	0.17	L	0.13	Y	0.12
7	284	304	W	0.34	A	0.1	K	0.07	N	0.07
8	285	303	L	0.24	Q	0.17	A	0.1	K	0.1
9	286	302	Q	0.38	E	0.2	K	0.08	S	0.05
10	286	302	G	0.52	N	0.16	Q	0.08	L	0.05
11	291	297	E	0.32	A	0.21	K	0.14	D	0.08
12	291	297	V	0.29	I	0.23	L	0.09	W	0.06
13	295	293	I	0.18	V	0.16	Y	0.15	L	0.13
14	296	292	G	0.22	R	0.21	K	0.13	D	0.09
15	287	301	E	0.28	S	0.14	Q	0.12	K	0.1
16	288	300	A	0.2	D	0.14	L	0.11	S	0.11
17	293	295	E	0.23	N	0.14	T	0.12	K	0.1
18	302	286	G	0.5	N	0.12	T	0.09	L	0.07	Motif? Probable GxGxxG
19	305	283	R	0.7	S	0.09	H	0.04	A	0.03	Motif? Probable GxGxxG
20	305	283	G	0.33	R	0.23	L	0.07	V	0.06	Core: Motif? Probable GxGxxG
21	306	282	T	0.47	V	0.13	G	0.1	E	0.08	Motif? Probable GxGxxG
22	245	343	T	0.33	V	0.24	G	0.17	K	0.11	Motif? Probable GxGxxG
23	21	567	W	0.24	M	0.19	A	0.19	S	0.14
24	22	566	S	0.59	A	0.27	N	0.05	V	0.05
25	30	558	S	0.37	T	0.3	G	0.27	C	0.03
26	37	551	V	0.65	S	0.22	L	0.05	N	0.03
27	221	367	W	0.22	Y	0.18	L	0.16	I	0.16	Motif? Probable GxGxxG
28	277	311	F	0.42	R	0.34	K	0.1	E	0.04
29	292	296	F	0.32	V	0.25	I	0.21	L	0.15
30	296	292	E	0.35	Q	0.12	K	0.11	D	0.09
31	297	291	L	0.21	H	0.16	V	0.1	F	0.08
32	301	287	N	0.25	E	0.15	D	0.14	G	0.13
33	302	286	G	0.34	D	0.16	N	0.16	K	0.11
34	311	277	K	0.16	R	0.16	N	0.13	L	0.11
35	2	586	S	0.5	F	0.5	A	0	R	0
36	2	586	N	0.5	P	0.5	A	0	R	0
37	3	585	S	0.33	C	0.33	L	0.33	A	0
38	5	583	D	0.4	S	0.2	N	0.2	I	0.2
39	15	573	F	0.53	L	0.13	S	0.07	T	0.07
40	19	569	G	0.53	S	0.11	N	0.11	P	0.11
41	27	561	V	0.44	Q	0.26	K	0.07	W	0.07
42	311	277	S	0.16	K	0.13	N	0.12	E	0.11
43	323	265	Y	0.38	L	0.13	W	0.1	F	0.09	Motif: VAIK
44	325	263	V	0.45	F	0.22	Y	0.11	I	0.08	Motif: VAIK
45	333	255	L	0.45	I	0.22	V	0.2	K	0.06	Motif: VAIK
46	335	253	K	0.68	R	0.29	F	0.01	Y	0.01	Core: Motif: VAIK
47	337	251	H	0.36	R	0.22	I	0.06	K	0.06
48	340	248	Y	0.57	H	0.19	F	0.13	Q	0.03
49	340	248	R	0.29	N	0.11	K	0.08	G	0.08
50	341	247	R	0.46	G	0.17	I	0.11	P	0.06
51	331	257	G	0.39	K	0.21	V	0.08	P	0.08
52	335	253	G	0.69	N	0.13	S	0.06	T	0.03
53	329	259	L	0.4	W	0.14	F	0.09	I	0.08
54	332	256	I	0.18	K	0.14	L	0.12	F	0.11
55	336	252	G	0.24	E	0.21	H	0.15	L	0.07
56	344	244	K	0.24	I	0.2	R	0.15	Y	0.07
57	344	244	L	0.33	F	0.18	V	0.16	I	0.15
58	344	244	K	0.3	I	0.11	S	0.1	L	0.1
59	343	245	R	0.25	N	0.18	K	0.15	Y	0.13
60	261	327	D	0.44	Q	0.09	A	0.08	F	0.07
61	192	396	R	0.28	Q	0.18	S	0.1	F	0.09
62	4	584	N	0.25	K	0.25	L	0.25	G	0.25
63	2	586	W	0.5	P	0.5	A	0	R	0
64	150	438	Y	0.9	F	0.05	Q	0.01	N	0.01	Maybe semi-conserved (60% Y) in rio.	Semi-conserved
65	153	435	L	0.31	F	0.2	M	0.18	V	0.08
66	171	417	Y	0.32	F	0.29	W	0.2	N	0.07
67	173	415	T	0.43	H	0.1	S	0.09	L	0.08
68	173	415	G	0.64	S	0.09	L	0.05	I	0.05
69	317	271	L	0.35	I	0.21	F	0.15	W	0.1
70	322	266	R	0.21	E	0.2	K	0.12	L	0.11
71	326	262	K	0.22	S	0.16	R	0.14	T	0.1
72	332	256	S	0.35	T	0.32	L	0.14	A	0.05
73	339	249	R	0.71	K	0.21	L	0.04	H	0.03	Semi-conserved: R=100% in Bud32, 4 AA upstream of E motif
74	345	243	A	0.37	S	0.19	P	0.08	L	0.07
75	349	239	P	0.28	W	0.13	F	0.09	I	0.07
76	101	487	V	0.55	F	0.19	L	0.11	I	0.07
77	101	487	L	0.42	G	0.35	V	0.14	I	0.09
78	100	488	G	0.55	R	0.17	E	0.14	S	0.08
79	34	554	P	0.94	S	0.03	L	0.03	A	0
80	37	551	T	0.89	S	0.11	A	0	R	0
81	135	453	A	0.71	F	0.15	V	0.07	I	0.04
82	387	201	R	0.49	Q	0.11	A	0.1	N	0.09
83	388	200	E	0.79	S	0.19	A	0.02	C	0.01	Core: Motif: E (based on HMM alignment to rio)
84	389	199	F	0.35	W	0.29	Y	0.21	L	0.07
85	392	196	R	0.21	E	0.14	K	0.13	Q	0.08
86	391	197	A	0.28	L	0.25	N	0.15	I	0.07
87	390	198	L	0.56	I	0.14	A	0.09	G	0.05	Semi-conserved: 62% L in Bud32, 79% in Rio and 56% in Kdo
88	390	198	N	0.19	Q	0.14	K	0.13	R	0.12
89	391	197	R	0.29	E	0.12	K	0.11	H	0.11	Semi-conserved: 81% R in Rio, 49% R in Bud32, 29% in Kdo, with E and K also prominent
90	392	196	L	0.69	M	0.14	F	0.09	Y	0.04	Semi-conserved: 69% L in Kdo, 42% in Bud, 53% in Rio
91	393	195	R	0.13	K	0.11	N	0.1	Y	0.09
92	393	195	K	0.15	E	0.15	A	0.12	N	0.1	(Very weakly conserved: K=21% in Bud, 16% in Rio and 15% in Kdo)
93	391	197	L	0.29	M	0.13	A	0.12	V	0.08
94	392	196	G	0.65	D	0.12	N	0.07	E	0.03	Semi-conserved: 82% G in Bud32, 87% in Rio, 65% in Kdo
95	395	193	I	0.34	L	0.31	V	0.23	F	0.07
96	399	189	P	0.37	N	0.18	A	0.09	K	0.07
97	399	189	T	0.4	V	0.32	C	0.13	A	0.07	Motif: vP
98	401	187	P	0.57	A	0.1	M	0.1	V	0.07	Core: Motif:vP (based on HMM alignment to rio)
99	401	187	K	0.22	E	0.18	T	0.17	R	0.14	Weakly conserved: 22% K in Kdo, 30% in Rio, 16% in Bud
100	401	187	P	0.65	V	0.13	A	0.08	I	0.06	Semi-conserved: 65% P in kdo, 80% P in Rio, but only 1% P in Bud
101	402	186	V	0.38	I	0.35	L	0.14	A	0.05
102	401	187	A	0.59	G	0.15	F	0.11	L	0.04
103	401	187	A	0.29	Y	0.19	F	0.14	V	0.1
104	400	188	G	0.24	I	0.12	R	0.12	M	0.07
105	401	187	E	0.32	V	0.14	L	0.13	I	0.09
106	400	188	K	0.23	R	0.18	E	0.14	Q	0.09
107	400	188	R	0.34	K	0.26	G	0.17	S	0.04
108	373	215	N	0.2	S	0.12	T	0.08	G	0.07
109	388	200	G	0.47	P	0.19	F	0.06	L	0.05
110	388	200	L	0.35	A	0.19	G	0.11	I	0.07
111	389	199	T	0.17	F	0.12	L	0.11	R	0.1
112	398	190	Y	0.38	R	0.12	L	0.09	S	0.07
113	398	190	R	0.25	Q	0.18	T	0.11	S	0.09
114	404	184	A	0.46	S	0.3	G	0.18	C	0.03
115	409	179	D	0.26	F	0.19	A	0.14	Y	0.13
116	412	176	L	0.52	I	0.31	Y	0.08	F	0.04
117	413	175	I	0.51	V	0.31	L	0.14	M	0.02
118	412	176	T	0.58	L	0.13	S	0.11	M	0.05	Motif: MEYxxG (by alignment: Bud32/Rio/KdoK)
119	413	175	E	0.48	R	0.15	K	0.14	I	0.04	Motif: MEYxxG (by alignment: Bud32/Rio/KdoK)
120	416	172	E	0.21	K	0.19	Y	0.14	R	0.09	Motif: MEYxxG (by alignment: Bud32/Rio/KdoK)
121	420	168	I	0.41	L	0.41	V	0.1	M	0.02
122	418	170	P	0.21	E	0.2	D	0.16	A	0.1
123	419	169	G	0.36	N	0.16	Y	0.1	P	0.09	Motif: MEYxxG (by alignment: Bud32/Rio/KdoK)
124	422	166	T	0.21	A	0.19	S	0.12	D	0.07
125	424	164	R	0.15	I	0.13	K	0.09	L	0.08
126	377	211	D	0.32	S	0.24	P	0.12	T	0.11
127	417	171	L	0.67	Y	0.1	I	0.07	M	0.04
128	427	161	E	0.23	R	0.14	D	0.14	A	0.12
129	431	157	D	0.21	E	0.13	A	0.11	H	0.1
130	435	153	L	0.28	I	0.18	F	0.13	Y	0.11
131	437	151	L	0.34	I	0.12	F	0.1	A	0.09
132	438	150	A	0.15	L	0.13	Q	0.11	S	0.1
133	434	154	E	0.13	D	0.12	A	0.1	N	0.1
134	431	157	N	0.14	G	0.13	W	0.12	K	0.12
135	432	156	D	0.15	S	0.12	A	0.09	L	0.08
136	431	157	L	0.2	R	0.08	I	0.07	T	0.06
137	431	157	N	0.12	T	0.12	E	0.11	D	0.1
138	229	359	P	0.22	E	0.13	D	0.1	S	0.08
139	215	373	P	0.2	L	0.12	A	0.08	R	0.08
140	180	408	D	0.23	S	0.16	A	0.12	P	0.1
141	145	443	R	0.29	A	0.13	S	0.1	N	0.08
142	131	457	V	0.18	Q	0.15	L	0.15	W	0.15
143	135	453	K	0.49	V	0.13	R	0.11	E	0.06
144	24	564	T	0.25	A	0.25	L	0.17	H	0.12
145	27	561	E	0.37	F	0.15	T	0.15	V	0.07
146	47	541	I	0.4	Y	0.19	A	0.11	M	0.09
147	409	179	D	0.15	R	0.13	E	0.12	K	0.11
148	441	147	A	0.16	D	0.12	N	0.12	K	0.11
149	452	136	L	0.29	I	0.22	V	0.17	M	0.07
150	453	135	L	0.24	W	0.23	I	0.18	V	0.08
151	457	131	K	0.23	E	0.13	R	0.12	N	0.08
152	463	125	A	0.29	K	0.21	Q	0.13	S	0.09
153	469	119	L	0.32	I	0.3	V	0.21	F	0.07
154	471	117	A	0.37	G	0.32	V	0.06	L	0.06	Semi-conserved, Gxx above LxxLH seen in HSK2 (97%), FruK (78%), CAK (22%), Bud32 (73%), KdoK (32%), BLRK (82%), MalK (91%), IDHK (99%)
155	481	107	R	0.17	Q	0.14	K	0.12	A	0.1
156	483	105	L	0.25	T	0.16	F	0.12	A	0.1
157	492	96	I	0.32	L	0.25	V	0.14	T	0.11	Motif: LxxLH
158	494	94	R	0.29	A	0.23	K	0.12	V	0.07	Motif: LxxLH
159	495	93	K	0.24	R	0.22	Q	0.08	N	0.06	Motif: LxxLH
160	502	86	L	0.42	M	0.32	F	0.2	I	0.04	Motif: LxxLH
161	503	85	H	0.77	N	0.04	I	0.04	F	0.02	Core: Motif: LxxLH
162	506	82	D	0.15	L	0.13	R	0.11	E	0.11
163	508	80	A	0.21	L	0.12	H	0.12	K	0.1
164	518	70	G	0.61	Q	0.12	N	0.09	R	0.09
165	523	65	I	0.41	V	0.21	F	0.17	L	0.11
166	528	60	Y	0.21	N	0.15	S	0.1	V	0.07
167	529	59	H	0.8	W	0.06	F	0.05	L	0.05	Core: Motif: HRDxxxxN
168	527	61	G	0.34	R	0.17	N	0.1	H	0.07	Motif: HRDxxxxN
169	527	61	D	0.9	C	0.05	S	0.03	A	0.01	Core: Motif: HRDxxxxN	Core
170	525	63	L	0.58	C	0.11	F	0.06	M	0.05	Motif: HRDxxxxN
171	522	66	N	0.32	K	0.18	Y	0.18	S	0.13	Motif: HRDxxxxN
172	522	66	L	0.2	I	0.2	A	0.15	P	0.11	Motif: HRDxxxxN
173	521	67	K	0.17	H	0.16	S	0.14	C	0.12	Motif: HRDxxxxN
174	521	67	N	0.8	H	0.19	D	0	S	0	Core: Motif: HRDxxxxN
175	13	575	I	0.54	V	0.46	A	0	R	0
176	12	576	F	0.67	L	0.33	A	0	R	0
177	518	70	I	0.51	F	0.17	L	0.11	V	0.1
178	519	69	L	0.58	M	0.11	I	0.09	F	0.08
179	519	69	L	0.28	I	0.27	V	0.23	F	0.08
180	517	71	D	0.36	N	0.1	S	0.09	R	0.09
181	191	397	K	0.21	R	0.19	T	0.18	L	0.08
182	176	412	D	0.29	E	0.16	N	0.11	Q	0.07
183	183	405	A	0.16	G	0.15	E	0.1	K	0.08
184	97	491	P	0.27	D	0.23	S	0.11	E	0.09
185	79	509	F	0.25	V	0.18	G	0.14	D	0.11
186	50	538	T	0.3	S	0.18	K	0.18	G	0.08
187	17	571	G	0.41	K	0.18	S	0.06	F	0.06
188	87	501	E	0.22	P	0.21	A	0.2	Q	0.09
189	439	149	D	0.18	E	0.18	I	0.1	N	0.09
190	515	73	E	0.2	D	0.17	N	0.11	S	0.09
191	515	73	G	0.21	N	0.12	L	0.12	D	0.09
192	515	73	K	0.2	E	0.18	R	0.12	N	0.08
193	516	72	V	0.24	L	0.19	I	0.16	A	0.16
194	516	72	Y	0.23	W	0.19	S	0.14	F	0.09
195	516	72	L	0.62	I	0.14	V	0.11	F	0.09
196	515	73	I	0.77	V	0.1	L	0.08	F	0.02	DFG-associated (at -1)
197	513	75	D	1	A	0	R	0	N	0	Core: Motif: DFG	Core
198	485	103	F	0.48	L	0.37	A	0.04	C	0.04	Motif: DFG
199	471	117	D	0.46	E	0.15	H	0.15	G	0.12	Motif: DFG
200	438	150	R	0.32	K	0.3	T	0.12	L	0.05
201	437	151	A	0.27	C	0.17	G	0.17	S	0.16
202	411	177	Q	0.24	R	0.17	E	0.09	K	0.09
203	408	180	I	0.29	F	0.17	R	0.11	L	0.09
204	394	194	R	0.36	K	0.15	H	0.09	Q	0.06
205	390	198	Q	0.12	S	0.12	K	0.09	L	0.09
206	382	206	G	0.18	S	0.11	R	0.09	P	0.09
207	359	229	S	0.16	V	0.13	K	0.11	L	0.08
208	179	409	P	0.32	S	0.21	L	0.09	T	0.06
209	89	499	S	0.26	G	0.12	N	0.08	L	0.08
210	4	584	P	0.5	Q	0.25	R	0.25	A	0
211	5	583	D	0.6	N	0.2	Q	0.2	A	0
212	5	583	R	1	A	0	N	0	D	0
213	15	573	F	0.4	S	0.27	D	0.13	Y	0.07
214	300	288	D	0.14	L	0.11	K	0.11	R	0.1
215	355	233	R	0.32	N	0.14	K	0.13	G	0.1
216	355	233	W	0.43	A	0.09	D	0.08	Q	0.07
217	358	230	R	0.31	K	0.27	A	0.09	L	0.08
218	358	230	N	0.16	Q	0.13	I	0.11	V	0.1
219	360	228	K	0.34	S	0.16	R	0.1	H	0.09
220	357	231	D	0.41	N	0.38	K	0.04	R	0.04	Core: Motif: DLA
221	356	232	L	0.57	I	0.17	D	0.09	F	0.05	Motif: DLA
222	351	237	A	0.24	E	0.11	R	0.11	K	0.1	Motif: DLA
223	43	545	P	0.26	A	0.23	K	0.14	S	0.12
224	2	586	K	0.5	A	0.5	R	0	N	0
225	336	252	R	0.58	G	0.12	A	0.1	L	0.06
226	332	256	L	0.66	F	0.19	C	0.05	I	0.05
227	322	266	L	0.24	K	0.21	Y	0.14	R	0.12
228	315	273	R	0.58	F	0.16	H	0.08	D	0.06
229	310	278	S	0.71	N	0.12	K	0.05	A	0.05	C-term unique
230	306	282	L	0.28	F	0.24	A	0.11	V	0.11
231	297	291	E	0.2	L	0.13	A	0.12	K	0.11
232	290	298	K	0.54	N	0.1	D	0.08	Q	0.06	Semi-conserved: 45% K (39% R) in Rio, 54% K in Kdo (55% S in Bud32)
233	284	304	E	0.3	I	0.18	F	0.08	L	0.08
234	286	302	G	0.22	K	0.16	S	0.09	L	0.07
235	285	303	L	0.33	R	0.16	G	0.12	A	0.09
236	278	310	T	0.21	L	0.19	S	0.1	K	0.1
237	278	310	R	0.21	H	0.14	Q	0.11	N	0.08
238	277	311	R	0.26	N	0.2	K	0.09	A	0.09
239	187	401	D	0.37	Q	0.11	E	0.09	K	0.07
240	241	347	I	0.26	L	0.19	F	0.12	R	0.1
241	255	333	L	0.22	Y	0.19	F	0.11	A	0.08
242	254	334	R	0.31	W	0.2	F	0.07	D	0.07
243	244	344	F	0.43	Q	0.16	V	0.08	E	0.05
244	244	344	L	0.3	Y	0.15	F	0.11	M	0.1
245	176	412	K	0.19	L	0.16	E	0.15	R	0.15
246	236	352	A	0.19	Q	0.14	T	0.1	D	0.09
247	234	354	Y	0.34	D	0.27	N	0.11	A	0.07
248	227	361	W	0.34	F	0.26	R	0.07	Y	0.06
249	37	551	D	0.27	N	0.22	Q	0.16	R	0.11
250	29	559	P	0.41	C	0.31	D	0.1	K	0.03
251	24	564	V	0.33	S	0.21	N	0.17	T	0.04
252	26	562	R	0.42	S	0.23	L	0.12	A	0.08
253	32	556	A	0.34	L	0.16	S	0.12	K	0.09
254	193	395	Q	0.33	A	0.12	N	0.11	R	0.1
255	211	377	A	0.17	I	0.16	R	0.14	S	0.13
256	225	363	L	0.42	P	0.17	I	0.08	S	0.05
257	234	354	L	0.38	I	0.3	R	0.07	K	0.04
258	235	353	R	0.21	S	0.19	K	0.14	D	0.09
259	234	354	A	0.25	G	0.23	R	0.12	S	0.09
260	230	358	Y	0.48	L	0.2	I	0.16	H	0.04
261	228	360	N	0.19	L	0.19	R	0.08	S	0.08
262	224	364	E	0.18	S	0.14	A	0.13	R	0.12
263	212	376	A	0.28	I	0.1	D	0.08	K	0.08
264	207	381	A	0.21	E	0.17	W	0.12	D	0.12
265	192	382	K	0.16	M	0.15	S	0.13	A	0.11

## Sheet: CAK
Position	AA Num	Gap Num	AA_1	Frac_1	AA_2	Frac_2	AA_3	Frac_3	AA_4	Frac_4	Notes	>=90% conserved	>80% conserved
2	3083	2341	L	0.13	A	0.1	I	0.09	F	0.09
3	2429	2994	S	0.17	E	0.15	K	0.15	T	0.09
4	2435	2989	I	0.32	L	0.23	V	0.16	F	0.09
5	2431	2993	E	0.23	K	0.15	S	0.14	T	0.1
6	2466	2958	Q	0.22	P	0.21	K	0.17	R	0.08
7	2476	2948	L	0.38	F	0.29	I	0.18	V	0.06
8	2498	2926	K	0.21	S	0.2	A	0.12	N	0.08
10	2512	2912	G	0.55	S	0.17	V	0.04	A	0.04
11	2227	3197	G	0.73	D	0.2	E	0.04	A	0.01	Core: Motif: GxGxxG		Core
12	2581	2843	A	0.29	Q	0.21	Y	0.07	I	0.07	Motif: GxGxxG
13	2588	2836	S	0.65	T	0.13	E	0.09	I	0.03	Motif: GxGxxG
14	2598	2826	N	0.65	F	0.12	G	0.05	S	0.05	Motif: GxGxxG
15	2591	2833	R	0.29	P	0.2	L	0.13	E	0.1
17	2682	2742	T	0.46	V	0.13	N	0.09	R	0.07
18	2687	2737	Y	0.57	F	0.3	W	0.06	L	0.02
19	2689	2735	L	0.22	K	0.17	R	0.12	F	0.11
20	2691	2733	V	0.22	I	0.22	L	0.2	R	0.2
21	2691	2733	E	0.12	T	0.11	S	0.11	K	0.1
23	2691	2733	T	0.2	D	0.15	S	0.09	L	0.09
24	2659	2765	E	0.15	D	0.14	G	0.11	P	0.1
25	2659	2765	N	0.2	D	0.14	G	0.13	S	0.11
27	2638	2786	K	0.24	G	0.15	R	0.14	E	0.11
28	253	5171	D	0.32	E	0.15	N	0.11	V	0.09
29	211	5213	S	0.27	K	0.11	T	0.09	G	0.09
30	419	5005	P	0.31	E	0.13	T	0.12	L	0.1
32	2767	2657	S	0.21	K	0.21	R	0.09	E	0.09
33	2807	2617	Y	0.32	L	0.22	F	0.14	V	0.1	Motif: VAIK
34	2829	2595	V	0.6	I	0.24	L	0.06	F	0.06	Motif: VAIK
36	2846	2578	L	0.6	V	0.2	A	0.08	I	0.06	Motif: VAIK
38	2848	2576	R	0.65	K	0.18	M	0.1	V	0.03	Core: Motif: VAIK
39	2847	2577	R	0.29	I	0.13	L	0.1	F	0.09
41	2847	2577	P	0.2	K	0.19	A	0.13	Y	0.12
42	2846	2578	P	0.48	R	0.12	G	0.1	S	0.08
43	2843	2581	P	0.33	D	0.08	K	0.08	E	0.07
44	2843	2581	G	0.44	E	0.08	D	0.07	N	0.07
46	2173	3251	P	0.18	K	0.17	E	0.15	W	0.07
47	2618	2806	S	0.32	L	0.15	K	0.07	T	0.07
48	2900	2524	A	0.3	L	0.17	F	0.07	K	0.06
49	2947	2477	H	0.25	E	0.15	I	0.11	V	0.08
50	3007	2417	D	0.21	A	0.18	N	0.17	S	0.12
51	3024	2399	V	0.17	I	0.16	R	0.15	L	0.13
53	3034	2390	D	0.18	E	0.13	L	0.09	S	0.08
55	3057	2367	R	0.33	A	0.09	S	0.08	N	0.07
56	3092	2332	E	0.68	F	0.14	Q	0.06	V	0.05	Core: E motif. Oddly poorly conserved. Poor alignment?
57	3108	2316	Y	0.2	A	0.13	V	0.11	F	0.1
59	3119	2305	R	0.23	K	0.18	A	0.14	E	0.07
61	3158	2266	V	0.29	I	0.25	F	0.09	L	0.07
62	3167	2257	L	0.22	I	0.14	M	0.1	A	0.1
64	3173	2251	K	0.21	R	0.12	S	0.11	T	0.09
65	3187	2237	A	0.27	L	0.12	V	0.08	I	0.08
66	3191	2233	L	0.71	A	0.11	I	0.06	V	0.04	Semi-conserved: 93% L in HSK2, 71% in CAK		Semi-conserved
68	3189	2235	A	0.19	S	0.14	K	0.1	R	0.09
70	3184	2240	K	0.17	E	0.15	A	0.13	D	0.09
71	3181	2243	T	0.14	A	0.13	L	0.12	N	0.11
72	3065	2359	G	0.38	N	0.14	D	0.11	K	0.08
73	3101	2323	V	0.3	L	0.21	I	0.21	F	0.07
74	149	5275	P	0.42	S	0.26	G	0.15	H	0.05
75	223	5201	T	0.7	V	0.09	F	0.04	P	0.04
76	240	5184	D	0.4	A	0.15	P	0.14	N	0.1
77	504	4920	V	0.61	I	0.14	L	0.07	A	0.07
78	2634	2790	P	0.45	K	0.09	R	0.08	S	0.08
80	3215	2209	V	0.51	A	0.19	T	0.09	S	0.06	Motif: vP
81	3217	2207	P	0.89	A	0.07	V	0.02	S	0.01	Core: Motif: vP		Core
82	3227	2197	K	0.33	E	0.17	R	0.13	A	0.06
83	3225	2199	I	0.22	V	0.2	L	0.16	P	0.14
85	3227	2197	L	0.26	I	0.24	Y	0.22	V	0.1
87	3219	2205	A	0.2	G	0.12	F	0.11	H	0.08
89	1615	3809	L	0.37	Y	0.14	F	0.1	G	0.09
90	1712	3712	C	0.52	E	0.08	D	0.06	N	0.06
92	1790	3634	E	0.32	D	0.16	T	0.16	S	0.1
93	1980	3444	D	0.5	L	0.08	N	0.07	S	0.06
94	1995	3429	E	0.19	D	0.16	P	0.07	V	0.06
95	2887	2537	S	0.2	E	0.14	D	0.1	T	0.09
96	2946	2478	V	0.22	I	0.19	D	0.17	E	0.06
97	3164	2260	I	0.22	L	0.16	A	0.07	Y	0.06
98	3200	2224	G	0.5	D	0.1	E	0.09	K	0.05
99	3020	2404	T	0.18	S	0.13	R	0.1	A	0.09
101	2987	2437	G	0.21	P	0.15	D	0.1	E	0.09
102	3218	2206	F	0.51	L	0.07	V	0.07	I	0.07
103	3227	2197	Y	0.24	L	0.22	F	0.13	I	0.09
104	3283	2141	V	0.32	L	0.31	I	0.25	A	0.03
105	3324	2100	M	0.41	L	0.16	I	0.1	F	0.08	Motif: MEYxxG
107	3339	2085	E	0.48	D	0.1	S	0.09	T	0.06	Motif: MEYxxG
108	3363	2061	D	0.21	F	0.19	Y	0.18	R	0.1	Motif: MEYxxG
109	3339	2085	L	0.27	I	0.25	V	0.23	F	0.1
111	3344	2080	G	0.24	E	0.21	D	0.19	P	0.11
113	3355	2069	G	0.69	D	0.11	S	0.03	N	0.03	Motif: MEYxxG
114	3349	2075	R	0.16	E	0.15	K	0.1	V	0.08
115	3348	2076	T	0.23	V	0.14	I	0.13	A	0.1
116	3339	2085	L	0.28	F	0.14	Y	0.13	I	0.11
117	3325	2099	S	0.11	W	0.11	E	0.1	L	0.09
118	3309	2114	D	0.29	S	0.09	P	0.08	E	0.07
120	1875	3549	L	0.32	A	0.1	I	0.09	P	0.08
121	1998	3426	P	0.25	D	0.14	L	0.13	A	0.08
122	2336	3088	D	0.11	E	0.11	K	0.09	N	0.08
124	2395	3029	L	0.21	A	0.08	V	0.08	I	0.07
125	2655	2769	S	0.24	D	0.14	T	0.13	N	0.12
126	2833	2591	P	0.17	K	0.15	E	0.11	D	0.09
127	2903	2521	E	0.19	K	0.12	D	0.11	A	0.1
128	3125	2299	D	0.16	E	0.14	N	0.11	Q	0.09
129	3205	2219	R	0.3	K	0.1	N	0.08	V	0.07
130	3237	2187	K	0.12	E	0.11	R	0.1	P	0.09
131	3276	2148	E	0.16	A	0.14	K	0.13	D	0.1
132	3325	2099	L	0.26	I	0.25	V	0.1	Q	0.05
133	3392	2032	Y	0.26	L	0.16	A	0.11	F	0.09
134	3427	1997	K	0.15	E	0.15	R	0.1	D	0.09
136	3437	1987	S	0.15	E	0.12	A	0.11	K	0.11
137	3462	1962	L	0.23	A	0.18	I	0.15	M	0.11
138	3462	1962	G	0.22	A	0.2	I	0.18	V	0.11	Semi-conserved, Gxx above LxxLH seen in HSK2 (97%), FruK (78%), CAK (22%), Bud32 (73%), KdoK (32%), BLRK (82%), MalK (91%), IDHK (99%)
139	3456	1968	D	0.19	E	0.16	K	0.14	R	0.12
140	3464	1960	T	0.16	L	0.15	A	0.13	V	0.11
142	3468	1956	L	0.64	I	0.15	M	0.09	A	0.03	Motif: LxxLH
143	3467	1957	A	0.41	G	0.1	R	0.08	V	0.07	Motif: LxxLH
145	3465	1959	K	0.24	R	0.18	E	0.13	A	0.12	Motif: LxxLH
146	3471	1953	L	0.52	I	0.27	F	0.08	M	0.05	Motif: LxxLH
148	3442	1982	H	0.77	Q	0.13	A	0.04	K	0.01	Core: Motif: LxxLH		Core
149	3420	2004	S	0.21	A	0.14	K	0.13	N	0.12
150	3400	2024	V	0.24	I	0.21	L	0.15	A	0.08
152	2643	2781	D	0.43	P	0.14	N	0.1	S	0.07
154	2877	2547	P	0.14	L	0.13	I	0.13	Y	0.11
155	2943	2481	K	0.13	E	0.13	D	0.12	S	0.12
157	3031	2393	K	0.16	A	0.13	S	0.1	E	0.09
158	3104	2320	V	0.18	I	0.14	L	0.12	A	0.06
159	3131	2293	G	0.31	P	0.19	S	0.07	L	0.07
160	3137	2287	L	0.42	F	0.14	P	0.1	N	0.05
161	3178	2246	E	0.16	S	0.13	L	0.11	A	0.09
163	3219	2205	D	0.29	F	0.09	G	0.08	H	0.07
164	3220	2204	F	0.19	L	0.16	Y	0.14	D	0.08
165	3218	2206	G	0.35	L	0.09	P	0.08	S	0.07
167	2577	2847	K	0.33	R	0.16	A	0.09	D	0.06
169	2578	2846	P	0.28	L	0.11	H	0.09	S	0.06
170	2831	2593	G	0.19	E	0.11	L	0.09	D	0.09
171	3057	2367	N	0.18	G	0.14	L	0.12	I	0.1
172	3090	2334	Y	0.33	E	0.1	F	0.1	D	0.09
174	3097	2327	V	0.17	L	0.11	F	0.1	E	0.09
176	3102	2322	A	0.19	E	0.16	L	0.1	Y	0.06
178	3141	2283	R	0.4	K	0.09	E	0.07	D	0.07
179	3152	2272	Q	0.35	L	0.12	I	0.07	Y	0.06
180	3163	2261	L	0.24	I	0.22	V	0.19	F	0.14
182	3169	2255	E	0.11	S	0.11	L	0.1	N	0.08
183	3178	2246	R	0.25	E	0.12	K	0.1	G	0.08
184	3181	2243	W	0.42	L	0.08	Y	0.08	E	0.07
186	2161	3263	T	0.18	S	0.15	F	0.09	Y	0.08
187	2098	3325	K	0.36	R	0.11	L	0.09	S	0.07
189	2869	2555	Q	0.29	L	0.11	R	0.11	A	0.08
190	2993	2431	Y	0.29	L	0.13	S	0.06	K	0.06
192	3100	2324	L	0.15	R	0.15	V	0.15	I	0.08
193	3122	2302	A	0.2	L	0.1	D	0.09	F	0.08
194	3177	2247	S	0.25	A	0.13	L	0.1	P	0.09
195	3215	2209	E	0.31	K	0.13	A	0.1	D	0.09
196	3223	2201	T	0.25	L	0.13	D	0.08	V	0.08
197	3225	2199	E	0.13	D	0.12	L	0.11	R	0.08
198	3219	2205	D	0.18	E	0.12	K	0.12	P	0.08
199	855	4569	A	0.16	E	0.14	K	0.1	S	0.1
200	690	4734	E	0.32	D	0.19	A	0.07	S	0.06
201	634	4790	R	0.3	K	0.17	L	0.13	H	0.11
203	293	5131	A	0.34	D	0.18	G	0.18	T	0.06
204	293	5131	L	0.22	V	0.19	W	0.19	F	0.14
205	2469	2955	I	0.37	L	0.13	V	0.1	Q	0.1
206	2773	2651	P	0.18	E	0.14	K	0.13	S	0.07
207	3041	2383	E	0.2	A	0.13	K	0.11	D	0.1
208	3099	2325	M	0.25	L	0.23	I	0.12	A	0.1
209	3101	2323	E	0.21	D	0.14	N	0.12	L	0.08
210	3100	2324	E	0.13	K	0.13	R	0.11	Q	0.11
211	1139	4285	Q	0.14	E	0.14	R	0.13	L	0.08
213	3386	2038	L	0.36	V	0.12	A	0.12	I	0.11
214	3489	1935	I	0.27	L	0.15	F	0.08	M	0.08
215	3521	1903	E	0.19	D	0.18	A	0.14	K	0.14
216	3510	1914	W	0.31	R	0.09	E	0.08	L	0.07
217	3538	1886	L	0.63	I	0.08	F	0.07	Y	0.04
218	3565	1859	P	0.15	E	0.13	K	0.11	L	0.08
219	3569	1854	K	0.17	E	0.15	A	0.14	D	0.12
220	3570	1854	N	0.29	L	0.16	H	0.08	R	0.07
221	3577	1847	L	0.26	I	0.21	V	0.07	A	0.06
222	3580	1844	P	0.42	D	0.07	L	0.06	S	0.06
223	3188	2236	E	0.14	D	0.13	A	0.12	T	0.08
225	2812	2612	D	0.18	E	0.13	Q	0.1	S	0.1
226	3547	1877	Q	0.15	D	0.09	G	0.09	K	0.09
227	3829	1595	P	0.24	E	0.13	K	0.1	R	0.1
228	3953	1471	V	0.11	T	0.11	L	0.1	P	0.08
229	4366	1058	V	0.3	T	0.21	S	0.14	C	0.08
230	4496	928	L	0.3	F	0.26	I	0.19	V	0.1
231	4611	813	V	0.43	C	0.19	I	0.14	L	0.06
232	4647	777	H	0.93	L	0.03	W	0.02	Q	0.01	Core: Motif: HRDxxxxN	Core	Core
233	4648	776	G	0.46	R	0.22	N	0.18	A	0.03	Motif: HRDxxxxN
234	4663	761	D	0.99	R	0.01	E	0	H	0	Core: Motif: HRDxxxxN	Core	Core
236	4660	764	F	0.38	L	0.21	Y	0.19	C	0.05	Motif: HRDxxxxN
237	4658	766	H	0.3	R	0.26	K	0.07	N	0.06	Motif: HRDxxxxN
238	4664	759	L	0.26	P	0.13	V	0.12	S	0.09	Motif: HRDxxxxN
240	4665	758	D	0.26	G	0.18	S	0.16	R	0.09	Motif: HRDxxxxN
241	4666	758	N	0.98	H	0.01	S	0.01	Q	0	Core: Motif: HRDxxxxN	Core	Core
242	4671	753	L	0.32	I	0.26	V	0.16	M	0.11
244	4669	755	L	0.32	M	0.28	I	0.23	V	0.09
245	4517	907	F	0.21	V	0.16	I	0.16	L	0.15
246	4616	808	D	0.2	N	0.1	S	0.1	K	0.09
248	435	4989	D	0.33	G	0.15	K	0.14	P	0.09
249	924	4500	E	0.18	R	0.12	P	0.12	D	0.11
251	2153	3271	P	0.22	D	0.15	K	0.11	E	0.1
252	3109	2315	D	0.19	G	0.15	N	0.13	E	0.12
253	4644	780	N	0.2	K	0.15	D	0.15	G	0.11
254	4643	781	N	0.19	K	0.12	G	0.12	D	0.07
255	4643	781	K	0.21	R	0.15	L	0.08	E	0.08
256	4191	1233	V	0.26	I	0.26	L	0.19	F	0.06
258	1867	3557	V	0.15	I	0.15	S	0.14	T	0.13
260	3449	1975	G	0.43	A	0.36	Y	0.08	S	0.06
262	4651	773	V	0.35	L	0.26	I	0.22	F	0.12
264	4653	771	I	0.53	L	0.32	V	0.12	F	0.02
265	4649	775	D	0.99	G	0.01	N	0	E	0	Core: Motif: DFG	Core	Core
266	4626	798	W	0.45	F	0.28	S	0.1	Y	0.06	Motif: DFG
267	4564	860	E	0.45	Q	0.33	D	0.12	G	0.07	Motif: DFG
269	4529	895	D	0.34	L	0.22	Y	0.15	M	0.07
270	4521	903	A	0.44	S	0.22	C	0.09	L	0.06	(A=57% MTRK, 56% HSK2, 44% CAK)
271	4496	928	T	0.23	G	0.16	L	0.11	S	0.09
273	4483	941	I	0.24	L	0.23	Y	0.1	V	0.08
275	4466	958	G	0.72	N	0.12	A	0.09	S	0.03	Semi-conserved: 100% G in MTRK, 84% D in HSK2		Semi-conserved
277	4452	972	D	0.31	P	0.2	N	0.17	H	0.11
278	4431	993	P	0.49	R	0.13	A	0.07	I	0.07
279	4430	994	L	0.23	A	0.22	I	0.09	G	0.07
280	4420	1004	Y	0.28	A	0.15	F	0.14	Q	0.07
281	4416	1008	D	0.96	E	0.04	G	0	A	0	Core: Motif: DLA	Core	Core
282	4390	1034	L	0.58	I	0.15	F	0.11	V	0.11	Motif: DLA
284	4332	1092	A	0.5	G	0.22	V	0.09	S	0.07	Motif: DLA
285	4292	1132	S	0.28	Y	0.19	W	0.08	N	0.07
286	4242	1182	L	0.4	H	0.11	F	0.09	A	0.09
287	4173	1251	L	0.3	I	0.24	C	0.13	F	0.1
289	2779	2645	M	0.13	Y	0.12	A	0.12	R	0.11
290	3663	1761	D	0.2	S	0.18	A	0.08	N	0.07
291	1647	3777	Y	0.24	D	0.14	E	0.11	W	0.09
292	3248	2176	W	0.27	L	0.18	F	0.11	V	0.1
293	3266	2158	R	0.24	D	0.12	S	0.08	T	0.08
294	3160	2264	F	0.12	R	0.11	E	0.1	I	0.08
295	3163	2261	E	0.15	P	0.15	K	0.12	D	0.11
296	3288	2136	L	0.14	E	0.11	D	0.1	Q	0.08
297	3254	2170	D	0.15	E	0.14	S	0.09	R	0.08
299	3242	2182	E	0.17	D	0.11	K	0.09	R	0.08
300	3230	2194	E	0.28	D	0.1	A	0.09	K	0.09
301	3182	2242	L	0.26	Y	0.11	Q	0.1	I	0.08
302	3166	2258	L	0.29	I	0.14	V	0.13	R	0.07
303	3148	2276	E	0.23	D	0.15	A	0.11	K	0.08
304	3136	2288	A	0.15	R	0.13	E	0.08	M	0.07
305	3125	2299	Y	0.48	L	0.18	F	0.17	I	0.04
307	3095	2329	L	0.22	V	0.1	C	0.1	F	0.09
308	3094	2330	E	0.21	K	0.14	A	0.12	D	0.1
309	3079	2345	A	0.14	G	0.13	K	0.11	R	0.1
310	3068	2356	Y	0.36	T	0.14	S	0.1	L	0.09
311	2752	2672	G	0.3	L	0.09	E	0.08	N	0.07
312	1383	4041	K	0.17	E	0.16	R	0.14	I	0.14
314	223	5201	Q	0.27	T	0.16	H	0.13	D	0.12
316	593	4831	F	0.4	A	0.22	L	0.09	D	0.07
317	1039	4385	D	0.22	A	0.13	L	0.11	I	0.09
318	1267	4157	L	0.21	D	0.17	A	0.11	E	0.1
319	2402	3022	D	0.12	L	0.11	F	0.1	P	0.08
320	2506	2918	D	0.21	G	0.16	L	0.11	N	0.08
321	2510	2914	I	0.16	P	0.11	L	0.11	S	0.08
322	2518	2906	E	0.19	D	0.14	A	0.09	K	0.09
323	2522	2902	N	0.13	E	0.13	R	0.12	S	0.09
324	2522	2902	I	0.19	L	0.16	W	0.14	V	0.08
326	2525	2899	E	0.2	R	0.14	K	0.1	A	0.1
327	2527	2896	F	0.27	L	0.13	E	0.1	A	0.07
328	2528	2896	Y	0.37	L	0.15	W	0.12	I	0.12
329	3589	1835	E	0.14	S	0.08	M	0.08	L	0.08
330	3585	1839	A	0.18	V	0.11	L	0.08	R	0.06
331	3584	1839	F	0.2	L	0.19	Y	0.1	V	0.07
332	3582	1842	E	0.1	N	0.1	R	0.09	S	0.09
333	3578	1846	L	0.15	A	0.12	T	0.1	D	0.07
334	3577	1847	F	0.22	L	0.17	K	0.07	A	0.07
335	3577	1847	R	0.21	K	0.17	L	0.11	S	0.08	Just possibly slightly conserved with HSK2, aligns via logo
336	3575	1849	L	0.2	I	0.13	W	0.07	M	0.06
337	3575	1849	A	0.24	L	0.15	F	0.07	I	0.06	Just possibly slightly conserved with HSK2, aligns via logo
338	3573	1851	L	0.11	R	0.1	A	0.09	G	0.07
339	3572	1852	I	0.23	Y	0.08	L	0.07	E	0.07
340	3572	1852	L	0.19	A	0.13	I	0.08	V	0.08
341	3571	1853	L	0.15	Q	0.15	A	0.11	Y	0.07
342	3568	1856	G	0.19	W	0.14	Y	0.1	L	0.07
343	3567	1857	I	0.19	L	0.11	V	0.1	R	0.09
344	3566	1858	L	0.15	Y	0.14	A	0.1	G	0.07
345	3560	1859	L	0.12	R	0.12	K	0.11	G	0.1

[truncated: 10 more sheets: HSK2, FruK, MTRK, UbiB, MalK, RevK, CapK, PI3K, AlphaK, IDHK]
